# Supplementary material for: Software algorithm and hardware design for real-time implementation of new spectral estimator
Source: Biomed Eng Online. 2014 May 9;13:61. doi: 10.1186/1475-925X-13-61 (PMC4057578; doi:10.1186/1475-925X-13-61)
Supplement: Additional file 1 — Fortran.zip. [file 1475-925X-13-61-S1.zip]

Archive with 8 entries (8 files):
- FFT_OF~1.EXE
- FFT_RE~1.EXE
- SPECTR~1.EXE
- SPECTR~2.EXE
- FFT_OF~1.FOR
- FFT_RE~1.FOR
- SPECTR~1.FOR
- SPECTR~2.FOR
