# Supplementary material for: Software algorithm and hardware design for real-time implementation of new spectral estimator
Source: Biomed Eng Online. 2014 May 9;13:61. doi: 10.1186/1475-925X-13-61 (PMC4057578; doi:10.1186/1475-925X-13-61)
Supplement: Additional file 1 — Fortran.zip. [file 1475-925X-13-61-S1.zip › FFT_RE~1.FOR]

      program FFT_real_time
	parameter (n0=50,n1=201,n3=216)
      real tempi,tempr,theta,wi,wpi,wpr,wr,wtemp
      real a(n3,16384),c1(5000),c2(5000),c3(5000),d(2*8192)
      integer i,isign,istep,itime(8),j,m,mmax,n,nn,o,q5
      character g*11,q*10
      data nn,n,isign/8192,16384,1/
	open(9,file='filename.txt');open(10,file='fspectrum.txt')
cccccccccccccccccccccccccccccc input file
      do 8 iii=1,n3
        read(9,*)g;open(7,file=g)
        do 8 j=1,16384
          read(7,*,end=77)a(iii,j)
8     continue
ccccccccccccccccccccccccccccc FT calc
77	call date_and_time(q,q,q,itime);print*,itime(5:8)
      do 777 iii=1,n3
      do 888 k1=1,512
      d=0;o=0;wr=0;wpr=0;wi=0;wpi=0;wtemp=0
      do 700 j=1,8192  
          d(2*j-1)=a(iii,j+k1) 
700   continue   
      j=1
      do 11 i=1,n,2 
          if(j.gt.i) then
              tempr=d(j);tempi=d(j+1);d(j)=d(i)
              d(j+1)=d(i+1);d(i)=tempr;d(i+1)=tempi
          endif
          m=n/2
1     if((m.ge.2).and.(j.gt.m)) then
          j=j-m;m=m/2;goto1
      endif
      j=j+m
11    continue
      mmax=2
2     if(n.gt.mmax) then
      istep=2*mmax
      theta=6.28318530717959d0/(isign*mmax)
      wpr=-2.d0*sin(0.5d0*theta)**2
      wpi=sin(theta);wr=1.d0;wi=0.d0
      do 13 m=1,mmax,2
          do 12 i=m,n,istep
              j=i+mmax
              tempr=sngl(wr)*d(j)-sngl(wi)*d(j+1)
              tempi=sngl(wr)*d(j+1)+sngl(wi)*d(j)
              d(j)=d(i)-tempr;d(j+1)=d(i+1)-tempi
              d(i)=d(i)+tempr;d(i+1)=d(i+1)+tempi
12        continue
          wtemp=wr;wr=wr*wpr-wi*wpi+wr;wi=wi*wpr+wtemp*wpi+wi
13    continue
      mmax=istep;goto2
      endif
      o=0
      do 801 j=n0,n1,2
		o=o+1
        c1(o)=((real(j-1)/2.)*(.977))/(8.192)
        c2(o)=sqrt(d(j)**2+d(j+1)**2)
        c3(o)=atan2(d(j),d(j+1))
801   continue
cccccccccccccccccccccccccccccccccccc write to disk
         if((iii.eq.4).and.(k1.eq.500)) then
        do 71 j=1,o
            write(10,*)c1(j),c2(j)
71      continue
        endif    
888     continue
777	continue
	call date_and_time(q,q,q,itime);print*,itime(5:8)
70	format('',f12.7,x,f12.7)    
500   stop
      end
