# Supplementary material for: Software algorithm and hardware design for real-time implementation of new spectral estimator
Source: Biomed Eng Online. 2014 May 9;13:61. doi: 10.1186/1475-925X-13-61 (PMC4057578; doi:10.1186/1475-925X-13-61)
Supplement: Additional file 1 — Fortran.zip. [file 1475-925X-13-61-S1.zip › SPECTR~1.FOR]

      program spectral_estimate_real_time
1     parameter(n0=81,n1=325,n2=16384,n3=216,xn=0.01105,r=977.)
2     integer i,i1,ind(n1),n(n1),itime(8),w;character g*11,q*10
3     real c1(n1),c2(n1),ee,e(n1,n1),inp(n2,n3),p(n1),s(n1)
4     open(7,file='filename.txt');open(9,file='espectrum.txt')
5     do 8 w=n0,n1
6       n(w)=int(real(n2)/(2.*w))
7       c1(w)=real(n(w)-1)/real(n(w));c2(w)=1/real(n(w))
8     continue	
9     do 11 i1 = 1,n3
10      read(7,*)g;open(8,file=g);read(8,*)inp(1:n2,i1);close(8)
11    continue
	call date_and_time(q,q,q,itime);print*,itime(5:8)
12    do 23   i1 = 1, n3
13    ind=0;do 23 i=1,n2
14          do 18	w = n0, n1
15	          ind(w)=ind(w)+1;if(ind(w).gt.w)ind(w)=1;ee=e(w,ind(w))**2.
16	          e(w,ind(w))=c1(w)*e(w,ind(w))+c2(w)*inp(i,i1)
17              p(w)=p(w)+e(w,ind(w))**2-ee;s(w)=sqrt(p(w))*n(w)*xn
18    continue
19    if((i.ne.8192).or.(i1.ne.4)) goto 23
20    do 22 w=n0,n1
21	  write(9,*) r/w, s(w)
22    continue
23    continue
	call date_and_time(q,q,q,itime);print*,itime(5:8)
      stop;end
