# Supplementary material for: Software algorithm and hardware design for real-time implementation of new spectral estimator
Source: Biomed Eng Online. 2014 May 9;13:61. doi: 10.1186/1475-925X-13-61 (PMC4057578; doi:10.1186/1475-925X-13-61)
Supplement: Additional file 1 — Fortran.zip. [file 1475-925X-13-61-S1.zip › SPECTR~2.FOR]

      program spectral_estimate
1     parameter(n0=81,n1=325,n2=8192,n3=216,r=977.);character g*11,q*10
2	real en(n1,n1),inp(n2,n3),s(n1);integer itime(8),i,j,k
3	open(7,file='filename.txt');open(9,file='espectrum.txt')
4	do 6 i=1,n3
5		read(7,*)g;open(8,file=g);read(8,*)inp(1:n2,i);close(8)
6     continue
	call date_and_time(q,q,q,itime);print*,itime(5:8)
7	do 20     i = 1, n3
8      	do 12	j = n1/2+1, n1
9           en(j, 1:j) = 0.
10          do 12  k = 1, n2/j
11			en(j, 1:j) = en(j, 1:j) + inp((k-1)*j+1:(k-1)*j+j, i)
12		continue
13      do 15  j = n1/2, n0, -1
14         	en(j, 1:j) = en(2*j, 1:j) + en(2*j, j+1:2*j)
15      continue
16      do 19 j = n0, n1
17         	s(j) = sqrt(sum(en(j, 1:j)**2)/n2)
18         	if(i.eq.4) write(9,*)r/j,s(j)
19		continue
20	continue
	call date_and_time(q,q,q,itime);print*,itime(5:8)
      stop;end
