# Supplementary material for: Software algorithm and hardware design for real-time implementation of new spectral estimator
Source: Biomed Eng Online. 2014 May 9;13:61. doi: 10.1186/1475-925X-13-61 (PMC4057578; doi:10.1186/1475-925X-13-61)
Supplement: Additional file 2 — txtfiles.zip. [file 1475-925X-13-61-S2.zip]

Archive with 217 entries (217 files):
- FILE001.TXT
- FILE002.TXT
- FILE003.TXT
- FILE004.TXT
- FILE005.TXT
- FILE006.TXT
- FILE007.TXT
- FILE008.TXT
- FILE009.TXT
- FILE010.TXT
- FILE011.TXT
- FILE012.TXT
- FILE013.TXT
- FILE014.TXT
- FILE015.TXT
- FILE016.TXT
- FILE017.TXT
- FILE018.TXT
- FILE019.TXT
- FILE020.TXT
- FILE021.TXT
- FILE022.TXT
- FILE023.TXT
- FILE024.TXT
- FILE025.TXT
- FILE026.TXT
- FILE027.TXT
- FILE028.TXT
- FILE029.TXT
- FILE030.TXT
- FILE031.TXT
- FILE032.TXT
- FILE033.TXT
- FILE034.TXT
- FILE035.TXT
- FILE036.TXT
- FILE037.TXT
- FILE038.TXT
- FILE039.TXT
- FILE040.TXT
- FILE041.TXT
- FILE042.TXT
- FILE043.TXT
- FILE044.TXT
- FILE045.TXT
- FILE046.TXT
- FILE047.TXT
- FILE048.TXT
- FILE049.TXT
- FILE050.TXT
- FILE051.TXT
- FILE052.TXT
- FILE053.TXT
- FILE054.TXT
- FILE055.TXT
- FILE056.TXT
- FILE057.TXT
- FILE058.TXT
- FILE059.TXT
- FILE060.TXT
- FILE061.TXT
- FILE062.TXT
- FILE063.TXT
- FILE064.TXT
- FILE065.TXT
- FILE066.TXT
- FILE067.TXT
- FILE068.TXT
- FILE069.TXT
- FILE070.TXT
- FILE071.TXT
- FILE072.TXT
- FILE073.TXT
- FILE074.TXT
- FILE075.TXT
- FILE076.TXT
- FILE077.TXT
- FILE078.TXT
- FILE079.TXT
- FILE080.TXT
- FILE081.TXT
- FILE082.TXT
- FILE083.TXT
- FILE084.TXT
- FILE085.TXT
- FILE086.TXT
- FILE087.TXT
- FILE088.TXT
- FILE089.TXT
- FILE090.TXT
- FILE091.TXT
- FILE092.TXT
- FILE093.TXT
- FILE094.TXT
- FILE095.TXT
- FILE096.TXT
- FILE097.TXT
- FILE098.TXT
- FILE099.TXT
- FILE100.TXT
- FILE101.TXT
- FILE102.TXT
- FILE103.TXT
- FILE104.TXT
- FILE105.TXT
- FILE106.TXT
- FILE107.TXT
- FILE108.TXT
- FILE109.TXT
- FILE110.TXT
- FILE111.TXT
- FILE112.TXT
- FILE113.TXT
- FILE114.TXT
- FILE115.TXT
- FILE116.TXT
- FILE117.TXT
- FILE118.TXT
- FILE119.TXT
- FILE120.TXT
- FILE121.TXT
- FILE122.TXT
- FILE123.TXT
- FILE124.TXT
- FILE125.TXT
- FILE126.TXT
- FILE127.TXT
- FILE128.TXT
- FILE129.TXT
- FILE130.TXT
- FILE131.TXT
- FILE132.TXT
- FILE133.TXT
- FILE134.TXT
- FILE135.TXT
- FILE136.TXT
- FILE137.TXT
- FILE138.TXT
- FILE139.TXT
- FILE140.TXT
- FILE141.TXT
- FILE142.TXT
- FILE143.TXT
- FILE144.TXT
- FILE145.TXT
- FILE146.TXT
- FILE147.TXT
- FILE148.TXT
- FILE149.TXT
- FILE150.TXT
- FILE151.TXT
- FILE152.TXT
- FILE153.TXT
- FILE154.TXT
- FILE155.TXT
- FILE156.TXT
- FILE157.TXT
- FILE158.TXT
- FILE159.TXT
- FILE160.TXT
- FILE161.TXT
- FILE162.TXT
- FILE163.TXT
- FILE164.TXT
- FILE165.TXT
- FILE166.TXT
- FILE167.TXT
- FILE168.TXT
- FILE169.TXT
- FILE170.TXT
- FILE171.TXT
- FILE172.TXT
- FILE173.TXT
- FILE174.TXT
- FILE175.TXT
- FILE176.TXT
- FILE177.TXT
- FILE178.TXT
- FILE179.TXT
- FILE180.TXT
- FILE181.TXT
- FILE182.TXT
- FILE183.TXT
- FILE184.TXT
- FILE185.TXT
- FILE186.TXT
- FILE187.TXT
- FILE188.TXT
- FILE189.TXT
- FILE190.TXT
- FILE191.TXT
- FILE192.TXT
- FILE193.TXT
- FILE194.TXT
- FILE195.TXT
- FILE196.TXT
- FILE197.TXT
- FILE198.TXT
- FILE199.TXT
- FILE200.TXT
- FILE201.TXT
- FILE202.TXT
- FILE203.TXT
- FILE204.TXT
- FILE205.TXT
- FILE206.TXT
- FILE207.TXT
- FILE208.TXT
- FILE209.TXT
- FILE210.TXT
- FILE211.TXT
- FILE212.TXT
- FILE213.TXT
- FILE214.TXT
- FILE215.TXT
- FILE216.TXT
- FILENAME.TXT
