# Supplementary material for: Software algorithm and hardware design for real-time implementation of new spectral estimator
Source: Biomed Eng Online. 2014 May 9;13:61. doi: 10.1186/1475-925X-13-61 (PMC4057578; doi:10.1186/1475-925X-13-61)
Supplement: Additional file 2 — txtfiles.zip. [file 1475-925X-13-61-S2.zip › FILE001.TXT]

     1.97981
     1.89301
     1.38668
     1.28541
     1.05395
     1.15521
     1.06841
     0.69228
     0.30892
     0.41019
     0.41742
     0.25829
    -0.01658
    -0.48674
    -0.85564
    -1.34027
    -1.55003
    -1.34027
    -1.73086
    -1.92616
    -1.97679
    -2.15762
    -2.09253
    -2.30952
    -2.58439
    -2.67119
    -2.77245
    -2.80862
    -2.66395
    -2.45419
    -2.45419
    -2.32399
    -2.50482
    -1.96956
    -1.94063
    -2.13592
    -1.99849
    -2.02743
    -1.81043
    -1.75979
    -1.81043
    -1.79596
    -1.78873
    -1.75979
    -1.79596
    -1.66576
    -1.76703
    -1.85383
    -2.04189
    -1.87553
    -1.81766
    -2.12146
    -1.93339
    -1.91893
    -1.84659
    -1.65853
    -1.55726
    -1.28963
    -1.01477
    -0.91350
    -0.47951
    -0.19017
    -0.03828
    -0.02381
     0.17149
     0.59825
     0.88758
     0.90205
     1.27095
     1.31435
     1.20585
     1.20585
     1.06841
     0.82972
     1.01778
     0.99608
     0.88758
     0.72122
     0.47529
     0.38125
     0.27999
     0.08469
     0.42465
     0.05576
     0.00512
     0.37402
     0.43189
     0.55485
     0.90928
     1.03948
     1.04671
     0.94545
     0.91652
     0.96715
     1.16968
     1.28541
     1.38668
     1.32881
     1.60368
     1.32158
     0.98885
     0.87312
     0.49699
     0.12809
    -0.28421
    -0.71097
    -0.53737
    -0.03104
     0.43912
     0.05576
    -0.03828
     1.60368
     0.90205
    -0.66757
    -0.70374
     0.19319
     1.16245
     1.83514
     2.41380
     2.68867
     2.52230
     2.07384
     1.76281
     1.74111
     1.84961
     1.69048
     2.05214
     2.24744
     1.79174
     1.45178
     1.41561
     1.46624
     1.27818
     0.90205
     0.56932
     0.43189
     0.38849
     0.56209
     0.73568
     0.86588
     0.79355
     0.67782
     0.39572
     0.62718
     0.56209
     0.53315
     0.33785
     0.69952
     0.50422
     0.50422
     0.51869
     0.53315
     0.61995
     0.20765
     0.17872
     0.08469
     0.11362
     0.00512
    -0.08891
     0.00512
    -0.03828
    -0.14678
    -0.60970
    -0.34931
    -0.40717
    -0.67480
    -0.54461
    -0.89180
    -0.78330
    -0.71820
    -0.91350
    -1.00030
    -1.20283
    -1.05817
    -1.04370
    -1.11603
    -1.07987
    -1.15220
    -1.35473
    -1.13773
    -0.97137
    -1.18837
    -1.10880
    -1.10157
    -1.20283
    -0.89904
    -0.82670
    -0.83394
    -1.09433
    -1.01477
    -0.88457
    -0.84117
    -0.84840
    -0.92797
    -1.28963
    -1.26793
    -0.74714
    -0.87010
    -0.77607
    -0.74714
    -0.93520
    -0.87010
    -1.07263
    -1.18113
    -0.87010
    -0.87734
    -0.99307
    -0.84840
    -0.59524
    -0.49397
    -0.61694
    -1.13050
    -0.78330
    -1.02923
    -0.92074
    -0.76160
    -0.83394
    -0.81224
    -0.77607
    -0.90627
    -0.70374
    -1.00753
    -0.84117
    -1.15220
    -1.24623
    -1.15943
    -1.12327
    -1.49216
    -1.02200
    -1.14497
    -1.26793
    -1.10157
    -1.05817
    -0.70374
    -0.12508
    -0.22634
    -0.29144
    -0.47227
    -0.63140
    -0.26251
    -0.01658
     0.31615
     0.46805
     0.67058
     1.00331
     1.65431
     1.14798
     0.49699
    -0.29867
    -0.58077
    -0.05274
     0.49699
     0.61272
     0.67782
     0.21489
    -0.46504
    -0.96413
    -0.70374
    -0.66757
    -1.15220
    -1.89723
    -1.98403
    -0.68927
     3.31073
     6.40657
     5.84961
     0.48252
    -1.86106
    -1.23900
     0.69952
     2.18957
     2.74653
     2.88397
     2.83333
     2.39934
     1.66878
     0.48252
     0.49699
    -0.01658
    -0.42164
    -0.47227
    -0.53014
    -0.29867
    -0.16848
    -0.05274
     0.20765
     0.68505
     0.75015
     0.60548
     0.65612
     0.64165
     0.82972
     0.93822
     1.07565
     0.89482
     0.75015
     0.90205
     0.87312
     0.72845
     0.46805
     0.60548
     0.63442
     0.82248
     0.72122
     0.64888
     0.41019
     0.37402
     0.40295
     0.30892
     0.37402
     0.39572
     0.05576
    -0.11061
     0.21489
     0.33062
     0.20765
    -0.05274
     0.04852
     0.24382
     0.51145
     0.69228
     0.48252
     0.52592
     0.41019
     0.38849
     0.24382
     0.73568
     0.35232
     0.23659
     0.31615
     0.20765
     0.10639
    -0.23357
    -0.19017
    -0.35654
    -0.46504
    -0.61694
    -0.75437
    -0.82670
    -0.76160
    -0.76160
    -1.10880
    -0.85564
    -0.84117
    -1.07263
    -0.84117
    -0.84117
    -0.90627
    -0.95690
    -0.78330
    -0.49397
    -0.03828
    -0.05998
    -0.17571
    -0.01658
    -0.03104
    -0.00211
    -0.28421
     0.21489
     0.46082
     0.21489
     0.50422
     0.46082
     0.47529
     0.26552
     0.15702
     0.04852
     0.29445
     0.10639
    -0.03828
    -0.17571
    -0.21187
    -0.26974
    -0.16124
    -0.14678
     0.17149
    -0.11784
     0.12086
     0.26552
     0.21489
     0.20765
     0.27999
     0.32339
     0.57655
     0.92375
     0.95992
     0.64888
     0.49699
     0.29445
     0.02682
    -0.03104
     0.41742
     0.34509
    -0.11061
     0.02682
    -0.20464
    -0.13231
    -0.37824
    -0.69650
    -0.64587
    -0.51567
    -0.70374
    -0.81947
    -0.87734
    -0.66757
    -0.97137
    -1.36196
    -0.57354
    -0.40717
    -0.63864
    -0.68927
    -1.21007
    -1.05817
    -1.00030
    -0.83394
    -1.10880
    -0.81947
    -0.37824
     0.95268
     1.58921
     2.47890
     2.29084
     1.88577
     2.44274
     2.45720
     1.07565
     1.96534
     2.87673
     3.74472
     4.41742
     4.15702
     3.58559
     2.81163
     2.05214
     1.83514
     1.76281
     1.82791
     1.35051
     1.11181
     0.77185
     0.87312
     0.64888
     0.61995
     0.43189
     0.04852
     0.04852
    -0.16848
    -0.45057
    -0.27697
     0.12809
     0.27275
    -0.01658
    -0.13954
    -0.30591
     0.03406
    -0.00934
     0.55485
     0.38125
     0.19319
     0.46082
     0.40295
     0.42465
     0.29445
     0.16426
     0.19319
     0.27999
     0.18596
    -0.09614
    -0.32037
    -0.55907
    -0.55907
    -0.67480
    -0.50121
    -0.72544
    -1.14497
    -1.25347
    -1.21730
    -1.31857
    -1.30410
    -1.33303
    -1.60066
    -1.70916
    -1.59343
    -1.56450
    -1.44876
    -1.25347
    -1.22453
    -1.36920
    -1.29687
    -0.90627
    -1.07263
    -0.90627
    -0.77607
    -0.38547
    -0.33484
     0.00512
     0.04129
     0.22212
     0.22212
     0.30169
     0.37402
     0.77908
     0.56209
     0.34509
     0.14979
     0.55485
     0.31615
     0.25105
     0.35232
     0.21489
     0.18596
    -0.08168
    -0.02381
    -0.19741
    -0.03828
    -0.16848
    -0.12508
    -0.16848
    -0.26251
    -0.26974
    -0.33484
     0.14256
     0.30169
     0.07022
     0.26552
     0.30169
     0.48252
     0.41742
     0.48975
     0.30892
    -0.06721
    -0.28421
    -0.38547
     0.00512
     0.18596
    -0.05998
    -0.31314
    -0.38547
    -0.58077
    -0.99307
    -0.78330
    -0.93520
    -0.86287
    -0.96413
    -0.81224
    -0.92797
    -0.97860
    -0.84117
    -0.53014
    -0.47951
    -0.62417
    -0.55907
    -0.46504
     0.01959
     0.05576
    -0.46504
    -0.46504
    -0.28421
     0.44635
     0.56932
     0.53315
     0.54762
     0.61272
     1.06841
     1.59644
     1.41561
     1.87854
     2.11001
     2.01597
     1.46624
     2.28360
     1.61091
     1.36498
     1.62538
     1.40114
     1.43008
     1.82791
     1.56751
     0.72122
     0.30892
     0.53315
     0.70675
     0.49699
     0.21489
     0.01959
    -0.01658
     0.41742
     0.31615
     0.03406
     0.18596
     0.18596
     0.04852
    -0.18294
    -0.25527
     0.01959
     0.09192
     0.17149
     0.75738
     1.22031
     0.97438
     0.71398
     0.56932
     0.68505
     1.22755
     0.96715
     1.34328
     1.58921
     1.48794
     1.44454
     0.99608
     1.01778
     0.70675
     0.74292
     0.57655
     0.20765
     0.07022
    -0.16124
    -0.49397
    -0.58800
    -0.47227
    -0.69650
    -1.02200
    -0.99307
    -1.20283
    -1.21730
    -1.24623
    -1.27517
    -1.42706
    -1.61513
    -1.56450
    -1.47770
    -1.48493
    -1.44153
    -1.42706
    -1.59343
    -1.05093
    -0.85564
    -1.05817
    -0.83394
    -0.98583
    -0.59524
    -0.37101
    -0.47227
    -0.31314
    -0.31314
    -0.14678
    -0.17571
     0.03406
     0.14256
     0.21489
    -0.13231
     0.35232
     0.25105
     0.07022
     0.33062
     0.31615
     0.18596
     0.13532
     0.08469
     0.23659
     0.18596
     0.20042
     0.10639
     0.20042
     0.33785
     0.12086
    -0.02381
     0.17149
     0.26552
    -0.02381
     0.26552
     0.33062
     0.13532
     0.30169
     0.25829
     0.57655
     0.72845
     0.52592
     0.61995
     0.65612
     0.37402
     0.09916
    -0.10338
    -0.34931
    -0.13954
    -0.09614
    -0.03104
    -0.16124
    -0.48674
    -0.73267
    -1.10157
    -1.12327
    -1.23900
    -1.34027
    -1.50663
    -1.82489
    -1.69470
    -1.22453
    -0.21911
    -0.22634
     0.04129
     0.01236
    -0.52291
     0.03406
     0.04852
     0.51145
     0.95268
     1.92917
     1.74111
     1.66878
     1.97257
     1.58921
     2.17510
     2.11001
     1.32881
     0.75738
     1.17691
     1.78451
     1.61091
     1.37944
     0.78632
     0.26552
     0.32339
     0.18596
     0.31615
     0.26552
     0.16426
     0.00512
     0.21489
     0.30892
     0.29445
     0.19319
    -0.00934
     0.14979
    -0.11061
     0.27999
     0.54762
     0.27275
     0.06299
     0.17149
     0.31615
     0.73568
     0.73568
     0.50422
     0.27275
     0.41019
     0.39572
     0.43189
     0.09916
     0.41019
     0.16426
     0.22212
     0.39572
     0.18596
    -0.05274
    -0.29144
    -0.23357
    -0.11784
     0.11362
    -0.06721
    -0.24081
    -0.28421
    -0.31314
    -0.39994
    -0.52291
    -0.09614
    -0.12508
    -0.24804
    -0.15401
    -0.45057
    -0.39271
    -0.73990
    -0.67480
    -0.85564
    -0.75437
    -0.57354
    -0.71820
    -0.63864
    -0.88457
    -0.83394
    -1.07263
    -1.14497
    -0.80500
    -1.12327
    -0.80500
    -0.60970
    -0.34207
    -0.39271
    -0.63140
    -0.49397
    -0.32761
    -0.34207
    -0.03828
     0.00512
     0.06299
     0.35955
     0.31615
     0.16426
     0.66335
     1.08288
     0.94545
     0.56932
     0.35955
     0.17872
     0.46805
     0.39572
     0.69228
     0.63442
     0.27999
    -0.08168
    -0.20464
    -0.24804
    -0.17571
    -0.42164
    -0.16124
    -0.61694
    -0.59524
    -0.47227
    -0.46504
    -0.41441
    -0.23357
    -0.11061
     0.20765
     0.34509
     0.61272
     0.29445
     0.48975
     0.51869
     0.61995
     0.63442
     0.80078
     0.40295
    -0.20464
    -0.39994
    -0.37824
    -0.18294
    -0.28421
    -0.46504
    -0.74714
    -0.84840
    -1.02923
    -1.34750
    -1.44153
    -1.49940
    -1.23900
    -1.21730
    -0.77607
    -0.55184
    -0.88457
    -0.41441
    -0.40717
    -0.25527
    -0.27697
    -0.24804
    -0.05998
     0.10639
     0.15702
    -0.20464
    -0.69650
    -0.38547
    -0.68927
     0.11362
     0.80802
     1.49518
     1.00331
     1.32881
     0.91652
     1.17691
     1.35775
     2.21127
     1.86407
     1.92194
     2.74653
     3.12266
     2.27637
     1.67601
     1.90747
     2.35594
     2.14617
     2.09554
     1.53134
     1.02501
     0.97438
     1.06841
     1.16245
     1.40838
     1.06118
     0.93822
     1.26371
     1.27818
     1.10458
     1.04671
     0.89482
     1.04671
     0.96715
     0.98885
     1.10458
     0.58379
     0.82972
     0.69228
     0.46805
     0.37402
     0.01959
    -0.12508
    -0.07444
    -0.21187
    -0.47227
    -0.65310
    -0.56631
    -0.60970
    -0.72544
    -0.78330
    -0.71820
    -1.46323
    -1.35473
    -1.53556
    -1.62960
    -1.55003
    -1.68023
    -1.67300
    -1.60790
    -1.69470
    -1.62960
    -1.69470
    -1.73086
    -1.90446
    -1.79596
    -1.77426
    -1.28963
    -1.47770
    -1.42706
    -1.15943
    -1.19560
    -0.94967
    -0.65310
    -0.50844
    -0.24804
    -0.33484
    -0.59524
    -0.46504
    -0.42164
    -0.18294
    -0.09614
     0.03406
     0.58379
     0.66335
     0.08469
    -0.08168
    -0.11061
    -0.08891
    -0.25527
    -0.27697
    -0.18294
    -0.02381
    -0.23357
    -0.14678
    -0.04551
     0.64165
     0.94545
     0.01959
    -0.24081
     0.08469
     0.14256
     0.30169
     0.38849
     0.38849
     0.48252
     0.54039
     0.54762
     0.55485
     0.59102
     0.17149
    -0.69650
    -0.97860
    -0.82670
    -0.82670
    -0.53014
    -0.16848
    -0.81224
    -0.95690
    -1.17390
    -1.31857
    -1.14497
    -1.10157
    -1.50663
    -1.40536
    -1.48493
    -1.24623
    -1.35473
    -1.43430
    -1.66576
    -1.71640
    -1.63683
    -1.31857
    -1.21730
    -1.57173
    -1.39090
    -1.47770
    -1.45600
    -1.41983
    -1.35473
    -0.77607
    -0.81947
    -0.42164
    -0.03104
     0.45359
     0.10639
     0.63442
     0.72122
     1.11181
     1.72664
     2.54400
     3.25286
     2.89843
     2.81163
     3.35413
     3.93279
     4.25829
     4.41742
     4.29445
     4.22935
     4.17872
     3.90386
     3.73026
     3.33243
     3.39753
     3.47709
     2.76823
     2.40657
     1.71941
     1.32158
     1.09011
     0.80078
     0.60548
     0.40295
     0.35232
     0.24382
     0.10639
     0.06299
     0.03406
    -0.22634
    -0.07444
     0.29445
    -0.30591
    -0.16848
    -0.06721
    -0.38547
    -0.19017
    -0.31314
    -0.21187
    -0.38547
    -0.29867
    -0.42164
    -0.47227
    -0.45781
    -0.71097
    -0.90627
    -1.33303
    -0.85564
    -1.02200
    -1.18837
    -0.89180
    -0.93520
    -1.07987
    -1.17390
    -1.31133
    -1.41983
    -1.34750
    -1.20283
    -1.52110
    -1.26070
    -1.36920
    -1.44876
    -1.75979
    -1.38366
    -1.28963
    -1.55003
    -1.43430
    -1.48493
    -1.47770
    -1.33303
    -1.19560
    -1.31857
    -1.09433
    -1.07263
    -1.03647
    -0.90627
    -0.88457
    -0.67480
    -0.91350
    -0.81224
    -0.39271
    -0.74714
    -0.53014
    -0.67480
    -0.71820
    -0.21187
     0.05576
    -0.41441
    -0.67480
    -0.79777
    -0.95690
    -0.89180
    -0.66757
    -0.53737
    -0.53737
    -0.64587
    -0.11784
    -0.43611
    -0.44334
    -0.56631
    -0.86287
    -1.18113
    -1.15943
    -1.00753
    -1.07263
    -1.28240
    -1.34750
    -1.23900
    -1.10880
    -1.15220
    -1.33303
    -1.51386
    -1.12327
    -1.28963
    -0.92074
    -1.07987
    -1.07987
    -0.87010
    -0.33484
    -0.34207
    -0.01658
    -0.02381
    -0.31314
    -0.51567
    -0.50844
    -0.78330
    -0.27697
    -0.18294
    -0.15401
    -0.45781
    -0.94244
    -0.87734
    -1.03647
    -0.65310
    -0.58800
    -0.78330
    -0.89904
    -0.54461
    -0.66757
    -0.56631
    -0.60970
    -0.45057
    -0.68927
    -1.03647
    -1.03647
    -0.97137
    -1.15943
    -1.44153
    -1.52110
    -1.77426
    -1.72363
    -1.76703
    -1.85383
    -1.92616
    -2.05636
    -2.08529
    -2.09253
    -1.78873
    -1.83213
    -1.70193
    -1.75256
    -1.23900
    -1.16667
    -0.97137
    -0.51567
    -0.41441
    -0.29144
     0.14256
     0.41742
     0.84418
     1.06118
     1.19138
     1.14798
     1.56751
     2.03044
     2.17510
     2.13894
     2.68143
     2.60910
     2.60910
     2.83333
     2.77547
     2.65973
     2.78270
     2.73207
     2.76100
     2.89843
     2.65973
     2.44274
     2.47167
     2.50784
     2.32700
     1.92917
     1.84961
     1.84961
     1.44454
     1.56028
     1.44454
     1.24201
     1.09735
     0.72845
     0.69228
     0.73568
     0.64888
     0.28722
     0.27999
     0.48252
     0.38125
     0.32339
     0.25105
     0.54762
     0.60548
     0.93822
     0.55485
     0.47529
     0.35955
     0.38849
     0.55485
     0.88758
     0.78632
     0.59102
     0.38849
     0.30892
     0.38849
     0.09192
    -0.11784
     0.27999
     0.01236
     0.03406
     0.12086
    -0.21911
    -0.50121
    -0.63140
    -0.52291
    -0.08168
    -0.23357
    -0.00211
     0.06299
     0.41742
     0.24382
    -0.24081
    -0.70374
    -0.42887
    -0.54461
    -0.37824
    -0.06721
    -0.10338
    -0.20464
    -0.31314
    -0.31314
    -0.15401
    -0.45057
    -0.87010
    -0.68927
     0.06299
     0.54039
     0.41019
     0.58379
     0.80802
     0.61995
    -0.05998
     0.15702
     1.43731
     0.96715
     1.06118
     1.03225
    -0.38547
    -0.21911
    -0.00211
    -0.27697
     0.01959
     0.01236
    -0.06721
    -0.21187
    -0.82670
    -1.10880
    -1.49940
    -1.02923
    -0.69650
    -0.13954
     0.12086
    -0.02381
     0.03406
     0.29445
     0.46082
     0.51145
     0.27999
     0.27275
     0.57655
     0.73568
     0.59825
     1.06118
     0.73568
     0.79355
     0.73568
     0.80802
     0.66335
     0.28722
     0.20765
     0.17149
     0.25829
     0.22935
    -0.21187
    -0.30591
    -0.35654
    -0.26251
    -0.18294
     0.06299
     0.21489
    -0.17571
    -0.05274
     0.00512
     0.01236
     0.04129
     0.16426
     0.25829
     0.63442
     0.72845
     0.69228
     0.62718
     0.56932
     0.72122
     0.36679
     0.54039
     0.70675
     0.45359
     0.82248
     0.59102
     0.45359
     0.21489
     0.13532
     0.20042
     0.29445
     0.24382
     0.26552
     0.07746
    -0.06721
    -0.13954
    -0.37824
    -0.53737
    -0.41441
    -0.74714
    -0.68927
    -0.77607
    -1.10157
    -1.49216
    -1.74533
    -1.81766
    -1.64406
    -1.59343
    -1.76703
    -2.15039
    -2.15039
    -2.11423
    -2.34569
    -2.46866
    -2.11423
    -2.51205
    -2.49759
    -2.62779
    -2.49759
    -2.46142
    -2.44696
    -2.43249
    -2.27336
    -1.88999
    -1.73086
    -1.72363
    -1.47046
    -1.32580
    -1.05817
    -0.92074
    -0.26251
     0.02682
     0.13532
     0.40295
     0.33062
     0.54039
     0.47529
     0.46082
     0.49699
     0.81525
     0.90928
     0.90205
     0.72845
     0.54039
     0.30169
    -0.39271
    -0.26251
     0.07746
     0.09916
     1.11905
     1.69048
     1.79174
     0.67782
     0.14256
    -0.34931
    -0.40717
     0.36679
     1.03225
     1.02501
     0.53315
    -0.25527
    -0.50121
    -0.57354
     0.42465
     0.04852
    -1.15220
    -0.97860
    -0.93520
     0.02682
     0.82972
    -0.03104
    -0.00211
     0.30169
     0.41742
     0.71398
     0.95268
     1.06118
     1.45178
     1.27095
     1.79174
     1.41561
     1.21308
     1.32881
     1.49518
     1.43731
     1.10458
     0.95268
     1.02501
     0.93098
     1.09735
     1.07565
     1.00331
     0.85865
     0.75015
     0.50422
     0.85142
     0.84418
     0.59825
     0.48252
     0.59102
     0.52592
     0.56932
     0.44635
     0.32339
     0.33785
     0.29445
     0.35955
     0.30892
     0.19319
     0.13532
     0.17872
     0.56209
     0.72845
     0.42465
     0.31615
     0.23659
     0.37402
     0.54039
     0.50422
     0.33785
     0.32339
     0.24382
     0.20042
     0.05576
     0.03406
    -0.10338
    -0.16124
    -0.50844
    -0.08168
    -0.46504
    -0.64587
    -0.63140
    -0.68927
    -0.66757
    -0.76160
    -0.76884
    -0.76160
    -0.59524
    -0.60247
    -0.31314
    -0.11784
    -0.15401
    -0.26974
    -0.18294
     0.25105
     0.32339
     0.27275
     0.54039
     0.44635
     0.47529
     0.57655
     0.54762
     0.37402
     0.46082
     0.26552
     0.29445
     0.09916
     0.01959
    -0.05274
    -0.19017
    -0.14678
    -0.12508
    -0.45057
    -0.28421
    -0.41441
    -0.37824
    -0.38547
    -0.42164
    -0.39994
    -0.38547
    -0.29867
    -0.29867
    -0.34931
    -0.34207
    -0.27697
    -0.54461
    -0.36377
    -0.23357
    -0.51567
    -0.42887
    -0.37101
    -0.40717
    -0.44334
    -0.44334
    -0.39994
    -0.35654
    -0.40717
    -0.33484
    -0.19741
    -0.39994
    -0.60247
    -0.68204
    -0.64587
     0.16426
     0.63442
     0.36679
     0.01959
    -0.36377
     0.09916
     0.12809
     0.07022
    -0.17571
    -0.05274
    -0.31314
    -0.03104
     0.72122
     1.03948
     0.55485
     0.31615
     1.10458
     2.10277
     2.51507
     2.28360
     1.80621
     1.99427
     2.44274
     3.02140
     2.65973
     2.31977
     2.08831
     1.81344
     1.90024
     1.74111
     1.24201
     0.63442
     0.67782
     0.29445
    -0.17571
    -0.55907
    -0.87010
    -1.11603
    -1.27517
    -1.03647
    -0.71097
    -0.47951
    -0.16124
    -0.23357
    -0.05274
     0.12809
     0.06299
     0.17872
    -0.00934
     0.38849
     0.30169
     0.38125
     0.40295
     0.50422
     0.41019
     0.27275
     0.27999
     0.42465
     0.09192
     0.06299
     0.01236
     0.10639
     0.02682
    -0.16848
    -0.47227
    -0.18294
    -0.11061
    -0.27697
    -0.11784
    -0.27697
    -0.25527
    -0.24081
    -0.27697
    -0.11061
    -0.08168
    -0.02381
    -0.03828
     0.11362
     0.01959
     0.11362
    -0.19017
    -0.00211
     0.10639
    -0.05998
     0.09916
     0.01236
    -0.10338
    -0.24081
    -0.35654
    -0.33484
    -0.29144
    -0.34931
    -0.55907
    -0.67480
    -0.44334
    -0.63140
    -0.81224
    -0.82670
    -0.55184
    -0.87010
    -0.80500
    -0.64587
    -0.82670
    -0.89180
    -0.87734
    -0.76160
    -0.68927
    -0.58077
    -0.71097
    -0.62417
    -0.60970
    -0.61694
    -0.77607
    -0.94967
    -0.60247
    -0.85564
    -0.81224
    -0.78330
    -0.92797
    -1.00753
    -1.21007
    -0.97860
    -0.98583
    -1.08710
    -1.14497
    -1.44876
    -1.36920
    -1.38366
    -1.16667
    -1.57896
    -1.18837
    -1.12327
    -1.25347
    -1.15220
    -1.02200
    -1.16667
    -1.23177
    -1.21007
    -1.05093
    -0.92797
    -1.02923
    -1.18837
    -0.98583
    -0.73267
    -0.63140
    -0.70374
    -0.47227
    -0.37824
    -1.07263
    -0.94967
    -0.89904
    -1.20283
    -1.31857
    -1.36920
    -1.26070
    -1.37643
    -1.79596
    -2.11423
    -2.22272
    -1.51386
    -0.43611
     0.07746
    -0.11784
    -0.49397
    -0.95690
    -0.79777
    -0.34931
     0.31615
     0.67058
     0.86588
     1.01778
     1.13351
     1.16245
     0.87312
     0.80802
     0.69228
     0.48975
     0.52592
     0.16426
     0.42465
     0.55485
     0.49699
     0.59825
     0.30892
     0.22935
     0.18596
     0.73568
     0.83695
     0.88035
     0.65612
     0.17872
     0.32339
     0.45359
     0.72122
     0.22935
     0.33062
     0.35232
     0.24382
     0.29445
     0.50422
     0.40295
     0.16426
     0.26552
     0.47529
     0.45359
     0.56209
     0.35955
     0.51869
     0.35955
     0.43189
     0.39572
     0.39572
     0.47529
     0.17872
     0.35232
     0.30892
     0.15702
     0.01959
     0.04852
     0.33062
     0.35955
     0.35955
     0.27999
     0.25105
     0.18596
     0.33785
     0.27999
     0.38849
     0.58379
     0.40295
     0.46805
     0.46805
     0.53315
     0.44635
     0.28722
     0.21489
     0.56932
     0.62718
     0.49699
     0.38125
     0.26552
     0.20765
     0.35232
     0.07022
     0.37402
     0.00512
    -0.05274
     0.30169
     0.12809
     0.11362
     0.13532
    -0.18294
     0.19319
     0.09192
     0.22935
     0.15702
     0.00512
     0.20042
     0.22935
     0.25105
     0.09916
     0.31615
     0.02682
     0.16426
     0.22212
     0.23659
     0.01236
    -0.07444
    -0.14678
    -0.10338
     0.01236
    -0.26974
    -0.48674
    -0.69650
    -0.63140
    -0.66757
    -0.44334
    -0.34931
    -0.18294
     0.29445
     0.37402
     0.14979
    -0.39994
    -0.94244
    -0.93520
    -0.66757
    -0.71097
    -0.80500
    -0.92074
    -0.84117
    -0.04551
     1.09011
     2.07384
     2.37040
     1.26371
     0.07746
     0.00512
     0.35232
     1.32881
     1.71218
     2.02321
     2.34147
     2.14617
     1.79897
     1.29265
     1.00331
     0.49699
     0.07746
    -0.32037
    -0.30591
    -0.45781
    -0.86287
    -0.82670
    -0.91350
    -0.95690
    -1.16667
    -1.10157
    -1.04370
    -1.23177
    -0.58800
    -0.81224
    -0.53014
    -0.60247
    -0.89904
    -1.12327
    -0.75437
    -0.55907
    -0.81224
    -0.41441
    -0.34931
    -0.35654
    -0.44334
    -0.31314
    -0.21187
    -0.08168
     0.14256
     0.20765
     0.15702
     0.23659
     0.27275
     0.40295
     0.73568
     1.01778
     0.88035
     0.96715
     1.18415
     1.26371
     1.22755
     1.14075
     1.10458
     1.00331
     1.10458
     1.01778
     0.96715
     0.69952
     0.62718
     0.49699
     0.38849
     0.46805
     0.12809
     0.07022
     0.09916
    -0.09614
    -0.18294
    -0.39271
    -0.50121
    -0.29867
    -0.19017
     0.05576
     0.02682
     0.38849
     0.80078
     1.21308
     1.36498
     1.69048
     1.58198
     1.71941
     1.67601
     1.84237
     1.79897
     1.88577
     1.99427
     1.93641
     1.81344
     1.53134
     1.04671
     0.72845
     0.44635
    -0.08891
    -0.50844
    -0.50121
    -0.48674
    -0.97137
    -1.02923
    -1.13050
    -1.22453
    -1.16667
    -1.26070
    -1.13773
    -1.17390
    -1.19560
    -1.16667
    -1.06540
    -1.08710
    -1.10157
    -1.28963
    -1.24623
    -0.89180
    -0.96413
    -1.16667
    -1.06540
    -1.07263
    -1.00030
    -0.92797
    -1.14497
    -0.87010
    -0.78330
    -0.81947
    -1.04370
    -0.84117
    -1.07263
    -1.02200
    -1.07987
    -0.71820
    -0.84117
    -1.20283
    -1.30410
    -1.17390
    -0.69650
    -0.24804
     0.07022
     0.43912
     0.54762
     0.33785
     0.34509
     0.38125
     0.38125
     0.56932
     0.77185
     1.34328
     1.28541
     0.95992
     0.88758
     0.71398
     0.55485
     0.19319
     0.10639
    -0.08168
    -0.26251
    -0.36377
    -0.57354
    -0.70374
    -0.82670
    -1.05093
    -0.95690
    -0.65310
    -0.48674
    -0.89904
    -0.66034
    -0.91350
    -1.17390
    -1.12327
    -1.21730
    -1.02923
    -0.88457
    -0.81224
    -0.92797
    -0.75437
    -0.85564
    -0.73990
    -0.86287
    -0.96413
    -0.39271
    -0.57354
    -0.23357
    -0.20464
    -0.28421
    -0.14678
     0.04129
     0.18596
     0.22212
     0.31615
     0.24382
     0.39572
     0.51869
     0.69228
     0.40295
     0.29445
     0.68505
     0.76462
     0.56209
     0.44635
     0.43189
     0.46082
     0.41019
     0.51145
     0.44635
     0.43189
     0.24382
     0.07746
     0.24382
     0.22935
    -0.03104
    -0.41441
    -0.06721
    -0.00211
    -0.19741
    -0.19017
    -0.26251
    -0.32037
    -0.39994
    -0.50844
    -0.55184
    -0.48674
    -0.44334
    -0.26974
    -0.30591
    -0.47227
    -0.51567
    -0.80500
    -0.72544
    -0.52291
    -0.65310
    -0.56631
    -0.41441
    -0.45057
    -0.29144
     0.03406
     0.20765
     0.46082
     0.56209
     0.51145
     0.60548
     0.47529
     0.62718
     0.73568
     0.74292
     1.27818
     0.97438
     1.16968
     0.87312
     0.64888
     0.64888
     0.60548
     0.46805
     0.39572
     0.04852
    -0.15401
    -0.19741
    -0.11784
    -0.01658
    -0.25527
    -0.41441
    -0.26974
    -0.44334
    -0.66757
    -0.50121
    -0.71820
    -0.74714
    -0.79777
    -0.92074
    -0.74714
    -0.53737
    -0.68927
    -0.96413
    -0.72544
    -0.54461
    -0.47951
    -0.89180
    -0.70374
    -0.44334
    -0.68204
    -0.52291
    -0.51567
    -0.62417
    -0.40717
    -0.60247
    -0.28421
    -0.16124
    -0.21187
    -0.21187
    -0.39994
    -0.15401
     0.31615
     0.35232
     0.25829
     0.36679
     0.22935
    -0.13231
    -0.61694
    -0.29867
     0.19319
     0.56209
     0.59825
     0.30169
     0.37402
    -0.18294
    -0.49397
    -0.39271
    -0.32037
    -0.20464
    -0.47227
    -0.21187
    -0.17571
     0.02682
    -0.15401
    -0.18294
    -0.24081
    -0.42164
    -0.34931
     0.02682
    -0.01658
     0.01959
    -0.03828
     0.12809
     0.22212
     0.25829
    -0.03828
     0.52592
     0.36679
     0.38849
     0.72845
     0.64165
     0.78632
     0.62718
     0.67782
     0.56932
     0.84418
     0.72845
     0.68505
     0.56209
     0.69228
     0.72122
     0.51145
     0.59102
     0.62718
     0.35232
     0.54762
     0.44635
     0.41019
     0.13532
     0.21489
     0.04129
     0.09192
     0.17149
    -0.03104
    -0.31314
    -0.30591
    -0.26251
    -0.46504
    -0.66757
    -0.40717
    -0.85564
    -0.96413
    -0.71820
    -0.84117
    -0.93520
    -1.04370
    -0.90627
    -0.60247
    -0.61694
    -0.39271
    -0.55907
    -0.34207
    -0.13954
     0.10639
     0.07022
     0.54039
     0.15702
     0.07746
     0.34509
     0.36679
     0.43189
     0.30892
     0.26552
     0.20765
     0.17872
     0.07022
    -0.39994
    -0.44334
    -0.58077
    -0.55184
    -0.92797
    -0.82670
    -0.76160
    -1.15943
    -0.98583
    -1.13050
    -1.20283
    -1.24623
    -1.25347
    -1.23900
    -1.18837
    -1.03647
    -1.12327
    -1.10157
    -1.04370
    -0.96413
    -1.00753
    -0.81947
    -0.60247
    -0.81947
    -0.68204
    -0.39994
    -0.39994
    -0.40717
    -0.46504
    -0.30591
    -0.07444
     0.02682
     0.15702
    -0.00211
     0.16426
     0.11362
     0.11362
     0.22212
     0.81525
     0.54762
     0.48975
     0.34509
     0.49699
     0.61272
     0.56209
     0.30169
     0.61995
     0.54762
     0.41742
     0.33062
     0.31615
     0.34509
     0.44635
     0.23659
     0.46082
     0.17872
     0.09916
     0.40295
     0.54039
     0.86588
     0.86588
     0.65612
     0.46082
    -0.00934
    -0.32037
    -0.25527
     0.07746
     0.57655
     0.60548
    -0.01658
     0.07746
    -0.19017
    -0.46504
    -0.36377
    -0.26974
     0.06299
    -0.19017
    -0.23357
    -0.13954
     0.02682
     0.27999
     0.36679
     0.36679
     0.48975
     0.58379
     0.38125
     0.54039
     0.93822
     0.41742
     0.64165
     0.82972
     0.68505
     0.64165
     0.55485
     0.79355
     0.79355
     0.75738
     0.90205
     0.72122
     0.65612
     0.77908
     0.68505
     0.66335
     1.04671
     0.77908
     0.59825
     0.84418
     0.98162
     1.00331
     0.82972
     0.87312
     0.93098
     1.01778
     0.88758
     0.85142
     0.71398
     0.59102
     0.70675
     0.46805
     0.81525
     0.67058
     0.41742
     0.33062
     0.27999
     0.15702
     0.06299
    -0.21187
    -0.21187
    -0.07444
    -0.16848
    -0.29144
    -0.19741
    -0.14678
    -0.12508
    -0.23357
     0.41019
     0.64888
     0.32339
     0.57655
     0.75738
     0.88758
     0.95992
     0.88758
     0.78632
     1.00331
     1.10458
     1.26371
     1.09735
     0.92375
     0.75015
     0.47529
     0.46082
     0.56932
     0.25105
     0.07746
    -0.09614
    -0.07444
    -0.05274
    -0.21911
    -0.37101
    -0.31314
    -0.24804
    -0.10338
    -0.38547
    -0.21187
    -0.43611
    -0.31314
    -0.45781
    -0.06721
    -0.26251
    -0.27697
    -0.23357
    -0.42887
    -0.27697
    -0.34931
    -0.24081
    -0.24804
    -0.04551
    -0.08168
    -0.16848
    -0.21911
    -0.58077
    -0.75437
    -0.72544
    -0.26251
    -0.31314
    -0.82670
    -0.58800
    -0.70374
    -0.63864
    -0.57354
    -0.51567
    -0.19017
    -0.12508
    -0.09614
    -0.19017
    -0.36377
    -0.48674
    -0.53737
    -0.32037
     0.10639
     0.52592
     0.20042
     0.29445
    -0.07444
    -0.08891
    -0.47227
    -0.78330
    -0.88457
    -0.50844
    -0.33484
    -0.39271
    -0.45057
    -0.81224
    -0.96413
    -1.13773
    -0.97137
    -0.49397
    -1.00030
    -0.84840
    -0.81224
    -0.62417
    -0.62417
    -0.55184
    -0.39994
    -0.24804
    -0.05274
     0.17149
     0.09192
     0.17872
     0.04852
    -0.09614
    -0.08168
     0.41019
     0.28722
     0.16426
     0.27999
     0.09192
     0.04129
    -0.00211
    -0.10338
     0.05576
    -0.07444
    -0.11784
    -0.19741
    -0.11061
     0.03406
    -0.00934
    -0.23357
     0.28722
     0.35232
     0.33062
     0.39572
     0.25829
     0.25105
     0.33785
     0.23659
     0.29445
     0.39572
     0.20765
     0.30892
     0.35955
     0.33785
     0.27999
    -0.08891
    -0.16124
     0.24382
    -0.05274
    -0.16848
    -0.13231
    -0.21187
    -0.30591
    -0.42164
    -0.35654
    -0.28421
    -0.49397
    -0.50121
    -0.66034
    -0.55907
    -0.69650
    -0.94244
    -0.71097
    -0.33484
    -0.23357
    -0.22634
    -0.09614
     0.19319
     0.25829
     0.56209
     0.73568
     0.95268
     0.78632
     0.58379
     0.84418
     1.29265
     1.34328
     1.17691
     0.75015
     1.16245
     0.93098
     0.72122
     0.76462
     0.34509
     0.22935
     0.08469
    -0.00211
     0.04852
    -0.00211
    -0.03828
    -0.02381
     0.00512
    -0.03104
    -0.08891
    -0.36377
    -0.28421
    -0.10338
    -0.36377
    -0.08891
    -0.07444
    -0.33484
    -0.30591
    -0.39994
    -0.37824
    -0.39994
    -0.39994
    -0.62417
    -0.58077
    -0.43611
    -0.64587
    -0.51567
    -0.76884
    -0.58077
    -0.63864
    -0.52291
    -0.40717
    -0.22634
     0.21489
     0.21489
    -0.21911
    -0.55907
    -1.14497
    -1.52110
    -1.21730
    -0.55184
    -0.13954
    -0.28421
    -0.71820
    -0.58077
    -1.26793
    -1.32580
    -1.26070
    -1.27517
    -1.10880
    -1.05817
    -0.89180
    -0.69650
    -0.59524
    -0.65310
    -0.63864
    -0.36377
    -0.30591
    -0.32761
    -0.53014
    -0.37824
    -0.27697
    -0.29867
    -0.13231
    -0.11061
    -0.13231
    -0.06721
     0.07746
    -0.05998
     0.12809
     0.20765
    -0.07444
     0.09192
     0.17149
     0.25105
     0.07022
     0.19319
     0.29445
     0.20765
     0.21489
     0.12086
     0.00512
     0.02682
     0.11362
     0.08469
     0.35232
     0.38125
     0.10639
     0.13532
     0.42465
     0.45359
     0.28722
     0.40295
     0.86588
     0.45359
     0.59102
     0.79355
     0.77908
     0.72122
     0.73568
     0.73568
     0.83695
     0.94545
     0.69952
     0.73568
     0.70675
     0.64165
     0.56209
     0.34509
     0.62718
     0.37402
     0.31615
     0.47529
     0.15702
     0.08469
    -0.08891
    -0.02381
    -0.13231
     0.11362
    -0.18294
    -0.44334
    -0.44334
    -0.21187
    -0.08891
    -0.19017
    -0.04551
    -0.00934
     0.05576
     0.33785
     0.37402
     0.35232
     0.32339
     0.35955
     0.50422
     0.93822
     0.90205
     0.85865
     0.81525
     0.85865
     0.90205
     0.72845
     0.69952
     0.88758
     0.50422
     0.56209
     0.46805
     0.44635
     0.33785
     0.51869
     0.31615
     0.38125
     0.35955
     0.25105
     0.28722
     0.38849
     0.19319
     0.34509
     0.20765
     0.36679
     0.04852
     0.07022
     0.14256
     0.04852
    -0.03104
    -0.26251
    -0.28421
    -0.23357
    -0.29144
    -0.29144
    -0.48674
    -0.51567
    -0.60970
    -0.52291
    -0.79054
    -0.22634
    -0.29867
    -0.43611
    -0.21911
    -0.29144
    -0.36377
    -0.28421
    -0.23357
     0.23659
     0.18596
     0.23659
    -0.29867
    -0.60247
    -0.79777
    -0.60970
    -0.32037
     0.04852
    -0.05998
    -0.58077
    -0.58077
    -0.63864
    -1.02923
    -1.25347
    -1.06540
    -0.93520
    -0.76884
    -0.37101
    -0.56631
    -0.68927
    -0.75437
    -0.81947
    -0.76160
    -0.41441
    -0.00934
    -0.32037
    -0.20464
     0.00512
     0.07746
    -0.00211
    -0.16124
     0.12086
     0.40295
     0.45359
     0.43912
     0.45359
     0.54039
     0.53315
     0.50422
     0.36679
     0.80078
     0.41742
     0.38849
     0.54039
     0.54762
     0.48252
     0.52592
     0.20765
     0.43912
     0.48252
     0.54762
     0.41019
     0.36679
     0.32339
     0.35955
     0.18596
     0.54039
     0.27275
     0.07746
     0.20042
     0.22212
     0.22935
     0.07022
     0.20765
     0.11362
     0.12809
     0.21489
     0.15702
    -0.02381
     0.04852
    -0.02381
    -0.01658
     0.25105
     0.17872
    -0.13954
    -0.01658
     0.06299
     0.24382
     0.16426
    -0.01658
     0.07022
     0.29445
     0.54762
     0.37402
     0.41742
     0.43189
     0.59825
     0.38849
     0.65612
     0.83695
     0.51869
     0.64165
     0.62718
     0.46805
     0.57655
     0.26552
     0.13532
    -0.02381
     0.07746
     0.04129
    -0.25527
    -0.39994
    -0.53014
    -0.62417
     0.26552
     2.76100
    -1.26793
    -1.60790
    -1.19560
    -0.36377
    -0.01658
     0.12086
    -0.06721
    -0.17571
    -0.04551
    -0.28421
    -0.37101
    -0.96413
    -0.77607
    -0.68204
    -0.88457
    -0.50121
    -0.69650
    -1.02923
    -1.05817
    -1.12327
    -1.09433
    -1.10157
    -1.35473
    -1.41983
    -1.52110
    -1.57173
    -1.52833
    -1.55726
    -1.57173
    -1.86106
    -1.88276
    -1.49216
    -1.29687
    -1.67300
    -1.52110
    -1.38366
    -1.04370
    -0.92074
    -0.66757
    -0.66034
    -0.29144
     0.12086
     0.32339
     0.42465
     0.24382
     0.36679
     0.55485
     0.69952
     1.14798
     0.92375
     1.09735
     0.99608
     0.69952
     0.60548
     0.51869
     0.54762
     0.69952
     0.59825
     0.14979
     0.03406
    -0.16848
    -0.16848
    -0.34931
    -0.25527
     0.13532
    -0.00934
    -0.16124
     0.01959
     0.01959
     0.13532
     0.22935
     0.32339
     0.41742
     0.75015
     1.03948
     1.05395
     1.16968
     1.22755
     1.24201
     1.08288
     1.43008
     1.66154
     1.21308
     1.30711
     1.32881
     1.31435
     1.38668
     1.19138
     1.04671
     0.99608
     1.06841
     0.81525
     0.82972
     0.72845
     0.70675
     0.40295
     0.49699
     0.80802
     0.51869
     0.41742
     0.38849
     0.29445
     0.37402
     0.31615
     0.13532
     0.15702
     0.25829
     0.11362
     0.19319
     0.27275
     0.12809
     0.03406
    -0.05274
     0.56209
     0.30892
     0.29445
     0.28722
     0.23659
     0.41742
     0.38125
     0.34509
     0.43912
     0.38849
     0.34509
     0.34509
     0.34509
     0.19319
     0.16426
    -0.20464
     0.33062
     0.23659
     0.21489
     0.18596
     0.14256
     0.15702
     0.20042
     0.32339
     0.27275
     0.22935
     0.13532
     0.21489
     0.27999
     0.30169
     0.17872
    -0.08168
     0.27275
     0.30892
    -0.05998
    -0.24804
    -0.15401
    -0.20464
    -0.37101
    -0.55907
    -0.46504
    -0.35654
    -0.35654
    -0.35654
    -0.39271
    -0.33484
    -0.42887
    -0.55907
    -0.44334
    -0.04551
    -0.37101
    -0.45781
    -0.21187
    -0.39994
    -0.24081
    -0.10338
    -0.37101
    -0.29867
    -0.35654
    -0.24081
    -0.32037
    -0.20464
    -0.29867
    -0.47227
    -0.60970
    -0.04551
     0.09192
     0.14256
     0.32339
     0.33785
     0.67058
     0.72122
     0.25105
    -0.67480
    -0.93520
    -0.13231
     0.34509
     0.58379
     0.35232
     0.07022
    -0.63140
    -0.42887
    -0.55184
    -0.92797
    -0.71097
    -1.18837
    -1.23177
    -1.06540
    -0.81947
    -0.53014
    -0.74714
    -0.75437
    -0.95690
    -0.83394
    -0.70374
    -0.71820
    -0.84117
    -0.70374
    -0.42164
    -0.62417
    -0.51567
    -0.48674
    -0.46504
    -0.65310
    -0.55907
    -0.58077
    -0.55184
    -0.47951
    -0.54461
    -0.44334
    -0.47951
    -0.59524
    -0.86287
    -0.73267
    -0.29867
    -0.53737
    -0.54461
    -0.31314
    -0.33484
    -0.45781
    -0.41441
    -0.37101
    -0.15401
    -0.03104
     0.04129
     0.07746
     0.23659
     0.17872
     0.09192
    -0.11784
     0.36679
     0.30892
     0.20765
     0.20765
     0.03406
     0.12809
     0.07746
    -0.05274
     0.12809
     0.11362
     0.16426
    -0.13231
     0.01236
    -0.08891
    -0.12508
    -0.29144
     0.20042
     0.26552
     0.07746
     0.23659
     0.09192
     0.12086
     0.10639
    -0.00211
    -0.03828
     0.10639
    -0.04551
    -0.24804
    -0.14678
    -0.02381
    -0.15401
    -0.37101
    -0.31314
    -0.12508
    -0.42164
    -0.16848
    -0.39271
    -0.26251
    -0.34931
    -0.20464
     0.08469
     0.27999
     0.22935
     0.04852
    -0.06721
     0.36679
     0.30892
     0.14256
     0.09916
     0.40295
     0.18596
     0.23659
     0.24382
     0.15702
    -0.03104
    -0.13954
    -0.18294
     0.02682
    -0.05998
    -0.16124
    -0.34207
    -0.07444
    -0.12508
    -0.23357
    -0.53737
    -0.18294
    -0.34207
    -0.55184
    -0.24804
    -0.29144
    -0.32761
    -0.63140
    -0.87734
    -0.79054
    -0.68927
    -0.71820
    -0.88457
    -1.01477
    -0.99307
    -0.97137
    -1.07987
    -0.88457
    -0.84840
    -1.02200
    -0.81947
    -0.96413
    -0.81947
    -0.76160
    -0.58800
    -0.27697
    -0.02381
    -0.20464
    -0.68204
    -1.03647
    -0.96413
    -0.61694
    -0.39994
     0.00512
     0.09916
    -0.45057
    -0.53737
    -0.60247
    -0.92797
    -0.94967
    -0.91350
    -0.49397
    -0.32037
    -0.20464
    -0.34931
    -0.58800
    -0.43611
    -0.39994
    -0.20464
    -0.34931
     0.17872
    -0.12508
     0.00512
     0.17149
     0.04852
     0.07746
    -0.06721
     0.01959
     0.20042
     0.30169
     0.28722
     0.12809
     0.19319
     0.26552
     0.31615
     0.09192
     0.48252
     0.33062
     0.19319
     0.46082
     0.59102
     0.53315
     0.75015
     0.66335
     0.90928
     1.02501
     1.29265
     1.14075
     1.22755
     1.12628
     1.23478
     1.15521
     1.40838
     1.57474
     1.21308
     1.45901
     1.35051
     1.40838
     1.16245
     1.04671
     0.99608
     1.16968
     1.19861
     0.95992
     0.99608
     1.11181
     0.98885
     1.06118
     1.11905
     1.34328
     1.03225
     1.09735
     1.15521
     1.12628
     1.15521
     1.07565
     0.77185
     0.95268
     0.85865
     0.77908
     0.54039
     0.49699
     0.43189
     0.47529
     0.41019
     0.75738
     0.57655
     0.71398
     1.11181
     1.38668
     1.21308
     1.38668
     1.59644
     1.61091
     1.79174
     1.91471
     1.74834
     1.87131
     1.81344
     1.65431
     1.36498
     1.56028
     1.22755
     0.77185
     0.76462
     0.60548
     0.37402
     0.25105
    -0.04551
     0.07022
     0.12809
     0.05576
     0.10639
     0.32339
     0.31615
     0.37402
     0.12809
     0.48252
     0.51145
     0.41019
     0.50422
     0.76462
     1.09735
     1.09011
     0.63442
     0.21489
     0.54762
     0.58379
     0.43912
     0.47529
     0.19319
    -0.07444
    -0.36377
    -0.18294
     0.13532
    -0.02381
    -0.19741
    -0.30591
    -0.69650
    -0.84840
    -1.00030
    -0.89904
    -0.71820
    -0.54461
    -0.57354
    -0.71097
    -0.69650
    -1.03647
    -1.34027
    -1.34750
    -0.94244
    -0.77607
    -1.01477
    -1.02200
    -1.08710
    -0.93520
    -1.21007
    -1.16667
    -0.93520
    -0.81947
    -0.66034
    -0.80500
    -0.65310
    -0.68204
    -0.66757
    -0.61694
    -0.25527
    -0.00211
    -0.27697
    -0.19741
    -0.24081
    -0.20464
    -0.01658
    -0.15401
    -0.16124
     0.00512
     0.04852
     0.14256
     0.07022
    -0.03104
    -0.16848
    -0.21911
     0.04129
     0.26552
    -0.02381
    -0.10338
     0.01959
     0.11362
     0.01959
     0.09192
     0.03406
     0.12086
     0.35232
     0.42465
     0.30169
     0.22935
     0.30169
     0.27999
     0.22935
     0.59825
     0.47529
     0.23659
     0.41742
     0.31615
     0.26552
     0.25829
     0.01959
     0.07022
     0.09192
     0.18596
    -0.16124
    -0.17571
    -0.22634
    -0.33484
    -0.39994
    -0.03828
    -0.07444
    -0.32761
    -0.17571
    -0.39271
    -0.25527
    -0.29867
    -0.37101
    -0.49397
    -0.64587
    -0.58800
    -0.87734
    -0.89904
    -0.77607
    -0.47951
    -0.29867
     0.57655
     1.34328
     1.07565
     0.88035
     0.77185
     0.90205
     1.34328
     1.73388
     1.88577
     2.34147
     2.58740
     2.61633
     2.41380
     2.16064
     1.93641
     1.46624
     1.11181
     1.24925
     0.67782
     0.46082
     0.19319
    -0.10338
    -0.12508
    -0.50844
    -0.60970
    -0.79777
    -0.84117
    -0.78330
    -0.26251
     0.43189
     0.32339
    -0.36377
    -0.69650
    -0.08168
    -0.34207
    -0.02381
     0.31615
     0.09192
     0.25829
     0.30169
     0.20765
     0.03406
    -0.08891
    -0.12508
    -0.26251
    -0.43611
    -0.37101
    -0.39271
    -0.73990
    -0.34931
    -0.51567
    -0.46504
    -0.59524
    -1.23177
    -1.60066
    -1.70193
    -1.98403
    -1.93339
    -1.74533
    -1.45600
    -1.28240
    -1.28963
    -1.63683
    -2.06359
    -2.38186
    -2.09253
    -1.59343
    -1.47770
    -1.10157
    -1.17390
    -0.82670
    -0.33484
    -0.22634
    -0.43611
    -0.41441
    -0.69650
    -0.43611
    -0.12508
     0.11362
    -0.08891
    -0.31314
    -0.32037
     0.13532
    -0.20464
    -0.32037
    -0.32037
    -0.39271
    -0.42887
    -0.42887
    -0.39271
    -0.42164
    -0.42887
    -0.35654
    -0.45781
    -0.34207
    -0.29144
    -0.34931
    -0.66757
    -0.07444
    -0.26974
    -0.11061
    -0.15401
    -0.17571
     0.02682
     0.09916
     0.21489
     0.41742
     0.32339
     0.31615
     0.34509
     0.57655
     0.46805
     0.48252
     0.34509
     0.62718
     0.75015
     0.43189
     0.61995
     0.54039
     0.51869
     0.30169
     0.32339
     0.23659
     0.33062
     0.27275
     0.08469
     0.18596
     0.09916
     0.04129
    -0.00934
     0.15702
     0.33785
    -0.08891
     0.08469
    -0.11784
    -0.31314
    -0.24804
    -0.31314
    -0.33484
    -0.19741
     0.19319
     0.34509
     0.61995
     1.22755
     1.44454
     1.21308
     0.80802
     1.09011
     1.23478
     1.77004
     2.16787
     2.33424
     2.34147
     2.30530
     1.97981
     1.89301
     1.71941
     1.49518
     1.22031
     1.17691
     1.04671
     0.88758
     0.48975
     0.60548
     0.30169
     0.14979
     0.56209
     0.50422
     0.68505
     0.27999
     0.12086
     0.33062
     0.69952
     0.92375
     0.80078
     0.34509
     0.09192
     0.12086
    -0.26251
    -0.00934
     0.16426
    -0.21911
    -0.18294
    -0.35654
    -0.53737
    -1.05093
    -1.06540
    -0.80500
    -0.55907
    -0.59524
    -0.94244
    -0.83394
    -0.71820
    -0.76160
    -0.75437
    -0.89180
    -0.96413
    -1.34750
    -1.07263
    -1.07263
    -1.34750
    -1.55726
    -1.34750
    -1.09433
    -1.12327
    -1.18837
    -1.45600
    -1.53556
    -1.65130
    -1.34750
    -1.06540
    -0.97137
    -0.51567
    -0.65310
    -0.71820
    -0.77607
    -0.71820
    -0.72544
    -0.55184
    -0.50844
    -0.20464
    -0.07444
    -0.00934
    -0.16124
    -0.24081
    -0.37101
    -0.23357
    -0.70374
    -0.19741
    -0.18294
    -0.39994
     0.01959
    -0.25527
    -0.43611
    -0.53014
    -0.79054
    -0.76160
    -0.71097
    -0.68204
    -0.68204
    -0.61694
    -0.64587
    -0.42164
    -0.64587
    -0.36377
    -0.22634
    -0.49397
    -0.20464
    -0.16124
    -0.12508
    -0.10338
     0.02682
     0.02682
     0.16426
     0.12086
     0.07022
     0.07746
     0.02682
     0.32339
     0.14979
     0.15702
     0.25105
    -0.05274
     0.01959
     0.23659
     0.26552
     0.11362
    -0.06721
    -0.13954
    -0.18294
    -0.00211
    -0.16124
    -0.26251
    -0.38547
    -0.46504
    -0.49397
    -0.96413
    -1.07987
    -1.59343
    -1.75979
    -1.47770
    -0.07444
     1.58921
     2.14617
     1.24925
     0.37402
     0.51145
     0.77908
     1.40838
     2.20404
     2.97076
     3.03586
     2.69590
     3.01416
     2.58017
     2.48614
     2.37040
     2.26190
     2.03767
     1.69048
     1.12628
     0.93822
     0.79355
     0.59825
     0.30892
     0.15702
     0.25829
     0.34509
     0.45359
     0.88758
     0.74292
     0.40295
     1.01778
     0.81525
     0.72122
     0.59825
     0.47529
     0.93822
     1.14075
     1.11905
     0.85865
     0.69228
     0.64165
     0.62718
     0.48975
     0.32339
     0.43189
    -0.08891
    -0.22634
    -0.16124
    -0.15401
    -0.28421
    -0.41441
    -0.78330
    -0.72544
    -0.76160
    -0.63864
    -0.89904
    -0.76160
    -0.89180
    -1.12327
    -1.17390
    -0.83394
    -1.30410
    -1.76703
    -1.65853
    -1.64406
    -1.48493
    -1.65130
    -1.62960
    -1.64406
    -1.78873
    -2.12146
    -2.04913
    -1.88999
    -1.86829
    -1.72363
    -2.10699
    -1.65130
    -1.65853
    -1.93339
    -1.70916
    -1.57896
    -1.39090
    -1.19560
    -1.18837
    -1.04370
    -0.92797
    -0.89904
    -0.87734
    -0.69650
    -0.70374
    -0.69650
    -0.53737
    -0.28421
    -0.17571
    -0.42887
    -0.12508
    -0.09614
    -0.05998
    -0.05274
    -0.32761
    -0.34931
    -0.12508
    -0.00211
    -0.14678
    -0.32761
    -0.19741
    -0.16124
    -0.32761
    -0.42887
    -0.11061
    -0.61694
    -0.55184
    -0.66757
    -0.44334
    -0.46504
    -0.34207
    -0.50844
    -0.45057
    -0.39271
    -0.19017
    -0.36377
    -0.24804
    -0.36377
    -0.24804
    -0.32037
     0.03406
    -0.07444
    -0.06721
     0.00512
    -0.03828
     0.04129
     0.15702
     0.02682
     0.19319
    -0.08891
     0.12086
    -0.01658
    -0.03828
    -0.37824
    -0.50844
    -0.82670
    -0.43611
    -0.50844
    -0.58800
    -0.03828
     0.98162
     1.24925
     0.77185
     0.31615
     0.35232
     1.22755
     1.48794
     1.84961
     2.34870
     2.94906
     3.10820
     3.07926
     3.26733
     3.39029
     2.37040
     2.34147
     2.23297
     2.42104
     2.40657
     2.03044
     1.59644
     1.25648
     0.98885
     0.79355
     0.53315
     0.20765
    -0.16848
    -0.50844
    -0.69650
    -0.38547
    -0.40717
    -0.73990
    -0.78330
    -0.88457
    -0.55907
    -0.37824
    -0.32037
    -0.13954
    -0.19017
     0.09192
     0.17872
     0.33785
     0.35955
     0.53315
     0.38849
     0.69952
     0.79355
     0.74292
     0.70675
     0.61995
     0.49699
     0.18596
     0.01236
     0.01236
    -0.11061
    -0.03828
    -0.38547
    -0.13231
    -0.34931
    -0.67480
    -1.00753
    -0.76884
    -0.62417
    -0.94967
    -1.02200
    -1.25347
    -1.18837
    -0.79054
    -0.87010
    -0.98583
    -1.40536
    -1.68746
    -1.44876
    -1.10880
    -1.23900
    -1.15220
    -1.26793
    -1.13050
    -0.81947
    -0.89180
    -0.73990
    -0.80500
    -0.79054
    -0.99307
    -0.84117
    -0.89180
    -0.83394
    -0.75437
    -0.76160
    -0.89904
    -0.90627
    -0.92074
    -1.16667
    -1.24623
    -0.86287
    -0.92797
    -1.05093
    -1.05817
    -1.36920
    -1.18837
    -0.94244
    -0.98583
    -0.81947
    -0.66757
    -0.49397
    -0.47227
    -0.19017
    -0.27697
    -0.32037
    -0.39271
    -0.09614
    -0.01658
    -0.16124
     0.07022
    -0.00211
    -0.29144
    -0.11784
    -0.16848
    -0.12508
    -0.16848
    -0.27697
    -0.72544
    -0.29144
    -0.36377
    -0.49397
    -0.63140
    -0.44334
    -0.32761
    -0.60970
    -0.26251
    -0.13231
    -0.15401
     0.02682
     0.06299
     0.15702
     0.17872
     0.25829
     0.13532
    -0.08168
    -0.24081
    -0.56631
    -1.38366
    -1.92616
    -1.76703
    -0.31314
     2.39210
     4.49698
     4.21489
     1.34328
     0.25105
     0.71398
     2.21127
     3.25286
     4.07022
     4.55485
     4.65612
     4.48975
     4.67058
     4.25829
     4.33062
     3.56389
     3.23116
     2.52954
     1.97981
     1.29265
     1.22755
     0.99608
     1.10458
     0.80802
     0.55485
     0.16426
     0.09192
     0.26552
     0.07746
    -0.29144
    -0.25527
    -0.13231
    -0.22634
    -0.18294
    -0.22634
     0.07022
     0.47529
     0.44635
     0.67058
     0.98885
     0.88035
     0.70675
     0.54762
     0.61995
     0.67782
     0.14979
     0.59102
     1.01055
     0.64165
     0.42465
     0.07746
    -0.54461
    -0.76884
    -0.80500
    -0.88457
    -1.18837
    -1.37643
    -1.40536
    -1.43430
    -1.01477
    -1.43430
    -1.66576
    -1.81043
    -1.31857
    -1.62960
    -1.50663
    -1.44876
    -1.65853
    -1.81766
    -1.90446
    -1.64406
    -1.18113
    -1.28963
    -1.32580
    -1.60066
    -1.33303
    -1.52110
    -1.57173
    -1.71640
    -1.15220
    -1.38366
    -1.31857
    -1.01477
    -1.28240
    -1.04370
    -1.04370
    -0.88457
    -0.77607
    -0.84117
    -0.81224
    -0.95690
    -0.88457
    -0.89180
    -0.91350
    -1.08710
    -0.79777
    -0.87010
    -1.22453
    -1.05817
    -1.19560
    -1.43430
    -1.41260
    -1.76703
    -1.58620
    -0.94967
    -0.96413
    -0.97860
    -0.90627
    -0.92797
    -0.75437
    -0.84840
    -0.66034
    -0.18294
    -0.45781
     0.01236
     0.14979
     0.14979
     0.12809
     0.20042
     0.14256
     0.18596
     0.48975
     0.26552
     0.07022
     0.14256
    -0.00211
    -0.08891
    -0.23357
     0.06299
    -0.34931
    -0.39271
    -0.21187
    -0.49397
    -0.39271
    -0.53737
    -0.71097
    -0.44334
    -0.44334
    -0.52291
    -0.56631
    -0.61694
    -0.67480
    -0.49397
    -0.46504
     0.07746
    -0.06721
     0.19319
     0.48252
     0.47529
     0.55485
     0.67782
     0.79355
     1.19861
     1.41561
     1.45178
     0.89482
     0.89482
     0.84418
     0.57655
     0.09916
    -0.49397
    -1.31133
    -2.49036
    -2.28782
     0.13532
     3.79536
     7.07203
     7.32519
     4.25105
     0.87312
     1.42284
     3.65069
     5.26371
     6.84780
     7.70132
     7.82429
     7.83152
     7.53496
     6.59463
     5.75557
     4.75015
     3.52773
     2.08831
     0.96715
     0.60548
     0.79355
     0.50422
     0.10639
    -0.31314
    -0.59524
    -1.05817
    -1.28963
    -1.23900
    -0.91350
    -1.27517
    -1.20283
    -1.08710
    -1.21007
    -1.38366
    -1.75979
    -2.35292
    -4.37101
    -5.96956
    -5.13050
    -3.05455
    -1.95509
    -3.14135
    -4.80500
    -5.27516
    -4.45780
    -4.05274
    -3.90084
    -3.50301
    -2.98945
    -2.36016
    -1.23177
    -0.92074
    -0.27697
     0.24382
     1.14798
     1.10458
     1.12628
     1.25648
     1.19861
     1.08288
     1.35051
     1.29265
     0.99608
     0.90928
     1.01055
     0.87312
     0.64888
     0.35232
    -0.03828
    -0.07444
    -0.11784
    -0.13231
    -0.34207
    -0.42887
    -0.59524
    -0.65310
    -0.70374
    -0.65310
    -1.08710
    -0.94244
    -0.95690
    -0.87734
    -0.71097
    -1.00753
    -0.97137
    -1.04370
    -0.95690
    -0.81224
    -0.81224
    -0.76160
    -0.94244
    -0.78330
    -0.92074
    -0.68927
    -0.72544
    -0.94244
    -0.72544
    -0.71820
    -0.58077
    -0.68927
    -0.66757
    -0.90627
    -0.62417
    -0.54461
    -0.66034
    -0.53737
    -0.53014
    -0.61694
    -0.63864
    -0.23357
    -0.46504
    -0.68927
    -0.58800
    -0.58800
    -0.43611
    -0.48674
    -0.52291
    -0.63864
    -0.49397
    -0.53014
    -0.23357
    -0.37101
    -0.38547
    -0.41441
    -0.47951
    -0.11784
     0.04852
    -0.39271
    -0.21187
    -0.20464
    -0.24081
    -0.08891
    -0.13231
    -0.53014
    -0.32761
    -0.25527
    -0.37101
    -0.51567
    -0.64587
    -0.87734
    -1.13773
    -1.58620
    -1.48493
    -1.86106
    -1.99849
    -1.49216
    -0.08891
     1.95811
     3.05033
     3.83876
     3.22393
     1.29265
     0.51869
     1.45178
     2.63803
     3.99789
     5.21308
     4.74292
     4.56932
     3.51326
     2.78993
     2.62357
     2.14617
     1.98704
     1.73388
     1.65431
     1.50964
     0.80802
     0.91652
     0.89482
     1.09735
     1.03225
     1.25648
     0.98162
     1.16968
     1.08288
     0.72845
     0.75015
     0.73568
     0.61995
     0.30892
    -0.03828
    -0.36377
    -0.45057
    -0.68927
    -0.60247
    -1.13773
    -2.22996
    -2.67842
    -2.28059
    -1.60066
    -1.33303
    -2.15762
    -2.29506
    -2.22996
    -2.18656
    -2.16486
    -2.24442
    -2.04913
    -1.88276
    -1.62960
    -1.15943
    -0.84840
    -0.74714
    -0.45781
    -0.30591
    -0.48674
    -0.02381
    -0.05998
    -0.14678
    -0.04551
    -0.26251
    -0.11784
    -0.05998
    -0.24804
    -0.29867
    -0.45781
    -0.39271
    -0.50121
    -0.33484
    -0.53737
    -0.77607
    -0.90627
    -0.53014
    -0.62417
    -0.66757
    -0.57354
    -0.76160
    -0.61694
    -0.72544
    -0.71820
    -0.78330
    -0.57354
    -0.71097
    -0.59524
    -0.66034
    -0.57354
    -0.73990
    -0.69650
    -0.57354
    -0.30591
    -0.66034
    -0.47951
    -0.46504
    -0.30591
    -0.32037
    -0.22634
    -0.48674
    -0.04551
     0.10639
     0.17149
    -0.14678
    -0.08168
    -0.12508
    -0.26251
    -0.26251
     0.13532
    -0.23357
    -0.29144
    -0.36377
    -0.56631
    -0.45781
    -0.36377
    -0.39271
    -0.44334
    -0.62417
    -0.81224
    -0.68204
    -0.58800
    -0.32037
    -0.50844
    -0.75437
    -0.24081
    -0.29144
    -0.46504
    -0.45781
    -0.57354
    -0.60970
    -0.54461
    -0.78330
    -0.78330
    -1.00753
    -1.57896
    -2.28059
    -2.72905
    -2.50482
    -1.02200
     1.32158
     4.96715
     5.50241
     3.12266
     1.50241
     0.44635
     0.79355
     2.31254
     4.48975
     5.93641
     6.36317
     6.19680
     5.17691
     4.24382
     3.57113
     2.76823
     1.82791
     1.57474
     1.29265
     0.74292
     0.54762
     0.41019
     0.25829
     0.25105
    -0.29144
    -0.60247
    -0.50121
    -0.66034
    -0.72544
    -0.98583
    -1.07263
    -0.91350
    -0.87010
    -1.05093
    -0.36377
    -0.65310
    -0.60247
    -0.53737
    -0.76160
    -0.90627
    -0.68927
    -0.62417
    -0.45781
    -0.13231
     0.12809
    -0.02381
     0.16426
    -0.11784
    -0.40717
    -0.48674
    -0.66034
    -0.81224
    -0.75437
    -0.40717
    -0.74714
    -1.13773
    -1.73086
    -1.69470
    -1.50663
    -1.53556
    -1.66576
    -1.99126
    -2.07083
    -1.98403
    -1.85383
    -2.18656
    -1.63683
    -1.36196
    -1.53556
    -1.41260
    -1.52833
    -1.59343
    -1.43430
    -1.20283
    -0.96413
    -0.78330
    -0.94244
    -1.15220
    -1.26793
    -0.98583
    -1.02200
    -1.13050
    -1.26070
    -1.06540
    -1.27517
    -1.28240
    -1.15220
    -1.35473
    -1.47046
    -1.44876
    -1.19560
    -1.05093
    -0.92074
    -1.02923
    -1.02200
    -0.93520
    -0.91350
    -0.81947
    -0.84117
    -0.49397
    -0.73990
    -0.67480
    -0.35654
    -0.39994
    -0.39271
    -0.35654
    -0.29867
    -0.35654
    -0.17571
    -0.29867
    -0.35654
    -0.30591
    -0.29867
    -0.29144
    -0.45781
    -0.16848
    -0.19741
    -0.45781
    -0.07444
    -0.21187
    -0.21911
    -0.12508
    -0.19017
     0.12809
     0.30169
     0.26552
    -0.01658
    -0.04551
     0.07022
     0.12809
    -0.19741
    -0.21187
    -0.41441
    -0.89180
    -1.09433
    -2.05636
    -2.75799
    -3.00392
    -1.45600
     0.87312
     4.55485
     5.27094
     2.88397
     0.88035
     0.34509
     1.06118
     2.34147
     3.09373
     4.48252
     5.16968
     5.11181
     4.77908
     3.69409
     2.58740
     1.89301
     1.53858
     1.11181
     0.60548
    -0.34207
    -0.49397
    -0.30591
    -0.32037
    -0.45781
    -0.82670
    -0.34931
    -0.55907
    -0.22634
    -0.18294
    -0.35654
    -0.39271
    -0.42887
    -0.44334
    -0.26974
    -0.06721
    -0.15401
    -0.18294
    -0.40717
    -0.09614
    -0.11061
    -0.23357
     0.09192
    -0.24081
    -0.68204
    -0.24081
    -0.13954
    -0.14678
    -0.11061
    -0.45057
    -0.36377
    -0.24804
    -0.39271
    -0.78330
    -1.12327
    -0.98583
    -0.82670
    -0.63864
    -0.55907
    -0.59524
    -0.91350
    -0.40717
    -0.43611
    -0.40717
    -0.58077
    -1.03647
    -0.77607
    -0.53737
    -0.46504
    -0.38547
    -0.34207
    -0.53014
    -0.60970
    -0.73267
    -0.90627
    -0.72544
    -1.07263
    -1.02923
    -0.88457
    -1.23900
    -1.23177
    -0.95690
    -1.07263
    -0.82670
    -0.64587
    -0.87010
    -1.26793
    -1.40536
    -1.20283
    -1.18113
    -1.23177
    -1.18837
    -1.28240
    -1.35473
    -1.14497
    -1.30410
    -1.29687
    -1.35473
    -1.35473
    -1.31133
    -1.28240
    -1.28240
    -1.31857
    -1.25347
    -1.00030
    -0.74714
    -0.95690
    -0.59524
    -0.49397
    -0.73990
    -0.26974
    -0.30591
    -0.35654
    -0.50844
    -0.70374
    -0.72544
    -0.32037
    -0.15401
    -0.26974
    -0.39271
    -0.39994
    -0.45781
    -0.47951
    -0.26974
     0.05576
    -0.21911
    -0.02381
    -0.05274
     0.14979
     0.17872
     0.14979
     0.14979
     0.47529
     0.62718
     0.76462
     0.54039
     0.69952
     0.49699
     0.37402
     0.45359
     0.95992
     0.52592
     0.43912
     0.30169
     0.15702
     0.12086
     0.12086
    -0.13954
    -0.04551
     0.01236
     0.01236
    -0.07444
    -0.03104
    -0.08891
    -0.22634
    -0.38547
     0.08469
     0.01959
    -0.11061
     0.09916
     0.20765
     0.14979
     0.46082
     0.75015
     0.94545
     1.40114
     1.50964
     0.82972
     0.45359
     0.49699
     0.59825
     1.04671
     1.58198
     1.92917
     2.73207
     3.80982
     3.11543
     1.85684
     1.03225
     1.40114
     1.53858
     2.21127
     1.75558
     1.90024
     2.23297
     2.95630
     3.01416
     2.80440
     2.39210
     1.50964
     0.78632
     0.42465
     0.37402
     0.98885
     1.10458
     1.11905
     0.93822
     0.83695
     0.80802
     0.59825
     0.25829
    -0.00934
    -0.34931
    -1.03647
    -1.41260
    -0.92074
    -0.61694
    -0.74714
    -1.12327
    -1.65130
    -1.10157
    -0.76884
    -0.98583
    -0.91350
    -1.18113
    -1.36196
    -1.30410
    -1.05817
    -0.97860
    -0.87734
    -0.82670
    -0.20464
    -0.12508
     0.00512
    -0.16124
    -0.32761
    -0.35654
    -0.34931
    -0.16124
    -0.09614
     0.12809
    -0.03828
    -0.14678
    -0.03828
    -0.21187
    -0.16124
    -0.56631
    -0.28421
    -0.38547
    -0.61694
    -0.75437
    -0.82670
    -0.57354
    -0.79777
    -0.96413
    -1.01477
    -0.90627
    -0.89180
    -0.89180
    -1.02923
    -0.90627
    -1.10157
    -1.21007
    -0.80500
    -0.55907
    -1.02200
    -0.86287
    -0.72544
    -0.58800
    -0.57354
    -0.69650
    -0.76160
    -0.71097
    -0.59524
    -0.48674
    -0.35654
    -0.36377
    -0.53014
    -0.53014
    -0.45781
     0.12809
    -0.23357
    -0.34207
    -0.26974
    -0.33484
    -0.18294
    -0.18294
    -0.29867
    -0.31314
    -0.37824
    -0.15401
    -0.25527
    -0.11784
    -0.19741
    -0.24081
    -0.42887
     0.01959
    -0.01658
    -0.13954
    -0.21911
    -0.32037
    -0.01658
     0.07022
     0.02682
     0.13532
     0.04852
     0.07022
    -0.02381
     0.11362
     0.13532
     0.09192
    -0.21187
    -0.12508
     0.38125
     0.09916
     0.23659
     0.06299
     0.02682
     0.11362
     0.11362
    -0.02381
     0.07022
     0.07746
    -0.08891
    -0.04551
    -0.00934
     0.00512
    -0.21911
    -0.39994
    -0.21187
    -0.39994
    -0.68204
    -0.39271
    -0.60970
    -0.52291
    -0.45057
    -0.13231
     0.09916
     0.28722
     0.38125
     0.20765
     0.43189
     0.20042
     0.65612
     0.46082
     1.01778
     0.84418
     0.83695
     1.32881
     1.27818
     1.05395
     0.65612
     0.74292
     0.73568
     0.56209
     0.38125
     0.35955
     0.93822
     0.75015
     0.90205
     0.61272
     1.24201
     0.98885
     0.54762
     1.38668
     1.43731
     1.40838
     1.19861
     0.98885
     1.00331
     1.14075
     2.11001
     0.54762
     1.54581
     2.59463
     2.97800
     1.68324
     0.83695
     0.84418
     0.72122
     0.84418
     0.81525
     0.47529
     0.47529
     0.33785
     0.15702
    -0.03104
    -0.36377
    -0.68204
    -0.84117
    -0.92797
    -0.87010
    -1.26793
    -1.49940
    -1.07263
    -0.94244
    -0.68927
    -0.48674
    -0.60970
    -0.53014
    -0.56631
    -0.24081
    -0.36377
    -0.31314
    -0.23357
    -0.47227
    -0.32761
    -0.23357
    -0.36377
    -0.42164
    -0.13954
    -0.27697
    -0.45057
    -0.16848
    -0.26251
    -0.24804
    -0.25527
    -0.20464
    -0.16124
     0.14979
     0.08469
    -0.01658
    -0.00934
    -0.06721
     0.11362
    -0.24081
    -0.03104
    -0.00211
    -0.28421
    -0.13231
    -0.16124
    -0.23357
    -0.41441
    -0.49397
    -0.51567
    -0.41441
    -0.42887
    -0.68204
    -0.55907
    -0.47951
    -0.55907
    -0.61694
    -0.38547
     0.09192
    -0.09614
    -0.11061
    -0.17571
    -0.13954
    -0.16124
    -0.03104
     0.14256
     0.43912
     0.25829
     0.12086
     0.02682
     0.20765
     0.26552
     0.14979
    -0.11784
     0.01236
    -0.17571
    -0.24804
    -0.02381
    -0.40717
    -0.60970
    -0.63140
    -0.61694
    -0.66757
    -0.76884
    -0.78330
    -1.05817
    -0.95690
    -0.96413
    -0.94244
    -1.00030
    -0.68204
    -0.79054
    -0.99307
    -0.50121
    -0.53014
    -0.37824
    -0.42887
    -0.30591
    -0.13954
     0.22212
     0.40295
     0.09916
     0.28722
     0.61995
     0.63442
     0.09916
     0.16426
     0.56209
     0.25105
     0.46082
     0.56932
     0.41019
     0.20042
    -0.06721
    -0.08891
     0.19319
     0.17149
    -0.11784
    -0.41441
    -0.29867
    -0.09614
    -0.39994
    -0.36377
    -0.34207
    -0.50121
    -0.61694
    -0.19017
    -0.36377
    -0.12508
    -0.52291
    -0.14678
     0.70675
     0.85142
     0.53315
     1.11905
     1.54581
     1.40838
     1.37944
     1.79174
     2.35594
     2.89843
     3.28903
     2.55847
     2.25467
     2.42827
     1.79174
     1.50964
     1.50964
     0.80078
     0.26552
     0.25829
     0.35232
    -0.07444
    -0.53014
    -0.98583
    -1.02200
    -1.12327
    -1.36196
    -1.50663
    -1.85383
    -1.79596
    -1.55003
    -1.36920
    -0.17571
     0.61995
     0.81525
     0.34509
     0.25105
     0.17872
     0.50422
     0.38849
     0.93822
     0.97438
     0.75015
     1.02501
     1.53858
     1.39391
     1.22755
     0.67058
     0.33062
     0.44635
     0.38849
     0.41019
     0.00512
    -0.15401
    -0.16848
    -0.17571
    -0.13231
     0.03406
    -0.50844
    -0.45057
    -0.48674
    -0.34931
    -0.63140
    -0.66757
    -0.66034
    -0.53014
    -0.16124
    -0.28421
    -0.42887
    -0.55907
    -0.52291
    -0.33484
    -0.26974
     0.09916
     0.10639
    -0.08168
     0.09916
     0.12086
     0.27999
     0.12809
     0.12809
     0.14256
     0.21489
     0.31615
     0.12809
     0.14256
     0.08469
     0.23659
    -0.01658
     0.29445
     0.25105
    -0.23357
    -0.00934
    -0.16848
    -0.12508
     0.02682
    -0.29144
    -0.28421
    -0.09614
    -0.07444
    -0.24081
    -0.37101
    -0.36377
    -0.11784
    -0.15401
     0.17872
     0.35955
     0.39572
     0.41742
     0.67782
     0.86588
     0.56209
     0.59825
     0.70675
     1.25648
     1.47348
     1.41561
     1.03948
     0.85142
     0.22212
     0.07022
    -0.07444
     0.59825
     0.34509
    -0.25527
    -0.21187
    -0.27697
    -0.37101
    -0.94967
    -1.30410
    -1.49940
    -1.06540
    -0.94967
    -1.05093
    -1.37643
    -1.26070
    -0.89904
    -0.79777
    -0.63864
    -0.74714
    -0.97137
    -0.95690
    -0.61694
    -0.45057
    -0.33484
    -0.46504
     0.17872
     0.57655
     1.14075
     1.56751
     2.03044
     1.14798
     1.20585
     0.78632
     1.59644
     2.37040
     2.00151
     2.15340
     1.85684
     1.90747
     2.08107
     1.89301
     1.18415
     0.83695
     0.76462
     0.75015
     0.85865
     0.75738
     0.54762
     0.14256
     0.06299
     0.46082
     0.20042
     0.14256
    -0.09614
    -0.23357
    -0.14678
    -0.15401
    -0.14678
    -0.00934
     0.09192
    -0.06721
     0.07746
     0.22212
     0.30169
     0.20765
     0.19319
     0.55485
     0.46805
     0.32339
     0.37402
     0.36679
     0.70675
     0.74292
     0.47529
     0.57655
     0.41742
     0.59102
     0.16426
     0.07022
    -0.17571
    -0.32761
    -0.55907
    -0.16848
    -0.42164
    -0.76160
    -0.57354
    -0.66757
    -0.68204
    -0.75437
    -0.86287
    -0.94244
    -0.94967
    -0.93520
    -0.80500
    -0.82670
    -0.88457
    -0.97860
    -0.77607
    -0.26974
    -0.14678
    -0.53737
    -0.64587
    -0.79054
    -0.46504
    -0.51567
    -0.26974
    -0.19741
     0.04852
     0.01236
     0.02682
     0.11362
    -0.03828
    -0.08891
    -0.13231
    -0.19741
     0.09192
    -0.22634
    -0.22634
    -0.44334
    -0.41441
    -0.21187
    -0.28421
    -0.46504
    -0.40717
    -0.56631
    -0.55184
    -0.44334
    -0.39994
    -0.40717
    -0.40717
    -0.47951
     0.08469
     0.05576
     0.22212
     0.47529
     0.28722
     0.27999
     0.38125
     0.46805
     0.76462
     0.57655
     0.49699
     0.40295
     0.44635
     0.46082
     0.62718
     0.28722
     0.54039
     0.56209
     0.27275
     0.48975
     0.55485
     0.46082
     0.32339
     0.12086
     0.22212
     0.22935
     0.00512
     0.45359
     0.64165
     0.52592
    -0.23357
    -0.87734
    -0.52291
     0.98885
    -0.53737
    -0.49397
    -0.16848
     0.55485
     0.98885
     1.02501
     1.10458
     1.08288
     0.79355
     1.01778
     1.50964
     1.68324
     2.00151
     1.98704
     2.13171
     2.26914
     1.65431
     1.40114
     1.14075
     0.89482
     0.64165
     0.60548
     0.61995
     0.48975
     0.19319
     0.14256
     0.11362
     0.38125
     0.23659
     0.07022
    -0.21911
     0.25829
     0.40295
     0.41742
     0.39572
     0.18596
     0.22212
     0.29445
     0.37402
     0.44635
     0.33062
     0.22212
     0.12809
    -0.16848
    -0.10338
    -0.33484
    -0.46504
    -0.32037
    -0.12508
    -0.09614
     0.04129
    -0.08168
    -0.17571
    -0.27697
    -0.20464
    -0.31314
    -0.14678
    -0.13954
    -0.19017
    -0.16124
    -0.22634
    -0.42887
    -0.55907
    -0.67480
    -0.38547
    -0.77607
    -0.58077
    -0.63864
    -0.81224
    -0.89180
    -1.01477
    -1.02923
    -0.93520
    -0.88457
    -0.95690
    -0.84117
    -0.76884
    -0.69650
    -0.91350
    -1.09433
    -0.65310
    -0.66034
    -0.63140
    -0.58800
    -0.57354
    -0.29867
    -0.38547
    -0.26251
    -0.23357
    -0.26251
    -0.34931
    -0.33484
    -0.29867
    -0.29144
    -0.36377
    -0.72544
    -0.21911
    -0.28421
    -0.50121
    -0.45781
    -0.76160
    -0.92797
    -0.66757
     0.19319
     0.72122
     0.66335
     0.54762
     0.22935
     0.50422
     1.01778
     1.15521
     1.33605
     1.44454
     1.04671
     0.42465
     0.95992
     0.87312
     0.36679
     0.26552
     0.07746
    -0.10338
    -0.39994
    -0.64587
    -1.21007
    -1.11603
    -0.84840
    -1.05817
    -1.22453
    -1.12327
    -0.84840
    -1.33303
    -1.16667
    -0.99307
    -0.79777
    -0.86287
    -0.71820
    -0.42164
    -0.63864
    -1.22453
    -0.81947
    -0.51567
    -0.50121
     0.03406
     0.75738
     0.67058
     1.09735
     1.14075
     0.94545
     1.49518
     1.53858
     1.35051
     1.18415
     1.09011
     1.32158
     1.41561
     0.90928
     0.43912
     0.09192
    -0.05998
    -0.13231
    -0.87010
    -1.13773
    -1.20283
    -1.18837
    -1.10880
    -1.79596
    -2.08529
    -1.94063
    -1.82489
    -1.71640
    -1.44153
    -1.10880
    -1.05817
    -1.25347
    -1.12327
    -0.67480
    -0.13231
     0.45359
     0.60548
     0.50422
     0.59825
     0.44635
     0.58379
     0.82972
     1.36498
     1.58198
     1.76281
     1.74834
     1.56751
     1.16245
     1.27095
     1.14075
     1.02501
     0.74292
     0.74292
     0.33062
     0.54039
     0.37402
     0.41742
     0.16426
    -0.00211
    -0.12508
     0.09192
     0.04129
    -0.16848
    -0.47227
    -0.31314
    -0.40717
    -0.38547
    -0.47227
    -0.24081
    -0.37824
    -0.60247
    -0.34207
    -0.19017
    -0.31314
    -0.47951
    -0.53014
    -0.33484
    -0.19741
    -0.11784
    -0.23357
    -0.11784
    -0.26251
    -0.06721
    -0.05274
     0.36679
     0.12086
    -0.08891
     0.08469
     0.16426
     0.26552
     0.15702
    -0.03104
    -0.14678
     0.13532
     0.30169
     0.22935
     0.17872
     0.26552
     0.09916
    -0.00211
     0.11362
     0.30892
    -0.19017
     0.05576
     0.07746
    -0.07444
    -0.05998
     0.15702
     0.01236
     0.08469
     0.29445
     0.24382
     0.35232
     0.26552
     0.39572
     0.54762
     0.54039
     0.80802
     0.67782
     0.54762
     0.72845
     0.72122
     0.62718
     0.43189
     0.30169
     0.18596
    -0.06721
    -0.23357
    -0.18294
    -0.39271
    -0.76884
    -0.34207
     0.23659
     0.05576
    -0.92074
    -0.91350
    -0.62417
    -0.30591
     0.03406
     0.31615
     0.26552
     0.34509
     0.64888
     0.65612
     0.17872
    -0.31314
    -0.10338
     1.16968
     1.36498
     0.82248
     0.72122
     0.64888
     0.77185
     0.72845
     0.67782
     0.72845
     0.67782
     0.67058
     0.57655
     0.65612
     0.59825
     0.38849
     0.13532
    -0.16124
    -0.32761
    -0.27697
    -0.18294
    -0.77607
    -0.85564
    -0.83394
    -0.94967
    -1.00030
    -1.22453
    -1.31857
    -1.23900
    -1.16667
    -0.91350
    -1.10157
    -1.06540
    -1.22453
    -1.44876
    -1.31857
    -1.16667
    -1.25347
    -1.20283
    -0.97137
    -1.03647
    -0.63140
    -0.37824
    -0.35654
    -0.10338
     0.09916
     0.26552
     0.16426
     0.46082
     0.38125
     0.35232
     0.22212
     0.95992
     1.23478
     1.48071
     1.61091
     1.23478
     1.17691
     0.82972
     0.48975
     0.64165
     0.64888
     0.77185
     0.45359
     0.34509
     0.12809
     0.26552
    -0.05274
     0.06299
    -0.05998
    -0.38547
    -0.60247
    -0.71820
    -0.57354
    -0.58077
    -0.75437
    -0.73267
    -0.47951
    -0.17571
    -0.24081
    -0.33484
    -0.27697
    -0.08168
    -0.05998
     0.02682
     0.30892
    -0.14678
     0.07022
     0.16426
     0.27999
     0.56209
     0.41019
     0.20765
     0.30169
     0.39572
     0.50422
     0.52592
     0.46082
     0.46082
     0.40295
     0.44635
     0.72122
     0.56209
     0.44635
     0.48252
     0.21489
     0.15702
     0.17149
    -0.27697
    -0.66034
    -0.87010
    -0.72544
    -0.66757
    -0.90627
    -1.31857
    -1.45600
    -1.60066
    -0.63864
     0.85865
     1.63984
     2.91290
     3.33966
     2.86227
     2.34870
     2.16064
     2.67420
     3.13713
     3.67239
     3.70856
     3.76642
     3.38306
     2.99970
     1.91471
     1.53858
     1.13351
     0.28722
     0.07746
    -0.26251
    -0.63140
    -1.18837
    -1.36920
    -1.57173
    -1.20283
    -0.64587
    -0.10338
     0.30892
     0.25829
    -0.26974
    -0.80500
    -0.71097
     0.07022
    -0.15401
     0.01959
    -0.11784
    -0.27697
    -0.24081
    -0.34931
    -0.33484
    -0.44334
    -0.46504
    -0.33484
    -0.59524
    -0.51567
    -0.53737
    -0.37101
    -0.58077
    -0.05274
    -0.31314
    -0.39994
    -0.56631
    -0.57354
    -0.33484
    -0.46504
    -0.43611
    -0.59524
    -0.71820
    -0.76160
    -0.74714
    -0.66034
    -0.66034
    -0.77607
    -1.34027
    -0.87010
    -0.78330
    -0.71097
    -0.74714
    -0.86287
    -0.94244
    -0.67480
    -0.36377
    -0.38547
    -0.23357
     0.07022
     0.61995
     0.78632
     0.59102
     0.19319
    -0.03104
     0.07746
     0.63442
     0.52592
     0.54762
     0.57655
     0.33785
     0.30169
     0.25105
     0.22212
    -0.12508
    -0.09614
    -0.32761
    -0.23357
    -0.19017
    -0.32037
    -0.30591
    -0.43611
     0.05576
    -0.03104
    -0.16124
     0.15702
    -0.06721
     0.15702
    -0.06721
     0.21489
     0.28722
     0.35955
     0.42465
     0.30892
     0.40295
     0.42465
     0.60548
     0.36679
     0.83695
     0.71398
     0.39572
     0.55485
     0.51145
     0.64165
     0.68505
     1.27095
     2.13171
     2.50060
     1.80621
     1.92194
     2.74653
     2.36317
     2.36317
     2.22574
     2.87673
     3.84599
     3.42646
     3.26010
     2.96353
     2.79717
     2.93460
     2.66697
     2.29084
     2.17510
     1.82791
     1.48071
     1.45901
     1.02501
     0.41742
    -0.07444
    -0.26251
    -0.35654
    -0.43611
    -0.24081
    -0.28421
    -0.61694
    -0.58077
    -1.10157
    -1.21730
    -1.34027
    -1.21730
    -1.41260
    -1.36920
    -1.24623
    -1.39813
    -2.30952
    -3.70554
    -3.60428
    -2.88095
    -2.54099
    -2.77969
    -3.75618
    -4.24804
    -4.29144
    -4.03828
    -4.01658
    -3.82851
    -3.70554
    -3.79234
    -3.30771
    -2.86649
    -2.47589
    -2.52652
    -1.95509
    -1.75256
    -1.73086
    -1.33303
    -1.19560
    -1.29687
    -1.31857
    -1.37643
    -1.36196
    -1.26793
    -1.38366
    -1.36920
    -1.30410
    -1.21007
    -1.18113
    -1.49940
    -1.24623
    -1.23900
    -1.44153
    -1.25347
    -1.03647
    -0.86287
    -0.71097
    -0.68204
    -0.45057
    -0.31314
    -0.16124
    -0.31314
    -0.14678
     0.18596
     0.22212
     0.30892
     0.51145
     0.88758
     0.90205
     1.15521
     1.34328
     1.34328
     1.35051
     1.85684
     1.96534
     2.26190
     2.50060
     2.50060
     2.42104
     2.80440
     2.81887
     2.96353
     2.53677
     2.91290
     2.64527
     2.71037
     2.63080
     2.31977
     2.07384
     1.82067
     1.53134
     1.43731
     1.32158
     1.14798
     0.43912
     0.48975
     0.35232
     0.37402
    -0.03104
     0.27275
     0.38849
     0.34509
     0.83695
     0.93822
     1.02501
     0.95268
     0.96715
     1.61091
     2.26190
     2.36317
     2.47167
     2.50784
     2.92736
     2.81887
     3.09373
     2.96353
     3.50603
     3.65069
     3.86046
     3.78812
     3.18053
     3.34689
     3.03586
     2.64527
     2.13894
     1.92917
     2.04491
     2.18957
     1.88577
     1.58921
     1.28541
     0.75738
     0.86588
     0.28722
    -0.04551
    -0.14678
    -0.39271
    -0.44334
    -0.33484
    -0.51567
    -0.79777
    -0.49397
    -0.16124
    -0.16848
    -0.29144
    -0.50844
    -0.63864
    -0.73267
    -0.50121
    -0.80500
    -0.78330
    -0.44334
    -0.26974
    -0.40717
    -0.76160
    -0.84117
    -0.81224
    -0.61694
    -0.71820
    -0.55184
    -0.55184
    -0.65310
    -0.59524
    -1.34027
    -1.72363
    -1.48493
    -1.40536
    -1.10157
    -1.06540
    -1.44876
    -1.58620
    -1.44876
    -1.42706
    -1.08710
    -1.03647
    -1.53556
    -1.66576
    -1.41260
    -1.03647
    -0.88457
    -0.68927
    -0.16124
    -0.49397
    -0.47227
    -0.27697
    -0.19017
    -0.21911
    -0.37824
    -0.53014
    -0.09614
    -0.12508
    -0.29144
    -0.42887
    -0.51567
    -0.59524
    -0.73267
    -0.90627
    -0.68204
    -1.07263
    -1.21730
    -1.02923
    -1.05817
    -1.03647
    -1.32580
    -1.41260
    -1.57173
    -1.42706
    -1.25347
    -1.21007
    -1.13773
    -1.15220
    -1.18113
    -1.32580
    -1.09433
    -1.26070
    -1.63683
    -1.27517
    -1.04370
    -0.71820
    -0.89180
    -0.92074
    -0.91350
    -0.91350
    -0.84840
    -0.68204
    -0.53737
    -0.46504
    -0.43611
    -0.42164
    -0.19741
    -0.10338
    -0.33484
    -0.18294
    -0.19741
    -0.16848
    -0.22634
    -0.33484
    -0.30591
    -0.30591
    -0.11061
    -0.06721
    -0.09614
     0.07746
     0.09916
     0.15702
     0.12086
     0.55485
     0.35955
     0.64165
     0.96715
     1.15521
     1.03948
     1.11181
     0.89482
     1.29265
     1.18415
     1.37944
     1.14075
     1.23478
     1.06841
     1.16245
     0.79355
     1.30711
     1.09011
     0.76462
     0.69228
     0.46082
     0.05576
    -0.72544
    -2.38909
    -3.46685
    -0.63864
     4.48975
     6.46443
     4.25105
     0.82248
    -0.24804
    -0.85564
     0.97438
     2.11001
     2.92013
     3.72302
     4.14979
     3.91109
     2.76823
     1.83514
     1.52411
     1.55304
     1.32881
     0.75015
     0.44635
     0.19319
     0.12086
     0.01959
     0.46805
     0.90928
     0.51869
     0.51145
     0.45359
     0.61272
     0.69952
     0.73568
     0.76462
     0.80802
     0.75738
     0.80078
     0.67058
     0.72845
     0.50422
     0.20042
     0.43189
     0.42465
    -0.24804
     0.17149
     0.26552
     0.20765
     0.12809
     0.22212
     0.38125
     0.25105
     0.02682
     0.25829
     0.32339
     0.21489
    -0.03104
    -0.13954
    -0.24804
     0.09916
    -0.02381
    -0.18294
    -0.05998
    -0.21187
    -0.14678
    -0.34931
    -0.61694
    -0.78330
    -0.84840
    -0.84840
    -0.59524
    -0.53014
    -0.68927
    -0.66034
    -0.73267
    -0.55907
    -0.60247
    -1.02923
    -0.79777
    -0.78330
    -0.88457
    -0.75437
    -0.74714
    -0.65310
    -0.58800
    -0.47951
    -0.58800
    -0.29867
    -0.40717
    -0.50844
    -0.53014
    -0.05274
     0.41742
     0.30892
     0.31615
     0.20765
    -0.13231
    -0.16848
     0.47529
     0.61272
     0.51869
     0.30169
     0.09916
    -0.00934
    -0.00934
    -0.20464
    -0.24081
    -0.60970
    -0.19741
    -0.34207
    -0.48674
    -0.81224
    -0.97137
    -0.81947
    -0.78330
    -0.84840
    -0.84117
    -0.90627
    -0.84117
    -0.71820
    -0.57354
    -0.64587
    -0.45781
    -0.59524
    -0.13954
     0.12809
     0.22935
     0.45359
     0.54039
     0.74292
     0.88035
     0.67058
     0.72122
     0.84418
     0.86588
     0.79355
     0.85865
     0.94545
     0.72122
     0.38125
     0.54039
     0.48975
     0.07022
     0.13532
     0.02682
    -0.04551
    -0.06721
    -0.09614
    -0.00211
     0.12809
     0.31615
     0.22212
     0.02682
     0.03406
    -0.06721
    -0.12508
     0.01959
     0.38849
     0.14979
     0.26552
     0.31615
     0.05576
     0.08469
    -0.16124
    -0.34931
     0.00512
     0.32339
    -0.00934
    -0.05998
     0.53315
     1.87131
     3.73749
     4.33785
     3.30350
     2.91290
     3.23840
     3.33243
     3.47709
     4.56208
     4.54762
     4.25105
     4.22935
     3.49879
     3.02140
     2.64527
     2.04491
     1.84237
     1.15521
     0.00512
    -0.89180
    -1.16667
    -0.97137
    -0.73990
    -1.46323
    -2.10699
    -2.26612
    -2.14316
    -2.08529
    -1.65853
    -1.47046
    -1.55726
    -1.47046
    -1.23900
    -1.21730
    -1.60790
    -1.05817
    -0.45057
    -0.32761
     0.01236
     0.20765
     0.22935
     0.17149
     0.24382
     0.53315
     0.77185
     0.67058
     0.86588
     0.85142
     0.77908
     0.70675
     0.47529
     0.35955
     0.41019
     0.20042
     0.32339
     0.37402
     0.07746
     0.23659
     0.14979
    -0.03828
    -0.11061
    -0.13231
    -0.31314
    -0.33484
    -0.35654
    -0.29144
    -0.32761
    -0.71097
    -0.13231
    -0.40717
    -0.61694
    -0.25527
    -0.46504
    -0.58800
    -0.60247
    -0.55184
    -0.45057
    -0.52291
    -0.83394
    -0.91350
    -0.88457
    -0.63864
    -0.47227
    -0.63864
    -0.18294
    -0.08168
    -0.13954
    -0.10338
    -0.31314
    -0.37824
    -0.60247
    -0.25527
     0.02682
     0.23659
     0.01959
    -0.13231
    -0.23357
    -0.20464
    -0.25527
    -0.48674
    -0.68927
    -0.57354
    -0.76884
    -0.66757
    -0.68927
    -0.69650
    -0.89180
    -0.90627
    -0.74714
    -0.45057
    -0.38547
    -0.34207
    -0.29867
    -0.29144
    -0.14678
    -0.20464
    -0.37824
    -0.12508
    -0.29867
    -0.34207
    -0.26251
    -0.34207
    -0.34207
    -0.53014
    -0.55907
    -0.55907
    -0.42164
    -0.65310
    -0.96413
    -0.85564
    -0.97860
    -0.92797
    -1.39090
    -1.21730
    -1.54280
    -1.48493
    -1.19560
    -1.30410
    -1.48493
    -1.47046
    -1.45600
    -1.34027
    -1.09433
    -1.18113
    -1.19560
    -0.94244
    -0.89180
    -0.72544
    -0.87734
    -0.52291
    -0.70374
    -0.92074
    -0.90627
    -0.50844
    -0.64587
    -1.36196
    -2.15039
    -2.50482
    -2.20826
    -1.31857
    -1.14497
    -1.13773
     0.35232
     0.34509
    -1.25347
    -1.68023
    -0.68204
    -0.44334
     0.24382
    -0.18294
     0.11362
     0.41019
     0.35232
    -0.06721
    -0.15401
    -0.34931
    -0.58800
    -1.52833
    -1.75979
    -1.81766
    -1.73809
    -1.96956
    -1.43430
    -1.52833
    -1.41983
    -1.09433
    -0.82670
    -0.54461
    -0.65310
    -0.28421
     0.11362
     0.46805
     0.77908
     0.83695
     1.21308
     1.39391
     1.57474
     1.32881
     1.84961
     1.90024
     1.71218
     2.02321
     1.84237
     1.92194
     1.87131
     2.06661
     2.24020
     2.42104
     2.60187
     2.44274
     2.08107
     1.99427
     2.05937
     1.95087
     2.11001
     2.18234
     1.77004
     1.80621
     1.87854
     1.73388
     1.54581
     1.58921
     1.34328
     1.42284
     1.66154
     1.36498
     1.17691
     1.08288
     0.99608
     0.62718
     0.48975
     0.72845
     0.22935
     0.25105
     0.47529
     0.43189
     0.41742
     0.14979
    -0.03104
    -0.03104
     0.13532
    -0.05998
    -0.01658
     0.09916
     0.13532
     0.06299
     0.00512
     0.41742
     0.09916
     0.12086
     0.14256
    -0.04551
     0.07022
     0.01959
    -0.07444
     0.04852
     0.12809
     0.19319
     0.14979
     0.07746
    -0.11784
    -0.16848
    -0.04551
     0.38849
     0.30169
    -0.00934
     0.33062
     0.20042
     0.20765
    -0.02381
    -0.15401
    -0.34207
    -0.14678
    -0.22634
    -0.24081
    -0.30591
    -0.42887
    -0.55184
    -0.52291
    -0.37101
    -0.39994
    -0.94244
    -1.02923
    -0.90627
    -0.66034
    -0.68927
    -0.62417
    -0.81947
    -0.53737
    -0.19741
    -0.03104
    -0.28421
    -0.14678
    -0.12508
    -0.11784
     0.17149
     0.83695
     0.71398
     0.64888
     0.69228
     0.82972
     0.79355
     0.25105
    -0.30591
     0.05576
    -0.03104
     0.27999
     0.18596
    -0.08891
    -0.55184
    -0.82670
    -1.16667
    -0.97860
    -1.57896
    -1.51386
    -1.08710
    -0.97137
    -1.07263
    -1.47770
    -1.50663
    -0.70374
    -1.10880
    -0.97860
    -0.56631
    -0.64587
    -0.64587
    -0.37101
     0.10639
     0.41742
     1.27095
     0.28722
     0.47529
     0.99608
     2.58017
     2.77547
     1.66878
     1.09011
     1.64708
     1.96534
     1.21308
     1.40114
     1.96534
     2.22574
     1.71218
     1.63984
     1.50964
     0.31615
     0.11362
    -0.04551
     0.25105
     0.42465
     0.44635
     0.39572
     0.36679
     0.20765
     0.33785
     0.14979
     0.11362
    -0.13231
     0.01959
    -0.17571
     0.45359
     0.11362
     0.14979
     0.51869
     0.51869
     0.22935
     0.02682
     0.04129
     0.27275
     0.34509
     0.57655
     0.36679
     0.41019
     0.34509
     0.50422
     0.22212
     0.75015
     0.45359
     0.34509
     0.23659
     0.38125
     0.42465
     0.43912
     0.07022
    -0.14678
    -0.24081
    -0.42164
    -0.55907
    -0.58077
    -0.78330
    -1.00753
    -1.21007
    -1.02200
    -0.85564
    -1.28963
    -1.10157
    -1.15943
    -1.05817
    -1.07263
    -1.08710
    -1.01477
    -0.92797
    -0.79054
    -0.68204
    -0.55184
    -0.27697
    -0.14678
    -0.38547
    -0.15401
     0.20765
    -0.06721
     0.07022
    -0.08891
    -0.16848
    -0.08168
    -0.06721
     0.10639
     0.09916
     0.06299
     0.08469
    -0.08168
     0.00512
    -0.14678
    -0.29867
    -0.37824
    -0.03104
    -0.39271
    -0.33484
    -0.18294
    -0.19741
     0.06299
     0.04129
     0.07746
     0.00512
    -0.04551
     0.29445
     0.49699
     0.57655
     0.51145
     0.72845
     0.60548
     0.90928
     1.06841
     0.93822
     1.09735
     1.05395
     0.78632
     0.38125
     0.16426
     0.06299
     0.14979
     0.29445
     0.12809
     0.01236
    -0.24081
    -0.60970
    -0.90627
    -1.46323
    -1.72363
    -1.65130
    -1.02923
    -1.07987
    -1.15943
    -1.47770
    -1.36920
    -1.26793
    -1.07263
    -0.83394
    -0.70374
    -0.82670
    -0.70374
     0.15702
     0.96715
     1.26371
     2.05214
     2.08831
     2.32700
     2.37040
     2.21850
     2.34147
     3.12990
     3.07203
     3.02863
     2.97800
     2.90567
     2.97800
     2.33424
     1.92194
     1.79174
     1.47348
     1.67601
     1.11181
     0.94545
     0.66335
     0.30169
     0.03406
     0.00512
    -0.16848
     0.02682
    -0.03104
     0.12086
    -0.07444
     0.11362
     0.17872
     0.31615
     0.07746
     0.41742
     0.20042
     0.02682
     0.48975
     0.45359
     0.54039
     0.32339
     0.59825
     0.57655
     0.51145
     0.27999
     0.01959
     0.05576
     0.17149
     0.17149
    -0.09614
     0.09192
     0.13532
    -0.07444
    -0.16848
    -0.16124
    -0.24804
    -0.15401
    -0.48674
    -0.47227
    -0.51567
    -0.83394
    -1.02923
    -0.99307
    -1.00030
    -0.99307
    -1.23900
    -1.41983
    -1.20283
    -1.59343
    -1.66576
    -1.47770
    -1.40536
    -1.44153
    -1.34027
    -1.26793
    -1.02200
    -0.99307
    -1.05817
    -1.03647
    -1.00753
    -0.61694
    -0.43611
    -0.71097
    -0.14678
    -0.03104
    -0.17571
    -0.00934
    -0.06721
    -0.38547
    -0.42887
    -0.39271
    -0.15401
    -0.08168
    -0.16848
    -0.39994
    -0.22634
    -0.29144
    -0.62417
    -0.89180
    -0.71097
    -0.84840
    -0.92074
    -0.63864
    -0.47951
    -0.47951
    -0.44334
    -0.31314
    -0.23357
    -0.03104
    -0.01658
     0.02682
     0.37402
     0.43189
     0.38849
     0.17872
     0.42465
     0.53315
     0.47529
     0.64888
     0.93098
     0.72122
     0.35232
    -0.13231
    -0.00211
     0.14979
     0.19319
     0.18596
    -0.09614
    -0.25527
    -0.34207
    -0.65310
    -1.26070
    -0.83394
    -1.02200
    -0.89180
    -0.30591
    -0.76160
    -1.11603
    -1.07987
    -0.87010
    -0.08891
     0.23659
     0.39572
     0.54762
     0.71398
     0.80078
     0.78632
     0.93098
     1.50241
     1.58198
     1.49518
     2.00874
     1.81344
     1.54581
     1.18415
     0.87312
     0.65612
     0.75015
     0.77908
     0.61272
     0.70675
     0.45359
     0.11362
    -0.31314
    -0.22634
    -0.15401
    -0.32037
    -0.15401
    -0.02381
    -0.26251
    -0.39271
    -0.52291
    -0.61694
    -0.30591
    -0.34207
    -0.37824
    -0.29867
    -0.23357
    -0.19741
    -0.45057
    -0.26251
     0.03406
    -0.14678
     0.13532
     0.53315
     0.65612
     0.80078
     1.01055
     0.88758
     0.98885
     0.84418
     0.95268
     0.82972
     1.11181
     1.16245
     1.42284
     1.48071
     1.61814
     1.36498
     0.97438
     0.85865
     0.68505
     0.85142
     0.58379
     0.63442
     0.35955
     0.36679
     0.32339
    -0.13231
    -0.35654
    -0.41441
    -0.45057
    -0.84840
    -0.71820
    -0.83394
    -1.21007
    -0.98583
    -1.10157
    -1.04370
    -1.14497
    -1.11603
    -1.05093
    -0.92797
    -0.79054
    -0.76160
    -0.78330
    -0.87734
    -0.78330
    -0.88457
    -0.59524
    -0.55907
    -0.74714
    -0.71097
    -0.62417
    -0.53014
    -0.68927
    -0.87010
    -0.79777
    -0.65310
    -0.53014
    -0.58077
    -0.87734
    -0.87734
    -1.02200
    -0.95690
    -0.82670
    -0.47951
    -0.68204
    -0.77607
    -0.26251
    -0.08891
    -0.11784
    -0.32037
    -0.32761
    -0.15401
    -0.00211
     0.27275
     0.43189
     0.59102
     0.71398
     0.59825
     0.73568
     0.96715
     0.22212
     0.02682
     0.22212
     0.65612
     0.85142
     0.84418
     0.44635
     0.48252
     0.82248
     0.88758
     0.76462
     0.41019
     0.14256
     0.37402
     0.14979
     0.74292
     1.03225
    -0.43611
    -0.09614
     0.18596
     0.51869
     2.41380
     1.09735
     0.25105
    -0.29867
     0.25829
     1.01055
     1.34328
     1.01055
     0.93098
     0.78632
     0.97438
     1.11181
     0.61995
     0.64888
     0.54762
     0.59102
     0.41019
     0.30892
    -0.01658
     0.05576
     0.04129
     0.25829
    -0.03104
     0.12809
     0.14256
     0.02682
     0.04852
     0.43189
     0.11362
     0.16426
     0.30892
     0.20765
    -0.00934
     0.10639
     0.05576
    -0.09614
     0.07746
     0.11362
    -0.02381
    -0.06721
    -0.16124
    -0.31314
    -0.21911
     0.04852
     0.09192
     0.17872
     0.27275
     0.42465
     0.27999
     0.49699
     0.38849
     0.54762
     0.77185
     0.83695
     1.05395
     1.11905
     1.05395
     0.88035
     0.75738
     0.98162
     1.01055
     0.59102
     0.72122
     0.64165
     0.62718
     0.61995
     0.53315
     0.33062
     0.41742
     0.43189
     0.29445
     0.09916
     0.02682
    -0.00211
    -0.02381
     0.09192
     0.62718
     0.18596
     0.19319
     0.00512
    -0.16848
    -0.24804
    -0.22634
    -0.60970
    -0.69650
    -0.87734
    -0.94244
    -1.00753
    -1.10157
    -1.16667
    -1.21730
    -1.11603
    -0.73990
    -1.07987
    -1.10880
    -1.23900
    -1.30410
    -1.18113
    -0.94967
    -0.79777
    -0.69650
    -0.56631
    -0.60247
    -0.49397
    -0.45057
    -0.56631
    -0.71097
    -0.95690
    -0.46504
    -0.34931
    -0.49397
    -0.45781
    -0.33484
    -0.20464
    -0.04551
     0.10639
     0.25829
     0.17149
     0.23659
     0.38849
     0.69952
     0.84418
     0.62718
     0.68505
     0.84418
     0.77908
     0.69952
     0.76462
     0.68505
     0.51869
     0.10639
    -0.02381
     0.18596
     0.22935
     0.20042
     0.14979
    -0.00211
    -0.03828
    -0.04551
     0.04852
    -0.32037
     0.25829
     0.11362
    -0.22634
     0.20765
     0.05576
     0.46082
     0.46082
     0.21489
    -0.24081
    -0.03828
    -0.08891
     0.38125
     1.24201
     0.90205
     0.46082
     0.40295
     0.54039
     0.49699
     0.46805
     0.84418
     0.72122
     0.67058
     0.77185
     0.99608
     0.84418
     0.59102
     0.20765
     0.03406
     0.00512
    -0.14678
    -0.24804
    -0.39271
    -0.18294
    -0.39271
    -0.52291
    -0.64587
    -0.72544
    -0.61694
    -0.43611
    -0.34931
    -0.00211
    -0.09614
    -0.23357
    -0.32761
    -0.11061
    -0.00934
     0.12086
    -0.03828
     0.11362
     0.29445
     0.07022
     0.30169
     0.11362
     0.06299
    -0.16124
    -0.15401
     0.04852
    -0.05274
    -0.43611
    -0.38547
    -0.39994
    -0.39994
    -0.39994
    -0.50121
    -0.39994
    -0.10338
    -0.32761
    -0.20464
    -0.20464
    -0.07444
    -0.18294
     0.09192
     0.29445
     0.43189
     0.56932
     0.48975
     0.49699
     0.69952
     0.69952
     0.64165
     0.45359
     0.76462
     0.57655
     0.33062
     0.30892
    -0.08168
    -0.08891
    -0.12508
    -0.31314
    -0.30591
    -0.47227
    -0.76160
    -0.75437
    -0.73267
    -0.66757
    -0.71097
    -1.14497
    -0.72544
    -0.63864
    -0.71097
    -0.50844
    -0.52291
    -0.45781
    -0.53737
    -0.52291
    -0.50121
    -0.20464
    -0.39994
    -0.54461
    -0.63140
    -0.37101
    -0.50121
    -0.96413
    -0.63140
    -0.44334
    -0.52291
     0.07022
    -0.04551
    -0.12508
    -0.35654
    -0.45057
    -0.20464
    -0.13954
    -0.06721
    -0.21187
    -0.19017
    -0.25527
    -0.08891
    -0.37101
    -0.77607
    -0.63140
    -0.64587
     0.12809
     0.44635
     0.35955
    -0.19741
    -0.64587
    -0.67480
    -0.23357
     0.19319
     0.27275
     0.20765
     1.39391
     3.36136
     4.84418
     5.19861
     2.84057
     0.34509
     0.20042
     1.47348
     2.37040
     2.56570
     2.28360
     1.79897
     1.32881
     1.23478
     0.53315
    -0.40717
    -0.89904
    -1.28963
    -1.41983
    -1.69470
    -1.57173
    -1.31133
    -1.48493
    -1.12327
    -1.01477
    -1.00753
    -0.92074
    -1.02200
    -0.71097
    -0.50121
    -0.49397
    -0.55907
    -0.60970
    -0.50121
    -0.55907
    -0.88457
    -0.83394
    -0.63140
    -0.84117
    -0.82670
    -0.86287
    -1.01477
    -1.26793
    -1.39090
    -1.45600
    -1.18837
    -1.14497
    -1.24623
    -1.39813
    -1.10880
    -1.16667
    -1.13773
    -1.07987
    -1.01477
    -1.23900
    -1.15220
    -0.93520
    -0.89180
    -0.90627
    -1.10157
    -1.06540
    -1.00030
    -0.90627
    -0.92797
    -1.23177
    -1.30410
    -1.29687
    -1.24623
    -1.39090
    -1.03647
    -1.18113
    -1.26793
    -1.04370
    -1.09433
    -0.91350
    -1.07987
    -1.07263
    -0.88457
    -0.84117
    -0.77607
    -0.83394
    -1.02200
    -0.96413
    -1.20283
    -1.26070
    -1.34750
    -1.36920
    -1.90446
    -1.46323
    -1.61513
    -1.56450
    -1.75979
    -1.99849
    -1.96956
    -1.62236
    -1.60066
    -1.68023
    -1.50663
    -1.39813
    -1.32580
    -1.13773
    -0.94244
    -0.57354
    -0.76160
    -0.69650
    -0.47951
    -0.48674
    -0.47227
    -0.30591
    -0.29144
    -0.11061
     0.14979
     0.55485
     0.61995
     0.82248
     0.75015
     0.69952
     0.62718
     1.04671
     1.14798
     1.17691
     1.46624
     1.46624
     1.29988
     1.06841
     0.72845
     0.41742
     0.05576
     0.03406
     0.51145
     1.90024
     3.30350
     3.15883
     1.92194
     1.11181
     0.96715
     1.58921
     2.39934
     3.09373
     3.33243
     3.40476
     3.23116
     3.12266
     3.12990
     2.64527
     2.00151
     1.63984
     1.42284
     1.42284
     1.03948
     0.80078
     0.69952
     0.30892
     0.01959
    -0.03104
    -0.11784
    -0.19741
    -0.09614
     0.21489
     0.20042
     0.09192
    -0.04551
    -0.02381
     0.01959
     0.25105
     0.16426
     0.59825
     0.92375
     0.47529
     0.27999
     0.72845
     0.82248
     0.98885
     0.77185
     0.55485
     0.59102
     0.43912
     0.40295
     0.35232
     0.41019
     0.25105
     0.18596
    -0.09614
     0.17149
    -0.13231
    -0.62417
    -0.53737
    -0.66757
    -0.53014
    -0.53737
    -0.62417
    -0.62417
    -0.53737
    -0.50121
    -0.60970
    -0.63864
    -0.66034
    -0.68204
    -0.82670
    -0.57354
    -0.52291
    -0.64587
    -0.66757
    -0.65310
    -0.64587
    -0.42887
    -0.62417
    -0.79777
    -0.36377
    -0.09614
     0.09192
     0.22212
    -0.05274
    -0.03828
     0.02682
     0.47529
     0.78632
     0.70675
     0.78632
     0.83695
     0.71398
     0.86588
     0.64888
     0.46082
     0.69228
     0.54039
     0.56932
     0.22935
     0.24382
     0.15702
    -0.10338
    -0.16124
     0.46805
    -0.14678
    -0.25527
    -0.16848
    -0.02381
     0.10639
    -0.00211
    -0.03828
     0.11362
     0.06299
     0.38849
     0.25105
     0.33062
     0.19319
    -0.08891
    -0.27697
     0.30169
     0.22212
    -0.11784
     0.03406
     0.22935
     0.52592
     0.54039
    -0.34931
    -0.66757
    -0.65310
    -0.55907
    -0.42887
    -0.34931
    -0.51567
    -0.68204
    -1.21730
    -1.34750
    -1.52110
    -2.05636
    -2.13592
    -2.53375
    -1.11603
     1.52411
     1.74834
    -0.30591
    -1.52110
    -1.31133
    -0.58800
     0.04129
     0.52592
     0.80802
     1.13351
     1.29265
     1.25648
     0.54039
     0.25105
    -0.16848
    -0.71820
    -0.85564
    -0.59524
    -0.56631
    -0.74714
    -0.67480
    -0.60247
    -0.57354
    -1.04370
    -1.40536
    -1.31857
    -1.28963
    -0.76884
    -0.66034
    -0.38547
    -0.37101
    -0.55907
    -0.53014
    -0.45057
    -0.58077
    -0.44334
    -0.49397
    -0.54461
    -0.32037
    -0.27697
    -0.20464
    -0.23357
    -0.55907
    -0.23357
    -0.27697
    -0.55184
    -0.52291
    -0.63864
    -0.84840
    -0.73990
    -0.74714
    -0.87734
    -0.89180
    -0.87734
    -0.89180
    -0.92797
    -1.12327
    -1.16667
    -1.31857
    -1.15220
    -0.68204
    -1.06540
    -0.85564
    -0.79054
    -0.82670
    -0.67480
    -0.61694
    -0.37101
    -0.47227
    -0.35654
    -0.48674
    -0.34931
    -0.08168
    -0.20464
    -0.42164
    -0.50844
    -0.05998
    -0.27697
    -0.24081
    -0.27697
    -0.47951
    -0.51567
    -0.33484
    -0.41441
    -0.34931
    -0.21187
    -0.23357
    -0.36377
    -0.16848
    -0.06721
    -0.00211
    -0.17571
     0.25829
     0.12809
     0.11362
     0.37402
     0.25105
     0.43912
     0.38849
     0.42465
     0.35955
     0.41742
     0.49699
     0.43189
     0.46805
     0.46082
     0.41019
     0.11362
     0.46082
     0.45359
     0.48252
     0.61995
     0.58379
     0.51869
     0.25829
     0.27999
     0.40295
     0.22935
     0.13532
     0.07746
     0.24382
     0.43912
     0.59825
     0.38125
     0.54762
     0.99608
     0.68505
     0.83695
     0.49699
     0.25105
     0.35232
     0.24382
     0.25105
     0.29445
     0.08469
     0.03406
    -0.00211
    -0.03104
    -0.43611
    -0.91350
    -1.39813
    -1.20283
    -1.12327
    -0.08891
     0.95992
     0.92375
     0.47529
     0.56932
     1.03948
     1.20585
     1.45901
     1.90024
     1.92194
     2.28360
     2.60187
     2.55847
     2.26914
     2.42827
     2.13171
     1.71941
     1.73388
     1.25648
     0.79355
     0.67058
     0.73568
     0.93098
     0.82972
     0.46082
    -0.32037
    -0.34931
    -0.33484
    -0.01658
    -0.44334
    -0.13231
    -0.34931
    -0.92074
    -0.61694
    -0.71097
    -0.48674
    -0.84117
    -0.81224
    -0.81947
    -0.53737
    -0.43611
    -0.45057
    -0.48674
    -0.33484
    -0.26974
    -0.30591
    -0.29144
     0.25829
     0.05576
     0.25105
     0.27275
     0.15702
     0.08469
    -0.00934
     0.06299
     0.27275
     0.04129
    -0.00934
    -0.03104
     0.00512
     0.01236
    -0.12508
    -0.30591
     0.06299
    -0.31314
    -0.07444
    -0.15401
    -0.20464
    -0.22634
    -0.31314
    -0.36377
    -0.01658
    -0.04551
    -0.03828
    -0.19017
    -0.02381
    -0.18294
     0.05576
    -0.29867
    -0.00211
    -0.00934
    -0.11061
     0.04852
     0.02682
    -0.00211
    -0.13954
     0.04852
     0.08469
     0.17149
     0.19319
     0.14979
     0.21489
     0.33062
     0.56932
     0.40295
     0.65612
     0.77185
     0.58379
     0.67782
     0.66335
     0.77185
     0.61272
     0.47529
     0.48975
     0.72122
     0.75015
     0.54039
     0.25829
     0.28722
     0.26552
     0.16426
    -0.00211
     0.30169
    -0.16124
     0.06299
     0.13532
     0.12086
     0.05576
    -0.08891
    -0.00211
     0.12086
     0.25105
     0.11362
    -0.11061
    -0.05998
    -0.05998
     0.20042
     0.42465
     0.77185
    -0.05274
    -0.24804
    -0.11061
    -0.21911
    -0.22634
    -0.57354
    -0.99307
    -1.07263
    -1.26793
    -1.51386
    -1.19560
    -0.24804
     0.59102
     0.93098
     0.77908
     0.59102
     0.03406
     0.04852
     0.87312
     1.38668
     1.79897
     2.23297
     2.39210
     2.78993
     2.93460
     2.35594
     1.52411
     1.06841
     0.88758
     0.33785
    -0.26251
    -0.27697
    -0.03828
    -0.66757
    -0.53014
    -0.43611
    -0.73267
    -0.98583
    -1.42706
    -1.47770
    -1.23177
    -0.90627
    -0.88457
    -0.97137
    -0.79777
    -0.52291
    -0.53737
    -0.60970
    -0.30591
    -0.83394
    -0.66034
    -0.43611
    -0.43611
    -0.37824
    -0.42887
    -0.46504
    -0.29867
    -0.08168
    -0.13954
    -0.34207
    -0.22634
    -0.11784
    -0.01658
    -0.11061
     0.23659
     0.04129
    -0.13231
    -0.03828
     0.09192
    -0.00211
    -0.00211
    -0.15401
    -0.14678
     0.07022
     0.07746
    -0.05998
    -0.12508
    -0.16124
    -0.25527
    -0.24804
    -0.01658
     0.01959
    -0.26974
    -0.19017
     0.01236
    -0.01658
     0.02682
    -0.16124
    -0.24081
    -0.16848
    -0.08168
    -0.14678
    -0.12508
    -0.12508
    -0.25527
    -0.36377
    -0.03828
     0.02682
    -0.24081
    -0.29144
    -0.05274
     0.09192
     0.09916
     0.23659
     0.21489
     0.43912
     0.58379
     0.79355
     0.71398
     0.75015
     0.61995
     0.83695
     0.58379
     0.95992
     0.72845
     0.65612
     0.75015
     0.50422
     0.38125
     0.25829
    -0.11784
    -0.11061
    -0.10338
    -0.36377
    -0.47951
    -0.43611
    -0.59524
    -0.45781
    -0.24804
     0.25829
     0.22935
     0.04129
    -0.13954
    -0.18294
     0.12809
     0.23659
     0.38125
     0.16426
     0.27999
     0.47529
     0.37402
     0.04852
    -0.40717
    -0.62417
    -0.97137
    -0.92074
    -0.58077
    -0.40717
     0.47529
     1.05395
     1.04671
     0.17149
    -0.13954
    -0.44334
    -0.26974
     0.46082
     0.89482
     1.29265
     1.15521
     0.85865
     0.55485
     0.50422
     0.59102
     0.16426
    -0.21911
    -0.34931
    -0.36377
    -0.34931
    -0.39994
    -0.44334
    -0.57354
    -0.41441
    -0.39994
    -0.27697
     0.03406
     0.09192
    -0.28421
    -0.53014
    -0.20464
    -0.11061
    -0.11784
    -0.01658
    -0.34931
    -0.29144
    -0.12508
    -0.14678
    -0.21187
    -0.33484
    -0.21187
    -0.16848
    -0.03104
     0.12086
     0.00512
    -0.10338
     0.23659
     0.25105
     0.20042
     0.14979
     0.30169
     0.55485
     0.56209
     0.39572
     0.47529
     0.32339
     0.35955
     0.23659
     0.25105
     0.20042
     0.10639
    -0.31314
    -0.02381
     0.10639
    -0.25527
    -0.25527
    -0.24081
    -0.24081
    -0.26974
    -0.34207
    -0.40717
    -0.45781
    -0.42164
    -0.29867
    -0.21187
    -0.24081
    -0.28421
    -0.43611
    -0.39271
     0.12086
    -0.23357
    -0.20464
    -0.26974
    -0.31314
    -0.19741
    -0.08168
    -0.22634
    -0.33484
    -0.31314
    -0.17571
    -0.40717
    -0.31314
    -0.35654
    -0.68927
    -0.74714
    -0.29144
    -0.46504
    -0.60970
    -0.54461
    -0.59524
    -0.42887
    -0.18294
    -0.43611
    -0.21187
    -0.08168
     0.10639
     0.01959
     0.20042
     0.21489
     0.10639
    -0.08891
     0.31615
     0.49699
     0.25829
     0.38849
     0.05576
    -0.08168
    -0.08168
    -0.17571
    -0.19017
    -0.24804
    -0.42164
    -0.23357
     0.09192
     0.01236
    -0.26251
    -0.77607
    -0.39271
    -0.00211
    -0.25527
     0.16426
    -0.13231
    -0.05274
    -0.13954
    -0.13231
    -0.21911
    -0.11061
    -0.55907
    -0.51567
    -0.32037
     0.11362
     0.29445
     0.13532
     0.02682
     0.46805
     0.12086
     0.35232
     0.46805
     0.55485
     0.66335
     0.87312
     0.72845
     0.45359
     0.03406
    -0.03104
    -0.30591
    -0.24804
    -0.19741
    -0.63140
    -0.80500
    -0.74714
    -1.07987
    -1.39813
    -1.26070
    -1.24623
    -1.22453
    -1.00030
    -0.71820
    -0.30591
    -0.26974
    -0.16124
    -0.16124
     0.30892
     0.37402
     0.38849
     0.19319
     0.63442
     0.70675
     0.67782
     0.77185
     0.58379
     0.45359
     0.41019
     0.32339
     0.43189
     0.33062
     0.27999
     0.14256
     0.23659
     0.27275
     0.11362
    -0.37101
    -0.22634
     0.19319
    -0.13954
    -0.08891
    -0.11784
    -0.31314
    -0.29867
    -0.29144
    -0.24804
    -0.25527
    -0.31314
    -0.29867
    -0.34931
    -0.22634
    -0.11061
    -0.31314
    -0.25527
    -0.05274
    -0.13231
    -0.13954
     0.05576
    -0.08168
    -0.13231
    -0.11061
    -0.13231
     0.00512
     0.12086
     0.07022
    -0.14678
    -0.00934
    -0.07444
    -0.12508
    -0.23357
     0.06299
     0.01236
    -0.18294
     0.02682
     0.03406
     0.03406
    -0.03104
     0.14979
     0.12809
     0.10639
     0.20765
     0.01236
     0.19319
     0.25829
     0.21489
    -0.03828
     0.26552
     0.25829
     0.14979
     0.44635
     0.34509
     0.22212
     0.00512
     0.18596
     0.27999
     0.50422
     0.29445
     0.54762
     0.35232
     0.41742
     0.25829
     0.31615
     0.13532
     0.42465
     0.23659
     0.41742
     0.32339
     0.09192
    -0.00211
     0.00512
     0.02682
    -0.00211
     0.04852
    -0.00934
    -0.27697
    -0.29144
    -0.31314
    -0.34931
    -0.58077
    -0.33484
    -0.32761
    -0.57354
    -0.19741
    -0.09614
     0.04129
     0.04852
     0.08469
     0.33062
     0.26552
     0.43189
     0.36679
     0.95992
     1.02501
     1.48071
     0.95268
     0.84418
     0.63442
     0.01959
     0.11362
     0.29445
     0.41019
     0.59825
     0.23659
     0.12809
    -0.22634
    -0.43611
    -0.89180
    -0.90627
    -0.57354
    -0.17571
    -0.35654
    -0.09614
     0.01959
    -0.38547
    -0.21911
    -0.07444
     0.01236
     0.01959
    -0.08891
    -0.13231
     0.06299
     0.06299
    -0.17571
    -0.02381
    -0.08168
    -0.00934
    -0.17571
    -0.19741
     0.03406
    -0.23357
    -0.17571
    -0.11784
    -0.11784
    -0.13231
    -0.21911
    -0.24081
    -0.05274
    -0.06721
    -0.08168
    -0.19017
    -0.25527
    -0.19741
    -0.21911
    -0.39994
     0.08469
    -0.24081
    -0.34207
    -0.15401
    -0.09614
    -0.20464
    -0.48674
    -0.41441
    -0.32761
    -0.17571
    -0.11061
    -0.23357
    -0.33484
    -0.29144
    -0.21911
    -0.45057
    -0.05998
    -0.01658
    -0.32761
    -0.17571
    -0.16848
    -0.20464
    -0.21187
    -0.44334
    -0.40717
    -0.30591
    -0.29867
    -0.47227
    -0.53014
    -0.61694
    -0.60247
    -0.69650
    -0.47227
    -0.44334
    -0.74714
    -0.75437
    -0.51567
    -0.63864
    -0.73267
    -0.70374
    -0.63140
    -0.23357
    -0.21187
    -0.26251
    -0.27697
    -0.41441
    -0.31314
    -0.21911
    -0.33484
     0.19319
    -0.04551
    -0.44334
    -0.39994
     0.08469
     0.19319
    -0.06721
    -0.01658
    -0.06721
     0.35232
     0.42465
     0.25105
     0.20765
     0.20042
     0.33062
     0.16426
     0.62718
     0.33062
     0.12086
     0.17149
     0.18596
    -0.01658
    -0.21911
    -0.39994
    -0.44334
     0.05576
     0.47529
     0.77908
     1.20585
     1.32158
     1.29988
     1.11905
     1.26371
     0.88758
     1.12628
     1.73388
     2.19680
     2.51507
     2.39210
     2.05214
     1.80621
     1.08288
     1.11181
     0.80078
     0.88758
     0.72845
     0.42465
    -0.05274
     0.05576
     0.30892
    -0.35654
    -0.35654
    -0.21187
    -0.22634
    -0.32037
    -0.42887
    -0.58800
    -0.48674
    -0.45781
    -0.47951
    -0.61694
    -0.66757
    -0.71097
    -0.69650
    -0.60247
    -0.30591
    -0.60247
    -0.64587
    -0.55184
    -0.66757
    -0.60247
    -0.47951
    -0.75437
    -0.62417
    -0.38547
    -0.37824
    -0.40717
    -0.32761
    -0.63140
    -0.53737
    -0.77607
    -0.11784
    -0.47227
    -0.58800
    -0.50121
    -0.39271
    -0.38547
    -0.39271
    -0.50844
    -0.47951
    -0.31314
    -0.23357
    -0.24081
    -0.26251
    -0.31314
    -0.33484
    -0.46504
    -0.24804
    -0.03104
    -0.44334
    -0.37824
    -0.29144
    -0.15401
    -0.19741
    -0.36377
    -0.37824
    -0.35654
    -0.17571
    -0.21911
    -0.21187
    -0.34207
    -0.34931
    -0.31314
    -0.22634
     0.06299
    -0.26251
    -0.31314
    -0.23357
    -0.19017
    -0.08168
    -0.15401
    -0.34931
    -0.17571
    -0.18294
    -0.10338
    -0.11784
    -0.15401
    -0.26974
    -0.31314
    -0.39271
    -0.02381
    -0.32761
    -0.26251
    -0.28421
    -0.21911
    -0.13231
    -0.26974
    -0.40717
    -0.24804
    -0.29867
    -0.11061
    -0.13231
    -0.12508
    -0.16124
    -0.09614
    -0.24804
     0.05576
     0.14256
     0.03406
     0.17872
     0.10639
     0.25105
     0.04129
     0.12809
     0.11362
     0.07022
     0.18596
     0.17149
     0.25105
     0.09192
     0.03406
    -0.22634
    -0.04551
     0.17149
    -0.11061
    -0.08891
    -0.13231
    -0.37824
    -0.30591
    -0.38547
    -0.52291
    -0.38547
    -0.29144
    -0.32761
    -0.26251
    -0.20464
    -0.23357
    -0.04551
    -0.06721
     0.36679
     0.54762
     1.13351
     1.94364
     2.06661
     2.93460
     2.99246
     2.15340
     0.53315
    -1.07263
    -0.49397
     1.32158
     2.57293
     2.03767
     0.97438
     0.12086
    -0.42887
    -0.79777
    -1.23177
    -1.10880
    -1.32580
    -1.21730
    -1.07987
    -0.71097
    -0.64587
    -0.70374
    -0.41441
    -0.48674
    -0.24804
    -0.29867
    -0.34207
    -0.56631
    -0.22634
    -0.30591
    -0.29867
    -0.29867
     1.17691
     2.01597
    -1.13050
    -0.70374
    -0.53737
     0.12086
     0.00512
     0.18596
     0.13532
     0.15702
    -0.05998
    -0.36377
    -0.46504
    -0.22634
    -0.76884
    -0.66757
    -0.77607
    -0.71820
    -0.68927
    -0.69650
    -0.68204
    -0.55907
    -0.55184
    -0.56631
    -0.58077
    -0.49397
    -0.50844
    -0.65310
    -0.57354
    -0.23357
    -0.35654
    -0.20464
    -0.28421
    -0.31314
    -0.15401
    -0.22634
    -0.21187
    -0.11784
    -0.13954
    -0.01658
    -0.19741
    -0.00934
     0.14979
     0.12086
    -0.24081
     0.24382
     0.25105
     0.03406
     0.14256
    -0.02381
     0.00512
     0.19319
     0.03406
     0.21489
     0.09916
     0.15702
     0.01236
     0.07746
     0.06299
     0.09916
    -0.16848
    -0.04551
     0.14256
    -0.06721
     0.07022
     0.20765
    -0.01658
    -0.11784
     0.20765
     0.00512
     0.30169
     0.11362
    -0.04551
    -0.05274
     0.13532
     0.19319
     0.06299
    -0.00211
     0.25105
     0.23659
     0.26552
     0.30169
     0.33062
     0.32339
     0.30169
     0.26552
     0.48975
     0.45359
     0.55485
     0.38849
     0.44635
     0.44635
     0.43189
     0.10639
     0.46082
     0.33062
    -0.03104
     0.23659
     0.12086
     0.14979
     0.22212
     0.25829
     0.28722
     0.27999
     0.31615
     0.20765
     0.20042
     0.27999
     0.36679
     0.00512
     0.46805
     0.56932
     0.37402
     0.47529
     0.40295
     0.11362
    -0.00211
    -0.03104
     0.22212
     0.53315
     0.37402
     0.17872
     0.36679
     0.61272
     0.43189
    -0.00211
     0.34509
     0.33062
     0.43189
     0.43189
     0.44635
     0.35232
     0.15702
     0.15702
     0.09192
     0.01959
    -0.13231
    -0.13231
    -0.26974
    -0.16848
    -0.10338
    -0.15401
    -0.26974
    -0.15401
    -0.44334
    -0.16124
     0.01959
     0.17149
     0.17872
    -0.08891
     0.12086
     0.17872
     0.22935
     0.04852
    -0.16848
    -0.03104
     0.11362
     0.16426
    -0.15401
     0.01959
    -0.05998
    -0.15401
    -0.06721
    -0.16124
    -0.19741
    -0.33484
    -0.42887
    -0.26251
    -0.05274
    -0.08168
    -0.11061
    -0.30591
    -0.08168
    -0.02381
    -0.28421
     0.07022
    -0.00211
    -0.29144
    -0.00934
    -0.03828
     0.00512
    -0.10338
    -0.08168
    -0.05274
    -0.00934
     0.04129
    -0.20464
    -0.15401
    -0.39271
    -0.34207
    -0.69650
    -0.40717
    -0.36377
    -0.64587
    -0.60247
    -0.79777
    -0.81947
    -0.83394
    -0.98583
    -1.08710
    -1.07987
    -1.07987
    -1.24623
    -1.33303
    -1.25347
    -1.23900
    -1.22453
    -1.36196
    -0.84840
    -1.21007
    -1.21007
    -1.13050
    -1.09433
    -0.96413
    -0.97860
    -0.97137
    -0.69650
    -0.57354
    -0.41441
    -0.46504
    -0.42887
    -0.37824
    -0.07444
    -0.28421
     0.14979
     0.08469
    -0.00934
     0.40295
     0.61272
     0.68505
     0.80078
     0.89482
     1.16245
     1.20585
     1.54581
     1.29265
     1.37944
     1.26371
     1.45901
     1.45901
     1.74111
     1.73388
     1.40114
     1.37221
     1.43731
     1.32881
     1.30711
     1.16245
     1.10458
     1.34328
     1.27818
     0.90928
     0.89482
     0.88035
     1.08288
     0.76462
     0.91652
     1.04671
     0.72845
     0.42465
     0.09192
     0.00512
     0.17872
     0.01236
    -0.03828
     0.18596
     0.12086
    -0.08168
    -0.13954
    -0.42164
    -0.34207
    -0.01658
    -0.03104
     0.57655
     0.44635
     0.51145
     0.69228
     0.87312
     0.89482
     0.81525
     1.02501
     1.06118
     1.45178
     1.48071
     1.40114
     1.24201
     1.06841
     1.16968
     0.80802
     1.03948
     0.86588
     0.47529
     0.54039
     0.20765
     0.30892
    -0.05998
    -0.19741
    -0.34931
    -0.20464
    -0.21911
    -0.34931
    -0.66034
    -0.58800
    -0.54461
    -0.66757
    -0.38547
    -0.37101
    -0.55184
    -0.47227
    -0.35654
    -0.26974
    -0.23357
    -0.37824
    -0.42887
    -0.22634
     0.02682
    -0.03828
    -0.11061
    -0.26974
    -0.37101
    -0.31314
    -0.16124
    -0.03104
    -0.20464
    -0.26251
    -0.26974
    -0.08891
    -0.23357
    -0.19741
    -0.39271
    -0.41441
    -0.26251
    -0.16848
    -0.21187
    -0.07444
    -0.16848
    -0.31314
    -0.31314
     0.13532
    -0.03104
    -0.18294
    -0.04551
    -0.04551
     0.11362
    -0.02381
    -0.08168
    -0.06721
    -0.07444
     0.12086
     0.00512
     0.06299
     0.12086
    -0.12508
    -0.50121
    -0.05998
    -0.10338
    -0.32761
    -0.13231
    -0.22634
    -0.12508
    -0.11061
    -0.10338
     0.00512
    -0.03104
    -0.11061
    -0.13231
     0.01959
     0.02682
    -0.10338
    -0.23357
    -0.17571
     0.02682
    -0.11784
    -0.06721
    -0.14678
    -0.11784
    -0.59524
    -0.90627
    -1.02200
    -0.94967
    -0.86287
    -0.68927
    -0.66757
    -0.77607
    -0.71097
    -0.82670
    -0.61694
    -0.17571
    -0.28421
    -0.50844
    -0.24804
     0.16426
     0.62718
     0.72845
     0.84418
     0.95992
     0.78632
     1.13351
     0.92375
     1.11181
     0.85865
     0.61995
     0.59102
     1.09735
     0.90205
     0.49699
     0.43189
     0.19319
     0.17149
     0.14979
    -0.18294
    -0.05274
    -0.13231
    -0.02381
    -0.16124
    -0.19017
    -0.14678
    -0.14678
    -0.57354
    -0.16124
     0.20765
    -0.27697
    -0.32761
    -0.37824
    -0.37824
    -0.39271
    -0.09614
    -0.20464
    -0.24804
    -0.10338
    -0.26251
    -0.09614
     0.01959
    -0.08891
    -0.24804
     0.05576
     0.24382
     0.25105
     0.26552
     0.24382
     0.25105
     0.42465
     0.30892
     0.17872
     0.14256
     0.16426
     0.08469
     0.04852
     0.03406
    -0.17571
    -0.22634
    -0.41441
    -0.03828
    -0.41441
    -0.39994
    -0.39994
    -0.47227
    -0.44334
    -0.45781
    -0.55184
    -0.39994
    -0.39271
    -0.34931
    -0.32037
    -0.03828
    -0.24804
    -0.26974
    -0.53014
    -0.25527
    -0.21911
    -0.34931
    -0.18294
    -0.47951
    -0.35654
    -0.44334
    -0.21911
    -0.33484
    -0.39271
    -0.37824
    -0.51567
    -0.52291
    -0.51567
    -0.58077
    -0.76160
    -0.58800
    -0.26251
    -0.58077
    -0.41441
    -0.63864
    -0.62417
    -0.50121
    -0.45781
    -0.38547
    -0.37101
    -0.29144
    -0.32037
    -0.29867
    -0.08168
    -0.04551
    -0.27697
    -0.07444
     0.14979
    -0.08168
    -0.03828
     0.00512
    -0.13231
    -0.13954
    -0.22634
    -0.25527
    -0.05998
    -0.20464
    -0.38547
    -0.55907
    -0.34207
    -0.39994
    -0.55907
    -0.68204
    -0.27697
    -0.34931
    -0.42887
    -0.16848
    -0.32761
    -0.34931
    -0.36377
    -0.26974
     0.03406
     0.03406
    -0.10338
    -0.05998
     0.14979
     0.20042
     0.09916
    -0.00934
     0.22935
     0.22935
     0.07746
     0.22212
     0.44635
     0.72122
     0.55485
     0.18596
    -0.00211
    -0.18294
     0.01959
     0.28722
    -0.04551
    -0.10338
    -0.37824
    -0.69650
    -0.48674
    -0.21911
    -0.48674
    -0.37101
    -0.57354
    -0.68204
    -0.34207
    -0.19741
    -0.21911
     0.07746
     0.14256
     0.30892
     0.44635
     0.64165
     0.62718
     0.46082
     0.49699
     0.97438
     0.80802
     0.67058
     0.67058
     0.46805
     0.46805
     0.29445
     0.25829
     0.26552
     0.26552
     0.28722
     0.18596
     0.18596
     0.37402
     0.25105
    -0.18294
     0.38849
     0.09192
     0.29445
     0.25829
     0.22212
     0.17149
     0.12086
     0.07022
     0.15702
     0.26552
     0.10639
    -0.15401
    -0.16124
    -0.14678
    -0.25527
    -0.55184
    -0.37101
    -0.40717
    -0.49397
    -0.29144
    -0.68204
    -0.87734
    -0.74714
    -0.93520
    -0.84840
    -0.66034
    -0.64587
    -0.83394
    -0.80500
    -0.95690
    -0.81947
    -0.92074
    -0.74714
    -0.50121
    -0.84117
    -0.61694
    -0.61694
    -0.64587
    -0.55184
    -0.51567
    -0.69650
    -0.37824
    -0.23357
    -0.38547
    -0.35654
    -0.30591
    -0.16848
    -0.19017
    -0.24804
     0.04852
    -0.22634
    -0.08168
    -0.00211
    -0.03828
    -0.13954
     0.03406
     0.07022
     0.30169
     0.41742
     0.20042
    -0.14678
     0.07746
     0.08469
     0.06299
    -0.23357
     0.15702
    -0.19017
    -0.29867
    -0.07444
    -0.07444
     0.14256
     0.02682
     0.01236
     0.23659
     0.43189
     0.22935
     0.02682
     0.04852
     0.16426
     0.53315
     0.34509
     0.78632
     0.93098
     0.58379
     0.58379
     0.51869
     0.58379
     0.14256
    -0.19017
    -0.32037
    -0.00934
     0.48975
     0.33062
     0.17149
     0.14256
     0.05576
    -0.36377
    -0.22634
    -0.05274
    -0.48674
    -0.21187
     0.11362
     0.17149
     0.07022
     0.01236
    -0.00934
    -0.06721
    -0.11784
     0.01959
    -0.07444
     0.10639
    -0.03104
     0.24382
     0.05576
     0.42465
     0.40295
     0.64888
     0.84418
     0.90928
     0.87312
     0.78632
     0.63442
     0.79355
     0.98885
     1.14075
     0.80802
     0.96715
     0.80802
     0.78632
     0.65612
     0.85865
     0.45359
     0.13532
     0.28722
     0.12086
     0.16426
     0.07022
    -0.13231
    -0.24804
     0.17149
    -0.00211
     0.09192
    -0.06721
     0.02682
    -0.10338
    -0.15401
     0.07022
     0.27275
    -0.24804
    -0.17571
    -0.22634
     0.01959
    -0.03104
    -0.30591
    -0.43611
    -0.27697
    -0.07444
    -0.26974
    -0.48674
    -0.40717
    -0.47951
    -0.58800
    -0.51567
    -0.26974
    -0.63864
    -0.53014
    -0.66757
    -0.42887
    -0.37824
    -0.55907
    -0.60970
    -0.45781
    -0.34207
    -0.39271
    -0.47227
    -0.40717
    -0.45057
    -0.54461
    -0.37101
    -0.08168
    -0.38547
    -0.42164
    -0.17571
    -0.13231
    -0.08891
    -0.17571
    -0.32037
    -0.26251
     0.00512
     0.09916
    -0.05998
     0.00512
    -0.07444
     0.06299
    -0.19741
     0.14256
     0.17149
    -0.15401
    -0.10338
    -0.09614
     0.06299
     0.09192
    -0.17571
    -0.42164
    -0.15401
    -0.36377
    -0.73990
    -0.83394
    -0.91350
    -0.90627
    -1.11603
    -0.41441
     0.75015
     1.53134
     1.82067
     0.98885
     0.39572
    -0.08168
     0.17872
     0.99608
     1.59644
     1.67601
     1.82067
     1.90747
     1.74111
     1.21308
     0.80802
     0.35955
     0.65612
     0.01236
    -0.09614
     0.07746
    -0.26251
    -0.52291
    -0.74714
    -0.58800
    -0.05998
    -0.16124
    -0.19017
    -0.09614
     0.09192
    -0.13954
    -0.19017
    -0.50121
     0.20042
    -0.00934
    -0.29144
     0.22935
     0.51145
     0.62718
     0.53315
     0.37402
     0.31615
     0.35232
     0.51145
     0.67058
     0.74292
     1.05395
     0.90928
     0.85142
     1.30711
     1.09735
     0.75015
     0.72122
     0.56209
     0.82248
     1.04671
     0.80078
     0.64165
     0.59825
     0.45359
     0.25829
     0.14979
     0.01959
     0.02682
    -0.20464
     0.00512
     0.25105
    -0.02381
    -0.11061
    -0.11061
     0.04129
    -0.03104
    -0.02381
    -0.24804
    -0.14678
     0.01959
     0.09916
     0.00512
    -0.05274
    -0.28421
    -0.53014
    -0.53014
    -0.21911
    -0.46504
    -0.46504
    -0.37824
    -0.60247
    -0.43611
    -0.60970
    -0.63864
    -0.87010
    -0.76160
    -0.76884
    -0.68204
    -0.72544
    -0.73990
    -1.00753
    -1.22453
    -0.58800
    -0.88457
    -1.07987
    -1.02923
    -1.17390
    -1.08710
    -1.07263
    -1.11603
    -1.16667
    -0.98583
    -0.94244
    -0.93520
    -0.65310
    -0.73990
    -0.82670
    -1.09433
    -0.82670
    -0.46504
    -0.70374
    -0.66034
    -0.71097
    -0.53737
    -0.33484
     0.00512
     0.46082
     0.27999
    -0.06721
    -0.29867
    -0.05274
     0.18596
     0.34509
     0.10639
     0.19319
     0.50422
     0.12086
    -0.15401
    -0.33484
    -0.55184
    -0.69650
    -0.92074
    -1.44153
    -1.51386
    -1.51386
    -0.91350
    -0.66034
    -0.02381
    -0.34207
    -1.28963
    -1.24623
    -0.56631
    -0.31314
     0.15702
     0.46805
     0.50422
     0.58379
     0.65612
     0.60548
     0.32339
     0.25105
     0.74292
     0.66335
     0.48252
     0.27999
    -0.11784
    -0.40717
    -0.06721
     0.07022
    -0.14678
    -0.09614
    -0.21187
    -0.14678
     0.12086
     0.16426
     0.35955
     0.17149
     0.20765
     0.04852
     0.32339
     0.43912
     0.43189
     0.24382
     0.46805
     0.62718
     0.64165
     0.81525
     0.64888
     0.59825
     0.59102
     0.87312
     0.91652
     0.98885
     1.03225
     1.04671
     0.90928
     1.14798
     0.93098
     0.98885
     0.93822
     1.32158
     0.89482
     0.64165
     0.72122
     0.43189
     0.22212
     0.32339
     0.07746
     0.14979
     0.21489
     0.21489
     0.01236
     0.07746
     0.14979
    -0.05998
    -0.11784
     0.43189
     0.47529
     0.33785
     0.49699
     0.41742
     0.38849
     0.30892
     0.35955
     0.45359
     0.48252
     0.45359
     0.11362
     0.33062
     0.29445
     0.14256
    -0.13954
     0.12086
     0.00512
    -0.08168
     0.09192
    -0.27697
    -0.29144
    -0.32037
    -0.34931
    -0.25527
    -0.23357
    -0.21187
    -0.54461
    -0.42164
    -0.43611
    -0.39994
    -0.61694
    -0.66034
    -0.33484
    -0.71820
    -0.71097
    -0.67480
    -0.78330
    -0.78330
    -0.92797
    -0.90627
    -0.81947
    -0.78330
    -0.92797
    -1.12327
    -0.90627
    -1.06540
    -1.02923
    -1.21007
    -0.81947
    -1.13773
    -0.91350
    -0.68927
    -0.55907
    -0.37824
    -0.05998
     0.34509
     0.17149
    -0.72544
    -1.15943
    -1.18837
    -0.88457
    -0.72544
    -0.97137
    -1.31857
    -1.54280
    -2.06359
    -1.36920
     0.46805
     1.86407
     0.92375
    -0.57354
    -0.90627
    -0.63140
     0.04852
     1.05395
     1.68324
     2.25467
     2.59463
     2.61633
     1.78451
     1.29988
     1.09011
     0.84418
     0.64165
     0.17149
     0.08469
    -0.16848
    -0.39994
    -0.44334
    -0.42164
    -0.61694
    -0.89180
    -1.47770
    -1.16667
    -1.08710
    -0.98583
    -0.78330
    -0.43611
    -0.73267
    -0.53014
    -0.42164
    -0.31314
    -0.26251
    -0.24081
    -0.13231
     0.10639
     0.20042
     0.07746
    -0.00211
     0.06299
     0.14256
     0.14256
     0.07022
     0.26552
     0.12809
     0.17872
     0.34509
     0.49699
     0.39572
     0.25105
     0.29445
     0.48975
     0.59102
     0.64888
     0.38125
     0.48252
     0.44635
     0.48252
     0.21489
     0.61995
     0.28722
    -0.17571
     0.01236
     0.01959
    -0.05998
    -0.44334
    -0.37824
    -0.32037
    -0.12508
    -0.35654
    -0.55907
    -0.55184
    -0.48674
    -0.28421
    -0.30591
    -0.01658
     0.30169
     0.32339
     0.63442
     0.43189
     0.41019
     0.35955
     0.28722
     0.43189
     0.49699
     0.49699
     0.53315
     0.41742
     0.48252
     0.48975
     0.39572
     0.27999
     0.23659
    -0.50121
    -0.62417
    -0.54461
    -0.55184
    -0.42164
    -0.66034
    -0.79777
    -0.71820
    -0.68927
    -0.76160
    -1.04370
    -1.00753
    -0.90627
    -1.10157
    -1.00753
    -0.92074
    -0.82670
    -1.02200
    -0.71820
    -0.48674
    -0.32761
    -0.51567
    -0.73267
    -0.40717
    -0.14678
    -0.08168
    -0.34931
    -0.29867
    -0.50844
    -0.28421
    -0.39271
    -0.05998
    -0.13954
    -0.49397
    -0.58077
    -0.81947
    -0.58077
    -0.91350
    -0.87734
    -0.77607
    -0.58800
    -0.23357
     0.12809
     0.50422
     0.55485
     0.09192
    -0.21911
    -0.00211
     0.54762
     0.68505
     0.69952
     1.82067
     2.24020
     0.85865
     0.53315
     0.13532
     2.20404
     1.91471
     1.12628
     1.00331
     0.87312
     1.13351
     1.45178
     1.51688
     1.66154
     1.20585
     0.89482
     0.96715
     1.11181
     1.21308
     0.88035
     0.44635
     0.31615
     0.39572
    -0.01658
    -0.16124
    -0.19017
    -0.42164
    -0.37824
    -0.89904
    -0.29144
    -0.81947
    -0.99307
    -0.80500
    -0.73267
    -0.50844
    -0.46504
    -0.68927
    -0.71097
    -0.58800
    -0.37101
    -0.35654
    -0.34207
    -0.43611
    -0.66757
    -0.75437
    -0.28421
    -0.26251
    -0.46504
    -0.57354
    -0.65310
    -0.63864
    -0.73990
    -0.78330
    -0.65310
    -0.78330
    -0.45057
    -0.45057
    -0.47951
    -0.28421
    -0.41441
    -0.37824
    -0.08168
     0.18596
    -0.04551
     0.11362
     0.25829
     0.46082
     0.48252
     0.43912
     0.38849
     0.40295
     0.31615
     0.38849
     0.20042
     0.03406
     0.01236
     0.04129
    -0.09614
     0.33785
    -0.15401
    -0.31314
    -0.27697
    -0.28421
    -0.47227
    -0.54461
    -0.48674
    -0.36377
    -0.19017
     0.12086
    -0.08891
    -0.03104
    -0.03828
    -0.28421
    -0.42887
     0.03406
     0.09916
    -0.19741
    -0.18294
    -0.16848
    -0.16848
    -0.18294
    -0.21187
    -0.31314
    -0.31314
    -0.34931
    -0.31314
    -0.53737
    -0.55184
    -0.57354
    -0.62417
    -0.37824
    -0.16124
    -0.52291
    -0.30591
     0.02682
     0.17149
     0.41019
     0.22935
    -0.05274
    -0.06721
     0.20042
     0.32339
    -0.05274
     0.01236
    -0.24804
    -0.37824
    -0.31314
    -0.23357
    -0.58800
    -1.04370
    -1.28240
    -1.07263
    -0.65310
    -0.72544
    -0.55184
    -0.96413
    -1.02923
    -1.09433
    -1.00030
    -0.75437
    -0.81947
    -1.14497
    -2.28782
    -1.62960
    -0.93520
     0.04852
    -0.34207
    -1.19560
    -1.08710
    -0.66034
     0.31615
     0.47529
     0.46082
     0.68505
     0.98885
     1.94364
     2.58740
     1.96534
     1.50964
     2.75377
     3.05033
     3.12990
     2.96353
     2.62357
     2.37040
     2.03044
     1.68324
     1.58921
     1.53858
     1.30711
     0.80802
     0.68505
     0.50422
     0.33062
    -0.03104
     0.12086
     0.44635
    -0.15401
    -0.12508
    -0.19741
    -0.34207
    -0.31314
    -0.48674
    -0.50844
    -0.53737
    -0.37824
    -0.53014
    -0.68927
    -0.50121
    -0.72544
    -0.91350
    -0.86287
    -0.45057
    -0.61694
    -0.65310
    -0.48674
    -0.53737
    -0.57354
    -0.34931
    -0.26251
    -0.13954
    -0.25527
    -0.00211
     0.04129
     0.21489
     0.20765
     0.25829
     0.14256
     0.61272
     0.53315
     0.22212
     0.35232
     0.18596
     0.22212
     0.10639
     0.03406
     0.14979
    -0.15401
    -0.20464
    -0.30591
    -0.02381
     0.16426
     0.38125
    -0.04551
     0.16426
     0.07746
    -0.11061
     0.14979
     0.22212
     0.25105
     0.29445
     0.36679
     0.29445
     0.25829
     0.20042
     0.09916
     0.01959
     0.08469
    -0.07444
    -0.45057
    -0.36377
    -0.29867
    -0.65310
    -0.70374
    -0.79054
    -0.91350
    -0.82670
    -0.90627
    -1.02200
    -0.79777
    -0.97137
    -1.23900
    -1.20283
    -0.99307
    -1.06540
    -1.15220
    -1.39813
    -1.02923
    -1.24623
    -1.07263
    -1.03647
    -0.89904
    -1.19560
    -1.48493
    -1.87553
    -1.49216
    -1.07263
    -1.06540
    -1.00753
    -1.14497
    -1.18113
    -1.28963
    -1.47046
    -0.79054
    -0.43611
    -0.12508
     0.32339
     0.34509
     0.72845
     0.63442
     0.63442
     0.71398
     1.07565
     1.12628
     1.09011
     1.29265
     1.32158
     1.89301
     2.00151
     2.37040
     2.06661
     1.69048
     2.08831
     2.37040
     1.80621
     1.24925
     1.45178
     2.05937
     2.85503
     2.47167
     2.40657
     2.11001
     1.86407
     1.37944
     1.08288
     0.94545
     0.95992
     0.65612
     0.86588
     0.65612
     0.48252
    -0.07444
    -0.30591
    -0.19741
    -0.29144
    -0.30591
    -0.24804
    -0.60247
    -0.55184
    -0.46504
    -0.56631
    -0.84840
    -0.51567
    -0.73267
    -0.66757
    -0.54461
    -0.54461
    -0.43611
    -0.60247
    -0.75437
    -0.58077
    -0.34207
    -0.58077
    -0.58800
    -0.54461
    -0.34931
    -0.30591
    -0.49397
    -0.23357
    -0.41441
    -0.63864
    -0.26974
    -0.42887
    -0.47951
    -0.53737
    -0.79054
    -0.94244
    -0.73990
    -0.61694
    -0.62417
    -0.80500
    -0.52291
    -0.64587
    -0.73990
    -0.27697
    -0.06721
    -0.19741
    -0.02381
     0.09916
     0.19319
     0.35232
     0.33785
     0.50422
     0.79355
     0.91652
     0.93822
     0.93098
     0.90205
     0.56932
     0.30169
     0.34509
     0.54762
     0.20042
     0.43912
     0.55485
     0.64888
     0.35232
     0.16426
     0.07746
     0.13532
     0.22212
     0.03406
    -0.16124
     0.00512
     0.17872
     0.09916
    -0.05998
     0.20042
    -0.24081
    -0.25527
    -0.42887
    -0.45057
    -0.39271
    -0.46504
    -0.46504
    -0.20464
    -0.10338
    -0.13231
    -0.42887
    -0.37101
    -0.46504
    -0.31314
    -0.37101
     0.13532
     0.09916
    -0.07444
     0.14256
     0.32339
     0.43189
     0.30169
     0.30169
     0.88758
     1.21308
     0.98162
     0.77908
     0.56932
     0.50422
     0.93098
     0.84418
     1.14798
     1.26371
     0.79355
     0.85865
     0.87312
     0.61995
     0.75738
     0.17872
     0.07022
     0.98885
     0.53315
     0.49699
     0.54762
     0.38849
     0.57655
     0.25829
     0.16426
     0.41019
     0.10639
     0.35955
     0.57655
     0.56932
     0.34509
     0.17149
     0.05576
    -0.07444
    -0.00934
     0.22212
    -0.07444
    -0.21911
    -0.16848
    -0.26974
    -0.35654
    -0.14678
    -0.31314
    -0.40717
    -0.26251
    -0.29144
    -0.37824
    -0.46504
    -0.50121
    -0.29144
     0.01236
     0.18596
    -0.03828
     0.27275
     0.20765
     0.17872
     0.05576
     0.29445
     0.27275
    -0.06721
     0.21489
     0.20042
     0.18596
    -0.09614
    -0.50844
    -0.60970
    -0.45057
    -0.50121
    -0.59524
    -0.71097
    -0.87734
    -1.07987
    -1.10880
    -1.00753
    -0.77607
    -1.06540
    -0.92074
    -0.87734
    -0.68927
    -0.42164
    -0.60970
    -0.57354
    -0.48674
    -0.31314
    -0.15401
    -0.23357
    -0.06721
    -0.11784
    -0.09614
    -0.05998
     0.22935
    -0.08891
    -0.08168
    -0.03104
     0.10639
     0.17149
     0.14979
    -0.05274
    -0.18294
    -0.19741
    -0.09614
     0.03406
    -0.04551
    -0.30591
    -0.28421
    -0.50121
    -0.23357
    -0.31314
    -0.60247
    -0.37824
    -0.49397
    -0.34207
    -0.22634
    -0.12508
    -0.32037
    -0.23357
    -0.33484
    -0.34207
    -0.30591
    -0.21911
    -0.13954
    -0.32761
     0.12086
     0.29445
     0.02682
     0.12809
    -0.04551
     0.03406
     0.02682
    -0.05274
    -0.05998
     0.18596
     0.33062
     0.31615
     0.30892
     0.43912
     0.43912
     0.63442
     0.66335
     1.09011
     0.43912
     0.30892
     0.53315
     0.72122
     0.86588
     0.81525
     0.48252
     0.58379
     0.74292
     0.64888
     0.57655
     0.37402
     0.35232
     0.33785
     0.37402
     1.01055
     0.55485
     0.17149
     0.17872
     0.39572
     0.75738
     0.46805
     0.32339
     0.48975
     0.17872
     0.10639
     0.52592
     0.46082
     0.87312
     0.60548
     0.30892
     1.90024
     3.96172
     3.57113
    -0.13231
    -0.03828
     1.11905
     2.09554
     2.26914
     2.59463
     2.08107
     1.57474
     1.94364
     1.93641
     0.88758
    -0.20464
    -0.84840
    -0.20464
     0.07022
    -0.30591
    -0.50844
    -0.49397
    -0.80500
    -1.06540
    -0.94244
    -0.90627
    -0.89180
    -0.73990
    -0.68927
    -0.60970
    -0.65310
    -0.57354
    -0.60970
    -0.39271
    -0.21911
    -0.28421
    -0.01658
    -0.06721
    -0.31314
    -0.25527
    -0.19017
    -0.17571
    -0.19017
    -0.22634
    -0.16848
    -0.21911
    -0.70374
    -0.76160
    -0.80500
    -0.87010
    -0.57354
    -0.84840
    -1.18837
    -1.23177
    -1.36196
    -1.39090
    -1.49940
    -1.47770
    -1.63683
    -1.57896
    -1.41260
    -1.10880
    -1.22453
    -1.23177
    -1.17390
    -1.29687
    -0.68204
    -0.10338
     0.15702
     0.48975
     0.41742
     0.64165
     0.99608
     1.63261
     1.53858
     1.25648
     1.16968
     1.19861
     1.33605
     1.36498
     1.29988
     0.68505
     0.74292
     0.87312
     0.35232
     0.17149
    -0.20464
    -0.32037
    -0.20464
    -0.21187
    -0.26974
    -0.22634
    -0.19741
    -0.42887
    -0.29144
     0.02682
     0.05576
    -0.12508
    -0.16124
     0.14979
     0.00512
    -0.09614
    -0.09614
    -0.17571
    -0.20464
    -0.37824
    -0.40717
    -0.32761
    -0.28421
    -0.57354
    -0.57354
    -0.26251
    -0.34931
    -0.37824
    -0.52291
    -0.05998
    -0.12508
    -0.47227
    -0.13231
     0.00512
     0.13532
     0.22935
     0.11362
     0.20042
    -0.12508
     0.00512
    -0.05998
    -0.05274
    -0.13231
    -0.02381
    -0.17571
     0.13532
    -0.00211
    -0.14678
    -0.11061
    -0.14678
    -0.06721
    -0.11784
    -0.17571
    -0.50121
    -0.92797
    -0.97860
    -0.94244
    -0.30591
    -0.28421
    -0.63864
    -0.79777
    -1.22453
    -1.00753
    -1.40536
    -1.05093
    -1.06540
    -1.15220
    -0.95690
    -0.80500
    -0.34931
     0.01236
    -0.05274
     0.09192
     0.09916
     0.21489
     0.15702
     0.15702
    -0.03828
     0.60548
     0.00512
    -0.33484
    -0.05274
     0.17872
    -0.37101
    -0.97137
    -0.63864
     0.08469
     0.85865
     1.27095
     0.63442
     1.06841
     1.67601
     1.81344
     1.94364
     2.97076
     2.99246
     4.05576
     4.79355
     4.07746
     3.65069
     2.97800
     2.76100
     3.04310
     3.11543
     2.76823
     2.24744
     1.74834
     1.34328
     0.75015
     0.34509
     0.22212
     0.04852
    -0.42164
    -0.39994
    -0.48674
    -0.32037
    -0.52291
    -0.57354
    -0.46504
    -0.46504
    -0.60247
    -0.76884
    -0.80500
    -0.84117
    -0.79777
    -1.05093
    -1.07987
    -0.73267
    -1.07263
    -0.97860
    -0.76884
    -0.84840
    -0.85564
    -0.79777
    -0.65310
    -0.47951
    -0.34931
    -0.19741
    -0.29144
     0.10639
     0.22212
     0.08469
     0.25829
     0.75738
     0.75738
     0.75738
     0.82248
     0.58379
     0.63442
     0.57655
     0.64888
     0.62718
     0.51869
     0.40295
     0.09916
     0.18596
     0.22212
     0.29445
    -0.13954
    -0.24804
    -0.17571
    -0.11061
    -0.10338
    -0.24804
    -0.34931
    -0.54461
    -0.50121
    -0.38547
    -0.18294
    -0.08891
    -0.50121
    -0.56631
    -0.29144
    -0.08168
    -0.44334
    -0.47227
    -0.39271
    -0.46504
    -0.21187
    -0.26974
    -0.43611
    -0.55907
    -0.84117
    -0.72544
    -0.50121
    -0.38547
    -0.55184
    -0.59524
    -0.79777
    -0.60970
    -0.73267
    -1.05093
    -0.59524
    -0.89180
    -0.72544
    -0.69650
    -0.78330
    -0.82670
    -1.02200
    -1.23900
    -1.12327
    -0.97137
    -1.18837
    -1.34750
    -1.42706
    -2.29506
    -2.93158
    -2.88819
    -1.97679
    -2.04913
    -2.41079
    -2.38909
    -2.19379
    -2.12146
    -2.36739
    -2.30952
    -1.91893
    -1.57173
    -1.41260
    -1.07263
    -0.71097
    -0.36377
    -0.19741
    -0.23357
     0.26552
     0.41019
     0.25105
     0.51869
     0.63442
     0.69228
     0.48252
     0.51869
     0.46082
     0.59825
     0.51869
     0.48975
     0.59825
     0.50422
     0.23659
     0.09916
     0.02682
     0.11362
    -0.27697
     0.00512
     0.30169
    -0.03828
     0.01236
    -0.19017
    -0.07444
     0.27999
     0.32339
     0.48975
     0.61995
     0.56932
     0.68505
     0.67782
     1.35051
     2.37040
     1.06841
     0.67058
     1.89301
     2.94183
     2.61633
     2.97076
     3.08650
     2.78993
     2.43550
     2.47890
     2.38487
     2.63803
     2.63080
     2.55123
     2.27637
     2.30530
     1.68324
     1.19138
     1.09011
     0.98162
     0.96715
     0.43912
     0.32339
     0.06299
     0.20042
     0.45359
     0.56209
     0.64888
     0.72122
     0.45359
     0.41019
     0.53315
     0.88758
     0.61272
     0.69228
     0.67782
     0.67058
     0.76462
     0.26552
     0.12086
     0.19319
     0.16426
    -0.13231
    -0.11061
    -0.34931
    -0.26974
    -0.60247
    -0.64587
    -0.50844
    -0.64587
    -0.56631
    -0.39994
    -0.20464
     0.05576
    -0.11061
    -0.17571
     0.11362
     0.08469
     0.27999
     0.17149
     0.30169
     0.30892
     0.43189
     0.43189
     0.61995
     0.30169
     0.17149
     0.36679
     0.33062
     0.18596
    -0.05998
    -0.15401
    -0.34931
    -0.22634
    -0.34931
    -0.43611
    -0.54461
    -0.75437
    -0.63140
    -0.53737
    -0.09614
    -0.42164
    -0.92797
    -1.06540
    -1.15220
    -0.91350
    -0.78330
    -0.94967
    -1.17390
    -1.10880
    -0.86287
    -0.94967
    -1.06540
    -1.34027
    -1.18837
    -1.57896
    -1.23900
    -0.97860
    -1.60066
    -2.30229
    -2.85925
    -2.34569
    -1.35473
    -1.21730
    -1.69470
    -2.35292
    -2.23719
    -2.29506
    -1.75979
    -1.86106
    -1.51386
    -1.58620
    -1.26070
    -0.62417
    -0.37101
    -0.00934
    -0.01658
     0.20765
     0.23659
     0.38125
     0.53315
     0.57655
     0.67782
     0.80802
     0.80078
     0.82248
     0.61272
     0.30892
     0.04129
     0.20042
     0.25105
     0.20765
     0.14256
     0.04852
     0.07746
     0.17872
     0.07022
     0.21489
     0.46805
     0.38849
     0.37402
     0.47529
     0.40295
     0.30169
     0.05576
     0.41742
     0.17872
    -0.37101
    -0.94244
    -1.57173
    -2.33122
    -2.90988
    -2.29506
    -0.64587
     2.42827
     5.05395
     3.78812
     1.80621
     0.37402
     0.12086
     1.60368
     3.75919
     5.20585
     5.24201
     5.00331
     5.22755
     5.06841
     4.39572
     3.54943
     2.46444
     2.11001
     1.76281
     1.60368
     1.17691
     0.63442
     0.27275
     0.14979
     0.03406
     0.48975
    -0.01658
     0.20765
     0.12809
     0.25105
     0.26552
     0.50422
     0.43912
     0.37402
     0.25829
     0.35955
     0.00512
    -0.23357
    -0.33484
    -0.39994
    -0.68204
    -0.07444
     0.00512
    -0.08168
    -0.25527
    -0.58800
    -0.71097
    -0.64587
    -0.46504
    -0.54461
    -0.63864
    -0.63864
    -0.55907
    -0.25527
    -0.08168
    -0.17571
    -0.55184
    -0.39994
    -0.22634
    -0.42887
    -0.33484
    -0.52291
    -0.46504
    -0.57354
    -0.53737
    -0.47227
    -0.35654
    -0.45057
    -0.49397
    -0.53014
    -0.60247
    -0.79054
    -1.10880
    -1.11603
    -0.71820
    -0.91350
    -1.09433
    -1.06540
    -1.05817
    -1.10157
    -1.28963
    -1.47046
    -1.53556
    -1.56450
    -1.47770
    -1.62236
    -1.33303
    -1.56450
    -1.51386
    -1.44876
    -1.08710
    -1.23177
    -1.34750
    -1.15943
    -1.14497
    -0.91350
    -1.01477
    -1.00753
    -1.00753
    -1.15943
    -0.90627
    -0.79054
    -0.95690
    -0.94967
    -0.92797
    -1.22453
    -0.86287
    -0.78330
    -1.26793
    -0.84117
    -0.94967
    -0.79777
    -0.48674
    -0.46504
    -0.29144
    -0.34931
    -0.19017
    -0.25527
     0.14256
     0.15702
     0.29445
     0.11362
     0.35955
     0.41019
     0.46805
     0.61272
     0.46805
     0.09916
     0.17149
     0.22212
     0.30169
     0.21489
     0.29445
     0.04129
    -0.11061
     0.18596
     0.01959
    -0.31314
    -0.60247
    -0.45057
    -1.27517
    -1.46323
    -1.95509
    -2.70735
    -3.20645
    -1.76703
     1.57474
     3.95449
     4.99608
     2.78270
    -1.27517
    -1.35473
     0.36679
     2.39934
     3.64346
     4.01236
     3.97619
     3.54943
     3.16606
     2.64527
     2.03767
     1.36498
     0.88758
     0.54762
     0.17149
    -0.15401
    -0.52291
    -0.50121
    -0.47951
    -0.47227
    -0.70374
    -0.18294
    -0.07444
    -0.19017
     0.09192
     0.09916
     0.01236
    -0.06721
     0.00512
     0.07746
     0.01236
     0.05576
     0.12809
     0.38125
     0.35232
     0.17149
    -0.13954
    -0.09614
     0.14256
     0.17149
     0.22212
     0.25829
    -0.10338
    -0.00934
     0.21489
     0.50422
     0.49699
     0.33062
     0.27999
     0.34509
     0.46805
     0.46082
     0.52592
     0.21489
     0.19319
    -0.13231
     0.28722
     0.40295
     0.22935
     0.17872
     0.09192
     0.09192
     0.23659
     0.00512
    -0.45057
    -0.77607
    -0.55907
    -0.12508
     0.20765
     0.04852
    -0.16848
    -0.62417
    -0.77607
    -0.38547
    -0.89904
    -1.02923
    -1.03647
    -1.24623
    -0.76884
    -0.21911
     0.07746
    -0.47951
    -1.03647
    -1.33303
    -1.41260
    -1.39090
    -0.82670
    -0.86287
    -0.94967
    -0.85564
    -0.86287
    -0.86287
    -0.87734
    -1.41260
    -2.01296
    -1.94063
    -1.52110
    -1.28240
    -1.72363
    -2.33122
    -2.64225
    -2.41802
    -2.11423
    -1.52833
    -1.65853
    -1.49216
    -1.49940
    -1.44876
    -1.13050
    -0.90627
    -0.60970
     0.00512
     0.29445
     0.62718
     0.48975
     0.97438
     1.05395
     1.11905
     1.24925
     1.64708
     1.51688
     1.48071
     1.57474
     1.36498
     1.01778
     0.92375
     0.93822
     1.03225
     0.95268
     0.67782
     0.09192
     0.14979
     0.09192
    -0.11784
    -0.60970
    -0.55184
    -0.87734
    -1.47046
    -1.66576
    -1.58620
    -1.22453
     0.09192
     1.66878
     4.67058
     6.72483
     4.71398
     1.78451
     1.33605
     2.48614
     4.73568
     6.55847
     7.45539
     7.31073
     6.48613
     6.16787
     5.85684
     4.88758
     3.81706
     2.80440
     2.14617
     2.10277
     2.03767
     1.58921
     1.07565
     0.63442
     0.41019
     0.01236
    -0.03828
     0.04852
    -0.35654
    -0.33484
    -0.26251
    -0.39994
    -0.56631
    -0.84117
    -0.92797
    -0.77607
    -0.73267
    -0.75437
    -1.28240
    -1.21730
    -1.53556
    -1.46323
    -1.50663
    -1.00030
    -1.28240
    -1.41260
    -1.25347
    -1.31857
    -1.31133
    -1.17390
    -0.93520
    -0.71820
    -0.36377
    -0.14678
    -0.24804
     0.09192
     0.46805
     0.57655
     0.41742
     0.62718
     0.49699
     0.27999
     0.43912
     0.49699
     0.54762
     0.20042
     0.16426
     0.14256
     0.01236
    -0.12508
    -0.63140
    -0.96413
    -0.97137
    -0.90627
    -1.01477
    -0.70374
    -0.87734
    -1.41983
    -1.33303
    -1.27517
    -1.19560
    -1.43430
    -1.46323
    -1.59343
    -1.36920
    -1.36920
    -1.52110
    -1.44876
    -1.51386
    -1.39813
    -1.52110
    -1.64406
    -1.52833
    -1.91893
    -2.30952
    -2.15762
    -2.09976
    -1.91893
    -2.49036
    -2.84479
    -2.46866
    -2.04913
    -2.16486
    -2.41802
    -2.98945
    -3.06902
    -2.87372
    -2.67119
    -2.09976
    -2.22996
    -2.41079
    -2.37462
    -2.12146
    -1.74533
    -1.52110
    -1.49216
    -1.32580
    -1.24623
    -1.24623
    -1.36196
    -1.28963
    -1.34027
    -1.20283
    -1.23900
    -0.92797
    -0.78330
    -1.02923
    -0.95690
    -1.02200
    -1.14497
    -1.28963
    -1.29687
    -1.52833
    -1.55003
    -1.66576
    -2.16486
    -1.95509
    -0.80500
     0.50422
     1.20585
     0.41742
     0.21489
     0.64888
     2.08107
     2.71037
     3.35413
     3.42646
     3.48433
     4.09192
     5.19138
     5.88577
     6.30530
     5.93641
     5.63261
     5.05395
     4.99608
     4.96715
     5.14075
     4.26552
     4.05576
     3.88939
     3.57836
     3.65793
     2.85503
     2.50060
     2.08831
     1.88577
     1.70494
     1.59644
     1.37221
     0.97438
     1.00331
     0.81525
     1.14798
     0.97438
     0.58379
     0.47529
     0.35955
     0.36679
     0.43912
     0.22935
     0.10639
     0.09916
     0.14979
     0.14256
     0.08469
    -0.24804
    -0.37101
    -0.71097
    -0.22634
    -0.11784
    -0.27697
    -0.30591
    -0.18294
     0.05576
     0.11362
    -0.22634
    -0.26251
    -0.24081
    -0.13954
     0.00512
     0.22935
     0.06299
     0.04852
    -0.28421
    -0.27697
     0.16426
    -0.07444
    -0.11784
    -0.11061
    -0.39271
    -0.41441
    -0.51567
    -0.45781
    -0.21187
    -0.05274
    -0.21911
    -0.08891
    -0.18294
    -0.11784
    -0.44334
    -0.66757
    -0.19017
    -0.55184
    -0.45057
    -0.32761
    -0.53737
    -0.66757
    -0.80500
    -0.89180
    -0.68204
    -0.63864
    -0.89904
    -1.26070
    -1.42706
    -1.55003
    -1.43430
    -1.60790
    -1.14497
    -1.28240
    -1.70916
    -1.65130
    -1.60790
    -1.74533
    -1.68746
    -1.78873
    -1.79596
    -1.84659
    -1.65130
    -1.72363
    -1.41983
    -1.36196
    -1.86829
    -1.93339
    -1.47770
    -0.81947
    -1.32580
    -1.65130
    -2.38186
    -1.96956
    -1.37643
    -1.18113
    -1.30410
    -1.41983
    -1.47046
    -1.28240
    -1.05817
    -0.99307
    -1.02200
    -1.08710
    -1.15943
    -0.53014
    -0.43611
     0.17149
     0.32339
     0.61272
     0.43912
     0.07022
    -0.04551
     0.22212
     0.15702
    -0.10338
     0.50422
     0.51869
     0.35232
     0.78632
     0.27275
     0.97438
     0.67058
     0.95992
     1.20585
     1.67601
     1.70494
     1.29988
     1.44454
     1.24925
     1.02501
     1.64708
     1.14075
     0.21489
     0.75738
     1.40114
     1.03948
     0.33785
    -0.18294
    -0.67480
    -0.21911
    -0.45781
    -1.07987
    -1.20283
    -1.27517
    -1.07987
    -0.42164
     0.19319
    -0.23357
    -0.50121
    -0.61694
    -0.78330
    -0.89180
    -0.64587
    -0.53014
    -0.54461
    -0.19017
    -0.37824
    -0.47951
    -0.26974
    -0.42164
    -0.48674
    -0.20464
    -0.40717
    -0.14678
    -0.05998
     0.28722
     0.24382
     0.27275
     0.03406
     0.42465
     0.42465
     0.55485
     0.43912
     0.61272
     0.60548
     0.61995
     0.67058
     0.76462
     0.85865
     0.70675
     0.83695
     0.75015
     1.18415
     0.83695
     0.67782
     1.00331
     1.03948
     0.92375
     0.90928
     0.90205
     0.59102
     0.48975
     0.38849
     0.53315
     0.48975
     0.05576
    -0.13954
    -0.16124
    -0.00934
    -0.00934
    -0.03104
     0.07746
     0.11362
     0.04852
     0.39572
     0.64888
     0.79355
     0.47529
     0.33062
     0.47529
     0.89482
     1.29265
     1.32881
     1.31435
     1.41561
     1.70494
     1.50241
     0.98162
     0.61272
     0.22935
     0.16426
     0.38849
     0.41019
     0.25105
     0.09916
    -0.26251
    -0.16124
    -0.30591
    -0.49397
    -0.66034
    -0.83394
    -0.92074
    -0.89180
    -1.05093
    -0.63140
    -0.62417
    -0.81224
    -0.98583
    -1.12327
    -0.86287
    -0.93520
    -1.61513
    -1.58620
    -1.55726
    -1.31133
    -1.26070
    -1.29687
    -1.67300
    -1.76703
    -1.52833
    -0.05274
     0.56932
     0.42465
     0.59102
     0.90205
     0.51145
     0.17872
     1.03948
     1.85684
     2.29084
     3.10096
     2.86227
     3.11543
     3.41199
     3.12990
     2.94183
     2.68143
     2.56570
     2.26190
     2.10277
     2.21127
     2.14617
     1.94364
     2.17510
     2.22574
     2.42827
     1.92917
     1.16245
     0.69952
     0.57655
     0.69228
     0.73568
     0.82248
     1.11181
     1.03948
     1.25648
     1.37944
     1.10458
     0.84418
     0.54039
     0.64888
     0.80802
     1.03225
     0.89482
     0.61995
     0.54762
     0.40295
     0.54039
     0.35955
     0.81525
     0.41019
     0.01959
     0.07022
    -0.11061
    -0.19741
    -0.14678
    -0.28421
    -0.21187
    -0.13231
    -0.29867
    -0.29144
    -0.44334
    -0.50844
    -0.58077
    -0.61694
    -0.50121
    -0.55184
    -0.55184
    -0.49397
    -0.49397
    -0.45781
    -0.48674
    -0.69650
    -0.57354
    -0.32761
    -0.37824
    -0.37101
    -0.36377
    -0.23357
    -0.03828
    -0.19017
    -0.14678
     0.07746
    -0.12508
    -0.01658
     0.04129
    -0.05998
    -0.24804
    -0.37101
    -0.45781
    -0.19741
    -0.19741
    -0.36377
    -0.35654
    -0.55184
    -0.47227
    -0.76884
    -1.13773
    -0.89180
    -0.88457
    -0.84117
    -0.71097
    -0.73267
    -0.77607
    -0.71820
    -0.66757
    -0.50844
    -0.38547
    -0.28421
    -0.52291
    -0.54461
    -0.63140
    -0.71820
    -0.78330
    -0.38547
    -0.65310
    -0.78330
    -0.45781
    -0.45781
    -0.42164
    -0.87734
    -0.81224
    -0.77607
    -0.53737
    -0.47951
    -0.57354
    -0.63140
    -0.70374
    -0.60970
    -0.58800
    -0.28421
    -0.96413
    -2.69289
    -2.25166
    -1.00753
     0.09192
    -0.05274
    -1.16667
    -1.16667
     0.33785
     0.64165
     2.33424
     3.46263
     3.33966
     2.12447
     1.24925
     2.07384
     2.89843
     3.37583
     3.88939
     3.76642
     3.49156
     3.22393
     2.92736
     2.58017
     2.07384
     1.90747
     1.43731
     1.04671
     0.80078
     0.50422
     0.54762
     0.88035
     1.11181
     1.03948
     0.98162
     0.91652
     0.72845
     0.60548
     0.34509
     0.12086
     0.09916
    -0.09614
    -0.00211
    -0.18294
    -0.13954
    -0.04551
     0.09192
    -0.32037
     0.09916
    -0.18294
    -0.41441
    -0.25527
    -0.18294
     0.08469
     0.02682
    -0.21911
    -0.26974
    -0.14678
    -0.14678
    -0.05998
    -0.29867
    -0.42164
    -0.47227
    -0.50844
    -0.24081
    -0.09614
    -0.62417
    -0.32761
    -0.39271
    -0.61694
    -0.49397
    -0.79777
    -0.89904
    -0.92797
    -0.84117
    -0.78330
    -0.81947
    -1.05093
    -1.27517
    -1.29687
    -0.97137
    -0.60970
    -1.00030
    -1.17390
    -1.24623
    -1.24623
    -1.01477
    -1.15220
    -1.22453
    -1.13773
    -1.10880
    -0.94967
    -0.93520
    -1.06540
    -1.30410
    -1.49940
    -1.68023
    -1.23900
    -1.65853
    -1.75256
    -1.69470
    -1.93339
    -1.88276
    -1.69470
    -1.91893
    -2.00573
    -2.16486
    -2.10699
    -2.17209
    -2.16486
    -2.11423
    -2.23719
    -2.18656
    -1.94786
    -1.89723
    -2.09253
    -1.82489
    -1.92616
    -2.17932
    -1.99849
    -1.88276
    -1.88276
    -1.60066
    -1.38366
    -1.23177
    -1.28240
    -1.23177
    -1.44876
    -1.29687
    -0.91350
    -0.47951
    -0.81224
    -0.55184
    -0.82670
    -0.77607
    -0.71097
    -0.69650
    -0.66034
    -0.51567
    -0.25527
    -0.11061
    -0.05274
    -0.31314
    -1.26070
    -1.23900
    -0.98583
    -0.11784
    -0.27697
    -0.91350
    -0.68204
    -0.29867
    -0.17571
    -0.33484
    -0.16848
    -0.02381
     0.13532
     0.55485
     1.30711
     1.90747
     1.49518
     2.30530
     2.70313
     3.19500
     3.24563
     3.02863
     3.05756
     4.36679
     4.63442
     5.02501
     5.31434
     4.88758
     4.22212
     4.20042
     3.70132
     3.62899
     3.60729
     3.43369
     2.96353
     3.01416
     2.47167
     1.87854
     1.67601
     1.29265
     1.07565
     1.09011
     1.16968
     0.77908
     0.53315
     0.12086
     0.05576
     0.38125
     0.83695
     1.01778
     0.93822
     0.85142
     0.99608
     0.72122
     0.95992
     1.00331
     1.11905
     0.95268
     1.11905
     1.00331
     1.11181
     0.96715
     0.77908
     0.55485
     0.36679
     0.12809
    -0.04551
    -0.00211
     0.29445
    -0.11784
    -0.05998
    -0.16848
    -0.15401
    -0.25527
    -0.39994
    -0.16124
     0.05576
     0.33785
     0.38125
     0.09916
     0.21489
     0.14979
     0.09916
    -0.13231
     0.39572
     0.15702
    -0.16848
    -0.13231
    -0.18294
    -0.35654
    -0.57354
    -0.77607
    -0.96413
    -1.16667
    -1.11603
    -1.20283
    -1.20283
    -1.19560
    -1.35473
    -1.57173
    -1.35473
    -1.17390
    -1.23177
    -1.05817
    -1.10880
    -1.34027
    -1.34027
    -1.21730
    -1.14497
    -0.87010
    -0.96413
    -0.93520
    -0.78330
    -0.62417
    -0.71820
    -0.94244
    -0.76160
    -0.13231
    -0.19017
     0.07746
    -0.62417
    -0.77607
    -0.82670
    -0.73990
    -0.36377
    -0.30591
    -0.14678
    -0.45781
    -0.58077
    -0.64587
    -0.76160
    -1.13050
    -1.40536
    -0.94967
    -0.93520
    -0.90627
    -0.94244
    -1.13773
    -1.23900
    -1.38366
    -1.24623
    -1.29687
    -1.23177
    -1.36196
    -1.48493
    -1.44153
    -1.28963
    -1.31133
    -0.92074
    -0.92074
    -1.17390
    -1.49216
    -0.97137
    -0.92797
    -0.86287
    -0.79054
    -0.57354
    -0.18294
     0.52592
     1.21308
     0.78632
     0.46082
     0.91652
     1.11905
     1.23478
     1.98704
     2.76100
     2.31977
     2.50784
     2.31254
     1.67601
     1.18415
     2.04491
     1.96534
     1.56751
     1.54581
     1.23478
     1.16245
     0.70675
     0.22935
     0.34509
     0.55485
     0.80078
     0.35955
     0.25829
     0.46082
     0.36679
     0.56932
     0.52592
     0.17872
     0.29445
     0.64165
     0.46082
     0.65612
     0.62718
     0.67058
     0.82972
     0.52592
     0.77185
     0.92375
     0.95268
     1.52411
     1.40838
     1.26371
     1.05395
     1.24201
     1.58921
     1.71941
     1.59644
     1.50964
     1.36498
     1.17691
     1.22031
     1.03948
     1.55304
     1.41561
     0.99608
     0.59102
     0.38125
     0.32339
     0.37402
     0.38125
     0.33062
     0.33785
     0.35232
     0.35955
     0.32339
     0.33785
     0.30169
     0.19319
     0.39572
     0.30169
    -0.03828
     0.06299
     0.17149
     0.15702
     0.11362
    -0.11784
    -0.02381
     0.11362
     0.04852
    -0.13954
    -0.24804
    -0.42164
    -0.40717
    -0.69650
    -0.73990
    -0.55184
    -0.71820
    -0.71097
    -0.56631
    -0.34931
    -0.47227
    -0.43611
    -0.24081
     0.24382
    -0.02381
    -0.12508
    -0.04551
     0.09192
     0.31615
     0.21489
     0.08469
     0.04852
    -0.48674
    -0.21911
     0.16426
     0.24382
    -0.12508
    -0.55184
    -0.56631
    -0.37101
    -0.40717
    -0.47951
    -0.84840
    -0.86287
    -0.74714
    -0.65310
    -0.61694
    -0.39271
    -0.29867
    -0.46504
    -0.17571
    -0.05274
    -0.15401
    -0.75437
    -0.65310
    -0.33484
     0.32339
     0.80078
     0.91652
     0.35232
     0.95992
     1.41561
     1.54581
     1.31435
     1.40838
     1.37944
     1.82791
     2.37040
     2.53677
     1.29265
     0.62718
     0.27999
     0.46805
     1.22031
     1.66878
     1.16968
     0.19319
    -0.66034
    -1.21730
    -1.15943
    -0.53737
    -0.71820
    -0.16848
     0.14979
     0.44635
     0.27999
     0.38125
     0.33785
     0.11362
     0.01959
     0.33062
     0.82248
     1.14798
     1.09735
     0.80802
     0.46082
     0.87312
     0.35955
    -0.19741
    -0.03828
    -0.32037
    -0.32761
    -0.19017
    -0.32037
    -0.24081
    -0.46504
    -0.54461
    -0.58800
    -0.29867
    -0.07444
    -0.24081
    -0.33484
    -0.17571
    -0.03104
     0.02682
     0.25829
     0.51869
     0.57655
     0.30169
     0.37402
     0.41019
     0.55485
     0.78632
     0.64888
     0.51145
     0.41742
     0.50422
     0.45359
     0.53315
     0.73568
     0.33785
     0.42465
     0.49699
     0.40295
     0.30892
     0.14256
    -0.02381
     0.11362
    -0.03104
    -0.16124
    -0.66757
    -0.46504
    -0.66757
    -0.42887
    -0.50844
    -0.11061
    -0.20464
    -0.22634
    -0.31314
    -0.19741
    -0.04551
    -0.09614
    -0.32761
     0.02682
    -0.00934
     0.30892
     0.35232
     0.42465
     0.76462
     1.05395
     0.75015
     1.11905
     0.77185
     0.30169
     0.25829
     0.66335
     1.06841
     1.19138
     1.07565
     0.65612
     0.50422
     0.51869
     0.30892
     0.27999
     0.37402
     0.07022
     0.04129
     0.07746
     0.02682
    -0.34207
    -0.37824
    -0.42887
    -0.50121
    -0.76884
    -0.70374
    -0.81224
    -0.84117
    -0.66034
    -0.55184
    -0.71097
    -0.87010
    -1.10157
    -1.28240
    -1.56450
    -1.20283
    -1.33303
    -1.26793
    -1.13050
    -1.21730
    -1.07987
    -1.33303
    -1.56450
    -1.26070
    -1.28240
    -0.92797
    -0.61694
    -0.78330
    -0.44334
     0.55485
     0.59825
     0.04129
     0.28722
     1.48794
     3.28903
     3.03586
     2.97076
     2.29807
     2.18957
     2.19680
     2.89843
     3.38306
     3.31796
     2.99246
     2.53677
     2.34147
     1.83514
     1.92917
     1.46624
     0.80802
     0.46082
     0.31615
     0.21489
     0.09192
     0.17149
    -0.15401
    -0.11061
    -0.02381
    -0.05998
     0.22935
     0.09916
     0.28722
     0.15702
     0.30892
     0.59102
     0.35955
     0.42465
     0.14979
     0.09192
     0.14256
     0.25105
    -0.01658
     0.04852
    -0.31314
    -0.46504
    -0.44334
    -0.45057
    -0.65310
    -0.91350
    -1.07987
    -0.62417
    -0.73267
    -0.82670
    -0.71097
    -0.69650
    -0.48674
    -0.39994
    -0.25527
     0.04129
    -0.00211
     0.09192
     0.07022
     0.02682
     0.28722
     0.54762
     0.13532
     0.50422
     0.46805
     0.25829
     0.16426
     0.21489
     0.12086
     0.04129
    -0.11061
    -0.23357
    -0.10338
    -0.06721
    -0.14678
    -0.37101
    -0.31314
    -0.75437
    -0.70374
    -0.54461
    -0.53737
    -0.74714
    -0.68927
    -0.60247
    -0.75437
    -0.61694
    -0.50121
    -0.67480
    -0.82670
    -0.80500
    -0.77607
    -0.98583
    -0.65310
    -0.57354
    -0.76884
    -1.03647
    -1.21007
    -2.25166
    -2.52652
    -2.12869
    -2.28782
    -2.31676
    -2.58439
    -2.64949
    -2.83755
    -3.14858
    -3.29325
    -2.92435
    -2.37462
    -1.90446
    -1.66576
    -1.91169
    -1.15220
    -0.71820
     0.04129
     0.37402
     0.42465
     0.66335
     0.80078
     0.84418
     0.57655
     0.57655
     0.69952
     0.85142
     0.99608
     0.88758
     0.46805
    -0.21187
    -0.27697
    -0.50844
    -0.75437
    -0.94967
    -0.97137
    -0.91350
    -1.08710
    -1.14497
    -1.08710
    -1.05093
    -1.31857
    -1.07263
    -1.28963
    -1.15943
    -0.71820
    -0.37101
    -0.22634
    -0.64587
    -0.88457
    -0.23357
     0.54039
     1.00331
     1.34328
     1.06118
     1.11905
     0.70675
     0.72845
     0.90928
     1.07565
     1.41561
     1.74111
     1.92917
     1.74111
     1.49518
     1.25648
     1.37221
     1.51688
     1.50241
     1.35051
     1.32881
     1.17691
     1.33605
     1.30711
     1.35775
     1.30711
     1.18415
     0.84418
     0.56209
     0.01959
     0.19319
    -0.05998
    -0.18294
    -0.26974
    -0.24081
    -0.08891
    -0.19017
    -0.25527
    -0.39271
    -0.35654
    -0.58800
    -0.60970
    -0.58800
    -0.43611
    -0.26974
    -0.40717
    -0.10338
    -0.31314
    -0.64587
    -0.42164
    -0.60247
    -0.59524
    -0.47951
    -0.55184
    -0.11784
     0.13532
     0.01236
    -0.15401
    -0.15401
    -0.05274
     0.08469
     0.12809
     0.34509
     0.54762
     0.37402
     0.72845
     0.74292
     0.51145
     0.29445
     0.38125
     0.35232
     0.46082
     0.43189
     0.20765
    -0.22634
    -0.32761
    -0.37824
    -0.68204
    -0.53737
    -0.25527
    -0.57354
    -0.35654
    -0.37824
    -0.27697
    -0.32761
    -0.16848
    -0.03828
     0.12809
     0.17872
     0.24382
     0.17149
     0.27999
    -0.07444
    -0.57354
    -0.73267
     0.14256
    -0.17571
    -0.37824
    -0.37824
    -0.79777
    -0.96413
    -1.24623
    -1.58620
    -1.60066
    -1.19560
    -0.75437
    -0.98583
    -1.13050
    -0.94967
    -1.13050
    -1.31133
    -0.62417
    -0.43611
    -0.53737
    -0.24804
     0.56209
     0.54039
    -0.18294
    -0.00934
     0.21489
     0.40295
     1.27818
     1.67601
     1.85684
     1.93641
     2.37764
     2.24020
     1.82791
     2.05937
     2.07384
     2.38487
     2.29807
     2.30530
     2.24744
     1.76281
     1.55304
     1.66154
     1.35775
     0.92375
     0.54762
     1.14075
     1.32158
     1.77004
     1.31435
     1.06841
     0.52592
     0.62718
     0.70675
     0.93822
     1.00331
     0.83695
     0.54762
     0.57655
     0.46082
     0.45359
    -0.10338
    -0.25527
    -0.29144
    -0.51567
    -0.61694
    -0.32761
    -0.63864
    -1.07987
    -0.78330
    -0.91350
    -0.67480
    -0.98583
    -1.15943
    -1.04370
    -0.79054
    -0.56631
    -0.78330
    -1.05093
    -1.00753
    -0.94967
    -1.05093
    -0.69650
    -0.76884
    -1.00030
    -0.79054
    -0.63140
    -0.66034
    -0.55907
    -0.35654
    -0.58800
    -0.59524
    -0.46504
    -0.33484
    -0.32037
    -0.37101
    -0.16848
    -0.06721
    -0.18294
    -0.23357
    -0.97860
    -0.81947
    -0.76884
    -0.73267
    -1.00030
    -0.98583
    -0.93520
    -0.84840
    -0.71820
    -0.59524
    -0.69650
    -0.83394
    -0.72544
    -0.57354
    -0.53737
     0.04129
    -0.13231
     0.00512
     0.14256
     0.20765
     0.25105
     0.24382
     0.09916
     0.04129
     0.14979
     0.06299
    -0.26974
    -0.53014
    -0.50844
    -0.47227
    -0.58800
    -0.29144
    -0.42164
    -0.60247
    -0.39994
    -0.09614
     0.42465
     0.30169
     0.19319
    -0.05274
    -0.20464
    -0.01658
     0.32339
     0.71398
     0.57655
     0.36679
     0.32339
     0.42465
     0.48975
    -0.10338
     0.20042
     0.06299
     0.20765
     0.04852
     0.07746
     0.01236
     0.04852
     0.33062
     0.27999
     0.25105
     0.21489
     0.40295
     0.35232
     0.41742
     0.87312
     0.60548
     0.27275
     0.46805
     0.53315
     0.22935
     0.26552
     0.51869
     0.78632
     0.20042
     0.62718
     0.48252
     1.19138
     1.32158
     1.03948
     1.17691
     1.12628
     0.48252
     1.07565
     1.90747
     1.37944
     1.45178
     1.87131
     1.79897
     1.04671
     0.79355
     1.19138
     1.22755
     1.03225
     0.59102
     0.41742
     0.18596
     0.41019
     0.67782
     0.43189
     0.46082
     0.25105
     0.10639
    -0.07444
    -0.06721
     0.07746
     0.39572
     0.71398
     0.82248
     0.62718
     0.56932
     0.32339
    -0.18294
     0.29445
     0.69952
     0.27999
     0.20042
     0.23659
     0.22935
     0.09192
     0.02682
    -0.22634
    -0.32761
    -0.34931
    -0.35654
    -0.42887
    -0.37101
    -0.32037
    -0.40717
    -0.46504
    -0.13954
    -0.42164
    -0.49397
    -0.14678
    -0.20464
    -0.03828
    -0.00211
    -0.02381
     0.06299
     0.23659
     0.41742
     0.37402
     0.41019
     0.18596
     0.07746
    -0.11061
     0.49699
     0.22212
    -0.03104
    -0.07444
    -0.29144
    -0.42164
    -0.47951
    -0.60970
    -0.69650
    -0.73267
    -0.73267
    -0.84117
    -0.81224
    -0.94967
    -1.17390
    -1.35473
    -1.05093
    -0.78330
    -0.98583
    -0.91350
    -1.05093
    -0.87734
    -1.05817
    -1.05093
    -1.21730
    -1.11603
    -1.22453
    -1.09433
    -1.13773
    -0.98583
    -1.17390
    -1.11603
    -1.07987
    -0.79054
    -1.20283
    -1.17390
    -1.19560
    -1.14497
    -0.38547
    -0.05274
    -0.08168
    -0.42164
    -0.58077
    -1.23900
    -1.04370
    -0.24804
    -0.26251
    -0.21911
    -0.67480
    -0.26974
    -0.24804
    -0.42887
    -0.52291
    -0.49397
    -0.32761
    -0.18294
     0.20765
     0.77185
     1.01778
     1.09735
     1.17691
     1.52411
     1.74834
     1.99427
     1.93641
     2.20404
     2.98523
     2.58740
     2.64527
     2.89843
     2.66697
     2.84780
     2.84780
     3.27456
     2.83333
     2.54400
     2.09554
     2.16064
     1.85684
     1.88577
     1.94364
     2.03767
     2.30530
     2.03044
     1.95811
     1.36498
     1.18415
     1.06118
     1.12628
     0.92375
     0.85142
     0.56932
     0.35232
     0.26552
     0.18596
     0.20765
    -0.15401
    -0.39994
    -0.29867
    -0.74714
    -0.81947
    -0.69650
    -0.89180
    -0.85564
    -0.82670
    -0.84840
    -0.92074
    -0.89904
    -1.13773
    -0.97860
    -0.80500
    -0.81947
    -0.96413
    -1.14497
    -0.77607
    -1.01477
    -0.93520
    -0.83394
    -0.97137
    -0.92074
    -0.66757
    -0.63864
    -0.53737
    -0.46504
    -0.62417
    -0.57354
    -0.32761
    -0.21187
    -0.13231
    -0.12508
     0.51145
     0.70675
     0.24382
     0.46805
     0.14979
     0.10639
     0.16426
     0.31615
     0.59825
     0.27999
     0.26552
     0.14979
     0.14256
     0.26552
     0.06299
    -0.31314
    -0.17571
    -0.25527
    -0.64587
    -0.87010
    -0.58077
    -0.59524
    -0.56631
    -0.77607
    -0.63864
    -0.68927
    -0.87010
    -0.78330
    -0.79054
    -0.66757
    -0.58077
    -0.73990
    -0.97137
    -0.56631
    -0.80500
    -0.73990
    -0.42887
    -0.66034
    -0.73990
    -0.73990
    -0.68204
    -0.37824
    -0.60247
    -0.78330
    -0.79777
    -0.66757
    -0.61694
    -0.78330
    -0.70374
    -0.10338
    -0.27697
    -0.34207
    -0.68204
    -1.07263
    -0.83394
    -0.66757
    -0.19741
    -0.21187
    -0.45057
    -0.48674
    -0.68204
    -0.45781
    -0.00934
    -0.38547
    -0.51567
    -0.47227
    -0.61694
    -0.53014
    -0.02381
    -0.14678
    -0.41441
    -0.46504
    -0.28421
     0.14979
     0.55485
     0.67782
     0.61995
     0.67058
     1.00331
     1.87854
     1.55304
     1.41561
     1.81344
     2.09554
     2.43550
     1.83514
     1.30711
     1.56028
     1.74111
     1.48794
     1.37944
     0.89482
     0.43189
     0.07022
    -0.26974
    -0.21187
    -0.41441
    -0.53014
    -0.13954
    -0.23357
    -0.00934
     0.00512
    -0.06721
    -0.05274
    -0.13231
    -0.07444
     0.08469
     0.20765
     0.13532
    -0.12508
    -0.04551
    -0.03828
    -0.22634
    -0.47227
    -0.36377
    -0.66034
    -0.74714
    -0.39994
    -0.57354
    -0.66034
    -0.69650
    -0.59524
    -0.20464
    -0.19017
    -0.06721
    -0.26974
    -0.28421
    -0.05274
     0.09192
     0.11362
     0.11362
     0.03406
    -0.06721
     0.08469
     0.00512
    -0.06721
    -0.11784
    -0.29867
    -0.42164
    -0.15401
    -0.19017
    -0.33484
    -0.40717
    -0.39271
    -0.47951
    -0.63140
    -0.63140
    -0.40717
    -0.56631
    -0.47227
    -0.26974
    -0.48674
    -0.45057
    -0.73267
    -0.65310
    -0.37824
    -0.23357
    -0.23357
    -0.32761
    -0.33484
    -0.05998
    -0.03828
    -0.22634
     0.07022
    -0.05998
    -0.27697
    -0.01658
     0.07746
    -0.11784
    -0.18294
    -0.15401
    -0.19017
    -0.11784
    -0.24081
    -0.40717
    -0.47227
    -0.58800
    -0.54461
    -0.76884
    -0.47227
    -0.84840
    -1.07263
    -0.92797
    -1.13050
    -1.34750
    -1.74533
    -2.04189
    -1.98403
    -1.26793
    -0.30591
     0.86588
     1.98704
     1.97257
     0.88758
     0.06299
     0.27275
     1.65431
     2.21850
     2.58017
     2.71037
     2.89120
     2.36317
     1.93641
     1.30711
     1.71941
     1.69048
     1.00331
     0.20765
    -0.16848
    -0.50844
    -0.04551
    -0.16124
     0.03406
    -0.13231
     0.22935
     0.22935
     0.01236
     1.03225
     0.92375
     0.71398
     1.00331
     1.16968
     1.10458
     1.05395
     0.97438
     0.90928
     1.13351
     0.96715
     1.22755
     0.81525
     0.47529
     0.35955
     0.30169
     0.01959
    -0.10338
    -0.38547
    -0.54461
    -0.63864
    -0.71097
    -0.99307
    -1.13773
    -1.10157
    -1.44153
    -1.61513
    -1.41983
    -1.35473
    -1.71640
    -1.73086
    -1.71640
    -1.68746
    -1.70193
    -1.81766
    -1.72363
    -1.60790
    -1.29687
    -1.51386
    -1.47046
    -1.54280
    -1.56450
    -1.54280
    -1.60790
    -1.26070
    -1.78149
    -1.86106
    -1.63683
    -1.60066
    -1.59343
    -1.77426
    -1.92616
    -1.89723
    -2.12869
    -1.92616
    -2.00573
    -2.02743
    -2.25889
    -1.98403
    -2.07083
    -1.57896
    -1.78873
    -1.50663
    -1.40536
    -1.21007
    -0.98583
    -0.93520
    -1.02200
    -0.71097
    -0.50844
    -0.36377
    -0.28421
    -0.34931
    -0.29144
    -0.11061
    -0.26974
     0.26552
     0.11362
    -0.05998
     0.04852
     0.05576
     0.14979
     0.17149
     0.07022
     0.33785
     0.36679
     0.59102
     0.56209
     0.47529
     0.50422
     0.43912
     0.33062
     0.43189
     0.81525
     0.50422
     0.50422
     0.37402
     0.50422
     0.59102
     0.46805
     0.44635
     0.56209
     0.68505
     0.80802
     0.72122
     0.70675
     0.59102
     0.33062
     0.42465
     0.54762
     0.20765
     0.01959
     0.04129
    -0.14678
    -0.70374
    -1.42706
    -2.07806
    -0.98583
     0.75738
     1.22031
     0.30892
    -0.75437
    -0.75437
    -0.68927
    -0.09614
     1.48794
     1.92194
     1.91471
     1.30711
     0.61995
     1.38668
     1.87131
     1.97981
     1.37944
     1.28541
     1.22755
     1.53134
     1.14798
     0.73568
     0.54039
     0.10639
     0.41019
     0.42465
     0.33785
     0.56209
     0.67058
     0.56932
     0.64165
     0.50422
     0.46805
     0.40295
     0.46805
     0.54039
     0.43912
     0.38849
     0.33785
     0.08469
     0.46082
     0.56209
     0.25829
     0.23659
     0.16426
     0.17872
     0.20042
     0.09916
    -0.01658
     0.06299
     0.12809
    -0.00934
     0.09916
     0.11362
    -0.03828
    -0.27697
    -0.19741
     0.46082
    -0.08168
    -0.04551
    -0.06721
    -0.03828
    -0.03104
    -0.08891
    -0.15401
    -0.07444
    -0.16124
    -0.08168
    -0.00934
    -0.04551
    -0.01658
    -0.14678
    -0.32037
     0.11362
    -0.02381
    -0.17571
    -0.02381
    -0.30591
    -0.06721
    -0.18294
    -0.21187
     0.00512
    -0.09614
    -0.11061
    -0.27697
     0.01236
     0.01959
    -0.07444
    -0.39994
    -0.03828
     0.02682
    -0.16124
    -0.02381
    -0.19017
    -0.16848
    -0.08168
    -0.06721
    -0.04551
    -0.05274
    -0.23357
    -0.25527
    -0.29867
    -0.25527
    -0.38547
    -0.58077
    -0.48674
    -0.26974
    -0.55184
    -0.42887
    -0.49397
    -0.71820
    -0.58800
    -0.66034
    -0.58800
    -0.57354
    -0.45057
    -0.29144
    -0.34931
    -0.22634
    -0.29867
    -0.43611
    -0.19017
     0.17149
     0.00512
    -0.02381
    -0.02381
    -0.19017
    -0.14678
    -0.20464
    -0.14678
    -0.33484
    -0.26251
    -0.43611
    -0.68204
    -0.80500
    -0.82670
    -1.12327
    -1.62236
    -1.27517
    -1.38366
    -1.49940
    -1.36196
    -0.97137
    -0.68204
     0.00512
    -0.21911
     0.14256
    -0.20464
    -0.41441
    -0.79054
    -0.84840
    -0.16848
     1.06841
     2.11724
     2.29807
     1.38668
     0.17149
    -0.21911
    -0.58800
    -0.00934
     0.12086
     0.12086
     0.16426
     0.07746
    -0.24804
    -0.93520
    -1.01477
    -1.03647
    -1.11603
    -1.36196
    -1.36196
    -0.96413
    -1.21730
    -1.15943
    -0.97137
    -1.02923
    -1.07263
    -1.24623
    -0.80500
    -0.57354
    -0.39271
    -0.32037
    -0.41441
    -0.16124
    -0.03828
    -0.05274
    -0.14678
     0.24382
     0.01959
     0.24382
     0.38849
     0.27275
     0.29445
     0.17872
     0.07022
     0.25105
     0.27999
     0.11362
     0.12809
     0.16426
     0.22212
     0.16426
    -0.23357
     0.20042
     0.07022
    -0.02381
     0.21489
     0.17872
     0.07022
     0.12809
     0.20765
     0.22212
     0.33062
     0.28722
     0.17149
     0.25105
     0.16426
     0.35232
    -0.10338
    -0.00934
     0.26552
    -0.14678
     0.30169
     0.27275
     0.10639
     0.22935
     0.27999
     0.43912
     0.67782
     0.54039
     0.46805
     0.63442
     0.79355
     0.98162
     0.90205
     0.79355
     1.19138
     0.90205
     0.96715
     1.04671
     0.87312
     0.56209
     0.38125
     0.42465
     0.67058
     0.43189
     0.22935
     0.11362
     0.13532
     0.30892
     0.14256
     0.04129
     0.34509
     0.03406
     0.04129
     0.34509
     0.39572
     0.38125
     0.34509
     0.49699
     0.61272
     0.70675
     0.78632
     0.74292
     0.58379
     0.77908
     0.55485
     0.66335
     0.47529
     0.38125
     0.14256
     0.24382
     0.10639
    -0.10338
    -0.29144
    -0.53014
    -0.68927
    -0.66757
    -0.56631
    -0.68204
    -0.67480
    -0.21187
    -0.28421
    -0.59524
    -0.49397
    -0.27697
    -0.52291
    -0.16848
    -0.18294
    -0.23357
    -0.65310
    -0.75437
    -1.36196
    -1.90446
    -1.70916
    -0.21187
     1.90024
     3.30350
     2.25467
     0.77908
     0.43912
     2.04491
     2.54400
     2.19680
     2.21127
     2.32700
     2.81887
     3.00693
     2.83333
     2.51507
     1.74111
     1.02501
     0.26552
    -0.57354
    -1.11603
    -1.52833
    -2.00573
    -2.11423
    -2.40356
    -2.30952
    -2.03466
    -2.09976
    -1.91169
    -1.81043
    -1.96233
    -1.76703
    -1.85383
    -1.52110
    -1.45600
    -1.44153
    -1.26793
    -0.97137
    -1.20283
    -1.05817
    -1.06540
    -1.39090
    -1.42706
    -1.43430
    -1.32580
    -1.48493
    -1.77426
    -1.62960
    -1.41260
    -1.44153
    -1.49216
    -1.55726
    -1.44876
    -1.44876
    -1.51386
    -1.12327
    -0.70374
    -0.86287
    -0.66034
    -0.39271
    -0.00211
     0.11362
     0.25829
     0.30169
     0.59825
     0.96715
     1.03948
     1.00331
     0.80802
     0.98885
     0.90928
     0.96715
     1.29988
     1.02501
     0.82972
     0.83695
     0.76462
     0.84418
     0.65612
     0.40295
     0.60548
     0.56209
     0.71398
     0.65612
     0.62718
     0.61272
     0.52592
     0.41019
     0.89482
     0.56209
     0.36679
     0.39572
     0.27275
     0.46805
     0.23659
     0.10639
     0.18596
     0.22212
     0.13532
     0.01236
    -0.20464
    -0.32761
    -0.17571
    -0.37101
    -0.09614
    -0.04551
    -0.18294
    -0.19017
    -0.15401
     0.01959
     0.06299
    -0.14678
    -0.29144
    -0.03104
     0.01236
     0.13532
     0.04852
    -0.11061
    -0.14678
    -0.11784
    -0.05274
     0.12086
    -0.18294
    -0.39994
    -0.34931
    -0.23357
    -0.19017
    -0.29144
    -0.29867
    -0.15401
    -0.31314
    -0.69650
    -0.71097
    -1.07263
    -1.15220
    -1.21007
    -1.29687
    -1.18113
    -1.76703
    -2.28059
    -2.04189
    -1.50663
    -0.85564
    -0.05998
    -0.16848
    -0.91350
    -1.68023
    -1.56450
    -1.33303
    -0.75437
    -0.74714
    -0.94244
    -0.66757
     0.34509
     0.95268
     0.61272
     0.52592
     0.09916
    -0.24804
    -0.47951
    -0.55907
    -0.46504
    -0.29144
    -0.19741
    -0.15401
    -0.45057
    -0.71097
    -1.02923
    -1.17390
    -0.60247
    -0.46504
    -1.09433
    -1.24623
    -1.13050
    -1.08710
    -0.94244
    -0.61694
    -0.45781
     0.07022
     0.52592
     0.82248
     0.85142
     1.00331
     1.15521
     1.28541
     1.44454
     2.00151
     1.94364
     1.77004
     1.77004
     1.86407
     1.71218
     1.65431
     1.55304
     1.50241
     1.56751
     1.63261
     1.53134
     1.53858
     1.41561
     1.31435
     1.09735
     1.58921
     1.27818
     1.06841
     0.96715
     0.82972
     0.97438
     0.91652
     0.96715
     0.67782
     0.54039
     0.67782
     0.67782
     0.36679
     0.33062
    -0.08891
    -0.28421
    -0.01658
     0.14256
    -0.03104
     0.00512
    -0.20464
    -0.13231
     0.00512
     0.19319
     0.06299
     0.14979
     0.28722
     0.33062
     0.40295
     0.38849
     0.33785
     0.05576
     0.27999
     0.67058
     0.25105
     0.24382
    -0.10338
    -0.20464
    -0.24081
    -0.45781
    -0.55907
    -0.79777
    -1.00753
    -1.00030
    -1.07263
    -1.07263
    -1.23177
    -1.29687
    -1.52833
    -0.95690
    -1.07263
    -1.00753
    -0.89180
    -1.08710
    -0.69650
    -0.42887
    -0.27697
    -0.00934
     0.16426
     0.27275
     0.29445
     0.50422
     0.73568
     0.94545
     0.96715
     1.28541
     1.41561
     1.34328
     1.33605
     1.32881
     1.42284
     1.24201
     1.35775
     0.95268
     0.80078
     0.85142
     0.51145
     0.38125
    -0.09614
    -0.50121
    -1.27517
    -1.31857
    -1.53556
    -1.91893
    -0.27697
     2.09554
     4.03406
     2.31977
    -0.48674
    -1.00030
    -0.47227
     0.71398
     1.78451
     2.47167
     2.71760
     2.93460
     2.61633
     2.18234
     1.88577
     1.08288
     1.00331
     0.59102
     0.41742
     0.43912
     0.25105
    -0.12508
    -0.13231
    -0.05274
    -0.22634
    -0.26251
    -0.11061
    -0.35654
    -0.79777
    -0.89180
    -0.25527
    -0.43611
    -0.58800
    -0.68204
    -0.96413
    -1.13050
    -1.27517
    -1.03647
    -0.86287
    -0.84117
    -0.71097
    -0.89904
    -0.79054
    -0.84840
    -0.79054
    -1.05817
    -0.79777
    -0.71097
    -0.81224
    -0.68204
    -0.58077
    -0.63864
    -0.59524
    -0.59524
    -0.50121
    -0.55907
    -0.31314
    -0.47951
    -0.42887
    -0.35654
    -0.37101
    -0.47951
    -0.23357
    -0.11784
    -0.32037
    -0.03104
    -0.01658
    -0.07444
    -0.16124
    -0.37824
    -0.37101
    -0.00934
    -0.13954
    -0.10338
    -0.15401
    -0.16124
    -0.08168
    -0.31314
    -0.33484
    -0.02381
    -0.28421
    -0.26251
    -0.12508
    -0.17571
    -0.21911
    -0.08891
    -0.14678
     0.07746
     0.08469
     0.24382
    -0.00211
     0.13532
     0.30892
     0.20042
     0.01236
     0.25829
     0.25105
     0.30892
     0.49699
     0.17872
     0.15702
     0.05576
     0.01959
     0.11362
     0.03406
    -0.00934
    -0.25527
    -0.16124
    -0.03828
    -0.15401
    -0.39994
    -0.00934
    -0.03104
    -0.12508
     0.06299
    -0.04551
     0.08469
    -0.01658
     0.04129
     0.33785
     0.35232
     0.46805
     0.37402
     0.35955
     0.64165
     0.56209
     0.23659
     0.25105
     0.43189
     0.05576
     0.46082
     0.48252
     0.44635
     0.02682
    -0.16848
    -0.05274
     0.04852
    -0.16848
    -0.46504
    -0.69650
    -0.80500
    -0.84840
    -0.87010
    -0.87010
    -0.63140
    -0.72544
    -0.56631
    -0.42164
    -0.42887
    -0.64587
    -0.63140
    -0.14678
     0.35955
     0.70675
     0.80078
     0.55485
     0.75738
     0.46805
     0.01236
     0.15702
     0.59102
     0.71398
     0.69952
     0.48252
    -0.03104
    -0.26251
    -0.71820
    -0.71097
    -0.76884
    -0.52291
    -0.34931
    -0.61694
    -0.53014
    -0.72544
    -0.66034
    -0.71820
    -0.32761
    -0.27697
    -0.36377
    -0.20464
    -0.30591
    -0.31314
    -0.36377
    -0.43611
    -0.48674
    -0.42887
    -0.32761
    -0.56631
    -0.66034
    -0.73990
    -0.94967
    -1.07263
    -1.02923
    -0.80500
    -1.15220
    -1.10880
    -1.05093
    -1.12327
    -1.20283
    -1.41260
    -1.32580
    -1.00753
    -0.89904
    -1.07987
    -1.13773
    -1.11603
    -1.07987
    -1.06540
    -1.27517
    -0.77607
    -1.18837
    -1.20283
    -1.06540
    -1.00030
    -0.97137
    -1.18113
    -1.15943
    -1.05817
    -0.86287
    -0.93520
    -0.92074
    -0.87010
    -0.99307
    -0.89904
    -0.95690
    -0.43611
    -0.59524
    -0.73990
    -0.54461
    -0.55184
    -0.50121
    -0.50844
    -0.62417
    -0.58077
    -0.60970
    -0.42887
    -0.58077
    -0.55907
    -0.61694
    -0.73990
    -0.73267
    -0.55184
    -0.60970
    -0.92797
    -0.88457
    -0.66757
    -0.76160
    -0.66034
    -0.76884
    -0.87010
    -0.76884
    -0.47951
    -0.43611
    -0.49397
    -0.26251
    -0.21187
    -0.19017
     0.07022
     0.36679
     0.06299
     0.29445
     0.46805
     0.59825
     0.72122
     0.69952
     0.71398
     0.77185
     0.90928
     0.93098
     0.67058
     0.74292
     0.75738
     0.61272
     0.56932
     0.91652
     0.67782
     0.59825
     0.87312
     0.78632
     0.84418
     0.78632
     0.64888
     0.72845
     0.60548
     0.64165
     0.57655
     0.41019
     0.34509
     0.34509
     0.38849
     0.90928
     1.22031
     1.26371
     1.48794
     1.43008
     1.14075
     1.07565
     1.10458
     1.56751
     1.94364
     2.37764
     2.56570
     2.45720
     2.07384
     1.81344
     1.61814
     1.54581
     1.63261
     1.14075
     1.16968
     1.16968
     0.96715
     0.67782
     0.36679
    -0.16124
     0.07746
     0.04129
     0.12086
    -0.10338
    -0.13954
    -0.10338
    -0.04551
    -0.12508
     0.31615
     0.04852
     0.04129
    -0.03828
     0.08469
     0.27999
     0.23659
     0.18596
     0.28722
     0.19319
     0.27275
     0.25829
     0.27999
     0.04129
     0.07746
    -0.16124
     0.43912
     0.15702
     0.00512
    -0.02381
     0.08469
     0.09916
     0.13532
     0.14256
     0.04129
     0.22935
     0.38849
     0.27999
     0.36679
     0.16426
     0.26552
     0.21489
     0.40295
     0.51145
     0.14979
     0.32339
     0.25105
     0.28722
     0.32339
     0.21489
     0.20765
     0.27999
     0.29445
     0.29445
     0.14256
     0.31615
     0.24382
     0.09916
     0.40295
     0.73568
     0.53315
     0.42465
     0.22935
     0.35955
     0.46082
     0.49699
     0.48975
     0.56209
     0.54762
     0.47529
     0.52592
     0.50422
     0.30892
     0.19319
     0.10639
     0.51869
     0.36679
     0.10639
     0.25829
     0.13532
     0.07746
     0.16426
     0.23659
     0.11362
     0.12086
     0.14979
     0.09192
     0.03406
    -0.01658
     0.15702
    -0.04551
     0.35955
     0.33785
     0.17149
     0.30169
     0.14256
     0.35232
     0.38125
     0.25829
     0.33062
     0.29445
     0.56209
     0.43189
     0.51145
     0.33785
     0.26552
    -0.15401
    -0.04551
     0.07746
    -0.39271
    -0.36377
    -0.73267
    -0.80500
    -1.10157
    -1.44876
    -1.47770
    -1.49216
    -1.18837
    -1.09433
    -0.97137
    -0.87010
    -1.05817
    -1.26070
    -1.28240
    -0.88457
    -0.97860
    -0.65310
    -0.37101
    -0.23357
    -0.07444
    -0.17571
    -0.26974
    -0.32037
    -0.32761
    -0.58077
    -0.63864
    -0.93520
    -1.08710
    -1.21730
    -1.48493
    -1.07987
    -1.05817
    -1.13773
    -1.02923
    -1.23177
    -1.67300
    -1.86106
    -1.65853
    -1.30410
    -1.30410
    -1.15943
    -1.08710
    -0.98583
    -1.01477
    -1.13050
    -1.31133
    -0.92797
    -0.68927
    -0.84117
    -0.68204
    -0.95690
    -0.99307
    -0.58800
    -0.81947
    -0.89180
    -0.98583
    -1.04370
    -1.08710
    -1.05093
    -0.96413
    -1.18837
    -1.38366
    -1.18837
    -1.06540
    -1.13050
    -1.20283
    -1.27517
    -1.18113
    -1.50663
    -1.07263
    -1.34027
    -1.13773
    -1.12327
    -1.05093
    -1.05817
    -0.97860
    -1.03647
    -1.09433
    -1.02923
    -0.74714
    -0.87734
    -0.69650
    -0.73267
    -0.95690
    -0.76884
    -0.65310
    -0.68927
    -0.41441
    -0.42887
    -0.35654
    -0.23357
     0.02682
    -0.08168
    -0.05274
     0.05576
     0.46082
     0.57655
     0.64165
     0.96715
     0.84418
     0.95992
     0.82972
     1.16245
     1.26371
     1.37944
     1.40114
     1.23478
     1.37221
     1.33605
     1.37944
     1.17691
     1.29265
     1.30711
     1.03948
     1.35775
     1.11905
     0.88758
     0.75738
     0.86588
     1.06118
     1.12628
     0.87312
     0.73568
     0.66335
     0.88758
     0.82248
     0.64165
     0.47529
     0.87312
     0.45359
     0.59102
     0.59825
     0.52592
     0.48252
     0.41019
     0.48252
     0.57655
     0.67058
     0.48252
     0.41019
     0.44635
     0.38125
     0.25105
    -0.04551
     0.38849
     0.02682
    -0.08168
    -0.09614
    -0.19017
    -0.09614
     0.02682
     0.09916
     0.22935
     0.32339
     0.07746
     0.03406
     0.04852
     0.19319
     0.26552
     0.27275
     0.85865
     0.90205
     0.97438
     1.03948
     0.93822
     0.67782
     0.40295
     0.33062
     0.53315
     0.72845
     2.89120
     2.29084
    -0.66034
    -0.30591
    -0.06721
     0.08469
     0.43189
     0.68505
     0.39572
     0.44635
     0.19319
    -0.20464
    -0.32037
    -0.34207
    -0.32037
    -0.10338
     0.03406
     0.04852
     0.06299
     0.06299
     0.20042
     0.11362
     0.18596
     0.42465
     0.27999
     0.45359
     0.50422
     0.48252
     0.39572
     0.27999
     0.06299
     0.36679
     0.24382
     0.15702
     0.07022
     0.12086
     0.04129
    -0.11784
    -0.19017
     0.24382
    -0.03104
    -0.08168
     0.00512
     0.05576
     0.07746
    -0.07444
    -0.18294
    -0.11784
     0.09916
     0.22212
    -0.13954
    -0.00211
     0.13532
     0.09192
    -0.03828
     0.20765
     0.12086
     0.05576
     0.09916
     0.20042
     0.16426
     0.09192
     0.01959
     0.30892
     0.34509
     0.27999
     0.25105
     0.16426
     0.23659
     0.22212
    -0.00211
     0.22212
     0.27275
     0.05576
     0.01959
    -0.02381
     0.20042
    -0.13231
    -0.13231
    -0.16848
     0.00512
    -0.10338
    -0.11061
    -0.29144
    -0.20464
    -0.05998
    -0.20464
    -0.13954
     0.03406
    -0.06721
     0.01959
     0.17872
     0.24382
     0.00512
    -0.13231
    -0.32761
     0.07746
     0.22935
     0.22935
    -0.09614
    -0.22634
    -0.07444
    -0.09614
    -0.29144
     0.23659
    -0.33484
    -0.31314
    -0.19741
    -0.14678
    -0.08891
    -0.24804
    -0.32761
    -0.13231
     0.18596
     0.17149
    -0.02381
    -0.02381
     0.05576
     0.09916
    -0.03828
     0.35232
     0.40295
     0.38125
     0.61272
     1.15521
     1.35051
     0.69952
    -0.26974
    -0.29867
    -0.21911
     0.35955
     0.85142
     0.83695
     0.58379
     0.15702
    -0.34931
    -0.25527
    -0.17571
    -0.63140
    -0.43611
    -0.21911
    -0.19741
    -0.21187
    -0.47227
    -0.47951
    -0.37824
    -0.24804
    -0.34931
    -0.42164
    -0.37101
    -0.42887
    -0.31314
    -0.45781
    -0.08891
    -0.46504
    -0.59524
    -0.34207
    -0.42164
    -0.19017
    -0.03104
    -0.29867
    -0.21187
    -0.04551
    -0.10338
    -0.38547
    -0.32037
    -0.34931
    -0.42164
    -0.19741
     0.22935
    -0.10338
    -0.35654
    -0.20464
    -0.24804
    -0.26251
    -0.21187
    -0.39271
    -0.37101
    -0.19741
    -0.06721
    -0.17571
    -0.12508
    -0.37101
    -0.24081
    -0.40717
    -0.04551
     0.04129
    -0.26251
    -0.15401
    -0.15401
    -0.08168
    -0.05274
    -0.15401
    -0.25527
     0.04129
     0.07022
     0.13532
    -0.00211
    -0.05998
    -0.05274
    -0.19017
    -0.00934
     0.31615
    -0.01658
     0.09192
     0.09916
    -0.00211
     0.07746
     0.09192
    -0.00211
    -0.00211
    -0.01658
    -0.02381
    -0.07444
     0.08469
    -0.14678
    -0.00211
    -0.24804
     0.22212
    -0.03828
    -0.19741
    -0.26251
    -0.15401
    -0.20464
    -0.30591
    -0.35654
    -0.37824
    -0.29144
    -0.17571
    -0.30591
    -0.42164
    -0.42887
    -0.51567
    -0.77607
    -0.36377
    -0.32037
    -0.66034
    -0.49397
    -0.45781
    -0.45057
    -0.49397
    -0.46504
    -0.55184
    -0.58800
    -0.34207
    -0.42164
    -0.61694
    -0.52291
    -0.73990
    -0.73990
    -0.37101
    -0.03104
    -0.47951
    -0.42887
    -0.35654
    -0.36377
    -0.28421
    -0.35654
    -0.34207
    -0.29144
    -0.26251
    -0.32037
    -0.34931
    -0.39271
    -0.42164
    -0.42164
    -0.50121
    -0.05274
    -0.16124
    -0.11784
     0.05576
     0.35232
     0.46082
     0.39572
     0.19319
     0.21489
     0.48975
     0.79355
     1.11181
     1.29988
     1.30711
     1.29988
     1.18415
     1.47348
     0.98162
     0.61995
     0.59825
     0.29445
     0.33062
     0.25105
     0.17149
     0.09192
    -0.34207
    -0.16848
    -0.22634
    -0.53737
    -0.71820
    -0.92074
    -1.16667
    -0.77607
    -0.63140
    -0.64587
    -0.45057
    -0.46504
    -0.32037
    -0.43611
    -0.34207
    -0.26251
    -0.24081
     0.01236
     0.04129
     0.12809
     0.27275
     0.11362
     0.06299
     0.28722
     0.54039
     0.18596
     0.25105
     0.25105
     0.12809
     0.37402
     0.22212
     0.18596
     0.30892
     0.17149
     0.23659
     0.21489
     0.16426
     0.04129
    -0.11784
    -0.15401
     0.27275
     0.04129
     0.02682
     0.06299
    -0.08891
    -0.03104
    -0.02381
    -0.03828
    -0.02381
    -0.13231
    -0.05998
    -0.18294
    -0.08891
    -0.03828
    -0.13231
    -0.42887
    -0.11061
    -0.02381
    -0.36377
    -0.23357
    -0.27697
    -0.27697
    -0.24804
    -0.34207
    -0.25527
    -0.15401
    -0.16848
    -0.14678
    -0.13231
     0.01959
     0.00512
    -0.37824
    -0.20464
     0.11362
    -0.12508
     0.10639
    -0.09614
     0.08469
     0.03406
     0.13532
     0.06299
     0.13532
    -0.00211
    -0.00934
     0.07022
     0.22935
     0.17872
    -0.01658
     0.04129
     0.32339
     0.01959
     0.35955
     0.59825
     0.63442
     0.41019
     0.35232
     0.30892
     0.51869
     0.44635
     0.31615
     0.26552
     0.27275
     0.27275
     0.30169
     0.01236
     0.10639
    -0.48674
    -0.83394
    -0.96413
    -1.26070
    -0.92797
     0.45359
     1.56751
     2.84057
     2.57293
     1.40838
     0.50422
     0.46082
     0.93098
     1.74834
     2.28360
     3.17330
     3.18776
     2.83333
     2.71037
     2.31254
     1.70494
     1.25648
     0.96715
     0.90928
     0.67782
     0.82248
     0.48252
     0.34509
     0.18596
     0.29445
    -0.00211
     0.11362
     0.32339
    -0.05998
    -0.19017
     0.00512
    -0.46504
    -0.81947
    -0.81224
    -0.32761
     0.14256
    -0.06721
    -0.19017
    -0.22634
    -0.32761
    -0.12508
    -0.51567
    -0.46504
    -0.05274
    -0.13954
     0.07746
     0.14256
    -0.12508
    -0.23357
    -0.45057
    -0.33484
    -0.28421
    -0.29144
    -0.54461
    -0.70374
    -0.60247
    -0.55184
    -0.70374
    -0.86287
    -0.50844
    -0.83394
    -0.84117
    -0.60247
    -0.75437
    -0.70374
    -0.97860
    -0.99307
    -0.76884
    -0.60247
    -0.74714
    -0.68204
    -0.66034
    -0.56631
    -0.39271
    -0.76160
    -0.45781
    -0.47951
    -0.52291
    -0.21911
    -0.35654
    -0.32037
    -0.44334
    -0.39994
    -0.27697
    -0.12508
     0.01959
    -0.07444
    -0.11061
     0.04852
    -0.01658
    -0.13231
    -0.10338
     0.12809
    -0.18294
     0.06299
     0.09916
    -0.01658
     0.08469
    -0.22634
    -0.21187
    -0.06721
    -0.03828
    -0.05998
    -0.32761
    -0.27697
    -0.17571
    -0.43611
    -0.46504
     0.01236
    -0.28421
    -0.35654
    -0.07444
    -0.24081
    -0.14678
    -0.38547
    -0.59524
    -0.24804
    -0.17571
    -0.19741
    -0.37101
    -0.61694
    -0.50121
    -0.04551
     0.07022
     0.23659
    -0.34207
    -0.60247
    -0.55184
    -0.38547
    -0.24081
    -0.02381
    -0.15401
    -0.05998
    -0.03828
     0.05576
    -0.17571
    -0.36377
    -0.18294
     0.28722
     1.43008
     2.49337
     2.28360
     1.14075
     0.98885
     0.88035
     1.35775
     1.58198
     1.77727
     1.94364
     2.31977
     1.95087
     1.51688
     0.81525
     0.66335
     0.17149
    -0.08891
    -0.00934
     0.20042
     0.00512
     0.09916
     0.05576
    -0.32761
    -0.50121
    -0.64587
    -0.34931
     0.03406
     0.48975
     0.35955
     0.33785
     0.74292
     0.54762
     0.27999
     0.32339
     0.43189
     0.19319
     0.22935
     0.43912
     0.38125
     0.31615
     0.08469
    -0.03828
    -0.03104
    -0.09614
     0.09916
    -0.14678
    -0.25527
    -0.02381
     0.08469
    -0.25527
     0.05576
    -0.16848
    -0.25527
    -0.00211
    -0.08891
    -0.01658
     0.01959
    -0.08168
    -0.05274
     0.08469
     0.00512
    -0.01658
     0.06299
    -0.26974
    -0.15401
    -0.26974
    -0.17571
    -0.16124
    -0.38547
    -0.08891
    -0.21187
    -0.08168
    -0.10338
    -0.33484
    -0.26974
    -0.16848
     0.12809
    -0.10338
    -0.19017
    -0.29867
    -0.21187
    -0.32037
    -0.15401
     0.17872
    -0.21911
    -0.26251
    -0.21911
    -0.03828
    -0.15401
    -0.28421
    -0.37101
    -0.32761
    -0.17571
    -0.11784
    -0.23357
    -0.21187
    -0.39271
    -0.34207
    -0.49397
     0.11362
    -0.32761
    -0.37824
    -0.15401
    -0.25527
    -0.21187
    -0.38547
    -0.35654
    -0.35654
    -0.15401
    -0.12508
    -0.17571
    -0.21187
    -0.33484
    -0.34207
    -0.51567
     0.00512
    -0.11784
    -0.34931
    -0.28421
    -0.17571
    -0.07444
    -0.13231
    -0.25527
    -0.32761
    -0.08891
     0.48252
     0.76462
     0.41019
     0.07022
    -0.07444
    -0.11784
     0.10639
     0.26552
    -0.11061
    -0.16848
    -0.24081
    -0.45781
    -0.87734
    -1.38366
    -1.62960
    -0.87010
     0.98162
     3.26733
     3.66516
     1.26371
    -0.66034
    -0.64587
     0.76462
     2.35594
     2.79717
     2.89843
     3.19500
     2.97800
     2.58740
     1.90747
     1.44454
     0.86588
     0.54039
     0.14256
    -0.14678
    -0.45057
    -0.91350
    -0.94244
    -1.23177
    -0.42164
    -0.81947
    -1.10880
    -1.12327
    -0.76884
    -0.58800
    -0.23357
    -0.37824
    -0.03828
     0.07022
     0.32339
     0.64888
     0.82972
     0.69952
     0.71398
     0.32339
     0.83695
     0.98162
     0.51145
     0.66335
     0.24382
     0.40295
     0.01236
    -0.13231
    -0.16124
    -0.33484
    -0.35654
    -0.37824
    -0.43611
    -0.57354
    -0.67480
    -0.94967
    -0.87734
    -0.75437
    -0.87010
    -0.79777
    -0.73267
    -0.74714
    -0.55184
    -0.66757
    -0.73990
    -0.82670
    -0.64587
    -0.59524
    -0.55184
    -0.63864
    -0.53014
    -0.58800
    -0.69650
    -0.07444
    -0.32037
    -0.53014
    -0.61694
    -0.43611
    -0.28421
    -0.32761
    -0.28421
    -0.24804
    -0.07444
     0.06299
     0.07022
     0.08469
    -0.00211
     0.01236
    -0.08168
     0.43912
     0.36679
     0.01236
     0.02682
    -0.19741
    -0.00211
     0.08469
    -0.00211
    -0.09614
     0.02682
    -0.13231
    -0.16848
    -0.11061
    -0.33484
    -0.20464
    -0.39271
    -0.02381
     0.03406
    -0.08168
    -0.08168
    -0.03828
     0.14979
     0.13532
     0.06299
    -0.13954
    -0.01658
     0.01236
    -0.05274
     0.11362
    -0.01658
    -0.00211
    -0.16848
    -0.14678
     0.12086
    -0.03104
    -0.19741
    -0.14678
    -0.22634
    -0.10338
     0.01236
    -0.07444
    -0.00934
    -0.06721
    -0.11784
     0.02682
    -0.03104
    -0.13231
    -0.27697
    -0.55184
    -0.13231
    -0.49397
    -0.64587
    -0.33484
    -0.02381
     0.56932
     1.08288
     1.04671
     0.51145
     0.11362
     0.12086
     0.03406
     0.59825
     1.00331
     0.94545
     0.77185
     0.98885
     1.01778
     0.70675
     0.66335
     0.22212
    -0.09614
    -0.34207
    -0.04551
    -0.11061
    -0.01658
     0.54762
     0.43189
     0.48252
    -0.05998
    -0.01658
     0.45359
     0.22212
     0.15702
    -0.38547
    -0.11061
    -0.10338
    -0.03828
    -0.28421
    -0.26974
    -0.51567
    -0.66757
    -0.79054
    -1.16667
    -1.15943
    -0.83394
    -0.68927
    -1.02923
    -1.03647
    -0.61694
    -0.67480
    -0.66034
    -0.59524
    -0.61694
    -0.44334
    -0.23357
     0.16426
     0.35232
     0.35232
     0.38125
     0.09192
     0.12809
     0.27999
     0.38125
     0.17872
     0.57655
     0.41019
     0.41742
     0.35232
     0.01236
    -0.05998
    -0.24081
    -0.45057
    -0.32761
    -0.37824
    -0.55184
    -0.59524
    -0.62417
    -0.57354
    -0.87010
    -1.14497
    -0.87734
    -0.83394
    -1.11603
    -0.85564
    -0.88457
    -1.03647
    -1.15220
    -1.00753
    -1.02923
    -0.78330
    -0.70374
    -0.84117
    -1.06540
    -0.83394
    -0.80500
    -0.94244
    -0.76160
    -0.42164
    -0.64587
    -0.33484
    -0.24081
    -0.33484
    -0.49397
    -0.37101
    -0.24081
    -0.13954
    -0.30591
    -0.17571
    -0.16124
    -0.16848
    -0.05998
    -0.32761
    -0.44334
     0.11362
    -0.31314
    -0.26974
    -0.20464
    -0.39271
    -0.43611
    -0.45781
    -0.33484
    -0.16124
    -0.32761
    -0.24081
    -0.39271
    -0.31314
    -0.29867
    -0.29867
    -0.59524
    -0.00934
    -0.05998
    -0.16124
     0.09192
     0.01236
    -0.28421
    -0.55907
    -0.51567
    -0.24804
    -0.16848
    -0.09614
     0.04129
     0.58379
     0.91652
     0.54039
     0.04129
     0.36679
     0.59825
     0.48252
     0.80078
     1.31435
     1.62538
     2.01597
     2.40657
     2.30530
     1.84237
     1.49518
     1.09735
     1.14798
     1.29265
     1.39391
     1.14075
     0.78632
     0.84418
     2.08831
     3.70132
     3.23116
     2.65250
     2.46444
     1.02501
     0.80802
     1.46624
     2.78993
     3.05033
     2.69590
     2.44997
     2.57293
     2.11001
     1.00331
     0.92375
     0.51869
     0.15702
     0.13532
     0.02682
    -0.33484
    -0.76160
    -0.81947
    -0.61694
    -0.44334
    -0.57354
    -0.81947
    -0.85564
    -0.89904
    -0.82670
    -1.15943
    -0.70374
    -0.73990
    -0.97137
    -0.86287
    -0.97860
    -1.12327
    -1.17390
    -1.13773
    -0.86287
    -0.68927
    -0.61694
    -0.73990
    -0.62417
    -0.45781
    -0.35654
    -0.70374
    -0.42887
    -0.37824
    -0.68204
    -0.46504
    -0.43611
    -0.53737
    -0.84117
    -1.06540
    -0.94244
    -1.10880
    -0.92797
    -1.09433
    -1.18837
    -1.29687
    -1.10157
    -1.41260
    -1.31857
    -1.00753
    -1.26793
    -1.24623
    -1.27517
    -1.10880
    -0.94967
    -1.06540
    -1.24623
    -0.89180
    -0.92074
    -0.84117
    -0.99307
    -0.86287
    -0.89180
    -0.72544
    -0.69650
    -0.29867
    -0.63864
    -0.58077
    -0.50844
    -0.32761
    -0.19017
    -0.37101
    -0.50844
    -0.32037
    -0.16124
    -0.03104
    -0.32037
    -0.29867
    -0.35654
    -0.24804
    -0.42164
    -0.09614
    -0.13954
    -0.35654
    -0.26251
    -0.09614
    -0.06721
    -0.25527
    -0.44334
    -0.42164
    -0.11784
     0.01236
    -0.14678
    -0.24804
    -0.16848
    -0.26974
    -0.14678
    -0.03104
     0.09916
    -0.19741
     0.05576
    -0.11061
     0.20765
     0.06299
     0.04852
    -0.12508
     0.11362
     0.05576
     0.01959
    -0.13231
    -0.18294
    -0.31314
    -0.39994
    -0.57354
    -0.54461
    -0.91350
    -1.07263
    -0.89904
    -0.93520
    -0.48674
    -0.03104
     0.91652
     1.39391
     1.79174
     1.19138
     0.76462
     0.80802
     1.11905
     1.53858
     1.86407
     2.13894
     1.71941
     1.29265
     1.70494
     2.03044
     2.41380
     2.00874
     1.59644
     1.02501
     0.57655
     0.34509
    -0.10338
     0.25105
     0.45359
     0.54039
     0.75738
     1.25648
     1.28541
     0.40295
     0.27275
    -0.18294
    -0.33484
    -0.50844
    -0.62417
    -0.43611
    -0.49397
    -0.42164
    -0.57354
    -0.55184
    -0.41441
    -0.53014
    -0.83394
    -0.63864
    -0.54461
    -0.95690
    -0.79777
    -0.81947
    -0.81947
    -0.69650
    -0.65310
    -0.76160
    -0.68927
    -0.43611
    -0.23357
    -0.03828
     0.13532
    -0.06721
    -0.15401
    -0.07444
     0.38849
     0.01236
     0.11362
     0.28722
     0.23659
     0.26552
     0.26552
    -0.05998
    -0.08168
    -0.17571
    -0.30591
    -0.42164
    -0.62417
    -0.78330
    -0.84840
    -1.03647
    -0.69650
    -0.79777
    -1.06540
    -0.94967
    -0.97860
    -0.79777
    -0.91350
    -0.82670
    -0.88457
    -0.84840
    -0.77607
    -0.58800
    -0.60970
    -0.54461
    -0.55184
    -0.79777
    -0.52291
    -0.21911
    -0.41441
    -0.38547
    -0.39994
    -0.53737
    -0.28421
    -0.47951
    -0.36377
    -0.34207
    -0.30591
    -0.32037
    -0.43611
    -0.37101
    -0.41441
    -0.63864
    -0.50844
    -0.18294
    -0.47951
    -0.38547
    -0.47227
    -0.42887
    -0.33484
    -0.31314
    -0.46504
    -0.38547
    -0.32037
    -0.26974
    -0.21911
    -0.21911
    -0.28421
    -0.32037
    -0.33484
     0.27999
    -0.08168
    -0.11061
     0.07022
    -0.05998
     0.01959
     0.14979
    -0.03828
     0.05576
     0.11362
     0.05576
     0.01236
    -0.12508
     0.12086
     0.38125
     0.43912
     0.75015
     0.56209
     0.17872
     0.25105
     0.27999
     0.31615
     0.14256
     0.11362
     0.03406
    -0.05274
    -0.03104
     0.58379
     1.40838
     1.77727
     1.22755
     0.41019
     0.19319
     0.42465
     0.45359
     1.09011
     1.51688
     1.23478
     1.21308
     1.01055
     0.95268
     0.84418
     0.67058
     0.41019
     0.25105
    -0.16124
    -0.20464
    -0.05274
    -0.33484
     0.70675
    -0.12508
    -0.00934
     0.10639
    -0.05998
     0.19319
     0.25829
     0.56932
     0.36679
     0.20042
    -0.14678
    -0.19741
     0.03406
    -0.02381
    -0.40717
    -0.87734
    -0.40717
    -0.36377
    -0.55907
    -0.76160
    -1.05817
    -0.97860
    -0.86287
    -0.93520
    -0.63140
    -0.11784
    -0.03104
    -0.29867
    -0.04551
    -0.12508
    -0.14678
    -0.20464
     0.03406
     0.27275
    -0.02381
    -0.12508
    -0.30591
    -0.46504
    -0.69650
    -0.66757
    -0.60247
    -0.58077
    -0.85564
    -0.98583
    -1.07987
    -1.14497
    -1.04370
    -1.35473
    -1.13773
    -0.79054
    -1.14497
    -0.92797
    -0.79054
    -0.84840
    -0.84117
    -0.82670
    -0.78330
    -0.63140
    -0.55184
    -0.58800
    -0.47227
    -0.47951
    -0.50844
    -0.59524
    -0.57354
    -0.23357
    -0.45781
    -0.42164
    -0.29867
    -0.44334
    -0.28421
    -0.30591
    -0.28421
    -0.19741
    -0.16848
    -0.16124
    -0.23357
    -0.03104
    -0.05274
    -0.19741
    -0.39994
    -0.05274
    -0.19017
    -0.29144
    -0.03828
    -0.34931
    -0.24081
    -0.42887
    -0.28421
    -0.25527
    -0.19741
    -0.35654
    -0.56631
    -0.43611
    -0.33484
    -0.42164
    -0.51567
    -0.32761
    -0.23357
    -0.33484
    -0.25527
    -0.26974
    -0.18294
    -0.17571
    -0.21911
    -0.05274
     0.17149
     0.12809
     0.20042
     0.40295
     0.66335
     0.60548
     0.57655
     0.77908
     1.04671
     0.53315
     0.63442
     0.73568
     0.78632
     0.62718
     0.62718
     0.44635
     0.42465
     0.85142
     0.95992
     0.80802
     0.69228
     0.06299
    -0.15401
    -0.21187
     0.37402
     0.22212
     0.40295
     0.38125
     0.73568
     0.10639
    -0.19741
    -0.23357
    -0.13954
    -0.03828
    -0.24804
     0.10639
     0.72845
    -0.32761
    -0.53737
    -0.55907
     0.12086
     1.18415
     0.65612
     0.51869
    -0.07444
    -0.06721
     0.06299
     0.03406
     0.59825
     0.67058
     0.59825
     0.51869
     0.27999
     0.20042
    -0.00934
    -0.43611
    -0.29867
    -0.45057
    -0.73990
    -0.62417
    -0.20464
    -0.36377
    -0.32761
    -0.05274
     0.02682
    -0.20464
    -0.28421
    -0.12508
     0.16426
     0.24382
     0.95992
     1.20585
     1.18415
     1.50241
     1.09011
     1.25648
     1.40838
     1.49518
     1.51688
     1.49518
     1.28541
     1.45901
     1.34328
     1.15521
     0.88758
     0.58379
     0.67782
     0.48252
     0.15702
     0.37402
    -0.03828
    -0.30591
    -0.37101
    -0.38547
    -0.57354
    -0.73267
    -0.63864
    -0.39271
    -0.28421
    -0.75437
    -0.99307
    -1.13050
    -0.79054
    -0.73990
    -1.04370
    -0.76160
    -0.64587
    -0.92797
    -0.88457
    -1.05817
    -0.79054
    -1.03647
    -1.15943
    -1.00030
    -0.76884
    -0.76884
    -0.84840
    -0.78330
    -0.87010
    -0.89180
    -0.98583
    -0.63864
    -0.44334
    -0.71820
    -0.56631
    -0.65310
    -0.58077
    -0.81947
    -0.80500
    -0.97860
    -0.84840
    -0.81224
    -1.02923
    -0.89180
    -0.86287
    -1.02200
    -0.98583
    -1.04370
    -0.85564
    -1.21007
    -1.14497
    -0.84840
    -1.05093
    -0.94244
    -1.12327
    -0.95690
    -0.76160
    -0.65310
    -0.35654
    -0.41441
    -0.32037
    -0.33484
    -0.27697
    -0.14678
     0.38125
     0.46082
     0.27999
     0.82248
     0.80802
     1.03225
     1.09011
     1.05395
     0.98885
     0.84418
     0.67058
     0.38125
     0.38849
     0.35232
     0.19319
    -0.48674
    -0.45781
    -0.75437
    -0.84117
     0.51869
     1.11181
     1.62538
     2.21850
     2.81887
     0.26552
    -0.00934
     0.46082
     1.89301
     2.32700
     2.88397
     3.06480
     3.24563
     2.82610
     2.17510
     1.19861
     1.01778
     0.54762
     0.64888
     0.69228
     0.57655
     0.38125
     0.38125
     0.49699
     0.12809
    -0.11784
     0.00512
    -0.02381
     0.07746
    -0.11784
     0.09192
    -0.13954
    -0.18294
    -0.16124
    -0.16848
    -0.28421
    -0.39994
    -0.45057
    -0.41441
    -0.03104
    -0.00211
    -0.17571
    -0.03828
    -0.05998
    -0.12508
    -0.08891
     0.22212
     0.16426
    -0.01658
     0.11362
     0.22935
     0.19319
     0.01959
    -0.37101
    -0.27697
    -0.16848
    -0.15401
    -0.21187
    -0.48674
    -0.54461
    -0.66034
    -0.80500
    -0.60247
    -0.45057
    -0.69650
    -0.58077
    -0.23357
    -0.19017
    -0.30591
    -0.33484
    -0.60247
    -0.45781
    -0.24804
    -0.06721
     0.07022
    -0.17571
    -0.34931
    -0.47227
    -0.21911
     0.00512
    -0.31314
    -0.45781
    -0.43611
    -0.41441
    -0.15401
    -0.50121
    -0.59524
    -0.45057
    -0.50844
    -0.27697
    -0.46504
    -0.53014
    -0.63140
    -0.47227
    -0.63140
    -0.14678
    -0.27697
    -0.37101
    -0.41441
    -0.57354
    -0.37824
    -0.24804
    -0.56631
    -0.44334
    -0.68927
    -0.31314
    -0.20464
     0.08469
    -0.14678
    -0.29867
    -0.62417
    -0.14678
    -0.23357
    -0.33484
    -0.26974
    -0.41441
    -0.39271
     0.09916
     0.05576
     0.28722
     0.27275
     0.14979
     0.02682
    -0.32761
    -0.18294
    -0.29144
    -0.56631
    -0.13231
    -0.08168
    -0.60970
    -0.60247
    -0.47951
     0.03406
     0.14979
    -0.03828
    -0.18294
    -0.13231
    -0.05998
     0.15702
     0.41742
     0.67058
     0.80802
     0.80802
     1.16245
     0.61272
    -0.03104
     0.46082
     1.01778
     1.35775
     0.93098
     0.85865
     1.31435
     0.14979
     0.52592
     0.84418
     1.26371
     1.20585
     0.81525
     0.83695
     0.80802
     1.31435
     0.99608
     1.03225
     1.36498
     1.14798
     0.87312
     0.80078
     0.57655
     0.38125
     0.20042
    -0.00934
     0.17872
     0.23659
    -0.00934
    -0.19017
    -0.56631
    -0.29144
     0.01236
    -0.39271
    -0.30591
    -0.61694
    -0.40717
    -0.11784
     0.20765
     0.17872
     0.48252
     0.57655
     0.85142
     0.76462
     0.63442
     0.49699
     0.33785
     0.84418
     0.96715
     0.72122
     0.61272
     0.39572
     0.06299
    -0.17571
    -0.26251
    -0.65310
    -0.76160
    -1.04370
    -1.09433
    -1.20283
    -1.00030
    -0.89904
    -0.99307
    -0.88457
    -0.56631
    -0.81224
    -0.43611
    -0.47227
    -0.34931
    -0.21187
    -0.04551
     0.01236
     0.25829
     0.33785
     0.38125
     0.24382
     0.31615
     0.17872
     0.00512
    -0.34931
     0.10639
    -0.01658
    -0.21187
    -0.02381
    -0.26251
    -0.39271
    -0.16124
    -0.36377
    -0.39994
    -0.24804
    -0.34207
    -0.50121
    -0.36377
    -0.29867
    -0.44334
    -0.83394
    -0.28421
    -0.16124
    -0.46504
    -0.28421
    -0.45781
    -0.60247
    -0.55907
    -0.46504
    -0.34207
    -0.22634
    -0.33484
    -0.29867
    -0.06721
    -0.03104
    -0.11784
    -0.31314
    -0.19741
    -0.08168
    -0.34207
    -0.24804
    -0.09614
    -0.20464
    -0.34207
    -0.04551
     0.13532
     0.04852
    -0.06721
    -0.04551
    -0.13954
    -0.03828
    -0.04551
     0.36679
    -0.05274
     0.22212
    -0.21187
     0.01236
     0.58379
     0.84418
     0.75015
     0.22935
     0.23659
     0.46082
     0.57655
     0.48252
     0.34509
     0.31615
     0.49699
     0.69228
     0.55485
     0.05576
     0.04129
     0.50422
     0.41019
     0.70675
     0.40295
     0.09916
     0.82972
     0.46805
    -0.00934
     0.41019
     0.63442
     1.04671
     1.44454
     1.50241
     1.06118
     0.81525
