# Supplementary material for: Software algorithm and hardware design for real-time implementation of new spectral estimator
Source: Biomed Eng Online. 2014 May 9;13:61. doi: 10.1186/1475-925X-13-61 (PMC4057578; doi:10.1186/1475-925X-13-61)
Supplement: Additional file 2 — txtfiles.zip. [file 1475-925X-13-61-S2.zip › FILE002.TXT]

    -2.74990
    -2.46494
    -2.04549
    -1.66446
    -1.31226
    -0.97926
    -0.56301
    -0.42213
    -0.22041
    -0.07633
    -0.05391
     0.02293
     0.07096
     0.01653
     0.10618
     0.18302
     0.09657
     0.11579
     0.09657
     0.14140
     0.05815
     0.06135
    -0.07633
     0.03894
     0.07416
     0.11899
     0.03254
     0.05175
    -0.00268
     0.00052
     0.04214
     0.08377
     0.07096
     0.04855
     0.04214
     0.15101
     0.14140
     0.14460
     0.17342
     0.20544
     0.12219
     0.26627
     0.26627
     0.29509
     0.25347
     0.28869
     0.24066
     0.34952
     0.38474
     0.23425
     0.24386
     0.29189
     0.25987
     0.20864
     0.19903
     0.25667
     0.09657
     0.06455
     0.08377
     0.06455
     0.08697
    -0.01549
     0.09337
     0.22145
     0.29509
     0.32391
     0.29509
     0.29509
     0.35593
     0.42317
     0.51922
     0.67612
     0.61528
     0.61528
     0.72414
     0.71134
     0.69212
     0.64410
     0.59287
     0.64410
     0.58646
     0.57686
     0.49681
     0.43277
     0.39755
     0.39435
     0.24386
     0.33351
     0.27908
     0.22145
     0.27588
     0.28548
     0.25987
     0.33672
     0.31430
     0.38474
     0.35593
     0.43597
     0.27908
     0.36873
     0.47760
     0.41996
     0.48720
     0.77217
     0.93867
     1.10517
     1.10517
     0.99310
     0.80099
     0.56085
    -0.71671
    -1.28024
    -0.25243
     0.00052
     0.39435
     1.30689
     1.58545
     0.98350
     0.01653
    -2.04229
    -4.53656
    -4.53976
    -1.82456
    -0.33248
    -0.15958
    -1.08492
    -1.94623
    -2.50656
    -2.67306
    -2.59941
    -2.50016
    -2.27602
    -1.95904
    -1.61964
    -1.25782
    -0.93764
    -0.49257
    -0.30686
    -0.15638
     0.17342
     0.33031
     0.53203
     0.50962
     0.58006
     0.63769
     0.72414
     0.80419
     0.78178
     0.72094
     0.70173
     0.65690
     0.63129
     0.59287
     0.62488
     0.41676
     0.41996
     0.40075
     0.37834
     0.38795
     0.28869
     0.26307
     0.25667
     0.29509
     0.22465
     0.28548
     0.17982
     0.24706
     0.20224
     0.25987
     0.33672
     0.22785
     0.24386
     0.30470
     0.29189
     0.36233
     0.28548
     0.27588
     0.24706
     0.32711
     0.25987
     0.23746
     0.20864
     0.19263
     0.16702
     0.10298
     0.26948
     0.05495
     0.05815
     0.01012
    -0.02510
     0.01973
    -0.03150
    -0.11475
    -0.19480
    -0.14037
    -0.01869
    -0.03470
    -0.05071
    -0.08914
    -0.14997
    -0.17238
    -0.03470
    -0.08914
    -0.22041
    -0.23322
    -0.18199
    -0.11475
    -0.06352
    -0.04431
    -0.16598
    -0.14357
    -0.14997
    -0.17879
    -0.18199
    -0.22041
    -0.16278
    -0.29406
    -0.09234
    -0.04431
    -0.19480
    -0.10194
    -0.06992
    -0.04431
     0.09978
    -0.00589
     0.11579
     0.18302
     0.17022
     0.20864
     0.38154
     0.45198
     0.57045
     0.70173
     0.97709
     1.43176
     1.71673
     2.20982
     2.80537
     3.37210
     3.24403
     1.33250
    -1.36989
    -3.77131
    -2.92281
     0.49041
     2.80217
     2.68370
     0.75296
    -1.43073
    -3.45432
    -4.12992
    -4.16194
    -4.33164
    -4.00824
    -2.79153
    -2.15115
    -1.99106
    -2.00386
    -2.14475
    -2.15755
    -2.02948
    -1.91421
    -1.61003
    -1.28024
    -1.13615
    -0.88641
    -0.41573
    -0.23322
    -0.04751
     0.16702
     0.30470
     0.36233
     0.47760
     0.43918
     0.44238
     0.50001
     0.48400
     0.51602
     0.41676
     0.41036
     0.27588
     0.23746
     0.32071
     0.28869
     0.25026
     0.28228
     0.20224
     0.18623
     0.19583
     0.15741
     0.12539
     0.18623
     0.21825
     0.16381
     0.17662
     0.19903
     0.12539
     0.09978
     0.05495
     0.30149
     0.17662
     0.16061
     0.15741
     0.12859
     0.12539
     0.10938
     0.06455
     0.07736
     0.09657
     0.16061
     0.09017
     0.15101
     0.12219
     0.12219
     0.12859
     0.30790
     0.34632
     0.28548
     0.26307
     0.27588
     0.28869
     0.31430
     0.32711
     0.29509
     0.38795
     0.33351
     0.32391
     0.32711
     0.24066
     0.10618
     0.00692
     0.11258
     0.08697
     0.00372
     0.07736
     0.03894
    -0.02190
    -0.04111
     0.03894
     0.03574
     0.15421
     0.18943
     0.21184
     0.32071
     0.33992
     0.32391
     0.27588
     0.43597
     0.45839
     0.33031
     0.40716
     0.42957
     0.38474
     0.47760
     0.48720
     0.51282
     0.55444
     0.48400
     0.38795
     0.29509
     0.17342
     0.10938
    -0.07953
    -0.10515
     0.38795
     0.58646
     0.87783
     1.55023
     2.06573
     2.09775
     0.97389
    -1.54279
    -3.96342
    -4.76709
    -1.91101
     1.08275
     1.52782
     0.41676
    -1.21300
    -2.50976
    -2.91000
    -3.18856
    -3.24940
    -2.71148
    -2.14795
    -1.96224
    -1.89820
    -1.77653
    -1.05611
    -0.65267
    -0.62385
    -0.69429
    -0.71991
    -0.65267
    -0.53420
    -0.53740
    -0.23642
    -0.02830
     0.20864
     0.47119
     0.52883
     0.53523
     0.67291
     0.75936
     0.84582
     0.90665
     0.83941
     0.82981
     0.85222
     0.89064
     0.89384
     0.69212
     0.61208
     0.73375
     0.75936
     0.75296
     0.67291
     0.64410
     0.61848
     0.57045
     0.55444
     0.58966
     0.53843
     0.41676
     0.43597
     0.39115
     0.34632
     0.25667
     0.20224
     0.30149
     0.22785
     0.27588
     0.28869
     0.18302
     0.16702
     0.15101
     0.23105
     0.24386
     0.28228
     0.25987
     0.33992
     0.33031
     0.27268
     0.26307
     0.13500
     0.23425
     0.25026
     0.15421
     0.16702
     0.11258
     0.08697
     0.00052
    -0.02830
     0.05495
     0.09657
     0.08056
     0.08377
     0.17342
     0.16061
     0.24706
     0.17342
     0.34632
     0.44878
     0.41356
     0.37514
     0.11899
     0.04214
    -0.01549
     0.02933
     0.13179
     0.20864
     0.25987
     0.03894
    -0.01229
    -0.01869
    -0.21081
    -0.42213
    -0.48617
    -0.43494
    -0.30366
     0.00692
     0.17022
     0.23105
     0.27908
     0.41996
     0.57045
     0.62809
     0.87783
     0.81700
     0.79779
     0.79138
     0.02613
    -1.59722
    -2.29203
    -0.93443
     0.04855
     0.14780
    -0.06672
    -0.72311
    -1.62604
    -2.52897
    -2.76911
    -2.00707
    -1.46275
    -1.19699
    -1.17458
    -1.01768
    -0.91522
    -1.14256
    -1.18098
    -0.71350
    -0.39972
    -0.33568
    -0.28765
    -0.31007
    -0.43174
    -0.73271
    -0.75833
    -0.68789
    -0.62385
    -0.57262
    -0.50538
    -0.42213
    -0.34529
    -0.18519
    -0.25563
    -0.23962
    -0.02190
    -0.08273
    -0.01549
     0.01973
     0.10298
     0.13500
     0.18623
     0.26307
     0.40395
     0.38795
     0.30149
     0.22785
     0.25347
     0.22465
     0.26948
     0.23105
     0.32071
     0.37514
     0.34312
     0.42957
     0.44238
     0.43918
     0.50642
     0.57045
     0.71134
     0.80419
     0.83301
     0.90025
     0.93867
     0.97709
     1.09876
     1.07955
     1.17881
     1.19802
     1.14359
     1.19802
     1.20122
     1.10517
     0.99310
     0.94507
     0.82020
     0.78178
     0.66331
     0.51282
     0.41036
     0.32711
     0.24066
     0.12859
     0.07096
     0.06455
    -0.05712
     0.04534
     0.07096
     0.21184
     0.25987
     0.36553
     0.51602
     0.87143
     1.04113
     1.14039
     1.20763
     1.31649
     1.34851
     1.25886
     1.43496
     1.95687
     2.10736
     2.01450
     1.46378
     1.49580
     1.58225
     1.74234
     1.14359
    -0.39011
    -1.52358
    -2.21199
    -1.91101
    -0.34849
     0.20864
     0.04534
    -0.21401
    -0.86079
    -2.35607
    -3.51836
    -4.06908
    -3.70086
    -2.63464
    -2.02308
    -1.70929
    -1.69648
    -1.72210
    -2.04229
    -2.43932
    -2.71788
    -2.71468
    -2.45853
    -2.25681
    -1.95904
    -1.90461
    -1.90140
    -1.52998
    -1.41472
    -1.19699
    -0.74872
    -0.49257
    -0.33888
    -0.29085
    -0.15638
     0.01332
     0.17982
     0.50642
     0.80739
     1.07315
     1.25886
     1.39974
     1.37092
     1.55343
     1.76155
     1.92805
     2.00810
     1.96648
     1.85441
     1.84160
     1.87362
     1.82879
     1.74875
     1.65909
     1.53102
     1.27487
     1.08916
     1.04113
     0.79458
     0.76577
     0.62809
     0.47440
     0.41356
     0.24706
     0.13820
     0.12539
    -0.05391
    -0.14037
    -0.37731
    -0.40292
    -0.29726
    -0.37410
    -0.38691
    -0.28125
    -0.24923
    -0.32287
    -0.18839
    -0.06992
    -0.00589
    -0.04751
     0.04855
     0.10298
     0.21184
     0.38795
     0.39435
     0.43277
     0.51922
     0.47440
     0.46159
     0.55124
     0.62488
     0.46479
     0.44558
     0.38154
     0.43277
     0.32711
     0.29829
     0.17022
     0.20224
     0.19583
     0.18943
     0.13820
     0.13500
    -0.00268
    -0.00589
    -0.00909
     0.24066
     0.12219
     0.18302
     0.14140
     0.31430
     0.30790
     0.31430
     0.39435
     0.47760
     0.53843
     0.59927
     0.59287
     0.69853
     0.67932
     0.71774
     0.76577
     1.04753
     0.97709
     0.96108
     0.84261
     0.64730
     0.61208
     0.80739
     0.98990
     0.90665
     0.70493
     0.23105
     0.25987
     0.47440
    -0.00589
    -0.49898
    -0.64947
    -0.17559
    -0.84478
    -2.37208
    -3.23019
    -4.29001
    -4.72867
    -3.99864
    -3.93140
    -4.17154
    -4.21957
    -4.81192
    -4.64862
    -4.38607
    -4.71586
    -4.92078
    -4.03386
    -3.19817
    -2.68266
    -2.25361
    -1.68368
    -1.17778
    -0.61425
    -0.23322
    -0.10515
    -0.03791
     0.01332
     0.09978
     0.11258
     0.09337
     0.15101
     0.17022
     0.10298
     0.19583
     0.30470
     0.13179
     0.22145
     0.16702
     0.25347
     0.30470
     0.42317
     0.40716
     0.51282
     0.53523
     0.54164
     0.56725
     0.62488
     0.54484
     0.52242
     0.47440
     0.54484
     0.50642
     0.50642
     0.52242
     0.51922
     0.48400
     0.51602
     0.44238
     0.41996
     0.41676
     0.53203
     0.53523
     0.56725
     0.53203
     0.47760
     0.36553
     0.49681
     0.53203
     0.41676
     0.43597
     0.41996
     0.39115
     0.45198
     0.48720
     0.49681
     0.52563
     0.52883
     0.59287
     0.60888
     0.66971
     0.66971
     0.65690
     0.74656
     0.84582
     0.80419
     0.82660
     0.89705
     0.82020
     0.92586
     0.88424
     0.89064
     0.86182
     0.87463
     0.84261
     0.82340
     0.74335
     0.67612
     0.59287
     0.53843
     0.59607
     0.72735
     0.59287
     0.50962
     0.45839
     0.53203
     0.63449
     0.69533
     0.77858
     0.84582
     1.00911
     1.09236
     1.25566
     1.54703
     1.53422
     1.55663
     1.83200
     1.96007
     2.15218
     2.45957
     2.65808
     2.38912
     1.77116
     1.12758
     0.39755
    -0.16278
    -0.47977
    -0.31967
    -0.06032
    -0.36450
    -0.92163
    -1.66126
    -2.11593
    -2.41371
    -2.68587
    -2.74990
    -2.65385
    -2.50016
    -1.96864
    -2.19278
    -2.59301
    -2.29524
    -1.52678
    -0.62385
    -0.31967
    -0.55981
    -0.57582
    -0.50858
    -0.37731
    -0.06352
     0.00372
     0.25026
     0.44238
     0.52883
     0.57686
     0.59607
     0.54804
     0.58966
     0.57365
     0.45839
     0.50321
     0.42637
     0.32071
     0.20544
     0.08056
     0.14780
     0.00052
    -0.02190
    -0.05712
    -0.14997
    -0.28445
    -0.33248
    -0.35809
    -0.35489
    -0.38051
    -0.38371
    -0.50218
    -0.45415
    -0.52139
    -0.61745
    -0.66548
    -0.49578
    -0.42854
    -0.44455
    -0.35169
    -0.32287
    -0.35809
    -0.39331
    -0.38691
    -0.23642
    -0.19160
    -0.05391
    -0.09554
    -0.04751
    -0.08273
    -0.11475
    -0.18519
    -0.13396
    -0.02510
    -0.12756
    -0.02830
    -0.00589
    -0.03150
    -0.15958
    -0.11795
    -0.09234
    -0.10835
    -0.11155
    -0.23002
    -0.23322
    -0.24603
    -0.10515
    -0.19480
    -0.17879
    -0.04751
    -0.21081
    -0.15958
    -0.03791
    -0.02830
    -0.01549
     0.01332
     0.15421
     0.20544
     0.35913
     0.33672
     0.31430
     0.26307
     0.17662
     0.25026
     0.32391
     0.47440
     0.40716
     0.35593
     0.46159
     0.59607
     0.66651
     0.94828
     0.96428
     1.03152
     1.09556
     0.93547
    -0.06672
    -0.90882
    -0.96965
    -0.52459
    -0.48617
    -0.30686
    -0.61425
    -0.98566
    -1.05290
    -1.19379
    -1.25782
    -1.19058
    -0.99207
    -0.85118
    -1.00808
    -0.95044
    -0.59824
    -0.07633
     0.56725
     0.91305
     0.67612
     0.39435
     0.23105
     0.01332
    -0.12115
     0.22785
     0.77217
     1.12118
     0.92586
     0.67612
     0.57365
     0.48720
     0.58326
     0.62168
     0.85862
     1.15320
     1.31649
     1.25245
     1.35812
     1.21403
     1.09876
     1.05074
     0.90985
     0.66971
     0.41996
     0.34952
     0.22785
     0.17982
     0.00372
    -0.13716
    -0.26204
    -0.25884
    -0.31967
    -0.38691
    -0.33248
    -0.36450
    -0.48297
    -0.35169
    -0.42854
    -0.44134
    -0.48617
    -0.49578
    -0.48617
    -0.43174
    -0.44455
    -0.44134
    -0.40932
    -0.38051
    -0.36450
    -0.40612
    -0.26844
    -0.30366
    -0.35809
    -0.22361
    -0.20120
    -0.20761
    -0.15317
    -0.20761
    -0.20761
    -0.11155
    -0.05071
    -0.01869
    -0.08914
    -0.12436
    -0.11155
    -0.16918
    -0.17559
    -0.00909
    -0.07953
    -0.02510
     0.07096
     0.06776
     0.05815
     0.01653
    -0.01869
     0.04855
     0.17662
     0.20544
     0.20544
     0.21825
     0.22465
     0.23425
     0.21825
     0.43277
     0.30790
     0.39755
     0.33031
     0.31430
     0.23105
     0.17662
     0.17342
     0.17022
     0.35593
     0.29829
     0.32391
     0.31430
     0.22145
     0.18943
     0.29829
     0.55444
     0.61208
     0.60567
     0.68572
     0.81380
     1.04433
     1.05714
     0.74656
     0.34312
    -0.15638
    -0.34529
    -0.85759
    -1.14896
    -1.58442
    -1.55560
    -1.62284
    -0.73592
    -1.02409
    -1.76052
    -1.70929
    -1.50117
    -1.24181
    -1.11374
    -0.87360
    -0.47977
     0.20224
     0.55124
     0.83941
     1.03793
     1.18201
     1.17561
     1.11477
     1.08916
     1.28768
     0.98029
     0.79779
     0.62168
     0.38474
     0.20544
     0.07736
    -0.02830
    -0.06672
    -0.09874
    -0.06352
    -0.07633
    -0.07953
    -0.05712
    -0.09874
    -0.05712
     0.06455
     0.00372
    -0.02830
    -0.03150
     0.01332
     0.05815
     0.06455
     0.00372
    -0.05391
     0.07736
    -0.02510
     0.01973
    -0.02510
    -0.10515
    -0.05391
    -0.13396
    -0.04111
     0.03254
    -0.07953
    -0.02510
    -0.08593
    -0.02510
    -0.04431
    -0.04111
    -0.01869
     0.03574
     0.06135
     0.11579
     0.08377
     0.10618
     0.13179
     0.11579
     0.15101
     0.25026
     0.11258
     0.11258
     0.09337
     0.16702
     0.11579
     0.14460
     0.01012
     0.10938
     0.11258
     0.06135
     0.09657
     0.09978
     0.09337
     0.09337
     0.24066
     0.57686
     0.73695
     0.77537
     0.95788
     1.00591
     1.12758
     1.12118
     1.16921
     1.15640
     1.06675
     0.92586
     0.79458
     0.77537
     0.61208
     0.18943
    -0.07633
    -0.18199
    -0.29406
    -0.58863
    -0.84158
    -0.91202
    -0.74232
    -1.28984
    -1.95904
    -2.26322
    -1.92382
    -1.25462
    -0.72951
    -0.29726
    -0.29726
    -0.42854
    -0.14357
     0.01012
    -0.16278
    -0.79995
    -0.36770
     0.17022
     0.87143
     1.51821
     2.08495
     3.01349
     3.18319
     2.74133
     2.00810
     1.83840
     1.85441
     2.06573
     2.33469
     2.50759
     2.62606
     2.41474
     2.06573
     1.55663
     1.12118
     0.78498
     0.27268
    -0.03791
    -0.32608
    -0.52459
    -0.65907
    -0.80956
    -0.93443
    -0.99847
    -1.12975
    -1.14896
    -0.98566
    -1.01128
    -1.09453
    -1.01768
    -1.03369
    -0.99527
    -0.89281
    -0.91842
    -0.94724
    -0.87360
    -0.83838
    -0.82877
    -0.74872
    -0.76794
    -0.80956
    -0.88961
    -0.73912
    -0.68789
    -0.70390
    -0.76473
    -0.72311
    -0.71991
    -0.66548
    -0.62385
    -0.64947
    -0.67188
    -0.55341
    -0.61104
    -0.53100
    -0.55341
    -0.53100
    -0.60144
    -0.45735
    -0.35809
    -0.49257
    -0.36770
    -0.42533
    -0.41573
    -0.38371
    -0.38051
    -0.30046
    -0.29406
    -0.16598
    -0.17559
    -0.17238
    -0.15958
    -0.09554
    -0.07953
    -0.06032
     0.16702
     0.16702
     0.24706
     0.42957
     0.58326
     0.86182
     1.07315
     1.20122
     1.38053
     1.76476
     1.75835
     1.47659
     1.23645
     0.66651
    -0.46696
    -1.26743
    -1.09453
    -0.99207
    -1.15216
    -1.33467
    -1.69008
    -2.20238
    -2.63464
    -2.99645
    -3.19817
    -3.18856
    -2.81714
    -2.36568
    -1.72530
    -1.16817
    -0.41573
     0.18943
     0.95148
     1.68471
     1.50220
     1.47338
     1.34211
     1.44777
     1.71673
     2.02091
     2.07214
     2.20341
     1.45417
     1.06995
     0.93227
     0.71134
     1.21403
     1.40615
     0.88424
     0.70493
     0.57365
     0.61208
     0.99951
     0.98350
     1.04433
     1.14039
     1.22684
     1.28127
     1.30368
     1.22684
     1.14999
     1.13719
     1.05394
     0.90985
     0.61848
     0.62488
     0.41676
     0.35913
     0.24386
     0.09978
     0.02933
    -0.12436
    -0.24923
    -0.27805
    -0.32608
    -0.44775
    -0.65907
    -0.74872
    -0.79355
    -0.97286
    -0.95044
    -0.87040
    -0.76794
    -0.96005
    -0.83838
    -0.87680
    -0.88641
    -0.86399
    -0.82237
    -0.74552
    -0.68148
    -0.59503
    -0.57582
    -0.48617
    -0.46696
    -0.39011
    -0.50858
    -0.32608
    -0.23642
    -0.27485
    -0.12115
    -0.19480
    -0.18519
    -0.15638
    -0.15638
    -0.11475
    -0.03470
    -0.00268
    -0.07953
    -0.05391
    -0.01549
     0.07096
     0.09017
     0.27908
     0.50321
     0.61208
     0.82660
     1.02192
     1.06354
     1.12438
     1.19162
     1.29088
     1.47338
     1.61427
     1.35812
     0.29829
    -0.61104
    -0.97286
    -2.00707
    -2.27923
    -1.64845
    -1.76052
    -2.43932
    -3.16615
    -3.73608
    -4.30922
    -4.87596
    -5.22176
    -4.46932
    -3.52476
    -3.06049
    -2.57060
    -2.05189
    -1.40511
    -0.87680
    -0.50858
     0.15741
     0.64730
     1.19802
     1.73594
     2.08815
     2.39873
     2.56523
     2.85980
     3.08393
     2.95906
     2.70611
     2.37952
     2.28666
     1.78077
     1.07635
     0.75936
     0.59607
     0.36553
    -0.01229
     0.24066
     0.26948
    -0.14037
    -0.67188
    -1.11054
    -1.18418
    -1.05931
    -0.95365
    -0.83518
    -0.66548
    -0.45095
    -0.37410
    -0.30686
    -0.29085
    -0.10515
    -0.18839
    -0.11155
    -0.16278
    -0.14037
    -0.16918
    -0.18199
    -0.16918
    -0.17559
    -0.16918
    -0.14037
    -0.10194
    -0.14997
    -0.12756
    -0.11795
    -0.23002
    -0.08914
    -0.09874
    -0.20761
    -0.02510
    -0.05391
    -0.14037
    -0.17238
    -0.14677
    -0.06032
     0.00692
    -0.04751
    -0.10194
    -0.16278
    -0.18519
    -0.10515
    -0.18839
    -0.13716
    -0.22682
    -0.26204
    -0.11795
    -0.14357
    -0.17238
    -0.21401
    -0.37410
    -0.35489
    -0.26844
    -0.22041
    -0.18839
    -0.24283
    -0.22361
    -0.15958
    -0.13076
    -0.04751
     0.03254
    -0.07313
    -0.08914
     0.02933
     0.05815
     0.05495
     0.01973
     0.03254
     0.18623
     0.26627
     0.35593
     0.39755
     0.53523
     0.65050
     0.85222
     1.23965
     1.80958
     1.89924
     1.63668
     1.36452
     0.83941
     0.49361
    -0.27805
     0.34952
     1.15320
     1.55663
     1.96648
     1.14359
     1.10517
     0.91305
     1.11157
     0.63769
     1.10837
     1.51501
     1.70072
     1.94726
     2.15539
     2.30267
     2.49479
     2.42435
     2.31548
     2.16179
     2.01450
     1.82879
     1.75835
     1.55984
     1.32290
     1.20763
     1.08275
     0.74656
     0.48400
     0.35593
     0.15421
    -0.05391
    -0.10515
    -0.04431
    -0.06032
    -0.06672
    -0.22361
    -0.43814
    -0.71030
    -0.83197
    -0.92163
    -1.07852
    -1.19058
    -1.16497
    -1.35388
    -1.27063
    -1.24822
    -1.19058
    -1.21620
    -1.20659
    -1.29945
    -1.18738
    -1.16177
    -1.03689
    -0.99847
    -1.03369
    -0.99207
    -0.84158
    -0.76473
    -0.64626
    -0.67508
    -0.63986
    -0.57582
    -0.52139
    -0.54060
    -0.55021
    -0.57582
    -0.55661
    -0.42533
    -0.43814
    -0.43814
    -0.46376
    -0.43494
    -0.50218
    -0.48617
    -0.38051
    -0.36770
    -0.45415
    -0.35489
    -0.48297
    -0.37410
    -0.31327
    -0.43174
    -0.47336
    -0.32608
    -0.30686
    -0.34849
    -0.36450
    -0.38051
    -0.39652
    -0.47336
    -0.36770
    -0.23642
    -0.47336
    -0.50858
    -0.49257
    -0.37410
    -0.33568
    -0.38051
    -0.43494
    -0.37090
    -0.32608
    -0.38691
    -0.35809
    -0.23642
    -0.15638
    -0.15958
    -0.12756
     0.05175
    -0.03470
     0.01653
     0.09337
     0.20864
     0.20544
     0.11258
     0.14780
     0.29189
     0.29829
     0.42637
     0.43277
     0.34952
     0.24706
     0.69212
     1.39334
     1.73594
     0.91305
    -1.06251
    -2.82995
    -4.41809
    -3.19817
    -1.13615
    -0.34529
    -0.21721
    -0.87680
    -1.22581
    -1.20019
    -1.17137
    -1.22581
    -0.71030
     0.12539
     0.79138
     1.30689
     1.73594
     2.36991
     2.86621
     3.30807
     3.43614
     3.30807
     2.93665
     2.53961
     2.24824
     1.93446
     1.57264
     1.33570
     1.08275
     0.84902
     0.83941
     0.87783
     0.67932
     0.43918
     0.31430
     0.18302
     0.13179
     0.15421
     0.04855
     0.00372
     0.01973
    -0.01229
    -0.10515
    -0.13716
    -0.25884
    -0.31647
    -0.42213
    -0.30366
    -0.45095
    -0.45735
    -0.55341
    -0.51499
    -0.46055
    -0.48617
    -0.56301
    -0.58863
    -0.53740
    -0.45415
    -0.52779
    -0.47016
    -0.38691
    -0.33248
    -0.43174
    -0.24283
    -0.26204
    -0.30046
    -0.22361
    -0.29406
    -0.24603
    -0.19800
    -0.23962
    -0.27805
    -0.23322
    -0.15638
    -0.20120
    -0.22361
    -0.28765
    -0.20761
    -0.34208
    -0.20120
    -0.07633
    -0.26204
    -0.22361
    -0.23962
    -0.18519
    -0.09554
    -0.11475
    -0.21401
    -0.15958
    -0.07953
    -0.09234
    -0.07953
    -0.01549
    -0.06352
    -0.15638
    -0.10835
     0.12219
     0.03254
     0.01653
     0.01332
    -0.00589
    -0.00268
     0.05175
     0.05495
     0.12539
     0.16061
     0.11258
     0.09017
     0.21504
     0.16381
     0.19903
     0.21825
     0.50962
     0.57045
     0.72735
     1.04113
     1.58545
     1.34851
     0.87463
     0.54164
    -1.07211
    -1.81175
    -2.72109
    -0.93764
     1.48299
     0.98029
    -0.44775
    -1.16177
    -1.56841
    -1.74771
    -1.51077
    -0.99847
    -0.53420
     0.02933
     0.48400
     0.81700
     1.18842
     1.53422
     1.75835
     1.78717
     2.01130
     2.02091
     2.02411
     1.96648
     2.08815
     2.12977
     1.96007
     1.87682
     1.55663
     1.33250
     1.12438
     0.94828
     0.85542
     0.78818
     0.78498
     0.86823
     0.79458
     0.51282
     0.40075
     0.17342
     0.10298
     0.24386
     0.08377
     0.08056
     0.10938
    -0.00909
    -0.00909
    -0.00268
    -0.15317
    -0.18199
    -0.23642
    -0.23642
    -0.21721
    -0.20440
    -0.16278
    -0.23642
    -0.36770
    -0.14997
    -0.15317
    -0.13716
    -0.18199
    -0.25563
    -0.14357
    -0.24603
    -0.16278
    -0.14997
    -0.16918
    -0.18839
    -0.21401
    -0.19800
    -0.12756
    -0.14997
    -0.33888
    -0.26844
    -0.21721
    -0.24283
    -0.24283
    -0.26844
    -0.24603
    -0.33888
    -0.35169
    -0.30686
    -0.22041
    -0.33248
    -0.35809
    -0.36130
    -0.31007
    -0.35489
    -0.43174
    -0.36130
    -0.30686
    -0.34849
    -0.32287
    -0.27164
    -0.36450
    -0.43174
    -0.38051
    -0.32608
    -0.28765
    -0.31007
    -0.35489
    -0.29726
    -0.28125
    -0.31647
    -0.23002
    -0.29726
    -0.14037
    -0.25243
    -0.28445
    -0.26524
    -0.35169
    -0.39011
    -0.38371
    -0.37410
    -0.27164
    -0.16598
     0.05175
     0.29829
     0.51922
     0.82020
     1.88643
     3.19920
     4.04450
     3.83958
     2.34430
     0.61208
    -1.24822
    -1.44674
    -0.00589
     0.71774
     0.48400
     0.11579
    -0.39652
    -1.32186
    -1.62924
    -1.94943
    -2.50656
    -2.49055
    -1.96224
    -1.38910
    -1.38590
    -0.50538
     0.28228
     0.99310
     1.77116
     2.16179
     2.37312
     2.42755
     2.36671
     2.09455
     1.98569
     1.85121
     1.74555
     1.49900
     1.29408
     1.14359
     0.90025
     0.79779
     0.50321
     0.22465
     0.04855
    -0.24923
    -0.32287
    -0.39652
    -0.35809
    -0.51499
    -0.69749
    -0.74552
    -0.75193
    -0.83197
    -1.00488
    -0.84798
    -0.91842
    -0.80636
    -0.72311
    -0.61745
    -0.60784
    -0.60464
    -0.64947
    -0.59503
    -0.40612
    -0.38691
    -0.40612
    -0.37410
    -0.49257
    -0.44455
    -0.43174
    -0.40612
    -0.31967
    -0.46696
    -0.30366
    -0.36450
    -0.33568
    -0.37731
    -0.35489
    -0.24283
    -0.27805
    -0.21721
    -0.16598
    -0.11795
    -0.09874
    -0.06992
    -0.19160
    -0.05712
    -0.04111
    -0.06992
    -0.02510
    -0.03470
    -0.06992
    -0.14357
    -0.10194
    -0.09234
    -0.04111
    -0.11475
    -0.17559
    -0.21081
    -0.29085
    -0.24283
    -0.31647
    -0.34849
    -0.23322
    -0.36450
    -0.39652
    -0.31967
    -0.48617
    -0.52779
    -0.50218
    -0.56301
    -0.52139
    -0.55661
    -0.54380
    -0.72951
    -0.85439
    -0.75513
    -0.62705
    -0.58863
    -0.42533
    -0.38691
    -0.28125
     0.09657
     0.41996
     1.16600
     1.96327
     2.30908
     2.20982
     2.49799
     2.14578
     0.81700
    -0.16918
    -0.36450
    -0.82237
    -0.65907
     0.01012
     0.37194
     0.36233
    -0.60784
    -1.79254
    -1.87899
    -2.22159
    -2.25361
    -2.13514
    -1.43713
    -0.50538
     0.34632
     1.28768
     1.77116
     2.14258
     2.54281
     2.85660
     2.94305
     2.75734
     2.64528
     2.78936
     2.74453
     2.55882
     2.46917
     2.44996
     2.36671
     2.25144
     1.95687
     1.60786
     1.31009
     1.07315
     0.85542
     0.77537
     0.90985
     0.83301
     0.66971
     0.74015
     0.62488
     0.49361
     0.37834
     0.17982
     0.20224
     0.14460
     0.00692
    -0.09554
    -0.16278
    -0.22682
    -0.22361
    -0.37410
    -0.31007
    -0.31647
    -0.31647
    -0.29085
    -0.31647
    -0.29085
    -0.39972
    -0.39972
    -0.40612
    -0.32608
    -0.25243
    -0.29406
    -0.39972
    -0.43814
    -0.45415
    -0.47336
    -0.42533
    -0.44134
    -0.57902
    -0.54060
    -0.57262
    -0.54701
    -0.57902
    -0.64626
    -0.62065
    -0.51499
    -0.45415
    -0.49257
    -0.53100
    -0.54380
    -0.54701
    -0.50538
    -0.46376
    -0.29726
    -0.40292
    -0.48297
    -0.42533
    -0.38371
    -0.31647
    -0.37090
    -0.42213
    -0.48617
    -0.42213
    -0.34849
    -0.40932
    -0.38691
    -0.38371
    -0.49257
    -0.43174
    -0.26524
    -0.34529
    -0.44455
    -0.38691
    -0.37410
    -0.34208
    -0.32608
    -0.42854
    -0.33248
    -0.32608
    -0.34849
    -0.35489
    -0.22361
    -0.23002
    -0.29726
    -0.33248
    -0.14677
    -0.06992
    -0.13716
    -0.00909
     0.26307
     0.50321
     0.68572
     0.73695
     1.14999
     2.12657
     2.69330
     2.45316
     1.16921
    -0.52139
    -2.05189
    -3.53757
    -3.15974
    -2.01347
    -0.63346
     0.38795
     0.65050
    -0.20440
    -1.32186
    -1.77973
    -1.58442
    -1.27063
    -0.74232
    -0.00909
     0.89064
     1.81599
     2.61646
     3.20881
     3.48737
     3.39131
     3.08393
     2.62286
     2.16179
     1.68471
     1.34851
     1.08916
     0.78178
     0.58966
     0.51602
     0.38474
     0.18623
    -0.01229
    -0.24283
    -0.12436
    -0.17879
     0.00052
    -0.17879
    -0.26844
    -0.28765
    -0.22361
    -0.11155
    -0.09554
    -0.15638
    -0.15638
    -0.16918
    -0.05391
    -0.12115
    -0.10515
    -0.06992
    -0.16278
    -0.23002
    -0.01549
    -0.02830
     0.01012
    -0.11475
    -0.13076
    -0.21081
    -0.15638
    -0.17559
    -0.22682
    -0.17559
    -0.17238
    -0.14357
    -0.12115
    -0.12115
    -0.12115
    -0.24603
    -0.26524
    -0.16278
    -0.23962
    -0.22041
    -0.31327
    -0.41253
    -0.56301
    -0.54060
    -0.54380
    -0.46696
    -0.29085
    -0.39972
    -0.50218
    -0.53100
    -0.54060
    -0.56622
    -0.56622
    -0.34529
    -0.41893
    -0.39652
    -0.31007
    -0.35169
    -0.30686
    -0.27805
    -0.21721
    -0.21721
    -0.22682
    -0.24283
    -0.19160
    -0.20440
    -0.18519
    -0.21721
    -0.27805
    -0.11155
    -0.06672
    -0.19160
    -0.16598
    -0.11475
    -0.08593
    -0.08593
    -0.08914
    -0.11155
    -0.04431
    -0.01229
     0.03574
     0.10618
     0.04534
     0.04534
    -0.04431
     0.08377
     0.22785
     0.17342
     0.29189
     0.28548
     0.33351
     0.42317
     0.50321
     0.51282
     0.55765
     0.77858
     1.11477
     1.66550
     1.86722
     1.36452
     0.23425
    -1.13615
    -2.42011
    -2.41691
    -2.41691
    -2.22479
    -1.40831
     0.20224
     0.66011
    -0.65267
    -1.55560
    -1.65806
    -1.00488
    -0.03470
     0.53523
     0.72094
     1.35171
     2.53321
     3.68909
     4.26863
     4.32627
     4.10534
     3.72431
     3.41053
     3.15438
     2.92704
     2.75094
     2.43075
     2.14578
     1.76155
     1.55984
     1.23324
     1.03152
     0.68572
     0.69853
     0.53203
     0.34952
     0.32711
     0.22465
     0.07736
     0.06776
     0.02613
    -0.04111
    -0.06992
    -0.11795
    -0.16278
    -0.17238
    -0.20761
    -0.24283
    -0.33248
    -0.27805
    -0.19160
    -0.31327
    -0.27485
    -0.40292
    -0.39331
    -0.38051
    -0.36130
    -0.33248
    -0.37731
    -0.34529
    -0.40612
    -0.36130
    -0.26524
    -0.39011
    -0.42213
    -0.45415
    -0.33248
    -0.32608
    -0.33248
    -0.33888
    -0.44455
    -0.40612
    -0.44775
    -0.44455
    -0.42213
    -0.41253
    -0.40612
    -0.46696
    -0.42854
    -0.44134
    -0.48617
    -0.63025
    -0.47016
    -0.46696
    -0.45095
    -0.48937
    -0.58223
    -0.64626
    -0.60144
    -0.65587
    -0.63025
    -0.63666
    -0.61745
    -0.76153
    -0.71350
    -0.62705
    -0.63025
    -0.77754
    -0.69109
    -0.64626
    -0.65907
    -0.63986
    -0.52139
    -0.44775
    -0.44775
    -0.39972
    -0.31327
    -0.16918
    -0.21401
    -0.19160
    -0.19160
    -0.04111
     0.01973
     0.16381
     0.32391
     0.50962
     0.66331
     0.41356
    -0.30686
    -1.27383
    -2.05509
    -2.77872
    -2.46494
    -1.74451
    -1.69328
    -1.10734
    -1.08812
    -1.66767
    -1.21940
    -1.41472
    -1.38590
    -0.95365
    -0.66548
    -0.26844
     0.15741
     0.70813
     1.40294
     1.74875
     1.86722
     1.94726
     1.86081
     1.58225
     1.26526
     1.08275
     0.79779
     0.71134
     0.81059
     0.88104
     0.94507
     0.78498
     0.79138
     0.65370
     0.60888
     0.65370
     0.68252
     0.84582
     0.93227
     0.81700
     0.72414
     0.60888
     0.53843
     0.46159
     0.21825
     0.17342
     0.04855
    -0.18199
    -0.14357
    -0.30686
    -0.38371
    -0.52779
    -0.55981
    -0.57262
    -0.54380
    -0.55021
    -0.69749
    -0.73592
    -0.71991
    -0.76153
    -0.74232
    -0.80636
    -0.78074
    -0.86719
    -0.90882
    -0.82877
    -0.75193
    -0.84158
    -0.86399
    -0.88000
    -0.77754
    -0.70390
    -0.76153
    -0.72951
    -0.75513
    -0.65267
    -0.63666
    -0.66548
    -0.48937
    -0.59824
    -0.64306
    -0.62385
    -0.48617
    -0.45095
    -0.51499
    -0.58863
    -0.63346
    -0.47977
    -0.60784
    -0.56942
    -0.59503
    -0.60784
    -0.70710
    -0.70710
    -0.54380
    -0.53740
    -0.68148
    -0.63986
    -0.67188
    -0.72631
    -0.79995
    -0.79355
    -0.74872
    -0.79995
    -0.73912
    -0.80636
    -0.74872
    -0.74232
    -0.85118
    -0.83197
    -0.77114
    -0.66227
    -0.67188
    -0.62705
    -0.58543
    -0.49898
    -0.40612
    -0.32608
    -0.31327
    -0.15958
     0.02933
     0.00692
     0.04214
     0.06776
     0.16702
     0.26627
     0.43918
     0.58326
     0.46479
     0.23425
     0.41356
     0.56085
     0.69212
     0.94828
     1.46378
     1.81278
     1.77756
     1.84801
     2.28026
     2.49799
     2.14898
     1.49260
     1.33570
     1.07315
     0.92266
     0.18623
     0.28228
     0.82020
     0.87463
     0.35913
    -0.35169
    -0.87360
    -1.09133
    -1.28024
    -1.35708
    -1.34107
    -1.11374
    -0.92803
    -0.69109
    -0.44134
    -0.20440
    -0.24923
    -0.15638
    -0.07953
    -0.08273
    -0.07953
    -0.09234
    -0.13716
    -0.19160
    -0.22682
    -0.26524
    -0.26204
    -0.39972
    -0.39652
    -0.41893
    -0.34208
    -0.14037
    -0.27805
    -0.29085
    -0.35489
    -0.27805
    -0.24923
    -0.26524
    -0.25563
    -0.20120
    -0.13716
    -0.10515
    -0.06992
    -0.05391
    -0.00589
    -0.05712
    -0.09234
     0.11579
     0.06455
     0.07416
     0.17662
     0.13179
     0.17342
     0.13820
     0.10938
     0.26307
     0.29829
     0.28228
     0.25026
     0.17022
     0.21504
     0.25347
     0.15741
     0.26948
     0.18302
     0.13179
     0.20864
     0.18943
     0.20224
     0.05495
    -0.01869
    -0.02190
    -0.03791
     0.12539
    -0.01229
    -0.00909
    -0.12115
    -0.09234
    -0.11475
    -0.05391
    -0.04111
    -0.21401
    -0.21081
    -0.18519
    -0.16918
    -0.15317
    -0.20761
    -0.18839
    -0.23002
    -0.13396
    -0.17559
    -0.26204
    -0.39331
    -0.47656
    -0.48617
    -0.50538
    -0.32928
    -0.48617
    -0.51819
    -0.51819
    -0.54701
    -0.51178
    -0.60144
    -0.59503
    -0.61104
    -0.57262
    -0.44455
    -0.38691
    -0.37410
    -0.29406
    -0.22682
    -0.31967
     0.07096
     0.06776
     0.30470
     0.36233
     0.26307
    -0.08273
    -0.16278
    -0.31007
    -0.36130
    -0.35809
    -0.31007
    -0.89601
    -1.55560
    -1.46595
    -1.25142
    -1.14896
    -0.34529
    -0.23962
    -0.29726
    -0.40612
    -0.07953
     0.17982
     0.51282
     0.83941
     1.09556
     1.43816
     1.80638
     1.96007
     2.11696
     2.05293
     1.95047
     1.74875
     1.62387
     1.41895
     0.97069
     0.74015
     0.51282
     0.43277
     0.16381
     0.01012
    -0.20761
    -0.28765
    -0.30366
    -0.48617
    -0.59183
    -0.64947
    -0.69749
    -0.70070
    -0.70710
    -0.62065
    -0.65267
    -0.67508
    -0.68789
    -0.63666
    -0.55981
    -0.49257
    -0.50858
    -0.45415
    -0.43174
    -0.28445
    -0.21401
    -0.11155
    -0.17879
    -0.17879
    -0.20440
    -0.02510
    -0.01229
    -0.06032
    -0.01549
    -0.02190
    -0.02190
     0.07736
     0.01653
     0.04534
     0.01973
     0.10618
     0.07736
     0.23746
     0.22145
     0.22785
     0.11579
     0.33031
     0.46799
     0.41356
     0.46479
     0.39435
     0.40395
     0.37194
     0.45518
     0.41996
     0.48400
     0.50962
     0.43918
     0.42957
     0.45518
     0.38474
     0.28228
     0.28548
     0.33992
     0.26948
     0.21184
     0.15101
     0.11899
     0.10298
    -0.01229
     0.03894
     0.04855
     0.04214
    -0.08593
    -0.09234
    -0.12756
    -0.10194
    -0.19800
    -0.27805
    -0.13076
    -0.16278
    -0.25884
    -0.20120
    -0.14677
    -0.12756
    -0.16598
    -0.19480
    -0.18839
    -0.18839
    -0.18839
    -0.24283
    -0.14357
    -0.10515
    -0.08593
    -0.25884
    -0.25243
    -0.28765
    -0.31327
    -0.30366
    -0.42213
    -0.35809
    -0.42533
    -0.45735
    -0.28125
    -0.05391
     0.05495
     0.34952
     0.80419
     1.62708
     2.24504
     1.95047
     1.47018
    -0.13396
    -2.04549
    -4.19716
    -5.59318
    -3.65924
     0.07096
     1.79678
     2.05293
    -0.27485
    -2.62503
    -3.80973
    -3.79052
    -2.95482
    -1.85978
    -0.83197
     0.05815
     0.91946
     1.41255
     1.73914
     1.73274
     1.63988
     1.41575
     1.27167
     1.08596
     0.90025
     0.68892
     0.48400
     0.32071
     0.22785
     0.27908
     0.12539
    -0.03150
     0.08056
    -0.04111
    -0.06992
    -0.06032
    -0.05071
    -0.11795
    -0.08914
    -0.07313
    -0.05391
     0.05815
     0.03894
    -0.00589
    -0.00589
    -0.01869
     0.13179
    -0.02830
     0.16702
     0.20224
     0.10938
     0.25026
     0.19903
     0.30149
     0.20544
     0.17342
     0.19903
     0.27268
     0.27588
     0.23746
     0.13179
     0.21504
     0.19903
     0.09337
     0.13500
     0.24386
     0.17662
     0.12219
     0.11579
     0.07736
     0.04855
     0.04855
     0.04214
     0.06776
     0.04214
     0.13820
     0.04855
    -0.05391
     0.02933
    -0.06352
    -0.09234
     0.02613
    -0.04431
    -0.02830
     0.02933
    -0.04111
    -0.10835
    -0.04751
    -0.02190
    -0.00268
    -0.04431
    -0.13396
    -0.16918
    -0.09234
    -0.12115
    -0.03470
    -0.14997
    -0.12436
    -0.09874
    -0.12756
     0.02613
    -0.04111
    -0.02190
    -0.05712
    -0.07313
     0.06455
     0.17342
     0.17982
     0.22145
     0.17342
     0.24066
     0.31430
     0.18302
     0.19903
     0.16702
     0.05815
     0.16061
     0.05815
    -0.01229
    -0.14677
    -0.15317
    -0.11475
     0.14140
     0.23746
     0.32711
     0.15101
    -0.03150
    -0.04431
     0.34312
     0.90025
     1.67831
     1.73914
     1.78397
     1.21083
    -0.23002
    -1.06571
    -1.85978
    -1.73811
    -1.66767
    -1.31546
    -1.18098
    -1.16497
    -1.13935
    -1.82136
    -2.44252
    -2.93561
    -2.81074
    -2.44893
    -1.98145
    -1.38590
    -0.87040
    -0.35489
     0.01332
     0.32071
     0.56085
     0.60888
     0.64730
     0.56085
     0.55765
     0.49361
     0.34952
     0.28548
     0.23105
     0.17662
     0.03894
     0.13820
     0.09337
     0.01332
     0.01332
     0.05175
     0.00372
     0.15421
     0.08377
     0.08377
     0.08697
     0.13500
     0.13179
     0.10938
     0.17662
     0.20224
     0.13500
     0.25026
     0.28228
     0.24706
     0.25987
     0.19903
     0.15101
     0.24066
     0.26627
     0.35913
     0.21504
     0.23425
     0.22785
     0.24066
     0.26627
     0.33351
     0.16381
     0.18623
     0.19583
     0.26948
     0.23746
     0.22145
     0.18302
     0.21825
     0.25026
     0.26627
     0.26307
     0.24386
     0.19263
     0.22465
     0.13820
     0.38154
     0.32071
     0.22145
     0.29509
     0.33031
     0.38154
     0.35593
     0.35913
     0.34952
     0.39435
     0.45839
     0.39755
     0.37194
     0.43277
     0.39755
     0.30149
     0.41036
     0.47440
     0.33351
     0.37834
     0.27588
     0.33672
     0.22465
     0.22145
     0.17022
     0.22465
     0.20864
     0.19583
     0.21184
     0.12219
     0.15741
     0.08377
     0.08697
     0.17342
     0.10298
     0.20864
     0.14460
     0.24386
     0.14140
     0.16381
     0.02933
     0.17662
     0.23746
     0.18623
     0.22145
     0.24706
     0.33031
     0.27588
     0.33351
     0.42957
     0.55765
     0.52883
     0.58646
     0.61208
     0.41036
     0.06135
    -0.17238
    -0.01549
    -0.74872
    -2.47774
    -2.89079
    -1.43393
     0.01012
     0.15421
    -0.08273
    -0.53420
    -1.81495
    -2.90680
    -2.86517
    -2.01987
    -0.93123
    -0.46055
    -0.26204
    -0.24603
    -0.19160
    -0.18199
    -0.25243
    -0.28765
    -0.36130
    -0.35489
    -0.40612
    -0.16278
    -0.13396
    -0.21721
    -0.19160
    -0.18519
    -0.15958
    -0.10194
    -0.13396
    -0.09234
    -0.11155
    -0.05712
    -0.02190
    -0.02830
    -0.02510
    -0.02510
    -0.07633
     0.01012
     0.21825
     0.08377
     0.10938
     0.17982
     0.09657
     0.12539
     0.18302
     0.19263
     0.16061
     0.23425
     0.17022
     0.18623
     0.21184
     0.20224
     0.13820
     0.06776
     0.21825
     0.14140
     0.08697
     0.04214
     0.11899
     0.08697
     0.12219
     0.05815
     0.10298
     0.16061
     0.24386
     0.16702
     0.17022
     0.23425
     0.20864
     0.25026
     0.37194
     0.41036
     0.32711
     0.26627
     0.40395
     0.38154
     0.36233
     0.31750
     0.24706
     0.26627
     0.26948
     0.16061
     0.16702
     0.04534
    -0.01549
    -0.11155
    -0.06992
    -0.03470
    -0.14997
    -0.22041
    -0.30046
    -0.29406
    -0.27485
    -0.19800
    -0.26524
    -0.31647
    -0.29406
    -0.20440
    -0.07313
    -0.05071
    -0.17238
    -0.20761
    -0.26844
    -0.00268
     0.00692
     0.06776
     0.14140
     0.20224
     0.27268
     0.39115
     0.47440
     0.58006
     0.66331
     0.73375
     0.76257
     0.85862
     0.81059
     0.81700
     0.76897
     0.94507
     1.13398
     1.12118
     1.17881
     0.86503
     0.80419
     0.78498
     0.92906
     1.24605
     1.18842
     0.47760
    -0.17559
    -0.14357
     0.12859
     0.83301
     1.75515
     2.56523
     3.15758
     3.51619
     3.26324
     2.12657
    -0.18199
    -1.98465
    -2.25681
    -1.27063
    -0.23642
     0.80419
     0.63129
    -1.45314
    -3.05088
    -3.47993
    -3.17575
    -3.46392
    -3.60161
    -3.64323
    -3.60801
    -3.21738
    -2.49695
    -1.81175
    -1.24181
    -0.93443
    -0.60464
    -0.34529
    -0.28445
    -0.31647
    -0.27485
    -0.27164
    -0.36770
    -0.44134
    -0.29406
    -0.33888
    -0.41253
    -0.40612
    -0.40932
    -0.43814
    -0.37410
    -0.31007
    -0.26204
    -0.14037
    -0.10194
     0.03574
     0.07416
     0.13500
     0.12859
     0.04855
     0.22145
     0.30149
     0.24706
     0.22145
     0.26307
     0.24386
     0.26627
     0.23425
     0.26627
     0.22145
     0.15741
     0.09337
     0.14140
     0.23425
     0.18943
     0.03574
     0.10938
     0.23105
     0.14780
     0.20224
     0.25987
     0.24386
     0.31430
     0.32711
     0.40716
     0.44238
     0.50962
     0.53523
     0.65050
     0.62488
     0.64410
     0.56725
     0.51282
     0.58646
     0.55765
     0.55765
     0.52563
     0.45198
     0.36233
     0.20544
     0.16381
     0.10938
     0.11258
     0.05175
     0.00372
     0.00692
    -0.01229
     0.08377
     0.09978
     0.33031
     0.42317
     0.44558
     0.55124
     0.57365
     0.68252
     0.91305
     0.98029
     0.99310
     1.08275
     1.25245
     1.29088
     1.39334
     1.31969
     1.15960
     0.90025
     0.36873
     0.39435
     0.76577
     1.36772
     1.78077
     1.48619
     0.91626
     0.69853
     1.12118
     0.93547
     0.23746
    -0.76794
    -1.35068
    -1.29305
    -2.77552
    -2.60582
    -1.47555
    -1.46595
    -1.96864
    -2.53218
    -2.99965
    -3.33905
    -3.20137
    -2.75951
    -2.15755
    -1.69328
    -1.56200
    -1.54920
    -1.45634
    -1.42432
    -0.62065
     0.12859
     0.67932
     0.86823
     0.67291
     0.29509
     0.06135
    -0.02830
    -0.04111
    -0.04111
     0.02933
     0.26948
     0.35593
     0.46479
     0.50321
     0.52242
     0.56725
     0.54804
     0.46479
     0.47440
     0.37834
     0.33351
     0.33351
     0.30149
     0.26948
     0.25987
     0.21825
     0.18943
     0.28548
     0.19583
     0.21825
     0.22465
     0.20224
     0.21504
     0.13179
     0.18943
     0.22785
     0.21184
     0.18623
     0.29189
     0.21504
     0.17342
     0.19903
     0.20224
     0.19583
     0.20864
     0.19263
     0.15421
     0.21184
     0.16702
     0.11579
     0.17022
     0.28869
     0.15101
     0.17982
     0.16702
     0.05495
     0.05815
     0.09657
     0.08697
     0.09017
     0.09657
     0.02293
     0.03574
     0.03894
     0.10298
     0.07416
    -0.02830
     0.03894
    -0.02830
    -0.01229
     0.10298
     0.11258
     0.02293
    -0.01229
     0.00052
     0.04214
     0.05495
     0.10938
     0.01332
    -0.04111
     0.03894
    -0.03791
    -0.09234
    -0.02830
    -0.12115
    -0.17559
    -0.00909
    -0.03791
    -0.15958
    -0.12756
    -0.19800
    -0.12756
     0.03254
     0.09657
     0.10618
     0.18623
     0.36873
     0.59607
     0.80099
     1.12118
     1.38693
     1.47979
     1.87042
     2.29627
     2.61326
     2.71892
     2.63887
     2.38912
     2.68690
     2.23864
     1.08916
     0.54484
     0.84582
     0.84902
    -1.41472
    -2.10953
    -1.42432
    -2.10632
    -3.01246
    -3.47353
    -3.67525
    -3.51515
    -3.47353
    -3.48314
    -3.33585
    -3.05728
    -2.78512
    -2.37528
    -1.80215
    -1.34748
    -0.85439
    -0.49257
    -0.08273
     0.08056
     0.19903
     0.30149
     0.27268
     0.25667
     0.13500
     0.11258
     0.07096
     0.11899
     0.06455
    -0.00268
    -0.07633
     0.00692
     0.06135
    -0.11475
    -0.03150
    -0.01549
    -0.02830
     0.00052
     0.05815
     0.07096
     0.01332
     0.02293
     0.04855
     0.18623
     0.18302
     0.13179
     0.13500
     0.12219
     0.16061
     0.14780
     0.22785
     0.24386
     0.16381
     0.20224
     0.22785
     0.27268
     0.26948
     0.10938
     0.09337
     0.18302
     0.21504
     0.21825
     0.18302
     0.13820
     0.09337
     0.14140
     0.12539
     0.33031
     0.18302
     0.12539
     0.19903
     0.20224
     0.21504
     0.17662
     0.20864
     0.27588
     0.30790
     0.32391
     0.29829
     0.29509
     0.25026
     0.18623
     0.12859
     0.25026
     0.23105
     0.15741
     0.16702
     0.18302
     0.22465
     0.20864
     0.10618
     0.14780
     0.16061
     0.17022
     0.14460
     0.19263
     0.15421
     0.24706
     0.08056
     0.20864
     0.24386
     0.10618
     0.14140
     0.07736
     0.11579
     0.10298
     0.05495
    -0.02190
     0.02933
     0.02613
    -0.00589
    -0.01549
     0.08377
     0.04534
     0.05815
     0.20864
     0.34312
     0.38154
     0.54164
     0.79458
     1.14999
     1.54383
     1.85441
     2.14898
     2.53321
     2.46917
     2.86621
     3.57702
     4.09253
     4.34228
     3.65067
     1.69752
    -0.96005
    -3.65924
    -2.89399
    -0.23322
     1.22684
     0.37834
    -1.48516
    -3.23979
    -4.39887
    -4.75749
    -4.67424
    -4.28681
    -3.76810
    -3.11172
    -2.50976
    -1.93342
    -1.19058
    -0.79675
    -0.56622
    -0.28125
    -0.07633
     0.09978
     0.19263
     0.18302
     0.16702
     0.16702
     0.25987
     0.15421
     0.17022
     0.17022
     0.06776
     0.02933
     0.05495
     0.12859
     0.07416
     0.08056
     0.10618
     0.13179
     0.15101
     0.09657
     0.11258
     0.12539
     0.17342
     0.16381
     0.14140
     0.16702
     0.10938
     0.09017
     0.10298
     0.21825
     0.17662
     0.13500
     0.20864
     0.10618
     0.16061
     0.17022
     0.14140
     0.15101
     0.21825
     0.24706
     0.23746
     0.24706
     0.22785
     0.24066
     0.17022
     0.35593
     0.30470
     0.20864
     0.24706
     0.29509
     0.26948
     0.18302
     0.22785
     0.22785
     0.27588
     0.23425
     0.24706
     0.15421
     0.12219
     0.12859
     0.05495
     0.17982
     0.19583
     0.01973
     0.03254
     0.03254
     0.04214
    -0.02510
    -0.07953
    -0.13716
    -0.07633
    -0.11795
    -0.13396
    -0.15638
    -0.22041
    -0.18839
    -0.26844
    -0.22041
    -0.05391
    -0.13716
    -0.11155
    -0.14037
    -0.14037
    -0.12756
    -0.02830
     0.02613
     0.03574
     0.06135
     0.07096
     0.08377
     0.14780
     0.25987
     0.23425
     0.25026
     0.57686
     0.80739
     1.13078
     1.47338
     1.72313
     2.01771
     2.31868
     2.65168
     2.93985
     3.27925
     3.67948
     3.87480
     3.86199
     3.36250
     1.34531
    -1.13615
    -1.17137
     0.21825
     0.76577
     0.16702
    -1.03049
    -2.56419
    -3.64643
    -4.46611
    -4.74148
    -4.46611
    -4.29962
    -4.27080
    -3.97943
    -3.60481
    -3.23979
    -2.92281
    -2.47774
    -2.06470
    -1.78934
    -1.39230
    -1.14576
    -0.89921
    -0.75513
    -0.66227
    -0.53740
    -0.43814
    -0.42213
    -0.38371
    -0.30686
    -0.37090
    -0.36770
    -0.42533
    -0.42213
    -0.24283
    -0.25563
    -0.20120
    -0.24603
    -0.17238
    -0.14997
    -0.09874
    -0.14677
    -0.13716
    -0.06352
    -0.06672
    -0.02190
     0.02613
     0.10298
     0.18623
     0.14140
     0.24386
     0.33992
     0.30149
     0.38474
     0.34632
     0.41996
     0.48080
     0.55765
     0.50962
     0.46799
     0.47119
     0.47760
     0.46799
     0.50642
     0.45839
     0.36873
     0.37514
     0.44878
     0.25026
     0.32071
     0.24386
     0.18623
     0.19583
     0.21504
     0.18302
     0.15421
     0.18943
     0.16061
     0.12859
     0.20544
     0.13179
     0.13820
     0.16381
     0.22145
     0.18302
     0.13179
     0.19583
     0.23746
     0.14140
     0.13820
     0.19583
     0.24386
     0.18943
     0.20224
     0.14780
     0.10938
     0.11579
     0.07416
    -0.10194
     0.02933
    -0.03791
     0.01012
    -0.00268
    -0.06992
    -0.01869
    -0.10515
    -0.09554
    -0.03791
     0.00052
     0.09657
     0.24386
     0.43277
     0.60247
     0.74335
     0.80739
     1.01872
     1.13719
     1.07955
     1.36452
     1.47979
     1.67190
     1.73914
     1.86722
     1.96968
     2.14898
     2.21302
     1.97928
     1.55663
     1.23324
     0.97389
     0.51282
     1.47338
     2.82778
     2.87581
     1.94726
     0.81380
     0.54484
     0.21504
    -1.35068
    -2.58020
    -1.66126
    -1.14576
    -1.55560
    -1.73491
    -1.75091
    -2.15115
    -2.58341
    -2.71788
    -2.85557
    -3.02527
    -2.90680
    -2.54178
    -2.10632
    -1.67407
    -1.13935
    -0.73912
    -0.30686
    -0.06672
     0.01973
     0.06455
     0.00372
     0.08056
     0.03254
    -0.06032
    -0.02510
    -0.09234
    -0.17879
    -0.11795
    -0.15958
    -0.22361
    -0.27805
    -0.25884
    -0.25884
    -0.23322
    -0.21721
    -0.21081
    -0.13076
    -0.07953
    -0.00909
    -0.05391
     0.04855
     0.09017
     0.08377
     0.21504
     0.22785
     0.27908
     0.27268
     0.25026
     0.38154
     0.42637
     0.48400
     0.39755
     0.43277
     0.41676
     0.42957
     0.39115
     0.41036
     0.49361
     0.38154
     0.42317
     0.43277
     0.47119
     0.38795
     0.30790
     0.31430
     0.38154
     0.42957
     0.41036
     0.30790
     0.27908
     0.34952
     0.34632
     0.32391
     0.45839
     0.34952
     0.39115
     0.35593
     0.23425
     0.17662
     0.11579
     0.15421
     0.32071
     0.23425
     0.33992
     0.33031
     0.26627
     0.12859
     0.06776
    -0.06032
     0.08697
     0.01973
    -0.02830
     0.06455
     0.02613
     0.00052
    -0.11475
    -0.12436
     0.01973
     0.10618
     0.09017
     0.05175
     0.02293
     0.11579
     0.14460
     0.01012
     0.25026
     0.26948
     0.19583
     0.29509
     0.42957
     0.52883
     0.61208
     0.57686
     0.39755
     0.33992
     0.28869
     0.17662
     0.02933
    -0.53100
    -1.17137
    -1.28984
    -0.93123
    -0.75513
    -0.82557
    -1.12335
    -1.15216
    -1.61964
    -2.86197
    -3.78411
    -2.75311
    -1.96864
    -1.69008
    -1.69328
    -1.73811
    -1.74131
    -1.66446
    -1.52678
    -1.25462
    -0.98566
    -0.60144
    -0.38691
    -0.18519
    -0.02830
     0.34312
     0.59607
     0.72094
     0.83301
     0.82660
     0.81380
     0.83621
     0.81700
     0.75936
     0.77858
     0.63449
     0.79138
     0.77858
     0.58646
     0.53203
     0.49681
     0.38154
     0.35272
     0.32071
     0.21825
     0.26307
     0.30790
     0.28869
     0.26307
     0.19903
     0.24706
     0.17662
     0.27588
     0.33672
     0.20864
     0.26948
     0.26307
     0.29509
     0.33672
     0.29829
     0.26627
     0.33351
     0.43277
     0.36233
     0.42957
     0.40395
     0.39435
     0.38795
     0.45839
     0.51922
     0.47119
     0.45198
     0.46159
     0.50321
     0.49041
     0.53203
     0.48080
     0.50001
     0.52242
     0.50001
     0.48080
     0.49041
     0.44878
     0.39435
     0.42957
     0.51602
     0.39435
     0.26948
     0.25347
     0.18302
     0.09978
     0.07736
    -0.04111
    -0.07633
    -0.17879
     0.00372
     0.05495
    -0.02510
    -0.12756
    -0.31647
    -0.37731
    -0.23322
    -0.14037
    -0.24603
    -0.10515
    -0.03791
     0.07096
     0.19263
     0.21504
     0.26307
     0.25347
     0.39115
     0.44238
     0.46159
     0.58006
     0.70813
     0.78498
     0.96428
     1.17241
     1.13398
     1.09876
     1.09236
     1.08596
     0.69853
     0.12859
    -0.35169
    -0.55021
    -0.94404
    -1.13295
    -0.59503
    -1.15216
    -1.89180
    -2.26001
    -2.10953
    -1.59402
    -1.35068
    -1.03689
    -0.79995
    -0.88961
    -1.29305
    -1.50757
    -1.41151
    -0.98887
    -0.78074
    -0.32608
     0.38154
     0.70813
     0.51922
     0.13820
    -0.36770
    -0.37090
    -0.39011
    -0.34849
    -0.21721
    -0.11795
     0.09017
     0.18943
     0.22785
     0.35913
     0.46159
     0.51602
     0.59927
     0.58326
     0.57045
     0.52883
     0.41356
     0.49361
     0.42957
     0.32071
     0.30470
     0.29829
     0.29829
     0.23425
     0.24706
     0.17662
     0.19583
     0.21825
     0.23105
     0.28228
     0.23105
     0.24386
     0.16702
     0.21184
     0.31110
     0.15101
     0.25667
     0.13820
     0.11579
     0.18623
     0.14140
     0.08697
     0.06455
     0.11258
     0.04855
     0.04214
    -0.04751
    -0.06352
    -0.05391
    -0.08273
     0.06776
     0.05495
    -0.00589
    -0.03150
     0.00692
     0.03254
     0.10298
     0.09657
     0.10618
     0.16702
     0.22785
     0.21184
     0.17982
     0.22785
     0.15741
     0.11258
     0.17982
     0.10298
    -0.04111
     0.01332
    -0.13716
    -0.20440
    -0.21721
    -0.19160
    -0.29085
    -0.31327
    -0.40932
    -0.51178
    -0.47336
    -0.48297
    -0.49578
    -0.58223
    -0.41893
    -0.30366
    -0.30366
    -0.23322
    -0.26524
    -0.23322
    -0.12115
    -0.11155
    -0.05712
     0.01012
     0.05495
     0.04855
     0.08056
     0.09017
     0.11579
     0.15741
     0.20544
     0.33351
     0.31750
     0.32711
     0.37194
     0.40395
     0.45518
     0.45839
     0.46799
     0.55765
     0.63769
     0.64089
     0.42957
    -0.06032
    -0.90241
    -1.56200
    -1.89820
    -1.41472
    -1.31866
    -1.15216
    -1.48836
    -1.50757
    -1.71569
    -1.84697
    -2.05830
    -2.18317
    -1.99106
    -1.75091
    -1.44033
    -0.81596
    -0.27805
     0.19583
     0.35593
     0.29509
     0.51602
     0.52242
     0.56725
     0.60888
     0.66011
     0.61208
     0.75296
     0.68572
     0.72735
     0.64089
     0.56405
     0.52563
     0.47119
     0.43597
     0.27588
     0.21504
     0.33992
     0.24706
     0.23105
     0.24706
     0.23425
     0.18943
     0.20544
     0.17662
     0.26627
     0.24386
     0.24386
     0.25026
     0.24066
     0.19903
     0.15421
     0.16381
     0.36233
     0.21504
     0.19903
     0.19903
     0.18623
     0.20544
     0.17982
     0.13500
     0.21184
     0.20544
     0.13820
     0.14460
     0.17342
     0.13179
     0.14460
     0.09978
     0.18943
     0.24386
     0.17662
     0.20864
     0.15101
     0.20864
     0.21504
     0.14140
     0.22465
     0.30790
     0.32391
     0.19583
     0.20224
     0.15421
     0.10938
    -0.05071
    -0.13076
    -0.12436
    -0.18199
    -0.19160
    -0.26204
    -0.30686
    -0.39972
    -0.39652
    -0.47016
    -0.49898
    -0.45735
    -0.56622
    -0.56622
    -0.53100
    -0.40612
    -0.48617
    -0.38371
    -0.34208
    -0.40612
    -0.37731
    -0.28445
    -0.31327
    -0.27485
    -0.22361
    -0.22361
    -0.09234
    -0.03150
    -0.00268
     0.02293
     0.09337
     0.12859
     0.10938
     0.06135
     0.17342
     0.24386
     0.26627
     0.33351
     0.38154
     0.42957
     0.51602
     0.54804
     0.66651
     0.60247
     0.64410
     0.57365
     0.58006
     0.86823
     1.00911
     0.59287
    -0.33568
    -1.43073
    -1.71249
    -0.54701
    -0.05391
    -0.31647
    -1.06891
    -1.18418
    -1.38590
    -1.44674
    -1.51718
    -1.44033
    -1.18098
    -0.72311
    -0.57582
    -0.36130
    -0.08914
     0.13820
     0.24066
     0.54804
     0.68252
     0.72735
     0.78498
     0.72094
     0.81700
     0.79779
     0.82020
     0.59607
     0.58006
     0.54484
     0.56085
     0.41356
     0.42957
     0.48400
     0.36233
     0.36233
     0.42637
     0.41996
     0.33992
     0.33672
     0.35593
     0.34632
     0.36233
     0.30790
     0.28228
     0.34312
     0.34312
     0.33672
     0.30149
     0.29189
     0.33031
     0.25667
     0.29829
     0.35913
     0.33351
     0.21504
     0.16702
     0.34632
     0.41676
     0.44878
     0.45839
     0.40716
     0.43277
     0.51602
     0.39115
     0.53203
     0.51282
     0.50962
     0.61848
     0.58326
     0.56405
     0.46479
     0.40075
     0.28548
     0.40716
     0.30790
     0.11579
     0.00692
    -0.08273
    -0.09554
    -0.17879
    -0.21721
    -0.19160
    -0.25563
    -0.32928
    -0.26524
    -0.32287
    -0.32928
    -0.35809
    -0.38691
    -0.28125
    -0.23642
    -0.19480
    -0.10515
    -0.16918
    -0.18199
    -0.20761
    -0.22361
    -0.13716
    -0.34529
    -0.32928
    -0.13076
    -0.01869
     0.02613
     0.04214
     0.11899
     0.18623
     0.14780
     0.06776
     0.10618
     0.21825
     0.06776
    -0.12756
    -0.42213
    -0.27485
     0.19263
     0.73375
     1.31009
     1.26846
     1.67190
     1.66230
     1.03793
     0.55765
     0.21184
    -0.29406
    -0.99207
    -1.35068
    -1.10093
    -1.16817
    -1.64845
    -1.92382
    -2.78512
    -2.93241
    -2.40090
    -2.45213
    -2.84596
    -3.50555
    -3.19817
    -2.40730
    -1.53639
    -0.86399
    -0.28765
     0.10938
     0.69212
     1.15640
     1.55984
     1.76796
     1.81278
     1.62067
     1.60786
     1.52462
     1.45097
     1.31009
     1.25566
     0.98670
     0.89705
     0.72094
     0.64089
     0.47440
     0.31750
     0.13179
     0.01973
    -0.02510
    -0.02190
    -0.08914
    -0.23322
    -0.25563
    -0.36450
    -0.43174
    -0.52779
    -0.60784
    -0.73592
    -0.72951
    -0.68789
    -0.64626
    -0.63346
    -0.68789
    -0.69109
    -0.68469
    -0.48297
    -0.39011
    -0.49257
    -0.39972
    -0.28765
    -0.21721
    -0.12115
    -0.07953
     0.01332
     0.09978
     0.26307
     0.31750
     0.29189
     0.36233
     0.41036
     0.33351
     0.38154
     0.53203
     0.29509
     0.35272
     0.37514
     0.36873
     0.32711
     0.32711
     0.30790
     0.25987
     0.32711
     0.29829
     0.22785
     0.16061
     0.15741
     0.13500
     0.15421
     0.20544
     0.15101
     0.01012
    -0.03150
    -0.09554
    -0.08914
    -0.19160
    -0.23322
    -0.17879
    -0.20761
    -0.27485
    -0.40612
    -0.40292
    -0.46696
    -0.47016
    -0.43814
    -0.30366
    -0.28125
    -0.42533
    -0.40932
    -0.43494
    -0.31647
    -0.19160
    -0.11475
    -0.16278
     0.04214
     0.20864
     0.25347
     0.44238
     0.55444
     0.64730
     0.80739
     1.11477
     1.46378
     1.68151
     1.52141
     1.39654
     1.42536
     1.44457
     1.21403
     1.16921
     0.64730
     0.01332
    -0.13076
    -0.65587
    -1.25462
    -1.68688
    -2.06150
    -2.32725
    -1.80535
    -1.55240
    -1.37950
    -1.31866
    -1.06571
    -1.08812
    -0.70390
    -0.32287
     0.19263
     0.77858
     1.24285
     1.70712
     2.13938
     2.31548
     2.34110
     2.30267
     2.33469
     2.06253
     1.69432
     1.45738
     1.19482
     0.92906
     0.76577
     0.45518
     0.29509
     0.17662
     0.10938
     0.04534
    -0.07953
    -0.14997
    -0.26524
    -0.38691
    -0.33248
    -0.29406
    -0.42533
    -0.39652
    -0.42213
    -0.31647
    -0.40292
    -0.38691
    -0.42213
    -0.44775
    -0.39011
    -0.35809
    -0.38051
    -0.35809
    -0.39011
    -0.49578
    -0.38051
    -0.23322
    -0.34529
    -0.26204
    -0.27485
    -0.24283
    -0.14357
    -0.18199
    -0.18199
    -0.08914
    -0.05712
     0.04214
     0.04534
     0.04855
     0.03254
    -0.05712
    -0.06672
     0.06135
     0.07736
     0.04534
     0.01012
    -0.10515
    -0.06352
    -0.10515
    -0.12436
    -0.10835
    -0.10835
    -0.21721
    -0.19480
    -0.11795
    -0.19160
    -0.28445
    -0.28765
    -0.08273
    -0.18839
    -0.23002
    -0.22361
    -0.23642
    -0.30366
    -0.33568
    -0.42533
    -0.38691
    -0.33888
    -0.39972
    -0.39652
    -0.38691
    -0.33568
    -0.40612
    -0.48297
    -0.36450
    -0.31647
    -0.42533
    -0.29406
    -0.31007
    -0.27805
    -0.22361
    -0.19480
    -0.17879
    -0.05391
    -0.05391
    -0.09874
    -0.06032
    -0.04751
    -0.12436
    -0.17879
    -0.07953
     0.15421
     0.02293
     0.04855
     0.07416
    -0.06672
    -0.00589
     0.03574
     0.04534
     0.05815
     0.26948
     0.44558
     0.58646
     1.01231
     1.44137
     2.05293
     2.46597
     2.88542
     2.66449
     2.23543
     1.19482
    -0.20120
    -0.45735
    -0.05391
     0.86182
     0.71454
     0.33672
     0.11899
    -0.08593
    -0.51178
    -1.34107
    -1.68368
    -1.26743
    -0.76794
    -0.64626
    -0.46696
    -0.13716
     0.25026
     0.69533
     0.99310
     1.18201
     1.22044
     1.17241
     1.01872
     0.81059
     0.56405
     0.51282
     0.23746
    -0.00268
    -0.09554
    -0.13716
    -0.23962
    -0.28765
    -0.40292
    -0.43814
    -0.50538
    -0.46055
    -0.41573
    -0.35489
    -0.35809
    -0.42854
    -0.35809
    -0.39652
    -0.34849
    -0.39011
    -0.35489
    -0.28445
    -0.30366
    -0.21401
    -0.19160
    -0.18199
    -0.26524
    -0.21081
    -0.17238
    -0.13076
    -0.15958
    -0.25884
    -0.31007
    -0.35809
    -0.40932
    -0.44134
    -0.44455
    -0.24603
    -0.33888
    -0.39652
    -0.44775
    -0.53740
    -0.56301
    -0.57582
    -0.50538
    -0.51819
    -0.46055
    -0.50538
    -0.57262
    -0.52779
    -0.49898
    -0.47977
    -0.53740
    -0.42213
    -0.43494
    -0.53420
    -0.50218
    -0.43174
    -0.48617
    -0.53740
    -0.51178
    -0.46696
    -0.46055
    -0.45095
    -0.47656
    -0.46055
    -0.46376
    -0.35809
    -0.44455
    -0.43814
    -0.41573
    -0.44134
    -0.37090
    -0.31647
    -0.34849
    -0.37731
    -0.35169
    -0.35489
    -0.30686
    -0.27805
    -0.38371
    -0.46376
    -0.41253
    -0.41253
    -0.41253
    -0.44134
    -0.40292
    -0.48297
    -0.42854
    -0.45095
    -0.44455
    -0.45415
    -0.49257
    -0.51499
    -0.32287
    -0.21081
    -0.22682
    -0.24283
    -0.18199
    -0.01549
     0.06455
     0.05815
     0.16702
     0.06776
     0.06776
     0.21184
     0.23105
     0.31110
     0.25347
     0.18943
     0.26307
     0.58006
     0.88424
     1.11798
     1.10837
     0.86503
     1.15960
     0.31750
    -0.82557
    -1.11374
    -0.34208
     1.23004
     2.75094
     3.07753
     1.06995
    -0.69429
     0.26948
     1.19482
     1.57585
     1.35171
     1.25566
     1.48619
     1.56304
     1.63028
     1.65909
     1.68791
     1.41575
     1.33570
     1.11157
     0.91626
     0.68572
     0.44878
     0.30790
     0.26627
     0.19583
     0.10298
    -0.00589
    -0.02510
    -0.09234
    -0.20120
    -0.24603
    -0.19800
    -0.31967
    -0.27805
    -0.30046
    -0.30046
    -0.32608
    -0.43494
    -0.37731
    -0.34849
    -0.28765
    -0.27805
    -0.33888
    -0.32287
    -0.29085
    -0.27164
    -0.28445
    -0.08914
    -0.13076
    -0.14357
    -0.11155
    -0.07953
    -0.06992
    -0.15638
    -0.18519
    -0.13716
    -0.12756
    -0.08593
    -0.17238
    -0.21081
    -0.24283
    -0.25563
    -0.39331
    -0.26844
    -0.22361
    -0.39652
    -0.36450
    -0.32928
    -0.32928
    -0.40932
    -0.44134
    -0.44455
    -0.45735
    -0.40292
    -0.41253
    -0.41253
    -0.48937
    -0.50218
    -0.46055
    -0.40292
    -0.33248
    -0.44134
    -0.39011
    -0.36770
    -0.35169
    -0.29085
    -0.31647
    -0.34849
    -0.36770
    -0.38691
    -0.26844
    -0.41573
    -0.42213
    -0.38691
    -0.45415
    -0.47336
    -0.44134
    -0.50218
    -0.43814
    -0.47656
    -0.36770
    -0.37090
    -0.33568
    -0.37090
    -0.20440
    -0.12436
     0.00052
     0.01653
     0.06455
     0.03894
     0.03894
    -0.00268
     0.14780
     0.26627
     0.22465
     0.36553
     0.37834
     0.43597
     0.62168
     0.76577
     0.85542
     0.83301
     0.93867
     1.18842
     1.61747
     1.87682
     2.11376
     2.30908
     2.30267
     2.42435
     1.47659
     0.75936
    -0.10194
    -0.05391
    -0.55661
    -1.89820
     0.14780
     2.35390
     2.85660
     0.87143
    -0.71350
    -1.25782
    -1.22901
    -0.78395
    -0.10515
     0.62488
     0.98350
     1.19482
     1.24925
     1.20443
     1.10197
     0.90345
     0.63449
     0.39435
     0.21184
     0.02933
    -0.13076
    -0.27485
    -0.45095
    -0.48617
    -0.61425
    -0.46055
    -0.44775
    -0.54380
    -0.58863
    -0.53740
    -0.44455
    -0.45415
    -0.45095
    -0.45095
    -0.43814
    -0.37410
    -0.38691
    -0.36130
    -0.34849
    -0.26524
    -0.31647
    -0.24283
    -0.11795
    -0.18199
    -0.16278
    -0.23002
    -0.12115
    -0.18199
    -0.22041
    -0.22682
    -0.14037
    -0.15317
    -0.23322
    -0.20761
    -0.20120
    -0.22361
    -0.31647
    -0.28125
    -0.11795
    -0.30686
    -0.26844
    -0.33568
    -0.26204
    -0.28445
    -0.25563
    -0.32608
    -0.29406
    -0.29726
    -0.32608
    -0.29085
    -0.36130
    -0.40292
    -0.37090
    -0.37731
    -0.22361
    -0.32287
    -0.35809
    -0.30046
    -0.24923
    -0.30366
    -0.32928
    -0.31007
    -0.33888
    -0.33248
    -0.32928
    -0.24283
    -0.19800
    -0.29726
    -0.31327
    -0.45735
    -0.26524
    -0.24283
    -0.36450
    -0.42854
    -0.37090
    -0.31967
    -0.30686
    -0.43814
    -0.41573
    -0.28125
    -0.23962
    -0.15638
    -0.09554
    -0.12436
    -0.12115
    -0.13396
    -0.00589
     0.16061
     0.09337
     0.09337
     0.10938
     0.20864
     0.33031
     0.42957
     0.52563
     0.55444
     0.69533
     1.04113
     1.33891
     1.52462
     1.82239
     2.37312
     2.39233
     1.48299
     0.47440
     0.67932
     1.89924
     2.84379
     3.36250
     3.08714
     2.23223
     1.38053
     1.36452
     2.03051
     2.74133
     1.41575
     1.29088
     1.24285
     1.08916
     1.29408
     1.11477
     0.85862
     0.65690
     0.50001
     0.20544
    -0.09874
    -0.42854
    -0.52459
    -0.69109
    -0.86079
    -0.91842
    -0.96325
    -1.00808
    -1.08812
    -1.09773
    -1.01128
    -0.92803
    -0.94084
    -0.86399
    -0.90562
    -0.75833
    -0.73912
    -0.66548
    -0.66868
    -0.49257
    -0.42533
    -0.36130
    -0.31647
    -0.22041
    -0.24603
    -0.30366
    -0.10194
     0.07416
     0.06455
     0.07416
     0.11899
     0.12539
     0.14460
     0.11579
     0.19903
     0.28869
     0.15741
     0.20544
     0.14140
     0.19263
     0.22145
     0.08697
     0.11899
     0.21184
     0.13500
     0.10298
     0.04534
    -0.05391
     0.02933
     0.12539
     0.08377
     0.06135
     0.08056
     0.03894
     0.07416
     0.05175
     0.01973
    -0.01229
    -0.15638
     0.01973
    -0.07313
    -0.08593
    -0.10194
    -0.20120
    -0.32287
    -0.24283
    -0.33888
    -0.39331
    -0.34208
    -0.42213
    -0.50538
    -0.55021
    -0.71030
    -0.81596
    -0.91842
    -0.79035
    -0.74552
    -0.84478
    -0.74232
    -0.76794
    -0.76473
    -0.85118
    -0.79035
    -0.66868
    -0.47656
    -0.37090
    -0.31967
    -0.19800
    -0.08914
    -0.00589
    -0.04431
     0.02293
     0.17982
     0.21825
     0.13820
     0.15101
     0.11899
    -0.04751
     0.02293
     0.15741
     0.40395
     0.48080
     0.48400
     0.58646
     0.69212
     0.88104
     1.08916
     1.08916
     0.99310
     0.42637
     0.70493
     2.27065
     2.94945
     2.65808
     1.96968
     1.76796
     0.24066
     0.92906
     1.54383
     2.20982
     1.70392
     1.31329
     0.91946
     0.63769
     0.50642
     0.41676
     0.25667
     0.21825
     0.05175
    -0.07633
    -0.19160
    -0.21721
    -0.31647
    -0.28125
    -0.41573
    -0.52139
    -0.52139
    -0.55341
    -0.48937
    -0.60144
    -0.63346
    -0.55021
    -0.64306
    -0.60144
    -0.66548
    -0.62385
    -0.62385
    -0.67508
    -0.59824
    -0.46376
    -0.45735
    -0.48937
    -0.44455
    -0.36130
    -0.27805
    -0.35489
    -0.33888
    -0.17238
    -0.22682
    -0.18199
    -0.09554
    -0.14677
    -0.15317
    -0.11475
    -0.11155
    -0.01549
    -0.05071
    -0.05391
    -0.12115
    -0.19160
    -0.10835
    -0.06992
    -0.16918
     0.00372
    -0.03791
    -0.14037
    -0.08593
    -0.06672
    -0.07313
    -0.09554
    -0.25563
    -0.19160
    -0.25563
    -0.30686
    -0.40932
    -0.37731
    -0.41253
    -0.44134
    -0.61104
    -0.53740
    -0.51819
    -0.67828
    -0.68789
    -0.65587
    -0.68789
    -0.69429
    -0.72631
    -0.72311
    -0.58223
    -0.56301
    -0.52459
    -0.48297
    -0.43494
    -0.43174
    -0.41253
    -0.31327
    -0.26204
    -0.31647
    -0.28125
    -0.23962
    -0.24923
    -0.31967
    -0.35169
    -0.33568
    -0.12115
    -0.09554
    -0.07633
    -0.13396
    -0.16918
    -0.12756
    -0.06992
    -0.14357
     0.06135
     0.04534
     0.10618
     0.17342
     0.20544
     0.31110
     0.17022
     0.24706
     0.25026
     0.28548
     0.21504
     0.16381
     0.23746
     0.18302
     0.31110
     0.33031
     0.56085
     0.61528
     0.67932
     0.93547
     1.05714
     1.08596
     0.76257
     0.34632
    -1.27704
    -1.90781
    -0.57262
     0.07416
    -0.14997
     1.44777
     2.45957
     2.01771
     1.26846
     0.17342
    -0.25563
     0.25667
     0.91626
     1.61107
     2.04652
     2.29627
     2.40834
     2.38272
     2.13297
     1.66550
     1.29728
     0.92906
     0.76577
     0.49361
     0.24706
     0.24386
     0.03894
     0.01332
     0.05175
    -0.00268
    -0.02510
    -0.09554
    -0.08914
     0.05175
     0.10618
     0.08056
     0.10298
     0.08056
     0.12859
     0.08377
     0.02613
     0.23105
     0.17662
     0.09978
     0.16702
     0.17662
     0.23746
     0.11899
     0.07096
     0.17662
     0.29829
     0.25026
     0.11579
     0.14780
     0.15421
     0.19903
     0.09017
     0.28548
     0.13820
     0.06455
     0.12219
     0.10618
     0.14460
     0.10618
     0.01332
     0.06776
     0.08697
     0.11899
     0.15741
     0.02933
     0.00692
    -0.01229
    -0.06032
     0.05815
    -0.05071
    -0.20440
    -0.21721
    -0.21401
    -0.25243
    -0.30366
    -0.37731
    -0.44134
    -0.49898
    -0.46055
    -0.52139
    -0.57262
    -0.66868
    -0.63025
    -0.65267
    -0.64306
    -0.44455
    -0.56942
    -0.49898
    -0.39652
    -0.35809
    -0.28765
    -0.34208
    -0.40612
    -0.34208
    -0.40612
    -0.28125
    -0.21401
    -0.17238
    -0.20440
    -0.22682
    -0.29085
    -0.08593
    -0.07633
    -0.13716
    -0.14037
    -0.04111
    -0.08273
    -0.01869
    -0.12436
     0.05815
     0.10618
     0.13500
     0.23425
     0.34312
     0.40395
     0.39115
     0.38474
     0.51602
     0.60888
     0.55124
     0.71134
     0.76257
     0.70813
     0.64089
     0.65370
     0.74976
     0.55444
    -0.74872
    -2.54498
    -2.76591
    -2.94842
    -2.46494
    -1.47875
    -0.16598
    -0.22361
    -0.83518
    -1.48836
    -1.47875
    -1.09133
    -0.43814
     0.31110
     0.88744
     1.59185
     2.14898
     2.64207
     2.94305
     2.94625
     2.78936
     2.64207
     2.47878
     2.26745
     1.84160
     1.47338
     1.03793
     0.83941
     0.63129
     0.43277
     0.26627
     0.19263
     0.18943
     0.08377
     0.09337
     0.03574
     0.02933
     0.02613
    -0.04751
     0.11258
     0.10938
     0.09978
     0.11579
     0.09337
     0.09978
     0.07096
     0.07736
     0.09978
     0.07096
     0.01973
     0.08697
     0.07416
     0.07096
     0.02613
    -0.07633
     0.10298
     0.07736
    -0.00909
    -0.01549
     0.00372
    -0.03791
    -0.01229
    -0.06992
    -0.06672
    -0.08593
    -0.03791
    -0.07633
    -0.09234
    -0.09874
    -0.24923
    -0.29726
    -0.35169
    -0.23962
    -0.33888
    -0.34529
    -0.37410
    -0.34529
    -0.42213
    -0.32287
    -0.47016
    -0.41893
    -0.43814
    -0.39011
    -0.37410
    -0.34849
    -0.40612
    -0.47336
    -0.49257
    -0.34529
    -0.31967
    -0.34208
    -0.31327
    -0.26844
    -0.25884
    -0.30686
    -0.28125
    -0.27485
    -0.21401
    -0.17559
    -0.09554
    -0.04751
    -0.07953
    -0.02510
    -0.11155
     0.09017
     0.12539
     0.04214
     0.04534
    -0.04431
     0.11579
     0.09657
     0.16061
     0.30149
     0.38154
     0.39755
     0.56405
     0.62809
     0.63129
     0.56085
     0.43918
     0.44878
     0.66971
     0.55765
     0.28869
    -0.18519
    -0.46055
    -0.65907
    -0.62065
    -0.34849
    -0.47977
    -0.34529
    -0.79355
    -1.20339
    -1.85658
    -2.55779
    -1.53959
    -0.35169
     0.48400
     0.28869
     0.28548
     0.62488
     0.77217
     0.90665
     1.03793
     1.41255
     1.82879
     1.98889
     2.05613
     2.02411
     1.93446
     2.50439
     3.19280
     1.08916
     1.03793
     0.90025
     0.89064
     0.84902
     0.72735
     0.48720
     0.36873
     0.18302
     0.06455
    -0.12115
    -0.16918
    -0.23962
    -0.27805
    -0.24603
    -0.15317
    -0.30686
    -0.17559
    -0.07633
    -0.19480
    -0.02830
    -0.06352
    -0.06032
     0.00372
     0.00052
     0.05815
     0.17342
     0.20864
     0.23746
     0.26627
     0.30790
     0.30790
     0.24386
     0.24386
     0.34632
     0.32391
     0.25026
     0.25987
     0.17022
     0.15421
     0.10618
     0.03894
     0.00372
    -0.01549
    -0.12756
    -0.22361
    -0.33248
    -0.41253
    -0.56622
    -0.76794
    -0.66227
    -0.78074
    -0.85439
    -0.87680
    -0.94724
    -1.02409
    -1.12975
    -1.24822
    -1.30265
    -1.51077
    -1.48196
    -1.52998
    -1.39230
    -1.33787
    -1.38590
    -1.39230
    -1.27063
    -1.15536
    -1.20980
    -1.00167
    -0.98246
    -0.92483
    -0.82557
    -0.71991
    -0.61745
    -0.51178
    -0.31647
    -0.19800
    -0.10835
    -0.00589
     0.01653
    -0.10194
    -0.07313
     0.07416
    -0.01549
     0.05495
     0.01012
     0.09978
     0.07736
     0.19583
     0.27588
     0.39435
     0.44238
     0.48720
     0.52563
     0.50642
     0.59607
     0.71454
     0.82020
     1.11157
     1.23004
     1.25886
     1.29088
     1.23965
     1.27167
     1.12118
     0.70173
     0.44238
    -0.00909
    -0.26844
    -0.31647
    -0.21081
    -0.49257
    -1.11374
    -1.80855
    -3.24620
    -3.09891
    -1.68368
     0.26307
     0.41996
    -0.18519
    -0.75833
    -0.43494
     0.18302
     0.78178
     1.31329
     1.70072
     2.20662
     2.55562
     2.77335
     2.73173
     2.81818
     2.71892
     2.30267
     2.05293
     1.62708
     1.26526
     0.98350
     0.76897
     0.54164
     0.32071
     0.19263
     0.00692
    -0.06352
     0.00372
    -0.12436
    -0.18519
    -0.15638
    -0.12436
    -0.19160
    -0.19480
    -0.18199
    -0.19800
    -0.20120
    -0.20440
    -0.11475
    -0.14997
    -0.09554
    -0.11795
    -0.12436
    -0.15317
    -0.12115
    -0.09554
    -0.14997
    -0.03150
    -0.14677
    -0.10835
    -0.06352
    -0.05071
    -0.11475
    -0.10835
    -0.14997
    -0.14997
    -0.10835
    -0.16278
    -0.35169
    -0.35169
    -0.35809
    -0.41573
    -0.45735
    -0.39972
    -0.40292
    -0.45415
    -0.45735
    -0.45415
    -0.49898
    -0.51499
    -0.51499
    -0.50538
    -0.39652
    -0.42213
    -0.36130
    -0.35809
    -0.26844
    -0.19160
    -0.15958
    -0.09554
    -0.11155
    -0.20120
    -0.15317
    -0.12756
    -0.05712
     0.01012
    -0.02830
    -0.04431
     0.05815
     0.02613
    -0.07313
    -0.01549
     0.03254
     0.08056
     0.03894
     0.01973
     0.05495
    -0.03791
    -0.01869
     0.02293
     0.06455
     0.00372
    -0.04751
    -0.03791
     0.14780
     0.35913
     0.27588
     0.20224
     0.17022
     0.25667
     0.28548
     0.35272
     0.43597
     0.27268
     0.09978
     0.28869
     0.53523
     0.66331
     0.74656
     0.81059
     0.44238
     1.17561
     0.84582
    -0.34849
    -1.61003
    -2.79153
    -1.78614
    -0.61745
    -0.03470
     0.89705
     0.35913
     0.10938
    -0.14997
     0.22145
     0.30790
     0.32711
     0.66331
     1.11798
     1.71673
     2.10416
     2.39873
     2.50759
     2.50759
     2.24824
     2.12657
     1.88323
     1.39654
     1.13719
     0.84582
     0.66651
     0.47440
     0.17982
     0.09657
     0.03574
     0.07416
     0.01012
    -0.08273
    -0.04751
    -0.02190
    -0.15317
    -0.03150
     0.04534
    -0.02830
    -0.06352
    -0.03470
    -0.04751
    -0.07633
    -0.11475
    -0.13396
    -0.05712
    -0.00909
    -0.05071
    -0.07633
    -0.16598
    -0.08914
    -0.14037
    -0.18839
    -0.06672
    -0.09234
    -0.20120
    -0.15317
    -0.14357
    -0.14677
    -0.14677
    -0.23642
    -0.25243
    -0.29406
    -0.24923
    -0.28445
    -0.35169
    -0.43174
    -0.48297
    -0.63346
    -0.51178
    -0.51178
    -0.57902
    -0.64626
    -0.73271
    -0.73271
    -0.69749
    -0.70070
    -0.72951
    -0.59824
    -0.56301
    -0.56942
    -0.50858
    -0.48617
    -0.38691
    -0.45735
    -0.31007
    -0.13716
    -0.22361
    -0.24283
    -0.10835
    -0.04111
     0.02613
     0.02933
     0.02293
     0.02613
     0.12539
     0.09978
     0.12859
     0.04214
     0.01012
    -0.08914
    -0.13396
     0.19903
     0.16381
     0.10618
     0.26627
     0.25347
     0.22465
     0.22785
     0.22785
     0.30470
     0.18943
    -0.02190
     0.01973
     0.03574
    -0.05391
    -0.14037
    -0.15958
    -0.02830
    -0.07633
    -0.23962
    -0.81596
    -1.24502
    -0.92803
    -0.73912
    -0.74232
    -1.41792
    -1.73170
    -0.50858
     0.17662
     0.48400
     0.11579
    -0.06032
    -0.11155
     0.31750
     0.55765
     0.89384
     1.09876
     1.30048
     1.41255
     1.38693
     1.31009
     1.14039
     1.00911
     0.77217
     0.55444
     0.45198
     0.24066
     0.09978
    -0.15958
    -0.25243
    -0.30046
    -0.43494
    -0.55981
    -0.55341
    -0.60784
    -0.59824
    -0.52139
    -0.59183
    -0.49578
    -0.38371
    -0.27805
    -0.20761
    -0.20761
    -0.22682
    -0.22361
    -0.15638
     0.00372
    -0.05712
    -0.10515
    -0.06992
    -0.08914
    -0.02830
     0.01332
    -0.06352
    -0.03150
    -0.08593
    -0.02510
    -0.05071
     0.01332
    -0.04751
    -0.09234
    -0.23962
    -0.05712
     0.08056
    -0.08273
    -0.09554
    -0.07313
    -0.04111
    -0.10515
    -0.06352
    -0.04111
    -0.14997
    -0.15638
    -0.13076
    -0.13076
    -0.15317
    -0.27485
    -0.34208
    -0.24603
    -0.22041
    -0.35169
    -0.34529
    -0.35489
    -0.37731
    -0.35489
    -0.33568
    -0.34849
    -0.31647
    -0.33248
    -0.27485
    -0.23002
    -0.23322
    -0.15638
    -0.28765
    -0.20120
    -0.06352
    -0.10835
    -0.07633
    -0.05071
    -0.00589
     0.04214
     0.04214
     0.02613
     0.03894
     0.00692
    -0.09874
    -0.13076
    -0.09554
    -0.10194
    -0.14357
    -0.14037
     0.08697
     0.19903
     0.21184
     0.18623
     0.02613
     0.06135
    -0.06032
     0.06455
     0.25347
     0.25026
     0.09657
    -0.22041
    -0.33568
    -0.15638
    -0.26524
    -0.72631
    -0.45415
    -0.70710
    -0.48937
     0.02613
    -1.41151
    -1.46275
    -0.21401
     0.12539
     0.42957
     0.25987
     0.14140
     0.32071
     0.61848
     0.80739
     0.95468
     0.98670
     1.14039
     1.25566
     1.14359
     1.00911
     0.81380
     0.61208
     0.35272
     0.12539
    -0.07953
    -0.29726
    -0.49578
    -0.71350
    -0.83518
    -0.89601
    -0.98887
    -1.16177
    -1.20339
    -1.13935
    -1.22260
    -1.14256
    -1.12335
    -1.14896
    -1.12014
    -1.14576
    -1.07211
    -0.92483
    -0.93123
    -0.90562
    -0.94724
    -0.79355
    -0.82237
    -0.75833
    -0.83197
    -0.73592
    -0.63986
    -0.62705
    -0.61425
    -0.48617
    -0.51499
    -0.47336
    -0.49257
    -0.43494
    -0.36450
    -0.41893
    -0.42854
    -0.31647
    -0.38371
    -0.36450
    -0.54380
    -0.42213
    -0.35809
    -0.49898
    -0.53100
    -0.55661
    -0.59503
    -0.56622
    -0.57262
    -0.54380
    -0.53100
    -0.59824
    -0.56301
    -0.54380
    -0.47656
    -0.45415
    -0.48617
    -0.45415
    -0.42533
    -0.36450
    -0.40612
    -0.30046
    -0.41893
    -0.30686
    -0.38051
    -0.23642
    -0.25243
    -0.25563
    -0.29085
    -0.37410
    -0.23962
    -0.22041
    -0.32608
    -0.26844
    -0.19800
    -0.30366
    -0.34208
    -0.27485
    -0.28125
    -0.37731
    -0.25563
    -0.24283
    -0.17238
    -0.06672
     0.16381
     0.32071
     0.58006
     0.74976
     1.11477
     1.66230
     2.15859
     1.66550
     0.37194
    -1.18418
    -2.04229
    -1.96544
    -1.24181
    -0.84798
    -1.02088
    -1.72530
    -1.93983
    -2.31124
    -2.88118
    -2.74030
    -2.73069
    -3.11492
    -3.17575
    -2.64744
    -1.53639
    -0.30046
     0.45198
     0.74976
     0.93867
     0.94507
     0.84902
     0.99951
     1.25566
     1.33250
     1.34531
     1.25566
     1.22684
     1.09556
     0.80099
     0.76897
     0.50321
     0.31750
     0.24386
     0.04534
    -0.15638
    -0.20761
    -0.35169
    -0.31647
    -0.38051
    -0.43494
    -0.48617
    -0.47336
    -0.48617
    -0.49257
    -0.53420
    -0.34208
    -0.41893
    -0.40612
    -0.29406
    -0.27805
    -0.22041
    -0.28765
    -0.20120
    -0.13396
    -0.09234
    -0.05391
    -0.08914
    -0.21081
    -0.13396
    -0.07313
    -0.12115
    -0.06352
     0.06135
    -0.05071
    -0.05071
     0.08697
     0.06776
     0.01973
     0.08377
     0.06135
     0.14780
     0.19583
     0.20864
     0.12219
     0.10298
     0.17022
     0.15741
     0.19903
     0.21825
     0.20864
     0.14460
     0.16381
     0.13820
     0.12539
     0.13179
     0.05815
     0.10298
     0.20224
     0.11899
     0.12219
     0.05495
     0.09657
     0.03574
     0.00372
     0.08377
     0.01973
    -0.07953
     0.00692
    -0.11155
    -0.08273
    -0.18839
    -0.30366
    -0.40292
    -0.31967
    -0.37090
    -0.39652
    -0.52779
    -0.75513
    -0.72951
    -0.76794
    -0.81917
    -0.89601
    -0.83197
    -0.56301
    -0.22361
     0.09978
     0.76257
     1.09876
     1.68791
     2.15859
     2.25144
     1.52141
    -0.71671
    -2.67626
    -2.59621
    -1.49797
     0.19263
     0.34632
    -0.65587
    -1.45954
    -2.38169
    -2.93881
    -3.45752
    -3.55998
    -3.16615
    -2.57380
    -2.17677
    -2.15435
    -1.94943
    -0.88961
    -0.07953
     0.16061
     0.37194
     0.55765
     0.58966
     0.66651
     0.73695
     0.61528
     0.62168
     0.61528
     0.65050
     0.65690
     0.69212
     0.65050
     0.57045
     0.46159
     0.30790
     0.38474
     0.32711
     0.45518
     0.40716
     0.30149
     0.25667
     0.25987
     0.18302
     0.19903
     0.10938
     0.04214
     0.04534
     0.15421
     0.08377
     0.14780
     0.06776
     0.14140
     0.04214
     0.22785
     0.13500
     0.09337
     0.20864
     0.21184
     0.25026
     0.28228
     0.24386
     0.28548
     0.34952
     0.44558
     0.49681
     0.41996
     0.46479
     0.43918
     0.32711
     0.49361
     0.57365
     0.46799
     0.46159
     0.41036
     0.40075
     0.46479
     0.31110
     0.25667
     0.25667
     0.28869
     0.31750
     0.21504
     0.22145
     0.14140
     0.10298
     0.12539
     0.22145
     0.11579
     0.12539
     0.15421
     0.16381
     0.14140
     0.13500
     0.12219
     0.13820
     0.14460
     0.18623
     0.13179
     0.14780
     0.11258
     0.03894
    -0.00909
     0.22465
     0.18623
     0.04855
     0.02293
     0.03894
    -0.05712
    -0.30046
    -0.20120
    -0.30366
    -0.04431
     0.27268
     0.45839
     0.31110
    -0.16918
    -0.46376
    -0.66227
    -0.66868
    -0.40932
     0.20544
     1.07955
     1.49580
     1.34851
     0.69212
    -0.38371
    -1.60683
    -1.63244
    -0.92163
    -0.86079
    -0.84798
    -0.46376
    -0.48617
    -1.26423
    -1.62924
    -1.79574
    -2.08071
    -2.04869
    -1.98145
    -1.71569
    -1.52358
    -1.27704
    -0.87360
    -0.68469
    -0.40932
    -0.17238
     0.06135
     0.10618
     0.17022
     0.25347
     0.26307
     0.41356
     0.48720
     0.44238
     0.39435
     0.37194
     0.42637
     0.33992
     0.30149
     0.28869
     0.29829
     0.28869
     0.34632
     0.25026
     0.25987
     0.23425
     0.10298
     0.25026
     0.26307
     0.17662
     0.22465
     0.14780
     0.08377
     0.11579
     0.04855
     0.01012
     0.10938
     0.05175
     0.06135
     0.02293
     0.00692
    -0.01549
    -0.11795
     0.01973
     0.08377
     0.02613
    -0.02190
     0.03254
     0.09978
     0.09337
     0.14460
     0.17022
     0.18623
     0.23105
     0.23425
     0.26948
     0.29829
     0.22785
     0.19263
     0.24386
     0.39435
     0.29509
     0.31430
     0.23746
     0.20224
     0.25987
     0.18943
     0.24386
     0.13820
     0.17662
     0.13179
     0.09017
     0.07736
     0.10298
     0.03574
     0.01012
     0.09657
     0.15421
     0.08697
     0.10938
     0.04855
     0.04214
     0.00052
     0.00372
     0.01653
     0.09657
     0.06455
     0.04534
     0.02613
     0.05495
     0.04855
    -0.08914
     0.06135
     0.15741
     0.01012
     0.00052
    -0.01549
    -0.03470
    -0.04751
    -0.03150
     0.04214
     0.07736
     0.11258
     0.04855
    -0.01869
     0.05495
     0.12859
     0.00372
     0.09978
     0.18623
     0.08056
     0.33992
     0.95468
     1.65909
     2.56203
     3.37210
     3.49698
     1.44137
    -2.61863
    -4.80551
    -1.87579
     1.77116
     2.60045
     0.86182
    -1.22260
    -1.49476
    -1.91101
    -2.33046
    -2.92601
    -3.33905
    -3.11492
    -2.99325
    -2.43292
    -2.29524
    -2.17036
    -1.70929
    -1.32186
    -1.01768
    -0.81917
    -0.80636
    -0.84798
    -0.66227
    -0.43814
    -0.28765
    -0.01549
     0.05175
     0.28228
     0.39115
     0.61208
     0.70813
     0.85542
     0.86823
     0.75616
     0.79779
     0.74015
     0.82660
     0.58006
     0.56405
     0.65050
     0.54804
     0.59607
     0.56405
     0.50321
     0.36873
     0.40075
     0.41356
     0.47760
     0.41996
     0.30470
     0.27908
     0.39435
     0.35913
     0.25347
     0.28228
     0.42317
     0.26627
     0.32711
     0.30149
     0.30149
     0.30470
     0.29829
     0.26307
     0.35913
     0.32391
     0.33992
     0.25667
     0.29189
     0.30470
     0.29829
     0.16381
     0.32071
     0.24066
     0.20544
     0.29189
     0.19903
     0.17982
     0.14460
     0.15421
     0.19263
     0.21504
     0.16702
     0.12859
     0.11579
     0.16061
     0.13820
     0.03574
     0.08697
     0.17662
     0.05175
     0.15421
     0.09017
     0.07736
     0.01012
    -0.03470
     0.10298
     0.06455
     0.00052
    -0.01229
     0.13179
     0.09017
     0.07736
    -0.01549
     0.01973
     0.03254
    -0.03470
     0.01332
     0.07736
     0.08056
     0.09978
     0.04855
     0.06135
    -0.00268
     0.07096
     0.00692
     0.02613
     0.12219
     0.29189
     0.34952
     0.51602
     1.00911
     1.39334
     2.11376
     2.20982
     1.57264
     0.05175
    -2.04549
    -2.13514
    -0.25563
     0.99951
     1.10197
    -0.02510
    -1.58442
    -2.12233
    -1.99746
    -2.11273
    -2.01987
    -1.94943
    -1.98465
    -2.01347
    -2.35607
    -2.26001
    -1.79254
    -1.65166
    -1.36669
    -0.82557
    -0.54380
    -0.56301
    -0.51499
    -0.48617
    -0.38051
    -0.45095
    -0.24283
     0.02293
     0.10618
     0.30790
     0.45198
     0.58966
     0.68892
     0.74656
     0.72094
     0.79138
     0.73055
     0.65370
     0.56725
     0.47440
     0.41996
     0.29509
     0.29509
     0.32391
     0.15741
     0.19263
     0.20864
     0.13820
     0.13820
     0.17342
     0.21825
     0.33672
     0.38154
     0.44238
     0.48400
     0.43277
     0.48400
     0.54164
     0.58966
     0.74015
     0.69212
     0.60247
     0.66011
     0.67932
     0.61208
     0.54804
     0.42957
     0.51282
     0.44238
     0.34952
     0.16381
     0.10298
     0.07736
    -0.02190
     0.02613
     0.10298
     0.07416
     0.00372
     0.01012
    -0.03470
     0.12859
     0.06135
     0.21184
     0.33672
     0.49681
     0.58966
     0.32391
    -0.06672
    -0.38691
    -0.39331
    -0.28125
    -0.07633
     0.04855
    -0.12436
    -0.16918
    -0.49257
    -0.38691
    -0.00909
     0.20864
     0.15741
    -0.19800
    -0.22361
    -0.54060
    -1.01768
    -0.77114
    -0.20440
     0.60567
     0.69853
     0.71134
     0.49681
     0.31430
     0.21504
    -0.24923
    -1.27063
    -1.90461
    -1.05611
    -0.17238
     0.32071
     0.20224
    -0.00268
     0.01012
    -0.13716
    -0.25243
    -0.19480
     0.11899
     0.35272
     0.35593
     0.17982
    -0.03150
    -0.25563
    -0.69109
    -1.41472
    -1.41792
    -0.89921
    -0.80636
    -0.95685
    -1.31866
    -1.66446
    -2.02948
    -2.39449
    -2.53538
    -2.24080
    -2.06790
    -1.83737
    -1.49476
    -0.97926
    -0.31327
    -0.18839
    -0.25243
    -0.09874
     0.00052
     0.21825
     0.27588
     0.47760
     0.57045
     0.61208
     0.69853
     0.83941
     0.74335
     0.67612
     0.64410
     0.63449
     0.54484
     0.58966
     0.45198
     0.46479
     0.50962
     0.56405
     0.57686
     0.50642
     0.46799
     0.46479
     0.51282
     0.63769
     0.59607
     0.58326
     0.53843
     0.63129
     0.64730
     0.55124
     0.52242
     0.58966
     0.60888
     0.56725
     0.60567
     0.45198
     0.31110
     0.15421
     0.01973
     0.13820
     0.06135
    -0.09554
    -0.08273
    -0.08273
    -0.08273
    -0.13716
    -0.14357
    -0.13396
    -0.11795
    -0.00589
     0.11258
     0.12539
     0.11579
     0.17022
     0.16702
     0.34952
     0.51922
     0.49681
     0.45839
     0.53843
     0.62488
     0.57365
     0.54804
     0.60567
     0.64410
     0.80099
     0.77858
     0.75296
     0.74335
     0.71774
     0.67932
     0.77217
     0.79779
     0.61528
     0.53523
     0.52563
     0.52242
     0.53843
     0.49041
     0.44238
     0.41036
     0.23425
     0.09337
    -0.30686
    -0.95044
    -1.36989
    -1.10413
    -0.61104
     0.36873
     1.03793
     1.41255
     1.05714
     0.24066
    -0.02830
     0.23425
     0.09657
    -0.26524
    -0.10835
     0.93867
     1.60786
     2.04012
     2.12017
     1.68151
    -0.01549
    -1.40511
    -1.97505
    -1.67087
    -1.48836
    -1.39551
    -1.59082
    -1.76372
    -2.02628
    -2.22159
    -2.53218
    -2.86197
    -2.93561
    -2.71788
    -2.52577
    -2.25361
    -2.28883
    -2.12233
    -1.71249
    -1.58442
    -1.30585
    -1.12335
    -0.93123
    -0.74552
    -0.50858
    -0.43174
    -0.32608
    -0.22041
    -0.16278
    -0.11155
     0.00372
     0.00052
     0.01012
     0.04855
     0.20864
     0.11258
     0.13179
     0.09337
     0.09657
     0.04214
     0.03254
    -0.06352
    -0.03470
    -0.11155
    -0.09554
    -0.07633
    -0.11475
    -0.20761
    -0.31007
    -0.37731
    -0.20761
    -0.14677
    -0.25243
    -0.25243
    -0.11475
    -0.02510
     0.16702
     0.12219
     0.19583
     0.31110
     0.31750
     0.41036
     0.52883
     0.58646
     0.66331
     0.63129
     0.79779
     0.91626
     0.89064
     0.89384
     0.85222
     0.91305
     0.86823
     0.85542
     0.91305
     0.88104
     0.79138
     0.73055
     0.76897
     0.77217
     0.82660
     0.59927
     0.65050
     0.70493
     0.63449
     0.68252
     0.66011
     0.59607
     0.57365
     0.56085
     0.58326
     0.54484
     0.56725
     0.47760
     0.51922
     0.57686
     0.51282
     0.47119
     0.48400
     0.63449
     0.71134
     0.65370
     0.72094
     0.65050
     0.60567
     0.58006
     0.55444
     0.47440
     0.49681
     0.43277
     0.45518
     0.51282
     0.62488
     0.76897
     1.02512
     1.31649
     1.47338
     1.30689
     1.49580
     1.58545
     0.63449
    -0.92163
    -1.75732
    -1.50757
     0.43597
     1.75835
     1.54062
     0.12219
    -2.64424
    -4.49813
    -3.87056
    -2.32405
    -1.49156
    -1.83416
    -2.10953
    -2.35287
    -2.33686
    -2.09031
    -1.72850
    -1.58442
    -1.52998
    -1.37629
    -0.95044
    -0.57902
    -0.36130
    -0.42533
    -0.30366
    -0.11155
     0.09978
     0.01332
     0.06455
     0.04855
     0.12539
     0.21184
     0.35272
     0.44238
     0.54804
     0.48080
     0.51602
     0.62488
     0.65370
     0.63129
     0.64089
     0.58326
     0.69853
     0.63769
     0.52883
     0.49041
     0.41036
     0.26627
     0.10618
     0.17662
     0.17982
     0.09017
     0.04855
    -0.01549
     0.05175
     0.01653
    -0.02190
    -0.00909
    -0.03470
    -0.00268
     0.01012
     0.02933
     0.03254
     0.01012
    -0.07313
    -0.02830
    -0.01229
    -0.00589
    -0.06672
    -0.13076
    -0.17238
    -0.08273
    -0.13396
    -0.28125
    -0.12436
    -0.08273
    -0.18839
    -0.10835
    -0.05712
    -0.09874
     0.00372
     0.02293
     0.07416
     0.14780
     0.23105
     0.24386
     0.20864
     0.33351
     0.29829
     0.34632
     0.28228
     0.38795
     0.33992
     0.23425
     0.30790
     0.25987
     0.28228
     0.27908
     0.26627
     0.31750
     0.31750
     0.31110
     0.29829
     0.28869
     0.29189
     0.27588
     0.23425
     0.32711
     0.28228
     0.21184
     0.37834
     0.26307
     0.29509
     0.28228
     0.32071
     0.36873
     0.41996
     0.35593
     0.33031
     0.36873
     0.63129
     0.82981
     1.01872
     1.29408
     1.42215
     1.28768
     1.32290
     1.55663
     2.28026
     3.04231
     2.97187
     1.91525
     0.01653
    -2.12233
    -2.76591
    -1.31226
    -0.53100
    -0.26524
    -0.22682
    -1.03369
    -1.73170
    -2.50656
    -3.02527
    -3.30063
    -3.67525
    -3.77771
    -2.92921
    -2.07110
    -1.61964
    -1.22581
    -0.99847
    -1.00808
    -1.18418
    -1.29945
    -1.28344
    -1.26103
    -0.96645
    -0.77114
    -0.53100
    -0.30366
    -0.23962
    -0.20761
    -0.01549
     0.09657
     0.28869
     0.53523
     0.60247
     0.73055
     0.71134
     0.74976
     0.77217
     0.75936
     0.83941
     0.64089
     0.55124
     0.55444
     0.43277
     0.40075
     0.34632
     0.29509
     0.26307
     0.17662
     0.25026
     0.11258
     0.17982
     0.04855
     0.04534
    -0.07633
    -0.00589
     0.04214
    -0.04111
     0.01653
     0.00052
     0.04214
     0.09017
     0.03894
     0.02293
     0.15421
     0.17022
     0.11579
     0.22145
     0.22785
     0.26948
     0.20224
     0.21504
     0.30149
     0.21825
     0.30149
     0.28228
     0.28228
     0.21825
     0.18623
     0.18623
     0.22145
     0.24706
     0.12219
    -0.00589
    -0.02510
    -0.05391
    -0.06992
    -0.17559
    -0.06032
    -0.20120
    -0.19800
    -0.16598
    -0.15958
    -0.09234
    -0.04111
    -0.08273
    -0.09874
     0.00052
    -0.00589
     0.15101
     0.35272
     0.38474
     0.41036
     0.58006
     0.65690
     0.46799
    -0.03791
    -0.25243
    -0.15958
     0.21825
     0.49361
     0.61528
     0.49041
     0.29509
     0.03574
    -0.09874
    -0.26204
    -0.25243
    -0.17559
     0.26948
     1.00591
     1.23965
     0.78498
     0.72735
     0.93547
     0.81700
     0.54484
     0.33351
     0.67291
     0.99310
     0.77217
     0.06776
    -0.21081
    -0.21081
    -0.46055
    -0.66548
    -0.82877
    -0.93764
    -1.29945
    -1.44353
    -1.58762
    -1.52678
    -1.54279
    -1.52998
    -1.48516
    -1.39871
    -1.10413
    -0.97926
    -0.91842
    -0.85118
    -0.66227
    -0.48297
    -0.26844
    -0.05391
    -0.00589
     0.04534
     0.05815
     0.11899
     0.12859
     0.07736
     0.04534
     0.04214
     0.11899
     0.17342
     0.04214
    -0.03791
    -0.14037
    -0.10515
    -0.16598
    -0.08273
    -0.10194
    -0.15638
    -0.20120
    -0.20440
    -0.12436
    -0.03791
    -0.13076
    -0.10194
    -0.01869
     0.07736
     0.06776
    -0.00589
    -0.00589
    -0.06032
    -0.07633
    -0.05071
     0.12859
    -0.05071
    -0.14357
    -0.06032
    -0.06032
    -0.04751
    -0.11155
    -0.05712
     0.00052
     0.09657
     0.14780
     0.15421
     0.29189
     0.27268
     0.28869
     0.44878
     0.69853
     0.73055
     0.59607
     0.63769
     0.67612
     0.62809
     0.54804
     0.28228
     0.24386
     0.06135
    -0.08273
    -0.23642
    -0.27805
    -0.24603
     0.09657
     0.27268
     0.37194
     0.43597
     0.10298
    -0.04111
    -0.05391
    -0.15958
    -0.20120
    -0.17879
     0.06776
     0.19263
     0.42317
     0.66651
     0.60567
     0.59927
     0.45839
     0.07096
     0.32391
     0.18943
    -0.50858
    -0.86399
    -0.17238
     0.52883
     1.10197
     1.30689
     1.07955
     0.48720
     0.17342
     0.10938
     0.20224
     0.10938
     0.00052
    -0.03791
     0.01332
     0.35272
     0.47760
     0.68892
     1.01231
     0.96108
     0.59287
     0.48400
     0.72094
     0.98670
     1.31329
     1.38373
     1.29408
     0.92266
     0.20544
    -0.01549
    -0.18519
    -0.15638
    -0.25884
    -0.55021
    -0.78074
    -1.07852
    -1.43713
    -1.68688
    -2.09992
    -1.97184
    -1.80535
    -1.56200
    -1.31866
    -1.17137
    -0.90562
    -0.75513
    -0.68469
    -0.29085
    -0.03791
    -0.07633
     0.05495
     0.12859
     0.09978
     0.10938
     0.13500
     0.05175
     0.11258
     0.01012
    -0.01549
    -0.04751
    -0.06352
    -0.08273
    -0.23642
    -0.20440
    -0.14357
    -0.15958
    -0.12756
    -0.12756
    -0.11475
    -0.09554
    -0.09554
    -0.00268
     0.07096
     0.10618
     0.04214
     0.05495
     0.13820
     0.14140
     0.07096
     0.12539
     0.30790
     0.24066
     0.24066
     0.25667
     0.32391
     0.29829
     0.30790
     0.26948
     0.33351
     0.40395
     0.35913
     0.38474
     0.38795
     0.31430
     0.34312
     0.31750
     0.57686
     0.50962
     0.42957
     0.50321
     0.57686
     0.66971
     0.74335
     0.83941
     0.84902
     0.74335
     0.85222
     0.93227
     0.96108
     1.04433
     0.96108
     0.82020
     0.96428
     0.93867
     0.76257
     0.68252
     0.57686
     0.45518
     0.38474
     0.27588
     0.08056
     0.01653
    -0.25243
    -0.37731
    -0.51819
    -0.50218
    -0.44775
    -0.65587
    -0.78074
    -0.69109
    -0.58223
    -0.46055
    -0.42854
    -0.80636
    -2.66345
    -4.01465
    -3.65284
    -2.90680
    -1.42112
    -0.27805
    -0.41253
    -1.45314
    -2.68587
    -3.51515
    -4.26440
    -3.61441
    -1.87899
    -0.54380
    -0.26844
    -0.16278
    -0.15638
    -0.28445
    -0.05071
     0.34632
     0.75936
     0.96108
     1.16600
     1.36452
     1.47018
     1.56304
     1.47018
     1.66870
     1.59185
     1.45097
     1.46698
     1.34851
     1.26846
     1.12438
     0.90025
     0.80099
     0.81380
     0.75296
     0.71134
     0.77217
     0.66971
     0.64410
     0.50642
     0.67291
     0.60888
     0.47440
     0.60888
     0.49681
     0.52563
     0.43918
     0.49041
     0.48400
     0.48400
     0.38154
     0.35272
     0.36553
     0.33031
     0.31110
     0.22785
     0.15421
     0.26948
     0.18302
     0.21825
     0.27588
     0.15421
     0.18623
     0.15421
     0.24066
     0.21504
     0.23105
     0.17982
     0.19583
     0.16702
     0.17982
     0.25026
     0.13179
     0.25667
     0.17662
     0.24706
     0.30149
     0.17342
     0.13500
     0.08056
     0.05815
     0.11579
     0.12859
     0.18943
     0.05815
    -0.00268
     0.06776
     0.15101
    -0.00909
     0.07096
     0.07096
    -0.04431
     0.10298
     0.12219
     0.09978
     0.06776
     0.03574
     0.09337
     0.16702
     0.20544
     0.12859
     0.11579
     0.14140
     0.15101
     0.07416
     0.17342
     0.27908
     0.11899
     0.11579
     0.07416
     0.11579
     0.08377
    -0.01869
    -0.03791
     0.01973
     0.01012
    -0.07313
    -0.13716
    -0.12756
    -0.17238
    -0.25563
    -0.21721
    -0.10835
    -0.23322
    -0.24603
    -0.15638
    -0.17238
    -0.25563
    -0.29726
    -0.25563
    -0.23002
    -0.26524
    -0.23642
    -0.35489
    -0.29726
    -0.30366
    -0.30046
    -0.39972
    -0.28445
    -0.26524
    -0.25563
    -0.07953
     0.11258
     0.23425
     0.22465
     0.27268
     0.56405
     0.86823
     0.94828
     0.19903
    -1.80535
    -3.32304
    -3.03167
    -2.69867
    -2.61542
    -2.56419
    -2.01347
    -0.86719
    -0.69749
    -1.39230
    -2.25041
    -2.59941
    -2.17036
    -1.33467
    -0.41253
     0.46159
     1.11798
     1.79357
     2.13297
     2.30908
     2.33149
     2.23223
     1.84480
     1.62708
     1.39974
     1.14039
     0.93867
     0.63449
     0.47119
     0.43597
     0.43597
     0.35913
     0.20224
     0.13500
     0.12539
     0.13179
     0.10298
     0.24066
     0.10618
     0.02613
     0.10298
     0.06776
     0.15421
     0.08056
     0.04855
     0.05815
     0.05815
     0.14460
     0.07416
     0.05815
     0.06135
     0.10938
    -0.00268
     0.17662
     0.22785
     0.09657
     0.12219
     0.15741
     0.17342
     0.12219
     0.13820
     0.17342
     0.15421
     0.19903
     0.08377
     0.20224
     0.14780
     0.14140
     0.05175
     0.09978
     0.17982
     0.01653
     0.06455
     0.03894
    -0.00589
    -0.00909
    -0.14037
    -0.11155
    -0.05071
    -0.04111
    -0.14037
    -0.12115
    -0.12756
    -0.16278
    -0.08914
    -0.00909
     0.11579
    -0.01229
     0.04214
     0.18623
     0.21825
     0.27908
     0.20544
     0.24066
     0.30470
     0.36553
     0.40716
     0.35272
     0.33992
     0.33351
     0.33992
     0.30470
     0.39115
     0.28548
     0.16381
     0.20224
     0.19263
     0.23425
     0.23425
     0.19583
     0.13179
     0.19583
     0.30470
     0.32391
     0.24706
     0.19263
     0.21825
     0.23746
     0.41356
     0.50962
     0.27908
     0.24386
     0.11899
     0.18623
     0.04214
    -0.02830
    -0.06992
    -0.28765
    -0.40612
    -0.30046
    -0.21721
    -0.02190
     0.07416
     0.09978
     0.36553
     0.66971
     1.24925
     1.20122
     0.81059
     0.57686
     0.00052
    -0.27164
    -1.66446
    -2.77872
    -2.76591
    -1.39551
     0.07416
     0.62809
    -0.60784
    -2.13194
    -3.10531
    -3.15334
    -2.97724
    -2.37848
    -1.77973
    -1.12014
    -0.60784
    -0.25563
     0.00052
     0.33672
     0.48720
     0.46159
     0.40395
     0.45518
     0.37834
     0.34632
     0.33351
     0.38795
     0.35272
     0.26307
     0.33351
     0.34632
     0.31110
     0.34312
     0.21825
     0.31110
     0.29189
     0.27588
     0.31110
     0.33992
     0.23105
     0.26307
     0.20864
     0.34312
     0.33031
     0.21184
     0.11579
     0.11579
     0.18943
     0.20544
     0.16381
     0.08377
     0.07096
     0.10298
     0.15741
     0.12539
     0.13500
     0.03574
    -0.07313
     0.02933
     0.16381
    -0.00268
     0.05495
     0.04534
    -0.00268
     0.03894
     0.13179
     0.08056
     0.01973
     0.03574
    -0.01869
     0.03574
     0.09017
     0.04855
    -0.03470
    -0.08914
     0.13179
     0.11258
     0.09337
     0.09017
    -0.00909
     0.03254
     0.09017
     0.11258
     0.11579
     0.13500
     0.20224
     0.23105
     0.34952
     0.37834
     0.37834
     0.24706
     0.35272
     0.44878
     0.39115
     0.39755
     0.36873
     0.38795
     0.25667
     0.32711
     0.26307
     0.27908
     0.13820
     0.09978
     0.23105
     0.05175
     0.00372
    -0.22682
    -0.20440
    -0.15638
    -0.14357
    -0.02510
     0.01332
     0.07416
     0.14140
     0.10298
     0.08056
     0.40395
     0.72414
     0.59287
     0.70173
     0.49361
     0.19903
     0.11579
     0.19903
     0.32391
     0.14460
     0.08056
     0.05815
    -0.06672
    -0.57902
    -0.96645
    -1.46915
    -2.57700
    -3.03807
    -2.01027
    -0.29406
     0.12219
    -0.91522
    -1.68368
    -1.82136
    -1.48516
    -1.21940
    -0.80316
    -0.39652
    -0.14677
     0.06776
     0.26948
     0.39755
     0.44558
     0.44238
     0.39435
     0.34952
     0.35272
     0.33672
     0.21504
     0.15101
     0.15741
     0.12539
     0.15421
     0.16381
     0.06776
     0.00372
     0.03254
     0.05175
     0.04855
     0.12859
     0.07096
    -0.00268
     0.02293
    -0.26524
     0.08377
     0.23425
     0.09657
     0.16702
     0.00052
     0.01332
     0.02933
    -0.04751
    -0.01869
    -0.04431
    -0.05712
     0.05495
     0.10618
     0.04855
     0.01973
    -0.03470
    -0.01229
     0.00372
    -0.07953
     0.10618
     0.06776
     0.08697
     0.17342
     0.09017
     0.09657
     0.11899
     0.06135
     0.10618
     0.10938
     0.02933
    -0.01549
     0.08377
    -0.00268
    -0.10515
    -0.18519
    -0.07633
    -0.14677
    -0.20440
    -0.24283
    -0.31007
    -0.35169
    -0.35809
    -0.27164
    -0.19160
    -0.21401
    -0.08593
    -0.08273
     0.02293
     0.12539
     0.16381
     0.10938
     0.24066
     0.39435
     0.40075
     0.56085
     0.46799
     0.36553
     0.28869
     0.30470
     0.36233
     0.50321
     0.56085
     0.37834
     0.22145
     0.20864
     0.22785
     0.29829
     0.40075
     0.45198
     0.52563
     0.95468
     1.35171
     1.78077
     2.65808
     3.31767
     3.62825
     2.92064
     1.66230
     0.77217
     0.25026
    -0.55341
    -0.64306
    -0.64626
    -0.14677
     0.31430
    -0.06352
    -0.28125
    -0.54060
    -1.71249
    -3.72008
    -4.38287
    -4.15873
    -4.08509
    -2.76271
    -1.26743
    -0.62065
    -0.66548
    -1.42752
    -1.48516
    -1.27063
    -0.83838
    -0.73271
    -0.96005
    -0.95044
    -0.78395
    -0.54380
    -0.26844
    -0.12756
     0.10618
     0.26948
     0.32711
     0.23425
     0.33351
     0.41996
     0.43597
     0.31430
     0.37514
     0.45198
     0.37194
     0.33672
     0.40716
     0.34632
     0.36233
     0.32391
     0.38795
     0.44878
     0.47440
     0.44238
     0.34632
     0.46799
     0.32711
     0.28548
     0.24066
     0.36233
     0.26948
     0.28869
     0.33351
     0.29189
     0.17662
     0.18302
     0.25667
     0.26948
     0.32711
     0.21504
     0.21825
     0.25667
     0.25987
     0.29829
     0.22465
     0.37514
     0.30470
     0.33992
     0.42637
     0.46479
     0.41996
     0.34952
     0.34632
     0.41996
     0.51922
     0.47119
     0.36873
     0.28869
     0.40395
     0.43277
     0.35913
     0.41676
     0.46479
     0.28869
     0.34952
     0.35272
     0.36873
     0.42317
     0.36553
     0.39115
     0.46799
     0.49041
     0.24386
     0.04855
    -0.05071
    -0.14677
    -0.27485
    -0.48937
    -0.42533
    -0.54380
    -0.58543
    -0.69109
    -0.68469
    -0.83838
    -0.68148
    -0.68148
    -0.06352
     0.48080
     0.86182
     1.51501
     2.04972
     2.61966
     2.57163
     2.18420
     1.54383
     0.55124
     0.35272
     1.03473
     0.92586
     0.56405
     0.73695
     0.23425
    -0.18199
    -0.47977
    -0.97286
    -1.65806
    -1.76052
    -1.76692
    -1.32186
    -0.72631
    -0.38051
    -0.41573
    -0.57262
    -0.85759
    -0.99847
    -0.67188
    -0.55661
    -0.73912
    -0.66868
    -0.87040
    -1.24181
    -1.49156
    -1.67727
    -1.95584
    -1.74131
    -1.51398
    -1.23861
    -1.00167
    -0.97286
    -0.67188
    -0.41573
    -0.19480
     0.03254
     0.21825
     0.35913
     0.46799
     0.51922
     0.53843
     0.54804
     0.51602
     0.52563
     0.41996
     0.48400
     0.52242
     0.32711
     0.37514
     0.33031
     0.36553
     0.43597
     0.40395
     0.31430
     0.37194
     0.48720
     0.46159
     0.51282
     0.45839
     0.41676
     0.36233
     0.32711
     0.52883
     0.49681
     0.38154
     0.35593
     0.37514
     0.42317
     0.34952
     0.27268
     0.30149
     0.25347
     0.30149
     0.22465
     0.19583
     0.13820
     0.08697
     0.02293
     0.17022
     0.14460
     0.09657
     0.07736
     0.10298
     0.00052
     0.01332
    -0.02190
    -0.00909
    -0.01229
     0.03894
     0.01653
     0.07096
     0.08697
    -0.00268
     0.01332
     0.10298
     0.24066
     0.19583
     0.19263
     0.17982
     0.19903
     0.24386
     0.22465
     0.17342
     0.15101
     0.21825
     0.29829
     0.43918
     0.41676
     0.37514
     0.27268
     0.27588
     0.38154
     0.63449
     0.70493
     1.05074
     1.29088
     1.47659
     1.42536
     1.17561
     1.13078
     0.97709
     0.85542
    -0.03150
    -0.88320
    -1.75091
    -1.46275
    -1.43393
    -1.18738
    -1.25462
    -1.30585
    -1.78293
    -1.95904
    -1.67727
    -1.38270
    -1.67727
    -2.07431
    -2.06790
    -2.09352
    -1.69328
    -0.66548
    -0.22682
    -0.47016
    -0.67828
    -0.64306
    -0.71030
    -0.90882
    -1.21300
    -1.56841
    -1.40831
    -1.11694
    -0.83838
    -0.64626
    -0.37731
    -0.18519
    -0.05071
     0.27908
     0.49681
     0.63449
     0.81700
     1.06354
     1.19482
     1.18201
     1.09876
     1.03793
     1.00591
     1.00591
     0.96428
     0.89384
     0.79138
     0.80099
     0.73695
     0.67291
     0.63449
     0.58966
     0.45518
     0.52242
     0.61528
     0.54484
     0.48720
     0.43918
     0.43597
     0.47119
     0.49361
     0.44878
     0.42317
     0.52563
     0.53203
     0.44238
     0.50001
     0.43597
     0.39435
     0.34952
     0.46799
     0.45198
     0.33672
     0.35913
     0.31750
     0.33992
     0.23105
     0.15101
     0.16381
     0.11579
     0.11899
     0.04214
     0.00052
    -0.01869
    -0.12756
    -0.28445
    -0.19480
    -0.18199
    -0.39652
    -0.34208
    -0.47977
    -0.57902
    -0.47977
    -0.43814
    -0.41893
    -0.47656
    -0.43494
    -0.45095
    -0.57902
    -0.68148
    -0.80636
    -0.63666
    -0.26204
     0.23425
     0.33992
     0.26627
    -0.10194
    -0.11475
    -0.14037
    -0.18519
    -0.31327
     0.02293
     0.62809
     1.26526
     1.50861
     1.41255
     1.25886
     0.89705
     0.59287
     0.38474
     0.42317
     0.41356
     0.41356
     0.42317
     0.38154
     0.50001
     0.45198
     0.21184
    -0.13396
    -0.38051
    -0.56942
    -0.64947
    -0.66227
    -0.44134
    -0.29726
    -0.14037
    -0.14037
    -0.22682
    -0.17238
    -0.19480
    -0.01549
    -0.04111
    -0.07313
    -0.13076
    -0.11155
    -0.19800
    -0.34208
    -0.37090
    -0.36770
    -0.36130
    -0.38691
    -0.42854
    -0.30366
    -0.39652
    -0.38371
    -0.34529
    -0.33568
    -0.32287
    -0.29085
    -0.30366
    -0.22041
    -0.24923
    -0.27485
    -0.27164
    -0.26204
    -0.24283
    -0.27805
    -0.30686
    -0.07953
    -0.17559
    -0.10515
    -0.10835
    -0.16918
    -0.17879
    -0.14357
    -0.01229
    -0.00909
     0.03894
     0.03894
     0.08697
     0.08697
     0.16381
     0.14460
     0.03574
     0.22785
     0.21184
     0.17022
     0.16061
     0.08056
     0.05495
     0.03894
     0.10298
     0.16702
     0.12539
     0.04534
    -0.02190
     0.01653
     0.08056
     0.04534
     0.03254
     0.05495
     0.06776
     0.09657
     0.18623
     0.18943
     0.16061
     0.14460
     0.23425
     0.25667
     0.32071
     0.20224
     0.30470
     0.36553
     0.35593
     0.60888
     0.53523
     0.36553
     0.27908
     0.14460
     0.16702
     0.32071
     0.53203
     1.10197
     1.70392
     1.61747
     0.67612
     0.00692
    -0.11795
     0.51282
     1.10517
     0.09978
    -0.12436
     0.88744
     1.07315
     0.63449
    -0.13396
    -0.32608
    -0.38691
    -0.52139
    -0.44455
    -0.36770
    -0.17879
    -0.14357
    -0.18519
    -0.19800
    -0.17879
    -0.09234
    -0.00589
     0.08697
     0.09017
    -0.00268
    -0.21081
     0.05815
     0.10938
     0.16702
     0.07096
    -0.06992
    -0.08914
    -0.13076
    -0.20761
    -0.24603
    -0.27485
    -0.30686
    -0.37410
    -0.65587
    -0.63666
    -0.65267
    -0.63346
    -0.63346
    -0.59503
    -0.61425
    -0.67828
    -0.67508
    -0.56942
    -0.51819
    -0.46055
    -0.48617
    -0.51819
    -0.44455
    -0.32928
    -0.27805
    -0.21401
    -0.14357
    -0.22361
    -0.15638
    -0.09234
    -0.10194
    -0.19480
    -0.27164
    -0.27485
    -0.07953
    -0.13396
    -0.13076
    -0.18839
    -0.21401
    -0.15958
    -0.07313
    -0.15638
    -0.08273
    -0.08914
    -0.14357
    -0.06672
     0.00372
    -0.06032
    -0.05071
    -0.06672
    -0.07953
    -0.02190
    -0.02190
    -0.05391
    -0.12756
    -0.15317
    -0.20440
    -0.24923
    -0.19160
    -0.18839
    -0.32928
    -0.27485
    -0.27164
    -0.26524
    -0.30046
    -0.27805
    -0.21721
    -0.14357
    -0.08273
     0.01653
     0.19263
     0.30790
     0.35913
     0.32711
     0.30149
     0.41996
     0.50642
     0.71774
     0.76897
     0.89705
     0.96428
     0.89384
     0.86503
     1.21403
     1.77116
     1.99849
     2.01130
     1.46058
     0.34312
    -0.05071
     1.24285
     3.45855
     4.48636
     3.38171
    -0.38051
    -1.08812
    -0.41893
     1.55663
     2.26425
     1.64949
     0.59607
    -0.38691
    -0.69749
    -0.97606
    -0.68789
    -0.63025
    -0.78074
    -0.82237
    -0.96645
    -0.99527
    -0.85118
    -0.92483
    -0.92483
    -0.86079
    -0.71030
    -0.57582
    -0.47977
    -0.38051
    -0.47977
    -0.53740
    -0.51819
    -0.50538
    -0.50538
    -0.35169
    -0.28445
    -0.48937
    -0.56942
    -0.58223
    -0.63025
    -0.76794
    -0.75193
    -0.73271
    -0.72631
    -0.73271
    -0.70070
    -0.79355
    -0.83197
    -0.91202
    -0.97606
    -0.91522
    -0.78074
    -0.90882
    -0.88641
    -0.85118
    -0.83197
    -0.80316
    -0.77754
    -0.76473
    -0.61425
    -0.53420
    -0.52779
    -0.46696
    -0.40612
    -0.38051
    -0.31007
    -0.29726
    -0.10515
    -0.09234
    -0.09234
     0.05175
     0.04214
     0.08697
     0.08056
     0.01332
     0.11899
     0.17342
     0.26948
     0.17022
     0.11579
     0.10618
     0.12219
     0.00692
     0.05175
     0.04855
    -0.05712
    -0.04431
    -0.07633
    -0.03150
    -0.09554
    -0.18199
    -0.20440
    -0.06352
    -0.02190
    -0.04751
    -0.14037
    -0.16918
    -0.21401
    -0.14357
    -0.09554
    -0.01869
    -0.15638
    -0.15317
    -0.10835
    -0.06672
    -0.09874
    -0.15958
    -0.28765
    -0.15958
    -0.12756
    -0.23642
    -0.19800
    -0.28765
    -0.28445
    -0.19160
    -0.09874
     0.11258
     0.18943
     0.25987
     0.26307
     0.50001
     0.75296
     1.01872
     1.46698
     1.66550
     0.13820
    -1.72530
    -2.68907
    -2.19278
    -1.62924
     0.28869
     1.24605
     0.77858
     0.58646
    -0.41893
    -0.55021
     0.59607
     1.36452
     1.90884
     2.27706
     2.60045
     3.26004
     3.42974
     3.47136
     3.80436
     4.10213
     4.18218
     3.90682
     3.30486
     2.63887
     2.04332
     1.55343
     1.21083
     0.80099
     0.53203
     0.33031
     0.11579
     0.01973
    -0.10835
    -0.14037
    -0.31647
    -0.46055
    -0.60784
    -0.66227
    -0.63025
    -0.64947
    -0.88000
    -1.08812
    -1.09773
    -1.04330
    -1.04970
    -1.11374
    -1.13295
    -0.95365
    -0.85439
    -0.81596
    -0.78074
    -0.81276
    -0.78074
    -0.68469
    -0.52139
    -0.34208
    -0.31327
    -0.36450
    -0.22041
    -0.15958
    -0.01869
    -0.15317
    -0.12756
    -0.25884
    -0.26524
    -0.29085
    -0.38691
    -0.37731
    -0.28445
    -0.38371
    -0.53420
    -0.35169
    -0.34849
    -0.49578
    -0.54380
    -0.54380
    -0.43814
    -0.42533
    -0.40932
    -0.39972
    -0.30686
    -0.17559
    -0.11475
    -0.10515
    -0.04431
    -0.06352
    -0.10194
     0.04214
     0.14140
     0.16061
     0.18302
     0.10618
     0.14460
     0.13500
     0.14140
     0.04534
    -0.08273
    -0.16278
    -0.06992
    -0.16278
    -0.19160
    -0.21721
    -0.38371
    -0.44455
    -0.38371
    -0.45415
    -0.48937
    -0.50858
    -0.54380
    -0.55021
    -0.51819
    -0.48297
    -0.42533
    -0.38371
    -0.36130
    -0.36130
    -0.23962
    -0.22361
    -0.19800
    -0.07313
     0.16381
     0.25667
     0.36873
     0.42317
    -0.01869
     0.08377
     1.01552
     1.67510
     0.59287
    -1.45314
    -3.33905
    -5.15452
    -4.03386
    -1.28344
    -1.55560
    -1.55560
    -1.74131
    -2.45213
    -2.74990
    -2.71788
    -2.14475
    -1.14576
    -0.15317
     0.96749
     1.69432
     2.33789
     3.10315
     3.85879
     4.43513
     4.56641
     4.49276
     4.34228
     4.25903
     4.15016
     3.65067
     3.13516
     2.60365
     2.18100
     1.78717
     1.33250
     1.01552
     0.62809
     0.29189
     0.09017
     0.03894
    -0.07953
    -0.18519
    -0.31007
    -0.38691
    -0.29085
    -0.30366
    -0.34529
    -0.34849
    -0.36130
    -0.33568
    -0.25563
    -0.28125
    -0.20120
    -0.20761
    -0.24923
    -0.22361
    -0.24603
    -0.20120
    -0.21081
    -0.31967
    -0.22041
    -0.22361
    -0.23962
    -0.16278
    -0.24923
    -0.29085
    -0.26844
    -0.34529
    -0.33888
    -0.32608
    -0.39652
    -0.37410
    -0.39972
    -0.32608
    -0.35489
    -0.48937
    -0.38371
    -0.40292
    -0.44775
    -0.36450
    -0.42854
    -0.41893
    -0.36450
    -0.35809
    -0.32608
    -0.27805
    -0.22361
    -0.23322
    -0.18519
    -0.19800
    -0.17879
    -0.25563
    -0.16278
    -0.07633
    -0.08593
    -0.10835
    -0.08914
    -0.06352
    -0.07633
    -0.05712
    -0.02190
    -0.00909
    -0.00268
    -0.05391
     0.05815
     0.04855
     0.04855
     0.02293
    -0.05071
     0.09337
     0.16381
     0.08377
     0.08056
    -0.07313
    -0.07313
    -0.09554
    -0.07633
    -0.04431
    -0.06352
    -0.14677
    -0.19800
    -0.20761
    -0.14997
    -0.21721
    -0.36130
    -0.34208
    -0.50218
    -0.83518
    -1.12975
    -2.13194
    -2.65385
    -2.30484
    -3.44471
    -3.17255
    -1.61323
    -0.58863
    -0.65587
    -0.68469
    -1.11054
    -1.16817
    -0.91202
    -0.31007
     0.27268
     1.31969
     2.49799
     3.13196
     3.67948
     3.86519
     3.69229
     3.38171
     3.37531
     3.44895
     3.11915
     2.88862
     2.64207
     2.46597
     2.11056
     1.83200
     1.59506
     1.30368
     1.07315
     0.89064
     0.55765
     0.44558
     0.23746
     0.14140
     0.17022
     0.10618
     0.07096
     0.09978
     0.00692
    -0.05712
    -0.07313
    -0.27805
    -0.16278
    -0.16598
    -0.22361
    -0.16598
    -0.15317
    -0.20440
    -0.20120
    -0.18839
    -0.19480
    -0.17559
    -0.17238
    -0.16598
    -0.13076
    -0.07633
    -0.00909
    -0.18199
    -0.06992
     0.06135
    -0.02190
     0.07416
    -0.01869
    -0.06672
    -0.02830
    -0.03470
    -0.10194
     0.03574
    -0.06032
    -0.07633
    -0.09234
    -0.03150
    -0.06032
    -0.13716
    -0.12115
    -0.06672
    -0.18519
    -0.13716
    -0.08914
    -0.11475
    -0.14677
    -0.22041
    -0.16598
    -0.07633
    -0.07313
    -0.22682
    -0.21721
    -0.24923
    -0.20440
    -0.18839
    -0.22041
    -0.08914
    -0.22361
    -0.18519
    -0.14037
    -0.11155
    -0.11155
    -0.20120
    -0.23002
    -0.17879
    -0.10835
    -0.02510
    -0.16598
    -0.12756
    -0.06672
    -0.10515
    -0.09554
     0.03254
     0.00052
    -0.11155
    -0.11155
    -0.08593
    -0.09874
    -0.14357
    -0.17879
    -0.09554
    -0.01869
     0.08377
     0.09017
     0.07736
     0.06135
    -0.05391
    -0.08593
    -0.73912
    -2.16716
    -3.43511
    -2.83956
    -1.21620
    -1.11374
    -1.38590
    -1.55240
    -1.85978
    -1.51077
    -0.21401
     0.01332
    -0.11475
    -0.23962
     0.33351
     1.06675
     1.74555
     2.59405
     3.14157
     3.59303
     3.58023
     3.31767
     2.93665
     2.72852
     2.26105
     1.94086
     1.96648
     1.73914
     1.35492
     0.98990
     0.67291
     0.45839
     0.32711
     0.26307
     0.02293
     0.00372
    -0.00589
     0.04214
     0.03894
    -0.04751
    -0.14037
    -0.07953
     0.09978
     0.09978
     0.00692
    -0.08593
    -0.04751
     0.02933
    -0.09554
     0.01012
    -0.09554
    -0.24603
    -0.16918
    -0.10835
    -0.06992
    -0.08593
    -0.28125
    -0.28765
    -0.21401
    -0.16278
    -0.16278
    -0.21081
    -0.22361
    -0.20440
    -0.23322
    -0.14357
    -0.07633
    -0.17559
    -0.13716
    -0.14677
    -0.10194
    -0.08273
    -0.10835
    -0.14037
    -0.04431
     0.00372
    -0.04751
    -0.02830
    -0.07953
    -0.12436
    -0.11155
    -0.13716
    -0.02830
    -0.15958
    -0.14037
    -0.14357
    -0.19800
    -0.17238
    -0.19800
    -0.25884
    -0.23962
    -0.19800
    -0.28765
    -0.33568
    -0.34529
    -0.37731
    -0.41893
    -0.44134
    -0.31007
    -0.39331
    -0.45415
    -0.40612
    -0.43174
    -0.42213
    -0.50538
    -0.51819
    -0.48297
    -0.37410
    -0.34529
    -0.36130
    -0.27805
    -0.20120
    -0.11155
    -0.09234
     0.08697
     0.21184
     0.15101
     0.31110
     0.45198
     0.61208
     0.67291
     0.64410
     0.71774
     0.80739
     0.98990
     0.92906
     1.01872
     0.89705
     0.94828
     0.82981
     1.10517
     1.32610
     1.36452
     1.12118
     0.22145
    -0.74232
    -1.79894
    -2.52577
    -2.23440
    -1.70289
     0.38474
     1.35492
     1.92805
     0.16381
    -0.73592
    -1.56841
    -1.44033
    -0.46055
     0.38795
     1.28768
     1.71032
     1.84160
     1.86402
     1.63668
     1.30368
     0.98350
     0.70493
     0.52883
     0.31430
     0.08056
    -0.16918
    -0.30686
    -0.47977
    -0.46055
    -0.56942
    -0.62705
    -0.74232
    -0.67188
    -0.56942
    -0.47336
    -0.49578
    -0.39331
    -0.41253
    -0.36770
    -0.31327
    -0.28445
    -0.27485
    -0.24603
    -0.32287
    -0.24283
    -0.16598
    -0.25884
    -0.15317
    -0.12436
    -0.08914
    -0.09554
    -0.16598
    -0.13396
    -0.13076
    -0.12756
    -0.12115
    -0.07633
    -0.15958
    -0.17559
    -0.23642
    -0.15638
    -0.07633
    -0.19480
    -0.26524
    -0.24923
    -0.21401
    -0.24603
    -0.23962
    -0.31967
    -0.28765
    -0.20440
    -0.20120
    -0.26844
    -0.25563
    -0.28125
    -0.28765
    -0.34529
    -0.11155
    -0.16598
    -0.26844
    -0.25243
    -0.24923
    -0.15958
    -0.16598
    -0.25884
    -0.22361
    -0.28445
    -0.21401
    -0.22361
    -0.17559
    -0.21401
    -0.24923
    -0.29406
    -0.16918
    -0.12115
    -0.14997
    -0.14037
    -0.16918
    -0.16278
    -0.12115
    -0.01869
    -0.04111
     0.04534
     0.06455
     0.15101
     0.21825
     0.27908
     0.19263
     0.04534
     0.12539
     0.35913
     0.41356
     0.55124
     0.74335
     0.69533
     0.80099
     0.93227
     1.10197
     1.01872
     1.22364
     1.45738
     1.32610
     1.10837
     0.89705
     0.79138
     0.83941
     1.20443
     1.07315
     1.09876
     0.90985
     0.51282
    -0.09554
    -0.80956
    -1.55240
    -0.88320
    -0.06992
     0.53843
     0.49681
    -0.15638
    -1.95584
    -3.06049
    -0.90241
     1.35812
     1.34531
     1.37092
     0.87783
     0.14460
     0.52563
     0.99630
     1.40294
     1.65909
     1.70712
     1.58225
     1.46698
     1.31649
     1.26206
     0.99310
     0.65370
     0.55444
     0.29189
    -0.05391
    -0.27485
    -0.56942
    -0.83197
    -0.90562
    -0.85118
    -0.93443
    -0.97606
    -0.94084
    -0.94724
    -0.90562
    -0.84478
    -0.87360
    -0.89281
    -0.81917
    -0.54060
    -0.54701
    -0.38051
    -0.34529
    -0.31967
    -0.28765
    -0.20440
    -0.14357
    -0.06352
    -0.09234
    -0.06032
    -0.03150
     0.02293
     0.02933
    -0.03150
    -0.22682
    -0.19480
    -0.10194
    -0.14677
    -0.07953
    -0.14037
    -0.18199
    -0.15958
    -0.17238
    -0.13076
    -0.18199
    -0.14997
    -0.21081
    -0.12436
    -0.09874
    -0.06672
    -0.17879
    -0.03791
    -0.03791
    -0.07313
    -0.04751
    -0.06672
    -0.06032
    -0.12756
    -0.09874
    -0.08593
    -0.05391
    -0.11155
    -0.06352
    -0.06992
    -0.04751
    -0.00909
    -0.05391
    -0.03150
     0.12859
     0.04214
     0.14140
     0.11899
     0.09657
     0.09657
     0.09978
     0.12219
     0.18943
     0.31110
     0.32711
     0.38154
     0.39435
     0.40716
     0.40075
     0.50001
     0.81059
     0.96108
     1.14039
     1.23965
     1.36452
     1.34851
     1.11477
     0.91305
     0.79458
     0.52242
     0.26948
    -0.09554
    -0.53100
    -1.70289
    -2.22159
    -1.92382
    -1.95263
    -2.39449
    -2.87158
    -1.53319
    -1.55880
    -1.52358
    -1.47875
    -0.96965
    -0.65907
    -0.23962
     0.30470
     0.84582
     1.49900
     2.12657
     2.49799
     2.60365
     2.72852
     2.70291
     2.61005
     2.36991
     2.11376
     1.75195
     1.38373
     1.10517
     0.93227
     0.66331
     0.49041
     0.26627
     0.09657
     0.03894
    -0.15638
    -0.31647
    -0.39011
    -0.41573
    -0.44455
    -0.57582
    -0.57582
    -0.66227
    -0.65587
    -0.72951
    -0.68148
    -0.53420
    -0.48617
    -0.43814
    -0.40292
    -0.36130
    -0.21721
    -0.26524
    -0.23962
    -0.06992
    -0.12756
    -0.09554
    -0.05712
    -0.04431
    -0.01549
    -0.06352
     0.01332
     0.05495
     0.04855
     0.01653
     0.00052
    -0.01869
     0.09017
     0.19583
     0.01973
     0.05495
    -0.07313
    -0.15638
    -0.08593
    -0.14357
    -0.11475
    -0.07313
    -0.09554
    -0.11475
    -0.07313
    -0.17879
    -0.22682
    -0.23002
    -0.24923
    -0.18519
    -0.19160
    -0.14997
    -0.07953
    -0.12436
     0.02293
     0.01973
     0.05175
     0.06776
     0.07416
     0.15421
     0.25667
     0.28548
     0.23425
     0.33031
     0.37834
     0.54164
     0.58326
     0.68572
     0.90025
     0.87783
     0.98670
     1.10837
     1.13719
     1.17561
     1.03473
     0.96749
     1.09876
     1.17881
     1.41255
     1.25566
     1.40615
     1.47659
     1.76476
     1.70712
     1.12438
    -0.12115
    -0.79355
    -0.63986
    -0.17238
     0.55124
     0.67612
    -0.54380
    -1.18418
    -0.49257
     0.60247
     0.60247
     0.29829
    -0.11795
    -0.09554
     0.13179
     0.41036
     0.84582
     1.10517
     1.44777
     1.69432
     1.68791
     1.68791
     1.48299
     1.28447
     1.17881
     1.04433
     0.89705
     0.75936
     0.55444
     0.58646
     0.43277
     0.46799
     0.41676
     0.19583
     0.19903
     0.13500
     0.09978
     0.02613
    -0.04431
    -0.11475
    -0.12436
    -0.14037
    -0.22361
    -0.34849
    -0.33248
    -0.32287
    -0.42854
    -0.50538
    -0.43814
    -0.61425
    -0.66227
    -0.57902
    -0.69109
    -0.69749
    -0.78074
    -0.90562
    -0.93764
    -0.79995
    -0.81917
    -0.88320
    -0.89601
    -0.85118
    -0.75193
    -0.79995
    -0.64947
    -0.65587
    -0.70070
    -0.70390
    -0.59183
    -0.50538
    -0.59503
    -0.57902
    -0.52459
    -0.44455
    -0.37410
    -0.38371
    -0.43494
    -0.48937
    -0.47016
    -0.44775
    -0.36130
    -0.29726
    -0.40292
    -0.29406
    -0.30046
    -0.23962
    -0.29085
    -0.26844
    -0.33568
    -0.27164
    -0.26524
    -0.24603
    -0.21721
    -0.24923
    -0.25243
    -0.36130
    -0.17238
    -0.11795
    -0.14997
    -0.20120
    -0.05071
     0.01332
     0.06135
     0.18943
     0.23105
     0.49361
     0.73695
     0.89064
     1.07635
     1.08916
     1.13398
     1.13719
     1.29408
     1.48299
     1.37092
     0.85542
     0.37514
    -0.21401
    -0.82237
    -0.91522
    -0.73271
    -0.38051
    -0.40932
    -0.49257
    -0.87040
    -1.67727
    -2.31124
    -2.77872
    -3.28142
    -2.77552
    -2.36888
    -2.19918
    -1.35068
    -0.29085
    -0.19800
    -0.67828
    -0.87680
    -0.70710
    -0.23962
     0.27908
     0.67932
     0.89064
     1.11157
     1.27167
     1.44137
     1.69752
     1.88963
     1.67831
     1.53742
     1.45097
     1.35812
     1.14359
     0.97389
     0.77217
     0.65370
     0.54484
     0.45198
     0.33031
     0.28869
     0.13500
     0.03894
     0.11258
     0.24386
     0.06455
     0.01973
     0.07096
     0.04534
    -0.02830
     0.02293
    -0.06992
    -0.07313
    -0.02830
     0.02933
     0.01332
    -0.01869
    -0.02190
     0.00372
     0.01653
     0.19263
     0.05495
    -0.02830
     0.01332
    -0.02510
    -0.02830
    -0.07633
    -0.20761
    -0.17238
    -0.27805
    -0.32928
    -0.39972
    -0.39972
    -0.59824
    -0.70710
    -0.77754
    -0.69749
    -0.71350
    -0.87040
    -0.79675
    -0.81917
    -0.80636
    -0.75193
    -0.74872
    -0.70390
    -0.64626
    -0.61104
    -0.60464
    -0.51819
    -0.49257
    -0.51178
    -0.56942
    -0.42854
    -0.32928
    -0.39011
    -0.38691
    -0.34208
    -0.33888
    -0.32928
    -0.20440
    -0.10835
    -0.02510
     0.17342
     0.37514
     0.63769
     0.92906
     1.11798
     1.09876
     1.24285
     1.40935
     1.36132
     1.44457
     1.58865
     1.62067
     1.59826
     1.37413
     1.05394
     0.85222
     0.83941
     0.87463
     0.68892
     0.69212
     0.50642
     0.34952
     0.02933
    -0.07313
    -0.27805
    -0.26204
    -0.02510
    -0.16278
    -0.23002
    -0.97286
    -1.39230
    -1.82456
    -2.33046
    -1.94303
    -1.69968
    -1.61644
    -0.82557
    -0.47336
    -0.35489
    -0.77114
    -0.89601
    -0.79035
    -0.63666
    -0.25884
     0.47760
     1.13078
     1.63028
     1.83520
     1.69752
     1.54703
     1.39654
     1.15320
     0.84902
     0.52563
     0.20864
     0.07736
    -0.03150
    -0.32928
    -0.41253
    -0.59183
    -0.77434
    -0.82557
    -0.83838
    -0.88961
    -0.86079
    -0.88961
    -0.92163
    -0.87680
    -0.75833
    -0.76794
    -0.77754
    -0.78715
    -0.54060
    -0.59824
    -0.64626
    -0.51178
    -0.58223
    -0.60784
    -0.60464
    -0.56942
    -0.54701
    -0.59183
    -0.55661
    -0.47977
    -0.47336
    -0.42213
    -0.39011
    -0.45095
    -0.27485
    -0.22682
    -0.22682
    -0.20120
    -0.11795
    -0.06672
    -0.04751
     0.02613
     0.03254
     0.10618
     0.00372
    -0.10835
    -0.18199
    -0.16918
    -0.20761
    -0.31647
    -0.36130
    -0.35169
    -0.53740
    -0.55021
    -0.66548
    -0.66227
    -0.79355
    -0.84798
    -0.82237
    -0.71671
    -0.74872
    -0.79995
    -0.73592
    -0.61745
    -0.71991
    -0.76473
    -0.76473
    -0.45095
    -0.42213
    -0.42854
    -0.47656
    -0.52779
    -0.64626
    -0.79355
    -1.11054
    -1.00167
    -0.93123
    -0.96645
    -1.03689
    -1.05290
    -0.95044
    -0.77434
    -1.09773
    -1.17458
    -1.43073
    -1.69968
    -1.87259
    -1.64525
    -1.67727
    -2.21519
    -2.00386
    -1.42112
    -1.31866
    -0.97926
    -0.96965
    -1.18418
    -1.34107
    -1.26103
    -1.33787
    -0.98887
    -0.86079
    -0.38051
     0.12539
     0.30149
     0.31110
     0.32391
     0.50321
     0.58006
     0.82981
     0.92906
     0.95148
     1.06034
     1.16280
     1.36772
     1.37413
     1.57264
     1.57585
     1.45417
     1.47659
     1.53422
     1.46698
     1.52462
     1.37413
     1.30368
     1.20122
     1.10197
     0.87463
     0.75296
     0.67291
     0.59607
     0.47760
     0.31110
     0.36873
     0.22465
     0.11258
     0.17342
     0.04855
     0.04214
    -0.01869
    -0.04111
    -0.09554
    -0.13396
    -0.34849
    -0.37410
    -0.38371
    -0.35169
    -0.36130
    -0.41253
    -0.37090
    -0.31007
    -0.45735
    -0.31327
    -0.38371
    -0.49257
    -0.41573
    -0.31007
    -0.29085
    -0.19160
    -0.26204
    -0.26844
    -0.26844
    -0.19480
    -0.16598
    -0.23962
    -0.18839
    -0.14357
    -0.21721
    -0.08273
    -0.04111
     0.05495
    -0.01549
     0.12219
     0.40395
     0.31430
     0.30149
     0.31110
     0.34952
     0.40395
     0.46479
     0.38154
     0.34952
     0.41676
     0.21184
     0.13820
     0.11258
    -0.06352
    -0.18519
    -0.33568
    -0.44455
    -0.42854
    -0.48297
    -0.66227
    -0.78715
    -0.75513
    -0.78074
    -0.65587
    -0.62385
    -0.36130
    -0.38691
    -0.19800
    -0.08273
     0.09017
     0.02933
    -0.23642
    -0.49578
    -0.86079
    -0.78395
    -0.23002
    -0.00589
    -0.30366
    -0.38691
    -0.58543
    -0.64626
    -0.52779
    -0.65267
    -0.59824
    -0.58223
    -1.31866
    -2.11593
    -3.37747
    -4.18115
    -3.86096
    -2.73710
    -1.40191
    -0.64626
    -0.40932
    -1.03049
    -1.69648
    -2.00386
    -1.70609
    -1.23541
    -0.67188
     0.21184
     0.99951
     1.59506
     1.85441
     1.92805
     1.91525
     1.83200
     1.71032
     1.39974
     1.14359
     0.84582
     0.58326
     0.34952
     0.20224
     0.09657
    -0.05712
    -0.08273
    -0.14357
    -0.13396
    -0.21721
    -0.26204
    -0.28765
    -0.17879
    -0.15317
    -0.11155
    -0.12436
    -0.14357
    -0.16598
    -0.09234
    -0.11475
    -0.00268
     0.00372
    -0.10194
    -0.00909
     0.01973
     0.05815
    -0.00589
    -0.03150
    -0.02190
    -0.00268
     0.00372
     0.10298
     0.04534
     0.01012
     0.00052
    -0.00268
     0.12859
     0.10938
    -0.04111
     0.05175
     0.03894
     0.07416
     0.12859
     0.02933
     0.01653
     0.09657
     0.14460
     0.21184
     0.20544
     0.14460
     0.17342
     0.17982
     0.21825
     0.41356
     0.30790
     0.32391
     0.38154
     0.41996
     0.39435
     0.35272
     0.29829
     0.33351
     0.32711
     0.32071
     0.28548
     0.14140
     0.12859
     0.00052
    -0.02190
     0.07416
    -0.09554
    -0.13076
    -0.14677
    -0.13716
    -0.12436
    -0.22682
    -0.28765
    -0.21401
    -0.19800
    -0.15317
    -0.16598
    -0.19160
    -0.22041
    -0.29726
    -0.41893
    -0.34529
    -0.38051
    -0.76473
    -0.91522
    -0.91522
    -0.59503
    -0.54060
    -0.85118
    -0.91202
    -0.89281
    -0.87680
    -1.02088
    -1.35708
    -1.58442
    -1.50437
    -1.64205
    -1.54599
    -1.33787
    -1.25142
    -0.62385
    -0.75833
    -1.40831
    -1.96864
    -1.81495
    -1.08492
    -0.17559
     0.51922
     0.79138
     0.81380
     0.64730
     0.67291
     0.72094
     1.09556
     1.51501
     1.67831
     1.79357
     1.76155
     1.72954
     1.66230
     1.44137
     1.18522
     0.98350
     0.86503
     0.70173
     0.53523
     0.36553
     0.28869
     0.12539
     0.08056
     0.12859
     0.11579
     0.03574
    -0.00909
     0.01332
     0.06135
     0.02293
     0.01012
     0.00372
     0.03574
     0.06455
     0.02293
    -0.01869
     0.02293
     0.02613
    -0.09234
     0.14460
     0.10938
     0.02933
     0.12859
     0.03894
     0.08377
     0.02293
     0.07416
     0.11258
     0.09017
     0.12859
     0.07736
     0.13820
     0.08697
     0.10298
     0.01973
     0.09978
     0.19903
     0.09657
     0.07416
     0.12219
     0.14780
     0.15421
     0.16381
     0.14780
     0.19903
     0.19263
     0.18302
     0.29189
     0.26627
     0.24386
     0.27908
     0.25347
     0.39435
     0.30790
     0.23746
     0.27588
     0.18623
     0.12219
     0.12539
     0.17982
     0.19583
     0.17982
     0.16381
     0.16381
     0.17662
     0.05815
     0.10618
     0.06135
     0.24706
     0.28548
     0.19583
     0.31110
     0.35593
     0.43277
     0.45198
     0.46159
     0.44558
     0.26948
    -0.07953
    -0.53740
    -0.86399
    -0.96005
    -0.97606
    -1.01128
    -1.08492
    -1.03689
    -1.45954
    -1.64525
    -1.85338
    -1.91421
    -1.65166
    -1.61323
    -1.46595
    -1.37950
    -1.05931
    -1.04010
    -0.91202
    -0.70390
    -0.49257
    -1.01128
    -1.02729
    -0.91522
    -1.37950
    -1.55880
    -1.29305
    -1.19379
    -0.73912
     0.11579
     0.05815
    -0.41253
    -0.66548
    -0.77754
    -0.42213
    -0.02190
     0.34952
     0.67612
     0.94507
     1.27807
     1.28447
     1.26526
     1.24925
     1.10837
     0.99630
     0.87143
     0.78178
     0.70493
     0.65050
     0.55444
     0.48400
     0.50642
     0.48080
     0.30470
     0.23746
     0.40716
     0.35593
     0.31110
     0.29829
     0.31110
     0.26948
     0.27588
     0.27908
     0.33031
     0.26627
     0.24386
     0.30149
     0.25987
     0.35913
     0.33672
     0.25987
     0.32391
     0.41996
     0.36553
     0.34952
     0.35913
     0.29509
     0.36873
     0.37194
     0.36873
     0.41356
     0.41676
     0.37194
     0.41356
     0.49681
     0.52563
     0.41036
     0.42317
     0.58006
     0.47760
     0.51602
     0.47440
     0.49041
     0.51282
     0.51602
     0.52242
     0.54804
     0.55444
     0.44878
     0.37194
     0.41996
     0.41996
     0.33672
     0.29189
     0.36553
     0.31110
     0.29189
     0.33351
     0.30470
     0.24066
     0.25347
     0.22145
     0.30790
     0.28869
     0.30470
     0.23425
     0.27908
     0.26627
     0.31750
     0.22785
     0.22465
     0.23105
     0.14140
     0.30470
     0.22785
     0.17982
     0.17022
     0.12859
     0.13179
    -0.07953
    -0.47656
    -0.89921
    -1.20980
    -1.33787
    -1.17778
    -1.08812
    -0.83197
    -0.68469
    -1.13295
    -1.75412
    -1.86938
    -2.24401
    -3.02847
    -3.46072
    -3.20137
    -2.26001
    -1.44994
    -0.65907
    -0.78074
    -1.29305
    -1.31866
    -1.45954
    -1.52038
    -0.85439
    -0.00268
     0.96428
     1.53742
     1.69432
     1.74234
     1.66550
     1.68791
     1.79998
     1.99209
     2.08495
     2.07214
     1.97928
     1.85761
     1.58545
     1.34211
     1.24605
     0.98670
     0.77217
     0.73375
     0.58646
     0.42637
     0.33031
     0.28228
     0.31430
     0.28548
     0.25987
     0.14780
     0.19263
     0.19263
     0.10298
     0.08056
     0.13820
     0.18943
     0.08377
     0.16061
     0.13179
     0.16702
     0.08697
     0.05175
     0.07736
     0.07416
     0.09657
     0.01653
     0.07416
     0.02613
     0.08697
     0.02613
     0.01332
     0.06135
    -0.05071
     0.04534
    -0.00589
     0.02293
    -0.09874
    -0.07953
    -0.12756
    -0.01869
    -0.01869
    -0.07313
    -0.13396
    -0.15638
    -0.17559
    -0.19480
    -0.17879
    -0.17559
    -0.19480
    -0.20440
    -0.22361
    -0.19160
    -0.20440
    -0.25884
    -0.33248
    -0.26204
    -0.21081
    -0.23322
    -0.27485
    -0.27485
    -0.22682
    -0.18199
    -0.28765
    -0.12436
    -0.20440
    -0.28765
    -0.17238
    -0.23002
    -0.23002
    -0.26844
    -0.27485
    -0.15638
    -0.05071
    -0.07313
    -0.07633
    -0.08914
    -0.02830
     0.01012
    -0.02190
     0.09978
     0.05815
     0.01973
     0.08377
     0.18623
     0.24386
     0.23425
     0.18302
     0.17982
     0.27588
     0.25026
     0.13500
     0.19903
     0.18302
     0.17662
     0.17982
     0.29189
     0.40075
     0.34952
     0.36233
     0.38474
     0.37514
     0.50642
     0.68252
     1.20763
     1.55023
     1.68791
     1.06354
    -0.54380
    -1.19058
    -1.89180
    -3.37427
    -4.96241
    -4.92078
    -3.73929
    -2.68587
    -2.12874
    -1.85978
    -2.14475
    -3.09251
    -3.62402
    -3.70086
    -3.13413
    -1.87579
    -0.42533
     0.75296
     1.82559
     2.42114
     2.60685
     2.81177
     2.69010
     2.41154
     2.32509
     2.15539
     1.81278
     1.51821
     1.21723
     0.95148
     0.77858
     0.70493
     0.45518
     0.35913
     0.32071
     0.21184
     0.12219
     0.16061
     0.22145
     0.16061
     0.10618
     0.11899
     0.04534
     0.08697
     0.10298
     0.06455
     0.08056
     0.19903
     0.15421
     0.12859
     0.17022
     0.18943
     0.12859
     0.15421
     0.26627
     0.17342
     0.15101
     0.13179
     0.18943
     0.15101
     0.05175
     0.06776
     0.06455
     0.12539
     0.08056
     0.07736
     0.01332
    -0.05391
    -0.06672
    -0.17559
     0.02293
    -0.07313
    -0.17238
    -0.22361
    -0.24603
    -0.27485
    -0.43494
    -0.59503
    -0.56301
    -0.56622
    -0.49898
    -0.63346
    -0.63666
    -0.69749
    -0.78074
    -0.71030
    -0.49257
    -0.49257
    -0.54380
    -0.46696
    -0.46055
    -0.31007
    -0.30686
    -0.23322
    -0.10194
    -0.03791
    -0.00268
     0.05175
     0.13500
     0.08377
     0.08377
     0.03574
     0.04534
     0.24386
     0.11258
     0.12859
     0.15421
     0.17662
     0.16702
     0.18302
     0.14140
     0.24386
     0.23105
     0.29189
     0.29509
     0.31430
     0.31430
     0.22465
     0.18943
     0.33672
     0.28869
     0.29509
     0.29829
     0.24066
     0.34952
     0.28548
     0.29509
     0.36873
     0.32711
     0.41676
     0.39435
     0.49681
     0.55444
     0.56725
     0.40716
     0.37194
     0.02293
    -0.54380
    -1.00488
    -1.22260
    -0.95685
    -0.64306
    -0.78074
    -1.49476
    -1.75091
    -1.33787
    -0.75833
    -0.61104
    -0.91202
    -1.14256
    -1.28024
    -1.59402
    -1.54279
    -0.67508
     0.05815
     0.55124
     0.63449
     0.50962
     0.51602
     0.49041
     0.32711
     0.03574
     0.09337
     0.37834
     0.58966
     0.62809
     0.59287
     0.64410
     0.79458
     0.63449
     0.60247
     0.55444
     0.43597
     0.42957
     0.35913
     0.30470
     0.30149
     0.23746
     0.22145
     0.24386
     0.21184
     0.09017
     0.08377
    -0.01229
     0.22465
     0.15741
     0.09978
     0.10298
     0.08377
     0.17982
     0.15741
     0.23105
     0.19583
     0.19903
     0.22785
     0.21504
     0.17982
     0.19263
     0.18943
     0.07096
     0.14460
     0.26627
     0.17982
     0.13500
     0.17982
     0.12539
     0.06776
     0.04534
     0.11899
     0.09337
     0.09657
     0.07416
     0.08056
     0.14460
     0.06776
    -0.02510
     0.05175
     0.07736
     0.01332
    -0.04111
    -0.01229
    -0.00268
    -0.04431
    -0.07633
    -0.09554
    -0.08593
    -0.06992
    -0.22361
    -0.19480
    -0.16918
    -0.15958
    -0.21401
    -0.19800
    -0.04111
    -0.05391
    -0.03150
    -0.00589
    -0.02190
     0.06135
     0.06455
     0.10298
     0.10938
     0.12219
     0.15101
     0.18302
     0.24066
     0.24066
     0.19903
     0.14140
     0.25026
     0.22145
     0.15101
     0.15421
     0.05175
     0.09337
     0.14140
     0.12859
     0.16702
     0.10938
     0.08377
     0.13179
     0.10938
     0.07416
     0.01973
    -0.04111
     0.00692
     0.13179
     0.04534
     0.08056
     0.04855
     0.04534
     0.07096
     0.19903
     0.25347
     0.30790
     0.34632
     0.43918
     0.62488
     0.72735
     0.87463
     0.90985
     1.12758
     1.68471
     2.30588
     2.98147
     2.79256
     0.93867
    -3.09251
    -6.44808
    -6.44808
    -6.44808
    -4.02105
    -1.51398
    -0.90562
    -2.28243
    -4.69345
    -6.32321
    -6.44808
    -5.81731
    -4.65182
    -3.10531
    -1.37950
     0.17662
     1.53742
     2.56843
     3.19280
     3.49698
     3.49057
     3.29526
     2.91423
     2.54602
     2.12977
     1.73914
     1.34531
     1.16280
     0.96108
     0.83301
     0.62168
     0.42957
     0.42637
     0.29189
     0.28869
     0.27908
     0.24706
     0.23105
     0.13820
     0.16702
     0.13820
     0.13820
     0.08056
     0.12219
     0.10938
     0.04534
     0.08377
     0.10618
     0.09017
     0.03254
     0.05495
     0.10298
     0.14460
     0.12539
     0.08056
     0.01332
     0.11899
     0.15421
     0.09017
     0.07736
     0.12219
     0.03894
     0.07736
     0.11258
     0.07736
     0.01653
    -0.03791
    -0.03150
     0.02613
     0.02293
    -0.08914
    -0.04431
    -0.09234
    -0.06032
    -0.02190
    -0.07953
     0.08056
     0.00372
     0.06455
     0.13820
     0.14780
     0.12219
     0.20224
     0.20544
     0.34632
     0.39755
     0.38795
     0.37194
     0.42637
     0.41356
     0.54804
     0.41676
     0.55444
     0.49681
     0.46159
     0.50642
     0.49041
     0.50321
     0.47119
     0.47760
     0.51282
     0.57365
     0.59287
     0.52883
     0.52242
     0.51922
     0.54804
     0.46479
     0.56725
     0.65050
     0.62809
     0.73375
     0.80739
     0.87463
     0.89384
     1.00591
     1.15320
     1.38053
     1.43816
     1.51501
     1.25886
     0.64089
    -0.19160
    -0.77754
    -1.16177
    -0.90562
    -0.40932
    -0.26524
    -0.81596
    -1.81815
    -2.70187
    -3.12132
    -2.80434
    -2.39449
    -1.99106
    -2.14475
    -2.32405
    -2.69867
    -2.66025
    -2.02628
    -1.08812
    -0.21081
    -0.10194
    -0.43174
    -0.53100
    -0.45735
    -0.30686
    -0.18839
     0.08377
     0.25987
     0.41996
     0.40075
     0.37514
     0.29509
     0.32071
     0.32071
     0.21504
     0.34952
     0.33031
     0.21504
     0.28869
     0.32071
     0.35913
     0.32071
     0.24066
     0.30790
     0.38154
     0.31750
     0.36553
     0.34632
     0.27908
     0.30149
     0.17022
     0.25026
     0.26948
     0.12859
     0.13820
     0.17982
     0.15421
     0.06776
     0.09657
     0.03254
     0.10618
     0.20224
     0.14140
     0.18302
     0.14460
     0.13179
     0.19903
     0.17342
     0.30149
     0.29509
     0.19263
     0.29829
     0.33992
     0.25987
     0.18302
     0.14140
     0.20864
     0.19263
     0.17662
     0.07096
     0.09657
     0.03574
    -0.08593
    -0.12436
     0.04855
    -0.01549
    -0.12115
    -0.04111
    -0.05071
     0.00692
    -0.00268
    -0.00909
     0.05815
     0.17342
     0.22465
     0.19583
     0.20544
     0.31110
     0.25347
     0.28869
     0.32071
     0.43597
     0.25026
     0.36873
     0.32711
     0.37514
     0.40716
     0.30470
     0.21825
     0.27588
     0.28548
     0.12859
     0.17342
     0.06455
     0.11579
     0.06455
     0.09657
     0.36553
     0.20864
     0.35593
     0.39435
     0.30470
     0.22145
     0.31110
     0.33351
     0.27908
     0.32071
     0.61528
     0.75616
     0.96108
     0.92586
     0.99310
     0.90985
     0.75616
    -0.09234
    -1.14896
    -0.80636
     0.32071
     1.09556
     1.74234
     1.66550
    -0.06992
    -1.31866
    -2.61863
    -2.10312
    -1.82776
    -1.28664
    -0.50858
    -0.76473
    -0.95365
    -1.42752
    -1.85658
    -1.91741
    -1.85978
    -1.68688
    -1.54920
    -1.27063
    -1.07532
    -0.80316
    -0.56942
    -0.43494
    -0.33248
    -0.21401
    -0.08914
    -0.04431
    -0.00268
     0.15421
     0.01973
     0.00692
     0.06776
     0.06455
     0.07736
     0.08697
    -0.00909
     0.07416
     0.11899
     0.12219
     0.15741
     0.16702
     0.15741
     0.14780
     0.18623
     0.43597
     0.29509
     0.28228
     0.34312
     0.29829
     0.42637
     0.37834
     0.30149
     0.42957
     0.40075
     0.41996
     0.43277
     0.36873
     0.34632
     0.29189
     0.17342
     0.30149
     0.25347
     0.16381
     0.17982
     0.15421
     0.16702
     0.11899
     0.03894
    -0.03470
     0.02293
    -0.00268
    -0.00589
     0.01973
     0.01653
    -0.01229
    -0.03791
     0.13500
     0.26627
     0.20544
     0.36553
     0.41356
     0.50642
     0.62488
     0.58966
     0.60567
     0.62488
     0.66971
     0.59927
     0.72735
     0.71774
     0.68252
     0.56405
     0.45518
     0.48400
     0.33031
     0.15421
     0.06135
     0.00692
    -0.03791
    -0.06032
    -0.18519
    -0.22361
    -0.21081
    -0.11475
    -0.12115
    -0.09554
    -0.17238
    -0.12115
    -0.01229
     0.26307
     0.12539
     0.03254
     0.12859
     0.35913
     0.58646
     0.72735
     1.00271
     1.25886
     1.15640
     1.16921
     1.11477
     1.21403
     1.62708
     2.55562
     3.07433
     3.91963
     3.95164
     3.29846
     2.23223
    -0.62705
    -2.42011
    -2.41371
    -1.88539
    -0.31967
     0.21825
    -0.52459
    -1.87579
    -3.29743
    -4.37326
    -4.82152
    -4.88876
    -4.59419
    -4.02425
    -3.50555
    -2.87478
    -2.29203
    -1.85978
    -1.36028
    -0.90882
    -0.63346
    -0.23322
    -0.43814
    -0.52459
    -0.43174
    -0.25884
    -0.19160
    -0.17238
    -0.06672
     0.12539
    -0.02190
    -0.05391
    -0.07953
    -0.10835
    -0.09554
    -0.10194
    -0.08593
    -0.05712
     0.03254
    -0.00268
     0.07736
     0.09017
     0.14460
     0.14780
     0.02613
     0.35272
     0.33031
     0.29829
     0.39435
     0.34952
     0.38474
     0.40075
     0.42957
     0.51922
     0.50001
     0.52242
     0.52242
     0.55444
     0.55124
     0.55124
     0.44878
     0.55124
     0.54804
     0.48400
     0.60567
     0.57365
     0.58646
     0.55444
     0.57045
     0.56725
     0.64089
     0.68892
     0.63449
     0.58966
     0.63129
     0.62168
     0.53843
     0.47119
     0.54484
     0.41996
     0.29509
     0.31110
     0.21504
     0.24066
     0.21184
     0.28548
     0.19583
     0.11258
     0.10618
     0.11579
     0.10938
     0.13179
     0.09017
     0.17662
     0.33351
     0.30149
     0.33031
     0.48080
     0.40395
     0.35593
     0.37194
     0.33351
     0.35913
     0.25026
     0.11579
     0.04534
     0.17662
     0.44238
     0.33672
     0.34632
     0.33351
     0.22785
     0.25987
     0.36873
     0.37834
     0.86182
     1.13398
     1.08916
     1.03152
     0.95468
     0.96428
     0.90025
     0.92906
     1.31649
     1.37413
     0.09657
    -1.05931
    -2.08071
    -2.10632
    -1.20659
    -1.14576
    -1.89820
    -2.55459
    -2.13194
    -2.10312
    -2.34006
    -2.64104
    -2.77232
    -2.48415
    -2.19918
    -1.64525
    -1.26103
    -0.87040
    -0.40292
    -0.19800
    -0.00909
     0.06455
     0.06455
     0.05815
     0.07736
     0.09657
     0.11579
     0.18302
     0.16061
     0.08056
     0.08377
     0.07416
     0.06135
     0.03254
     0.14140
     0.09978
     0.12859
     0.16381
     0.08697
     0.07416
     0.00372
     0.03254
     0.10938
     0.09657
     0.12219
     0.03894
     0.15101
     0.05175
     0.13500
     0.03574
     0.21825
     0.21825
     0.13179
     0.22145
     0.17342
     0.17342
     0.18623
     0.14780
     0.17982
     0.17342
     0.16702
     0.09657
     0.16061
     0.15421
     0.19903
     0.14140
     0.17662
     0.26307
     0.21825
     0.36233
     0.36233
     0.46799
     0.57045
     0.50321
     0.62809
     0.67291
     0.67932
     0.66651
     0.64089
     0.72094
     0.69212
     0.65050
     0.61848
     0.61528
     0.53203
     0.45518
     0.44878
     0.35272
     0.27588
     0.20864
     0.14140
     0.21825
     0.15421
     0.13820
     0.07096
     0.02933
     0.09978
     0.13179
     0.10938
     0.16702
     0.20224
     0.08056
     0.27588
     0.36233
     0.34312
     0.28869
     0.32391
     0.40075
     0.48080
     0.65050
     0.80739
     0.99310
     0.93227
     0.90665
     0.74976
     0.64089
     0.50001
     0.25347
     0.38474
     0.41676
     0.33031
     0.18623
    -0.02510
    -0.29726
    -0.45095
    -0.27164
    -0.19160
     0.01012
     0.13500
     0.12859
    -0.36770
    -0.67188
    -0.50538
    -0.41573
    -0.05391
     0.24386
     0.92906
     1.38693
     0.47440
    -1.07852
    -1.97825
    -1.97505
    -1.65486
    -1.69648
    -1.20659
    -0.87360
    -1.38590
    -1.96224
    -2.25361
    -2.51296
    -2.49055
    -2.29203
    -2.06150
    -1.84057
    -1.46275
    -1.27383
    -0.91842
    -0.66548
    -0.49578
    -0.39331
    -0.28125
    -0.19160
    -0.02510
    -0.09234
     0.07416
     0.09337
     0.09337
     0.19903
     0.22145
     0.18943
     0.22785
     0.16061
     0.17662
     0.27268
     0.25347
     0.29829
     0.19903
     0.26627
     0.32071
     0.31110
     0.35272
     0.38474
     0.29829
     0.29829
     0.31110
     0.38154
     0.36553
     0.21184
     0.19583
     0.24386
     0.29829
     0.27268
     0.26948
     0.25026
     0.20864
     0.28228
     0.25667
     0.48080
     0.36873
     0.40395
     0.49361
     0.61528
     0.54164
     0.47760
     0.51602
     0.56405
     0.57045
     0.64089
     0.58006
     0.51922
     0.53523
     0.40075
     0.25987
     0.42957
     0.34312
     0.21184
     0.17022
     0.14780
     0.17342
     0.09978
     0.05175
     0.11258
     0.19903
     0.15421
     0.09657
     0.02293
     0.12539
     0.18302
     0.13500
     0.28228
     0.31110
     0.14780
     0.27908
     0.30790
     0.32391
     0.26948
     0.25667
     0.36233
     0.46799
     0.39435
     0.36233
     0.21184
     0.14780
     0.20544
     0.32071
     0.35272
     0.55765
     0.53203
     0.15421
    -0.13396
    -0.51499
    -0.66227
    -0.96325
    -0.52139
     0.26627
     0.45839
     0.22465
    -0.04431
    -0.01869
     0.85542
     0.79458
    -0.03150
    -0.53740
    -1.46275
    -1.90461
    -1.15857
    -0.12436
     0.25667
    -0.01869
    -0.65587
    -1.15536
    -1.57161
    -1.70289
    -1.76372
    -1.76692
    -1.68688
    -1.53639
    -1.39230
    -0.97286
    -0.84798
    -0.89281
    -0.66868
    -0.50218
    -0.40612
    -0.41573
    -0.40932
    -0.47336
    -0.33888
    -0.25884
    -0.21401
    -0.19800
    -0.16918
    -0.11795
    -0.09234
     0.17022
     0.22785
     0.18623
     0.23105
     0.30149
     0.30790
     0.33351
     0.38154
     0.38795
     0.41676
     0.43918
     0.48080
     0.45839
     0.45198
     0.43918
     0.36873
     0.34952
     0.52883
     0.42317
     0.33672
     0.33992
     0.33992
     0.24386
     0.26948
     0.18943
     0.20224
     0.17342
     0.23105
     0.18302
     0.11258
     0.05495
    -0.01229
    -0.16598
    -0.05071
    -0.08914
    -0.10835
    -0.06672
    -0.08593
    -0.05391
    -0.06672
    -0.10194
    -0.03150
    -0.00268
     0.08697
     0.17342
     0.21504
     0.21184
     0.18623
     0.13820
     0.34632
     0.36553
     0.24706
     0.28869
     0.28869
     0.34632
     0.27588
     0.18302
     0.10938
     0.09657
     0.15741
     0.11899
     0.19583
     0.17662
     0.11258
     0.06455
     0.21184
     0.35272
     0.28869
     0.28228
     0.30470
     0.37514
     0.34312
     0.31430
     0.42957
     0.41996
     0.34632
     0.33992
     0.51922
     0.51922
     0.17662
    -0.22041
    -0.64947
    -0.79675
    -0.87360
    -1.13295
    -1.49476
    -2.17677
    -2.43292
    -2.25361
    -1.45954
    -0.43174
    -0.46376
    -1.24181
    -1.85978
    -1.82136
    -1.35708
    -0.86079
    -0.41573
     0.20544
     0.59287
     0.70493
     0.84582
     0.86823
     0.86823
     0.78498
     0.72414
     0.65690
     0.62168
     0.47760
     0.37514
     0.32711
     0.30470
     0.30149
     0.12219
     0.14140
     0.14460
     0.10298
     0.06776
    -0.00589
    -0.02510
    -0.03791
    -0.04111
    -0.09874
    -0.07953
    -0.03150
    -0.04751
    -0.07953
    -0.08593
    -0.10194
    -0.22041
    -0.06352
     0.02293
    -0.03470
    -0.01869
    -0.07633
    -0.04751
    -0.07313
    -0.01549
    -0.04751
    -0.00909
     0.02293
     0.04534
     0.04534
     0.06455
     0.05815
     0.03574
     0.00372
     0.19903
     0.15101
     0.16381
     0.17662
     0.11899
     0.16381
     0.20864
     0.24386
     0.25667
     0.23425
     0.21184
     0.16381
     0.17982
     0.22465
     0.17022
     0.01332
     0.16702
     0.18302
     0.13500
     0.21504
     0.11579
     0.04534
     0.06135
     0.03894
     0.03574
     0.06135
     0.04855
     0.04534
     0.06776
     0.13500
     0.17662
     0.14460
     0.22145
     0.26627
     0.27908
     0.43597
     0.39435
     0.37514
     0.42957
     0.43277
     0.55124
     0.64730
     0.59607
     0.64089
     0.63769
     0.73375
     0.73055
     0.63769
     0.66651
     0.73695
     0.79779
     0.82981
     0.76577
     0.67612
     0.48720
     0.21825
    -0.30366
    -0.89601
    -1.52678
    -1.91101
    -2.16396
    -2.17677
    -2.11593
    -2.42971
    -2.48095
    -2.10312
    -2.26322
    -2.50656
    -2.35927
    -1.77653
    -1.51718
    -1.77013
    -1.56521
    -1.08172
    -0.55661
    -0.01549
     0.55444
     0.83941
     0.77858
     0.66011
     0.40395
     0.38154
     0.33351
     0.35272
     0.38474
     0.35272
     0.37194
     0.33672
     0.37194
     0.42637
     0.52563
     0.49041
     0.43597
     0.48080
     0.53523
     0.52563
     0.41356
     0.42637
     0.51602
     0.45839
     0.50001
     0.48080
     0.43277
     0.39115
     0.38474
     0.41036
     0.42957
     0.41996
     0.34632
     0.29509
     0.36233
     0.24706
     0.16061
     0.09337
     0.19583
     0.13500
     0.12539
     0.22465
     0.05815
     0.02933
    -0.03791
    -0.08273
    -0.01549
    -0.02830
    -0.08593
    -0.08914
    -0.03470
     0.02613
     0.05495
     0.01332
     0.17342
     0.11579
     0.12539
     0.25347
     0.31750
     0.37194
     0.31750
     0.40075
     0.51282
     0.65690
     0.64730
     0.58006
     0.64730
     0.63129
     0.71774
     0.61208
     0.61208
     0.75616
     0.55124
     0.61848
     0.55765
     0.62809
     0.58326
     0.69212
     0.68252
     0.78178
     0.87783
     0.82020
     0.82981
     0.85222
     0.87783
     0.77537
     0.86182
     0.91626
     0.78498
     0.76577
     0.72094
     0.58326
     0.41356
     0.19903
     0.16702
     0.12539
     0.19903
     0.02293
    -0.23322
    -0.33248
    -0.37410
    -0.37090
    -0.45735
    -0.26844
    -0.21401
    -0.11475
    -0.00589
     0.11579
     0.21504
     0.25987
     0.03894
     0.10618
     0.26307
     0.53843
     1.03152
     1.12758
     1.11157
     1.07315
     1.09556
     1.51501
     1.66550
     1.36772
     0.98670
     0.06455
    -1.20980
    -2.07751
    -2.54498
    -2.10632
    -0.45095
    -0.74232
    -2.11273
    -3.00926
    -4.08189
    -4.06268
    -3.14053
    -2.53218
    -2.42011
    -2.59301
    -2.41691
    -1.81175
    -1.21300
    -0.72951
    -0.24603
     0.11258
     0.40395
     0.62809
     0.68892
     0.62809
     0.60888
     0.55765
     0.50962
     0.46159
     0.59287
     0.41676
     0.36553
     0.33351
     0.30470
     0.20224
     0.11258
     0.01653
     0.03574
     0.08377
     0.05175
    -0.06032
    -0.10515
    -0.04111
     0.00052
    -0.04431
     0.05175
    -0.04431
    -0.10835
    -0.00268
    -0.06672
    -0.04431
    -0.05391
    -0.09234
    -0.05071
     0.01012
     0.06776
     0.09017
     0.00052
    -0.02830
    -0.02190
    -0.00268
     0.16061
     0.22785
     0.08377
     0.19583
     0.20224
     0.21504
     0.27588
     0.22145
     0.28548
     0.32391
     0.36233
     0.36873
     0.46479
     0.30470
     0.43597
     0.35913
     0.50001
     0.43277
     0.31750
     0.33351
     0.37194
     0.27908
     0.02933
    -0.01229
    -0.04751
     0.11579
     0.06455
    -0.18519
    -0.38371
    -0.58543
    -0.53100
    -0.36770
    -0.25884
    -0.16918
    -0.18519
    -0.12756
     0.03894
     0.20544
     0.41036
     0.68892
     0.98350
     1.38373
     1.77756
     2.09455
     2.22263
     2.31548
     2.24504
     2.14578
     2.12657
     2.27386
     2.31548
     2.53641
     2.43395
     1.85761
     1.11477
     0.75616
     0.63129
     0.61528
     0.36873
     0.04855
    -0.06032
    -0.26844
    -0.46376
    -0.76153
    -1.33787
    -2.09031
    -2.26322
    -2.21199
    -2.34326
    -2.15115
    -2.06150
    -2.01987
    -1.74771
    -1.83416
    -2.03908
    -1.96224
    -1.90140
    -1.83416
    -1.77013
    -1.54920
    -1.26103
    -0.77754
    -0.23322
    -0.23322
    -0.34208
    -0.23962
    -0.14997
    -0.15958
    -0.20761
    -0.33888
    -0.29406
    -0.22361
    -0.24923
    -0.26844
    -0.22682
    -0.25243
    -0.23322
    -0.26524
    -0.08273
    -0.10515
    -0.22361
    -0.22041
    -0.15958
    -0.06352
    -0.15638
    -0.21081
    -0.15638
    -0.13076
    -0.07633
    -0.06032
    -0.08273
    -0.14357
    -0.09874
    -0.20120
    -0.01549
     0.01012
    -0.05712
    -0.09554
    -0.06352
     0.03254
    -0.06672
    -0.10515
    -0.03791
    -0.06672
     0.00372
     0.00372
     0.03574
     0.06135
     0.02613
     0.03894
     0.24706
     0.37514
     0.49361
     0.53843
     0.89064
     0.66011
     0.66331
     0.74976
     0.52883
     0.11899
    -0.12436
    -0.20761
    -0.21081
    -0.23002
    -0.35809
    -0.39972
    -0.48937
    -0.39652
    -0.49898
    -0.26844
    -0.17879
     0.15741
     0.67932
     1.31969
     1.85761
     1.94726
     1.81278
     1.84801
     2.08495
     2.55882
     2.74774
     2.80537
     2.71572
     2.76054
     2.72532
     2.57163
     2.49479
     2.11376
     1.58225
     1.17561
     0.97709
     0.80099
     0.76257
     0.84261
     0.59607
     0.49361
     0.31110
     0.19263
     0.00692
    -0.14037
    -0.31327
    -0.71350
    -0.94404
    -1.42752
    -1.73811
    -1.85338
    -1.81815
    -1.43713
    -1.56841
    -1.87259
    -1.90140
    -1.89820
    -1.78934
    -1.55240
    -1.51077
    -1.35708
    -1.15536
    -0.98887
    -0.65907
    -0.44134
    -0.42854
    -0.36130
    -0.21401
     0.01973
     0.19263
     0.39115
     0.41996
     0.41036
     0.31430
     0.31110
     0.15741
     0.05815
     0.33351
     0.37514
     0.44878
     0.45198
     0.36553
     0.23105
     0.23425
     0.27268
     0.36233
     0.30470
     0.23425
     0.18943
     0.14780
     0.15421
     0.12539
    -0.03150
     0.03574
     0.02933
    -0.11155
    -0.12436
    -0.16598
    -0.30366
    -0.26524
    -0.29085
    -0.22041
    -0.16918
    -0.24283
    -0.23962
    -0.17879
    -0.19480
    -0.20440
    -0.33568
    -0.13076
    -0.00909
    -0.01549
     0.12859
     0.18623
     0.32391
     0.47760
     0.49361
     0.56085
     0.62809
     0.53523
     0.26948
    -0.06032
    -0.39011
    -0.82557
    -1.11054
    -1.30585
    -1.49156
    -1.79254
    -1.59722
    -1.68688
    -1.94943
    -1.95904
    -1.79894
    -1.42752
    -0.90882
    -0.65907
    -0.74552
    -1.17778
    -1.42752
    -0.71350
     1.25566
     2.20021
     2.25785
     1.79357
     1.27167
     0.94187
     1.00271
     0.85862
     0.76577
     0.73375
     0.69533
     0.57686
     0.39755
     0.06776
    -0.29726
    -0.58543
    -0.72951
    -0.83518
    -0.74232
    -0.64306
    -0.73912
    -0.72631
    -0.79355
    -0.78074
    -0.69429
    -0.56301
    -0.50858
    -0.39331
    -0.32928
    -0.29406
    -0.31647
    -0.25884
    -0.16278
    -0.28125
    -0.19800
    -0.18519
    -0.20761
    -0.17879
    -0.28445
    -0.35489
    -0.37731
    -0.37731
    -0.33568
    -0.24283
    -0.22361
    -0.28445
    -0.28125
    -0.19480
    -0.23962
    -0.17559
    -0.15958
    -0.07953
    -0.11795
    -0.14037
    -0.07953
    -0.06672
    -0.05071
    -0.07313
    -0.08273
     0.02933
     0.03254
     0.01012
     0.00692
    -0.00589
     0.05495
     0.12219
     0.07736
     0.17662
     0.16061
     0.22465
     0.27588
     0.20544
     0.25667
     0.18623
     0.31430
     0.37514
     0.63129
     0.99310
     1.28127
     1.22364
     0.91305
     0.75296
     0.57045
     0.86503
     1.07635
     1.09236
     1.32290
     1.38693
     1.54062
     1.56944
     1.57585
     1.34531
     1.10517
     0.65690
    -0.11475
    -1.20980
    -1.96224
    -2.29524
    -2.18317
    -1.85658
    -1.72210
    -1.70289
    -1.87899
    -1.98145
    -2.12233
    -2.32405
    -2.14155
    -1.85658
    -1.31226
    -0.57582
     0.09017
     0.66331
     1.28447
     1.63988
     1.64308
     1.88002
     1.98889
     1.95687
     1.85441
     1.80958
     1.43496
     1.33891
     1.05074
     0.85862
     0.76897
     0.70813
     0.70493
     0.55124
     0.41996
     0.35272
     0.22785
     0.18302
     0.18302
     0.13500
     0.02933
     0.12219
     0.10618
     0.09017
     0.00372
    -0.05712
     0.01012
     0.05175
     0.01973
    -0.13076
    -0.12756
    -0.15638
    -0.08593
    -0.13396
     0.01332
    -0.03470
    -0.15638
    -0.15958
    -0.20120
    -0.13396
    -0.17559
    -0.26844
    -0.26524
    -0.22361
    -0.11795
    -0.15638
    -0.25884
    -0.28765
    -0.22361
    -0.30686
    -0.21401
    -0.15317
    -0.27485
    -0.34849
    -0.23642
    -0.24923
    -0.28765
    -0.39652
    -0.38691
    -0.32928
    -0.29085
    -0.35809
    -0.38371
    -0.33568
    -0.37410
    -0.37090
    -0.42533
    -0.31647
    -0.41893
    -0.39972
    -0.32928
    -0.33888
    -0.27805
    -0.36130
    -0.35809
    -0.25243
    -0.20120
    -0.26844
    -0.29406
    -0.29085
    -0.27164
    -0.17559
    -0.25563
    -0.22361
    -0.22361
    -0.39331
    -0.43814
    -0.50858
    -0.47656
    -0.40292
    -0.42213
    -0.57582
    -0.77434
    -1.22260
    -1.42112
    -1.02729
    -0.99847
    -0.88000
    -0.43494
    -0.24283
    -0.55341
    -1.01768
    -0.87360
    -0.52139
    -0.36770
    -0.47016
     0.21184
     0.86503
     1.35171
     1.56304
     1.52462
     1.28127
     1.15640
     1.01552
     1.15320
     1.40615
     1.34211
     1.33250
     1.45417
     1.36452
     1.28447
     0.98350
     0.63449
     0.34632
     0.30149
     0.23425
     0.17022
     0.04855
     0.00052
     0.05175
     0.09978
     0.06455
     0.19583
     0.10298
    -0.00909
    -0.05071
    -0.07953
    -0.20120
    -0.36450
    -0.45415
    -0.48617
    -0.46055
    -0.46055
    -0.51178
    -0.62385
    -0.77754
    -0.89921
    -1.03369
    -1.03369
    -1.07211
    -1.14576
    -1.14256
    -1.10734
    -1.05931
    -1.14256
    -1.14896
    -1.30905
    -1.29305
    -1.19379
    -1.14896
    -1.19379
    -1.26743
    -1.27704
    -1.16177
    -1.02409
    -0.83518
    -0.80956
    -0.80636
    -0.63986
    -0.59824
    -0.44134
    -0.31967
    -0.26524
    -0.13076
    -0.00268
     0.09657
     0.10298
     0.12539
     0.13820
     0.11899
     0.12859
     0.25667
     0.13500
     0.03894
    -0.00909
     0.20224
     0.18623
     0.14460
     0.12859
     0.10618
     0.14780
     0.19583
     0.14140
     0.20544
     0.22465
     0.24066
     0.23105
     0.39115
     0.38474
     0.35272
     0.33672
     0.32711
     0.37194
     0.41676
     0.38795
     0.43277
     0.50001
     0.51282
     0.50962
     0.56405
     0.44878
     0.33992
     0.30149
     0.26948
     0.39755
     0.33351
     0.25347
     0.36873
     0.56085
     0.73695
     1.03793
     1.20122
     1.38053
     1.59506
     2.24184
     3.31447
     4.09253
     3.13837
     0.87143
     0.84902
     2.90783
     3.46496
     3.55781
     3.38811
     2.41794
     1.61427
     0.96428
     0.18943
     0.00372
    -0.06992
    -0.36130
    -0.64306
    -0.89281
    -1.16817
    -1.32186
    -1.60363
    -1.43393
    -1.50437
    -1.53319
    -1.44674
    -1.30905
    -1.07852
    -0.89281
    -0.77114
    -0.68148
    -0.60144
    -0.50218
    -0.47977
    -0.43174
    -0.49257
    -0.62065
    -0.77434
    -0.55341
    -0.42854
    -0.55661
    -0.46376
    -0.58223
    -0.61104
    -0.63346
    -0.69749
    -0.68148
    -0.69749
    -0.63986
    -0.60464
    -0.57582
    -0.58223
    -0.53740
    -0.56301
    -0.45735
    -0.35809
    -0.33568
    -0.38691
    -0.48617
    -0.44455
    -0.38691
    -0.35489
    -0.35809
    -0.33568
    -0.36450
    -0.22682
    -0.19480
    -0.16598
    -0.18839
    -0.23642
    -0.25243
    -0.10194
    -0.13076
    -0.17559
    -0.09234
    -0.18839
    -0.16278
    -0.16918
    -0.18519
    -0.25884
    -0.22041
    -0.32287
    -0.31967
    -0.30046
    -0.27485
    -0.32287
    -0.45415
    -0.35489
    -0.39652
    -0.47977
    -0.40292
    -0.42213
    -0.42533
    -0.36130
    -0.39652
    -0.31007
    -0.23962
    -0.13396
    -0.11155
    -0.00268
    -0.02190
    -0.03470
    -0.23322
    -0.13076
    -0.12756
    -0.05712
     0.08056
     0.04214
    -0.04751
    -0.15317
    -0.44134
    -0.64306
    -0.93764
    -1.38590
    -1.33147
    -1.13295
    -0.79995
    -0.33568
    -0.36130
    -1.49476
    -2.79793
    -4.11711
    -2.80434
    -0.52139
     0.90025
     1.41575
     0.85862
     0.92266
     0.83621
     0.94828
     0.99951
     1.56304
     2.73173
     3.62185
     4.05411
     4.30065
     4.23661
     3.63466
     2.96546
     2.81498
     2.76054
     2.69330
     2.15218
     1.88963
     1.64308
     1.39334
     1.11477
     0.71134
     0.31430
     0.21825
     0.10938
    -0.12436
    -0.11155
    -0.13396
    -0.10835
    -0.11475
    -0.24923
    -0.24283
    -0.23002
    -0.28765
    -0.37090
    -0.29726
    -0.54701
    -0.55341
    -0.47656
    -0.35169
    -0.33568
    -0.53100
    -0.52779
    -0.48617
    -0.49578
    -0.45415
    -0.43174
    -0.45735
    -0.51178
    -0.41253
    -0.42854
    -0.30046
    -0.31967
    -0.38691
    -0.41893
    -0.33248
    -0.32928
    -0.38371
    -0.33568
    -0.26204
    -0.27485
    -0.28445
    -0.31327
    -0.28445
    -0.37090
    -0.41253
    -0.40292
    -0.30046
    -0.29406
    -0.32928
    -0.34529
    -0.34529
    -0.32287
    -0.32608
    -0.33248
    -0.26844
    -0.31007
    -0.35809
    -0.20120
    -0.18519
    -0.14997
    -0.19160
    -0.20440
    -0.13716
    -0.16918
    -0.04751
    -0.16918
    -0.16598
    -0.21081
    -0.13076
    -0.20761
    -0.13076
    -0.18199
    -0.23642
    -0.18199
    -0.24283
    -0.30046
    -0.35489
    -0.34849
    -0.36450
    -0.27164
    -0.36450
    -0.41893
    -0.44775
    -0.41253
    -0.42213
    -0.46055
    -0.39972
    -0.29726
    -0.51178
    -0.67508
    -0.95365
    -1.40511
    -1.48196
    -1.26423
    -2.41371
    -3.79052
    -3.27821
    -2.27602
    -1.45634
    -1.12335
    -1.71890
    -1.49476
    -1.36349
    -1.16177
    -0.87680
    -0.22361
     0.53843
     1.43496
     2.05293
     2.68370
     3.22161
     3.79795
     4.10213
     3.99967
     3.76273
     3.79795
     3.64106
     3.34008
     3.20240
     3.46176
     3.25684
     2.81498
     2.60045
     2.32188
     2.03051
     1.65589
     1.33891
     1.13398
     1.00911
     0.79138
     0.54484
     0.39435
     0.20224
     0.01973
    -0.18519
    -0.20440
    -0.32928
    -0.48297
    -0.56942
    -0.58223
    -0.65907
    -0.67508
    -0.73912
    -0.65907
    -0.63986
    -0.43494
    -0.47336
    -0.41573
    -0.29406
    -0.24603
    -0.30686
    -0.27164
    -0.19160
    -0.31647
    -0.22361
    -0.18839
    -0.20440
    -0.29726
    -0.26844
    -0.31647
    -0.18199
    -0.24283
    -0.29085
    -0.22041
    -0.25243
    -0.19800
    -0.17238
    -0.23002
    -0.12436
    -0.15317
    -0.18199
    -0.11155
    -0.11475
    -0.17879
    -0.31327
    -0.35169
    -0.44455
    -0.34529
    -0.34529
    -0.49898
    -0.56622
    -0.51499
    -0.62065
    -0.63346
    -0.56301
    -0.58223
    -0.63666
    -0.56942
    -0.52139
    -0.46376
    -0.45735
    -0.49898
    -0.39652
    -0.31007
    -0.23962
    -0.26844
    -0.27805
    -0.23962
    -0.25243
    -0.26204
    -0.20761
    -0.21721
    -0.40932
    -0.36130
    -0.42213
    -0.31647
    -0.33248
    -0.35809
    -0.37731
    -0.38691
    -0.33888
    -0.27805
    -0.26844
    -0.33888
    -0.39652
    -0.37731
    -0.28765
    -0.19480
    -0.31967
    -0.78715
    -1.47555
    -1.77973
    -0.02830
     1.52782
     2.51720
     2.62927
     2.11376
     0.50001
    -1.85978
    -4.26760
    -1.54279
     1.50861
     2.05293
     3.37210
     3.06152
     2.53001
     1.55343
     0.99951
     0.30470
    -0.31967
    -0.17238
     0.33992
     0.90665
     1.30368
     1.44777
     1.31649
     0.85222
     0.30790
    -0.11475
    -0.43174
    -0.76794
    -1.11374
    -1.16177
    -1.04970
    -1.10413
    -1.17778
    -1.19058
    -1.00808
    -0.95044
    -0.82877
    -0.87040
    -0.83838
    -0.84478
    -0.75193
    -0.79675
    -0.61425
    -0.55981
    -0.62065
    -0.49898
    -0.38691
    -0.38691
    -0.38371
    -0.36770
    -0.33888
    -0.24923
    -0.06032
    -0.05391
     0.02613
     0.02293
     0.05495
     0.07736
     0.12859
     0.20224
     0.22785
     0.05815
     0.06776
     0.11258
     0.12219
     0.10618
     0.10938
     0.02293
    -0.02190
     0.07736
     0.00692
    -0.00909
    -0.00909
    -0.04431
    -0.07953
     0.09657
     0.11899
     0.06455
     0.14140
     0.10298
     0.12859
     0.18943
     0.20224
     0.14140
     0.14780
     0.20544
     0.17662
     0.16702
     0.18623
     0.13500
     0.01332
     0.10938
     0.14140
     0.15101
     0.13820
     0.12219
     0.08377
     0.14460
     0.02933
    -0.03470
     0.06135
     0.11899
     0.00052
    -0.21081
    -0.24923
    -0.23002
    -0.25884
    -0.25563
    -0.15638
    -0.33248
    -0.37410
    -0.50218
    -0.43494
    -0.39331
    -0.44134
    -0.49898
    -0.41893
    -0.47656
    -0.40292
    -0.54380
    -0.53100
    -0.32608
    -0.17879
     0.02613
     0.24066
    -0.02510
    -0.34849
    -0.35489
    -0.51819
    -0.89601
    -1.09773
    -0.66227
     0.57686
     1.85121
     2.53961
     3.11915
     1.70072
     0.23746
    -1.24181
    -1.31866
     2.55562
     3.85879
     4.56000
     4.56641
     3.91322
     3.21841
     2.72212
     1.98889
     1.52462
     1.64629
     2.08495
     2.38272
     2.27065
     1.72633
     1.22044
     0.63449
     0.26307
    -0.05391
    -0.39331
    -0.58223
    -0.75193
    -0.96005
    -0.95365
    -0.90241
    -0.97606
    -0.88320
    -0.95044
    -0.82877
    -0.84158
    -0.76473
    -0.79355
    -0.78395
    -0.77434
    -0.67508
    -0.63346
    -0.61104
    -0.53740
    -0.56301
    -0.52459
    -0.48617
    -0.55661
    -0.49257
    -0.50538
    -0.49898
    -0.46055
    -0.45415
    -0.43494
    -0.36130
    -0.54060
    -0.36130
    -0.36450
    -0.32608
    -0.31647
    -0.37090
    -0.39652
    -0.31327
    -0.33248
    -0.25243
    -0.18839
    -0.16278
    -0.06992
    -0.04431
    -0.06672
    -0.07953
    -0.18839
    -0.11795
     0.08377
    -0.05712
    -0.00909
    -0.08273
     0.00692
    -0.00909
    -0.07313
    -0.10194
    -0.07313
    -0.10194
    -0.08914
    -0.11475
    -0.11475
    -0.11475
    -0.27805
    -0.16918
    -0.12115
    -0.10194
    -0.16598
    -0.14037
    -0.10515
    -0.16278
    -0.13076
    -0.01869
    -0.11795
    -0.10515
    -0.12115
    -0.06352
    -0.00909
     0.02933
    -0.08273
    -0.15317
    -0.01869
    -0.05391
    -0.12436
    -0.14357
    -0.15638
    -0.15317
    -0.20761
    -0.11155
    -0.11475
    -0.09234
    -0.14677
    -0.11795
     0.03254
     0.03254
    -0.03791
    -0.11155
    -0.02510
    -0.03150
    -0.03470
     0.23746
     0.38474
     0.33351
     0.34952
     0.27268
     0.33672
     0.52563
     0.79138
     0.97069
     0.92906
     0.66011
     0.45518
     0.36553
     0.03574
     0.25347
     1.44137
     2.35070
     1.72633
     1.79357
     0.20864
    -2.26001
    -3.34866
    -0.87040
     4.08612
     3.31447
     1.31969
     0.20544
    -0.28765
    -0.52459
    -0.26204
     0.16061
     0.49681
     0.68252
     0.69212
     0.72414
     0.64089
     0.50962
     0.33992
     0.09978
    -0.05071
    -0.23002
    -0.40612
    -0.33568
    -0.39011
    -0.51499
    -0.47977
    -0.38371
    -0.32608
    -0.33568
    -0.39972
    -0.35809
    -0.31007
    -0.32608
    -0.35489
    -0.20120
    -0.17559
    -0.15638
    -0.24923
    -0.06352
    -0.02830
    -0.00909
    -0.14357
     0.03254
     0.00052
     0.03254
     0.04534
     0.01332
    -0.07953
    -0.09554
    -0.07953
     0.02613
     0.06455
     0.02613
    -0.08914
    -0.13716
    -0.14677
    -0.20761
    -0.15958
    -0.12436
    -0.10835
    -0.23322
    -0.13396
    -0.09554
    -0.06352
    -0.05071
    -0.07953
    -0.14037
     0.03254
    -0.00268
     0.08056
     0.02613
     0.05495
     0.07096
     0.09017
     0.10938
     0.19903
     0.13179
     0.17982
     0.23746
     0.20544
     0.24706
     0.23746
     0.13820
     0.12539
     0.20224
     0.22785
     0.26948
     0.20224
     0.18623
     0.11258
     0.05815
     0.03894
    -0.10515
    -0.10194
    -0.18199
    -0.32287
    -0.29085
    -0.35809
    -0.40612
    -0.32287
    -0.36450
    -0.37410
    -0.55661
    -0.51499
    -0.39652
    -0.31647
    -0.39011
    -0.26524
    -0.01869
     0.04534
     0.17342
     0.24706
     0.31430
     0.33672
     0.32711
     0.41676
     0.51602
     0.45198
     0.32391
     0.29189
     0.40716
     0.44878
     0.25026
    -0.04751
    -0.40612
    -0.75513
    -0.78395
    -0.73271
    -0.62385
    -1.12975
    -1.39551
    -0.18199
     1.69432
     2.31228
     1.36452
    -0.12436
     0.26948
     1.31009
     1.76155
     2.12977
     2.44676
     2.45316
     2.56203
     2.57483
     2.44996
     2.03692
     1.64308
     1.33250
     1.10197
     0.76577
     0.46479
     0.21825
     0.04855
    -0.11795
    -0.18839
    -0.25563
    -0.21721
    -0.33248
    -0.47977
    -0.37731
    -0.37731
    -0.37731
    -0.35489
    -0.36130
    -0.42533
    -0.28765
    -0.28765
    -0.24923
    -0.20440
    -0.20761
    -0.20761
    -0.26524
    -0.16278
    -0.13396
    -0.21081
    -0.19800
    -0.07953
    -0.15958
    -0.13396
    -0.16598
    -0.17238
    -0.16278
    -0.06992
    -0.18519
    -0.18839
    -0.24283
    -0.15317
    -0.16278
    -0.17559
    -0.05071
    -0.11155
    -0.06032
    -0.00589
    -0.00268
    -0.04751
    -0.05071
    -0.03791
     0.08056
     0.12539
     0.08697
     0.04534
     0.01973
     0.12539
     0.07736
     0.07736
     0.10298
    -0.08593
    -0.12436
     0.00372
     0.11258
     0.20864
     0.06776
    -0.07953
    -0.03150
    -0.04431
    -0.15317
    -0.11475
    -0.01549
    -0.01549
    -0.06032
    -0.15638
     0.08056
     0.08377
     0.02613
     0.08056
     0.28869
     0.37514
     0.46479
     0.52883
     0.63769
     0.78178
     0.90025
     0.89384
     0.91626
     0.73695
     0.76897
     0.66651
     0.63769
     0.51602
     0.11258
    -0.23002
    -1.08172
    -2.26001
    -3.48954
    -2.74030
    -1.82136
    -0.97286
    -1.21940
    -1.34748
    -1.81175
    -2.06790
    -1.86618
    -1.05931
    -0.37731
     0.38474
     1.03473
     1.42536
     1.80638
     2.21622
     2.51400
     2.63247
     2.61646
     2.57804
     2.44996
     2.29307
     2.04652
     1.78717
     1.58865
     1.36132
     1.14999
     1.02512
     0.72735
     0.49681
     0.41996
     0.38474
     0.26307
     0.27588
     0.17022
     0.12859
     0.15741
     0.17662
     0.07736
     0.03574
     0.08056
     0.02293
    -0.05071
     0.02613
     0.05175
    -0.14677
    -0.12115
    -0.14357
    -0.08273
    -0.10194
    -0.17559
    -0.22041
    -0.07633
    -0.12115
    -0.06992
    -0.14037
    -0.13716
    -0.21401
    -0.19480
    -0.12436
    -0.00268
    -0.18199
    -0.23002
    -0.25563
    -0.22041
    -0.12115
    -0.18199
    -0.14997
    -0.22361
    -0.28125
    -0.27485
    -0.31647
    -0.25243
    -0.35489
    -0.27164
    -0.35809
    -0.17238
    -0.26844
    -0.32287
    -0.23322
    -0.24923
    -0.20120
    -0.34529
    -0.27164
    -0.18199
    -0.14677
    -0.12756
    -0.12115
    -0.17559
    -0.27485
    -0.27485
    -0.43814
    -0.32287
    -0.32928
    -0.31967
    -0.35809
    -0.36450
    -0.47336
    -0.44455
    -0.48937
    -0.47656
    -0.49578
    -0.32287
    -0.32608
    -0.39011
    -0.44455
    -0.33888
    -0.40932
     0.01973
     0.25347
     0.11579
    -0.33568
    -0.59824
    -0.79675
    -1.53639
    -1.67087
    -1.29305
    -0.97926
    -1.29305
    -2.28563
    -2.88118
    -2.43612
    -1.71249
    -0.93123
    -0.30366
     0.28869
     0.23425
     0.50642
     0.73695
     0.91305
     1.61747
     2.18420
     2.61005
     2.95586
     3.23122
     3.43934
     3.36570
     3.25684
     2.98788
     2.28987
     1.70392
     1.49900
     1.33250
     1.07955
     0.79458
     0.45518
     0.25347
     0.11258
     0.01973
    -0.02190
    -0.08914
    -0.11795
    -0.20120
    -0.28125
    -0.31647
    -0.36770
    -0.49578
    -0.37731
    -0.26204
    -0.30046
    -0.36770
    -0.34208
    -0.30686
    -0.31967
    -0.33568
    -0.32287
    -0.28125
    -0.27485
    -0.23642
    -0.15317
    -0.19160
    -0.25884
    -0.33248
    -0.29085
    -0.12115
    -0.24603
    -0.24923
    -0.17879
    -0.29726
    -0.30046
    -0.27805
    -0.29726
    -0.25243
    -0.21401
    -0.27485
    -0.24603
    -0.27164
    -0.27485
    -0.34849
    -0.31647
    -0.26524
    -0.31327
    -0.29406
    -0.22041
    -0.19800
    -0.17559
    -0.17559
    -0.12436
    -0.06672
    -0.09234
    -0.08593
    -0.08593
    -0.00589
     0.05495
     0.16381
     0.09337
     0.29829
     0.21504
     0.17982
     0.18623
     0.27268
     0.25347
     0.27588
     0.18943
     0.17662
     0.30149
     0.37514
     0.40395
     0.40395
     0.51282
     0.61848
     0.62488
     0.89384
     1.06995
     0.98350
     0.95788
     0.57365
    -0.12115
    -0.37731
    -0.23002
     0.21825
     0.17342
    -0.12756
    -0.43494
    -0.47336
    -0.35809
    -0.47656
    -0.64947
    -0.89601
    -2.14155
    -3.41269
    -1.56521
    -0.60784
    -0.73271
     0.25347
     1.40935
     1.84801
     1.78717
     1.38053
     1.15960
     1.18522
     1.74555
     2.33789
     2.53641
     2.69010
     2.93665
     2.86621
     2.59725
     2.27706
     1.85761
     1.40294
     0.93867
     0.55765
     0.30149
     0.04534
    -0.22041
    -0.48937
    -0.50218
    -0.60784
    -0.55341
    -0.67828
    -0.60464
    -0.68789
    -0.80316
    -0.68789
    -0.81596
    -0.88320
    -0.90882
    -0.89281
    -0.89921
    -0.91202
    -0.91522
    -0.92803
    -0.84798
    -0.75833
    -0.67188
    -0.71671
    -0.69429
    -0.44775
    -0.47016
    -0.31647
    -0.27485
    -0.17559
    -0.15958
    -0.03150
     0.00372
     0.10298
     0.15421
     0.09978
     0.09017
     0.17982
     0.13820
     0.10938
     0.07736
     0.17342
     0.04534
     0.01973
     0.05175
     0.01012
    -0.03150
    -0.03150
    -0.07633
    -0.00589
    -0.08273
    -0.13076
    -0.20120
    -0.15638
    -0.14037
    -0.09874
    -0.18199
    -0.06352
    -0.05712
    -0.04751
     0.01332
    -0.07313
    -0.14357
    -0.15958
    -0.09874
     0.07416
     0.19583
     0.24066
     0.24706
     0.26307
     0.44558
     0.39755
     0.35913
     0.34952
     0.33672
     0.39755
     0.48400
     0.43597
     0.48080
     0.52563
     0.45198
     0.50321
     0.65050
     0.68252
     0.40075
     0.01332
    -0.50538
    -1.27704
    -1.64845
    -1.44033
    -0.77114
    -0.78715
    -0.75193
    -1.11694
    -2.51937
    -2.42971
    -2.25041
    -1.76372
    -0.50858
     0.51602
     1.03152
     1.40935
     1.70712
     2.00490
     2.23223
     2.40513
     2.89502
     3.28245
     3.64426
     3.89401
     3.94844
     3.87480
     3.43614
     2.85340
     2.36031
     1.83840
     1.33570
     0.75616
     0.29829
     0.07416
    -0.14677
    -0.43174
    -0.47656
    -0.67508
    -0.86399
    -0.87040
    -0.91842
    -0.88961
    -0.94084
    -0.88641
    -0.79995
    -0.71671
    -0.68469
    -0.72311
    -0.64626
    -0.59503
    -0.48617
    -0.48937
    -0.41253
    -0.44775
    -0.39011
    -0.36770
    -0.37731
    -0.34849
    -0.35489
    -0.38051
    -0.45095
    -0.25884
    -0.25243
    -0.38051
    -0.36130
    -0.29406
    -0.31647
    -0.29726
    -0.23962
    -0.17559
    -0.28125
    -0.25563
    -0.30046
    -0.21721
    -0.24923
    -0.27805
    -0.31647
    -0.12436
    -0.12115
    -0.10194
    -0.17238
    -0.14357
    -0.18839
    -0.19480
    -0.15317
    -0.02830
    -0.14677
    -0.17238
    -0.10515
    -0.07953
    -0.01229
    -0.00268
    -0.10194
    -0.11475
    -0.03470
    -0.04431
    -0.07313
    -0.05071
    -0.15958
    -0.11795
    -0.20120
    -0.05071
    -0.07953
    -0.22041
    -0.13396
     0.02613
     0.20864
     0.29829
     0.27908
     0.42637
     0.50321
     0.56085
     0.52242
     0.39115
     0.44878
     0.80739
     0.78498
     0.80739
     0.80099
     0.58966
     0.63129
     0.18943
    -0.26204
    -0.50218
    -1.11374
    -1.33787
    -0.65267
    -0.36450
    -0.12436
    -0.07953
    -0.51499
    -0.91202
    -0.50858
    -0.46696
    -0.26844
    -0.21401
     0.06135
     0.32711
     0.65050
     0.76577
     0.85542
     0.84261
     0.88104
     0.80739
     0.68892
     0.55124
     0.47440
     0.28228
     0.26948
     0.11258
     0.19263
     0.07416
    -0.07313
    -0.09234
    -0.14037
    -0.15638
    -0.18519
    -0.30366
    -0.35809
    -0.41573
    -0.44455
    -0.48617
    -0.58543
    -0.64947
    -0.59183
    -0.68148
    -0.57902
    -0.51819
    -0.68469
    -0.58223
    -0.66868
    -0.59183
    -0.58223
    -0.60784
    -0.61745
    -0.50218
    -0.38051
    -0.39972
    -0.37090
    -0.25884
    -0.36450
    -0.28125
    -0.14997
     0.00052
    -0.10515
    -0.14677
    -0.10835
    -0.03791
     0.02613
    -0.04431
    -0.05071
    -0.03791
    -0.05712
     0.02613
     0.01012
    -0.00589
    -0.07313
    -0.10835
    -0.15317
    -0.02510
    -0.08273
    -0.24283
    -0.21721
    -0.25243
    -0.26204
    -0.30046
    -0.40292
    -0.52139
    -0.56301
    -0.69429
    -0.69109
    -0.73912
    -0.78074
    -0.89601
    -0.94084
    -0.72951
    -0.64626
    -0.68789
    -0.46055
    -0.35489
    -0.24603
    -0.12115
     0.02293
     0.09337
     0.26307
     0.35272
     0.56085
     0.74656
     0.77537
     0.88744
     0.83621
     0.95148
     1.02512
     1.04113
     1.10197
     1.12118
     1.08916
     1.14999
     1.44137
     2.01130
     2.72532
     3.82357
     4.97945
     5.78953
     5.97524
     3.39131
    -3.18536
    -6.44808
    -3.76810
     1.54703
     3.13837
     1.67510
    -0.91202
    -3.18216
    -4.83753
    -5.65401
    -5.77569
    -5.42988
    -4.88876
    -4.27080
    -3.56959
    -2.86197
    -2.21839
    -1.69968
    -1.02729
    -0.67508
    -0.46376
    -0.23962
    -0.12436
     0.03574
     0.00052
     0.05175
     0.01332
     0.00692
    -0.04111
    -0.06672
    -0.08273
    -0.12436
    -0.19160
    -0.25884
    -0.09874
    -0.13396
    -0.14357
    -0.12115
    -0.17238
    -0.15638
    -0.05391
    -0.08593
    -0.02190
    -0.07313
    -0.02830
    -0.09554
    -0.13396
    -0.09554
    -0.18199
    -0.30046
    -0.27805
    -0.35169
    -0.41573
    -0.37410
    -0.33248
    -0.41573
    -0.45095
    -0.49578
    -0.54060
    -0.43494
    -0.50218
    -0.48617
    -0.42213
    -0.29726
    -0.34208
    -0.31647
    -0.28445
    -0.06992
    -0.08914
    -0.09234
    -0.09554
    -0.10835
    -0.07953
    -0.04751
    -0.03470
    -0.01229
     0.06135
     0.08697
     0.10938
     0.11899
     0.08377
     0.11579
     0.08056
     0.23425
     0.22785
     0.21504
     0.25667
     0.19263
     0.26307
     0.21825
     0.29509
     0.24066
     0.14460
     0.10938
     0.12539
     0.20544
     0.22785
    -0.05071
    -0.31967
    -0.03150
     0.49361
     0.59287
     0.76257
     0.61848
    -0.24283
    -2.11273
    -2.73710
    -1.31226
    -0.37731
    -0.26524
    -0.47336
    -0.80316
    -1.14576
    -1.65166
    -2.07431
    -1.95263
    -1.58762
    -1.53639
    -0.98566
    -0.66868
    -0.45415
    -0.17238
    -0.08593
    -0.17238
    -0.39972
    -0.79675
    -0.58543
    -0.38371
    -0.09874
     0.05815
    -0.11795
    -0.42533
    -0.47656
    -0.56942
    -0.66548
    -0.55021
    -0.55341
    -0.47336
    -0.28125
    -0.11155
     0.11258
     0.27908
     0.38795
     0.49361
     0.61528
     0.63129
     0.75296
     0.74335
     0.89705
     0.95148
     1.02192
     0.98350
     0.91305
     0.88424
     0.84261
     0.77537
     0.80099
     0.74656
     0.70813
     0.58006
     0.61208
     0.66651
     0.59607
     0.48400
     0.53203
     0.57045
     0.47760
     0.58326
     0.54484
     0.50642
     0.45518
     0.44558
     0.50001
     0.54484
     0.47760
     0.36233
     0.45198
     0.47440
     0.54804
     0.38154
     0.41356
     0.50321
     0.44878
     0.50642
     0.45198
     0.35913
     0.18302
     0.17662
     0.05495
     0.15741
     0.17982
     0.02613
    -0.11795
    -0.11795
    -0.07953
    -0.10835
    -0.23322
    -0.19800
    -0.25563
    -0.27485
    -0.23322
    -0.30046
    -0.30046
    -0.14677
    -0.02510
     0.10938
     0.22785
     0.36233
     0.32071
     0.38474
     0.22145
     0.24066
     0.23746
     0.33992
     0.11899
    -0.06032
    -0.01549
     0.29509
     0.61528
     1.06675
     1.49900
     2.15859
     2.36351
     2.36671
     2.18741
     0.88104
    -0.60464
    -1.23861
    -0.72631
    -0.02510
     0.08056
    -0.12115
    -0.56301
    -1.44674
    -3.05408
    -3.55037
    -3.26541
    -3.13413
    -3.23339
    -3.44791
    -3.30383
    -3.07650
    -2.64744
    -1.98465
    -1.34428
    -0.94404
    -0.45415
    -0.24923
    -0.11155
     0.06776
     0.27588
     0.36873
     0.35272
     0.47440
     0.57686
     0.61208
     0.53523
     0.41356
     0.41996
     0.29189
     0.29829
     0.20544
     0.23746
     0.18302
     0.15101
     0.17982
     0.09657
     0.03894
    -0.09874
    -0.20761
    -0.21721
    -0.22361
    -0.15638
    -0.25884
    -0.20440
    -0.25243
    -0.29726
    -0.32287
    -0.20761
    -0.16598
    -0.27485
    -0.26524
    -0.14677
    -0.04111
     0.12539
     0.18943
     0.24066
     0.34632
     0.50001
     0.48400
     0.46479
     0.42637
     0.50642
     0.50001
     0.57365
     0.64410
     0.47760
     0.42317
     0.53203
     0.48720
     0.40716
     0.29829
     0.27908
     0.32071
     0.32391
     0.33031
     0.33992
     0.39755
     0.48400
     0.41996
     0.46159
     0.60888
     0.70173
     0.67612
     0.73055
     0.74976
     0.71134
     0.58646
     0.51602
     0.53203
     0.58006
     0.57045
     0.47119
     0.33031
     0.11258
     0.04855
    -0.00909
     0.20224
     0.26307
     0.30149
     0.11579
    -0.10835
     0.01973
     0.18623
     0.30149
     0.74335
     1.25886
     1.71032
     2.31228
     2.78296
     2.79897
     2.38272
     0.50321
    -1.82456
    -2.42651
    -1.49476
    -0.54701
     0.15421
    -0.00589
    -1.01128
    -2.31765
    -3.30703
    -3.68165
    -3.65924
    -3.46713
    -3.46392
    -2.93561
    -2.44572
    -2.54178
    -1.78614
    -1.41792
    -1.34107
    -0.91842
    -0.34849
     0.04214
     0.14140
     0.20224
     0.28228
     0.27908
     0.37194
     0.44878
     0.64410
     0.70813
     0.86503
     0.97389
     1.00271
     1.28127
     1.23004
     1.12758
     1.14039
     1.06675
     1.05394
     0.90345
     0.78178
     0.74976
     0.67612
     0.65370
     0.58326
     0.53843
     0.46159
     0.37834
     0.31430
     0.41356
     0.35272
     0.22785
     0.25347
     0.14780
     0.24706
     0.09337
     0.03254
    -0.02190
     0.05815
     0.01973
     0.04214
     0.04214
     0.01332
    -0.05391
    -0.12115
     0.02293
     0.12539
    -0.08593
    -0.14037
    -0.10515
    -0.11155
    -0.12115
    -0.14997
    -0.14037
    -0.09234
    -0.03150
    -0.04111
    -0.03470
     0.06455
     0.04534
     0.18943
     0.28548
     0.42317
     0.40075
     0.36233
     0.47119
     0.58646
     0.71454
     0.73695
     0.72735
     0.75616
     0.65370
     0.71454
     0.55124
     0.47440
     0.37834
     0.49041
     0.65370
     0.93227
     0.77858
     0.36553
     0.39115
     0.33031
     0.49041
     0.59927
     0.63769
     0.82660
     0.86182
     0.98670
     0.92906
     0.94507
     1.12118
     0.98670
     0.58966
    -0.16598
    -0.74552
    -1.01448
    -0.80956
    -0.93764
    -1.88219
    -2.61222
    -2.76271
    -2.80113
    -2.75951
    -2.69867
    -2.92281
    -3.10211
    -3.38708
    -3.68806
    -3.31023
    -2.71148
    -2.08391
    -1.87579
    -1.75412
    -1.58442
    -1.17458
    -0.79995
    -0.55021
    -0.47656
    -0.42213
    -0.30686
    -0.19480
    -0.15958
     0.00052
     0.05175
     0.09978
     0.13179
     0.38474
     0.34952
     0.40395
     0.45198
     0.50642
     0.50642
     0.56405
     0.51282
     0.55444
     0.57365
     0.55444
     0.61528
     0.53843
     0.56725
     0.49681
     0.31110
     0.45518
     0.46479
     0.43277
     0.41996
     0.38795
     0.44558
     0.44878
     0.45518
     0.46479
     0.52883
     0.41996
     0.46159
     0.40075
     0.38474
     0.42317
     0.30470
     0.42957
     0.47440
     0.38154
     0.33992
     0.26948
     0.19903
     0.19263
     0.13179
     0.06135
     0.10298
     0.06135
     0.01332
     0.03894
    -0.02190
    -0.01869
    -0.16598
    -0.20761
    -0.02830
    -0.13076
    -0.11475
    -0.18199
    -0.15638
    -0.13076
    -0.04111
    -0.05391
    -0.01229
    -0.00268
     0.04214
     0.10938
     0.18943
     0.21184
     0.24066
     0.21825
     0.45518
     0.52242
     0.55444
     0.61208
     0.62809
     0.74656
     0.84582
     1.03473
     1.25886
     1.44777
     1.84160
     2.22263
     2.85340
     3.65067
     4.44794
     4.70729
     4.53439
     3.40412
     0.84902
    -1.86298
    -2.11273
    -0.63986
     0.56405
     0.71774
    -0.51819
    -2.28243
    -3.61441
    -4.34444
    -4.79271
    -4.97842
    -4.87916
    -4.52375
    -4.02746
    -3.64643
    -2.88758
    -1.89180
    -1.15216
    -0.45415
    -0.03470
     0.40716
     0.95788
     1.13398
     1.01872
     0.79779
     0.70493
     0.72414
     0.91946
     0.75616
     0.53523
     0.55444
     0.37514
     0.29509
     0.22145
    -0.04431
    -0.14997
    -0.38691
    -0.39652
    -0.44134
    -0.34849
    -0.31007
    -0.27485
    -0.14677
    -0.10515
    -0.04751
    -0.14997
    -0.00589
     0.00052
     0.02933
     0.08697
     0.04214
     0.02933
     0.00052
    -0.01229
     0.00372
     0.05175
    -0.06672
    -0.06992
    -0.05712
    -0.07313
    -0.04751
    -0.13716
    -0.05071
    -0.05391
    -0.03470
     0.01973
    -0.02830
    -0.08593
    -0.06352
    -0.00589
    -0.06992
     0.02293
     0.09978
     0.00372
     0.01653
     0.06776
     0.14780
     0.04534
     0.12859
     0.19903
     0.22785
     0.24386
     0.30149
     0.27588
     0.20864
     0.26948
     0.29189
     0.41676
     0.38795
     0.35913
     0.34312
     0.32391
     0.39435
     0.30149
     0.24066
     0.36553
     0.30470
     0.32071
     0.34952
     0.36553
     0.32711
     0.32391
     0.30149
     0.38795
     0.39115
     0.40716
     0.42317
     0.43597
     0.52563
     0.62168
     0.62809
     0.90025
     1.07635
     1.24605
     1.52782
     1.73914
     2.02411
     2.38272
     2.71892
     2.72852
     1.68791
     0.33672
    -0.42533
     0.38154
     1.46698
     1.46058
     0.16381
    -0.47656
    -0.81917
    -1.68047
    -1.68688
    -1.92382
    -2.10632
    -1.95904
    -2.95482
    -4.29001
    -3.58880
    -2.13514
    -1.72210
    -1.74771
    -1.95584
    -1.96544
    -2.03588
    -2.29844
    -2.02308
    -1.81175
    -1.36349
    -1.04970
    -0.79355
    -0.66548
    -0.58543
    -0.44775
    -0.29406
    -0.17238
    -0.06032
     0.07096
     0.17342
     0.31110
     0.44878
     0.41996
     0.59287
     0.65370
     0.48400
     0.58646
     0.53843
     0.50962
     0.45518
     0.44558
     0.42957
     0.41356
     0.32711
     0.27588
     0.25347
     0.29509
     0.21504
     0.16061
     0.25987
     0.23746
     0.17342
     0.25667
     0.24706
     0.27588
     0.28228
     0.22465
     0.27268
     0.26948
     0.32711
     0.31110
     0.26307
     0.27908
     0.28228
     0.27908
     0.32071
     0.35272
     0.26948
     0.32391
     0.33031
     0.35913
     0.30790
     0.27268
     0.26307
     0.35913
     0.42957
     0.39115
     0.32711
     0.27908
     0.25987
     0.32071
     0.28548
     0.33351
     0.29829
     0.28548
     0.41356
     0.33672
     0.35593
     0.32391
     0.31750
     0.33672
     0.44238
     0.41676
     0.41036
     0.48080
     0.47119
     0.49041
     0.41996
     0.52883
     0.51602
     0.46479
     0.54484
     0.55124
     0.47760
     0.45839
     0.37194
     0.43277
     0.41356
     0.54484
     0.45518
     0.49681
     0.47440
     0.57365
     0.58646
     0.65050
     0.61528
     0.44238
     0.42957
     0.46159
     0.52883
     0.53843
     0.57365
     0.61848
     0.52242
     0.42957
     0.12219
    -0.30046
     0.03894
     0.58966
     0.76897
     0.69212
    -0.37410
    -1.55240
    -0.84798
     0.86503
     2.23543
     1.95687
     0.63129
    -1.62604
    -2.64424
    -2.24721
    -1.36028
    -1.15857
    -1.17778
    -0.97926
    -1.44033
    -1.94943
    -2.34326
    -2.66025
    -2.88118
    -2.76591
    -2.60262
    -2.35287
    -2.00707
    -1.72850
    -1.40191
    -1.09453
    -0.87680
    -0.64626
    -0.48297
    -0.36130
    -0.31967
    -0.31967
    -0.10194
     0.00052
    -0.06032
    -0.04751
    -0.01869
     0.03254
    -0.08273
    -0.17559
     0.00692
     0.07416
     0.04534
     0.09337
     0.07736
     0.05815
     0.13500
     0.04534
     0.17022
     0.32071
     0.19903
     0.21504
     0.27908
     0.32071
     0.27908
     0.28228
     0.21184
     0.16381
     0.24706
     0.17022
     0.15421
     0.17982
     0.00372
     0.00052
     0.11258
     0.20544
     0.13500
     0.08697
     0.14460
     0.16381
     0.24066
     0.22145
     0.19263
     0.16702
     0.25667
     0.28548
     0.35272
     0.32711
     0.18302
     0.11258
     0.05495
     0.16061
     0.11258
    -0.02190
    -0.01549
    -0.01229
    -0.03791
    -0.10835
    -0.10515
    -0.14037
    -0.16918
    -0.02510
    -0.06992
    -0.03150
    -0.05391
    -0.11475
    -0.12756
     0.07416
     0.13179
     0.06776
     0.12219
     0.16702
     0.27908
     0.34952
     0.45198
     0.46159
     0.61208
     0.73695
     0.82340
     1.00591
     1.12758
     1.30689
     1.42536
     1.64629
     1.91845
     2.03051
     2.17460
     2.28346
     2.33149
     2.11056
     1.29408
     0.76257
     0.89064
     0.79458
     0.35913
     0.37514
     0.45198
     0.49361
     1.34851
     2.42114
     3.86199
     4.02849
     2.61326
     0.48400
    -2.17997
    -2.61863
    -1.19699
     0.52242
     1.59185
     1.33250
     0.46799
    -0.75833
    -2.25041
    -3.39668
    -3.95701
    -4.08509
    -3.80332
    -3.66884
    -3.58880
    -3.23659
    -2.89399
    -2.56099
    -2.12874
    -1.91421
    -1.64525
    -1.43713
    -1.29945
    -1.16497
    -1.02088
    -0.94084
    -0.99847
    -1.09453
    -0.92163
    -0.80316
    -0.83518
    -0.85759
    -0.83838
    -0.73271
    -0.61745
    -0.51499
    -0.52779
    -0.41573
    -0.23642
    -0.17238
    -0.04431
     0.02293
     0.08697
     0.09017
     0.19583
     0.38795
     0.35913
     0.38795
     0.46159
     0.44558
     0.49361
     0.55765
     0.55124
     0.62488
     0.65690
     0.62488
     0.63769
     0.65370
     0.65050
     0.63129
     0.53203
     0.59607
     0.50001
     0.52242
     0.50001
     0.44558
     0.50001
     0.38154
     0.45198
     0.42637
     0.35272
     0.28869
     0.21504
     0.21184
     0.11258
     0.00692
    -0.10515
     0.01012
     0.00052
     0.03254
     0.10298
     0.13820
     0.17662
     0.14460
     0.15101
     0.17982
     0.19263
     0.30790
     0.40716
     0.54804
     0.54164
     0.56085
     0.45518
     0.60888
     0.75936
     0.67612
     0.62168
     0.61528
     0.57365
     0.51282
     0.42317
     0.43277
     0.45839
     0.50321
     0.49681
     0.56725
     0.66651
     0.71774
     0.77217
     0.95148
     1.35812
     1.57905
     2.03372
     2.56203
     3.18960
     4.08933
     4.97625
     6.02006
     6.36267
     5.61342
     2.82778
    -2.09031
    -5.68924
    -5.47151
    -3.15654
    -0.43174
     1.46378
    -0.04111
    -3.44471
    -6.02223
    -6.44808
    -6.44808
    -6.44808
    -6.44808
    -5.34023
    -3.92820
    -2.73389
    -1.76692
    -0.80956
    -0.26844
     0.18302
     0.39435
     0.56725
     0.62809
     0.47760
     0.54804
     0.44238
     0.36553
     0.34312
     0.30470
     0.24386
     0.19583
     0.25667
     0.10298
     0.17022
     0.20224
     0.22785
     0.15101
     0.21825
     0.28869
     0.15421
     0.33992
     0.27588
     0.32391
     0.30149
     0.25026
     0.27268
     0.33992
     0.32391
     0.30149
     0.21504
     0.24066
     0.28228
     0.27908
     0.18302
     0.33031
     0.22145
     0.24066
     0.32071
     0.23425
     0.23425
     0.27268
     0.23746
     0.30149
     0.29829
     0.33031
     0.19903
     0.27908
     0.30149
     0.27268
     0.16702
     0.35593
     0.29189
     0.27268
     0.37194
     0.33672
     0.25987
     0.25347
     0.21504
     0.30470
     0.26948
     0.27908
     0.24386
     0.22465
     0.20864
     0.14780
     0.11899
     0.17342
     0.22785
     0.09657
     0.18623
     0.15101
     0.19583
     0.12859
     0.09337
     0.20864
     0.17342
     0.21825
     0.17982
     0.14140
     0.18302
     0.23425
     0.14140
     0.11258
     0.14460
    -0.03791
    -0.05071
    -0.09874
    -0.07633
    -0.28765
    -0.19800
    -0.17559
    -0.09874
     0.06135
     0.09657
     0.10938
     0.27588
     0.34312
     0.35593
     0.73695
     1.09236
     1.62067
     2.29947
     3.58343
     4.45754
     4.82256
     4.04130
     0.87463
    -3.05088
    -5.65401
    -3.51195
     0.05495
     2.30908
     1.94726
    -0.23642
    -2.66986
    -4.04347
    -4.57818
    -4.40848
    -3.93140
    -3.45112
    -2.66665
    -1.93342
    -1.14576
    -0.49898
    -0.06032
     0.24386
     0.36553
     0.32711
     0.35913
     0.26627
     0.12539
     0.07736
     0.04855
    -0.03470
    -0.07313
    -0.11475
    -0.09874
    -0.10835
    -0.20440
    -0.17559
    -0.08593
    -0.06352
    -0.12436
    -0.09874
    -0.12756
    -0.10194
    -0.09554
    -0.08593
    -0.01869
    -0.10194
    -0.08914
    -0.00909
     0.08377
     0.03894
     0.05175
    -0.06672
     0.06776
     0.12859
     0.09657
     0.01653
     0.05815
     0.01332
     0.06455
    -0.00909
     0.17022
     0.11258
    -0.03470
     0.03894
     0.03574
     0.09017
     0.02933
     0.02293
     0.05175
     0.16702
     0.13820
     0.07416
     0.09337
     0.05815
     0.08377
     0.05495
     0.15741
     0.15101
     0.11258
     0.14780
     0.18623
     0.25667
     0.22785
     0.17662
     0.22785
     0.21504
     0.36553
     0.33351
     0.35272
     0.35913
     0.41356
     0.41676
     0.52563
     0.63129
     0.55444
     0.57365
     0.66331
     0.68252
     0.72735
     0.65690
     0.63449
     0.72414
     0.75936
     0.69853
     0.67932
     0.66011
     0.68892
     0.63449
     0.61208
     0.66011
     0.50962
     0.49361
     0.49681
     0.42957
     0.25987
     0.11258
    -0.08273
    -0.19160
    -0.39011
    -0.22041
    -0.17559
    -0.14037
    -0.16278
    -0.01229
    -0.11795
    -0.38691
    -0.94724
    -1.44033
    -1.37950
    -0.91842
    -0.49257
    -0.10515
     0.05815
     0.07416
     0.19583
    -0.24283
    -1.93983
    -2.57380
    -2.05189
    -0.93443
    -0.30366
    -0.07633
     0.07096
    -0.37090
    -0.90882
    -1.06251
    -0.90882
    -0.70710
    -0.56301
    -0.30686
    -0.06992
     0.21504
     0.32711
     0.46799
     0.50001
     0.52883
     0.47440
     0.50642
     0.56725
     0.46479
     0.43277
     0.35593
     0.37514
     0.37194
     0.29189
     0.13500
     0.14780
     0.09337
     0.09017
     0.08377
     0.01653
    -0.06032
    -0.09234
    -0.06992
     0.10298
    -0.00589
    -0.06352
    -0.05071
    -0.06352
     0.05815
     0.03574
     0.00052
    -0.00909
     0.01332
     0.09978
     0.13500
     0.11258
     0.08056
     0.08697
     0.07416
     0.19903
     0.21504
     0.10618
     0.17342
     0.23105
     0.21184
     0.23105
     0.17342
     0.20864
     0.17982
     0.30470
     0.25667
     0.22465
     0.17022
     0.14780
     0.15101
     0.17662
     0.24066
     0.15421
     0.16702
     0.26948
     0.35593
     0.31750
     0.41676
     0.40395
     0.36553
     0.44558
     0.47760
     0.50962
     0.45839
     0.40395
     0.43597
     0.55444
     0.69533
     0.60247
     0.46799
     0.43277
     0.50962
     0.39115
     0.31110
     0.22145
     0.31110
     0.44238
     0.47119
     0.57686
     0.58966
     0.43277
     0.46799
     0.48720
     0.76577
     0.78498
     0.69533
     0.70813
     0.72414
     0.95788
     1.13078
     1.11477
     1.14039
     0.95148
     0.75616
     0.53843
     0.45198
     0.12539
    -0.41893
    -0.83518
    -0.72951
    -0.44455
    -0.38371
    -0.27485
    -0.74232
    -1.13295
    -1.79894
    -1.67727
    -0.59183
     0.35913
    -0.31967
    -1.16497
    -1.27383
    -0.73592
    -0.40292
    -0.41893
    -1.33147
    -1.22581
    -0.55981
    -0.41893
    -0.69109
    -1.02729
    -1.23221
    -1.38910
    -1.45634
    -1.48196
    -1.34748
    -1.16177
    -1.03049
    -0.79355
    -0.68148
    -0.57582
    -0.47016
    -0.23322
    -0.23642
    -0.14037
    -0.11155
    -0.09874
    -0.01549
     0.05495
     0.05495
     0.01332
     0.04534
     0.09337
     0.10938
     0.11579
     0.07096
     0.07096
    -0.03791
     0.10618
     0.12539
     0.02933
     0.03574
    -0.00909
    -0.01869
    -0.00268
    -0.02830
    -0.04751
    -0.04431
    -0.05712
    -0.03791
     0.00692
     0.16702
     0.01012
     0.03574
     0.11258
     0.19263
     0.20224
     0.22465
     0.23746
     0.25667
     0.30149
     0.27588
     0.31750
     0.41356
     0.47760
     0.53203
     0.64410
     0.65050
     0.68252
     0.54484
     0.54164
     0.72094
     0.68572
     0.59927
     0.44878
     0.35913
     0.37514
     0.34952
     0.30790
     0.30149
     0.27908
     0.24706
     0.29189
     0.38474
     0.43918
     0.48720
     0.49681
     0.67932
     0.82340
     0.92586
     1.15320
     1.26846
     1.40615
     1.42856
     1.37733
     1.25566
     1.24285
     1.05714
     0.88744
     0.88744
     0.68572
     0.38474
     0.04214
     0.44238
     0.74335
     0.73695
     0.61848
     0.27268
    -0.16278
    -0.54060
    -0.74232
    -0.74232
    -0.70390
    -0.38691
     0.24706
     0.41356
    -0.16918
    -1.15536
    -2.14155
    -2.11593
    -1.07211
    -0.21721
    -0.15958
    -0.86719
    -1.20980
    -1.73491
    -2.09031
    -1.99106
    -1.53639
    -0.51178
     0.04534
    -0.11155
    -0.56942
    -0.92803
    -0.96005
    -0.96965
    -0.73592
    -0.53420
    -0.27485
    -0.09874
    -0.03470
    -0.02510
     0.02293
     0.04534
     0.10618
     0.15421
     0.12219
     0.13500
     0.24386
     0.23425
     0.21825
     0.14460
     0.31750
     0.36233
     0.32711
     0.33672
     0.32391
     0.23746
     0.20224
     0.26307
     0.25987
     0.27908
     0.22465
     0.17662
     0.20864
     0.20224
     0.25026
     0.14140
     0.15421
     0.28228
     0.23746
     0.26307
     0.26948
     0.26948
     0.24066
     0.23105
     0.16702
     0.25026
     0.35272
     0.39755
     0.36873
     0.48400
     0.44878
     0.44878
     0.46479
     0.39755
     0.24386
     0.23746
     0.18943
     0.19903
     0.23105
     0.19903
     0.33351
     0.52242
     0.61528
     0.57686
     0.57686
     0.80419
     0.91305
     1.05394
     1.20443
     1.64308
     1.72313
     1.91204
     2.18420
     2.20982
     2.03692
     1.71353
     1.00591
     0.47119
    -1.48196
    -1.78934
    -0.79675
    -0.37090
    -0.29406
    -0.96005
    -1.63565
    -1.78934
    -1.86618
    -1.77653
    -1.72850
    -1.82776
    -1.48836
    -0.83838
    -0.67188
    -0.47656
    -0.24603
    -0.06992
     0.09337
     0.37514
     0.15741
    -0.88000
    -1.73491
    -1.48836
    -1.31226
    -0.93443
    -0.31967
    -0.49257
    -0.89281
    -1.29625
    -1.41472
    -1.20019
    -1.04330
    -1.07852
    -1.18098
    -0.81917
    -0.22041
    -0.04751
    -0.24283
    -0.52779
    -0.80316
    -1.12655
    -1.12975
    -0.93123
    -0.82557
    -0.91522
    -1.05290
    -1.10093
    -1.03049
    -0.95044
    -0.84478
    -0.85118
    -0.85759
    -0.86079
    -0.77114
    -0.89601
    -0.79675
    -0.95365
    -0.92483
    -0.77434
    -0.81596
    -0.78395
    -0.69429
    -0.74232
    -0.68148
    -0.49578
    -0.40292
    -0.39972
    -0.30686
    -0.20440
    -0.02510
     0.07416
     0.25347
     0.31110
     0.33031
     0.44558
     0.53523
     0.57365
     0.58966
     0.64730
     0.62168
     0.73055
     0.72094
     0.73375
     0.77537
     0.79779
     0.84902
     0.85222
     0.93227
     0.98670
     0.83941
     0.93227
     0.94187
     1.05394
     1.03473
     0.95148
     0.89705
     0.96108
     0.91305
     0.80419
     0.76897
     0.82020
     0.86503
     0.82340
     0.78498
     0.94187
     0.80739
     0.83941
     0.85542
     0.95468
     0.98990
     1.07955
     1.14359
     1.29408
     1.52462
     1.52462
     1.32610
     1.23965
     1.12118
     0.92586
     0.78498
     1.00911
     1.13078
     1.16600
     1.65589
     1.98569
     2.23864
     2.20982
     1.98569
     1.78077
     1.58225
     1.07315
     0.35913
     0.60888
     1.43496
     1.92485
     1.42856
     0.60567
    -0.03150
    -0.46376
    -0.80636
    -1.28664
    -1.45954
    -1.87899
    -2.31765
    -2.16716
    -2.21519
    -2.15755
    -2.23440
    -2.66665
    -2.53538
    -2.34006
    -2.14155
    -2.09031
    -1.95263
    -2.03588
    -2.06790
    -1.67087
    -1.36669
    -1.24502
    -1.22581
    -1.13615
    -1.04330
    -0.78074
    -0.56942
    -0.46696
    -0.43174
    -0.46055
    -0.41253
    -0.27485
    -0.13396
    -0.11795
    -0.23002
    -0.19160
    -0.07633
    -0.04111
    -0.07953
    -0.09554
    -0.09554
    -0.01869
    -0.03791
    -0.07953
    -0.07953
    -0.11475
    -0.16278
    -0.26204
    -0.01229
     0.01332
    -0.08273
    -0.07633
    -0.03791
     0.04214
