# Supplementary material for: Software algorithm and hardware design for real-time implementation of new spectral estimator
Source: Biomed Eng Online. 2014 May 9;13:61. doi: 10.1186/1475-925X-13-61 (PMC4057578; doi:10.1186/1475-925X-13-61)
Supplement: Additional file 2 — txtfiles.zip. [file 1475-925X-13-61-S2.zip › FILE003.TXT]

     0.09131
     0.06001
     0.22904
     0.15391
     0.11009
     0.00993
     0.00367
    -0.00885
     0.09131
     0.14765
     0.00367
     0.04749
    -0.14032
    -0.07145
    -0.30934
    -0.10901
     0.21652
    -0.15910
     0.06627
     0.56083
     0.97400
     0.77993
     0.59213
     0.47944
     0.81123
     1.04286
     0.61091
     0.47944
     0.36676
     0.64221
     0.59839
     0.57335
     0.57961
     0.17895
    -0.00885
    -0.17788
    -0.25300
    -0.51593
    -0.71625
    -1.03552
    -1.04178
    -0.91658
    -0.82268
    -0.67243
    -0.39698
    -0.35316
     0.84253
     1.34961
     0.71733
    -0.14032
     0.40432
     1.24319
     1.40595
     1.56246
     1.41221
     1.29953
     1.49985
     1.65010
     1.79408
     2.08831
     2.05075
     2.55782
     2.10709
     2.23856
     2.53278
     2.34498
     1.48107
     0.89888
    -0.60357
    -2.47536
    -1.46747
     0.21026
     0.39806
    -0.25926
    -1.31723
    -2.45658
    -2.91984
    -3.03252
    -2.69447
    -1.98081
    -2.29382
    -2.24374
    -2.80715
    -1.91821
    -1.09812
    -0.84772
    -0.76633
    -0.58479
    -0.35942
    -0.19040
    -0.17162
    -0.12779
    -0.18414
    -0.32812
    -0.39698
    -0.49089
    -0.54723
    -0.01511
     0.05375
     0.19147
     0.23530
     0.19147
     0.26034
     0.41058
     0.16017
     0.40432
     0.93644
     1.11798
     1.12424
     0.76115
     0.66725
     0.86757
     0.69229
     0.94896
     0.94270
     0.66099
     0.49196
     0.58587
     0.70481
     0.42936
     0.27912
     0.21652
     0.15391
     0.18521
     0.04749
    -0.14658
    -0.09023
    -0.10901
    -0.32812
    -0.29682
    -0.15910
    -0.34690
    -0.04015
     0.04749
     0.11635
     0.17895
    -0.09649
    -0.15284
    -0.15284
     0.24782
     0.28538
     0.44814
     0.37302
     0.32920
     0.33546
     0.34798
     0.57335
     0.53579
     0.41684
     0.48570
     0.38554
     0.37302
     0.40432
     0.31668
     0.36050
     0.42936
     0.40432
     0.37302
     0.14139
    -0.17162
    -0.29056
    -0.26552
     0.37928
     1.20562
     1.43099
     1.36839
     1.24945
     1.26823
     0.91766
     0.77367
     0.69855
     0.86131
     0.83001
     0.84879
     0.97400
     0.78619
     0.51074
    -0.06519
    -0.19666
    -0.48463
    -0.51593
    -0.20292
    -0.32186
    -1.22333
    -1.78674
    -2.62561
    -1.98707
     0.07253
     2.40132
     1.18058
    -0.00885
     0.58587
     0.84879
     1.24945
     1.61880
     2.31994
     2.37002
     2.69555
     3.05238
     3.68466
     3.44677
     3.58450
     3.34661
     1.96311
     0.19147
    -1.00422
    -1.89943
    -0.78511
     0.93644
     0.39180
    -0.86024
    -1.54886
    -2.74455
    -3.52082
    -3.47073
    -3.28293
    -2.80715
    -2.25000
    -2.11227
    -1.71162
    -1.51756
    -1.42991
    -1.16699
    -1.05430
    -1.04804
    -0.23422
    -0.40950
    -0.18414
    -0.27178
    -0.25300
    -0.27178
    -0.46584
    -0.22170
    -0.06519
     0.08505
     0.19773
     0.32920
     0.16017
     0.58587
     1.17432
     0.52326
     0.17895
     0.03497
     0.36050
     0.63595
     0.31042
     0.41058
     0.31668
     0.24782
     0.31668
     0.21026
     0.14139
    -0.00885
    -0.15284
    -0.30308
    -0.17162
    -0.03389
    -0.04015
    -0.06519
    -0.26552
     0.09757
    -0.03389
    -0.06519
     0.05375
    -0.12153
     0.04749
     0.09757
     0.15391
    -0.03389
     0.00367
     0.02245
     0.01619
     0.12261
     0.15391
    -0.02763
    -0.18414
     0.13513
     0.09757
     0.14139
    -0.02137
     0.01619
    -0.00259
    -0.17788
    -0.23422
    -0.04015
    -0.02763
     0.10383
     0.04749
     0.07879
     0.05375
    -0.09023
    -0.35942
    -0.03389
     0.05375
    -0.01511
     0.00367
    -0.14032
    -0.02763
    -0.00885
    -0.02137
    -0.10901
    -0.24048
    -0.25300
    -0.40950
    -0.30934
    -0.44706
    -0.40324
    -0.67869
    -0.63487
    -0.27804
    -0.14032
     0.14765
     0.52952
     1.10546
     1.50611
     1.26197
     0.32294
    -0.11527
    -0.72877
    -0.68495
    -0.16536
     0.28538
     0.32920
     0.11009
     0.15391
     0.33546
    -0.39072
    -1.22333
    -1.66154
    -1.55512
    -0.89780
    -0.64113
    -0.19666
     0.07253
     0.94896
     0.84253
     0.42936
     0.75489
     0.68603
     0.56083
     0.98652
     1.11172
     1.25571
     1.03660
     0.46066
     0.32294
     0.75489
     0.19147
    -0.09649
     0.13513
     0.26034
     0.02245
    -0.34690
    -0.54097
    -0.62235
    -0.60357
    -0.80389
    -0.55349
    -0.30308
    -0.43454
    -0.35942
    -0.30308
    -0.22796
    -0.04641
     0.14139
     0.36050
     0.69229
     1.03034
     0.98026
     0.92392
     0.87384
     1.14928
     1.18684
     1.40595
     1.49985
     1.43099
     1.45603
     1.15554
     0.95522
     0.76741
     0.75489
     0.61091
     0.42310
     0.30416
     0.02245
    -0.02137
    -0.00259
     0.01619
    -0.22796
    -0.47210
    -0.13405
    -0.32186
    -0.32186
    -0.31560
    -0.38446
    -0.49715
    -0.72251
    -0.45332
    -0.48463
    -0.43454
    -0.37194
    -0.54097
    -0.54097
    -0.48463
    -0.50967
    -0.79763
    -0.58479
    -0.57853
    -0.57227
    -0.69747
    -0.70999
    -0.80389
    -0.92284
    -0.89154
    -0.96666
    -0.89154
    -0.98544
    -1.22959
    -1.30471
    -1.22959
    -1.28593
    -1.37983
    -1.37357
    -0.83520
    -0.47210
    -0.17162
    -0.40950
    -0.52845
    -0.65991
    -0.36568
     0.05375
     0.23530
     0.24782
     0.09757
     0.17269
     0.08505
     0.08505
    -0.19040
    -0.42202
    -0.49089
    -1.15447
    -1.42365
    -1.66154
    -1.22333
    -0.75381
    -0.54097
     0.58587
     1.62506
     1.65636
     0.43562
    -0.67243
    -1.32349
    -0.40324
     0.27912
     0.83001
     0.99278
     1.00530
     0.56709
     0.32920
    -0.34690
    -0.91658
    -1.30471
    -1.66154
    -1.59894
    -1.49878
    -1.31723
    -1.37357
    -1.30471
    -0.81642
    -0.38446
    -0.49715
    -1.16073
    -0.67243
    -0.30934
    -0.04015
     0.07253
    -0.21544
     0.57961
     0.86131
     1.78156
     1.98189
     1.40595
     0.91140
     0.82375
     1.08042
     1.87546
     1.92555
     1.82538
     1.80034
     1.56246
     1.31831
     1.11798
     0.36050
     0.66725
     0.85505
     0.75489
     0.71107
     0.27912
    -0.07771
    -0.99796
    -1.47373
    -1.21707
    -0.45332
    -0.15910
    -0.02137
    -0.04015
     0.15391
     0.26034
     0.36050
     0.05375
    -0.22796
    -0.25926
     0.14139
     0.48570
     0.61717
     1.03660
     0.95522
     0.92392
     0.93018
     0.79245
     1.11172
     1.15554
     0.74237
     0.67977
     0.88010
     0.90514
     0.98026
     0.67351
     0.39180
     0.13513
     0.04123
    -0.62235
    -0.62235
    -0.44080
    -0.53471
    -0.80389
    -0.77885
    -1.17325
    -1.50504
    -1.66154
    -1.85561
    -2.03715
    -1.84309
    -1.16073
    -1.39861
    -1.30471
    -1.04804
    -1.20455
    -1.24837
    -1.02926
    -1.01048
    -0.92910
    -0.84772
    -0.53471
    -0.70373
    -0.67869
    -0.60357
    -0.63487
    -0.56601
    -0.64739
    -0.72251
    -0.62235
    -0.50341
    -0.47210
    -0.47210
    -0.71625
    -0.58479
    -0.54723
    -0.60357
    -0.10275
    -0.12779
    -0.08397
     0.12887
     0.13513
     0.19773
     0.09757
     0.13513
     0.29164
     0.62343
     1.13676
     1.56872
     2.45766
     3.70344
     4.91165
     3.61580
     0.84879
    -2.98244
    -5.24863
    -3.16398
     0.16017
     1.91303
     0.97400
    -0.99796
    -2.48162
    -3.67106
    -4.54123
    -4.79789
    -4.50992
    -3.99033
    -3.47699
    -3.13268
    -2.66317
    -1.94325
    -1.58016
    -0.87276
    -0.17162
     0.34172
     0.25408
     0.67977
     0.99278
     1.21815
     1.49985
     1.93807
     2.47018
     2.50774
     2.40132
     2.38254
     2.33246
     2.90214
     2.68303
     2.47644
     2.70181
     2.72685
     2.40132
     2.09457
     1.57498
     1.68766
     1.61880
     1.52489
     1.35587
     1.18684
     1.06164
     1.04286
     0.61717
     0.52952
     0.15391
    -0.24048
    -0.26552
    -0.54097
    -0.39698
    -0.60983
    -0.91658
    -1.16699
    -1.15447
    -1.36731
    -1.51130
    -1.32349
    -1.54260
    -1.71788
    -1.61772
    -1.16073
    -0.87902
    -0.79763
    -0.49715
    -0.26552
     0.17269
     0.32294
    -0.03389
    -0.23422
     0.02871
     0.46692
     0.67351
     0.78619
     0.74237
     0.56083
     0.32920
     0.46066
     0.49196
     0.17895
     0.11635
     0.10383
     0.39806
     0.51074
     0.45440
     0.41684
     0.44814
     0.16643
    -0.08397
     0.07879
     0.19773
     0.24782
     0.21026
     0.07879
     0.32920
    -0.09649
    -0.27804
    -0.49715
    -0.54723
    -0.72251
    -0.70373
    -0.86024
    -0.93536
    -0.87902
    -0.76007
    -0.84772
    -0.79763
    -0.97918
    -0.96040
    -1.15447
    -0.83520
    -0.82894
    -0.92284
    -1.21707
    -1.17325
    -0.95414
    -0.90406
    -0.97918
    -1.26089
    -1.45495
    -1.53008
    -1.63650
    -1.76796
    -1.66154
    -1.24211
    -0.67243
     0.45440
     0.82375
     0.17895
    -0.35942
    -0.45958
    -0.24048
    -0.06519
     0.31668
     0.49196
     0.62343
     0.66099
     0.57335
     0.41058
     0.34172
     0.51700
     1.36213
     2.36376
     1.46855
     0.07253
    -0.47210
    -0.24674
    -0.51593
    -0.30308
     0.06001
     1.45603
     1.95059
     0.45440
     0.00367
     0.15391
    -0.01511
    -0.35316
    -0.86650
    -1.22959
    -0.64739
    -0.57853
    -0.28430
     0.14139
     0.12261
     0.37928
    -0.04641
    -0.19666
    -0.30934
    -0.09023
    -0.27178
     0.00367
     0.47318
     0.91140
     1.22441
     1.41221
     1.21815
     1.41847
     1.06164
     0.46692
     0.61091
     0.86757
     1.09294
     1.26823
     0.45440
    -0.49089
    -0.70373
    -0.86650
    -0.81642
    -0.86024
    -1.04804
    -1.46747
    -1.66780
    -1.62398
    -1.74292
    -1.47999
    -0.84146
    -0.77259
    -0.86024
    -0.97918
    -0.27178
     0.17269
     0.17895
     0.26034
     0.68603
     0.88010
     1.42473
     0.48570
    -0.62861
    -0.49715
    -0.14658
     0.00367
     0.04749
    -0.31560
    -0.49715
    -0.39072
    -0.20292
    -0.15284
    -0.01511
     0.12261
     0.21026
     0.15391
     0.24782
     0.18521
     0.02871
     0.39180
     0.62343
     0.64847
     0.70481
     0.53579
     0.30416
     0.16643
     0.03497
    -0.03389
    -0.31560
    -0.40324
    -0.56601
    -0.44080
    -0.54723
    -0.76633
    -0.96666
    -0.77259
    -0.65991
    -0.81015
    -0.74755
    -0.84146
    -0.76007
    -0.87902
    -0.87276
    -0.64113
    -0.84772
    -0.78511
    -0.87902
    -0.79137
    -0.69121
    -0.59731
    -0.75381
    -0.84146
    -0.51593
    -0.69747
    -0.71625
    -0.72251
    -0.91032
    -1.24211
    -1.44869
    -1.97455
    -2.13731
    -2.21244
    -0.87276
     0.83627
     1.75652
     0.65473
     0.47318
     1.45603
     2.03823
     1.80660
     2.18221
     3.22140
     3.54693
     3.62206
     3.35287
     3.40921
     3.49685
     3.37165
     2.79571
     2.26360
     1.84416
     1.27449
     0.44188
    -0.33438
    -0.69747
    -0.85398
    -0.83520
    -0.73503
    -0.95414
    -1.02926
    -0.97918
    -0.99796
    -0.59105
    -0.30934
    -0.29682
    -0.41576
    -0.27804
    -0.12779
     0.33546
     0.41058
     0.45440
     0.32294
    -0.21544
    -0.59731
    -0.22170
     0.34172
     0.63595
     0.64847
     0.37302
     0.06627
    -0.55349
    -1.01674
    -1.31097
    -1.45495
    -1.60520
    -1.11690
    -0.66617
    -0.64739
    -1.30471
    -2.35016
    -3.42691
    -2.99496
    -2.49414
    -2.56301
    -2.50666
    -2.58805
    -2.49414
    -2.65691
    -2.23748
    -1.38609
    -0.39072
    -0.41576
    -0.57227
     0.22904
     1.04286
     1.26823
     1.36839
     1.48107
     1.84416
     1.75026
     1.97563
     2.23856
     2.43888
     2.43888
     2.16969
     1.95059
     1.65636
     1.23067
     0.82375
     0.75489
     0.86131
     0.90514
     1.08042
     1.29953
     1.07416
     0.68603
     0.10383
    -0.27178
    -0.12153
     0.21652
     0.49822
     0.26034
    -0.03389
    -0.00885
    -0.47837
    -0.50967
    -0.52845
    -0.91658
    -0.63487
    -0.52845
    -0.64113
    -0.71625
    -0.74755
    -0.71625
    -0.69121
    -0.64739
    -0.74129
    -0.79137
    -0.86024
    -0.87276
    -0.77259
    -0.98544
    -0.82894
    -0.92284
    -1.09812
    -0.96666
    -0.82268
    -0.93536
    -0.96040
    -0.99796
    -0.81015
    -0.77259
    -0.77259
    -0.94788
    -1.09812
    -1.29845
    -1.31723
    -1.72414
    -1.65528
    -1.81804
    -1.12316
     0.42310
     1.67514
     2.05701
     2.09457
     1.15554
    -0.09649
     0.28538
     1.43725
     1.81912
     2.36376
     3.28401
     3.89750
     3.40921
     2.85205
     2.18221
     1.34335
     1.27449
     1.03660
     0.74237
     0.33546
     0.02245
    -0.07145
     0.09757
     0.17269
    -0.10901
    -0.22170
    -0.26552
    -0.12153
    -0.67869
    -1.07308
    -0.95414
    -0.84772
    -0.58479
    -0.37194
    -0.18414
    -0.75381
    -1.09186
    -1.23585
    -1.32975
    -1.40487
    -1.45495
    -1.33601
    -1.63024
    -1.77422
    -1.69284
    -1.47999
    -1.02300
    -0.81015
    -0.37194
     0.27912
     0.39180
     0.69855
     0.09757
    -0.35316
    -0.06519
     0.57961
     1.02408
     1.43099
     1.59376
     1.40595
     1.08668
     0.70481
     0.99904
     1.20562
     0.47944
    -0.19666
    -0.44706
    -0.27178
    -0.10275
     0.33546
     0.46066
     0.76741
     0.89888
     0.39180
    -0.33438
    -0.64739
    -0.77259
    -0.54723
    -0.30934
    -0.52219
    -0.96666
    -0.44080
     0.02245
    -0.50341
    -1.03552
    -1.11064
    -1.21707
    -1.29845
    -1.06056
    -0.35942
    -0.19666
    -0.47837
    -0.31560
    -0.40324
    -0.24048
    -0.04641
    -0.04015
    -0.02137
     0.10383
     0.21026
     0.24156
    -0.00885
    -0.43454
    -0.39072
    -0.50967
    -0.30308
    -0.48463
    -0.44080
    -0.70999
    -0.58479
    -0.46584
    -0.03389
    -0.39698
    -0.56601
    -0.25300
    -0.05267
    -0.13405
    -0.24048
    -0.25926
     0.01619
     0.13513
     0.22904
     0.14765
    -0.00885
     0.02245
     0.16017
     0.52952
     0.76741
     0.64221
    -0.10901
     0.05375
     0.33546
     0.45440
     0.52952
     0.40432
     0.58587
     0.88636
     0.49822
    -0.14032
    -0.94162
    -1.53634
    -2.12479
    -1.78048
    -0.78511
     1.06790
     2.47018
     2.66425
     1.41847
     0.19773
    -0.84146
    -0.88528
     0.07879
     1.84416
     2.98978
     2.93970
     2.52026
     2.11961
     1.73774
     0.99904
     0.60465
     0.80497
     0.40432
    -0.49715
    -1.02300
    -1.21081
    -1.29845
    -1.31097
    -1.16699
    -0.99796
    -0.94162
    -1.25463
    -1.42991
    -1.62398
    -1.85561
    -1.75544
    -1.51130
    -1.25463
    -0.96666
    -1.29219
    -1.15447
    -1.11690
    -0.89154
    -0.72251
    -0.71625
    -0.00885
     0.62343
     0.69229
     0.61091
     0.96774
     1.16180
     0.67351
     0.75489
     1.62506
     1.96937
     1.43099
     0.76741
     0.65473
     0.77993
     0.83627
     0.51700
     0.18521
    -0.20918
    -0.22170
    -0.65991
    -0.88528
    -0.77885
    -0.68495
    -0.83520
    -0.54723
    -0.00885
     0.03497
    -0.25926
     0.03497
     0.41684
     0.88636
     0.90514
     0.42310
     0.32294
     0.35424
     0.35424
     0.51074
     0.65473
     0.49822
     0.42936
     0.17269
     0.44188
     0.25408
    -0.03389
    -0.24048
    -0.42202
    -0.73503
    -1.07934
    -1.23585
    -0.87276
    -0.43454
    -0.60983
    -0.94788
    -1.31097
    -1.54886
    -1.73040
    -1.54260
    -1.05430
    -0.65365
    -0.95414
    -0.96666
    -1.04178
    -0.86650
    -0.54097
    -0.45958
    -0.14032
    -0.04015
    -0.05893
    -0.04641
    -0.25300
    -0.15284
    -0.28430
    -0.32812
    -0.49089
    -0.40950
    -0.87902
    -1.28593
    -1.46121
    -0.84146
     0.34172
     1.50611
     1.39969
     0.83001
     0.49822
     0.45440
     0.84253
     0.99278
     1.28701
     1.36839
     1.38717
     1.58750
     1.75652
     1.56246
     1.28701
     0.99278
     0.60465
     0.45440
     0.14765
    -0.38446
    -0.57853
    -0.60357
    -0.11527
     0.71733
     1.46229
     2.10709
     1.54367
     0.96774
    -0.29682
    -1.11690
    -0.25300
     0.32920
     0.41058
    -0.01511
    -0.35942
    -0.30308
    -0.04015
    -0.27804
    -0.46584
    -0.24674
    -0.22170
    -0.36568
    -0.08397
     0.37302
     0.88010
     1.28701
     1.70018
     1.98189
     2.05701
     2.58287
     2.72685
     2.63921
     2.57661
     2.48270
     2.38254
     2.19473
     2.06327
     1.60628
     1.08042
     0.82375
     0.98026
     0.78619
     0.49822
     0.47944
     0.54205
    -0.10275
    -0.39072
    -0.61609
    -0.74129
    -0.47837
    -0.05893
     0.48570
     0.25408
     0.37928
    -0.02763
    -0.22796
     0.11635
     0.73611
     0.99904
     1.14302
     0.44188
    -0.05893
     0.05375
     0.26034
     0.24782
     0.37302
     0.16643
    -0.24048
    -0.59105
    -0.89780
    -1.09812
    -1.54260
    -1.63650
    -1.61772
    -1.79926
    -1.80552
    -1.76170
    -1.77422
    -1.74918
    -1.94951
    -2.06845
    -2.04341
    -1.91195
    -1.93073
    -1.54886
    -1.24837
    -1.21081
    -1.19829
    -1.20455
    -1.01048
    -1.00422
    -0.91032
    -0.95414
    -0.90406
    -0.98544
    -0.92284
    -0.84772
    -0.87902
    -0.80389
    -1.05430
    -1.03552
    -1.16073
    -1.14820
    -1.45495
    -1.21707
    -0.84772
    -0.89780
    -0.79763
    -0.82268
    -0.81642
    -0.95414
    -0.77259
    -0.57853
    -0.44080
    -0.06519
    -0.29682
    -0.19040
     0.00993
     0.07879
     0.10383
    -0.18414
     0.06001
     0.15391
     0.11009
     0.24782
     0.35424
     0.19147
     0.06001
    -0.09023
    -0.02137
    -0.29056
    -0.34064
    -0.49715
    -0.38446
    -0.65365
    -0.82268
    -1.49878
    -1.27967
    -1.75544
    -1.61772
    -0.19040
     0.00993
     0.98652
     1.21188
     1.12424
     1.09294
     1.31831
     1.47481
     1.87546
     2.08831
     2.37002
     2.77693
     2.63295
     2.70807
     2.73311
     2.08831
     2.03197
     1.73148
     1.10546
     0.54831
     0.22904
    -0.20292
    -0.07145
    -0.26552
    -0.39698
    -0.70373
    -0.67869
    -0.70999
    -0.93536
    -0.84772
    -0.60357
    -0.85398
    -0.91658
    -0.89154
    -0.96040
    -0.96666
    -0.62235
    -0.71625
    -0.28430
     0.04123
    -0.37194
    -0.89780
    -0.90406
    -0.95414
    -1.07934
    -1.62398
    -1.64902
    -1.86187
    -1.73666
    -1.71162
    -1.09186
     0.14139
     0.36676
    -0.25926
    -0.60983
    -0.50341
    -0.44080
    -1.22959
    -1.47999
    -1.05430
    -0.38446
     0.51074
     0.84879
     0.07253
    -1.16073
    -1.69910
    -2.24374
    -2.68821
    -2.61309
    -2.36268
    -1.94951
    -2.03089
    -2.25626
    -2.43780
    -2.46910
    -1.91195
    -1.53634
    -1.17951
    -1.04804
    -0.87902
    -0.92910
    -0.79137
    -0.80389
    -0.39698
     0.21026
     0.39806
     0.46066
     0.01619
     0.36050
     0.56083
     0.97400
     1.41221
     1.58750
     1.48733
     1.18058
     1.39969
     1.25571
     1.29327
     1.49359
     1.44351
     1.28075
     0.91766
     0.66725
     0.62343
     0.61091
     0.35424
     0.00993
    -0.28430
    -0.40950
    -0.51593
    -0.63487
    -0.27804
    -0.32812
    -0.46584
    -0.50341
    -0.32812
    -0.38446
    -0.17788
    -0.30934
    -0.39072
    -0.29056
    -0.08397
    -0.02763
    -0.19040
    -0.41576
    -0.45332
    -0.63487
    -0.42828
     0.21652
     0.02871
     0.57335
     0.62343
     0.62343
     0.45440
     0.17269
     0.27912
     0.64847
     1.02408
     1.14928
     1.24945
     1.09294
     1.47481
     1.78156
     1.71270
     1.57498
     0.71733
     0.29790
     0.70481
     0.84253
     0.71733
     0.79245
     0.54831
     0.50448
     0.36676
     0.26660
    -0.22796
    -0.64113
    -0.77885
    -0.95414
    -1.19203
    -0.83520
    -0.84146
    -0.84146
    -1.09812
    -0.95414
    -1.01048
    -0.98544
    -0.45332
    -0.02137
     0.27286
     0.71733
     0.19773
    -0.50341
    -0.92284
    -0.60983
    -0.60983
    -0.54723
    -0.51593
    -0.74755
    -0.76007
    -0.88528
    -0.91658
    -1.34227
    -1.43617
    -1.66780
    -1.17325
    -0.72251
    -0.32186
    -0.05893
    -0.02763
    -0.00259
    -0.31560
     0.36676
     1.06790
     0.83627
     0.57961
     0.37302
     0.27912
     0.57335
     0.76741
     0.86131
     0.75489
     0.43562
    -0.38446
    -0.62235
    -0.42202
    -0.32186
    -0.11527
    -0.02137
     0.42936
     0.24156
    -0.09023
     0.00367
    -0.10275
    -0.32186
    -0.72877
    -0.99170
    -1.02300
    -1.23585
    -1.48625
    -0.72251
     1.33083
     1.98815
     0.51700
    -0.57853
    -0.42828
     0.02245
     0.24782
     0.81123
     1.87546
     2.27612
     2.59539
     2.46392
     1.78156
     1.29327
     1.31831
     1.12424
     1.15554
     1.04912
     0.94896
     0.67977
     0.72359
     0.57961
    -0.07145
    -0.22170
    -0.43454
    -0.60983
    -0.80389
    -0.95414
    -0.98544
    -0.96666
    -0.81015
    -0.81015
    -0.45332
    -0.60983
    -0.62861
    -0.81015
    -0.57227
    -0.27804
    -0.37820
    -0.45958
    -0.37820
    -0.23422
    -0.18414
    -0.20292
    -0.33438
    -0.39698
    -0.56601
    -0.70999
    -0.60983
    -0.70373
    -0.82268
    -1.06056
    -0.77259
    -0.36568
    -0.00259
     0.46692
     0.59839
     0.29790
    -0.03389
    -0.24048
     0.06001
     0.39180
     0.51074
     0.80497
     0.84253
     0.86757
     0.54205
     0.54831
     0.12887
     0.11009
     0.06001
    -0.27804
    -0.29056
    -0.35316
    -0.34690
    -0.23422
    -0.39698
    -0.42828
    -0.42828
    -0.60357
    -0.66617
    -0.50341
    -0.47210
    -0.62235
    -0.39698
     0.32920
     1.04912
     0.68603
     0.04123
    -0.65991
    -1.15447
    -1.45495
    -1.14194
    -0.99170
    -1.01048
    -1.92447
    -2.71325
    -1.31097
    -0.37194
    -1.51756
    -2.95114
    -3.72114
    -3.32675
    -3.18903
    -2.78837
    -2.56301
    -2.18114
    -1.83683
    -1.45495
    -0.98544
    -0.73503
    -0.67869
    -0.72251
    -0.44080
    -0.42202
    -0.43454
    -0.47837
    -0.92910
    -0.88528
    -0.96666
    -0.99796
    -0.34690
     0.10383
     1.63132
     1.98815
     0.99278
     0.12887
     0.07253
     0.53579
     1.33709
     2.56409
     3.01482
     2.39506
     1.90677
     1.93807
     2.01319
     1.91303
     2.33246
     2.28864
     1.64384
     0.90514
     0.69229
     0.55457
     0.39806
     0.26660
     0.15391
     0.02245
     0.01619
    -0.02137
    -0.19040
    -0.09649
     0.14765
     0.58587
     0.85505
     0.61091
     0.35424
     0.04749
    -0.09023
     0.16643
     0.21652
     0.39180
     0.24156
     0.23530
     0.30416
     0.18521
    -0.14658
    -0.25300
    -0.14032
    -0.14658
    -0.29682
    -0.22170
    -0.29056
    -0.35316
    -0.25926
    -0.24048
    -0.01511
    -0.05893
     0.08505
     0.06627
     0.09757
     0.21026
     0.17895
    -0.11527
     0.15391
     0.25408
     0.03497
     0.16643
     0.11009
     0.03497
     0.08505
     0.03497
     0.34798
     0.36676
     0.60465
     0.72985
     0.46066
     0.32920
     0.32294
     0.09131
     0.45440
     0.74863
     0.71733
     0.75489
     0.59213
     0.32920
     0.18521
     0.21652
     0.02245
     0.00367
    -0.30934
    -0.19666
     0.17269
     0.67977
     0.81749
     0.72359
     0.67351
     1.47481
     1.76904
     1.89425
     1.31831
     0.89262
     0.69229
     0.62969
     0.86757
     1.14302
     1.53741
     1.31831
     1.21188
     1.30579
     1.52489
     1.53741
     1.32457
     1.75026
     1.18058
    -0.05893
    -1.77422
    -1.78048
    -0.93536
    -0.10901
     0.17895
    -0.46584
    -0.97918
    -1.47999
    -2.02463
    -2.21870
    -2.81341
    -2.61935
    -2.58179
    -1.83057
    -1.06682
    -0.85398
     0.15391
     0.52326
     0.98026
     1.11798
     1.49985
     1.21188
     1.01156
     1.20562
     1.46229
     1.24945
     0.88636
     0.62969
     0.13513
    -0.22170
    -0.47210
    -1.07308
    -1.29845
    -1.68658
    -1.91821
    -1.94325
    -1.97455
    -1.94325
    -1.91821
    -2.05593
    -1.89943
    -1.76170
    -1.36105
    -1.07308
    -0.86024
    -0.85398
    -0.65365
    -0.55975
    -0.30308
    -0.06519
    -0.14658
    -0.10901
     0.01619
     0.22904
     0.47318
     0.41058
     0.42310
     0.31042
     0.31668
     0.28538
     0.42310
     0.36676
     0.49822
     0.44814
     0.42310
     0.56709
     0.62343
     0.59839
     0.47944
     0.61717
     0.76741
     0.82375
     0.89262
     0.78619
     0.74237
     0.79871
     0.84879
     0.56709
     0.64847
     0.74237
     0.49196
     0.62969
     0.71733
     0.51074
     0.29164
    -0.06519
    -0.04641
    -0.02137
     0.13513
    -0.04015
    -0.15910
    -0.24048
    -0.08397
    -0.28430
    -0.25926
    -0.07145
    -0.26552
    -0.29056
    -0.38446
    -0.25926
    -0.34064
    -0.18414
    -0.01511
     0.33546
     0.37302
     0.29790
     0.16017
     0.04749
     0.18521
     0.27912
     0.20400
     0.57335
     0.52326
     0.45440
     0.51074
     0.53579
     0.43562
     0.09131
     0.04123
     0.07253
     0.29164
     0.26034
    -0.05893
    -0.20918
    -0.51593
    -0.35316
    -0.70373
    -0.55975
    -1.10438
    -1.74292
    -1.88065
    -1.63650
     0.42936
     2.96474
     4.34824
     2.48896
     0.22278
    -0.20292
    -0.94788
    -1.45495
    -0.93536
     0.11635
     0.44814
     1.05538
     0.44814
    -0.82894
    -1.74292
    -2.16862
    -2.71951
    -3.11390
    -3.68358
    -3.63350
    -2.86350
    -2.27504
    -1.98707
    -0.27804
     0.83001
     1.18058
     0.86757
     0.21652
     0.10383
     0.74237
     1.09920
     1.45603
     2.11961
     2.20725
     1.98189
     1.65636
     1.53741
     1.86920
     1.64384
     1.17432
     0.95522
     0.84253
     1.09294
     0.99278
     1.53115
     1.75652
     1.29953
     1.01156
     0.93644
     1.07416
     0.82375
     0.71107
     0.99278
     0.82375
     0.46692
     0.17895
    -0.15284
    -0.19040
    -0.22170
    -0.29056
    -0.15284
    -0.19666
    -0.35316
    -0.29056
    -0.39072
    -0.42828
    -0.40950
    -0.57227
    -0.62235
    -0.51593
    -0.31560
    -0.34064
    -0.35942
    -0.23422
    -0.34690
    -0.31560
    -0.14658
     0.09131
    -0.29056
    -0.34690
    -0.27804
    -0.11527
    -0.28430
    -0.24048
    -0.42202
    -0.30934
    -0.22796
    -0.25300
    -0.25926
    -0.28430
    -0.39072
    -0.27804
    -0.48463
    -0.17162
    -0.40950
    -0.54097
    -0.47837
    -0.39072
    -0.30934
    -0.43454
    -0.38446
    -0.42828
    -0.30308
    -0.27804
    -0.15284
    -0.29682
    -0.32812
    -0.32186
    -0.40950
     0.02871
     0.12261
     0.00367
     0.07253
     0.22278
     0.18521
     0.22278
     0.11009
     0.14765
     0.16017
     0.17895
     0.29790
     0.14139
    -0.12779
    -0.22170
    -0.47837
    -0.01511
     0.28538
     0.29164
    -0.07145
    -0.52845
    -0.86650
    -1.39235
    -1.52382
    -1.59894
    -1.13568
    -0.62861
    -0.63487
    -0.53471
    -0.50967
    -0.51593
    -0.46584
    -0.59105
     0.06001
    -0.26552
    -0.64113
    -0.56601
    -0.30934
    -0.04015
     0.80497
     1.19936
     0.54205
     0.92392
     1.78156
     1.49985
     1.49359
     0.31668
    -0.96040
    -1.29845
    -1.27967
    -0.82268
    -0.49089
    -0.84146
    -0.55975
    -0.70373
    -0.87276
    -1.36731
    -2.03715
    -2.11853
    -2.38146
    -2.01211
    -1.14820
    -0.72877
    -0.59105
    -0.42202
    -0.09649
     0.38554
     0.62343
     0.81123
     0.87384
     1.25571
     1.24945
     1.56246
     1.52489
     1.40595
     1.46855
     1.61880
     1.32457
     1.13676
     1.33709
     1.35587
     1.56872
     1.85042
     1.36213
     1.11798
     0.97400
     0.91766
     0.81749
     0.84253
     0.57335
     0.62969
     0.62969
     0.79871
     0.74863
     0.57961
     0.26660
     0.13513
    -0.17162
     0.37302
     0.44188
     0.16017
     0.19147
     0.00993
    -0.02763
     0.02871
    -0.00259
    -0.08397
    -0.06519
    -0.07771
    -0.17788
    -0.07145
    -0.20918
    -0.21544
    -0.47837
    -0.14658
    -0.15284
    -0.34690
    -0.22796
    -0.29056
    -0.32186
    -0.33438
    -0.39698
    -0.35942
    -0.32812
    -0.45958
    -0.59105
    -0.58479
    -0.41576
    -0.14032
    -0.47210
    -0.10901
    -0.04641
    -0.13405
    -0.09649
    -0.34690
    -0.43454
    -0.37194
    -0.35316
    -0.25300
     0.08505
     0.03497
    -0.30308
    -0.16536
    -0.04641
    -0.09023
    -0.07771
    -0.20292
    -0.19666
    -0.53471
    -0.70373
    -0.89780
    -0.74755
    -0.42828
    -0.09649
    -0.17162
    -0.15284
    -0.50967
    -0.64739
    -0.84146
    -0.82894
    -0.96666
    -0.91658
    -0.82268
    -0.16536
    -0.33438
    -0.59731
    -0.42828
    -0.74129
    -0.81015
    -0.64739
    -0.34064
    -0.46584
    -0.70373
    -0.45958
     0.23530
     0.37928
     0.14139
    -0.12153
    -0.59105
    -0.34690
     0.30416
     0.88636
     1.46855
     0.93644
     0.99278
     0.66099
     0.56083
     0.59213
     0.69855
     0.62969
     0.67351
     0.99278
     0.71733
     0.77993
     0.55457
     0.53579
     0.27912
    -0.29056
     0.07253
     0.24156
     0.09757
     0.29790
     0.59213
     0.08505
    -0.04641
    -0.10275
    -0.41576
    -0.48463
    -0.42828
    -0.25300
    -0.31560
    -0.39698
    -0.30308
    -0.57227
    -0.70373
    -0.72251
    -0.83520
    -0.82268
    -0.81015
    -0.80389
    -0.75381
    -0.72877
    -0.76007
    -0.69121
    -0.51593
    -0.50967
    -0.58479
    -0.64113
    -0.44706
    -0.47837
    -0.54723
    -0.29056
    -0.54097
    -0.47210
    -0.47837
    -0.35316
    -0.26552
    -0.15284
    -0.19666
    -0.36568
    -0.22796
    -0.13405
    -0.02137
    -0.14032
     0.13513
     0.16017
     0.07879
     0.08505
    -0.00885
     0.15391
     0.14139
     0.17895
     0.31042
     0.52952
     0.39180
     0.28538
     0.27912
     0.39180
     0.47944
     0.31042
     0.12887
     0.48570
     0.39180
     0.32920
     0.33546
     0.32294
     0.22278
     0.23530
     0.16643
     0.34172
     0.39180
     0.25408
     0.21652
     0.31042
     0.48570
     0.58587
     0.79871
     0.94896
     0.98026
     0.89888
     0.71107
     0.47944
     0.36050
     0.20400
     0.04123
    -0.39072
    -0.87276
    -0.47837
    -0.14032
    -0.53471
    -1.16073
    -1.60520
    -2.03089
    -1.54886
    -1.74292
    -2.13105
    -1.84309
    -1.78674
    -1.68658
    -1.32975
    -1.00422
    -1.24211
    -1.09186
    -0.94788
    -1.02300
    -1.06056
    -1.27967
    -0.92910
    -1.04178
    -0.97292
    -1.00422
    -0.82268
     0.22278
     0.02871
     0.65473
     0.62343
     0.12887
    -0.09649
     0.41684
     1.08668
     1.04912
     1.50611
     1.44351
     1.37465
     1.41221
     1.81286
     1.63758
     1.62506
     2.15091
     1.58750
     0.76741
     0.49196
     0.39806
     0.77367
     0.69229
     0.88636
     1.03034
     0.71107
     0.19773
     0.04749
     0.25408
     0.34798
     0.61091
     0.56709
     0.53579
     0.19147
    -0.19666
    -0.07771
    -0.10275
     0.04749
     0.62969
     1.27449
     1.08668
     0.74863
     0.34172
    -0.27804
    -0.17162
     0.05375
     0.21026
     0.38554
     0.16643
     0.27286
     0.13513
     0.12887
    -0.27178
    -0.27804
    -0.36568
    -0.25300
    -0.30308
    -0.38446
    -0.47837
    -0.45332
    -0.35942
    -0.44706
    -0.27178
    -0.22796
    -0.33438
    -0.22170
    -0.16536
    -0.07771
    -0.19040
    -0.09649
    -0.24048
    -0.07771
     0.07253
     0.03497
    -0.04015
    -0.02137
    -0.05893
    -0.14658
    -0.08397
     0.16017
     0.04749
    -0.02137
     0.26034
     0.20400
     0.16017
    -0.00885
    -0.02137
     0.07879
     0.20400
     0.37302
     0.24156
     0.17895
     0.14765
     0.33546
     0.26034
     0.51700
     0.41058
     0.26034
     0.59213
     0.87384
     1.51237
     1.86920
     1.80660
     1.56246
     0.94896
     0.54205
     0.32294
     0.38554
     0.37302
     0.45440
     0.23530
    -1.31097
    -3.25163
    -2.12479
    -0.45332
    -1.06056
    -2.15609
    -2.78211
    -3.02626
    -3.05756
    -2.90106
    -2.51293
    -2.45032
    -2.29382
    -2.23748
    -1.84935
    -1.54886
    -1.31723
    -1.09812
    -1.10438
    -0.55975
    -0.14658
     0.17269
    -0.12779
    -0.28430
    -0.37194
    -0.07771
     0.38554
     0.83001
     1.03034
     1.06164
     1.03034
     0.89262
     0.72985
     1.04912
     0.72985
     0.57335
     0.74237
     0.78619
     0.72359
     0.49822
     0.37302
     0.34798
     0.39806
     0.31668
     0.34172
     0.42936
     0.44814
     0.45440
     0.42310
     0.81749
     1.04286
     1.09294
     1.12424
     1.08668
     1.33083
     0.93018
     0.84253
     1.08042
     1.45603
     1.46855
     1.13676
     1.04912
     1.01782
     1.11172
     0.67977
     0.88636
     0.76115
    -0.05893
    -0.24674
    -0.15910
     0.09131
     0.14139
    -0.00259
    -0.14032
     0.10383
     0.44188
     0.54831
     0.58587
     0.22278
    -0.13405
     0.02871
     0.19147
     0.51700
     0.43562
     0.34172
     0.32920
     0.32294
     0.19773
     0.04749
    -0.25300
    -0.23422
    -0.30308
    -0.25300
    -0.30308
    -0.35316
    -0.35316
    -0.43454
    -0.44080
     0.06627
    -0.04641
    -0.10901
    -0.14032
    -0.12779
     0.02871
    -0.11527
    -0.13405
    -0.22796
    -0.14658
    -0.06519
    -0.20292
    -0.14032
    -0.10901
    -0.15284
    -0.29682
    -0.18414
    -0.25300
    -0.38446
    -0.31560
    -0.24674
    -0.05893
    -0.20918
    -0.08397
     0.04123
     0.00367
     0.00993
     0.12261
     0.16017
     0.14765
     0.23530
     0.24156
     0.27912
     0.52952
     0.34798
     0.40432
     0.29164
     0.32294
     0.64847
     0.69229
     0.65473
     0.79871
     1.03660
     1.34335
     1.63132
     1.95685
     2.47018
     2.31368
     2.13213
     1.09294
    -0.29682
    -1.26715
    -1.75544
    -2.21870
    -0.96666
    -1.27341
    -1.11064
    -1.75544
    -2.40650
    -2.25626
    -2.69447
    -3.97155
    -4.19066
    -3.51456
    -2.54423
    -1.12316
    -0.79763
    -0.65365
    -0.32186
     0.26034
     0.35424
     0.67351
     0.81123
     0.70481
     0.72359
     0.98652
     1.10546
     1.12424
     0.81123
     0.57961
     0.59839
     1.04286
     1.24319
     0.67977
     0.21026
    -0.39698
    -0.16536
     0.64221
     1.88172
     2.88335
     2.51400
     1.05538
     0.39180
     0.77993
     0.97400
     1.41847
     1.51237
     1.66888
     2.03823
     1.56872
     1.39969
     1.16180
     0.94896
     0.67977
     0.45440
     0.02871
    -0.08397
    -0.30308
    -0.14658
    -0.14032
    -0.14658
    -0.27178
    -0.48463
    -0.45332
    -0.09649
    -0.28430
    -0.27804
    -0.26552
    -0.33438
    -0.14032
    -0.09649
    -0.08397
    -0.02763
    -0.06519
    -0.04015
    -0.11527
    -0.01511
     0.06627
     0.35424
     0.21652
     0.64221
     0.93018
     0.61717
     0.08505
    -0.45958
    -0.44706
     0.03497
     0.11009
     0.16643
     0.15391
    -0.12779
    -0.34690
    -0.40950
    -0.56601
    -0.82268
    -0.97292
    -0.97292
    -0.65991
    -0.72251
    -0.81642
    -0.57227
    -0.23422
     0.04123
    -0.18414
    -0.39698
    -0.24048
    -0.21544
    -0.00885
     0.07253
     0.33546
     0.40432
     0.17269
     0.22278
     0.94896
     1.16806
     1.29327
     1.21188
     0.94896
     0.62343
     0.54831
     0.74237
     0.99904
     0.88010
     1.01156
     0.81749
     0.91766
     0.96774
     0.74863
     0.56083
     0.55457
     0.17895
    -0.27178
    -0.44706
    -0.57227
    -0.71625
    -1.03552
    -0.52219
    -0.74129
    -1.61146
    -1.95577
    -1.68032
    -1.59894
    -1.40487
    -1.73666
    -2.54423
    -3.07634
    -3.11390
    -3.03878
    -3.07008
    -2.67569
    -2.14983
    -2.30634
    -1.88691
    -1.69910
    -1.61772
    -1.51130
    -1.39861
    -1.03552
    -0.82268
    -0.74755
    -0.35316
     0.41684
     0.67977
     0.20400
     0.68603
     1.24319
     0.94270
     0.83001
     1.11798
     0.96148
     0.92392
     0.92392
     0.81749
     0.47944
     0.39806
     0.60465
     0.57961
     0.42310
     0.25408
     0.31668
     0.71107
     1.41221
     1.70018
     1.39343
     0.76741
     0.42310
     0.67977
     0.89888
     1.08668
     1.23693
     1.42473
     1.54367
     1.42473
     0.98652
     1.02408
     0.86757
     0.73611
     0.77993
     0.54205
     0.47318
     0.32294
     0.24782
     0.41058
     0.44814
     0.41058
     0.36050
     0.46066
     0.75489
     0.74237
     0.62969
     0.64847
     0.77993
     0.56709
     0.70481
     0.59213
     0.60465
     0.41684
     0.11635
     0.19773
     0.33546
     0.32294
     0.10383
     0.16643
     0.12887
     0.04749
    -0.20292
    -0.12779
     0.00993
    -0.00885
     0.15391
     0.46066
     0.57961
    -0.25926
    -1.56764
    -1.66780
    -0.64113
     0.21026
     0.25408
     0.03497
    -0.31560
    -0.71625
    -1.05430
    -1.06682
    -0.35316
    -0.04641
     0.15391
     0.29790
     0.25408
     0.42310
     1.23067
     1.43099
     1.56872
     1.62506
     1.76904
     1.59376
     1.41847
     1.51863
     2.12587
     1.70644
     1.31205
     1.33709
     0.75489
     0.79245
     0.47318
     0.45440
     0.36676
    -0.04015
    -1.08560
    -2.19992
    -1.56138
    -0.47837
    -0.69747
    -1.23585
    -1.66154
    -2.02463
    -1.96203
    -1.74292
    -1.68658
    -1.44869
    -0.94788
    -1.02300
    -0.74129
    -0.49715
    -0.46584
    -0.59105
    -0.55349
    -0.45958
     0.02245
     0.00993
     0.06627
    -0.04015
    -0.29682
    -0.03389
     0.09131
    -0.10901
    -0.05267
    -0.02763
     0.17269
     0.09757
    -0.18414
    -0.25926
    -0.00885
     0.24782
     0.30416
     0.27912
     0.11009
     0.11635
    -0.10275
     0.03497
    -0.19040
    -0.14658
     0.04749
    -0.35942
    -0.47210
    -0.26552
     0.11009
     0.02245
     0.37302
     0.36050
     0.17269
     0.49822
     0.42936
     0.51700
     0.27286
     0.44814
     1.12424
     1.28701
     1.44351
     1.13050
     0.93644
     0.64847
     0.60465
     0.43562
     0.52952
     0.42310
     0.20400
    -0.15284
    -0.18414
    -0.40950
    -0.45332
    -0.48463
    -0.24674
    -0.02137
     0.37302
     0.29164
     0.41684
    -0.13405
    -0.56601
    -0.35942
     0.19147
     0.33546
     0.39806
     0.29790
     0.56709
     0.27912
     0.23530
     0.04123
     0.22904
    -0.13405
    -0.15910
     0.00993
     0.06627
    -0.05267
    -0.02137
    -0.15284
     0.02245
    -0.11527
     0.20400
     0.08505
    -0.05267
    -0.25300
    -0.14032
    -0.14032
     0.11635
    -0.12779
    -0.33438
    -0.59105
    -0.81642
    -0.99796
    -0.65991
     0.20400
     1.30579
     1.56872
     0.70481
     1.01156
     1.73148
     2.12587
     1.67514
     0.79245
     0.79871
     0.84253
     1.83790
     2.54530
     2.33872
     1.71896
     0.16643
    -1.58642
    -1.35479
    -1.22333
    -1.25463
    -1.12316
    -2.45032
    -2.60683
    -1.88691
    -2.09349
    -2.13731
    -1.70536
    -1.69910
    -1.44869
    -1.86187
    -1.93699
    -1.46121
    -0.94162
    -0.42828
    -0.09023
     0.11635
    -0.08397
    -0.12779
    -0.36568
    -0.24048
    -0.42828
    -0.58479
    -0.34690
    -0.16536
    -0.22170
    -0.15284
    -0.04015
     0.11009
     0.04749
    -0.31560
    -0.20292
     0.11009
     0.09757
     0.07879
     0.15391
     0.22278
     0.19147
     0.11009
     0.39180
     0.63595
     0.44814
     0.46692
     0.66725
     0.61717
     0.61091
     0.13513
     0.05375
     0.14765
     0.18521
     0.29164
     0.17895
    -0.02763
    -0.30308
    -0.30934
     0.04123
     0.31042
     0.11009
    -0.17788
    -0.18414
    -0.05267
     0.32294
     0.41684
     0.60465
     0.37302
     0.33546
     0.37928
     0.69855
     0.75489
     0.66099
     0.78619
     1.31831
     1.68140
     1.21188
     0.77993
     0.56709
     0.31042
     0.43562
     0.47944
     0.51074
     0.76115
     0.36050
     0.45440
     0.36050
     0.16643
    -0.15284
    -0.32186
    -0.52219
    -0.06519
    -0.05267
    -0.20918
    -0.12779
    -0.14658
    -0.20918
    -0.08397
    -0.14658
    -0.13405
     0.04123
    -0.04015
    -0.02137
     0.02871
     0.13513
     0.08505
    -0.05893
     0.29164
     0.63595
     0.54205
     0.43562
     0.31668
     0.27286
     0.12887
     0.07879
     0.34798
     0.63595
     0.77367
     0.63595
     0.50448
     0.63595
     0.54831
     0.58587
     0.36676
     0.26660
    -0.64113
    -0.77885
    -0.55975
    -0.45332
    -0.40950
    -0.35316
    -0.96040
    -2.41902
    -3.32049
    -1.96203
    -1.12316
    -1.66154
    -2.13105
    -2.66317
    -3.10764
    -2.55049
    -2.29382
    -1.68658
    -0.60357
     0.75489
     1.96311
     3.15880
     2.35124
    -0.16536
    -0.70373
     1.05538
     2.48896
     3.15880
     3.16506
     3.55319
     3.30279
     3.10872
     2.67051
     2.12587
     1.51863
     1.13676
     1.04286
     1.23693
     1.37465
     1.29953
     1.22441
     0.86757
     0.98652
     0.62343
     0.52952
     0.49822
     0.17269
     0.20400
     0.48570
     0.37302
     0.39180
     0.25408
     0.21652
     0.37302
     0.48570
     0.13513
     0.23530
     0.12261
     0.34798
     0.60465
     1.11172
     1.20562
     0.88010
     0.43562
     0.34172
     0.36676
     0.43562
     0.34172
     0.42936
     0.35424
     0.26660
     0.07253
     0.04749
     0.05375
    -0.11527
    -0.19040
    -0.22796
    -0.28430
    -0.44080
    -0.60357
    -0.17162
    -0.24674
    -0.23422
    -0.30308
    -0.31560
    -0.20292
    -0.10901
    -0.16536
    -0.09023
    -0.12779
    -0.07771
    -0.09023
    -0.02763
     0.08505
    -0.05267
    -0.30308
     0.09131
     0.31668
     0.14765
     0.11009
     0.06627
    -0.00259
     0.07879
     0.07879
     0.07253
     0.16643
     0.01619
    -0.02137
     0.17269
     0.15391
    -0.01511
    -0.24048
    -0.32812
    -0.02137
    -0.12779
    -0.21544
    -0.26552
    -0.38446
    -0.62235
    -0.44080
    -0.42202
    -0.60983
    -0.61609
    -0.76007
    -0.75381
     0.00993
     0.42936
     0.32920
    -0.32186
    -1.04804
    -1.24837
    -0.91658
    -0.81642
    -0.52219
    -0.57227
    -1.01048
    -1.31723
    -1.05430
    -1.15447
    -1.39861
    -1.34227
    -1.16699
    -0.87276
    -0.10901
     0.17269
     0.51074
    -0.22170
    -1.07934
    -0.77259
    -0.95414
    -1.59894
    -2.48162
    -3.33301
    -2.90106
    -0.62861
    -1.11064
    -2.40024
    -2.96366
    -2.15609
    -2.29382
    -2.80089
    -3.25163
    -2.93862
    -2.23748
    -1.37357
    -0.22796
     0.60465
     1.22441
     1.90051
     1.95059
     1.54367
     1.32457
     1.23067
     1.28075
     1.43725
     1.72522
     1.71270
     1.91303
     2.28238
     1.83790
     1.81912
     1.48733
     1.09294
     0.62969
     0.62969
     0.87384
     1.36839
     1.69392
     2.21351
     2.30116
     2.32620
     1.63758
     1.25571
     1.33083
     1.26197
     1.68766
     2.07579
     2.01319
     1.82538
     1.49985
     1.13676
     0.90514
     1.01156
     0.79871
     0.47318
     0.07253
    -0.05893
    -0.12779
    -0.20918
    -0.33438
    -0.32812
    -0.39072
    -0.47210
    -0.24674
    -0.22796
    -0.28430
    -0.41576
    -0.48463
    -0.33438
    -0.22796
    -0.13405
    -0.29056
    -0.33438
    -0.32812
    -0.22170
    -0.22170
    -0.12779
    -0.09649
    -0.33438
    -0.25926
    -0.16536
    -0.19666
    -0.29056
    -0.29682
    -0.44706
    -0.16536
    -0.02763
    -0.07771
    -0.17162
    -0.17162
    -0.18414
    -0.19040
    -0.26552
     0.06001
    -0.16536
    -0.09649
    -0.09023
     0.09131
    -0.02763
    -0.00885
     0.03497
    -0.05267
     0.04123
     0.12887
    -0.04641
     0.00993
     0.00367
     0.13513
    -0.05893
     0.37928
     0.04123
     0.02871
     0.06627
     0.08505
     0.14765
    -0.07145
    -0.15284
    -0.16536
     0.07253
    -0.05893
    -0.14658
    -0.05893
    -0.07771
     0.07879
     0.20400
     0.74237
     0.96774
     1.02408
     0.62343
    -0.46584
    -0.60983
    -0.33438
    -0.04641
     0.32294
     1.46229
     2.09457
     1.41221
     0.26660
    -0.78511
    -1.51130
    -2.09975
    -2.75707
    -2.89480
    -2.43780
    -1.54886
    -0.89780
    -0.86650
    -1.85561
    -1.73666
    -1.99959
    -1.61772
    -1.81804
    -1.71162
    -1.21707
    -0.52219
     0.17269
     1.10546
     1.53741
     2.03197
     1.51863
     1.58124
     1.73148
     1.95059
     2.15091
     1.76904
     1.54994
     1.55620
     1.70018
     1.48107
     1.21815
     1.49985
     1.26197
     0.64847
     0.17895
     0.13513
    -0.27178
    -0.64113
    -0.29682
    -0.15910
     0.16643
    -0.57227
    -1.02300
    -1.32975
    -1.01674
    -0.29056
     0.54205
     0.93644
     1.16806
     1.53115
     1.36213
     0.99904
     1.13676
     0.98026
     1.17432
     1.58124
     2.01319
     1.83164
     1.44351
     1.13050
     1.02408
     0.68603
     0.45440
     0.05375
     0.03497
     0.06001
    -0.13405
    -0.15284
    -0.02763
    -0.08397
    -0.16536
    -0.03389
     0.03497
     0.10383
     0.00993
    -0.23422
     0.08505
     0.21026
     0.21026
     0.01619
    -0.09649
    -0.24048
    -0.15284
    -0.17788
     0.36676
     0.22278
    -0.15910
    -0.24048
    -0.03389
     0.07879
     0.02871
    -0.10901
    -0.14032
    -0.05893
     0.09757
    -0.04641
    -0.05267
    -0.20292
    -0.19666
    -0.32812
     0.07879
     0.11635
    -0.17788
    -0.22796
    -0.21544
    -0.16536
    -0.23422
    -0.41576
    -0.44080
    -0.40324
    -0.32186
    -0.30308
    -0.24048
    -0.44080
    -0.62235
    -0.81642
    -0.65991
    -0.65991
    -0.79763
    -0.86650
    -1.01048
    -1.05430
    -1.12316
    -1.27341
    -0.98544
     0.34172
     2.40132
     2.44514
     0.81123
    -0.65991
    -0.76007
    -0.12153
     2.13213
     3.54693
     2.70181
     2.26986
     1.91303
     1.49359
     1.76278
     2.06327
     1.63758
     1.37465
     1.26197
     0.86757
     0.66725
     0.99278
     1.09920
     1.42473
     0.41058
     0.49196
     0.62343
     0.03497
     0.22904
     0.72985
     0.67351
    -0.02137
    -0.97918
    -1.24211
    -1.42991
    -0.91658
    -0.83520
    -1.46121
    -1.93073
    -2.40650
    -2.63187
    -2.56301
    -2.50666
    -2.49414
    -3.39561
    -3.02626
    -0.79763
    -0.64739
    -1.17325
    -1.61772
    -1.32975
    -1.24211
    -0.65365
    -0.11527
     0.10383
     0.27286
     0.42310
     0.83627
     1.04912
     0.85505
     0.84879
     0.71733
     0.69229
     0.81749
     0.73611
     1.14302
     1.25571
     1.43725
     1.65010
     1.49985
     1.28075
     0.79245
     0.51700
     0.60465
     1.05538
     1.20562
     1.21815
     1.02408
     0.54831
     0.27912
     0.36676
     0.24782
     0.09757
     0.12261
     0.03497
    -0.04641
     0.08505
     0.01619
    -0.05893
    -0.30934
    -0.03389
     0.07253
    -0.01511
     0.04749
    -0.20918
    -0.08397
    -0.10901
    -0.09023
    -0.01511
     0.07879
     0.07879
     0.03497
    -0.00885
     0.01619
     0.02245
    -0.12779
     0.04749
     0.13513
    -0.09023
    -0.09649
    -0.09023
    -0.29682
    -0.19666
    -0.11527
    -0.24048
    -0.22170
    -0.22170
    -0.15284
    -0.13405
    -0.22170
    -0.21544
    -0.33438
    -0.35316
    -0.20292
    -0.17162
    -0.18414
    -0.33438
    -0.35316
    -0.20292
    -0.33438
    -0.60357
    -0.44080
    -0.57853
    -0.69121
    -0.59105
    -0.32186
    -0.13405
     0.18521
     0.02245
    -0.29682
    -0.34690
     0.46692
     1.16806
     1.47481
     1.75026
     1.34961
     1.81912
     1.89425
     1.61880
     1.86294
     1.36839
     1.65010
     2.20099
     1.93181
     0.62343
     0.51074
     0.82375
     0.71733
     0.79245
     0.66099
    -0.52219
    -0.87276
    -0.19040
     0.56083
     0.09131
    -0.11527
    -0.27804
    -0.41576
    -0.47837
    -0.44080
    -0.50967
    -0.17788
     0.08505
    -0.09649
    -0.52219
    -0.72251
    -0.44080
    -0.89780
    -1.02300
    -1.38609
    -1.21081
    -1.53634
    -1.79300
    -1.83057
    -1.40487
    -1.38609
    -1.64902
    -1.78674
    -1.31723
    -1.59894
    -1.83683
    -1.67406
    -1.94951
    -1.81178
    -1.40487
    -1.06682
    -0.44706
    -0.51593
    -0.40324
    -0.47837
    -0.64739
    -0.31560
    -0.22796
    -0.07145
     0.39180
     0.84879
     0.99278
     0.53579
    -0.10275
    -0.07145
     0.05375
     0.11009
     0.68603
     0.98652
     0.69855
     0.24782
     0.22278
     0.17895
     0.04749
    -0.34064
    -0.08397
     0.06001
    -0.19666
     0.07879
     0.11635
     0.26660
     0.39806
     0.24156
    -0.08397
    -0.12153
     0.23530
     0.39806
    -0.20292
     0.13513
     0.22904
     0.31668
     0.52952
     0.67977
     0.39180
     0.25408
     0.08505
     0.04123
     0.05375
    -0.13405
    -0.11527
    -0.03389
    -0.04641
    -0.11527
    -0.24674
    -0.30934
    -0.29056
    -0.44080
    -0.56601
    -0.59731
    -0.41576
    -0.40950
    -0.15284
    -0.26552
    -0.11527
     0.15391
     0.07879
    -0.18414
    -1.00422
    -2.11853
    -2.71325
    -0.89780
     1.60002
     2.02571
    -0.07145
    -1.06056
    -0.61609
    -0.29056
    -0.41576
    -0.07771
    -0.21544
    -0.03389
     0.06001
     0.46066
     0.66725
     1.16806
     1.25571
     0.63595
    -0.50341
    -0.73503
    -0.49089
     0.05375
     0.44188
     0.84879
     0.89888
    -0.45332
    -0.21544
    -0.19040
    -0.47837
    -0.04015
     0.17895
     0.32920
     0.04123
    -0.03389
    -0.04015
    -0.20292
    -0.35316
    -0.30934
     0.02871
    -0.19666
    -0.25926
    -0.00259
    -0.13405
    -0.17788
    -0.09649
    -0.09023
     0.23530
     0.54831
     0.39806
    -0.07771
    -0.31560
    -0.08397
    -0.13405
    -0.76007
    -0.78511
    -0.93536
    -0.78511
    -0.52219
    -0.97918
    -1.03552
    -1.49252
    -1.45495
    -1.39861
    -1.23585
    -1.13568
    -0.92910
    -0.46584
    -0.32186
    -0.04641
     0.00367
     0.27912
     0.14765
     0.03497
     0.67351
     0.62343
     0.67351
     0.96774
     1.00530
     1.11172
     1.25571
     0.80497
     0.52952
     0.29164
     0.04749
     0.19773
    -0.02137
     0.12261
    -0.08397
    -0.17788
     0.04123
     0.17895
    -0.08397
    -0.04641
    -0.42828
    -0.64739
    -0.45332
    -0.25926
     0.04123
    -0.06519
    -0.03389
    -0.07771
    -0.17788
    -0.19666
     0.20400
     0.14139
     0.21026
    -0.00259
    -0.17788
    -0.22796
    -0.13405
    -0.13405
    -0.09023
    -0.26552
    -0.39698
    -0.64739
    -0.39698
    -0.19666
    -0.00259
    -0.31560
    -0.48463
    -0.62861
    -0.96040
    -0.55349
    -0.86024
    -0.32812
    -0.07771
    -0.16536
    -0.25926
    -0.18414
     0.02245
     0.37302
     0.86131
     0.19147
    -0.31560
     0.46692
     1.05538
     0.85505
     0.67977
     0.90514
     0.61717
     0.44814
     0.73611
     0.07879
    -0.53471
    -0.57227
    -0.09023
     0.38554
    -0.02137
    -0.05267
    -0.48463
    -0.59731
    -0.41576
    -0.53471
    -0.62861
    -0.49089
    -0.13405
     0.60465
     0.77367
     0.49822
     0.37302
     0.55457
     0.66725
     0.72985
     0.68603
     0.64221
     0.56083
     0.79245
     0.86131
     1.39969
     1.06790
     0.89888
     0.92392
     0.96148
     0.81749
     0.65473
     0.53579
     0.37928
     0.51700
     0.31668
     0.11009
     0.34798
     0.37302
     0.06627
    -0.43454
    -0.54723
    -0.35942
    -0.79137
    -0.92910
    -0.85398
    -1.00422
    -0.99796
    -1.08560
    -1.02300
    -0.46584
     0.34172
     1.14928
     1.24945
     1.29327
     1.18058
     0.53579
     1.13050
     2.15091
     2.80197
     2.78945
     2.14465
     1.88172
     2.12587
     1.83790
     1.73148
     1.80034
     1.35587
     1.11798
     0.88010
     0.44814
     0.29164
     0.46692
     0.53579
     1.16180
     0.68603
     0.03497
    -0.27178
    -0.04641
     0.06001
     0.23530
     0.29164
     0.37928
     0.14139
     0.14139
    -0.00259
    -0.17788
    -0.32812
    -0.50341
    -0.57853
    -0.14032
    -0.41576
    -0.90406
    -0.84146
    -0.65365
    -0.57227
    -0.62235
    -0.86650
    -0.72877
    -0.71625
    -0.84772
    -0.94788
    -1.42365
    -1.38609
    -1.47999
    -1.91821
    -1.54886
    -1.22959
    -1.77422
    -1.13568
    -0.59105
     0.42936
     0.29164
    -0.84772
    -1.53008
    -0.58479
    -0.43454
    -1.12942
    -0.72251
     0.12887
    -0.82268
    -1.19203
    -0.94162
    -1.39861
    -1.31723
    -0.95414
    -1.46747
    -2.10601
    -1.94325
    -1.55512
    -1.57390
    -1.46747
    -1.41739
    -1.27967
    -0.91032
    -0.71625
    -0.58479
    -0.39072
    -0.20918
     0.16017
     0.27286
     0.50448
     0.64847
     0.77367
     0.85505
     0.79871
     0.85505
     0.92392
     1.07416
     1.06790
     1.04286
     1.08668
     1.23693
     1.11798
     1.08042
     1.23067
     1.16806
     0.66099
     0.49822
     0.57961
     0.45440
     0.37302
     0.29164
     0.11635
    -0.00259
     0.00367
    -0.04015
     0.00367
    -0.28430
    -0.34064
    -0.42202
    -0.22170
     0.12887
    -0.07145
     0.04123
    -0.04015
     0.21652
     0.41684
     0.61717
     0.64847
     0.61717
     0.57961
     0.68603
     0.60465
     0.46692
     0.11635
    -0.35316
    -0.60983
    -0.08397
     0.31668
     0.37302
     0.19147
    -0.41576
    -0.52845
    -0.32812
    -0.04641
    -0.10275
     0.17895
     0.24782
     0.22278
     0.32920
     0.55457
     0.24782
     0.28538
     0.73611
     0.73611
     0.66099
     0.59213
     0.22278
     0.07879
    -0.09649
     0.28538
     0.71733
     0.83627
     0.61091
     0.28538
     0.14765
     0.22904
     0.36050
     0.20400
     0.41684
     0.46692
     0.21026
     0.29164
     0.00367
    -0.38446
    -0.22170
    -0.41576
    -0.47210
    -0.74755
    -1.19829
    -1.15447
    -1.03552
    -1.41113
    -1.58642
    -1.80552
    -1.81178
    -1.71788
    -1.96203
    -1.84309
    -1.41113
    -0.92910
    -1.20455
    -1.53008
    -1.37357
    -1.21707
    -1.19829
    -1.12316
    -1.24211
    -0.74755
    -0.36568
    -0.14658
    -0.06519
    -0.27178
    -0.83520
    -1.69284
    -2.36268
    -0.47837
     0.45440
     0.27286
     0.11635
    -0.08397
    -0.16536
    -0.02763
     0.39806
     0.77367
     1.36839
     1.63132
     1.33083
     1.60002
     1.80034
     1.94433
     2.05075
     1.81912
     1.75652
     1.65636
     1.38091
     1.11798
     1.26823
     1.09294
     0.83001
     0.66725
     0.52326
     0.44814
     0.22278
     0.26034
     0.02871
    -0.18414
    -0.32186
    -0.64739
    -0.87902
    -0.89780
    -0.92910
    -1.01674
    -1.39235
    -1.33601
    -1.58642
    -1.83057
    -1.89317
    -1.77422
    -1.59894
    -1.44869
    -0.95414
    -0.86650
    -0.56601
    -0.35316
    -0.27178
    -0.02137
     0.02245
     0.09757
     0.34172
     0.76741
     0.77367
     0.99278
     1.09294
     1.14302
     0.85505
     0.67977
     1.09920
     1.24945
     1.40595
     1.51237
     1.51863
     1.59376
     1.24319
     1.04912
     0.91140
     0.47944
     0.62343
     0.22278
    -0.02137
     0.21652
     0.14765
    -0.48463
    -0.59731
    -1.03552
    -1.33601
    -1.37357
    -1.45495
    -1.45495
    -1.29219
    -0.87902
    -0.63487
    -0.55975
    -0.49715
    -0.42202
    -0.23422
    -0.02137
    -0.02137
    -0.11527
    -0.11527
     0.02245
    -0.10275
     0.03497
     0.28538
     0.30416
    -0.04015
    -0.15910
     0.00993
     0.56709
     0.84253
     0.13513
     0.11635
     0.01619
     0.06627
    -0.20292
    -0.29682
     0.32294
     0.75489
     0.56083
     0.11009
    -0.47210
    -0.91032
    -0.84772
    -0.17788
     0.31668
     0.29164
    -0.01511
    -0.55975
    -0.12153
     0.38554
     0.61091
     0.22904
     0.61717
     0.44814
     0.24782
     0.96774
     0.86757
     0.59839
     0.33546
    -0.07771
    -0.02763
    -0.19040
     0.09757
     0.67351
     1.04286
     1.19310
     0.85505
     0.04123
     0.24782
     0.14765
     0.20400
     0.34798
     0.66725
     0.71733
     0.76741
     0.86131
     0.50448
     0.28538
     0.01619
    -0.40324
    -0.34064
    -0.40950
    -0.35316
    -0.50341
    -0.67869
    -0.39072
    -0.52845
    -0.37820
    -0.35316
    -0.40324
    -0.23422
    -0.22796
    -0.37194
    -0.29056
    -0.96666
    -1.11064
    -0.74755
    -1.01048
    -1.41113
    -1.55512
    -1.90569
    -1.83683
    -1.17951
    -1.34853
    -1.34853
    -1.31723
    -1.42991
    -1.58642
    -1.33601
    -0.73503
    -0.27178
     0.06001
     0.16017
     0.11635
     0.30416
     0.76115
     0.96148
     1.24319
     1.75652
     1.46229
     1.42473
     1.16180
     0.75489
     0.64221
     0.80497
     1.42473
     1.69392
     1.46855
     0.76115
     0.38554
     0.37928
     0.44188
     0.09131
    -0.25926
    -0.39698
    -1.34227
    -1.10438
    -0.60983
    -0.12779
     0.01619
     0.28538
     0.91140
     0.95522
     0.43562
    -0.50341
    -0.57853
     0.13513
     0.59213
     0.83001
     1.09920
     1.29327
     0.98652
     0.38554
     0.06001
    -0.14658
    -0.58479
    -0.81015
    -1.09186
    -1.14194
    -1.19203
    -1.29219
    -1.42991
    -1.63024
    -1.28593
    -1.22333
    -1.39861
    -1.10438
    -0.97292
    -0.94788
    -0.67243
    -0.73503
    -0.74755
    -0.78511
    -0.74129
    -0.27178
     0.02871
     0.27912
    -0.07771
    -0.33438
    -0.39698
    -0.30934
    -0.26552
     0.15391
     0.25408
    -0.07145
    -0.00259
    -0.07771
    -0.07145
     0.01619
    -0.34690
    -0.18414
    -0.00885
     0.29790
     0.03497
     0.06627
     0.59839
     0.47944
     0.02871
     0.05375
     0.40432
     0.29790
     0.46692
     0.53579
     0.45440
     0.21026
     0.15391
    -0.14032
    -0.09649
     0.16017
     0.27286
     0.34798
    -0.04015
    -0.17162
    -0.32812
    -0.10901
     0.02245
    -0.17162
    -0.21544
    -0.04641
     0.07879
     0.46692
     0.72985
     0.69229
     0.42936
     0.11635
     0.16643
    -0.14658
    -0.28430
     0.07879
    -0.39698
    -0.81642
    -0.18414
    -0.37194
    -0.62861
    -0.87276
    -0.86024
    -0.69747
    -0.05893
    -0.86650
    -1.47999
    -1.01048
     0.00367
     0.65473
     0.81123
     1.30579
     1.41221
     0.69229
     1.25571
     1.96937
     3.06490
     2.66425
     2.36376
     1.83164
     2.29490
     2.62043
     2.58287
     2.43262
     2.55782
     2.18847
     1.61254
     1.44351
     0.89888
     0.34798
     0.05375
     0.54831
     0.42936
     0.57335
     0.32294
    -0.04641
    -0.37820
    -0.67243
    -0.91032
    -0.86650
    -0.49089
    -0.36568
    -0.25300
     0.09757
     0.24156
    -0.27804
    -0.17162
     0.30416
     0.01619
    -0.49715
    -0.21544
     0.03497
     0.27912
     0.36676
     0.26660
     0.06627
    -0.25300
    -0.34064
    -0.12779
     0.14765
     0.11635
     0.02245
    -0.37194
    -0.17788
    -0.19040
    -0.77885
    -0.70373
    -0.49089
    -0.31560
    -0.50967
    -0.67869
    -0.94162
    -0.95414
    -0.97292
    -0.67869
    -0.28430
    -0.33438
    -0.58479
    -0.83520
    -0.31560
     0.16643
     0.11635
     0.24156
     0.11009
     0.22278
     0.19773
     0.21652
     0.37928
     0.68603
     0.24156
    -0.27178
    -0.38446
    -0.18414
    -0.19666
    -0.37194
    -0.58479
    -0.17788
    -0.55975
    -0.72877
    -0.76007
    -0.72877
    -0.59105
    -0.12153
     0.04749
    -0.00259
     0.10383
    -0.02137
     0.12887
     0.36050
     0.11009
     0.13513
    -0.02763
     0.85505
     1.04286
     0.74863
     0.46692
    -0.00259
    -0.02763
     0.13513
     0.01619
     0.05375
     0.05375
     0.02871
    -0.00885
     0.02871
    -0.14658
    -0.25300
    -0.45332
    -0.20292
    -0.06519
    -0.40324
    -0.34690
    -0.50341
    -0.40950
    -0.40324
    -0.25926
    -0.39072
    -0.43454
    -0.52219
    -0.45332
    -0.31560
    -0.18414
    -0.29682
    -0.38446
    -0.30308
     0.24782
    -0.01511
    -0.19040
     0.02245
    -0.24674
    -0.13405
     0.59213
     1.38717
     2.19473
     2.15717
     0.66099
    -1.01048
    -2.89480
    -3.63976
    -2.46284
     0.21026
     1.08668
     0.98026
     0.34172
    -0.47210
    -1.02926
    -0.59105
    -0.07771
     0.65473
     0.59839
     0.28538
    -0.17162
     0.44188
     0.26660
     0.60465
     0.86131
     1.48107
     1.45603
     1.96311
     0.97400
    -0.32812
    -0.43454
     0.04749
     0.02245
    -0.02763
     0.41684
     0.76741
     1.16806
     1.11172
     1.26823
     1.39969
     1.40595
     1.08042
     0.91140
     0.73611
     0.31042
     0.39180
     0.12887
    -0.08397
    -0.40324
    -0.42202
    -0.50967
    -0.31560
    -0.30934
    -0.02763
     0.22278
     0.17269
    -0.05267
     0.02871
     0.09131
     0.28538
    -0.05893
    -0.01511
     0.18521
     0.26660
     0.32294
     0.28538
     0.29164
     0.27912
     0.08505
    -0.00885
    -0.20292
    -0.09023
    -0.20918
    -0.41576
    -0.40324
     0.03497
     0.14139
     0.00367
     0.07253
    -0.19040
    -0.16536
    -0.08397
    -0.17788
    -0.15284
    -0.06519
    -0.16536
    -0.20292
    -0.18414
    -0.09649
    -0.04015
    -0.32812
    -0.30308
    -0.20292
    -0.20292
    -0.08397
    -0.20292
    -0.34064
    -0.30308
    -0.49715
    -0.34690
    -0.22796
    -0.25300
    -0.43454
    -0.30308
    -0.25926
    -0.16536
    -0.35316
    -0.32186
    -0.32186
    -0.50967
    -0.34690
    -0.23422
    -0.24048
    -0.39072
    -0.41576
    -0.49089
    -0.30934
    -0.29682
    -0.34690
    -0.49715
    -0.57853
    -0.42202
    -0.49089
    -0.53471
    -0.31560
    -0.52845
    -0.38446
    -0.24048
    -0.22796
    -0.30308
    -0.29682
    -0.24048
    -0.25300
    -0.13405
    -0.02763
    -0.15284
    -0.14658
    -0.05267
     0.00367
    -0.19040
    -0.10901
    -0.50341
    -0.57227
    -0.43454
    -0.55349
    -0.65365
    -0.81642
    -1.15447
    -1.08560
    -1.17951
    -1.24211
    -1.54886
    -1.76170
    -1.49878
    -1.52382
    -1.82430
    -2.04967
    -1.79300
    -1.17951
     0.77367
     2.04449
     2.45140
     1.76278
     0.19147
     0.47318
     1.33709
     0.27912
    -0.54723
    -0.10901
    -0.05893
    -0.18414
     0.41058
     2.70181
     4.35450
     2.52652
     0.22904
    -0.58479
    -1.18577
    -0.35316
     0.72985
     1.81912
     2.62043
     2.18221
     1.76904
     2.40758
     2.01319
     2.19473
     2.24482
     2.11961
     2.10083
     1.63132
     1.19936
     1.23693
     1.61254
     1.61880
     0.93644
    -0.65991
    -1.12942
    -0.59105
    -1.47373
    -2.58179
    -1.91821
    -0.96040
    -1.07308
    -1.68032
    -2.75707
    -3.28919
    -3.72114
    -3.40813
    -2.86976
    -2.21870
    -1.71788
    -1.27967
    -0.73503
    -0.25926
     0.22904
     0.42310
     0.63595
     0.91140
     1.13050
     1.01782
     1.11798
     1.15554
     1.05538
     0.78619
     0.44188
     0.43562
     0.46692
     0.61091
     0.49822
     0.58587
     0.34798
     0.11635
    -0.09023
    -0.24674
    -0.24674
    -0.36568
    -0.53471
    -0.38446
    -0.57227
    -0.50967
    -0.45332
    -0.41576
    -0.50341
    -0.55975
    -0.82268
    -0.63487
    -0.67869
    -0.65991
    -0.84146
    -0.75381
    -0.82894
    -0.77885
    -0.85398
    -0.69747
    -0.89154
    -1.06056
    -1.09812
    -1.05430
    -0.96666
    -1.01048
    -1.12942
    -1.07308
    -1.04178
    -0.87276
    -0.93536
    -0.92284
    -0.89154
    -0.99796
    -0.86650
    -0.49715
    -0.45958
    -0.49715
    -0.44706
    -0.37194
    -0.08397
    -0.32812
    -0.15910
    -0.24674
    -0.13405
    -0.12153
     0.18521
     0.53579
     0.69855
     0.39806
    -0.09649
    -0.40324
    -0.72877
    -1.04804
    -0.91658
    -0.49715
    -0.28430
    -0.17162
    -0.57227
    -1.17325
    -1.56138
    -1.37357
    -0.56601
    -0.12153
    -0.59731
    -1.11064
    -1.95577
    -1.99959
    -0.94162
    -0.33438
    -0.10901
     0.26660
     0.36050
     0.07879
    -0.42828
    -0.50341
     0.34798
     0.79871
     1.01782
     0.94896
     1.26197
     1.49985
     1.63132
     1.70018
     1.89425
     1.54994
     1.09920
     1.27449
     1.51237
     1.83164
     2.18847
     1.98189
     2.09457
     2.42010
     2.11335
     1.68140
     1.55620
     1.65010
     1.88799
     1.95059
     2.18221
     2.18221
     1.83790
     1.81286
     1.83790
     1.64384
     1.28075
     1.18684
     1.11798
     1.63758
     2.33872
     2.14465
     0.86131
     0.11635
     0.50448
     0.73611
     1.20562
     1.33083
     1.03034
     1.13676
     1.11172
     0.81749
     0.17895
    -0.20918
    -0.60983
    -0.74129
    -0.63487
    -0.93536
    -1.12942
    -1.30471
    -1.68658
    -1.86187
    -2.03089
    -1.78674
    -1.98707
    -2.13731
    -2.15609
    -2.25626
    -2.14983
    -2.18114
    -2.00585
    -2.09975
    -1.90569
    -1.54886
    -1.41739
    -1.46121
    -1.31097
    -1.02300
    -0.89780
    -0.84146
    -0.84146
    -0.98544
    -0.66617
    -0.65365
    -0.58479
    -0.47210
    -0.67243
    -0.60983
    -0.69747
    -0.47837
    -0.44706
    -0.45958
    -0.45332
    -0.52845
    -0.77885
    -0.54097
    -0.44706
    -0.50341
    -0.50341
    -0.55349
    -0.47210
    -0.52845
    -0.57227
    -0.57853
    -0.54097
    -0.50341
    -0.44706
    -0.45958
    -0.56601
    -0.54097
    -0.44080
    -0.34690
     0.11009
     0.27286
     0.64847
     0.63595
     0.27286
     0.22278
     0.40432
     0.59213
     0.72359
     0.67351
     0.49822
     0.62343
     0.74237
     0.35424
     0.39180
    -0.02137
     0.11009
     0.06627
    -0.27178
    -0.17788
    -0.12779
     0.63595
     1.11798
     1.49985
     1.55620
     1.36213
     1.13050
     1.33083
     1.17432
     1.34961
     1.13050
     1.52489
     2.30116
     1.71270
     1.16180
     0.64221
     0.26034
     0.13513
     0.12887
     0.74863
     0.53579
    -0.64739
     0.16017
     0.66099
     0.30416
     0.70481
     0.19773
     0.11635
     0.32294
     0.47318
     0.47318
     0.47318
     0.44188
     0.36676
     0.06627
    -0.15910
    -0.60357
    -0.87902
    -1.19829
    -1.54260
    -1.73040
    -1.98707
    -1.80552
    -1.88065
    -1.90569
    -2.10601
    -2.47536
    -2.64439
    -2.37520
    -2.21244
    -2.43154
    -2.47536
    -2.08097
    -1.62398
    -0.81642
    -1.02300
    -1.24211
    -0.74755
    -0.85398
    -1.07934
    -1.54886
    -0.72877
     1.04912
     2.28864
     2.08831
     0.93018
     0.36676
     0.31042
     0.82375
     1.28075
     0.93018
     0.58587
     0.78619
     0.96774
     0.74237
     0.52952
    -0.12153
    -0.27178
    -0.46584
    -0.88528
    -1.02300
    -1.21707
    -1.42365
    -1.54260
    -1.44869
    -1.60520
    -1.69910
    -1.75544
    -1.76170
    -1.68032
    -1.64276
    -1.37983
    -1.31097
    -0.87902
    -0.39698
    -0.93536
    -0.88528
    -1.00422
    -0.94788
    -0.75381
    -0.42202
    -0.42202
    -0.31560
    -0.51593
    -0.62861
    -0.86650
    -0.70373
    -0.58479
    -0.13405
     0.23530
     1.19310
     0.86131
     0.45440
     0.12261
     0.21026
     0.22904
     0.81749
     1.30579
     1.57498
     1.78156
     1.49359
     1.08042
     1.00530
     0.86131
     0.72985
     0.24782
     0.27912
     0.26034
    -0.05893
     0.06001
    -0.14658
    -0.24048
    -0.15910
    -0.31560
    -0.26552
    -0.10275
    -0.25300
    -0.43454
    -0.52845
    -0.59105
    -0.59105
    -0.57227
    -0.57227
    -0.23422
     0.64221
     2.52652
     3.34661
     2.77067
     2.10709
     1.49985
     1.41847
     1.87546
     2.15717
     2.63921
     2.50774
     2.53904
     2.21351
     2.20099
     1.70644
     1.02408
     0.66725
     0.13513
     0.07879
    -0.05267
    -0.47210
    -0.90406
    -0.79763
    -0.68495
    -0.61609
    -0.31560
    -0.41576
    -0.41576
     0.01619
     0.12261
     0.09131
    -0.30934
    -0.81015
    -1.02926
    -0.97918
    -0.89780
    -0.95414
    -1.19829
    -0.90406
    -0.59731
    -0.81642
    -1.17325
    -1.29845
    -1.17951
    -0.97292
    -1.02926
    -0.71625
    -0.39072
    -0.45332
    -1.56138
    -2.48788
    -2.60683
    -2.48162
    -2.05593
    -1.01048
     0.02245
    -0.05893
    -1.27341
    -1.94325
    -2.36894
    -1.94325
    -1.13568
    -0.83520
    -0.52219
    -0.34064
    -0.20918
     0.24156
     0.59839
     0.29164
     0.24156
     0.24782
     0.39180
     0.69855
     0.96774
     0.79871
     0.59839
     0.16643
    -0.05893
    -0.01511
    -0.11527
     0.46066
     0.45440
     0.49196
    -0.19040
    -0.64739
    -0.62861
    -0.82894
    -0.92284
    -0.96040
    -0.96040
    -1.22333
    -0.74755
     0.42310
     1.61880
     2.07579
     1.66888
     0.66725
     0.16017
     0.37302
     1.08042
     1.83790
     2.08831
     2.00693
     2.00693
     1.78156
     1.63758
     1.23693
     0.78619
     0.31668
     0.22278
    -0.07145
    -0.25926
    -0.13405
    -0.05893
    -0.21544
    -0.24048
    -0.12153
    -0.01511
    -0.16536
    -0.03389
    -0.12153
    -0.02763
    -0.04015
     0.01619
    -0.17788
    -0.40324
    -0.38446
    -0.60357
    -0.68495
    -0.57853
    -0.36568
    -0.22796
     0.82375
     1.48107
     1.66262
     0.95522
     0.32294
     0.90514
     1.43725
     1.73148
     1.52489
     1.60002
     2.23230
     2.21351
     1.67514
     1.86920
     1.65636
     1.06790
     0.67351
     0.67351
     0.51074
     0.41058
     0.25408
     0.32294
     0.48570
     0.44188
     0.28538
    -0.21544
     0.04749
     0.22904
     0.18521
     0.14765
    -0.27804
    -0.70373
    -0.20292
     0.31042
     0.02245
     0.01619
    -0.27178
    -0.49089
    -0.37820
    -0.39698
    -0.64113
    -0.72251
    -0.83520
    -0.99170
    -1.21081
    -1.09186
    -0.88528
    -1.29845
    -1.43617
    -1.04804
    -1.18577
    -1.44869
    -1.36105
    -0.57853
     0.03497
     0.38554
     0.06001
    -0.50341
    -1.51756
    -1.41113
    -0.83520
    -0.27178
     0.44188
     0.41684
     0.22278
    -0.42202
    -1.10438
    -0.65365
    -0.84146
    -1.24837
    -1.89317
    -1.90569
    -1.15447
    -1.07934
    -1.09812
    -1.16073
    -1.06682
    -1.55512
    -1.27967
    -1.08560
    -1.24211
    -1.21707
    -1.21707
    -1.21081
    -1.49878
    -1.46747
    -1.09186
    -0.64113
    -0.56601
    -0.99796
    -1.74292
    -1.83057
    -1.58016
    -0.77259
     0.92392
     1.64384
     1.19936
     0.98652
     1.06790
     1.58124
     2.16969
     2.38880
     2.92718
     3.17758
     3.39669
     3.59076
     3.29027
     2.88961
     2.83327
     2.57035
     2.43262
     2.23856
     1.75026
     0.96774
     0.57961
     0.13513
    -0.20918
    -0.52219
    -0.47210
    -0.17162
     0.21026
     0.31668
     0.22904
     0.29164
     0.06627
     0.22278
     0.16643
     1.07416
     1.43099
     1.83790
     1.95059
     1.87546
     1.71270
     1.22441
     0.93018
     1.11798
     1.04912
     1.13050
     0.74237
     0.52326
     0.10383
    -0.09023
    -0.76007
    -0.35942
    -0.20918
    -0.92284
    -0.84772
    -0.81642
    -1.01048
    -0.69747
    -0.65365
    -0.72251
    -0.71625
    -0.53471
    -0.58479
    -0.99170
    -1.06682
    -1.10438
    -0.99796
    -0.70373
    -0.42828
    -0.47837
    -0.59105
    -0.78511
    -0.97918
    -0.87902
    -0.83520
    -0.79763
    -0.74755
    -0.77259
    -0.50341
    -0.53471
    -0.64739
    -0.72877
    -0.63487
    -0.40324
    -0.19666
    -0.43454
    -0.67243
    -0.44706
    -0.22796
     0.16643
     0.00993
     0.09757
     0.12887
    -0.00259
    -0.30308
    -0.25926
    -0.01511
     0.07879
     0.19147
    -0.20918
    -0.79763
    -1.42365
    -1.70536
    -1.99959
    -1.34227
    -1.47999
    -1.63650
    -1.85561
    -2.01211
    -1.98081
    -1.69910
    -1.34853
    -1.26089
    -1.09812
    -0.73503
     0.06627
     0.79245
     1.17432
     1.15554
     1.52489
     1.63132
     1.75652
     1.71896
     1.87546
     1.71896
     1.65636
     1.39969
     0.92392
     0.70481
     0.98026
     0.69855
     0.62343
     0.67977
     0.68603
     0.06627
    -0.17162
    -0.29682
    -0.34064
     0.11009
     0.14765
     0.27286
     0.48570
     0.97400
     0.74237
     0.14765
    -0.05267
    -0.24674
    -0.37194
    -0.44080
    -0.14032
    -0.50967
    -1.24837
    -1.14820
     0.02871
     0.53579
     0.06001
    -0.71625
    -0.89154
    -1.04178
    -1.30471
    -0.82894
    -0.80389
    -0.50341
     0.66725
     1.16806
     0.86757
     0.00993
    -0.54097
    -0.57853
    -0.45958
    -0.44080
    -0.14032
    -0.04015
     0.31668
     0.09131
     0.20400
    -0.27178
    -0.26552
    -0.02763
    -0.01511
    -0.23422
    -0.04641
     0.34172
     0.29790
     0.06627
    -0.29056
    -0.52845
    -0.43454
    -0.80389
    -0.05893
     0.52952
    -0.16536
    -0.49715
    -0.61609
    -0.40950
    -0.45332
    -0.46584
    -0.27178
     0.11009
    -0.09023
    -0.02137
    -0.15284
    -0.19040
     0.02871
     0.09131
     0.19147
     0.42936
     0.46066
     0.32294
     0.41058
     0.66725
     0.67977
     0.51074
     0.16017
     0.39806
     0.33546
     0.51700
     0.55457
     0.57335
     0.65473
     0.32294
     0.34798
    -0.16536
    -0.14032
    -0.12779
    -0.41576
    -0.07771
     0.00367
    -0.05893
    -0.32812
    -0.38446
    -0.42828
    -0.29056
    -0.14658
    -0.20292
     0.11009
     0.41684
     0.61091
     0.88636
     0.44814
    -0.07771
    -0.10901
     0.21652
     0.32294
     0.31668
    -0.24674
    -0.33438
    -0.23422
    -0.41576
    -0.41576
    -0.62235
    -0.47837
    -0.64739
    -0.67243
    -1.06682
    -0.91032
    -0.61609
    -0.24674
    -0.25926
    -0.26552
    -0.57227
    -0.55975
    -0.56601
    -0.25926
    -0.40324
    -0.34690
    -0.13405
    -0.24048
    -0.60983
    -0.59105
    -0.63487
    -0.38446
    -0.33438
     0.23530
     0.32920
     0.46066
     0.63595
     0.27286
     0.22278
     0.51074
     0.52326
     1.03034
     1.09294
     0.88636
     0.74863
     0.72359
     0.65473
     0.93644
     1.04912
     0.74237
     0.18521
     0.35424
     0.53579
     0.51700
     0.20400
     0.26034
     0.40432
     0.26034
     0.41058
     0.41058
     0.29164
     0.24782
     0.19773
     0.43562
     0.42936
     0.23530
     0.19773
    -0.01511
     0.12261
     0.07879
    -0.07771
    -0.12779
    -0.12779
    -0.47837
    -0.82894
    -1.14820
    -1.74292
    -2.75707
    -3.27667
    -3.51456
    -2.28756
    -1.22959
     2.91466
     5.95085
     1.78782
    -2.01211
    -2.12479
    -0.60357
     1.08042
     2.64547
     3.49059
     4.06653
     3.82238
     3.10246
     2.48270
     1.82538
     1.41221
     0.91140
     0.51700
     0.06001
    -0.25926
    -0.53471
    -0.77259
    -1.09812
    -0.76007
    -0.79137
    -0.91032
    -0.77885
    -0.87902
    -0.89780
    -1.16073
    -0.81015
    -0.35942
    -0.23422
    -0.62235
    -1.49878
    -2.06845
    -2.06219
    -1.58016
    -1.01674
    -0.32812
    -0.22796
    -0.42828
    -0.37194
    -0.27178
    -0.99170
    -0.94162
    -0.65991
     0.14765
     0.62343
     1.19310
     1.16180
     1.04912
     1.01782
     1.04286
     1.03660
     1.24945
     1.43725
     1.36839
     0.81749
     0.14139
    -0.41576
    -0.52845
    -0.45958
    -0.15910
     0.11009
     0.04123
    -0.35316
    -0.84146
    -1.14194
    -1.51756
    -1.47999
    -1.51756
    -1.24837
    -1.50504
    -1.33601
    -1.13568
    -0.73503
    -0.13405
    -0.60983
    -0.94162
    -1.24837
    -0.83520
    -0.70999
    -0.42828
    -0.12153
    -0.06519
    -0.14032
    -0.38446
     0.09131
     0.09757
    -0.16536
    -0.05267
     0.34798
     0.38554
     0.64847
     0.66099
     0.04123
    -0.13405
     0.37302
     0.30416
     0.29790
     0.41058
     0.51074
     0.31042
     0.17269
     0.17269
    -0.05267
    -0.19666
    -0.17162
    -0.21544
    -0.29056
    -0.20918
    -0.25926
    -0.09649
     0.11635
    -0.04641
    -0.05893
    -0.05893
     0.14139
     0.22278
    -0.01511
     0.21026
     0.11009
     0.05375
     0.14139
     0.30416
     0.27912
     0.07253
    -0.05893
    -0.06519
    -0.04641
    -0.03389
    -0.22796
    -0.38446
    -0.04641
     0.08505
     0.00993
     0.07879
    -0.11527
     0.00993
     1.54994
     1.82538
     1.29327
     0.41058
     0.18521
     0.21026
     0.64847
     0.93644
     1.14302
     0.90514
     0.84879
     0.56709
     0.04749
     0.00993
    -0.00259
    -0.43454
    -0.50967
    -0.50341
    -0.39698
    -0.42828
    -0.29682
    -0.24674
     0.07253
     0.11009
    -0.10275
    -0.60983
    -0.72877
    -0.40950
    -0.17162
     0.16643
     0.22904
    -0.09023
    -0.14032
     0.22278
    -0.02137
    -1.20455
    -2.50666
    -3.13268
    -2.76333
    -1.96203
    -1.96203
    -2.55049
    -3.05756
    -3.07634
    -3.06382
    -2.85098
    -1.78674
    -0.87276
    -0.31560
     0.09131
    -0.15910
    -0.42828
    -0.59731
    -0.59731
     0.03497
     1.03034
     1.73774
     1.48733
     1.50611
     0.88010
     0.49196
     0.02245
    -0.13405
    -0.30308
    -0.64739
    -0.76633
    -0.64113
    -0.30934
    -0.30934
    -0.14032
     0.10383
     0.52326
     0.83001
     0.61091
     0.56709
     0.56083
     0.60465
     0.62969
     0.89262
     1.01782
     0.55457
     0.62969
     0.73611
     0.74863
     0.74237
     0.47944
     0.41684
     0.47944
     0.65473
     0.73611
     0.61091
     0.54205
     0.42310
     0.26660
     0.42936
     0.64847
     1.00530
     1.11798
     1.09920
     0.98652
     0.99278
     0.86757
     0.74863
     0.79871
     1.01156
     1.10546
     1.08668
     1.24319
     0.99904
     0.72359
     0.56709
     0.89262
     0.75489
     0.47318
     0.37928
     0.27286
     0.42310
     0.56709
     0.49196
     0.20400
    -0.43454
    -0.43454
    -0.07771
     1.24945
     1.99441
     2.14465
     0.94270
     0.64221
     0.60465
     0.35424
     0.37928
     0.51700
     0.86131
     1.12424
     0.94896
     0.44188
     0.04749
    -0.09023
    -0.27804
    -0.76007
    -1.04804
    -1.26715
    -1.39861
    -1.12316
    -0.92284
    -1.09186
    -1.02926
    -0.87276
    -0.91658
    -0.96666
    -0.99796
    -0.89780
    -0.78511
    -0.86024
    -0.74755
    -0.76007
    -0.55975
    -0.53471
    -0.62235
    -0.70373
    -0.74755
    -0.77885
    -0.79763
    -0.57853
    -0.69747
    -0.60983
    -0.40324
    -0.67243
    -0.51593
    -0.44706
    -0.48463
    -0.21544
     0.10383
     0.34172
     0.23530
     0.10383
    -0.01511
     0.12261
    -0.05267
    -0.07145
    -0.16536
    -0.40950
    -1.10438
    -1.81178
    -1.92447
    -1.76170
    -1.86187
    -2.46284
    -2.16862
    -1.41113
    -0.51593
    -0.99170
    -1.36731
    -1.42365
    -1.53634
    -0.60983
    -0.20918
     0.36676
     1.36213
     1.60628
     1.12424
     0.99904
     1.49985
     1.65010
     1.78156
     1.54994
     1.04912
     0.44188
     0.29790
     0.52326
     0.64847
     0.83627
     0.77367
     0.21026
     0.23530
     0.31042
     0.44188
     0.72359
     0.62969
     0.60465
     0.64221
     0.38554
     0.37302
     0.29164
     0.12261
     0.39806
     0.37302
     0.03497
     0.00993
    -0.08397
    -0.29056
    -0.29682
    -0.37820
    -0.34690
    -0.34690
    -0.29056
    -0.20292
    -0.34690
    -0.35316
    -0.49715
    -0.67869
    -0.39072
    -0.39072
    -0.42828
    -0.43454
    -0.44080
    -0.46584
    -0.44080
    -0.33438
    -0.24674
     0.04123
     0.18521
     0.24156
     0.53579
     0.51074
     0.49196
     0.49822
     0.22278
     0.29164
     1.15554
     3.06490
     2.93344
     1.53115
    -0.15910
    -0.43454
     0.10383
     0.58587
     0.90514
     0.28538
    -0.44080
    -0.54723
    -0.19040
    -0.39698
    -0.50967
    -0.45332
    -0.84146
    -0.84146
    -1.01674
    -1.00422
    -0.62235
    -0.25926
     0.27286
     0.71107
     0.07253
    -0.43454
    -0.13405
    -0.15910
    -0.05267
     0.04749
    -0.21544
    -0.07145
    -0.50341
    -0.44080
    -0.44706
    -0.42202
    -0.29682
    -0.55975
    -0.45958
    -0.41576
    -0.50967
    -0.30308
    -0.50967
    -0.50967
    -0.15910
    -0.25926
    -0.45332
    -0.45958
    -0.45958
    -0.45958
    -0.32186
    -0.34064
    -0.14658
    -0.19040
    -0.34690
    -0.35942
    -0.55349
    -0.36568
    -0.44706
    -0.50967
    -0.06519
     0.00367
     0.05375
     0.12887
     0.01619
    -0.24674
    -0.30934
    -0.30934
    -0.05893
     0.32920
     0.71107
     0.39806
    -0.06519
    -0.29056
     0.11009
     0.88010
     1.15554
     0.98652
     0.54205
     0.13513
     0.25408
     0.21652
     0.59213
     0.75489
     0.46692
     0.59213
     0.52326
     0.21026
    -0.15284
     0.14139
     0.09757
    -0.10901
    -0.31560
    -0.45332
    -0.42828
    -0.50967
    -0.41576
    -0.48463
    -0.69747
    -0.54723
    -0.60983
    -0.65991
    -0.84146
    -0.32186
     0.32294
     0.10383
    -0.21544
    -0.14658
    -0.07145
     0.34172
     0.52326
     0.41058
     0.44188
     0.31668
     0.21652
     0.46692
     0.39806
     0.41058
    -0.08397
    -0.29682
    -0.30308
    -0.50341
    -0.27178
     0.17895
     1.06790
     1.81912
     2.25108
     1.69392
     0.57335
     0.02871
     0.35424
     0.89262
     1.50611
     1.90051
     1.66888
     1.26197
     0.89262
     0.65473
     0.32920
     0.32294
     0.19147
    -0.05267
     0.05375
    -0.37820
    -0.67869
    -0.44706
    -0.52219
    -0.13405
     0.17895
     0.33546
     0.44814
     0.03497
    -0.43454
    -0.02763
     0.32294
     0.09131
    -0.20292
    -0.18414
    -0.24674
    -0.10275
    -0.17788
    -0.19666
    -0.23422
    -0.17788
    -0.39698
    -0.58479
    -1.10438
    -0.76007
    -0.77885
    -0.70373
    -0.85398
    -0.81015
    -0.92910
    -1.17325
    -1.18577
    -1.10438
    -1.16699
    -1.02926
    -1.12942
    -1.28593
    -0.96666
    -0.76633
    -0.85398
    -1.30471
    -1.68658
    -1.76796
    -1.37357
    -1.42991
    -1.46747
    -1.63024
    -1.41739
    -1.61772
    -1.61772
    -1.68032
    -1.16699
    -1.53634
    -1.54260
    -0.77885
     0.30416
     1.12424
     1.39343
     0.77367
     0.76741
     1.14302
     1.58124
     1.44351
     1.65636
     2.37002
     2.49522
     2.68929
     2.44514
     1.68140
     1.03034
     1.05538
     0.83001
     0.83627
     0.56083
     0.39180
     0.18521
     0.10383
     0.12261
     0.01619
    -0.08397
    -0.20292
    -0.35942
    -0.62861
    -0.32812
    -0.27178
    -0.56601
    -0.44706
    -0.34690
    -0.26552
    -0.19040
    -0.30934
    -0.46584
    -0.48463
    -0.22796
    -0.27804
    -0.44706
    -0.50967
    -0.45958
    -0.30308
    -0.27178
     0.21652
    -0.07771
    -0.21544
    -0.38446
    -0.23422
    -0.30308
    -0.23422
    -0.60357
    -0.49089
    -0.66617
    -0.47210
    -0.29056
    -0.93536
    -1.22959
    -0.52845
    -0.47210
    -1.26715
    -1.26089
     2.61417
     7.36565
     4.42962
     0.40432
    -0.66617
    -0.43454
     1.44351
     3.27149
     4.07279
     3.71596
     3.35287
     2.47018
     1.56246
     0.98652
     0.67977
     0.36050
    -0.17788
    -0.22170
    -0.24674
    -0.14032
    -0.72877
    -1.06056
    -0.77885
    -0.21544
    -0.25300
    -0.15910
    -0.20292
    -0.47210
    -0.72251
    -0.84772
    -0.98544
    -0.59731
    -0.82894
    -0.80389
    -0.99170
    -1.09186
    -1.19203
    -1.28593
    -1.42365
    -1.37357
    -1.51756
    -1.72414
    -1.90569
    -1.80552
    -1.56138
    -1.80552
    -1.78674
    -1.54260
    -1.13568
    -1.31723
    -1.29219
    -1.22333
    -1.09812
    -1.02926
    -1.07308
    -0.90406
    -0.70373
    -0.38446
    -0.39698
    -0.40950
    -0.36568
    -0.30308
    -0.38446
     0.01619
     0.09131
     0.10383
     0.17895
     0.04123
     0.15391
     0.31668
     0.29790
     0.27912
     0.26034
     0.40432
     0.46066
     0.22278
    -0.07145
     0.11009
    -0.12153
     0.49196
     0.84253
     1.37465
     1.49359
     1.23067
     1.26823
     1.11798
     1.03660
     1.11172
     1.28701
     1.54367
     1.91303
     1.70644
     1.43725
     0.94270
     0.44188
     0.64221
     0.72359
    -0.03389
    -0.29056
    -0.65365
    -0.78511
    -0.91032
    -1.03552
    -1.16699
    -1.31723
    -1.19203
    -1.12942
    -1.15447
    -1.01674
    -0.49715
    -0.05267
     0.38554
     0.74237
     0.17895
     0.27912
    -0.17162
    -0.05893
     0.34798
     0.59839
     0.55457
     0.34172
     0.39180
     0.45440
     0.33546
     0.28538
     0.46692
     0.13513
     0.03497
     0.42310
     0.47318
     0.32294
     0.65473
     0.47318
     0.64221
     1.14928
     2.02571
     2.92718
     2.70807
     2.05701
     1.65010
     1.50611
     1.33709
     1.36213
     1.25571
     1.70018
     2.05075
     1.78782
     1.54994
     1.21815
     0.62343
    -0.15910
    -0.06519
     0.07879
    -0.10275
     0.05375
    -0.17162
    -0.67869
    -0.23422
    -0.06519
    -0.19040
    -0.38446
    -0.39698
    -0.25300
    -0.54097
    -0.96666
    -1.45495
    -1.57390
    -0.84146
    -0.17788
    -0.91032
    -1.48625
    -1.38609
    -1.26089
    -1.37983
    -1.58016
    -1.99959
    -2.35016
    -1.92447
    -2.07471
    -2.17488
    -2.05593
    -1.58642
    -0.92284
    -1.36731
    -1.72414
    -1.68032
    -1.63024
    -1.20455
    -1.04804
    -0.74755
    -0.42828
    -0.18414
    -0.32812
    -0.08397
     0.08505
    -0.06519
     0.12887
    -0.12153
    -0.09649
    -0.00885
     0.26660
     0.53579
     0.77993
     0.56709
     0.21026
     0.00367
     0.23530
     0.52952
     0.65473
     0.86757
     1.16180
     1.16180
     1.59376
     1.29327
     0.88010
     0.61091
     0.75489
     1.08668
     1.60628
     1.56872
     1.34335
     1.06164
     1.21188
     1.28075
     0.91140
     0.84253
     0.87384
     0.43562
     0.26660
     0.49822
     0.38554
     0.44814
     0.25408
     0.24782
     0.23530
     0.33546
    -0.01511
    -0.35942
    -0.48463
    -0.49089
    -0.40324
    -0.28430
     0.41684
     0.31668
     0.01619
    -0.22170
    -0.05267
    -0.07771
     0.41058
     0.37302
     0.09757
    -0.05893
     0.06001
    -0.27178
     1.24319
     3.07742
     2.45140
     0.46066
    -0.61609
     0.44814
     0.67977
     1.26823
     1.61880
     1.55620
     1.02408
     0.66725
     0.56083
     0.70481
     0.56083
     0.34798
     0.79245
     1.03034
     0.59839
     0.39806
     0.07879
     0.12261
    -0.37820
     0.26660
     0.71107
     0.57961
     0.27912
     0.02871
    -0.19666
    -0.69121
    -0.53471
    -0.03389
    -0.20292
     0.00993
    -0.20292
    -0.24048
    -0.34690
    -0.39698
    -0.29682
    -0.24048
    -0.19666
    -0.16536
     0.20400
    -0.10275
    -0.92910
    -0.94162
    -0.83520
    -0.71625
    -0.76007
    -1.12942
    -1.46121
    -1.62398
    -1.91821
    -1.46121
    -1.55512
    -1.66780
    -1.59894
    -1.70536
    -1.49252
    -1.19829
    -1.21707
    -1.23585
    -1.12316
    -0.97918
    -0.89780
    -0.69121
    -0.54097
    -0.46584
    -0.50967
    -0.47210
    -0.50967
    -0.84772
    -0.46584
    -0.20918
    -0.03389
    -0.07145
     0.00367
    -0.00885
    -0.23422
    -0.45958
    -0.22796
     0.18521
     0.44814
     0.26034
     0.13513
     0.30416
     0.61091
     0.55457
     0.83627
     1.14928
     0.91140
     0.56709
     0.42310
     0.46066
     0.67351
     0.84253
     0.66725
     0.38554
     0.44188
     0.27286
     0.32294
     0.16017
     0.46066
     0.11635
     0.20400
     0.67977
     1.16180
     0.85505
     0.52952
     1.07416
     1.08042
     1.17432
     1.60002
     1.86920
     2.21977
     1.65010
     1.49985
     1.13050
     1.43099
     1.58124
     1.58750
     1.48107
     1.34961
     1.07416
     0.91766
     0.72985
     0.59839
     0.95522
     1.49985
     1.53741
     1.67514
     1.26197
     0.63595
     0.52326
     1.34335
     1.73148
     1.74400
     2.03197
     1.77530
     1.46229
     1.67514
     1.52489
     1.31831
     2.08205
     1.38717
     0.34172
     0.64847
     0.91766
     0.39180
    -0.20918
    -0.29056
    -0.33438
    -0.92910
    -0.81642
    -1.27341
    -1.33601
    -1.06056
    -1.04804
    -1.70536
    -1.94951
    -1.26089
    -1.63024
    -2.04341
    -1.33601
    -0.89780
    -0.94788
    -0.99796
    -0.69747
    -1.10438
    -1.12942
    -0.65991
    -0.85398
    -1.23585
    -1.02926
    -0.84772
    -0.56601
    -0.49715
    -0.55349
    -0.79763
    -0.95414
    -0.92284
    -0.63487
    -0.65365
    -0.34690
    -0.30934
    -0.61609
    -0.53471
    -0.78511
    -0.99170
    -1.21707
    -1.39235
    -0.93536
     0.46692
     0.41058
    -1.91821
    -1.88065
    -1.47373
    -0.72877
    -0.40950
    -0.36568
    -0.39698
    -1.14820
    -1.42991
    -1.44869
    -1.49878
    -1.37983
    -0.84772
    -0.40950
    -0.08397
    -0.20918
    -0.36568
    -0.40950
    -0.30934
    -0.29056
    -0.00259
     0.04123
     0.41058
     0.57961
     1.09920
     1.57498
     1.61880
     1.61254
     0.89262
     0.08505
     0.21026
     0.58587
     0.74863
     0.77993
     0.66725
     0.41684
     0.13513
    -0.19666
    -0.06519
    -0.20918
    -0.47210
    -0.29056
    -0.31560
    -0.27178
    -0.29682
    -0.25926
    -0.39698
    -0.18414
    -0.24048
    -0.14032
    -0.05893
    -0.26552
    -0.34064
    -0.56601
    -0.37820
    -0.19666
    -0.29056
    -0.18414
    -0.52219
    -0.43454
    -0.37194
    -0.84772
    -1.16073
    -0.71625
     0.23530
     0.62343
     0.21652
     0.69229
     0.47944
     0.94270
     0.88010
     1.15554
     1.08668
     1.45603
     1.84416
     2.19473
     1.84416
     0.97400
     0.87384
     1.38717
     1.85042
     1.72522
     1.44351
     1.19936
     0.67351
     0.52952
     0.36050
     0.76115
     0.65473
     0.46692
     0.54831
     0.57335
     0.86757
     0.26034
    -0.48463
    -0.97918
    -0.40324
    -0.59731
    -0.72251
    -0.73503
    -0.45332
    -0.77259
    -1.37983
    -1.46747
    -1.63024
    -2.67569
    -2.76959
    -2.01211
    -0.93536
    -0.37194
    -0.77885
    -1.14820
    -1.22959
    -1.07934
    -0.83520
    -0.82268
    -0.42828
    -0.15284
    -0.28430
    -0.10901
    -0.29682
    -0.62235
    -0.64113
    -1.00422
    -0.99170
    -0.86024
    -0.90406
    -0.99796
    -1.30471
    -1.49252
    -1.58642
    -1.68032
    -1.71788
    -1.79300
    -1.78048
    -1.76796
    -1.29219
    -1.29845
    -1.62398
    -1.32349
    -1.22333
    -0.81642
    -0.13405
     0.83001
     1.80034
     1.39343
     0.67351
    -0.22796
     0.02871
     0.66099
     0.93644
     1.04286
     1.29953
     1.03034
     0.78619
     0.59213
     0.22904
     0.11635
    -0.12779
    -0.20292
    -0.60983
    -0.80389
    -0.60357
    -0.71625
    -0.86650
    -0.97918
    -0.84772
    -0.72251
    -0.27178
     0.14765
    -0.12153
    -0.15910
    -0.04015
    -0.02763
    -0.17788
    -0.05267
    -0.04641
     0.04123
     0.31668
     0.27912
     0.51700
     0.60465
     0.74237
     0.45440
     0.36676
     0.42936
     0.42936
     0.39180
     0.49822
     0.46066
     0.64847
     0.77993
     0.71107
     0.86757
     1.13050
     1.07416
     0.94896
     0.84253
     0.83001
     0.87384
     0.82375
     1.07416
     1.10546
     0.98026
     0.77367
     0.19773
    -0.54723
    -1.56764
    -2.09349
     0.05375
     2.42636
     0.90514
    -0.37820
    -0.81015
    -0.92284
    -0.64113
    -0.30308
     1.11172
     1.91929
     1.82538
     1.74400
     1.58124
     1.99441
     1.77530
     1.96937
     1.17432
     0.66725
     0.02871
    -0.77885
    -0.42202
     0.09757
     0.35424
    -0.40324
    -1.36105
    -1.63024
    -1.93699
    -2.01211
    -1.88065
    -1.60520
    -1.47999
    -1.31723
    -1.06682
    -0.84772
    -0.73503
    -0.44080
    -0.33438
    -0.40324
    -0.25926
    -0.34690
    -0.36568
     0.06001
    -0.02763
    -0.15284
    -0.07771
    -0.25300
    -0.29682
    -0.17162
    -0.17788
    -0.29056
    -0.76633
    -0.93536
    -1.11690
    -1.00422
    -0.81642
    -0.34690
    -0.49089
    -0.13405
    -0.50967
    -0.57853
    -0.59731
    -0.65991
    -0.23422
    -0.21544
     0.02871
     0.47944
     0.48570
     0.49196
     0.73611
     0.66725
     0.67351
     0.58587
     0.22904
     0.18521
    -0.10275
    -0.19666
    -0.20918
    -0.11527
     0.17269
    -0.02137
    -0.00885
    -0.38446
    -0.87276
    -1.20455
    -1.45495
    -0.99170
    -0.47210
    -0.22170
    -0.38446
    -0.34690
    -0.30934
    -0.49715
    -0.29682
     0.06001
     0.13513
     0.29790
     0.31668
     0.60465
     0.52326
     0.74237
     0.99904
     0.98026
     1.05538
     0.81749
     0.72985
     0.83001
     0.96148
     0.65473
     0.67977
     0.93644
     0.79871
     0.67351
     0.83627
     1.14302
     1.29953
     1.57498
     1.23067
     0.75489
     0.75489
     0.80497
     1.01782
     0.73611
     0.83001
     0.66725
     0.59839
     0.93644
     0.71733
     0.38554
     0.00367
    -0.44080
    -0.49089
    -0.20918
     0.01619
    -0.36568
    -1.03552
    -1.12316
    -0.92910
    -1.02300
    -0.79137
    -0.47210
    -0.72877
    -0.44080
    -0.48463
    -1.22333
    -1.37357
    -0.96666
    -0.53471
    -0.71625
    -0.96666
    -0.23422
     0.43562
     0.47944
     0.42936
     0.26660
    -0.10901
     0.51074
     0.22904
    -0.02137
    -0.29056
    -1.06056
    -0.35316
     0.64221
     0.62343
     0.20400
    -0.39072
    -0.60983
    -0.74129
    -0.83520
    -0.77259
    -0.87276
    -0.81015
    -0.40950
    -0.51593
    -0.45332
    -0.25926
    -0.01511
    -0.27178
    -0.35942
    -0.74129
    -0.69747
    -0.42828
    -0.35316
    -0.55975
    -0.59105
    -0.57853
    -0.43454
    -0.59731
    -0.70999
    -0.97918
    -0.99170
    -1.17951
    -1.51756
    -1.17325
    -0.25300
     0.51074
     0.54205
     0.39180
     0.21652
    -0.51593
    -0.39698
    -0.20292
     0.54831
     0.56709
     0.84253
     0.62343
     0.07253
     0.14765
     0.11635
     0.00367
    -0.07145
    -0.04015
    -0.17788
    -0.09023
     0.02871
     0.06001
    -0.04015
    -0.09649
     0.09131
     0.11009
    -0.01511
     0.46066
     0.43562
     0.50448
     0.56709
     0.69855
     0.77367
     0.73611
     0.64221
     0.67977
     0.93018
     0.89888
     0.87384
     1.00530
     0.85505
     0.78619
     0.98652
     1.27449
     1.18058
     1.01782
     1.13050
     1.13676
     1.20562
     0.94896
     0.99278
     1.20562
     1.15554
     1.33709
     1.18684
     1.08042
     1.15554
     1.43099
     1.20562
     1.50611
     1.47481
     1.14928
     1.58750
     1.29953
     1.24945
     1.35587
     0.93644
     0.80497
     1.16806
     1.47481
     1.04286
     0.47318
     0.21652
     0.39806
     0.64847
     0.51074
     0.57335
     0.04749
     0.02245
     0.09131
    -0.15284
    -0.21544
    -0.29056
    -0.24048
    -0.29682
    -0.20292
    -0.31560
    -0.50341
    -0.83520
    -1.11690
    -1.16699
    -1.07308
     0.01619
    -0.45958
    -0.60357
     0.78619
     2.45766
     1.97563
     0.05375
    -2.21244
    -3.38935
     1.23067
     6.61443
     3.49685
     1.36839
     0.71107
     0.66725
     0.58587
     0.99278
     0.71107
     0.08505
     0.14765
     0.94896
     0.25408
    -0.66617
    -0.99796
    -1.06056
    -0.44080
    -0.01511
    -1.65528
    -2.58805
    -2.79463
    -2.28130
    -1.61772
    -1.31723
    -1.01674
    -1.64902
    -2.20618
    -2.56927
    -3.06382
    -2.94488
    -2.76333
    -2.68821
    -2.45658
    -2.48788
    -2.42528
    -2.42528
    -2.33138
    -2.19366
    -2.16235
    -2.04967
    -1.55512
    -1.40487
    -1.19203
    -0.88528
    -0.39698
    -0.15284
    -0.14032
     0.01619
     0.27286
     0.38554
     0.22278
     0.11009
     0.34172
     0.43562
     0.62969
     0.42310
     0.56083
     0.29164
    -0.01511
     0.07253
    -0.18414
    -0.47210
    -0.37194
    -0.44080
    -0.19040
    -0.07771
     0.04749
     0.02245
    -0.01511
    -0.30934
    -0.39698
    -0.43454
    -0.02137
     0.21652
    -0.02137
     0.06001
    -0.04015
     0.07253
     0.25408
     0.10383
    -0.00885
     0.27286
     0.50448
     0.47944
     0.17895
     0.20400
     0.08505
     0.00367
     0.36676
     0.69855
     0.80497
     0.67351
     0.53579
     0.42310
     0.60465
     0.79871
     0.81749
     0.73611
     0.71107
     0.76115
     0.98652
     1.17432
     0.97400
     0.51074
     0.52952
     0.63595
     0.32294
     0.06001
     0.16017
     0.14139
     0.13513
     0.11635
    -0.24048
    -0.52845
    -0.43454
    -0.24048
    -0.12153
    -0.22796
    -0.69747
    -0.95414
    -0.99170
    -0.40950
    -0.40950
    -0.17788
     0.57335
     0.57335
    -0.03389
    -0.35316
    -0.15284
    -0.25300
    -0.27804
    -0.20292
     0.13513
    -0.03389
    -0.25300
    -0.38446
    -0.84146
    -0.67243
    -0.23422
    -0.47837
    -0.58479
    -0.35316
    -0.50967
    -0.57853
    -0.42828
    -0.46584
    -0.59731
    -0.37194
    -0.44706
    -0.00259
     0.47944
     0.46692
     0.18521
    -0.45332
    -0.62235
    -0.68495
    -0.60983
    -0.30934
    -0.22796
    -0.63487
    -0.56601
    -0.38446
    -0.44706
    -1.03552
    -1.17325
    -1.09812
    -0.65365
    -0.59731
    -0.42828
    -0.69121
    -0.14658
     0.07879
     0.46066
     1.07416
     1.14302
     0.99278
     0.55457
     0.10383
    -0.15284
     0.20400
     0.29790
     0.02871
     0.18521
     0.07253
    -0.37820
    -0.69121
    -0.55975
    -0.53471
    -0.59105
    -0.57227
    -0.65991
    -0.79137
    -0.84146
    -0.70999
    -0.59105
     0.02245
     0.67351
     1.04912
     1.19936
     1.15554
     0.93018
     0.47944
     0.39180
     0.77367
     0.83627
     1.24319
     1.32457
     1.25571
     0.89888
     0.49196
     0.60465
     0.70481
     0.81123
     0.67977
     0.49822
     0.54205
     0.67977
     0.51700
     0.39806
     0.99278
     0.70481
     0.36050
     0.49196
     0.47318
     0.25408
     0.36050
     0.62969
     0.74237
     0.58587
     0.37302
     0.25408
     0.39180
     0.36676
     0.29164
     0.14139
     0.42310
     0.36676
     0.08505
     0.11009
     0.22904
     0.21026
    -0.18414
    -0.50967
    -0.75381
    -0.89154
    -0.86024
    -0.89780
    -0.45958
     0.41684
     0.29790
    -0.77885
    -1.14820
    -0.67243
    -0.60357
    -0.30934
    -0.20918
    -0.02763
    -0.05893
     0.07253
     0.06001
    -0.13405
    -0.22796
    -0.64739
    -0.39698
    -0.24674
    -0.08397
    -0.24048
    -0.07771
     0.12887
    -0.27804
    -0.72877
    -0.55349
    -0.07145
    -0.27804
    -1.02926
    -1.08560
    -0.94788
    -0.74129
    -0.97918
    -0.81642
    -0.54097
    -0.20292
    -0.37820
    -0.84146
    -1.15447
    -1.22959
    -1.14194
    -0.77885
    -0.59731
    -0.14658
     0.24782
     0.45440
     0.48570
     0.59839
     0.27912
     0.29790
     0.26034
     0.34172
     0.61091
     0.45440
     0.62969
     0.57335
     0.41058
     0.39806
     0.37302
     0.03497
    -0.16536
    -0.21544
    -0.05893
     0.36676
     0.68603
     0.98652
     1.14302
     1.06164
     0.87384
     0.26660
    -0.14658
     0.20400
     0.50448
     0.91766
     1.17432
     1.13676
     0.95522
     0.62969
     0.54205
     0.57961
     0.19773
    -0.17162
     0.07879
     0.17895
     0.31668
     0.17269
     0.18521
     0.37302
     0.38554
     0.42310
     0.51700
     0.27286
    -0.10901
    -0.16536
     0.10383
     0.66099
     0.94896
     0.95522
     0.81749
     0.59213
     0.33546
    -0.05267
    -0.35316
     0.16017
     0.16643
     0.96148
     1.08668
     0.76115
     0.47944
     0.12261
    -0.14032
    -0.08397
     0.14765
     0.22278
    -0.05267
     0.18521
     0.20400
     0.29790
    -0.05267
    -0.06519
    -0.07771
    -0.38446
    -0.29056
    -0.12779
    -0.13405
    -0.15284
    -0.27804
    -0.30934
    -0.41576
    -0.35942
    -0.23422
     0.22904
     0.17895
    -0.25926
    -0.49089
    -0.79763
    -0.52845
    -0.72251
    -0.67869
    -0.85398
    -1.74292
    -1.38609
    -0.50341
    -0.17162
    -0.65991
    -1.45495
    -1.89943
    -0.76007
    -0.17162
    -0.45332
    -0.44706
    -0.36568
    -0.54097
    -1.14820
    -0.50341
     0.28538
     0.95522
     0.90514
     0.59839
    -0.04641
    -0.15910
     0.26034
     0.13513
     0.23530
     0.29164
     0.64221
     0.76115
     0.50448
     0.77367
     0.71107
     0.71733
     0.88636
     1.09920
     0.99904
     0.82375
     0.72985
     0.64847
     0.72359
     0.71733
     0.67977
     0.62969
     0.74863
     0.49822
     0.22904
     0.01619
     0.26660
    -0.08397
     0.07879
    -0.03389
     0.04749
     0.00367
     0.01619
     0.00367
    -0.13405
    -0.11527
    -0.08397
    -0.19040
    -0.20292
     0.00993
     0.20400
     0.32294
     0.65473
     0.56709
     0.62343
     0.52952
     0.42310
     0.31042
     0.19147
     0.06627
     0.36050
     0.72985
     0.94270
     0.69855
     0.44814
     0.27912
     0.00993
     0.08505
     0.00993
    -0.02763
    -0.19666
     0.15391
     0.11635
    -0.05893
    -0.12153
    -0.24048
    -0.23422
    -0.06519
     0.04749
     0.11009
     0.46692
     0.99904
     1.18058
     0.82375
     0.61717
    -0.10275
    -0.66617
    -0.64113
     0.17895
     0.76741
     0.79245
     0.54205
     0.29790
     0.66099
     0.33546
    -0.31560
    -0.52845
    -0.29682
    -0.01511
     0.07253
     0.37928
     0.46066
     0.35424
     0.37928
     0.59839
     0.66099
     0.84879
     0.90514
     0.56083
     0.51074
     0.72985
     1.19310
     1.16180
     0.39806
     0.43562
     0.36050
     0.58587
     0.98026
     0.78619
     0.46066
     0.53579
     0.76115
     0.77993
     0.22278
     0.14765
     0.46066
     0.58587
     0.51700
     0.65473
     0.31042
     0.00993
    -0.16536
    -0.09649
     0.29164
     0.29164
    -0.19040
    -0.40950
    -0.24674
    -0.91658
    -0.92910
    -1.12942
    -2.20618
    -1.74918
    -1.26089
    -1.32349
    -1.71162
    -2.24374
    -0.64739
    -0.66617
    -0.53471
    -0.32812
    -0.39072
    -1.11690
    -0.78511
    -0.52219
    -0.02763
     0.31042
     0.19147
     0.11009
     0.35424
     0.58587
    -0.07771
    -0.56601
    -0.86024
    -0.95414
    -0.71625
    -0.40324
    -0.39072
    -0.43454
    -0.49089
    -0.25300
    -0.10275
    -0.02763
    -0.05893
     0.01619
     0.32920
     0.56709
     0.81123
     0.87384
     0.77367
     0.65473
     0.65473
     1.03034
     0.76115
     0.46066
     0.62969
     0.55457
     0.61091
     0.44188
     0.26660
     0.32294
     0.36676
     0.27286
     0.22904
     0.09757
    -0.03389
    -0.20918
    -0.16536
    -0.02763
     0.03497
    -0.19666
    -0.17162
    -0.10275
    -0.00885
    -0.18414
    -0.24048
    -0.11527
    -0.20918
    -0.37194
    -0.38446
    -0.42202
    -0.42828
    -0.32812
    -0.27804
    -0.09649
     0.08505
    -0.22170
    -0.22170
    -0.25300
    -0.18414
    -0.19666
    -0.00259
     0.14765
     0.71107
     0.88010
     0.76741
     0.55457
     0.59839
     0.43562
     0.15391
    -0.07145
    -0.19666
    -0.33438
    -0.29682
    -0.54097
    -0.35942
     0.09131
     0.02245
     0.04123
    -0.39072
    -1.11690
    -1.05430
    -0.84772
     0.00367
     0.97400
     0.23530
    -0.49089
     0.02245
     0.29790
     0.49822
     0.88010
     1.34335
     0.71733
     0.21026
    -0.91032
    -1.16699
    -0.97918
    -0.67243
    -0.95414
    -1.10438
    -1.28593
    -1.27341
    -1.16073
    -0.59731
    -0.52219
    -1.17325
    -1.39861
    -1.18577
    -0.99170
    -0.77885
    -0.08397
     0.12887
     0.37302
     0.21026
     0.19147
     0.46066
     0.24782
     0.24156
     0.61717
     0.51700
     1.46855
     0.86131
    -1.01674
    -2.37520
    -0.98544
    -0.25926
     0.17269
     0.21652
     0.26660
     0.49822
    -0.14032
    -0.75381
    -0.91032
    -0.45958
    -0.78511
    -0.92284
    -0.37194
     0.39180
     1.70018
     2.60165
     2.61417
     1.03034
     0.27286
     0.89888
     1.85668
     1.89425
     1.70644
     1.47481
     1.65636
     1.42473
     1.21188
     0.87384
     0.86757
     0.59839
     0.29164
     0.13513
    -0.29682
    -0.47837
    -0.60357
    -0.60357
    -0.61609
    -0.62235
    -0.50967
    -0.45332
    -0.34064
    -0.20918
    -0.16536
    -0.37820
    -0.13405
     0.07253
     0.09757
    -0.01511
     0.04123
    -0.07145
    -0.04015
     0.02871
     0.09757
     0.02871
     0.10383
     0.00993
     0.21026
     0.20400
     0.28538
    -0.05893
     0.14765
     0.51700
     0.34172
     0.34798
     0.22278
     0.26660
     0.53579
     0.46692
     0.32920
     0.46692
     0.24156
     0.09131
     0.06627
     0.14765
     0.25408
     0.11009
    -0.05267
     0.41058
     0.74863
     0.48570
     0.17895
    -0.64113
    -1.24837
    -1.26089
    -0.99170
    -0.84146
    -1.00422
    -0.94788
    -0.84772
    -0.72877
    -1.22959
    -1.96203
    -2.16235
    -1.77422
    -1.78674
    -1.86813
    -1.82430
    -1.61772
    -1.00422
    -0.59105
    -0.63487
    -0.54097
    -0.42828
    -0.51593
    -0.76007
    -0.82268
    -0.10275
     0.21652
    -0.27178
    -0.11527
     0.29164
    -0.02137
    -0.46584
    -0.43454
    -0.44080
    -0.64739
    -0.44080
     0.14139
     0.88010
     1.34335
     0.30416
    -0.86650
    -1.14820
    -1.20455
    -0.35942
    -0.15910
     0.21652
    -0.25926
    -0.61609
     0.28538
    -0.37820
    -1.17951
    -1.31723
    -1.17951
    -0.63487
    -0.40950
    -0.41576
    -0.33438
    -0.11527
     0.12887
     0.07253
    -0.14658
     0.48570
     0.84879
     1.03034
     1.06790
     1.14302
     1.17432
     1.36839
     1.31831
     1.42473
     1.31831
     0.90514
     0.89262
     1.09294
     1.23067
     1.03034
     0.34798
     0.65473
     1.07416
     1.39343
     2.06953
     1.43725
     0.92392
     0.52952
     0.76741
     0.83001
     0.78619
     0.94896
     1.12424
     0.99278
     0.92392
     0.89888
     0.49196
     0.29164
     0.10383
    -0.17162
     0.00993
    -0.08397
    -0.12779
    -0.28430
    -0.37820
    -0.34690
    -0.14658
    -0.17162
    -0.18414
    -0.25926
    -0.32812
    -0.20292
    -0.27804
    -0.25926
     0.06627
    -0.29056
    -0.27804
     0.02871
     0.07879
    -0.16536
    -0.21544
    -0.17788
    -0.10901
     0.10383
    -0.05267
    -0.27178
    -0.22170
    -0.26552
    -0.25300
    -0.37194
    -0.29056
    -0.30308
    -0.47837
    -0.40950
    -0.38446
    -0.49715
    -0.59105
    -0.43454
    -0.44706
    -0.32186
    -0.01511
    -0.20292
    -0.13405
     0.11009
     0.57961
     0.34172
     0.34798
    -0.19666
    -1.16073
    -1.17951
    -1.24211
    -1.37357
    -2.01211
    -2.48788
    -2.85098
    -3.20781
    -3.61472
    -2.65065
    -2.66317
    -2.85098
    -2.71951
    -3.17024
    -3.23285
    -2.63813
    -2.53171
    -1.58016
    -0.55349
    -0.29056
     0.12261
     0.24782
     0.42936
     0.58587
     1.02408
     1.03660
     1.38091
     1.56246
     1.31205
     0.61717
    -0.19666
     0.00367
    -0.27178
    -0.46584
    -0.06519
     0.36050
     0.41058
     0.69229
     0.06001
    -0.42202
    -0.64739
    -0.61609
    -0.21544
     0.10383
     0.47944
     0.74237
     0.94270
     1.36839
     1.17432
     1.18684
     1.39343
     1.49359
     1.65636
     1.52489
     1.41847
     1.08042
     1.16180
     1.11172
     0.91766
     0.63595
     0.37928
     0.24782
     0.79871
     1.53115
     1.85042
     1.14928
     0.51700
     0.17895
     0.11009
     0.93018
     1.66888
     1.95059
     2.16969
     2.18221
     1.71270
     1.58750
     1.44351
     1.56872
     1.61880
     1.75026
     1.88799
     1.48733
     1.31831
     1.26197
     1.11172
     1.09294
     0.93644
     0.69855
     0.62969
     0.96148
     0.96148
     0.69229
     0.45440
     0.46066
     0.76115
     0.83627
     0.91766
     0.76741
     0.46692
     0.49196
     0.42310
     0.41684
     0.43562
     0.13513
     0.22278
     0.17269
     0.16643
     0.00993
    -0.05893
    -0.26552
    -0.38446
    -0.43454
    -0.35316
    -0.37194
    -0.49715
    -0.59731
    -0.52845
    -0.40950
    -0.45958
    -0.59731
    -0.82268
    -0.70999
    -0.55349
    -0.47837
    -0.58479
    -0.62861
    -0.84146
    -0.89154
    -0.92910
    -0.60983
    -0.87902
    -0.97292
    -0.88528
    -0.75381
    -0.49715
    -0.37194
    -0.61609
    -0.72877
    -0.79137
    -0.40950
    -0.31560
    -0.10901
     0.00367
     0.26034
     0.51074
     0.85505
    -0.54097
    -1.52382
    -2.50041
    -2.98244
    -3.50203
    -3.57716
    -1.47999
     0.51700
     0.78619
    -1.72414
    -3.38935
    -3.25163
    -2.73829
    -2.23122
    -2.33764
    -2.18114
    -2.19366
    -1.86187
    -1.12316
     0.19773
     0.69229
     0.03497
    -1.09812
    -1.23585
    -0.99796
    -0.42828
    -0.14032
    -0.30934
    -0.28430
    -0.12153
     0.00993
     0.12261
     0.24156
    -0.15910
    -0.02763
     0.41684
     0.82375
     0.76115
     0.16643
    -0.21544
    -0.12153
    -0.00885
     0.27912
     0.25408
    -0.01511
     0.09757
    -0.00259
    -0.13405
     0.21652
     0.29164
     0.42936
     0.34172
    -0.07771
     0.26034
     0.95522
     1.01782
     0.84879
     0.70481
     0.77993
     0.49822
     0.84253
     1.19310
     1.27449
     1.26823
     1.52489
     1.48733
     1.48733
     1.51237
     1.38717
     1.31205
     1.43099
     1.04286
     0.88636
     0.96148
     1.13676
     0.93644
     1.09294
     0.89888
     0.96774
     0.71733
     1.15554
     0.83001
     0.60465
     0.53579
     0.44814
     0.34798
     0.51700
     0.61717
     0.51700
     0.31668
     0.40432
     0.54831
     0.61717
     0.76115
     0.62343
     0.34798
     0.57961
     0.58587
     0.37928
     0.44188
     0.31042
     0.46066
     0.31042
     0.25408
     0.26034
     0.15391
     0.04749
    -0.06519
    -0.32186
    -0.47210
    -0.44706
    -0.68495
    -0.60983
    -0.35942
    -0.63487
    -0.80389
    -0.76633
    -0.85398
    -0.92910
    -0.94788
    -1.07308
    -1.09812
    -1.05430
    -1.21707
    -1.16073
    -0.96666
    -1.01674
    -0.97292
    -0.65365
    -0.05267
    -0.09023
    -0.15910
    -0.25926
    -0.30308
    -0.21544
     0.11009
     0.51700
     1.03660
     1.16180
     1.01782
     0.94896
     0.92392
     0.95522
     0.88636
     0.96774
     1.64384
     1.63758
     1.09920
     1.41847
     1.76904
     1.50611
     0.71107
    -1.27967
    -2.36268
    -3.48325
    -3.48325
    -1.95577
    -1.86813
    -1.69910
    -0.93536
    -2.46910
    -3.62098
    -4.54123
    -5.61172
    -4.27830
    -1.62398
    -0.52219
    -0.72251
    -0.98544
    -1.11064
    -0.32812
     0.22278
     1.17432
     2.03197
     2.13839
     1.79408
     1.95059
     2.08205
     2.49522
     2.57661
     2.21351
     1.99441
     2.06953
     2.20725
     1.90677
     1.55620
     1.48107
     1.57498
     1.66262
     2.33246
     3.15254
     2.61417
     1.91303
     0.85505
     0.83627
     1.18684
     1.58124
     1.83790
     1.63132
     1.68766
     1.36839
     1.44351
     1.33709
     1.08668
     0.76741
     0.25408
     0.19147
     0.09757
    -0.26552
    -0.22796
    -0.09023
     0.07879
     0.08505
    -0.02763
    -0.12779
    -0.27804
    -0.14032
     0.07253
     0.17269
     0.17269
    -0.11527
    -0.11527
     0.10383
    -0.09023
    -0.02763
    -0.10275
    -0.21544
    -0.04015
    -0.15284
    -0.05267
    -0.09023
    -0.36568
    -0.74129
    -0.39072
    -0.19666
    -0.29056
    -0.04641
    -0.12153
    -0.03389
     0.16643
     0.05375
    -0.29682
    -0.64113
    -0.72251
    -0.39698
     0.04749
     0.51074
     0.35424
     0.06627
    -0.10275
    -0.12779
    -0.10901
    -0.00885
    -0.08397
    -0.16536
     0.04123
     0.16643
     0.11635
    -0.13405
     0.07879
     0.10383
     0.10383
     0.17269
     0.44814
     0.17269
     0.29164
    -0.07145
    -0.15284
     0.07879
     0.07879
    -0.29056
    -0.40950
    -0.52219
    -0.62235
    -1.29219
    -1.49878
    -1.11690
    -0.35942
     1.88172
     2.99604
    -0.12153
    -0.91032
     0.64847
     2.66425
     2.13839
    -0.10275
     0.76115
     2.04449
     1.50611
     1.36213
     1.01156
     0.79245
     0.61091
     0.12887
    -0.39072
    -0.62861
    -1.06682
    -0.95414
    -0.59105
    -0.41576
    -0.54097
    -1.93699
    -3.40813
    -3.95903
    -2.90732
    -1.85561
    -1.45495
    -0.83520
    -1.08560
    -1.61146
    -2.65691
    -2.80089
    -2.40024
    -1.70536
    -1.71162
    -1.83057
    -1.31723
    -0.40950
    -0.10901
    -0.52219
    -0.40950
     0.04123
     0.11635
     0.45440
     0.36050
    -0.26552
    -0.04015
     0.49822
     0.48570
     0.52952
     0.36050
     0.36676
     0.73611
     0.81749
     0.85505
     0.77993
     0.57335
     0.21026
     0.19147
     0.28538
     0.31668
     0.72359
     0.75489
     1.17432
     1.79408
     2.07579
     1.54367
     1.10546
     0.46692
     0.57961
     1.39969
     1.85042
     2.26360
     2.32620
     1.98815
     2.00067
     1.75652
     1.72522
     1.19936
     1.15554
     1.16180
     0.79871
     0.74863
     0.70481
     0.51074
     0.50448
     0.64221
     0.42936
     0.28538
     0.27912
     0.22278
     0.32294
     0.07879
     0.28538
     0.27286
     0.24782
     0.21026
     0.35424
     0.16017
     0.09131
    -0.12153
    -0.12153
     0.07879
     0.01619
    -0.22170
    -0.30934
    -0.06519
    -0.06519
    -0.13405
    -0.10275
     0.11635
    -0.30308
    -0.47210
    -0.44706
    -0.25300
    -0.55349
    -0.60983
    -0.36568
     0.03497
     0.06001
     0.07253
    -0.41576
    -0.50967
    -0.70373
    -0.49715
    -0.42202
     0.22904
     0.12887
     0.31668
     0.29790
     0.00367
    -0.87902
    -2.09349
    -2.86976
    -2.53797
    -1.35479
     0.04749
     0.11009
    -0.98544
    -2.67569
    -2.17488
    -2.12479
    -1.64902
    -2.03715
    -1.91821
    -1.21707
    -0.60357
     0.29790
     1.03660
     0.13513
    -1.61772
    -0.97292
     0.02871
     0.91140
     1.39343
     1.24319
     0.06001
    -0.74129
    -0.13405
     0.32920
    -0.00885
    -0.18414
    -0.14658
     0.21652
     0.22278
    -0.23422
    -0.26552
     0.16643
     0.31668
     0.24156
     0.00367
     0.30416
     0.51074
     0.42310
     0.37302
     0.59213
    -0.05893
    -0.25926
    -0.18414
    -0.70999
    -1.74292
    -2.25000
    -3.03252
    -2.18740
    -1.60520
    -1.65528
    -2.33138
    -3.02626
    -3.25163
    -3.55212
    -3.42065
    -2.74455
    -2.04341
    -0.96040
     0.47318
     1.48733
     1.39969
     0.00367
     0.00367
     1.29327
     2.93970
     3.27775
     3.64084
     3.20262
     2.92092
     3.09620
     3.13376
     3.35913
     2.60165
     2.05075
     1.78782
     1.80034
     1.82538
     1.53115
     1.42473
     1.29953
     1.01156
     0.56083
     0.24782
     0.41684
     0.35424
     0.18521
     0.26034
     0.47944
     0.64847
     0.27912
     0.13513
     0.11635
     0.39180
     0.24156
     0.21652
     0.17269
     0.06001
     0.26034
     0.17895
     0.13513
    -0.01511
    -0.32812
    -0.52845
    -0.31560
    -0.24048
    -0.45332
    -0.72877
    -0.72251
    -0.95414
    -1.12942
    -1.17951
    -1.01674
    -0.74129
    -0.49715
    -0.13405
    -0.14658
    -0.26552
    -0.53471
    -0.49715
    -0.39072
    -0.01511
     0.46066
     1.06164
     1.07416
     1.44351
     1.40595
     0.96774
     0.51700
     0.33546
     0.56083
     0.73611
     0.62343
     0.61091
     0.35424
     0.26660
    -0.16536
    -0.05267
     0.16643
    -0.09649
    -0.32186
    -0.47837
    -0.56601
    -0.97918
    -1.02300
    -0.96040
    -1.41739
    -1.27341
    -1.51130
    -1.55512
    -1.47373
    -1.30471
    -1.71162
    -1.78048
    -1.59894
    -1.65528
    -1.79926
    -1.84935
    -1.93699
    -1.55512
    -1.28593
    -1.64902
    -1.49252
    -1.52382
    -1.32975
    -1.11690
    -0.50967
    -0.31560
    -0.32186
    -0.44706
     0.12887
     0.28538
     0.77367
     0.99904
     1.08042
     1.50611
     2.18221
     2.52026
     2.55156
     2.43262
     2.63295
     2.47644
     2.09457
     1.11798
     0.46692
    -0.35316
    -0.18414
    -0.50967
    -0.28430
    -0.32186
    -0.68495
     0.19773
     0.46692
    -0.58479
    -1.03552
    -0.89154
    -0.15284
    -0.00885
     0.33546
     1.03034
     1.31831
     1.66262
     2.25734
     2.41384
     1.93181
     2.13839
     1.78782
     1.60002
     1.28701
     1.29953
     1.20562
     1.18684
     1.14928
     1.06164
     1.00530
     1.00530
     0.82375
     0.62969
     0.73611
     0.81749
     0.70481
     0.60465
     0.47318
     0.29164
     0.04749
    -0.18414
    -0.60983
    -0.57227
    -0.40950
    -0.20918
    -0.10901
    -0.39698
    -0.64739
    -0.77259
    -1.07308
    -1.09812
    -1.22959
    -1.26715
    -1.41739
    -1.36105
    -0.97292
    -0.66617
    -0.29682
    -0.29682
    -0.42828
    -0.70999
    -0.87276
    -0.86650
    -0.71625
    -0.79137
    -0.92910
    -0.04015
     0.46692
     0.54831
     0.07879
    -0.37194
    -1.28593
    -1.57390
    -1.46121
    -0.85398
     0.32294
     0.91140
     0.48570
    -0.33438
    -0.09023
    -0.11527
    -0.21544
     0.41058
     1.02408
     0.54831
     0.26034
     0.19147
    -0.12779
     0.16017
    -0.05267
    -0.40324
    -0.82894
    -0.77259
    -0.80389
    -1.16073
    -1.64902
    -1.89943
    -2.18740
    -1.89943
    -1.31723
    -1.45495
    -1.31097
    -1.39861
    -1.46121
    -1.28593
    -1.11064
    -0.86650
    -0.59105
    -0.40950
    -0.60983
    -0.45958
    -0.34064
    -0.15910
    -0.02763
    -0.18414
     0.24156
     0.08505
     0.12887
     0.26660
     0.20400
     0.31668
     0.40432
     0.54831
     0.53579
     0.61717
     0.89262
     1.17432
     1.16806
     1.12424
     0.99904
     0.71733
     0.93018
     0.78619
     0.26660
     0.03497
     0.20400
     0.83627
     1.46229
     1.87546
     2.29490
     2.27612
     1.32457
     0.89262
     0.32920
    -0.23422
     0.05375
     1.13050
     1.78156
     2.03823
     1.60628
     1.19310
     0.60465
     0.21026
    -0.07771
    -0.20918
    -0.10901
     0.04123
     0.00993
    -0.22170
    -0.28430
    -0.14032
    -0.29682
    -0.24048
    -0.60983
    -0.24674
    -0.45958
    -0.18414
    -0.23422
    -0.24048
    -0.43454
    -0.58479
    -0.55975
     0.11635
     0.34798
     0.06001
    -0.32812
    -0.02763
     0.32920
     0.06001
    -0.40950
    -0.43454
    -0.75381
    -1.10438
    -1.04178
    -1.14194
    -1.19829
    -1.59894
    -2.01211
    -2.03715
    -1.74292
    -1.37983
    -1.14194
    -1.08560
    -1.16073
    -1.26715
    -1.27341
    -0.93536
    -0.69121
    -0.73503
    -0.79763
    -0.49715
     0.57961
     2.00693
     2.12587
     1.07416
     0.69229
     0.14139
     0.64221
     1.56872
     2.33872
     2.26360
     1.53115
     1.49359
     1.66888
     1.70644
     1.76278
     1.21815
     1.08042
     0.77993
     0.46692
     0.21026
    -0.09649
    -0.10275
    -0.19666
    -0.35942
    -0.34690
    -0.51593
    -0.63487
    -0.78511
    -0.44706
    -0.42828
    -0.24048
     0.01619
     0.07879
    -0.11527
    -0.34690
    -0.52219
    -0.28430
    -0.08397
    -0.10275
    -0.29682
    -0.08397
    -0.27178
    -0.48463
    -0.48463
    -0.49089
    -0.42828
    -0.47210
    -0.08397
    -0.35316
    -0.16536
    -0.32812
    -0.32812
    -0.12153
     0.37928
     0.66099
     0.35424
     0.08505
     0.24782
     0.57961
     0.51700
     0.48570
     0.04749
    -0.34064
    -0.05267
    -0.12153
     0.12261
    -0.15910
    -0.09023
     0.13513
     0.21652
     0.08505
    -0.20292
     0.17269
     0.52952
     0.27912
     0.37928
     0.89888
     0.99904
     0.87384
     1.13676
     1.74400
     1.81286
     1.13676
     0.64221
     0.46692
     0.46066
     0.88636
     1.03034
     1.03034
     0.55457
     0.06627
    -0.52219
    -0.83520
    -0.26552
    -0.35942
    -0.45958
    -0.57853
    -0.76007
    -0.58479
    -0.70373
    -0.70373
    -0.54723
    -0.47837
    -0.30934
    -0.16536
    -0.51593
    -0.59105
    -0.06519
     0.10383
     0.21652
     0.28538
     0.10383
     0.14765
    -0.19666
    -0.12779
     0.21652
     0.33546
     0.25408
     0.43562
     0.96148
     0.54831
     0.40432
     0.34798
     0.26034
     0.20400
     0.35424
     0.41058
     0.22278
     0.42936
     0.56083
     0.51074
     0.51074
     0.15391
    -0.19666
    -0.57227
    -0.52845
    -0.00885
     0.86131
     1.07416
     1.39343
     1.24319
     0.36676
     0.00993
    -0.40950
    -0.07771
     0.61717
     1.14302
     1.07416
     0.67977
    -0.04015
    -0.15284
     0.11635
    -0.31560
    -0.76633
    -0.81015
    -1.13568
    -1.12942
    -1.29845
    -0.91658
    -1.09186
    -1.46747
    -1.27341
    -1.47999
    -1.26089
    -1.02926
    -1.29219
    -1.21707
    -1.20455
    -1.27341
    -1.16073
    -1.02300
    -1.01048
    -1.17951
    -1.14820
    -1.27341
    -1.07308
    -0.91658
    -0.79763
    -0.90406
    -1.22959
    -1.06056
    -0.92910
    -0.80389
    -0.69747
    -1.10438
    -1.66780
    -1.78048
    -1.56138
    -1.44243
    -1.63650
    -1.91195
    -2.40650
    -2.73829
    -1.61772
    -0.35942
     0.41684
     0.72359
     0.12887
    -0.74755
    -1.04804
    -0.57227
     0.39806
     1.10546
     1.83164
     2.06953
     2.21351
     1.95685
     1.92555
     1.33083
     1.01782
     0.35424
     0.36676
     1.11798
     1.52489
     1.31205
     1.31831
     1.03034
     0.57961
     0.12887
    -0.13405
    -0.24674
    -0.08397
    -0.00259
     0.54831
     0.70481
     0.30416
    -0.01511
    -0.15910
    -0.17162
    -0.22170
    -0.22796
    -0.33438
    -0.27178
     0.00993
    -0.00885
     0.11635
     0.31668
     0.16017
    -0.10901
     0.09131
     0.32920
     0.10383
     0.02871
    -0.32812
    -0.43454
    -0.53471
    -0.57853
    -0.44706
     0.32920
     0.98026
     0.66099
     0.04749
     0.19147
     0.65473
     1.21188
     2.30742
     2.74563
     1.70018
     1.39343
     1.73148
     2.09457
     1.80034
     1.30579
     1.68766
     2.10083
     2.02571
     1.64384
     1.01782
     0.55457
    -0.00259
    -0.05893
    -0.07771
     0.02871
    -0.44080
    -0.40950
    -0.38446
    -0.54723
    -0.54723
    -0.60983
    -0.86650
    -0.99170
    -1.27967
    -1.55512
    -1.12316
    -1.18577
    -1.09812
    -1.18577
    -1.27967
    -1.16073
    -1.13568
    -1.01048
    -0.92284
    -1.16699
    -1.02926
    -1.04178
    -0.79137
    -0.75381
    -0.64113
    -0.57227
    -0.49089
    -0.41576
    -0.52219
    -0.44706
    -0.61609
    -0.55349
    -0.20918
    -0.30934
    -0.53471
    -0.67243
    -0.44080
    -0.37194
    -0.17162
     0.04123
     0.37302
     0.03497
     0.08505
     0.07879
     0.21652
     0.16017
     0.17269
     0.25408
     0.92392
     0.72359
     0.50448
     0.10383
    -0.49715
    -1.03552
    -1.41113
    -1.51756
    -1.36105
    -0.84772
    -0.27178
    -0.37194
    -0.35316
    -0.42828
    -0.76007
    -0.57853
     0.61091
     1.17432
     0.97400
     0.99278
     1.06790
     1.52489
     2.20725
     2.64547
     2.87083
     2.69555
     1.88172
     1.18684
     1.11172
     1.15554
     1.48733
     0.91766
     0.47944
     0.16017
    -0.12779
    -0.02137
    -0.19040
    -0.12779
    -0.22796
    -0.16536
    -0.00885
    -0.24048
    -0.27178
    -0.26552
    -0.25300
    -0.19666
    -0.26552
    -0.25926
    -0.19040
    -0.00885
    -0.07145
     0.07879
     0.04123
    -0.05893
    -0.21544
    -0.25926
    -0.52845
    -0.67243
    -1.19203
    -1.90569
    -0.75381
     1.98815
     4.32946
     3.94133
     1.81912
    -0.01511
    -0.99170
    -0.06519
     2.35124
     3.84742
     3.39043
     2.42010
     1.90677
     2.11961
     2.35124
     1.49359
     0.59839
     0.19147
    -0.21544
    -0.47837
    -0.53471
    -0.13405
    -0.10275
    -0.18414
    -0.08397
    -0.50341
    -0.48463
    -0.35316
    -0.38446
    -0.29056
    -0.17788
    -0.58479
    -0.55349
    -0.66617
    -0.14658
    -0.31560
    -0.96666
    -0.91032
    -1.27967
    -1.46121
    -1.53008
    -1.30471
    -1.17951
    -1.46121
    -1.47999
    -1.47373
    -1.46121
    -1.34227
    -1.24211
    -1.04178
    -0.90406
    -0.72877
    -0.76007
    -0.80389
    -0.35316
    -0.41576
    -0.05267
    -0.03389
    -0.21544
    -0.45958
    -0.69747
    -0.37820
     0.14765
     0.38554
     0.61091
     0.00993
    -0.62861
    -1.11064
    -0.84772
    -1.06682
    -1.15447
    -1.43617
    -1.56138
    -1.28593
    -1.34853
    -1.30471
    -1.25463
    -1.28593
    -1.40487
    -1.22333
    -0.97292
    -0.46584
     0.06001
     0.39806
     0.98652
     0.89262
     0.94270
     0.90514
     1.28075
     2.45766
     2.76441
     2.57661
     2.31368
     2.09457
     1.85668
     1.16180
     0.83627
     0.94896
     1.03660
     1.27449
     1.47481
     0.89262
     0.65473
     0.41684
    -0.15910
    -0.24674
    -0.40324
    -0.48463
    -0.04015
     0.04123
     0.02871
     0.17269
    -0.16536
    -0.33438
    -0.32812
    -0.10901
     0.17269
     0.26034
     0.20400
     0.47944
     0.31042
     0.14139
     0.08505
    -0.14658
    -0.05267
     0.24156
     0.56709
     0.32920
     0.12261
    -0.22170
    -0.49089
    -0.60983
    -0.10901
     0.26660
     0.11635
     0.33546
    -0.20292
    -0.29682
     0.21652
    -0.12153
    -0.49089
    -0.34690
    -0.52219
    -0.55975
    -0.32186
     0.21026
     0.73611
     0.31042
    -0.76007
    -1.17951
    -1.27341
    -1.06682
    -1.12316
    -1.00422
    -1.17325
    -0.48463
    -0.32812
    -0.79763
    -0.99170
    -1.18577
    -1.11690
    -1.19203
    -1.04804
    -0.98544
    -0.82268
    -0.94162
    -1.04804
    -1.13568
    -1.04804
    -1.17325
    -0.85398
    -0.94162
    -0.81015
    -0.62235
    -0.53471
    -0.66617
    -0.50341
    -0.33438
    -0.20918
    -0.16536
    -0.06519
     0.00993
     0.36050
     0.39180
     0.65473
     0.54831
     0.57961
     0.94270
     1.03660
     1.39969
     1.75026
     1.90677
     1.81286
     1.87546
     1.66262
     1.32457
     1.29327
     1.46229
     1.22441
     0.94896
     0.89888
     1.04912
     1.16806
     1.37465
     1.53115
     1.39969
     0.77367
     0.04749
     0.21026
     0.26660
     1.06790
     1.71270
     1.79408
     1.68140
     1.61880
     1.44351
     1.53115
     2.31368
     2.30742
     2.32620
     2.52652
     2.40132
     1.44977
     0.94270
     0.83001
     1.33083
     1.73148
     1.84416
     1.35587
     1.03034
     0.30416
    -0.05893
    -0.68495
    -1.04804
    -1.02926
    -0.67243
    -0.74129
    -0.93536
    -1.07308
    -1.27967
    -1.32975
    -1.22333
    -1.14194
    -1.13568
    -1.07308
    -1.01674
    -1.16073
    -1.18577
    -1.32975
    -1.07308
    -0.86024
    -0.14658
     0.62969
     0.89262
     0.51074
     0.34172
     0.49822
     0.77993
     0.76741
     1.18684
     1.47481
     1.62506
     1.43099
     1.25571
     1.22441
     0.85505
     0.47318
     0.08505
    -0.16536
    -0.11527
     0.05375
    -0.46584
    -1.04804
    -1.52382
    -1.51756
    -1.22333
    -1.08560
    -0.95414
    -1.28593
    -1.48625
    -1.69910
    -1.60520
    -0.82894
    -0.44080
    -0.50341
    -1.29219
    -1.42365
    -1.15447
    -0.74129
    -0.60983
    -0.59105
    -0.52219
    -0.54723
    -0.61609
    -0.33438
    -0.35942
    -0.48463
    -0.24048
     0.08505
    -0.30934
    -0.54723
    -0.29056
    -0.41576
    -0.43454
    -0.60983
    -0.65991
    -0.91032
    -0.97292
    -0.78511
    -1.31097
    -1.68032
    -2.11227
    -2.21244
    -2.16235
    -1.68658
    -1.56764
    -1.76796
    -2.13731
    -2.43780
    -2.26878
    -2.13105
    -2.14983
    -1.83683
    -1.33601
    -0.99170
    -0.95414
    -0.79137
    -0.49089
    -0.56601
    -0.64113
    -0.25926
    -0.00259
    -0.44080
    -0.83520
    -0.62235
     0.06001
     1.04912
     1.73148
     2.15717
     1.58750
     1.44351
     1.53741
     2.26360
     3.02734
     2.55782
     3.12124
     3.74726
     3.80360
     3.97889
     3.50311
     2.87083
     2.59539
     2.21351
     2.11335
     1.84416
     1.85668
     1.76904
     1.46855
     0.82375
     0.04749
    -0.60983
    -1.05430
    -1.27341
    -0.92284
    -0.86024
    -0.70373
    -0.62235
    -0.96666
    -0.97918
    -1.01674
    -1.16073
    -1.34227
    -1.21707
    -0.90406
    -0.90406
    -0.72877
    -0.89154
    -1.00422
    -0.96040
    -0.39072
    -0.20292
    -0.29682
    -0.24674
    -0.29682
    -0.27178
    -0.30308
    -0.44080
    -0.52845
    -0.69121
    -1.01674
    -1.21707
    -1.37357
    -1.59894
    -1.85561
    -1.35479
    -0.04015
     1.09294
     1.59376
     1.16180
     0.62969
     1.25571
     1.43725
     0.47318
    -0.14658
     0.52952
     1.20562
     1.65636
     1.83790
     1.65636
     0.91140
    -0.12153
    -0.88528
    -1.16699
    -1.66154
    -1.44243
    -1.47373
    -2.43154
    -2.79463
    -2.96992
    -2.75707
    -1.69284
    -1.67406
    -1.96203
    -1.87439
    -1.74292
    -2.11853
    -1.59894
    -1.71162
    -1.36731
    -1.21707
    -1.25463
    -0.89154
    -0.99170
    -1.04178
    -0.83520
    -0.45958
    -0.14658
     0.11635
    -0.07145
    -0.10901
     0.00993
     0.16017
     0.21652
     0.12261
     0.36050
     0.66099
     0.76741
     1.07416
     1.09294
     1.01156
     1.03660
     0.93644
     1.09294
     1.50611
     1.51237
     1.65636
     1.63758
     1.91929
     2.28238
     1.86294
     1.35587
     1.04286
     1.08042
     0.53579
    -0.17788
     0.18521
     0.81749
     0.80497
     0.24782
     0.31042
    -0.15910
    -0.25926
    -0.38446
    -0.36568
    -0.52219
    -0.62235
    -0.47837
     0.50448
     0.84879
     0.93018
     0.92392
     0.71733
     0.44188
     0.73611
     0.80497
     1.01782
     1.06790
     0.98652
     0.59213
     0.37928
     0.31668
     0.13513
    -0.07771
     0.14765
     0.24782
     0.15391
    -0.15910
    -0.56601
    -0.29682
    -0.36568
    -0.36568
    -0.27178
    -0.12779
    -0.15910
    -0.20918
    -0.29056
    -0.07145
    -0.15910
    -0.25926
    -0.24674
    -0.53471
    -0.81015
    -0.67243
    -0.37820
    -0.30934
    -0.10275
    -0.64113
    -0.91032
    -1.12316
    -1.29219
    -1.09186
    -1.15447
    -0.86024
    -0.73503
    -0.97292
    -1.29219
    -1.28593
    -1.69284
    -1.55512
    -1.09812
    -1.02300
    -1.32975
    -1.19203
    -1.41113
    -1.01048
    -0.35942
    -0.02763
     0.19147
     0.47944
     0.59839
     0.56709
     0.60465
     0.84253
     1.03034
     0.65473
     0.66099
     0.63595
     0.98652
     0.86757
     0.67977
     0.65473
     0.21652
    -0.20292
    -0.49089
    -0.74755
    -0.49715
    -0.30934
    -0.40950
    -0.34064
    -0.14032
    -0.12153
     0.29164
     0.31668
     0.14139
    -0.05267
     0.56709
     0.84879
     0.94896
     0.92392
     0.70481
     0.74863
     0.42310
     0.22904
     0.09131
     0.13513
     0.21026
     0.24156
     0.06001
     0.14139
     0.37302
     0.71733
     0.57335
     0.51074
    -0.05893
    -0.71625
    -0.81015
    -0.91658
    -0.81642
     0.41684
     0.51700
     0.02245
    -0.32812
    -0.70999
    -0.72877
    -0.19666
    -0.00885
    -0.35942
    -0.50967
    -0.68495
    -0.37194
     0.12887
     0.61091
     0.71107
     0.84879
     0.89262
     0.83627
     0.61091
     0.55457
    -0.20292
    -0.33438
     0.24156
     0.26660
     0.36676
     0.49196
     0.59839
     0.64221
     0.31668
    -0.07145
    -0.47210
    -0.25926
    -0.06519
     0.30416
     0.15391
     0.30416
     0.13513
    -0.04015
     0.06001
    -0.16536
    -0.04015
    -0.20918
    -0.41576
    -0.44706
    -0.54097
    -0.58479
    -0.59105
    -0.55349
    -0.68495
    -0.65991
    -0.84772
    -0.98544
    -0.62861
    -0.64113
    -0.34690
    -0.09649
     0.02871
    -0.03389
     0.04749
    -0.07145
    -0.41576
    -0.07145
    -0.12779
    -0.34690
    -0.20918
    -0.00885
     0.02245
    -0.04015
     0.12261
    -0.34064
    -0.70373
    -0.76633
    -0.81642
    -0.59731
    -0.82894
    -1.09186
    -1.10438
    -0.96040
    -0.89780
    -0.99170
    -1.16699
    -1.29845
    -1.16073
    -1.56764
    -1.34853
    -1.07934
    -1.30471
    -0.18414
     1.24319
     1.92555
     1.56872
     0.21026
    -0.46584
    -0.30934
     0.46692
     1.04286
     1.46855
     1.38717
     0.99904
     0.52326
     0.53579
     0.86757
    -0.00259
    -0.12153
    -0.27804
    -0.91032
    -0.57227
    -0.86650
    -0.85398
    -0.73503
    -0.44080
    -0.40324
    -0.25300
     0.00367
    -0.16536
    -0.26552
    -0.11527
     0.13513
    -0.04641
     0.16017
     0.34172
     0.19147
    -0.06519
    -0.29056
    -0.54723
    -0.17788
     0.14765
     0.20400
     0.16643
     0.01619
    -0.13405
    -0.05267
    -0.22170
    -0.21544
    -0.52845
    -1.00422
    -0.76633
     0.32920
     0.76741
     0.97400
     0.86131
     0.09757
    -0.52845
    -0.99796
    -0.79763
    -0.67243
    -0.62235
    -0.13405
    -0.35316
    -0.46584
    -0.79137
    -0.96666
    -0.96040
    -1.22959
    -1.09186
    -0.95414
    -0.92284
    -0.79763
    -0.66617
    -0.27178
    -0.14658
     0.21026
    -0.06519
    -0.08397
    -0.27178
     0.56709
     1.24945
     0.86757
     0.84253
     0.62343
     0.36050
     0.45440
     0.48570
     0.62969
     0.74237
     0.74237
     0.66725
     0.62343
     0.46692
     0.37302
     0.18521
     0.19147
     0.39806
     0.32294
     0.22278
     0.52326
     0.40432
     0.41684
     0.88636
     0.92392
     1.02408
     0.87384
     0.70481
     0.72359
     0.95522
     0.94896
     1.09294
     0.98652
     0.97400
     0.69855
     0.55457
     0.61091
     0.56709
     0.66725
     0.67977
     0.62969
     0.57335
     0.63595
     0.26660
    -0.11527
    -0.00885
     0.12887
     0.63595
     0.07879
     0.44814
     0.47944
     0.26660
    -0.07771
    -0.04641
     0.29790
    -0.06519
    -0.15910
    -0.44706
    -0.22796
    -0.29682
    -0.09649
     0.42936
     0.29164
     0.19773
     0.84253
     1.37465
     1.41847
     0.81749
     0.33546
     0.42936
     0.62343
     0.86131
     1.11798
     1.31831
     1.07416
     1.11798
     0.96774
     0.94270
     0.85505
     0.47318
    -0.25300
    -0.18414
     0.72359
     0.99278
     0.91766
     0.14765
     0.16017
     0.40432
     0.30416
     0.33546
     0.43562
     0.16017
    -0.31560
    -0.59731
     0.00993
    -0.18414
    -0.77885
    -0.79137
    -0.15910
    -0.38446
    -1.06682
    -1.16699
    -1.33601
    -1.38609
    -1.09812
    -1.16699
    -1.13568
    -1.23585
    -1.32975
    -0.77259
    -0.44080
    -0.45958
    -0.52845
    -0.76633
    -0.55975
    -0.65991
    -1.42365
    -1.19829
    -0.86024
    -0.34690
    -0.34690
    -0.35316
    -0.13405
    -0.12779
    -0.10901
    -0.48463
    -0.46584
    -0.63487
    -0.82894
    -1.19829
    -0.92284
     0.03497
     0.54831
     0.48570
    -0.02137
    -0.46584
    -0.07771
    -0.04015
    -0.08397
     0.19147
     0.22904
     0.51074
     0.67977
     1.13050
     1.05538
     0.67351
     0.49196
     0.58587
     0.52952
     0.47318
     0.78619
     0.83627
     0.49196
     0.21652
     0.09757
     0.24156
     0.42936
     0.44188
     0.52952
     0.64847
     0.65473
     0.67977
    -0.09649
     0.38554
     0.92392
     0.93644
     1.41847
     0.99904
     0.07253
    -0.29682
    -0.42828
    -0.00259
     2.10709
     1.44977
     0.77993
     0.76741
     0.54831
     0.65473
    -0.25300
    -0.65365
     0.24782
     0.66099
     1.01782
     0.94896
     0.77367
     0.34172
     0.34798
     0.23530
     0.17895
     0.03497
    -0.28430
    -0.26552
    -0.04015
    -0.08397
    -0.27178
    -0.35942
    -0.25926
    -0.20918
    -0.14658
    -0.04641
    -0.53471
    -0.65365
    -0.63487
    -0.22796
    -0.19666
    -0.59731
    -1.12942
    -0.73503
    -0.25926
    -0.93536
    -0.87902
    -0.91032
    -0.34064
     0.06001
     0.32294
    -0.34690
    -0.45958
    -0.65991
    -0.60357
    -0.20292
     0.02245
     0.53579
     0.64847
     0.00367
     0.05375
    -0.45958
    -0.68495
    -0.38446
     0.17895
     0.27912
     0.41684
     0.13513
    -0.12153
    -0.25926
    -0.35316
     0.44814
     1.04912
     1.05538
     0.67351
    -0.49089
    -0.70999
    -0.10901
     0.06627
    -0.04015
    -0.47837
    -0.40950
    -0.36568
    -0.13405
    -0.77885
    -0.91658
    -1.17951
    -0.99796
    -0.77259
    -0.65991
    -0.42202
    -0.42202
    -0.23422
     0.12887
     0.41058
     0.36050
     0.22904
     0.54831
     0.43562
     0.34172
     0.60465
     0.52326
     0.74863
     0.81749
     1.04912
     1.09294
     0.96774
     0.76741
     0.39806
     0.04749
     0.49822
     0.72359
     0.64847
     0.84253
     0.38554
     0.19147
     0.03497
     0.02871
    -0.14658
    -0.25300
    -0.36568
    -0.50341
    -0.52845
    -0.45332
    -0.50967
    -0.87276
    -0.91032
    -0.89154
    -0.96666
    -0.72877
    -0.37194
    -0.67243
    -0.05267
    -0.25300
    -0.70999
    -0.75381
    -0.26552
     0.03497
     0.29164
     0.81749
     0.54831
     0.53579
     0.49822
     0.24782
    -0.17162
    -0.52219
     0.08505
     1.07416
     2.21977
     2.72685
     2.71433
     1.91929
     0.84879
     0.34172
     0.91766
     1.28075
     1.46229
     1.67514
     1.76904
     1.71270
     1.31205
     0.84253
     0.66725
     0.33546
     0.00367
    -0.15910
    -0.64113
    -0.87276
    -0.92284
    -0.49715
    -0.24048
    -0.20918
    -0.67869
    -1.13568
    -1.21081
    -1.22333
    -0.82268
    -0.50341
    -0.35316
    -0.30308
    -0.74129
    -0.68495
    -0.74129
    -0.82894
    -1.20455
    -1.29219
    -0.94162
    -0.69747
    -0.74755
    -0.97918
    -1.04804
    -0.99796
    -0.76633
    -0.67869
    -0.46584
    -0.28430
    -0.65365
    -0.64113
    -0.49089
    -0.45332
    -0.47837
    -0.22796
    -0.32812
    -0.23422
     0.06627
    -0.33438
    -0.73503
    -0.85398
    -0.62235
    -0.54723
    -0.76007
    -1.11690
    -1.50504
    -2.06845
    -2.45032
    -2.30008
    -1.14820
    -0.18414
     0.49822
     1.16180
     0.77367
    -0.00259
     0.09131
     0.48570
     0.99278
     1.56246
     1.73148
     1.97563
     1.77530
     1.56872
     1.76278
     1.53741
     1.53115
     1.35587
     0.96774
     0.71733
     0.60465
     0.17269
     0.01619
    -0.15910
    -0.40950
    -0.63487
    -0.77259
    -0.44706
     0.00367
    -0.18414
    -0.07771
    -0.44080
    -0.36568
    -0.50341
    -0.52845
    -0.61609
    -0.46584
    -0.27178
    -0.19666
    -0.22170
    -0.25300
    -0.01511
     0.00367
     0.24156
     1.04912
     1.15554
     0.67977
     0.24156
     0.12887
     0.51074
     0.42310
     0.05375
     0.12261
     0.88636
     0.71733
     0.04749
    -0.05267
    -0.19040
    -0.34690
     0.15391
     1.21815
     1.19310
     0.72985
     0.24156
    -0.05267
     0.36050
     0.93018
     1.13676
     1.52489
     1.70644
     1.17432
     0.79245
     0.09131
    -0.37820
    -0.40324
    -0.03389
    -0.16536
    -0.05267
    -0.47210
    -0.20292
    -1.11690
    -1.42991
    -1.10438
    -1.36731
    -0.84146
    -0.56601
    -0.61609
    -1.11064
    -0.84146
    -0.23422
    -0.34064
    -0.36568
    -0.39072
     0.06001
    -0.17162
    -0.44706
    -0.44706
    -0.05893
     0.10383
     0.24782
     0.49196
     0.56083
     0.39806
     0.31042
     0.16643
     0.40432
     0.52952
     0.84253
     0.69855
     0.74237
     0.57961
     0.39180
     0.37928
     0.38554
     0.22904
     0.04123
    -0.19666
    -0.30308
    -0.20918
    -0.29682
    -0.24674
    -0.50341
    -0.64739
    -0.75381
    -0.44706
     0.47318
     0.21026
    -0.69747
    -1.18577
    -1.23585
    -0.68495
     0.00367
     0.47944
     0.68603
     0.08505
    -0.44706
    -0.09023
     0.53579
     0.88636
     1.16806
     0.76115
     0.41058
     0.19773
     0.09757
     0.21026
     0.42310
     0.81749
     0.98026
     0.66099
     0.41058
     0.29164
     0.10383
    -0.42828
    -0.74755
    -0.97918
    -1.01048
    -0.69121
    -0.30308
    -0.10901
    -0.56601
    -0.96040
    -0.85398
    -0.77885
    -0.81642
    -0.90406
    -0.92910
    -0.84772
    -0.62861
    -0.46584
    -0.49715
    -0.51593
    -0.43454
    -0.37194
    -0.50341
    -0.24674
    -0.31560
    -0.32812
    -0.28430
    -0.21544
     0.15391
     0.50448
     0.61091
     0.78619
     0.86757
     0.84253
     1.18684
     1.17432
     1.38717
     1.22441
     0.99278
     1.54367
     1.23067
     1.18058
     1.27449
     0.71733
     0.96774
     2.20099
     2.47018
     1.16806
     0.42310
     0.97400
     1.49985
     1.88799
     1.71270
     1.53115
     1.31831
     1.48107
     1.84416
     1.36213
     1.51237
     1.33709
     0.90514
     0.81749
     0.37302
     0.41058
     0.24782
    -0.12153
     0.00367
     0.16643
     0.42310
     0.30416
    -0.39072
    -0.15284
    -0.06519
    -0.15910
     0.09131
     0.56709
     0.67351
    -0.14032
    -0.57853
    -0.25926
    -0.51593
    -0.82268
    -0.51593
    -0.35942
    -0.23422
    -0.90406
    -1.44869
    -1.90569
    -1.52382
    -1.36105
    -1.32975
    -1.20455
    -1.59268
    -1.44869
    -0.90406
    -1.02300
    -1.57390
    -1.93699
    -1.76796
    -1.63650
    -1.33601
    -1.14194
    -1.11690
    -1.16073
    -0.81015
    -0.67869
    -0.87276
    -0.56601
    -0.86024
    -0.67243
    -0.35316
     0.02871
     0.38554
     0.71733
     0.99904
     0.88010
     0.46692
     0.17895
     0.05375
    -0.01511
     0.46066
     1.00530
     0.84879
     0.54205
    -0.15284
    -0.12779
    -0.25926
    -0.11527
     0.62343
     0.98026
     0.47944
     0.01619
     0.10383
     0.09131
     0.27286
     0.19773
     0.11009
     0.44188
     0.35424
     0.31668
     0.36676
     0.26034
     0.24782
     0.11009
     0.02871
     0.01619
     0.12887
    -0.04015
    -0.07771
     0.07253
     0.19147
     0.00367
     0.04123
     0.21652
     0.09757
    -0.04641
     0.04123
    -0.17162
    -0.20918
    -0.00885
    -0.09649
    -0.50967
    -0.32812
    -0.16536
     0.09131
     0.64847
     0.58587
     0.34798
    -0.07145
     0.08505
     0.74237
     0.59839
     0.61091
     0.27912
     0.39806
     0.99278
     1.44977
     1.16806
    -0.06519
    -0.16536
     0.44188
     1.13676
     1.07416
     0.52326
     0.54205
     0.83001
     1.14302
     1.10546
     0.77993
     0.69229
     0.64847
     0.77367
     0.77993
     0.72359
     0.42936
     0.36676
     0.31668
     0.01619
    -0.55975
    -0.22170
    -0.33438
    -0.67243
    -0.69747
    -0.60357
    -0.64739
    -0.10275
     0.03497
    -0.92910
    -1.01048
    -0.75381
    -0.79763
    -0.34064
    -0.40324
    -0.05893
    -0.06519
    -0.76633
    -1.01674
    -1.17951
    -0.97918
    -0.67869
    -0.60983
    -0.45332
    -0.67869
    -1.49878
    -1.57390
    -1.59894
    -1.46747
    -1.66780
    -1.60520
    -1.64276
    -1.55512
    -1.37983
    -1.11690
    -1.39235
    -1.21081
    -1.08560
    -1.18577
    -1.07308
    -1.00422
    -1.02926
    -0.88528
    -0.50967
     0.02245
     0.64847
     0.93018
     0.85505
     0.72985
     0.64221
     0.84879
     0.62969
     0.85505
     1.26823
     1.36213
     1.37465
     1.66262
     1.39343
     1.02408
     0.65473
     0.30416
     0.44814
     0.68603
     0.60465
     0.36050
     0.42936
     0.39806
    -0.09023
    -0.27178
    -0.05267
     0.05375
     0.06627
     0.26034
     0.19773
     0.00993
     0.01619
     0.02871
     0.30416
     0.48570
     0.37928
     0.23530
     0.07253
     0.24156
     0.12261
    -0.00885
     0.07879
     0.07253
    -0.15284
     0.20400
     0.08505
     0.02871
    -0.29056
    -0.26552
    -0.14658
    -0.04641
     0.29790
     0.37928
     0.48570
     0.77367
     0.37928
    -0.02763
     0.12261
     0.82375
     0.67977
     1.71896
     1.31205
    -0.05267
     0.08505
     0.58587
     1.06790
     1.50611
     1.28701
     0.37928
    -0.35316
    -0.47837
    -0.18414
     0.44814
     0.77993
     1.22441
     0.74863
     0.27286
     0.31042
     0.61717
     1.38717
     2.12587
     1.34961
     0.24782
     0.21652
     0.51074
     0.79245
     1.21815
     1.41847
     2.20725
     0.89888
     0.04123
     0.36676
    -0.00885
    -0.49089
    -0.59105
    -0.10901
     0.35424
     0.30416
    -0.86024
    -0.49715
    -0.44080
    -0.61609
    -0.29056
     0.06001
    -0.00259
    -0.53471
    -1.24211
    -0.96040
    -0.66617
    -1.01048
    -1.26715
    -1.15447
    -1.10438
    -1.53008
    -1.88691
    -1.92447
    -1.92447
    -2.07471
    -2.21870
    -2.02463
    -1.78048
    -2.14357
    -1.90569
    -1.93073
    -2.33138
    -2.08097
    -1.56764
    -1.38609
    -1.35479
    -1.14194
    -1.01674
    -1.00422
    -0.96666
    -0.93536
    -0.76633
    -0.43454
     0.08505
     0.33546
     0.31668
     0.17895
    -0.04641
     0.14765
     0.44188
     0.62969
     0.84879
     1.11172
     1.32457
     1.36839
     1.25571
     0.80497
     0.32920
     0.49822
     0.55457
     0.63595
     0.45440
     0.74863
     0.84879
     0.44814
     0.17895
     0.00993
    -0.08397
    -0.10901
     0.04123
    -0.10901
     0.15391
     0.22904
     0.12261
     0.11635
     0.04123
    -0.02763
     0.04123
     0.27912
     0.57335
     0.44814
     0.41058
     0.45440
     0.23530
     0.22278
     0.02245
     0.18521
     0.31668
     0.68603
     0.59839
     0.43562
     0.40432
     0.44188
     0.19147
     0.01619
     0.19773
     0.57961
     0.49822
     0.54205
     0.50448
     0.41058
     0.48570
     0.34172
     0.47944
     1.96311
     2.06953
     0.74863
    -0.36568
    -0.53471
     0.56083
     1.88799
     2.45140
     1.88799
     1.26197
     1.57498
     1.78156
     0.54831
     0.53579
     0.64847
     1.11798
     1.31205
     1.17432
     0.76115
     0.47318
     0.39806
     0.24156
    -0.02763
    -0.15284
    -0.36568
    -0.23422
    -0.08397
    -0.32186
    -0.04641
     0.23530
     0.44188
    -0.05267
    -0.70373
     0.14139
     0.14765
     0.51700
     0.16643
    -0.27804
    -0.64113
    -0.49089
    -0.91658
    -1.19829
    -0.33438
     0.18521
    -0.57853
    -0.97918
    -1.12942
    -1.03552
    -1.09186
    -1.29845
    -1.68032
    -1.42365
    -0.31560
     0.58587
     0.59213
    -0.88528
    -0.96666
    -0.39072
    -0.54097
    -0.50967
    -0.38446
    -0.13405
    -0.30308
    -0.46584
    -0.65365
    -0.52845
    -0.44080
    -0.39698
    -0.39072
    -0.51593
    -0.72251
    -0.89780
    -0.24674
    -0.02763
    -0.00885
     0.30416
     0.31668
     0.31042
     0.44814
     0.48570
     0.51700
     0.34172
     0.59839
     0.48570
     0.47318
     0.27286
     0.34798
     0.34798
     0.49196
     0.34798
    -0.03389
    -0.15284
    -0.30308
    -0.46584
    -0.39072
    -0.34064
    -0.31560
    -0.25926
    -0.13405
    -0.20918
    -0.12779
    -0.13405
    -0.24674
    -0.63487
    -0.56601
    -0.20918
    -0.42202
    -0.71625
    -0.82894
    -0.32812
     0.55457
     1.09920
     0.72359
    -0.10275
    -0.60983
    -0.24048
     0.08505
     0.60465
     0.52326
     0.74237
     0.45440
     0.85505
     0.84879
     0.66099
     0.48570
     0.46066
     0.36050
     0.56709
     0.31042
    -0.14032
    -0.10901
     0.56083
     0.98652
     1.44977
     1.24319
     0.07879
    -1.34227
    -0.80389
     0.91140
     1.78156
     0.69229
     0.49196
     1.09294
     1.47481
     1.16806
     0.26034
     0.02871
     0.60465
     1.63758
     0.96774
     0.31668
     0.05375
    -0.20292
     0.44814
     0.68603
    -0.59105
    -0.54723
    -0.34690
    -0.68495
    -0.83520
    -1.07308
    -0.88528
    -0.76633
    -0.98544
    -1.19829
    -1.02300
    -1.07308
    -0.77259
    -0.31560
    -0.81015
     0.07879
     0.01619
    -0.34690
    -0.57853
    -0.43454
    -0.44706
    -0.44706
    -0.52219
    -0.54097
    -0.50967
    -0.74755
    -0.67243
    -0.13405
     0.04749
    -0.25300
    -0.86650
    -0.31560
    -0.59105
    -0.51593
    -0.46584
    -0.60983
    -0.49089
    -0.35942
    -0.30934
     0.01619
     0.20400
     0.29164
    -0.10901
    -0.32186
    -0.15910
    -0.22170
    -0.51593
    -0.44080
    -0.55975
    -0.40950
     0.04123
     0.19147
     0.72985
     0.89262
     0.56709
     0.31668
     0.12887
     0.05375
    -0.15284
    -0.07771
     0.28538
     0.59839
     0.77993
     1.06164
     0.96774
     0.44188
     0.16643
    -0.00885
    -0.17162
    -0.19666
    -0.25300
    -0.21544
    -0.32812
    -0.33438
    -0.55349
    -0.56601
    -0.35942
    -0.53471
    -0.95414
    -1.28593
    -1.34853
    -1.53008
    -1.42365
    -1.14194
    -1.17325
    -1.09186
    -1.18577
    -1.09812
    -1.14820
    -1.20455
    -1.19203
    -1.14194
    -0.87276
    -0.64113
    -0.57227
    -0.61609
    -0.44080
    -0.37194
     0.59213
     3.21514
     2.77067
     0.65473
    -0.40950
    -0.26552
     0.55457
     0.88010
     1.26197
     1.19310
     1.05538
     0.84879
     0.49822
    -0.28430
    -0.72877
    -0.91658
    -0.85398
    -0.40950
    -0.08397
    -0.34690
    -0.95414
    -1.20455
    -1.01048
    -0.44706
    -0.35316
    -0.69121
    -0.82894
    -0.37194
     0.08505
    -0.63487
    -1.04804
    -0.44080
    -0.44706
     0.31042
    -0.49715
    -1.41113
    -0.82268
    -0.54723
    -0.86650
    -0.94162
    -0.50341
    -0.19666
     0.00993
    -0.13405
    -0.22796
    -0.35316
    -0.32186
    -0.04641
    -0.00885
     0.03497
     0.31668
     0.50448
     0.71107
     0.94270
     1.04912
     0.92392
     0.95522
     0.55457
    -0.39072
    -0.43454
    -0.28430
     0.04749
     0.07253
     0.12261
    -0.19040
    -0.84146
    -1.21081
    -1.43617
    -1.47999
    -1.64902
    -1.51756
    -1.34227
    -1.24211
    -1.31723
    -1.29845
    -1.07934
    -0.72877
    -0.30308
     0.09757
     0.87384
     1.24319
     0.72985
     0.44814
     0.51074
     0.86131
     1.27449
     1.15554
     1.08042
     1.23067
     1.23693
     0.85505
     1.16180
     1.76904
     1.31831
     0.52326
    -0.17788
    -0.02137
    -0.08397
     0.24156
     0.47944
     0.37302
     0.24782
     0.19147
     0.40432
     0.54831
     0.46066
     0.19147
     0.00367
     0.11009
     0.26034
     0.50448
     0.33546
     0.42310
    -0.14032
    -0.37194
    -0.08397
    -0.00259
     0.75489
     0.64221
     0.03497
    -0.20918
    -0.36568
    -0.36568
    -0.66617
    -0.55349
    -0.53471
    -0.47210
    -0.68495
    -0.62235
    -0.24048
    -0.34064
    -0.35942
    -0.45332
    -0.64113
    -0.84146
    -0.68495
    -0.43454
    -0.15910
    -0.08397
    -0.09649
    -0.61609
    -0.76633
    -0.55975
     0.08505
     0.49196
     0.56083
     0.09131
    -0.14658
    -0.29056
    -0.22170
    -0.04015
     0.25408
     0.58587
     0.71107
     0.37928
    -0.67243
    -0.55349
    -0.51593
    -0.14032
    -0.15910
    -0.14032
     0.09131
     0.00993
    -0.39698
    -0.67243
    -0.69121
    -0.91658
    -1.21081
    -0.72877
    -0.20292
    -0.08397
     0.04749
    -0.45958
    -1.04804
    -1.15447
    -0.67869
    -0.87276
    -0.60357
    -0.70373
    -0.82894
    -0.52845
    -0.57853
    -0.54723
    -0.62235
    -0.51593
    -0.33438
    -0.13405
    -0.14658
    -0.12779
    -0.29056
    -0.99170
    -1.27341
    -0.55349
     0.96774
     1.53115
     0.09757
    -0.62235
    -0.57227
    -0.16536
    -0.05893
     0.10383
     0.30416
     0.65473
     0.74237
     1.12424
     1.29327
     0.93644
     0.98026
     1.28075
     1.57498
     1.63132
     1.38091
     1.14302
     1.09294
     1.04912
     1.36839
     1.61254
     1.58124
     1.46855
     1.34961
     1.13676
     0.93644
     0.77367
     0.80497
     0.94270
     0.99278
     1.22441
     1.02408
     0.55457
     0.55457
     0.42310
     0.81749
     0.69229
     0.32294
     0.59213
     0.79245
     1.24945
     1.13676
     1.24319
     1.29953
     0.94896
     0.23530
    -0.15284
    -1.24837
    -2.93862
    -1.86187
    -0.44706
     0.09757
    -0.16536
    -1.21707
    -1.32975
    -1.54886
    -1.67406
    -1.41113
    -1.70536
    -2.39398
    -1.49878
    -0.33438
     0.31042
     0.14765
     0.04123
     0.12261
     0.44188
     0.61091
     0.47318
     0.22904
     0.00367
    -0.03389
    -0.16536
    -0.37820
    -0.29056
    -0.37194
    -0.35942
    -0.27178
    -0.12153
    -0.04641
    -0.23422
    -0.65365
    -0.89154
    -0.54097
    -0.22796
    -0.20918
    -0.27178
    -0.37820
    -0.29056
    -0.25926
    -0.34690
    -0.09649
    -0.06519
    -0.22170
    -0.23422
     0.07253
     0.04749
    -0.31560
    -0.42202
    -0.45332
    -0.42828
    -0.44080
    -0.45332
    -0.45958
    -0.51593
    -0.46584
    -0.38446
    -0.50341
    -0.33438
    -0.35942
    -0.64739
    -0.37194
    -0.28430
    -0.36568
    -0.29682
    -0.22796
     0.05375
     0.09757
    -0.09023
    -0.07145
     0.42936
     0.86131
     0.86131
     0.67351
     0.29790
     0.42310
     0.33546
     0.74237
     1.05538
     1.32457
     1.56246
     1.06164
     0.38554
     0.17269
    -0.07771
     0.15391
     0.24782
     0.59213
     1.33083
     1.33709
     1.40595
     1.09920
     0.62969
     0.35424
     1.04286
     0.82375
     1.08042
     1.80660
     2.37002
     2.03197
     1.31205
     0.54831
    -0.46584
    -1.32349
    -0.71625
    -0.12779
     0.03497
    -0.79137
    -1.29845
    -1.44243
    -1.21707
    -1.24837
    -1.36105
    -1.32975
    -1.51756
    -1.26089
    -1.07934
    -0.74755
    -0.28430
     0.24156
     0.18521
     0.00367
    -0.09649
     0.21026
     0.58587
     0.41058
     0.84253
     1.12424
     0.99904
     0.56709
     0.19147
     0.59839
     0.93018
     1.13676
     0.96774
     0.66099
     0.74863
     1.18058
     1.25571
     0.60465
    -0.20918
    -0.50341
    -0.56601
    -0.70999
    -0.29056
     0.34798
     0.39806
    -0.17162
    -0.29682
    -0.15910
    -0.42828
    -0.98544
    -0.79763
    -0.28430
     0.21652
     0.25408
     0.11635
     0.08505
     0.02871
     0.06001
     0.21026
     0.03497
    -0.30934
     0.08505
     0.26660
    -0.42828
    -0.77259
    -0.54723
    -0.57227
    -0.26552
    -0.40950
    -0.64113
    -1.00422
    -1.59894
    -2.13731
    -1.69910
    -1.60520
    -1.48625
    -1.36731
    -1.37983
    -1.18577
    -0.96666
    -0.86650
    -0.82268
    -0.70373
    -0.60983
    -0.60357
    -0.34064
    -0.12779
     0.12261
    -0.09649
     0.24156
     0.31668
     0.19773
     0.22904
     0.14765
    -0.14658
    -0.25300
    -0.20918
    -0.28430
    -0.21544
    -0.19040
    -0.27804
    -0.19040
     0.02245
     0.06627
    -0.17162
    -0.15284
     0.07253
    -0.06519
    -0.20918
     0.22904
     0.51700
     0.56709
     0.47944
     0.42310
     0.60465
     0.74237
     0.87384
     1.16806
     1.37465
     1.48107
     1.16806
     0.96148
     1.28075
     1.58750
     1.44351
     1.99441
     2.05701
     2.14465
     2.00067
     1.58124
     1.26197
     1.13050
     1.09294
     1.10546
     1.44351
     1.24945
     1.12424
     0.69855
     0.87384
     0.96148
     0.36050
    -0.18414
    -0.87276
    -1.23585
    -1.34853
    -1.43617
    -0.92910
    -0.72877
    -0.89154
    -1.32349
    -1.98707
    -2.19992
    -2.14357
    -1.44243
    -0.67243
    -0.29682
    -0.74129
    -0.97918
    -0.25926
     0.11635
     0.38554
     0.57335
     0.76741
     0.82375
     0.46692
     0.10383
     0.66725
     0.52326
     0.82375
     0.70481
     0.49822
     0.34172
    -0.08397
     0.00367
     0.10383
     0.22904
    -0.05267
    -0.27804
     0.64221
     0.79245
    -0.30934
    -1.67406
    -1.12316
    -0.27178
    -0.40324
    -0.29682
    -0.53471
    -0.47210
    -0.27178
    -0.91032
    -1.49252
    -1.41113
    -1.81178
    -2.00585
    -1.45495
    -0.95414
    -0.68495
    -0.88528
    -0.92910
    -0.95414
    -0.73503
    -0.39072
    -0.17788
    -0.23422
    -0.01511
     0.09131
     0.64847
     0.42310
     0.46066
     0.42310
     0.37928
     0.28538
     0.68603
     0.97400
     1.16180
     0.59839
     0.54205
     0.51700
     0.38554
     0.21026
     0.31042
     0.26034
     0.39806
     0.40432
     0.44188
     0.31042
     0.43562
     0.40432
     0.54205
     0.57335
     0.54831
     0.27286
     0.19147
     0.24156
     0.34798
     0.30416
     0.59213
     0.41058
     0.59213
     0.61717
     0.52952
     0.69855
     0.79245
     0.84253
     0.83001
     1.06790
     0.84879
     0.93644
     0.83001
     0.91766
     1.15554
     0.75489
     0.75489
     0.58587
     0.36676
     0.43562
     0.52326
     0.35424
    -0.00259
    -0.02763
    -0.00259
    -0.03389
    -0.12779
    -0.33438
    -0.29682
     0.73611
     1.58750
     0.52952
    -0.44080
    -0.52219
     0.55457
     1.63132
     1.55620
     1.43099
     1.26197
     0.86131
     1.00530
     1.21815
     1.13676
     1.03034
     0.78619
     0.65473
     0.85505
     0.57961
     0.20400
     0.26660
     0.00367
    -0.33438
    -0.34690
    -0.40950
    -0.55975
    -0.61609
    -0.86024
    -0.87902
    -0.70373
    -0.70999
    -0.49089
    -0.14032
    -0.34064
     0.07253
    -0.03389
     0.38554
     0.54831
     0.39180
     0.14139
    -0.15284
    -0.19666
    -0.07145
     0.14139
     0.56709
     0.87384
     0.94270
     0.36050
     0.19773
     0.60465
     0.91140
     0.47318
     0.85505
     0.03497
    -1.59268
    -3.07634
    -3.75244
    -2.08097
    -0.79763
    -1.17325
    -1.01674
    -1.69284
    -2.74455
    -2.31886
    -3.07008
    -3.11390
    -3.55838
    -3.08260
    -1.64902
    -0.47210
    -0.50341
    -0.46584
    -0.27178
     0.09757
     0.36676
     0.34172
     0.37302
     0.61091
     0.77993
     0.31668
     0.16643
     0.21652
     0.37928
     0.34172
     0.09757
     0.35424
     0.27912
     0.12261
     0.06001
     0.20400
     0.02245
     0.11635
    -0.04015
    -0.10901
    -0.00885
    -0.00259
     0.09757
     0.19773
     0.46066
     0.62969
     0.46066
     0.68603
     0.66725
     0.71107
     0.88636
     0.96774
     1.07416
     0.98026
     0.66099
     0.67351
     0.75489
     0.65473
     0.69229
     0.50448
     0.42310
     0.27912
    -0.00885
    -0.04015
     0.20400
    -0.33438
    -0.09023
    -0.27178
    -0.16536
    -0.27178
    -0.47837
    -0.42202
    -0.37194
    -0.07145
    -0.27178
    -0.42202
    -0.64739
    -0.61609
    -0.48463
    -0.57853
    -0.32812
    -0.47210
    -0.47837
    -0.70373
    -0.77885
    -0.88528
    -0.40324
    -0.20292
    -0.14658
    -0.23422
    -0.31560
    -0.34064
    -0.32812
    -0.22796
    -0.20292
    -0.00259
     0.46692
     0.21652
     0.06001
     0.71107
     0.34172
     0.19147
     0.08505
    -0.04641
     0.12887
     0.39180
     0.47944
     0.15391
     0.14139
     0.08505
    -0.01511
    -0.13405
    -0.01511
     0.14139
     0.02245
     0.19147
    -0.04015
    -0.10275
    -0.04015
    -0.00885
    -0.17162
    -0.07771
     0.45440
     0.40432
     0.33546
    -0.03389
    -0.30308
    -0.46584
    -0.62861
    -0.40950
    -0.35316
     0.55457
     1.88172
     1.02408
    -0.51593
    -0.97292
    -1.05430
    -0.90406
    -0.42828
     0.32294
     0.28538
    -0.79137
    -2.03715
    -1.69284
    -1.20455
    -1.16699
    -1.25463
    -1.22333
    -1.26715
    -1.65528
    -2.10601
    -2.45032
    -2.16235
    -1.84309
    -1.29219
    -1.00422
    -1.14820
    -1.56138
    -1.96203
    -1.90569
    -1.74292
    -1.39235
    -1.32349
    -1.86813
    -1.81178
    -1.84935
    -1.78048
    -1.74292
    -1.51130
    -1.26089
    -0.97918
    -0.96666
    -0.64113
    -0.26552
    -0.18414
    -0.08397
     0.30416
     0.88636
     1.46229
     1.58124
     1.70644
     1.71896
     1.99441
     2.25734
     2.40758
     2.56409
     2.89587
     3.11498
     3.14002
     3.09620
     2.97100
     2.64547
     2.70181
     2.57035
     2.93970
     2.87709
     2.75815
     2.62043
     2.40758
     2.12587
     1.95059
     1.63758
     1.39343
     1.31205
     1.19310
     0.91140
     0.58587
     0.46692
     0.09757
    -0.01511
     0.27912
     0.16643
    -0.01511
    -0.22796
    -0.49715
    -0.57227
    -0.85398
    -1.05430
    -0.92910
    -0.67869
    -0.57227
    -0.32186
     0.13513
     0.14139
     0.00367
    -0.73503
    -0.77259
    -0.64113
    -0.63487
    -0.04641
    -0.02137
     0.14765
    -0.00885
    -0.22170
     0.08505
     0.05375
     0.34798
     0.34172
    -0.10901
    -0.30308
    -0.22170
    -0.09023
     0.22904
     0.71733
     0.47318
     0.33546
    -0.13405
    -0.12779
    -0.03389
     0.06001
     0.11009
     0.04123
    -0.20292
    -0.60357
    -0.59731
    -0.12153
     0.31042
     0.13513
    -0.27178
    -0.52219
    -1.09186
    -1.87439
    -2.66317
    -2.27504
    -1.36105
    -1.32975
    -1.74918
    -2.00585
    -2.22496
    -1.75544
    -1.61772
    -1.67406
    -2.19366
    -2.37520
    -1.90569
    -1.03552
    -0.51593
    -0.27804
    -0.32186
    -0.24674
    -0.04641
    -0.25300
     0.09757
     0.17269
    -0.19666
    -0.27178
    -0.17162
    -0.18414
    -0.42828
    -0.33438
    -0.48463
    -0.01511
    -0.13405
    -0.44706
    -0.37820
     0.54831
     1.61254
     1.61880
     1.07416
     0.17895
    -0.24674
    -0.10275
     0.72985
     1.14928
     1.70644
     1.91929
     1.62506
     1.43725
     1.46855
     1.08668
     0.98026
     1.04912
     0.91140
     0.93018
     1.20562
     1.08668
     1.16180
     1.13050
     0.84253
     1.03034
     1.21188
     0.98026
     0.46692
     0.77993
     1.01156
     0.93018
     0.89888
     0.83001
     0.64221
     0.81123
     0.94270
     1.14928
     1.26823
     1.35587
     1.29327
     1.10546
     1.32457
     1.24945
     1.18684
     0.82375
     0.77993
     0.67351
     0.54831
     0.74863
     0.62969
     0.28538
     0.22904
     0.47944
     0.54205
     0.72985
     0.50448
     0.21026
     0.06627
     0.01619
    -0.07145
    -0.29682
    -0.35316
    -0.02763
    -0.00885
     0.08505
    -0.25926
    -0.34064
    -0.47210
    -0.56601
    -0.54097
    -0.20292
    -0.44706
    -0.76633
    -0.98544
    -0.82894
    -0.62861
    -0.20292
     0.18521
     0.20400
    -0.13405
    -0.39072
    -0.57853
    -0.62861
    -0.73503
    -0.95414
    -0.76007
    -0.58479
    -0.67869
    -0.83520
    -1.14820
    -0.84146
    -0.40324
    -0.35942
    -0.76007
    -0.99796
    -1.31097
    -1.64902
    -1.04804
    -0.25300
    -0.22170
    -0.37194
    -0.36568
    -0.25300
     0.07879
     0.12261
     0.39806
     0.59839
    -0.34064
    -0.87902
    -0.24674
     0.33546
     0.18521
    -0.12153
     0.20400
    -0.09649
    -0.15910
    -0.34690
    -0.82894
    -0.64113
     0.12887
    -0.66617
    -1.11690
    -0.76633
    -0.89154
    -0.54097
    -0.76007
    -0.77259
    -0.59105
    -1.19203
    -0.83520
    -0.50967
    -0.35316
    -0.37820
    -0.69747
    -1.01048
    -0.67243
    -0.47210
    -0.48463
    -0.49089
    -0.10275
    -0.07145
     0.26034
    -0.10275
     0.04123
     0.12887
    -0.12779
    -0.10901
    -0.07145
    -0.24048
    -0.04015
     0.31668
     0.35424
     0.25408
    -0.05267
    -0.52219
    -0.52845
    -0.35316
    -0.06519
     0.07879
     0.51700
     0.58587
     0.41058
     0.02871
    -0.17788
    -0.10275
    -0.35942
    -0.39072
    -0.19666
     0.25408
     0.59213
     0.42310
     0.18521
    -0.10275
    -0.35316
    -0.38446
    -0.07145
     0.08505
    -0.07771
     0.23530
     0.55457
     0.83627
     1.59376
     2.13839
     1.61880
     0.50448
     0.48570
     0.78619
     1.34961
     2.19473
     1.83790
     1.49985
     1.71270
     1.71896
     1.21188
     0.85505
     1.16806
     1.35587
     1.48107
     0.72359
     0.31668
     1.20562
     2.03823
     1.99441
     1.86294
     1.98815
     0.84879
     0.06001
     0.62343
     1.37465
     1.38717
     0.64221
     0.55457
     0.81749
     1.28701
     1.68766
     0.75489
    -0.12153
     0.01619
     0.01619
     0.55457
     0.42310
     0.00993
    -0.10275
    -0.07771
     0.12887
    -0.11527
    -0.64739
    -0.51593
    -0.66617
    -0.44706
    -0.84772
    -1.35479
    -1.14820
    -1.07308
    -0.76007
    -0.53471
    -0.80389
    -1.41739
    -0.81642
    -1.01048
    -1.25463
    -0.76633
    -0.92284
    -1.06056
    -1.14820
    -1.27341
    -1.69910
    -1.54260
    -1.60520
    -2.31260
    -1.98081
    -1.68658
    -1.74292
    -1.93699
    -2.23748
    -2.10601
    -2.17488
    -1.69910
    -1.67406
    -1.73040
    -1.47999
    -1.44869
    -1.19203
    -0.47210
    -0.17162
    -0.29682
    -0.49715
    -0.44080
     0.08505
    -0.07145
     0.02871
     0.16017
     0.14139
     0.56709
     0.88636
     0.83001
     0.48570
     0.34798
     0.32294
     0.28538
     0.15391
    -0.03389
    -0.26552
    -0.47837
    -0.29682
    -0.59731
    -0.60357
    -0.56601
    -0.22170
     0.37302
    -0.09023
    -0.66617
    -0.59731
    -0.46584
    -0.09023
    -0.08397
     0.24782
     0.52326
     0.81123
     0.99904
     0.55457
     0.77993
     0.81749
     0.61091
     0.62343
     0.99278
     1.08042
     0.94896
     0.80497
     1.05538
     1.63758
     1.73774
     0.98026
     0.59213
     0.65473
     0.52326
     0.94270
     1.19310
     1.07416
     0.77993
     0.26034
     0.71107
     1.90677
     0.90514
     0.11635
    -0.04641
     0.13513
     0.31668
     0.41058
     0.01619
    -0.09023
    -0.02137
     0.52952
     1.08668
     1.76904
     1.54367
     0.98652
    -0.28430
     0.17269
     1.00530
     1.23693
     1.88799
     1.95059
     1.94433
     1.68140
     1.23067
     0.84253
     0.84879
     1.05538
     0.91766
     0.75489
     0.49196
     0.07879
    -0.25926
    -0.11527
     0.07879
    -0.22170
    -0.69121
    -0.89154
    -0.67243
    -0.48463
    -0.77885
    -1.28593
    -1.07934
    -1.61146
    -1.61146
    -0.91658
    -0.60357
    -0.27804
    -1.65528
    -2.41276
    -1.24837
    -1.88691
    -1.34853
    -1.35479
    -1.56764
    -1.27967
    -1.38609
    -1.76796
    -1.54886
    -1.47373
    -1.48625
    -1.36731
    -1.08560
    -0.82894
    -1.42991
    -1.65528
    -1.44869
    -1.58016
    -1.59894
    -1.75544
    -2.13731
    -2.53797
    -2.23748
    -1.62398
    -1.44243
    -1.53008
    -1.63650
    -1.65528
    -1.63650
    -1.70536
    -1.47373
    -1.64902
    -1.30471
    -0.80389
    -0.81642
    -0.40324
    -0.43454
    -0.30934
    -0.42202
    -0.53471
    -0.34690
    -0.22170
     0.28538
     0.42310
     0.24156
     0.31042
     0.20400
     1.04286
     2.23856
     3.16506
     2.57661
     3.15254
     3.32783
     2.42010
     2.37628
     2.52652
     2.89587
     2.96474
     2.77693
     2.63295
     2.58287
     2.20725
     1.36213
     0.76741
     0.67351
     0.84879
     0.47318
     0.19147
     0.04749
     0.03497
     0.07253
    -0.00885
    -0.24674
    -0.23422
    -0.12153
    -0.01511
     0.16017
     0.39806
     0.06627
    -0.16536
     0.12887
     0.31042
     0.12261
    -0.08397
    -0.12153
    -0.16536
     0.02871
     0.37302
     0.39806
     0.27912
     0.02871
    -0.11527
    -0.13405
     0.46066
     0.97400
     1.37465
     0.28538
    -0.30308
    -0.69121
    -1.29845
    -0.08397
     0.44814
     0.76115
     0.14139
    -0.35942
    -0.61609
    -0.59105
    -1.10438
    -1.36731
    -0.91032
    -0.77885
    -1.26089
    -1.59268
    -1.36105
    -0.89780
    -0.65365
    -0.02763
    -0.09023
    -0.72251
    -0.76007
    -1.09812
    -0.49715
     0.36676
     0.16017
    -0.18414
     0.14139
     0.63595
     0.44814
     0.21652
     0.26660
    -0.32186
    -0.96040
    -0.62861
    -0.89154
    -1.16073
    -0.92284
    -0.79763
    -0.94162
    -1.30471
    -1.30471
    -1.37357
    -1.78674
    -1.49252
    -1.21707
    -1.06056
    -1.16073
    -0.82268
    -0.77885
    -0.70999
    -0.48463
    -0.16536
    -0.30934
    -0.42828
    -0.34690
    -0.20292
    -0.27804
    -0.37194
    -0.40324
    -0.14658
    -0.10275
     0.04123
    -0.30308
    -0.25300
     0.09131
     0.24782
     0.79245
     0.99904
     1.36839
     1.38091
     0.79245
     0.83001
     0.91140
     1.25571
     1.43725
     1.92555
     2.58287
     2.84579
     2.33246
     1.72522
     1.54994
     1.11172
     1.27449
     1.41847
     1.28075
     1.23067
     1.12424
     0.98026
     0.74863
     0.48570
     0.32920
     0.31668
     0.82375
     0.84879
     0.07879
    -0.16536
    -0.22796
    -0.35942
    -0.42202
    -0.25300
    -0.14658
    -0.02137
    -0.00885
     0.44814
     0.51074
     0.22278
     0.11009
     0.02245
     0.09757
    -0.05267
     0.24782
     0.27286
     0.39806
     0.51700
     0.37302
     0.65473
     0.81749
     0.56083
     0.46066
     0.32294
     0.31668
     0.51074
     0.46692
     0.28538
     0.39806
     0.67977
     0.58587
     0.34172
    -0.12153
    -0.86650
    -1.58642
    -1.23585
    -1.23585
    -1.07934
    -1.22333
    -1.71162
    -2.30008
    -2.05593
    -1.76796
    -1.93073
    -2.22496
    -2.35642
    -2.32512
    -2.05593
    -1.94325
    -1.54886
    -1.56138
    -1.04178
    -0.15910
     0.19773
    -0.57853
    -1.13568
    -0.94788
    -0.68495
    -0.57227
    -0.41576
    -0.14658
    -0.41576
    -0.41576
    -0.17788
    -0.25926
    -0.16536
    -0.03389
    -0.27178
     0.10383
     0.34172
     0.39806
     0.20400
     0.39180
     0.55457
     0.66099
     1.01782
     0.90514
     0.91140
     0.83627
     0.62969
     0.27286
     0.24156
    -0.22170
    -0.55349
    -0.70999
    -0.62235
    -0.71625
    -0.70373
    -0.72877
    -0.92910
    -1.20455
    -1.13568
    -1.19203
    -1.09186
    -0.93536
    -0.66617
    -0.69121
    -0.47837
    -0.18414
    -0.31560
    -0.42202
    -0.62861
    -0.98544
    -0.98544
    -0.54097
     0.49822
     1.39343
     1.24945
     0.52326
    -0.42202
    -0.19040
     0.74237
     2.67051
     4.21051
     3.89124
     2.26360
     1.48733
     1.69392
     2.05701
     1.98815
     2.41384
     2.83953
     2.97726
     2.62043
     1.86294
     0.98652
     0.77993
     0.47318
     0.69229
     0.27286
     0.09757
    -0.22796
    -0.41576
    -0.10901
     0.29164
     0.55457
    -0.02137
    -0.60983
    -0.39072
    -0.25300
    -0.46584
    -0.47837
    -0.62235
    -0.62235
    -1.02300
    -0.96666
    -0.68495
    -0.29056
    -0.30934
    -0.09023
     0.36676
    -0.02763
    -0.26552
    -0.40950
    -0.55975
     0.10383
     0.42936
     0.62343
     0.44814
     0.34172
     0.00993
    -0.29056
    -0.24048
     0.12887
    -0.02137
    -0.10901
    -0.22796
    -0.15284
    -0.71625
    -1.43617
    -1.93073
    -2.23748
    -2.27504
    -2.78211
    -1.47373
    -1.04178
    -1.06682
    -1.79300
    -2.49414
    -2.08097
    -1.87439
    -1.45495
    -1.31097
    -1.10438
    -0.87276
    -0.82268
    -0.49089
    -0.14658
     0.38554
     0.74237
     0.63595
     0.55457
     0.29790
     0.47318
     0.51074
     1.14928
     1.19936
     0.62969
     0.91766
     1.01156
     1.42473
     1.19310
     1.04286
     1.01782
     1.21815
     1.29953
     0.93018
     0.72359
     0.44814
     0.34172
     0.23530
     0.07253
     0.29164
    -0.40324
    -0.86650
    -0.65991
    -0.26552
    -0.01511
    -0.35316
    -0.67243
    -0.44080
    -0.30934
    -0.27804
    -0.36568
    -0.34064
    -0.27178
    -0.06519
     0.02245
     0.37302
     0.24782
     0.11009
     0.04749
    -0.08397
    -0.38446
    -0.80389
    -1.21707
    -1.27341
    -1.28593
    -1.02926
    -0.67869
    -0.75381
    -1.04804
    -1.31723
    -1.26715
    -0.60357
    -0.26552
    -0.57853
    -0.22170
    -0.32186
    -0.42202
    -0.28430
     0.04749
     0.66725
     0.96148
     1.08042
     0.83627
     0.70481
     0.25408
     0.07879
    -0.17788
    -0.01511
     0.63595
     0.16643
     0.13513
    -0.00259
     0.07879
    -0.09023
    -0.24674
    -0.41576
    -0.02137
    -0.09649
    -0.35316
    -0.30934
    -0.49089
    -0.57853
    -0.50341
    -0.29056
     0.03497
    -0.16536
    -0.29056
    -0.19666
    -0.29682
    -0.22170
    -0.04641
     0.00367
     0.09757
     0.61091
     1.19310
     1.21815
     0.51074
     0.31668
     0.92392
     0.89262
     1.19310
     0.94896
     0.71733
     0.09757
    -0.25300
     0.20400
     3.57824
     4.02897
     0.27286
    -0.77885
    -0.69121
     0.45440
     0.94896
     1.24945
     0.97400
     0.67977
     0.68603
     0.27286
    -0.55975
    -1.01048
    -1.91195
    -1.66780
    -0.90406
    -0.20918
    -0.87902
    -1.19829
    -1.12316
    -1.32349
    -1.36731
    -1.71788
    -1.79300
    -0.94162
    -0.29056
     0.49822
     0.72359
     0.81749
     0.72985
     0.85505
     1.01782
     1.18684
     1.37465
     1.36213
     1.51237
     1.39343
     1.36213
     1.28701
     0.93644
     0.39806
     0.19147
     0.30416
     0.09131
    -0.25926
    -0.45958
    -0.68495
    -0.91658
    -1.02926
    -1.02926
    -1.13568
    -1.11064
    -1.17325
    -0.87902
    -0.53471
    -0.38446
    -0.07145
    -0.19666
     0.22904
     0.36050
     0.22904
     0.56083
     0.84879
     0.98652
     1.14928
     1.56872
     1.41221
     1.09294
     0.77993
     0.98026
     1.09920
     1.39969
     1.01782
     0.60465
     0.67351
     0.59213
     0.43562
     0.32294
     0.00993
    -0.03389
    -0.11527
    -0.19040
    -0.56601
    -0.58479
    -0.67243
    -0.57227
    -0.32812
    -0.07145
    -0.24674
    -0.42202
    -0.40324
    -0.25300
    -0.12153
    -0.00885
     0.27286
    -0.01511
    -0.04015
     0.14765
     0.13513
     0.27286
     0.16643
     0.08505
     0.03497
     0.09131
    -0.27804
    -0.82894
    -1.16699
    -0.92910
    -1.04178
    -0.56601
    -0.90406
    -1.33601
    -1.37357
    -1.22959
    -1.32349
    -0.87902
    -0.67869
    -0.85398
    -1.03552
    -1.36105
    -1.32975
    -0.92910
    -0.67243
     0.18521
     0.54205
     0.22904
     0.18521
     0.32920
     0.12261
     0.15391
     0.01619
     0.19773
     0.40432
     0.21026
     0.37928
     1.40595
     1.38717
     1.40595
     0.76115
     0.14139
    -0.60983
    -0.33438
    -0.29682
    -0.38446
    -0.09023
     0.99278
     2.83953
     2.06327
     0.16017
    -0.17788
     0.08505
     0.03497
     0.02245
     0.02245
     0.39180
     1.04912
     1.46855
     0.92392
     0.75489
     1.09920
     0.32920
     0.35424
     0.26034
     0.67977
     0.72985
     0.89262
     0.33546
    -0.07771
    -0.14658
     0.16643
     0.53579
     0.77993
     0.79871
     0.71733
     0.06627
     0.02245
     0.06627
     0.02245
    -0.59731
    -0.14032
     0.34798
    -1.32975
    -2.07471
    -1.21707
    -1.32349
    -1.97455
    -2.18740
    -1.99333
    -1.88065
    -1.74292
    -2.38772
    -2.01837
    -1.20455
    -0.55975
     0.04123
     0.07253
     0.27286
     0.62969
     0.67351
     0.88636
     1.26823
     1.88172
     2.60791
     2.44514
     2.56409
     2.19473
     1.50611
     1.27449
     1.04912
     0.71733
     0.53579
     0.45440
     0.34172
     0.36676
     0.26034
    -0.04015
    -0.06519
    -0.09023
    -0.04015
    -0.22170
    -0.52845
    -0.26552
    -0.49715
    -0.45958
    -0.25300
    -0.49715
    -0.30934
    -0.60357
    -0.78511
    -0.87902
    -0.57227
    -0.71625
    -0.91658
    -0.55349
    -0.31560
    -0.42828
    -0.47210
    -0.05893
    -0.03389
    -0.10275
     0.03497
     0.12261
     0.12887
     0.13513
     0.18521
     0.24156
     0.23530
     0.19773
     0.11009
    -0.21544
    -0.37820
    -0.41576
    -0.58479
    -0.61609
    -0.67243
    -1.01048
    -0.62861
    -0.32186
    -0.24674
    -0.29682
    -0.35316
    -0.67869
    -0.67243
    -0.47210
    -0.19040
    -0.12779
    -0.20918
    -0.23422
    -0.17788
    -0.60357
    -1.14194
    -1.52382
     1.52489
     4.89287
     2.52026
    -0.17788
    -0.19040
    -0.12779
     0.54831
     1.49985
     2.14465
     2.29490
     2.35750
     2.17595
     1.31831
     0.76115
     1.09294
     1.18684
     0.67977
     0.21026
    -0.32186
    -1.10438
    -0.92284
    -0.05893
    -0.23422
    -1.07308
    -0.69747
     0.05375
     0.94270
     1.86920
     1.56872
     0.34798
     0.34798
     0.14765
     0.09757
     0.81123
     1.52489
     1.85668
     1.34335
     0.76741
     0.64221
     0.11635
    -0.23422
    -0.52845
    -0.52845
    -0.81015
    -1.21081
    -1.81178
    -1.81178
    -1.37357
    -1.59268
    -1.00422
    -0.32186
     0.31668
     0.07253
    -0.34690
    -1.08560
    -0.77259
    -0.67869
    -0.53471
    -0.41576
     0.08505
    -0.25300
    -0.57227
    -0.28430
    -0.18414
    -0.70373
    -0.75381
    -0.76633
    -0.64739
    -1.01048
    -1.27967
    -1.33601
    -0.62861
    -0.34064
    -0.07145
     0.01619
     0.02245
    -0.19666
    -0.37820
    -0.21544
     0.08505
    -0.12779
    -0.44706
    -0.34690
    -0.25926
    -0.10275
    -0.37820
    -0.60983
    -0.60357
    -0.66617
    -0.54097
    -0.45332
    -0.59731
    -0.55975
    -0.41576
    -0.47837
     0.00993
    -0.05267
    -0.25300
    -0.14032
    -0.01511
     0.06627
     0.06001
    -0.09649
    -0.08397
     0.00367
     0.14139
     0.04123
    -0.32812
    -0.38446
    -0.11527
    -0.24674
     0.07253
     0.32294
     0.08505
     0.00993
     0.03497
     0.19773
     0.19773
     0.24782
     0.42310
     0.41058
     0.53579
     0.83627
     0.83001
     0.85505
     0.84879
     0.62343
     0.59839
     0.94896
     0.88010
     0.83001
     0.73611
     0.48570
     0.67351
     0.55457
     0.60465
     1.26823
     1.02408
     1.15554
     0.93018
     0.72985
     0.61091
     0.59213
     0.77367
     1.04912
     0.85505
     0.19147
    -0.27804
    -0.44080
    -0.10901
     0.40432
     0.32920
     0.13513
     0.12261
     0.13513
    -0.02137
     0.09757
     0.27912
     0.03497
     0.15391
     1.34961
     2.37002
     1.85668
     1.77530
     1.39343
     1.68766
     1.84416
     1.76278
     1.64384
     1.58124
     1.29953
     1.14928
     0.61091
     0.24156
    -0.06519
    -0.55349
    -1.31723
    -1.57390
    -1.31097
    -0.14032
     1.48733
     1.58124
     0.69229
    -0.61609
    -1.18577
    -0.62861
    -0.20292
     0.29164
     0.66725
     0.89888
     0.63595
     0.30416
    -0.06519
    -0.30934
    -0.35942
    -0.69121
    -0.83520
    -0.90406
    -1.26715
    -1.27341
    -1.26089
    -1.02926
    -0.80389
    -0.30308
    -0.05893
    -0.06519
    -0.02763
     0.38554
     0.49822
     0.83627
     1.29327
     1.35587
     1.48733
     1.70018
     1.80034
     1.79408
     1.58124
     1.07416
     0.53579
     0.07879
     0.54831
     1.08042
     1.11172
     0.26660
    -0.36568
    -0.79137
    -1.04804
    -1.49878
    -1.41739
    -1.59268
    -1.59894
    -1.75544
    -1.67406
    -1.70536
    -1.81178
    -1.72414
    -1.78048
    -1.65528
    -1.41113
    -1.24211
    -1.24211
    -1.41739
    -0.96040
    -0.22170
     0.44188
     0.19147
    -0.17162
    -0.32186
    -0.04641
     0.06627
     0.16017
     0.22904
     0.43562
     0.70481
     0.61091
     0.29164
     0.09131
    -0.03389
     0.24156
     0.25408
     0.05375
    -0.24048
    -0.20292
    -0.24674
    -0.33438
    -0.35942
    -0.42828
    -0.52219
    -0.33438
    -0.07145
    -0.15910
    -0.34064
    -0.69747
    -1.19203
    -0.61609
    -0.15910
     0.81123
     1.34335
     0.48570
     0.04749
     0.26034
     0.09131
    -0.42202
    -0.33438
    -0.09649
     0.12887
    -0.00259
    -0.64739
    -1.56764
    -1.37983
    -0.79763
    -0.69747
    -1.07934
    -1.39235
    -1.56138
    -1.22959
    -1.32975
    -1.21081
    -1.27341
    -1.02926
    -0.90406
    -0.64739
    -0.34690
     0.41058
     0.64221
     1.06790
     1.22441
     1.03660
     0.95522
     1.26197
     1.76278
     1.03660
     0.41058
     0.80497
     1.44977
     1.53741
     1.35587
     1.01156
     0.49822
     0.26034
     1.03660
     0.97400
     0.06001
    -0.22796
    -0.55975
    -0.44080
    -0.08397
     0.25408
     0.44814
     0.41684
     0.54205
     0.37928
     0.60465
     0.89888
     1.06164
     1.20562
     0.86757
     0.88636
     0.20400
     0.72359
     0.99278
     0.83001
     0.98652
     0.93644
     0.95522
     0.74237
     0.77993
     0.44188
    -0.15910
    -0.80389
    -0.85398
    -0.60357
    -0.44080
    -0.23422
    -0.71625
    -1.29845
    -1.19203
    -1.61146
    -1.68658
    -1.71788
    -1.91195
    -2.01837
    -1.94951
    -1.77422
    -1.76170
    -1.78674
    -1.78048
    -1.51130
    -1.33601
    -1.38609
    -1.58016
    -1.72414
    -1.56138
    -1.36105
    -1.37983
    -0.42202
     0.39806
     0.86757
     0.51074
     0.68603
     1.44351
     1.18058
     1.55620
     1.30579
     1.34335
     1.57498
     1.91929
     2.65173
     2.08205
     1.73148
     1.13676
     0.88010
     0.56709
     0.41058
     0.02871
    -0.05267
    -0.17788
    -0.24674
    -0.46584
    -0.40950
    -0.50341
    -0.74755
    -0.83520
    -0.95414
    -1.03552
    -1.02926
    -1.41739
    -1.61772
    -1.92447
    -1.99333
    -1.64276
    -1.91195
    -1.96829
    -2.06845
    -1.80552
    -1.93073
    -2.02463
    -1.37357
    -1.12316
    -1.04804
    -0.85398
    -0.68495
    -0.60983
     0.03497
     0.36050
     0.46692
     0.64221
     0.58587
     0.69855
     0.83001
     0.82375
     0.88010
     0.54205
     0.26660
     0.26660
     0.53579
     0.39180
     0.78619
     1.06164
     1.07416
     1.16180
     0.73611
     0.47944
     0.39806
     0.50448
     0.66725
     0.88010
     1.14928
     1.26197
     1.30579
     1.33083
     1.24319
     1.05538
     1.09920
     0.61717
     0.00367
     0.64221
     1.21815
     1.34335
     1.24945
     0.96774
     0.68603
     0.87384
     0.69229
     0.59213
     0.61717
     0.76741
     0.74863
     0.95522
     0.88636
     0.93018
     0.73611
     0.85505
     0.88010
     0.83627
     0.80497
     0.66725
     0.66725
     0.68603
     0.56083
     0.23530
    -0.47210
    -0.52219
    -0.42828
    -0.23422
    -0.47210
    -0.68495
    -1.29219
    -1.30471
    -1.50504
    -1.56138
    -1.60520
    -1.71788
    -1.62398
    -1.33601
    -1.22333
    -1.21081
    -1.31723
    -1.27967
    -1.13568
    -1.44243
    -1.46121
    -1.06056
    -1.01674
    -1.07934
    -0.96040
    -0.94162
    -0.88528
    -1.07308
    -1.36731
    -0.84772
     0.14765
    -0.13405
    -0.57227
    -0.77259
    -0.54097
    -0.09649
     0.33546
     1.03034
     0.70481
     0.26660
    -0.48463
     0.35424
     2.92718
     3.51563
     2.01945
     1.26197
     0.86131
     1.34961
     1.63758
     1.83164
     2.21351
     2.18847
     1.68140
     1.45603
     1.66888
     0.96774
     0.76741
     0.66725
     0.31668
     0.09131
    -0.17162
     0.03497
     0.16643
    -0.10275
    -0.19040
    -0.40324
    -0.62235
    -0.48463
    -0.59731
    -0.61609
    -0.35942
    -0.42828
    -0.34690
    -0.24048
    -0.30308
    -0.20918
    -0.35942
    -0.15910
     0.11635
     0.47944
     0.59839
     0.55457
     0.61091
     0.80497
     0.86757
     0.69229
     0.88010
     0.72985
     0.27286
     0.82375
     1.08668
     1.20562
     0.94896
     0.19147
    -0.22170
    -0.07145
     0.12261
     0.15391
    -0.24674
    -0.91658
    -1.51756
    -1.86813
    -1.50504
    -1.17951
    -1.37983
    -1.56138
    -1.75544
    -1.72414
    -1.73040
    -1.93699
    -1.70536
    -1.36105
    -0.47210
    -0.15284
    -0.35316
    -0.45332
    -0.50341
    -0.05893
     0.58587
     0.95522
     0.69855
     0.62969
     0.58587
     0.09131
     0.21652
     0.56083
     0.34798
     0.09757
    -0.02763
     0.00993
    -0.21544
    -0.20918
    -0.27178
    -0.32186
    -0.44706
    -0.37194
    -0.43454
    -0.28430
    -0.34064
    -0.40950
    -0.51593
    -0.60357
    -0.82894
    -0.72251
    -0.93536
    -0.89154
    -0.80389
    -0.65365
    -0.94162
    -0.89154
    -0.84772
    -0.76633
    -0.50341
    -0.57853
    -0.52845
    -0.38446
    -0.19666
    -0.16536
    -0.36568
    -0.40950
    -0.50341
    -0.10275
     0.02871
    -0.04641
    -0.22170
    -0.21544
    -0.42828
    -0.15910
     0.20400
    -0.05893
     0.03497
    -0.32812
    -0.32186
     0.17895
     0.45440
     0.29790
     0.74237
     1.05538
     0.95522
     0.71107
     0.41058
    -0.04641
    -0.46584
    -0.12779
     0.44814
     0.44188
     0.88010
     1.57498
     2.81449
     2.74563
     0.42310
    -0.49089
    -0.64113
     0.10383
     0.66725
     0.97400
     1.36213
     1.33709
     0.83627
     0.56709
     0.58587
     0.10383
    -0.44080
    -0.52219
    -0.99796
    -0.95414
    -0.91658
    -0.99796
    -0.97918
    -0.87276
    -0.93536
    -1.36731
    -1.30471
    -1.45495
    -1.59268
    -1.60520
    -0.20918
     0.70481
     0.29790
     0.01619
    -0.30934
    -0.43454
     0.14765
     0.12887
     0.05375
     0.33546
     0.77367
     0.06001
    -0.62861
    -0.76007
    -0.67243
    -0.89780
    -1.13568
    -1.24837
    -1.88065
    -1.98081
    -2.08097
    -1.91195
    -1.63650
    -1.50504
    -1.47999
    -1.34227
    -0.89154
    -0.64739
    -0.39072
    -0.11527
     0.24782
     0.19147
     0.21652
     0.37928
     0.46692
     0.12261
     0.12887
     0.11635
     0.56709
     0.73611
     0.58587
     0.37928
     0.62969
     0.86131
     0.52952
     0.00993
    -0.14658
    -0.07771
     0.12261
     0.66725
     0.97400
     0.59839
     0.54205
     0.45440
     0.34172
     0.33546
     0.51074
     0.54831
     0.51074
     0.41684
     0.31042
     0.26660
     0.31042
     0.12887
    -0.17788
    -0.09023
     0.13513
     0.07253
    -0.11527
    -0.54723
    -0.70999
    -0.76633
    -0.59105
    -0.42828
    -0.24048
     0.39806
     0.47318
    -0.14658
    -0.11527
    -0.22796
    -0.14032
    -0.07771
    -0.03389
     0.12887
     0.04749
     0.49822
     1.09920
     1.31831
     1.39343
     2.25734
     1.68766
     0.43562
     0.27286
     0.78619
     1.41847
     2.00693
     2.04449
     1.94433
     1.80034
     1.62506
     1.55620
     1.23693
     1.09920
     0.61717
     0.31042
     0.28538
     0.46066
     0.09131
    -0.30934
    -0.12779
    -0.12779
    -0.02137
    -0.35316
    -0.45958
    -0.49715
    -0.52219
    -0.74129
    -0.07771
    -0.09649
    -0.33438
    -0.28430
    -0.29682
    -0.37194
     0.07253
    -0.03389
    -0.17788
    -0.24674
    -0.40324
    -0.30308
    -0.29056
    -0.06519
     0.02245
    -0.51593
    -0.59105
    -0.70999
    -0.87276
    -0.84146
    -1.03552
    -1.71162
    -2.45032
    -2.13731
    -0.94788
     0.40432
     1.07416
     0.50448
    -0.91658
    -2.05593
    -1.93699
    -2.09349
    -1.07934
    -0.34690
    -0.27178
    -0.70999
    -0.34064
    -0.15284
    -0.31560
    -0.61609
    -0.70373
    -1.04178
    -0.73503
    -0.14032
     0.00367
     0.05375
     0.28538
     0.52326
     1.03034
     1.36839
     1.52489
     1.29953
     0.81749
     0.94270
     1.26197
     1.28701
     1.08668
     0.92392
     0.57335
     0.37302
     0.38554
     0.15391
     0.41058
     0.22904
     0.04749
     0.06627
    -0.08397
    -0.25300
    -0.44080
    -0.34064
    -0.27178
    -0.07771
    -0.00259
    -0.16536
    -0.24048
    -0.23422
    -0.25926
    -0.20918
    -0.32812
    -0.20292
    -0.43454
    -0.35942
    -0.40324
    -0.32812
    -0.48463
    -0.49715
    -0.41576
    -0.30934
    -0.25926
    -0.07771
    -0.17788
    -0.17788
    -0.34064
    -0.03389
    -0.39072
    -0.35316
    -0.29682
    -0.32186
    -0.51593
    -0.60357
    -0.86650
    -0.34064
     2.03197
     4.49848
     2.11335
     0.21652
    -0.32812
    -0.35942
     0.51074
     1.53115
     1.87546
     2.20099
     2.31994
     2.26986
     2.15091
     1.17432
     0.57335
     0.21026
     0.23530
     0.32294
     0.34172
     0.55457
     0.39806
     0.06627
    -0.24048
    -0.59731
    -0.98544
    -0.53471
    -0.29056
    -0.53471
    -0.49089
    -0.81642
    -0.95414
    -0.91658
    -1.17951
    -0.88528
    -1.04178
    -0.72877
    -0.76007
    -0.84146
    -0.99170
    -1.01674
    -0.65991
    -0.42202
    -0.09023
    -0.55349
    -0.89154
    -0.89154
    -0.65991
    -0.60357
    -0.81642
    -0.44080
     0.83627
     1.81286
     1.95685
     0.87384
     0.49196
     0.89888
     2.10083
     2.06327
     2.14465
     2.37628
     1.84416
     1.80660
     0.62969
    -0.04015
     0.06627
     0.23530
     0.23530
    -0.04641
    -0.59731
    -1.07934
    -1.61146
    -1.76796
    -1.72414
    -1.37357
    -0.92910
    -0.30308
     0.16017
     0.47318
     0.37302
     0.29790
     0.51074
     0.62343
     1.12424
     1.71896
     2.10709
     2.18221
     2.18847
     1.24945
     0.11635
    -0.27178
     0.21026
     0.50448
     0.63595
     0.56709
     0.17269
    -0.27178
    -0.79763
    -1.07308
    -0.96040
    -0.75381
    -0.65991
    -0.55975
    -0.64113
    -0.72877
    -0.55975
    -0.41576
    -0.50341
    -0.35316
    -0.48463
    -0.60357
    -0.43454
    -0.52219
    -0.41576
    -0.55975
    -0.93536
    -0.78511
    -0.50341
    -0.16536
    -0.37194
    -0.30934
    -0.24048
    -0.27178
    -0.87902
    -0.14658
     0.66099
     1.16806
     0.71107
     0.11009
     0.11635
     0.06627
     0.14765
     0.83001
     1.54994
     0.66099
    -0.34064
     0.59839
     1.39343
     0.39806
    -0.49715
    -0.70999
    -0.34064
    -0.47210
    -0.53471
    -0.76633
    -0.76633
    -0.74755
    -0.89780
    -0.79763
    -1.40487
    -1.79926
    -2.86350
    -2.14357
    -1.44869
    -1.68658
    -1.54260
    -1.90569
    -1.55512
    -1.58016
    -1.55512
    -1.54260
    -1.38609
    -0.73503
    -0.59105
    -0.25300
     0.23530
    -0.12153
    -0.30308
    -0.08397
     0.06627
     0.17895
     0.44188
     0.24782
     0.51700
     0.61091
     0.46692
     0.56083
     0.25408
     0.19147
     0.00993
    -0.03389
    -0.14032
    -0.50967
    -0.89154
    -1.33601
    -1.27341
    -1.04804
     0.09131
     0.99904
     1.96311
     1.31205
     0.14139
    -0.39072
    -0.17162
     0.10383
     0.64221
     1.05538
     1.36839
     1.56872
     1.96937
     1.70644
     1.47481
     1.01782
     0.69855
     0.37928
     0.17269
    -0.09649
    -0.45958
    -0.70999
    -0.31560
     0.09131
     0.12887
     0.24782
    -0.00885
    -0.00885
    -0.09649
     0.05375
    -0.39698
    -0.50341
    -0.24048
    -0.34690
     0.04123
     0.62343
     0.32920
     0.10383
    -0.04641
    -0.19666
     0.08505
     0.07879
     0.17269
     0.29164
     0.15391
     0.21026
     0.56083
     0.34172
     0.21652
     0.30416
     0.16643
     0.69229
     0.57961
     0.23530
     0.30416
     0.37302
     0.14765
    -0.00885
    -0.01511
     0.10383
     0.40432
     0.58587
     0.39180
     0.31042
     0.57961
     0.42936
     0.17269
     0.21026
     0.19147
     0.07879
     0.24156
    -0.01511
     0.07879
    -0.14032
     0.15391
     1.38717
     2.83327
     2.60791
     1.33709
     2.65799
     2.52652
     1.41221
     1.26823
     1.96311
     2.29490
     2.20725
     2.42010
     2.90214
     2.65799
     2.15091
     1.42473
     1.13676
     0.61717
     0.16017
    -0.09649
    -0.16536
    -0.35942
    -0.30308
     0.04749
    -0.19666
    -0.05893
    -0.14032
    -0.12779
    -0.35316
    -0.57227
    -0.45332
    -0.70999
    -0.81015
    -0.87902
    -0.87902
    -0.86024
    -0.54097
    -0.46584
    -0.45332
    -0.61609
    -0.74129
    -0.67869
    -0.29056
    -0.89780
    -0.87276
    -0.94788
    -0.82894
    -0.79763
    -0.74129
    -0.58479
    -0.25926
    -0.55975
    -0.78511
    -0.59105
    -0.87276
    -0.96666
    -1.46121
    -1.64902
    -1.09812
    -1.30471
    -1.37983
    -1.18577
    -1.14820
    -0.99170
    -1.23585
    -1.40487
    -1.44243
    -1.46747
    -1.71788
    -1.46747
    -1.31097
    -1.13568
    -1.07308
    -0.89154
    -0.26552
    -0.25926
    -0.23422
    -0.09023
    -0.10275
    -0.04641
     0.17269
     0.20400
     0.48570
     0.42936
     0.56083
     0.67977
     0.88636
     1.03034
     0.93644
     0.37302
     0.72985
     0.69229
     0.47318
     0.53579
     0.24156
     0.10383
     0.21026
     0.25408
     0.11009
     0.11009
     0.02871
    -0.00885
     0.12887
     0.00993
    -0.12153
    -0.15910
     0.02871
    -0.09649
    -0.05893
     0.30416
     0.26660
     0.28538
     0.19147
     0.16643
     0.12887
     0.14139
     0.14765
     0.34172
     0.61717
     0.59213
     0.59213
     0.29790
     0.22904
     0.24782
     0.42310
     0.41058
     0.36050
     0.31042
     0.22278
     0.46692
     0.66725
     0.84253
     0.76741
     0.29164
     0.29164
     0.44188
     0.64847
     0.28538
    -0.32186
    -0.42202
    -0.91032
    -0.47210
     1.70018
     4.25434
     3.96011
     1.82538
     0.88636
     0.75489
     0.33546
     0.79245
     1.83790
     2.81449
     2.52652
     2.23230
     1.93181
     1.46855
     1.04912
     0.63595
    -0.05267
    -0.47210
    -0.67869
    -0.61609
    -0.70373
    -0.80389
    -1.31097
    -1.92447
    -1.39861
    -0.69747
    -0.89780
    -0.91658
    -1.07934
    -1.11064
    -0.72251
    -1.01048
    -0.60357
    -0.73503
    -1.19829
    -0.97918
    -0.76633
    -0.75381
    -0.59105
    -0.16536
    -0.10275
    -0.47210
    -0.25300
    -0.21544
    -0.38446
    -0.61609
    -0.32812
    -0.47210
    -0.83520
    -1.27341
    -1.43617
    -1.41113
    -1.14820
    -1.03552
    -0.92910
    -0.81015
    -0.63487
    -0.56601
    -0.74755
    -1.11064
    -1.09812
    -1.22959
    -0.29056
     0.86757
     0.97400
     0.52952
     0.18521
     0.16643
     0.19773
     0.31668
     0.36676
     0.52326
     0.21652
     0.19147
     0.17269
     0.21652
    -0.01511
    -0.26552
    -0.41576
    -0.32186
    -0.35316
    -0.21544
    -0.10275
    -0.09649
    -0.07145
    -0.05893
    -0.18414
    -0.07771
     0.04749
    -0.14658
    -0.05893
    -0.20292
    -0.07145
    -0.27804
    -0.17788
    -0.00259
    -0.22170
    -0.12153
     0.11635
     0.19147
     0.13513
    -0.02763
    -0.12779
     0.22278
     0.18521
     0.09131
     0.00993
     0.13513
     0.35424
     0.22278
     0.08505
     0.30416
     0.16643
     0.17269
     0.36676
     0.29164
     0.37302
     0.25408
     0.36050
     0.36050
     0.36676
     0.41058
     0.46692
     0.80497
     1.24319
     1.24319
     0.66099
     0.39180
     0.31668
     0.22278
    -0.12153
    -0.25926
     1.16180
     3.90376
     5.28101
     3.79108
    -0.03389
    -1.65528
    -0.29682
     0.99278
     1.80034
     1.70018
     1.44977
     1.53115
     0.85505
    -0.07771
    -0.34064
    -0.87276
    -1.27967
    -1.81178
    -1.77422
    -1.80552
    -1.78048
    -1.83057
    -2.58179
    -2.36894
    -1.88065
    -1.28593
    -1.16699
    -1.41739
    -1.49252
    -1.53008
    -1.49878
    -1.46747
    -0.82268
    -0.85398
    -0.71625
    -1.19203
    -1.01674
    -1.00422
    -0.85398
    -0.93536
    -1.15447
    -1.17951
    -1.11690
    -1.11690
    -0.29056
    -0.02137
     0.03497
    -0.06519
     0.37302
     0.67977
    -0.23422
    -0.68495
     0.09131
     0.89262
     0.61091
     0.08505
    -0.12153
    -0.37194
    -0.19666
    -0.43454
    -0.45958
    -0.73503
    -0.97918
    -1.01674
    -0.96040
    -0.74129
    -0.60983
    -0.34690
    -0.25926
     0.23530
     0.34798
     0.49196
     0.55457
     0.79871
     1.15554
     1.24319
     1.65636
     1.73774
     1.70018
     1.68766
     1.31831
     1.15554
     0.72359
     0.47944
     0.58587
     0.76741
     0.82375
     0.84253
     0.62343
     0.22904
     0.02245
     0.00993
    -0.19666
    -0.07145
    -0.20918
    -0.11527
     0.00993
     0.09757
     0.18521
     0.25408
     0.07253
     0.21026
     0.33546
     0.55457
     0.59213
     0.38554
     0.47318
     0.42310
     0.52326
     0.62969
     0.41684
     0.37302
     0.56709
     0.66099
     0.79245
     0.81749
     0.52326
     0.28538
     0.49196
     0.60465
     0.47944
     0.35424
     0.24156
     0.40432
     0.21026
     0.71733
     0.41058
    -0.05267
     0.24782
     0.21026
     0.37928
     0.49196
     0.08505
    -0.09649
     0.14765
     0.17895
     0.13513
     0.18521
     0.00993
     0.00367
    -0.07771
     0.06627
     0.46066
     0.26034
     0.33546
    -0.22170
    -0.50341
    -0.65365
     0.33546
     0.82375
     1.58124
     1.23693
    -0.40950
    -1.26089
     0.22904
     2.70181
     3.32783
     1.56872
     0.94270
     0.54831
     0.76741
     1.07416
     0.17895
    -0.47837
    -0.35316
    -0.00259
    -0.05893
     0.38554
    -0.02137
    -0.72251
    -1.58642
    -1.86813
    -1.78048
    -1.53634
    -1.34227
    -1.31723
    -0.89780
     0.18521
     0.82375
     1.09920
     1.33709
     1.46855
     1.62506
     1.98189
     1.86920
     1.49985
     1.20562
     1.32457
     1.84416
     1.75026
     1.84416
     1.25571
     0.24782
    -0.79763
    -1.21707
    -0.95414
    -1.06682
    -1.09812
    -1.29845
    -1.32349
    -1.39861
    -1.32349
    -1.35479
    -1.06056
    -0.87276
    -0.85398
    -0.66617
    -0.28430
    -0.14658
     0.34172
     0.39806
     0.47318
     0.52326
     0.35424
     0.21026
     0.03497
     0.06627
     0.29164
     0.15391
     0.01619
    -0.11527
    -0.20918
    -0.92910
    -0.73503
    -0.82894
    -0.82894
    -0.63487
    -0.76007
    -0.90406
    -1.11690
    -1.23585
    -1.32975
    -1.36731
    -1.13568
    -0.99170
    -0.86024
    -0.80389
    -0.75381
    -0.94162
    -0.46584
    -0.29682
    -0.35942
    -0.31560
     0.00367
     0.16017
     0.21652
     0.21026
     0.35424
     0.59839
     0.77993
     1.03034
     0.94270
     0.95522
     0.87384
     0.72359
     0.84879
     0.63595
     0.17895
     0.46066
     0.37302
     0.52326
     0.69229
     0.57335
     0.11635
     0.09757
    -0.19040
    -0.44080
    -0.22170
    -0.10901
    -0.10275
    -0.32812
    -0.05893
     0.32920
    -0.00885
    -0.17162
    -0.42202
    -0.05267
     0.24782
     0.73611
     0.19147
    -0.60357
    -0.10901
     0.42936
     0.62343
     0.20400
    -0.19666
     0.35424
     0.84879
     1.36213
     1.46855
     1.20562
     1.13050
     0.73611
     1.00530
     1.16180
     1.44977
     1.81912
     2.08831
     1.93181
     1.21188
     0.45440
    -0.09649
     0.17269
     0.20400
     0.51700
    -0.16536
    -0.04015
     0.13513
    -0.55975
    -0.45332
    -0.42828
    -0.07771
    -0.05893
    -0.15910
    -0.21544
    -0.26552
    -0.31560
    -0.13405
    -0.24674
    -0.46584
    -0.12779
     0.38554
     1.18058
     1.83790
     1.24319
     0.64221
     0.37928
     0.34172
     0.22904
    -0.33438
    -0.05267
    -0.04641
     0.12261
     0.24782
    -0.08397
    -0.72251
    -1.36105
    -0.80389
    -1.16073
    -1.43617
    -1.69910
    -2.08097
    -1.78048
    -1.75544
    -1.59894
    -1.31723
    -0.75381
    -0.76633
    -0.72877
    -0.47210
    -0.21544
     0.06627
    -0.39698
    -0.43454
    -0.80389
    -0.73503
    -0.30934
    -0.10901
    -0.12153
     0.11635
    -0.10275
    -0.51593
    -0.66617
    -0.46584
    -0.13405
    -0.00259
     0.17895
     0.11635
    -0.02763
     0.08505
     0.44814
     0.25408
     0.24156
     0.25408
     0.19773
     0.19773
     0.44814
     0.41058
     0.31042
     0.23530
     0.06627
     0.11009
     0.44188
     0.51074
     0.22278
     0.20400
     0.32920
     0.34798
     0.48570
     0.75489
     0.71107
     0.47944
     0.51700
     0.79871
     1.16806
     1.13050
     1.04912
     0.71107
     0.54205
     0.69229
     0.92392
     0.79871
     0.91140
     0.79871
     0.77993
     0.91766
     0.96774
     0.96148
     0.42310
    -0.11527
     0.07879
     0.57961
     1.18058
     0.74863
     0.25408
     1.09920
     1.44977
     1.34961
     1.25571
     0.85505
     0.57961
     1.07416
     1.48107
     1.86920
     1.81286
     1.53741
     1.22441
     0.93018
     1.01782
     1.24319
     1.45603
     1.28701
     0.96148
     0.50448
     0.26034
     0.27912
     0.42310
     0.56083
     0.19147
    -0.24674
     0.07253
     0.21652
     0.59213
     0.83627
    -0.05267
    -0.52219
    -0.24048
    -0.16536
     0.43562
     0.11009
     0.32294
     0.14765
    -0.67243
    -0.69121
    -0.87276
    -1.31723
    -1.44243
    -1.23585
    -1.41113
    -1.29219
    -1.91195
    -2.27504
    -3.02626
    -3.03878
    -2.43780
    -2.33764
    -1.92447
    -1.34853
    -1.34227
    -0.84146
    -0.68495
    -1.22959
    -2.00585
    -2.26252
    -1.83683
    -0.91658
    -0.35316
    -0.14032
    -0.31560
    -0.69747
    -0.76007
    -1.31723
    -1.32349
    -0.94162
    -0.93536
    -0.77259
    -0.34064
    -0.33438
    -0.53471
    -0.64113
    -0.55975
    -0.19666
     0.19147
     0.47318
     0.37928
     0.16643
     0.10383
     0.09131
     0.07253
     0.21652
    -0.04015
    -0.22170
    -0.25926
    -0.09649
    -0.22170
    -0.11527
     0.07253
     0.02245
    -0.01511
    -0.04015
     0.05375
    -0.04641
    -0.10901
    -0.31560
    -0.33438
    -0.29056
     0.28538
     0.65473
     1.08668
     0.52952
     0.13513
     0.26034
     0.32920
     0.49822
     0.56709
     1.06164
     0.93018
     0.91766
     1.06790
     1.11798
     0.89262
     0.50448
     0.66725
     0.71107
     0.57961
     1.01156
     1.14928
     0.95522
     0.65473
     0.77367
     0.69855
     0.29790
     0.31042
     0.00367
    -0.00259
     0.10383
     0.28538
     0.01619
     0.04123
     0.05375
    -0.29682
    -0.15284
    -0.03389
     0.22904
     0.01619
     0.01619
    -0.26552
    -0.11527
     0.16643
     0.37302
     0.38554
     0.39180
     0.42310
     0.36676
     0.46692
     0.59839
     0.30416
     0.26660
     0.27286
     0.28538
     0.19147
     0.14139
    -0.00259
     0.08505
     0.02245
     0.02245
    -0.07145
    -0.19040
    -0.18414
     0.05375
     0.02245
     0.18521
     1.29327
     1.70644
     0.70481
     0.72985
    -0.37820
     0.00367
     0.99278
     0.87384
     1.08668
     1.53115
     0.85505
     0.69229
     1.19936
     1.46229
     0.53579
    -0.66617
    -0.05893
     0.73611
     0.69229
    -1.56764
    -2.47536
    -1.12942
     0.69855
     0.51700
    -0.26552
    -0.55349
    -1.37357
    -1.75544
    -1.39235
    -1.67406
    -2.06219
    -1.77422
    -1.86187
    -1.98707
    -1.50504
    -1.36731
    -1.63024
    -1.34853
    -1.54260
    -1.82430
    -1.64276
    -1.37357
    -1.77422
    -1.99959
    -1.89943
    -1.31723
    -1.11064
    -0.74129
    -0.54723
    -0.70373
    -0.72251
    -0.37194
    -0.81015
    -0.75381
    -0.55349
    -0.45958
    -0.31560
    -0.28430
    -0.28430
    -0.04015
     0.06001
     0.27286
     0.09131
     0.21026
     0.76741
     0.34172
     0.22904
     0.18521
     0.23530
     0.31042
     0.32920
     0.05375
     0.16643
     0.29164
     0.51700
     0.62969
     0.30416
    -0.17788
     0.04123
     0.19147
     0.72359
     0.93644
     0.69855
     0.69229
     1.06790
     1.02408
     0.73611
     0.82375
     1.33709
     2.04449
     1.31831
     1.44351
     2.13213
     2.27612
     1.44351
     1.06164
     1.65010
     1.99441
     1.56246
     1.46229
     1.11172
     1.04912
     1.03034
     0.92392
     0.72359
     0.68603
     0.72359
     0.54205
     0.41684
     0.59213
     0.86757
     0.59839
     0.46692
     0.61091
     0.79245
     0.97400
     1.16180
     0.81749
     0.76115
     0.63595
     0.46066
     0.86757
     0.93644
     1.01782
     0.61717
     0.40432
     0.09757
    -0.05267
    -0.19666
     0.28538
     0.27286
    -0.02137
    -0.06519
    -0.15910
    -0.04641
    -0.08397
    -0.27178
    -0.26552
    -0.29682
    -0.12153
    -0.12779
    -0.24048
    -0.31560
    -0.39698
    -0.55349
    -0.09649
     0.03497
    -0.10901
     0.12887
    -0.07145
    -0.23422
    -0.02137
    -0.27804
    -0.54723
    -0.09023
    -0.05267
    -0.47210
    -2.15609
    -2.49414
    -0.15284
     2.90840
     4.64873
     0.66099
    -2.54423
    -2.17488
    -1.56138
    -0.17788
     0.18521
    -0.60983
     0.04749
     0.07879
    -0.20918
    -0.59731
    -0.94162
    -1.47999
    -1.86813
    -1.68658
    -2.51919
    -2.20618
    -2.09975
    -2.51919
    -2.18114
    -1.57390
    -1.36105
    -1.70536
    -2.14357
    -1.92447
    -1.70536
    -1.64276
    -1.53008
    -0.65991
    -0.74755
    -0.84146
    -0.92910
    -0.96040
    -0.59731
    -0.77885
    -0.37194
    -0.25926
    -0.31560
    -0.16536
    -0.18414
    -0.23422
    -0.14032
     0.07253
     0.07253
    -0.00885
    -0.17162
    -0.45332
    -0.62235
    -0.30308
     0.17269
     0.39180
     0.47318
     0.48570
    -0.07771
    -0.22796
    -0.37820
     0.16643
     0.56083
     0.31668
     0.11635
     0.31668
     0.57961
     0.62343
     0.46066
     1.30579
     1.82538
     1.20562
     0.72985
     0.41684
     0.39806
     0.98652
     1.87546
     2.48896
     2.11335
     1.37465
     0.65473
     0.86757
     1.26823
     1.36839
     1.21815
     1.01156
     1.07416
     0.97400
     0.83627
     0.81123
     0.88010
     0.74863
     0.71107
     0.67977
     0.53579
     0.33546
     0.21652
     0.24782
     0.46692
     0.71733
     0.54205
     0.12887
     0.07253
     0.03497
     0.11009
     0.03497
     0.11009
     0.47318
     0.62969
     0.57335
     0.42936
     0.21652
     0.14139
     0.22904
     0.19773
     0.29790
     0.24156
     0.04123
     0.04749
     0.39180
     0.07879
     0.00993
     0.07253
     0.13513
    -0.24048
    -0.37194
    -0.15910
     0.02245
    -0.00885
     0.12261
    -0.05893
    -0.10901
    -0.07771
     0.10383
    -0.08397
    -0.02137
    -0.33438
    -0.09023
     0.74863
     0.88010
     0.71733
    -1.04178
    -3.17651
    -2.30008
    -0.92910
    -0.19040
    -0.07145
    -0.07771
    -0.04641
    -0.04641
     0.22278
    -0.71625
    -2.30008
    -1.96829
    -0.41576
     0.91140
    -0.64739
    -0.97292
     0.26034
     1.56872
     0.09757
    -1.20455
    -1.02926
    -0.54723
    -0.84772
    -1.15447
    -1.73666
    -1.69284
    -1.34853
    -1.71162
    -1.58642
    -1.77422
    -1.79300
    -1.90569
    -1.83683
    -1.72414
    -1.80552
    -1.74918
    -1.64276
    -1.59894
    -1.22959
    -0.99170
    -0.91658
    -0.74755
    -0.46584
    -0.11527
     0.04123
     0.23530
     0.47944
     0.41058
     0.51074
     0.74237
     0.88010
     0.91140
     0.82375
     0.93644
     1.09920
     1.04286
     1.00530
     0.88010
     0.92392
     0.64847
     0.70481
     0.74863
     0.60465
     0.63595
     0.84253
     1.03034
     1.10546
     0.91766
     0.64847
     0.02871
     0.06627
     0.47318
     0.62343
     0.43562
     0.54205
     0.46692
     0.22904
     0.34798
     0.22278
     0.11009
    -0.05267
    -0.19040
    -0.14032
     0.06001
     0.14765
     0.11635
     0.26034
     0.24782
     0.36676
     0.50448
     0.81123
     0.65473
     0.39806
     0.44188
     0.56709
     0.38554
     0.29790
     0.38554
     0.35424
     0.34798
     0.38554
     0.24156
    -0.06519
    -0.02137
    -0.11527
    -0.22170
    -0.48463
    -0.43454
    -0.47837
    -0.59105
    -0.60357
    -0.41576
    -0.47837
    -0.71625
    -0.67243
    -0.68495
    -0.77885
    -0.89780
    -0.67869
    -0.52845
    -0.62861
    -0.62861
    -0.77885
    -0.38446
    -0.27804
    -0.38446
    -0.00885
     0.13513
     0.11635
    -0.04015
    -0.01511
     0.22904
     0.61091
     1.03034
     1.14302
     1.09294
     0.72359
     0.32294
    -0.52219
    -1.39235
    -1.84935
    -0.59731
     0.72985
     0.88636
     0.57335
    -0.13405
    -0.54723
    -0.27178
     0.17269
     0.68603
     0.51700
     0.94896
     2.20725
     1.71896
     0.69855
    -0.05893
     0.64221
     2.16969
     2.59539
     1.95059
     0.64847
    -0.80389
    -2.46910
    -3.10764
    -3.27041
    -2.91358
    -2.13731
    -2.03089
    -2.04967
    -2.65691
    -3.39561
    -3.53960
    -3.25163
    -2.98244
    -2.91984
    -2.17488
    -1.42991
    -0.77259
    -0.22170
    -0.17162
     0.02245
     0.21652
     0.51700
     0.84879
     1.18684
     1.03034
     1.15554
     0.86757
     0.84879
     0.91766
     1.02408
     1.64384
     1.20562
     1.22441
     1.09920
     0.78619
     0.64221
     0.77993
     1.10546
     0.96148
     0.96774
     1.00530
     0.69229
     0.39806
     0.67351
     0.77367
     0.55457
     0.66099
     0.71733
     0.51074
     0.63595
     0.36050
     0.21026
     0.38554
     0.42310
     0.49822
     0.49822
     0.29790
     0.31042
     0.36676
     0.63595
     1.05538
     0.94270
     0.67977
     0.56083
     0.25408
     0.30416
     0.57335
     0.94270
     0.70481
     0.28538
    -0.05267
     0.21026
     0.66725
     0.70481
     0.59213
     0.09131
     0.20400
     0.19147
    -0.04015
     0.12261
     0.31042
     0.47318
     0.26660
     0.07253
    -0.10275
     0.06627
     0.42310
     0.46066
     0.37928
     0.15391
    -0.32186
    -0.52219
    -0.35942
     0.00367
    -0.14658
     0.12261
    -0.00885
    -0.05267
     0.18521
     0.39180
     0.83627
     0.71107
     0.51700
     0.36676
