# Supplementary material for: Software algorithm and hardware design for real-time implementation of new spectral estimator
Source: Biomed Eng Online. 2014 May 9;13:61. doi: 10.1186/1475-925X-13-61 (PMC4057578; doi:10.1186/1475-925X-13-61)
Supplement: Additional file 2 — txtfiles.zip. [file 1475-925X-13-61-S2.zip › FILE004.TXT]

     1.21460
     0.95377
     1.07651
     0.83869
     1.13021
     1.19926
     0.99212
     0.61621
     0.48580
     0.43210
     0.01016
     1.65956
     4.43669
     3.09415
     1.18392
     1.26830
     1.36803
     2.05081
     2.65687
     2.86400
     2.95606
     3.46239
     2.96373
     2.91003
     2.85633
     2.46508
     2.19657
     1.89738
     1.85902
     1.85902
     2.00478
     1.53681
     1.29899
     1.25296
     1.33735
     1.03048
     0.97678
     1.19926
     0.96144
     1.14556
     1.26063
     0.99212
     1.09953
     0.75430
     0.82335
     1.10720
     1.10720
     0.91541
     0.99212
     0.83102
     1.12254
     1.02281
     1.05350
     1.09953
     1.16090
     0.83869
     1.06117
     1.03815
     1.03048
     0.94609
     0.74663
     0.83869
     0.93842
     1.03048
     0.81568
     0.81568
     0.64690
     0.87705
     0.60087
     0.80801
     0.64690
     0.29401
     0.40908
     0.43210
     0.54717
     0.40908
     0.25565
     0.27099
     0.35538
     0.51648
     0.24030
    -0.00519
     0.17893
     0.07920
     0.17126
     0.05619
     0.34004
    -0.02820
     0.15592
     0.15592
     0.24798
     0.01016
     0.01783
    -0.02820
    -0.01286
     0.14825
    -0.05122
    -0.01286
    -0.05889
     0.11756
    -0.03587
    -0.17396
     0.28633
     0.05619
     0.03317
    -0.00519
     0.13290
     0.19428
     0.10989
    -0.02053
     0.03317
     0.17126
     0.29401
     0.20962
     0.21729
     0.07153
     0.27099
    -0.11259
     0.17893
     0.16359
     0.01016
     0.15592
     0.40141
     0.24030
     0.17893
     0.02550
     0.25565
     0.35538
     0.37072
     0.21729
     0.11756
     0.06386
     0.20195
     0.10989
     0.38607
     0.63156
     0.11756
     0.10989
     0.23263
     0.22496
     0.27099
    -0.01286
    -0.12026
     0.20962
     0.24798
     0.18660
     0.17126
    -0.02053
     0.15592
     0.17126
     0.11756
     0.58553
     0.24030
     0.17893
     0.29401
     0.30935
     0.06386
    -0.68796
    -0.79536
    -0.57289
    -0.82605
    -0.79536
     0.56251
     3.07881
     1.18392
     0.30935
    -0.10492
    -0.05122
     0.22496
     0.53183
     1.29132
     1.55983
     1.76696
     1.84368
     1.42174
     1.19926
     1.05350
     0.99980
     0.80801
     0.33236
     0.29401
     0.20195
    -0.08190
     0.08687
     0.04851
    -0.35808
    -0.32740
    -0.33507
    -0.48850
    -0.40411
    -0.35808
    -0.61125
    -0.45014
    -0.36575
    -0.31972
    -0.35808
    -0.48850
    -0.37343
    -0.55754
    -0.36575
    -0.12026
    -0.52686
    -0.42713
    -0.25835
    -0.23534
    -0.16629
    -0.16629
    -0.41178
    -0.27369
    -0.12026
    -0.12026
    -0.17396
    -0.22766
    -0.22766
    -0.11259
    -0.10492
     0.11756
     0.15592
    -0.12793
     0.07920
     0.02550
     0.18660
     0.07920
     0.02550
     0.01783
     0.10222
     0.32469
     0.24030
     0.17126
     0.16359
     0.10989
     0.02550
     0.47045
     0.27866
    -0.01286
     0.06386
    -0.03587
     0.13290
     0.31702
     0.14825
    -0.05889
     0.00248
     0.04084
     0.25565
     0.22496
     0.10989
    -0.19698
    -0.20465
     0.04851
     0.17126
    -0.18931
     0.06386
    -0.19698
     0.17893
     0.01783
     0.01783
     0.00248
    -0.07423
    -0.03587
    -0.08958
     0.03317
     0.10222
    -0.02820
    -0.12026
    -0.29671
     0.17893
     0.01016
    -0.07423
     0.00248
    -0.19698
    -0.11259
    -0.22766
    -0.14328
    -0.00519
    -0.05889
    -0.05122
    -0.12026
     0.03317
    -0.01286
    -0.18931
    -0.27369
     0.13290
     0.08687
    -0.01286
     0.07153
     0.14057
     0.07920
     0.17893
     0.05619
     0.27099
     0.06386
     0.24030
     0.32469
     0.24030
     0.35538
     0.32469
     0.26332
     0.78499
     1.10720
     1.19159
     0.86938
     0.73896
     0.40141
    -0.19698
    -1.27868
    -1.08689
    -0.88742
     0.01783
     1.42174
     1.71326
     1.27597
     0.04084
    -0.82605
    -0.68796
    -0.05889
     0.14057
     0.89239
     1.06884
     1.42941
     1.57517
     1.53681
     1.55983
     1.34502
     1.16090
     1.19159
     1.06117
     0.81568
     0.67759
     0.37072
     0.29401
     0.63156
     0.56251
     0.16359
     0.21729
    -0.03587
     0.05619
    -0.05122
    -0.04355
     0.02550
     0.22496
     0.08687
    -0.15095
    -0.07423
    -0.06656
    -0.05889
    -0.16629
     0.20195
     0.28633
     0.19428
     0.14057
     0.01783
    -0.08190
    -0.10492
     0.03317
     0.12523
     0.13290
     0.01016
     0.04084
     0.16359
     0.10222
     0.14825
    -0.09725
     0.04851
     0.20962
     0.04084
     0.13290
    -0.05889
    -0.01286
     0.04084
     0.10989
     0.03317
     0.16359
     0.12523
    -0.02820
    -0.06656
    -0.05889
     0.02550
    -0.25835
    -0.21999
     0.04084
    -0.03587
     0.02550
    -0.11259
    -0.21999
    -0.15862
    -0.19698
    -0.14328
    -0.12026
    -0.16629
    -0.27369
    -0.12793
    -0.07423
     0.02550
    -0.23534
    -0.24301
     0.02550
     0.06386
     0.01783
    -0.00519
    -0.09725
    -0.01286
    -0.05122
     0.18660
     0.17893
     0.32469
     0.22496
     0.27866
     0.27099
     0.39374
     0.29401
     0.14057
     0.37072
     0.57019
     0.40908
     0.56251
     0.58553
     0.56251
     0.34771
     0.55484
     0.55484
     0.73896
     0.63156
     0.48580
     0.56251
     0.72362
     0.70827
     0.37072
     0.64690
     0.80801
     0.71595
     0.85404
     0.80801
     1.10720
     0.80033
     0.87705
     0.93075
     1.28365
     1.23762
     0.91541
     1.08418
     1.01514
     1.09186
     0.92308
     0.81568
     0.95377
     0.90007
     0.76198
     0.72362
     0.71595
     0.73129
     0.92308
     0.82335
     1.20693
     1.28365
     1.29132
     0.46278
     0.34004
    -0.05122
    -1.16360
    -1.86172
    -1.34772
     0.07153
     2.62618
     2.34233
     0.93842
     0.01016
    -0.74934
    -0.81071
    -0.01286
     0.47045
     0.85404
     0.97678
     1.22227
     1.37571
     1.44475
     1.00747
     0.84636
     0.61621
     0.04084
    -0.18163
    -0.57289
    -0.91044
    -1.22498
    -1.50883
    -1.59321
    -1.57020
    -1.93077
    -2.22229
    -2.35271
    -2.60587
    -2.54450
    -2.73629
    -2.86670
    -2.85903
    -2.92808
    -2.98178
    -2.96644
    -2.88972
    -3.21193
    -3.14288
    -3.11220
    -2.95109
    -2.85903
    -3.07384
    -2.99712
    -3.05082
    -2.92808
    -2.98178
    -2.94342
    -2.49079
    -2.62121
    -2.39874
    -2.19927
    -2.16091
    -1.96145
    -1.91542
    -1.68527
    -1.42444
    -1.12525
    -0.89510
    -0.92578
    -0.79536
    -0.40411
    -0.45014
    -0.31972
    -0.14328
    -0.19698
    -0.21999
    -0.06656
    -0.11259
    -0.05889
    -0.06656
     0.05619
    -0.23534
    -0.20465
    -0.28904
    -0.52686
    -0.57289
    -0.34274
    -0.30438
    -0.58056
    -0.56522
    -0.76468
    -1.13292
    -1.24032
    -1.20196
    -1.28635
    -1.72363
    -2.18393
    -2.42942
    -2.42175
    -2.71327
    -3.05850
    -3.40372
    -3.65688
    -3.59551
    -4.17855
    -4.21691
    -4.37034
    -4.68488
    -4.57748
    -4.59282
    -4.62351
    -4.66187
    -4.73858
    -4.47775
    -4.36267
    -3.97909
    -3.97142
    -4.07115
    -3.81032
    -3.70291
    -3.52646
    -3.48044
    -3.02781
    -3.19658
    -3.02781
    -2.86670
    -2.61354
    -2.57518
    -2.69026
    -2.55217
    -2.50614
    -2.34503
    -2.17626
    -2.20694
    -2.26065
    -2.22996
    -2.15324
    -2.15324
    -1.86939
    -1.86172
    -2.03817
    -1.87706
    -1.57020
    -1.30936
    -1.33238
    -1.42444
    -1.46280
    -1.09456
    -0.41946
    -0.38877
    -1.17127
    -1.15593
    -2.16091
    -5.23724
    -5.45204
    -4.21691
    -1.38608
     0.11756
     0.30168
    -1.39375
    -2.96644
    -3.71826
    -3.43441
    -2.61354
    -1.89241
    -1.28635
    -0.30438
    -0.00519
     0.40141
     0.23263
     0.04084
     0.23263
    -0.23534
    -0.33507
    -0.21999
    -0.58056
    -0.74166
    -0.78769
    -1.07154
    -1.04853
    -0.97181
    -0.88742
    -1.08689
    -1.27101
    -1.26333
    -1.11757
    -1.19429
    -0.95647
    -1.15593
    -1.34772
    -1.24032
    -1.10990
    -1.23265
    -1.20963
    -1.39375
    -1.47047
    -1.14826
    -1.14059
    -1.25566
    -1.22498
    -1.28635
    -1.24799
    -1.23265
    -0.97948
    -0.83372
    -1.20196
    -0.86441
    -0.74166
    -0.44247
    -0.61125
    -0.49617
    -0.44247
    -0.15862
    -0.04355
    -0.01286
    -0.05889
     0.07153
     0.01783
    -0.01286
     0.19428
     0.48580
     0.11756
     0.03317
     0.13290
     0.24030
     0.14825
     0.11756
     0.13290
     0.04851
     0.23263
     0.23263
     0.37839
     0.29401
     0.30168
     0.08687
     0.25565
     0.70827
     0.51648
     0.48580
     0.37072
     0.38607
     0.51648
     0.70060
     0.34771
     0.57786
     0.65457
     0.52416
     0.43210
     0.29401
     0.15592
    -0.00519
    -0.15862
     0.10222
     0.01016
    -0.33507
    -0.45014
    -0.57289
    -0.68029
    -0.76468
    -1.01784
    -0.87975
    -0.94880
    -0.94113
    -0.92578
    -0.87208
    -1.06387
    -1.01784
    -0.98716
    -0.57289
    -0.45781
    -0.61125
    -0.48850
    -0.41946
    -0.09725
    -0.02820
     0.14825
     0.29401
     0.43210
     0.47045
     0.70827
     0.88472
     0.43210
    -0.25835
    -0.99483
    -2.51381
    -2.92041
    -2.61354
     0.37839
     1.22995
     0.75430
     0.10222
    -1.16360
    -1.43211
    -1.14826
    -0.31205
     0.41675
     0.91541
     1.34502
     1.71326
     1.64421
     1.47544
     2.07382
     1.90505
     1.46777
     1.15323
     0.87705
     0.63923
     0.44744
     0.14825
    -0.06656
    -0.48850
    -0.62659
    -0.69563
    -0.81071
    -0.97948
    -0.99483
    -1.27868
    -1.02551
    -0.86441
    -1.24032
    -1.24032
    -1.34005
    -1.24799
    -1.21730
    -1.20963
    -1.47047
    -1.37074
    -1.25566
    -1.26333
    -1.27101
    -1.26333
    -1.30169
    -1.47814
    -1.33238
    -0.99483
    -1.05620
    -1.10223
    -1.14059
    -1.07922
    -1.04086
    -1.00250
    -0.94880
    -1.00250
    -0.90277
    -0.95647
    -0.81071
    -0.91044
    -0.85674
    -0.94113
    -0.91811
    -0.57289
    -0.72632
    -0.77235
    -0.87208
    -0.80304
    -0.81838
    -0.84139
    -0.93345
    -0.84139
    -0.72632
    -0.73399
    -0.84139
    -0.71865
    -0.86441
    -1.01784
    -1.19429
    -0.77235
    -0.71865
    -0.91044
    -0.90277
    -0.97181
    -0.97948
    -0.96414
    -0.85674
    -0.80304
    -0.81838
    -0.84139
    -0.84907
    -0.70331
    -0.68796
    -0.79536
    -0.97181
    -0.72632
    -0.54987
    -0.69563
    -0.56522
    -0.87208
    -0.81838
    -0.67262
    -0.78769
    -0.64960
    -0.73399
    -0.71865
    -0.67262
    -0.61892
    -0.64960
    -0.48850
    -0.56522
    -0.49617
    -0.21232
    -0.17396
    -0.12026
    -0.27369
    -0.08958
     0.10222
     0.14057
     0.10989
     0.20962
     0.41675
     0.22496
    -0.30438
    -1.20196
    -3.31166
    -4.55446
    -4.31664
    -1.20196
     0.20195
     0.23263
    -0.51919
    -2.05351
    -2.81300
    -2.52148
    -1.84638
    -1.01784
    -0.35041
     0.35538
     0.84636
     1.25296
     1.55983
     1.70559
     1.62120
     1.91272
     1.79765
     1.41406
     1.32200
     1.27597
     1.14556
     0.96144
     0.70060
     0.71595
     0.50114
     0.40141
     0.22496
     0.25565
     0.24798
     0.12523
    -0.43480
    -0.40411
    -0.29671
    -0.69563
    -0.54220
    -0.71865
    -0.87208
    -1.02551
    -0.97948
    -0.94880
    -0.87975
    -1.06387
    -1.01784
    -1.08689
    -1.04853
    -1.00250
    -1.09456
    -1.26333
    -0.98716
    -1.29402
    -1.04853
    -0.90277
    -1.24032
    -1.28635
    -1.13292
    -1.04853
    -1.10990
    -1.12525
    -1.07154
    -1.24032
    -1.20963
    -1.14826
    -1.04086
    -1.34005
    -1.07922
    -1.16360
    -1.26333
    -0.95647
    -1.17895
    -1.13292
    -1.31704
    -1.20196
    -1.05620
    -0.96414
    -0.96414
    -1.24799
    -1.03319
    -1.05620
    -0.99483
    -1.34772
    -0.91811
    -0.91811
    -1.04853
    -0.95647
    -0.97948
    -1.08689
    -1.01017
    -1.13292
    -0.96414
    -0.83372
    -0.78002
    -1.00250
    -0.96414
    -0.87975
    -0.77235
    -0.95647
    -0.97948
    -0.66495
    -0.84139
    -0.71098
    -0.66495
    -0.54987
    -0.71098
    -0.71865
    -0.65728
    -0.31205
    -0.26602
    -0.34274
    -0.22766
    -0.08958
    -0.21232
    -0.30438
    -0.58823
     0.50881
     0.44744
     0.17893
    -1.31704
    -2.33736
    -3.87936
    -4.36267
    -2.78999
    -3.06617
    -2.69026
    -1.15593
    -1.90008
    -2.26832
    -2.22996
    -1.70062
    -2.20694
    -1.80035
    -1.18662
    -0.25835
     0.65457
     1.05350
     1.59051
     1.93573
     2.05081
     2.35767
     2.43439
     2.07382
     1.80532
     1.56750
     1.33735
     0.95377
     1.05350
     1.69791
     2.02779
     1.91272
     2.13520
     2.01245
     1.58284
     1.44475
     1.23762
     1.49078
     1.59051
     1.87436
     1.77463
     1.20693
     1.04583
     0.61621
     0.39374
     0.19428
     0.32469
    -0.05122
    -0.19698
    -0.15862
    -0.35808
    -0.34274
    -0.61892
    -0.54220
    -0.55754
    -0.27369
    -0.39644
    -0.52686
    -0.35808
    -0.45014
    -0.51919
    -0.50384
    -0.31205
    -0.48083
    -0.39644
    -0.36575
    -0.18931
    -0.31972
    -0.34274
    -0.54220
    -0.48083
    -0.28137
    -0.38877
    -0.53453
    -0.76468
    -0.86441
    -0.82605
    -0.87975
    -0.85674
    -0.97181
    -1.31704
    -1.08689
    -1.27101
    -1.21730
    -1.30936
    -1.49348
    -1.37841
    -1.32471
    -1.23265
    -1.31704
    -1.33238
    -1.28635
    -1.10223
    -1.31704
    -1.01017
    -0.81838
    -0.99483
    -0.95647
    -0.84139
    -0.83372
    -0.74934
    -0.87208
    -0.84139
    -0.63426
    -0.54987
    -0.51151
    -0.54987
    -0.46548
    -0.63426
    -0.50384
    -0.27369
     0.01016
    -0.34274
    -0.34274
    -0.02053
    -0.01286
    -0.18931
    -0.07423
     0.00248
     0.81568
     1.59051
     2.12753
     1.82833
     0.82335
    -2.07653
    -2.32202
    -2.09187
    -4.40103
    -5.60548
    -2.32969
    -1.63924
    -2.75930
    -2.83602
    -2.51381
    -3.19658
    -4.16321
    -4.20924
    -3.75661
    -2.80533
    -1.94611
    -1.01017
     0.17893
     0.61621
     1.85135
     2.11218
     2.15054
     2.08917
     1.94341
     1.32968
     1.26830
     1.22995
     1.28365
     1.33735
     1.20693
     1.05350
     1.02281
     0.82335
     0.77732
     0.97678
     0.85404
     0.92308
     0.57019
     0.57019
     0.70060
     0.99980
     1.63654
     1.69024
     2.04314
     2.35000
     2.53412
     2.61084
     1.78997
     1.50612
     1.21460
     1.24529
     1.40639
     1.96642
     1.55983
     1.19159
     0.82335
     0.44744
    -0.06656
    -0.37343
    -0.90277
    -1.06387
    -1.14059
    -0.87975
    -0.98716
    -1.01017
    -1.20963
    -1.19429
    -1.22498
    -0.73399
    -0.72632
    -0.98716
    -0.97181
    -0.81838
    -0.68029
    -0.71865
    -0.80304
    -0.92578
    -0.61125
    -0.68796
    -0.82605
    -0.65728
    -0.81838
    -0.94880
    -1.16360
    -0.78769
    -0.62659
    -0.99483
    -0.99483
    -1.10223
    -1.10223
    -1.01784
    -1.17895
    -1.22498
    -1.23265
    -1.15593
    -1.15593
    -1.17127
    -1.01017
    -1.28635
    -1.31704
    -1.15593
    -0.92578
    -1.05620
    -1.07922
    -0.95647
    -0.91811
    -0.88742
    -0.94880
    -0.91811
    -0.77235
    -0.64960
    -0.59590
    -0.65728
    -0.53453
    -0.46548
    -0.38877
    -0.48850
    -0.00519
    -0.05889
    -0.11259
    -0.07423
    -0.31205
     0.22496
     0.43210
    -0.40411
    -2.09954
    -3.54181
    -4.48542
    -3.48811
    -1.43211
    -0.78002
    -0.28904
    -0.81071
    -1.74665
    -2.36805
    -2.59053
    -1.96145
    -1.30169
    -0.43480
     0.29401
     0.96144
     1.13789
     1.32968
     1.76696
     1.67490
     1.70559
     1.66723
     1.16857
     0.76198
     0.86171
     1.00747
     0.54717
     0.53183
     0.13290
     0.17893
     0.24798
     0.11756
    -0.07423
     0.03317
    -0.08190
    -0.08958
    -0.15095
    -0.14328
    -0.10492
    -0.41946
    -0.41178
    -0.06656
    -0.17396
    -0.17396
    -0.16629
    -0.35041
    -0.46548
    -0.22766
    -0.30438
    -0.23534
    -0.28137
    -0.18163
    -0.18163
    -0.08958
    -0.16629
    -0.24301
    -0.40411
    -0.02053
    -0.04355
     0.02550
     0.07153
    -0.02053
     0.07920
    -0.12793
    -0.08958
    -0.05122
     0.04084
    -0.06656
    -0.08958
    -0.02053
    -0.14328
    -0.24301
    -0.50384
    -0.25835
    -0.08958
    -0.38877
    -0.27369
    -0.39644
    -0.38877
    -0.60357
    -0.51919
    -0.48850
    -0.41946
    -0.50384
    -0.61125
    -0.61892
    -0.44247
    -0.58056
    -0.74166
    -0.68029
    -0.48083
    -0.46548
    -0.53453
    -0.64193
    -0.57289
    -0.68796
    -0.56522
    -0.39644
    -0.45014
    -0.35808
    -0.42713
    -0.31972
    -0.21232
    -0.31205
    -0.48083
    -0.55754
    -0.28904
    -0.14328
    -0.25835
    -0.25068
    -0.43480
    -0.40411
    -0.38110
    -0.28904
    -0.27369
    -0.41178
    -0.42713
    -0.28137
    -0.36575
    -0.18163
    -0.15095
    -0.58056
    -0.19698
     0.01783
     0.03317
     0.15592
     0.11756
     0.24798
     0.30935
     0.47813
     0.69293
     0.80801
     0.66992
     0.46278
     1.16857
     0.75430
     0.34004
    -1.99214
    -3.64921
    -3.63387
    -2.28366
    -0.73399
     0.13290
    -0.40411
    -1.47047
    -2.46778
    -2.50614
    -1.86172
    -1.37841
    -0.78769
    -0.21999
     0.53950
     1.07651
     1.65188
     1.94341
     2.39603
     2.32699
     2.46508
     2.42672
     2.15054
     1.93573
     1.88203
     1.81299
     1.50612
     1.39872
     1.16090
     1.04583
     1.07651
     0.94609
     0.68526
     0.45511
     0.43977
     0.24030
     0.32469
     0.24030
     0.14057
    -0.10492
    -0.03587
    -0.31972
     0.07153
    -0.11259
    -0.16629
    -0.15095
    -0.12793
    -0.16629
    -0.15862
    -0.30438
    -0.37343
    -0.03587
    -0.18163
    -0.13560
    -0.19698
    -0.21999
    -0.17396
    -0.23534
    -0.13560
    -0.00519
     0.17126
    -0.17396
    -0.14328
    -0.21999
     0.06386
    -0.15862
     0.00248
     0.00248
    -0.23534
     0.02550
     0.04084
    -0.05889
    -0.25068
    -0.31972
    -0.25068
    -0.09725
    -0.07423
    -0.21999
    -0.26602
    -0.25068
    -0.12793
    -0.15095
    -0.25068
    -0.08190
    -0.21232
    -0.19698
    -0.03587
    -0.06656
    -0.11259
    -0.08958
    -0.25835
     0.02550
     0.05619
    -0.02053
    -0.27369
    -0.02820
    -0.18163
    -0.10492
    -0.35808
    -0.15862
    -0.25068
    -0.38110
    -0.35041
    -0.36575
    -0.21999
    -0.49617
    -0.80304
    -0.55754
    -0.37343
    -0.58056
    -0.53453
    -0.66495
    -0.58056
    -0.48083
    -0.61892
    -0.31972
    -0.31205
    -0.54987
    -0.15095
    -0.17396
    -0.18931
    -0.10492
    -0.25068
     0.02550
     0.32469
     0.37072
     0.48580
     0.66992
     0.88472
     1.01514
     0.81568
     1.03048
     0.84636
     1.01514
     0.91541
     0.07920
    -1.85405
    -3.51112
    -3.25796
    -1.07922
     0.27866
     0.75430
     0.25565
    -1.27868
    -1.98447
    -1.96912
    -1.48581
    -1.01784
    -0.19698
     0.08687
     0.74663
     1.51380
     1.66723
     1.83600
     1.78230
     1.50612
     1.59051
     1.45242
     1.18392
     0.91541
     0.71595
     0.63156
     0.54717
     0.40141
     0.53950
     0.36305
    -0.00519
     0.15592
     0.24798
     0.30935
     0.00248
     0.03317
     0.02550
     0.45511
     0.53183
     0.30168
     0.43210
     0.28633
     0.44744
     0.30168
     0.54717
     0.54717
     0.43210
     0.40141
     0.45511
     0.53183
     0.53183
     0.30168
     0.23263
     0.29401
     0.21729
     0.21729
     0.13290
    -0.04355
    -0.02820
    -0.37343
    -0.06656
     0.02550
    -0.21999
    -0.29671
    -0.24301
    -0.08958
    -0.27369
    -0.27369
    -0.30438
    -0.20465
    -0.16629
    -0.18163
    -0.18163
    -0.25835
    -0.28904
    -0.22766
    -0.31972
     0.01783
    -0.24301
    -0.34274
    -0.15862
    -0.04355
    -0.21999
    -0.22766
    -0.23534
    -0.24301
    -0.10492
    -0.03587
    -0.21232
    -0.10492
    -0.41946
    -0.26602
    -0.36575
    -0.02053
    -0.08958
    -0.48850
    -0.28137
    -0.14328
    -0.03587
    -0.21999
    -0.43480
    -0.46548
    -0.25835
     0.06386
    -0.25068
    -0.08190
    -0.31972
    -0.25835
    -0.29671
    -0.04355
     0.05619
    -0.17396
    -0.29671
    -0.26602
    -0.15862
    -0.18163
    -0.16629
    -0.51151
    -0.31972
    -0.03587
    -0.01286
    -0.07423
    -0.13560
    -0.19698
    -0.05889
    -0.07423
     0.45511
     0.50114
     0.32469
     0.03317
    -0.07423
    -0.03587
    -0.62659
    -2.31435
    -3.81799
    -4.00978
    -0.86441
     0.66992
     0.66224
    -0.25835
    -1.50115
    -2.49847
    -1.93844
    -1.35539
    -0.91044
    -0.08958
     0.62389
     0.92308
     1.22227
     1.27597
     1.37571
     1.56750
     1.55215
     1.31433
     1.17624
     1.08418
     0.73129
     0.49347
     0.65457
     0.50881
     0.38607
     0.24030
     0.09454
     0.10222
     0.12523
     0.05619
     0.11756
     0.09454
     0.17893
     0.30935
     0.31702
     0.12523
     0.07153
     0.05619
     0.24030
     0.59320
     0.27099
     0.38607
     0.32469
     0.46278
     0.47045
     0.36305
     0.24798
     0.11756
     0.14825
     0.22496
     0.17126
    -0.08958
    -0.23534
    -0.20465
    -0.15095
     0.19428
    -0.05122
    -0.28137
    -0.31972
    -0.25835
    -0.26602
    -0.17396
    -0.15862
    -0.41178
    -0.38877
    -0.00519
    -0.13560
    -0.12793
    -0.19698
    -0.32740
    -0.53453
    -0.17396
    -0.07423
    -0.30438
    -0.17396
    -0.41178
    -0.36575
    -0.03587
    -0.08190
    -0.35041
    -0.35041
    -0.16629
    -0.19698
    -0.16629
    -0.21232
    -0.10492
    -0.44247
    -0.26602
     0.06386
    -0.13560
     0.00248
    -0.13560
    -0.24301
    -0.22766
    -0.13560
    -0.28904
    -0.10492
    -0.00519
     0.01783
    -0.24301
    -0.04355
    -0.12026
    -0.21999
    -0.27369
     0.05619
    -0.12793
    -0.02820
    -0.21999
    -0.18931
     0.03317
     0.01783
    -0.08190
     0.03317
     0.10222
     0.23263
     0.10989
     0.16359
     0.25565
     0.35538
     0.32469
     0.89239
     0.92308
     0.70060
     0.83102
     1.03815
     0.58553
     0.65457
     0.69293
    -0.31205
    -2.52915
    -3.67223
    -3.38838
    -0.65728
     0.40908
    -0.11259
    -0.31205
    -1.27868
    -1.90775
    -2.14557
    -1.89241
    -1.25566
    -0.51151
     0.22496
     0.85404
     1.38338
     1.37571
     1.53681
     1.70559
     1.75929
     1.72093
     1.21460
     0.66224
     0.60087
     0.93075
     0.69293
     0.46278
     0.43210
     0.14825
    -0.01286
     0.17126
     0.13290
     0.04084
    -0.11259
    -0.17396
    -0.05889
     0.04084
    -0.09725
    -0.02053
     0.06386
     0.37839
     0.34771
     0.56251
     0.77732
     0.66992
     0.83869
     0.71595
     0.86938
     0.98445
     1.13021
     1.16090
     1.25296
     1.35269
     1.34502
     1.32968
     1.07651
     1.19926
     1.32200
     1.18392
     1.33735
     1.16857
     1.29132
     1.28365
     1.21460
     1.10720
     1.32968
     1.26830
     1.19926
     1.10720
     1.03048
     1.13789
     0.76965
     0.80033
     0.86938
     0.63156
     0.63156
     0.33236
     0.41675
     0.30168
     0.23263
    -0.06656
     0.03317
    -0.13560
    -0.15862
    -0.11259
    -0.15862
    -0.21999
    -0.45014
    -0.41178
    -0.11259
    -0.11259
    -0.15095
    -0.22766
    -0.21232
    -0.30438
    -0.20465
    -0.05889
     0.00248
    -0.14328
    -0.19698
    -0.21999
     0.03317
    -0.01286
    -0.22766
    -0.34274
    -0.03587
    -0.10492
    -0.05122
     0.05619
     0.02550
    -0.17396
    -0.06656
     0.07920
     0.37072
     0.57786
     0.58553
     0.94609
     1.70559
     2.08150
     2.03547
     1.76696
     2.40370
     3.80761
     4.95836
     3.64651
     1.98944
    -1.25566
    -4.58515
    -5.12984
    -3.05082
    -1.60856
    -1.94611
    -2.50614
    -3.41906
    -4.06348
    -5.25258
    -6.75622
    -6.44168
    -5.96604
    -5.06079
    -3.62620
    -2.26065
    -1.03319
    -0.26602
     0.50881
     1.06884
     1.54448
     1.92806
     2.04314
     2.25027
     1.93573
     2.13520
     2.11985
     2.11218
     2.59549
     2.58015
     2.31164
     2.14287
     2.25794
     2.22726
     2.14287
     1.79765
     1.81299
     2.04314
     2.16588
     2.08917
     2.18890
     2.31164
     2.42672
     2.26562
     2.22726
     2.07382
     1.88971
     2.09684
     2.21191
     2.30397
     2.25794
     2.28863
     1.98176
     1.65956
     1.25296
     0.77732
     0.86171
     0.93075
     0.63156
     0.01016
    -0.05122
    -0.05889
    -0.58823
    -0.58056
    -0.68796
    -0.85674
    -1.24799
    -1.14826
    -1.10223
    -0.91044
    -0.86441
    -1.30169
    -1.25566
    -1.27101
    -1.18662
    -1.24799
    -1.17895
    -0.97948
    -1.24799
    -0.95647
    -0.83372
    -0.70331
    -0.96414
    -1.07154
    -0.94880
    -0.57289
    -0.78769
    -0.69563
    -0.71098
    -0.87208
    -0.51151
    -0.61125
    -0.55754
    -0.31972
    -0.53453
    -0.63426
    -0.48850
    -0.41178
    -0.54220
    -0.54220
    -0.45781
    -0.59590
    -0.45781
    -0.07423
    -0.32740
    -0.31205
    -0.51919
    -0.82605
    -1.24032
    -1.13292
    -1.26333
    -1.43978
    -1.46280
    -1.57787
    -1.83103
    -2.17626
    -2.36805
    -2.80533
    -2.83602
    -2.96644
    -3.17357
    -3.14288
    -3.18891
    -3.19658
    -3.18124
    -3.02014
    -3.08151
    -3.53414
    -3.70291
    -3.67990
    -4.72324
    -4.33199
    -4.40103
    -3.03548
    -1.81569
    -1.44745
    -2.39106
    -3.34235
    -3.36536
    -3.06617
    -2.42942
    -2.07653
    -1.47047
    -1.52417
    -1.17127
    -0.94880
    -1.02551
    -1.02551
    -1.27868
    -1.46280
    -1.16360
    -0.97948
    -1.27101
    -1.75432
    -1.63924
    -1.56253
    -1.61623
    -1.62390
    -1.34005
    -1.67760
    -1.66993
    -1.47047
    -1.33238
    -1.37841
    -1.78500
    -1.87706
    -1.73898
    -1.53184
    -1.50115
    -1.57020
    -1.60089
    -1.82336
    -1.66226
    -1.71596
    -1.36307
    -1.39375
    -1.84638
    -1.65459
    -1.40910
    -1.38608
    -1.46280
    -1.43978
    -1.50115
    -1.37841
    -1.10223
    -0.98716
    -1.07922
    -1.12525
    -1.20196
    -1.22498
    -1.08689
    -0.86441
    -1.07922
    -1.08689
    -1.10990
    -0.97948
    -0.97948
    -1.17895
    -1.20963
    -1.17127
    -1.12525
    -1.32471
    -1.20963
    -1.42444
    -1.34772
    -1.38608
    -1.43978
    -1.34772
    -1.23265
    -1.32471
    -1.28635
    -1.33238
    -1.16360
    -1.27101
    -1.46280
    -1.37074
    -0.99483
    -1.07922
    -1.17895
    -1.27101
    -1.13292
    -1.12525
    -1.17895
    -0.98716
    -1.07922
    -1.20196
    -1.23265
    -1.03319
    -1.01784
    -1.07154
    -1.19429
    -1.19429
    -0.97948
    -0.91044
    -1.00250
    -1.10223
    -1.11757
    -1.10990
    -1.13292
    -0.93345
    -0.71098
    -1.13292
    -1.01784
    -0.81838
    -0.64193
    -0.62659
    -0.96414
    -1.04853
    -0.78769
    -0.63426
    -0.61892
    -0.58056
    -0.63426
    -0.94880
    -0.78769
    -0.56522
    -0.35041
    -0.63426
    -0.71865
    -0.72632
    -0.63426
    -0.55754
    -0.63426
    -0.78002
    -0.64960
    -0.48083
    -0.40411
    -0.57289
    -0.43480
    -0.48083
    -0.51151
    -0.29671
     0.13290
    -0.06656
    -0.20465
    -0.58056
    -1.57020
    -2.28366
    -1.98447
    -1.44745
    -0.47316
     0.43977
     1.06117
     0.54717
    -0.81838
    -1.35539
    -1.20196
    -0.78769
     0.08687
     0.72362
     0.70060
     0.99212
     1.12254
     0.99212
     0.75430
     0.70060
     0.45511
     0.43210
     0.38607
     0.17893
    -0.04355
    -0.15095
    -0.00519
    -0.18931
    -0.05122
    -0.06656
    -0.20465
    -0.39644
    -0.38110
    -0.29671
    -0.24301
    -0.38877
    -0.28904
    -0.18163
     0.03317
    -0.04355
    -0.13560
    -0.31205
    -0.33507
    -0.52686
    -0.13560
     0.10989
    -0.08958
    -0.29671
    -0.21999
    -0.06656
     0.09454
     0.02550
    -0.21999
    -0.31972
    -0.16629
    -0.20465
    -0.02053
    -0.19698
    -0.40411
    -0.58823
    -0.71865
     0.02550
    -0.11259
    -0.41946
    -0.62659
    -0.75701
    -0.73399
    -0.50384
    -0.52686
    -0.59590
    -0.70331
    -0.55754
    -0.58823
    -0.27369
    -0.43480
    -0.53453
    -0.82605
    -0.54220
    -0.23534
    -0.39644
    -0.42713
    -0.49617
    -0.45781
    -0.47316
    -0.25068
    -0.26602
    -0.30438
    -0.35808
    -0.31972
    -0.36575
    -0.28904
    -0.31205
    -0.30438
    -0.33507
    -0.10492
    -0.27369
    -0.14328
    -0.09725
    -0.10492
    -0.21232
    -0.20465
    -0.21232
    -0.09725
    -0.09725
    -0.04355
    -0.17396
    -0.10492
    -0.06656
    -0.18931
    -0.15862
    -0.02053
    -0.02053
    -0.15095
    -0.22766
    -0.25068
    -0.11259
    -0.09725
    -0.26602
    -0.21999
    -0.12793
    -0.05122
    -0.10492
    -0.02820
    -0.23534
    -0.22766
    -0.40411
    -0.06656
     0.16359
    -0.10492
    -0.16629
    -0.29671
    -0.05889
     0.00248
    -0.05889
    -0.12026
    -0.08958
    -0.15095
    -0.21232
    -0.03587
    -0.02820
    -0.04355
    -0.31205
    -0.01286
     0.31702
     0.18660
     0.02550
    -0.04355
    -0.08958
     0.04084
     0.01783
     0.17893
     0.18660
     0.14825
     0.19428
     0.14057
     0.39374
     0.41675
    -0.39644
    -0.73399
    -0.43480
    -0.55754
    -0.51919
    -0.71865
    -0.92578
     0.27099
     2.67221
     1.57517
    -0.00519
    -0.07423
    -0.45014
     0.22496
     1.09953
     1.34502
     1.43708
     1.34502
     1.58284
     1.40639
     1.26063
     1.32200
     1.01514
     0.57786
     0.32469
     0.37839
     0.29401
     0.33236
     0.31702
     0.27866
     0.32469
     0.20195
     0.25565
    -0.06656
     0.11756
     0.12523
     0.04851
     0.03317
     0.01016
    -0.02053
    -0.06656
    -0.14328
    -0.31205
    -0.19698
    -0.06656
    -0.21999
    -0.26602
    -0.19698
    -0.36575
    -0.63426
    -0.40411
    -0.32740
    -0.37343
    -0.23534
    -0.42713
    -0.49617
    -0.44247
    -0.19698
    -0.35808
    -0.21999
    -0.37343
    -0.19698
    -0.27369
    -0.25835
    -0.09725
    -0.21999
    -0.46548
    -0.02053
     0.07920
     0.10989
    -0.10492
    -0.21999
    -0.26602
    -0.20465
    -0.08190
     0.00248
    -0.01286
    -0.11259
    -0.21232
     0.03317
     0.18660
    -0.09725
    -0.26602
    -0.25068
    -0.09725
    -0.09725
     0.20195
     0.01783
     0.02550
    -0.25068
    -0.13560
     0.01783
     0.25565
     0.03317
    -0.04355
    -0.10492
     0.01783
    -0.03587
    -0.10492
     0.01016
     0.04851
    -0.08190
     0.23263
     0.24030
     0.11756
     0.01016
     0.01016
    -0.06656
     0.12523
     0.05619
     0.07920
    -0.00519
     0.09454
     0.12523
     0.20962
     0.26332
     0.35538
    -0.02820
     0.11756
     0.27099
     0.23263
     0.23263
     0.14057
     0.20195
     0.30935
     0.35538
     0.40141
     0.20962
     0.23263
     0.25565
     0.24030
     0.07920
     0.32469
     0.26332
     0.18660
     0.24030
     0.03317
     0.13290
     0.24798
     0.27099
     0.24798
     0.47813
     0.50114
     0.55484
     0.38607
     0.23263
    -0.91811
    -1.04853
    -0.84139
     1.06117
     1.90505
     2.22726
     1.27597
     0.54717
     0.18660
     0.18660
     0.31702
     0.68526
     1.12254
     1.05350
     1.09953
     1.15323
     1.14556
     0.67759
     0.50881
     0.40141
     0.13290
     0.07920
     0.03317
     0.06386
    -0.29671
    -0.28904
    -0.26602
     0.01783
     0.13290
    -0.08958
    -0.35041
    -0.18931
    -0.06656
     0.14825
    -0.09725
     0.11756
    -0.31205
    -0.28904
     0.10222
     0.16359
     0.04084
    -0.26602
    -0.50384
    -0.15862
    -0.06656
    -0.01286
    -0.27369
    -0.45781
    -0.41946
    -0.38110
    -0.51151
    -0.05889
    -0.43480
    -0.62659
    -0.37343
    -0.41946
    -0.18931
    -0.02820
    -0.34274
    -0.36575
    -0.40411
    -0.11259
    -0.02820
     0.04851
    -0.05889
    -0.19698
    -0.17396
     0.14057
     0.11756
    -0.10492
    -0.11259
    -0.07423
    -0.05122
    -0.06656
    -0.04355
    -0.04355
     0.07153
    -0.07423
    -0.02053
    -0.15095
    -0.13560
     0.02550
    -0.15095
     0.10989
     0.00248
    -0.07423
    -0.05122
     0.10222
    -0.03587
    -0.11259
    -0.16629
    -0.27369
     0.02550
     0.09454
     0.25565
    -0.08190
    -0.12793
     0.11756
     0.01783
     0.07153
     0.23263
     0.04084
    -0.07423
     0.17126
     0.05619
     0.26332
    -0.02053
    -0.06656
     0.10989
     0.40141
     0.37839
     0.24798
     0.07153
     0.11756
     0.20195
     0.06386
     0.54717
     0.40141
     0.07153
     0.37839
     0.32469
     0.45511
     0.30168
     0.13290
     0.26332
     0.34004
     0.59320
     0.46278
     0.28633
     0.25565
     0.18660
     0.08687
     0.53183
     0.66224
     0.40141
     0.37839
     0.14825
     0.47813
     0.37072
     0.29401
     0.20962
     0.49347
     0.43210
     0.55484
     0.46278
     0.43210
     0.23263
     0.23263
     0.07920
     0.59320
     0.28633
     0.33236
     0.34004
     0.34004
     0.41675
     0.33236
     0.41675
     0.60854
     0.76198
     0.67759
     0.80801
     0.66992
     0.37072
    -0.31205
    -1.04853
    -1.04086
    -0.82605
    -0.25068
     1.72860
     2.11218
     1.49078
     0.76965
    -0.74166
    -0.60357
    -0.20465
     0.66224
     1.13021
     1.48311
     1.59051
     1.58284
     1.35269
     1.56750
     1.13789
     0.63156
     0.60854
     0.27099
     0.44744
     0.21729
     0.01783
    -0.09725
    -0.11259
     0.14825
    -0.03587
    -0.37343
    -0.28904
    -0.58056
    -0.36575
    -0.16629
    -0.06656
    -0.27369
    -0.39644
    -0.34274
    -0.14328
     0.07920
    -0.10492
    -0.41946
    -0.30438
    -0.14328
    -0.08190
    -0.16629
    -0.10492
    -0.39644
    -0.47316
    -0.35808
     0.19428
    -0.03587
    -0.32740
    -0.43480
    -0.39644
    -0.21999
    -0.26602
    -0.53453
    -0.56522
    -0.54220
    -0.29671
    -0.27369
    -0.23534
    -0.31205
    -0.48850
    -0.63426
    -0.38877
    -0.38110
    -0.44247
    -0.44247
    -0.28904
    -0.27369
    -0.39644
    -0.23534
    -0.29671
    -0.22766
    -0.08190
    -0.18163
    -0.12026
    -0.04355
    -0.14328
    -0.35041
    -0.03587
     0.30935
     0.07153
     0.21729
     0.28633
     0.32469
     0.43210
     0.50881
     0.62389
     0.83102
     0.75430
     0.94609
     0.98445
     0.89239
     1.05350
     1.06117
     1.23762
     1.48311
     1.15323
     1.12254
     1.05350
     1.06117
     1.10720
     1.18392
     0.80033
     0.84636
     1.03815
     0.96144
     0.86171
     0.76965
     0.66992
     0.51648
     0.35538
     0.83102
     0.72362
     0.39374
     0.43977
     0.29401
     0.38607
     0.28633
     0.30168
     0.14825
     0.05619
     0.04084
     0.11756
    -0.06656
    -0.05122
    -0.18931
    -0.61892
    -0.11259
     0.02550
    -0.38877
    -0.60357
    -0.81838
    -0.52686
    -0.35808
    -0.25835
    -0.37343
    -0.60357
    -0.54220
    -0.55754
    -0.24301
    -0.11259
    -0.19698
    -0.40411
    -0.18931
     0.27099
    -0.02820
    -0.42713
    -1.31704
    -1.70829
    -1.54718
    -1.10223
     0.05619
     2.59549
     2.10451
     0.41675
    -1.14826
    -1.09456
    -0.65728
    -0.01286
     0.52416
     1.11487
     1.09953
     1.06884
     1.01514
     0.68526
     0.57019
     0.16359
    -0.01286
    -0.03587
    -0.31205
    -0.15862
    -0.41946
    -0.34274
    -0.50384
    -0.51151
    -0.70331
    -0.29671
    -0.46548
    -0.64960
    -0.54220
    -0.58823
    -0.65728
    -0.61125
    -0.59590
    -0.54220
    -0.55754
    -0.69563
    -0.65728
    -0.45014
    -0.59590
    -0.61125
    -0.87208
    -0.51919
    -0.41946
    -0.39644
    -0.42713
    -0.62659
    -0.54987
    -0.45014
    -0.35041
    -0.37343
    -0.44247
    -0.48083
    -0.45014
    -0.22766
    -0.18163
    -0.05122
    -0.55754
    -0.48083
     0.03317
    -0.12026
     0.12523
    -0.11259
    -0.16629
    -0.20465
    -0.03587
    -0.07423
     0.06386
     0.10989
    -0.15095
    -0.05889
     0.27866
     0.24798
     0.07920
    -0.24301
     0.13290
     0.04851
     0.17126
     0.13290
     0.07153
    -0.15095
     0.04084
     0.14825
     0.26332
     0.32469
     0.09454
     0.07920
     0.07920
     0.14825
     0.30935
    -0.04355
     0.40908
     0.31702
     0.15592
     0.47813
     0.47813
     0.48580
     0.37072
     0.37839
     0.37839
     0.71595
     0.60854
     0.38607
     0.56251
     0.60087
     0.65457
     0.50881
     0.65457
     0.83102
     0.61621
     0.57786
     0.64690
     0.53183
     0.55484
     0.51648
     0.58553
     0.59320
     0.60087
     0.65457
     0.60087
     0.43210
     0.58553
     0.33236
     0.26332
     0.68526
     0.35538
     0.49347
     0.42442
     0.37072
     0.19428
     0.33236
     0.24030
     0.45511
     0.54717
     0.34771
     0.34004
     0.56251
     0.67759
    -0.31205
    -1.76199
    -1.20196
    -0.73399
     0.55484
     2.11218
     2.40370
     1.75929
     0.31702
    -0.25068
     0.26332
     0.63156
     1.12254
     1.51380
     1.78230
     2.11985
     2.05081
     1.63654
     1.59818
     1.22995
     1.03815
     1.02281
     0.75430
     0.64690
     0.25565
     0.24030
     0.39374
     0.53950
     0.39374
     0.14057
    -0.06656
     0.04851
     0.16359
     0.02550
     0.08687
     0.18660
    -0.24301
     0.04851
     0.16359
     0.30168
    -0.02053
    -0.13560
    -0.08190
     0.07920
     0.07920
    -0.02820
    -0.04355
    -0.05122
     0.07920
    -0.08190
     0.17126
     0.31702
    -0.00519
     0.02550
     0.01016
     0.03317
     0.00248
    -0.09725
    -0.04355
     0.04851
     0.17893
    -0.05122
     0.06386
     0.04084
    -0.05889
    -0.00519
    -0.32740
     0.16359
    -0.02053
    -0.18931
    -0.01286
    -0.10492
    -0.17396
    -0.16629
    -0.14328
    -0.02053
     0.06386
    -0.05889
    -0.27369
    -0.45781
    -0.15095
    -0.12026
    -0.38877
    -0.18931
    -0.15862
    -0.15862
    -0.11259
    -0.05889
    -0.20465
    -0.31205
    -0.48083
    -0.27369
    -0.07423
    -0.00519
    -0.19698
    -0.35808
    -0.14328
    -0.16629
    -0.00519
    -0.11259
     0.03317
    -0.18931
    -0.12793
     0.11756
     0.04084
     0.08687
    -0.02053
    -0.12793
     0.18660
     0.42442
     0.27866
     0.32469
     0.08687
    -0.00519
     0.20962
     0.22496
     0.41675
     0.24030
     0.24030
     0.21729
     0.51648
     0.45511
     0.25565
     0.40908
     0.37839
     0.72362
     0.73129
     0.66992
     0.78499
     0.82335
     0.78499
     0.53950
     0.73896
     0.01016
    -0.45781
     0.11756
     1.60585
     3.18621
     2.15821
     1.69791
     0.72362
     0.83102
     0.99212
     1.36803
     1.84368
     2.09684
     2.17356
     1.71326
     1.95108
     1.70559
     1.38338
     1.24529
     1.05350
     0.89239
     0.76198
     0.51648
     0.54717
     0.37839
     0.43210
     0.17126
     0.23263
     0.07153
     0.15592
     0.13290
     0.06386
     0.33236
     0.07920
     0.09454
     0.29401
     0.24798
     0.10222
    -0.02820
    -0.13560
     0.00248
     0.25565
     0.23263
    -0.02820
     0.10989
     0.04851
     0.28633
     0.19428
     0.46278
     0.21729
     0.10989
     0.12523
     0.35538
     0.56251
     0.48580
     0.23263
     0.56251
     0.55484
     0.88472
     0.70060
     0.58553
     0.39374
     0.47045
     0.40908
     0.80033
     0.89239
     0.39374
     0.33236
     0.53950
     0.70827
     0.76198
     0.54717
     0.36305
     0.53950
     0.57019
     0.50114
     0.73129
     0.47813
     0.48580
     0.39374
     0.76965
     0.93075
     0.68526
     0.55484
     0.69293
     0.69293
     0.50881
     0.63923
     0.40908
     0.73129
     0.65457
     0.75430
     0.73896
     0.90774
     0.59320
     0.51648
     0.52416
     0.86171
     0.67759
     0.79266
     0.82335
     0.72362
     0.88472
     0.76198
     0.76965
     0.90007
     0.97678
     0.69293
     0.68526
     0.24030
     0.62389
     0.69293
     0.73896
     0.95377
     0.78499
     0.64690
     0.59320
     0.56251
     0.74663
     0.74663
     0.50114
     0.70827
     0.83869
     0.89239
     0.80801
     0.81568
     0.69293
     0.60087
    -0.07423
     0.21729
     0.62389
     0.30168
     0.72362
     3.16320
     1.97409
     1.28365
     1.45242
     0.88472
     1.22995
     1.99711
     2.32699
     2.49576
     2.31932
     2.18890
     2.12753
     2.07382
     2.10451
     1.64421
     1.44475
     1.29132
     1.06117
     1.06117
     0.74663
     0.53950
     0.46278
     0.27099
     0.25565
     0.34771
     0.40141
     0.10222
    -0.11259
    -0.02820
     0.44744
     0.31702
     0.10222
     0.13290
     0.08687
     0.08687
     0.24030
     0.08687
     0.18660
     0.20962
     0.23263
     0.36305
     0.35538
     0.40141
     0.35538
     0.07153
     0.31702
     0.41675
     0.39374
     0.47813
     0.39374
     0.28633
     0.46278
     0.43977
     0.47813
     0.55484
     0.49347
     0.42442
     0.34004
     0.51648
     0.43977
     0.30935
     0.32469
     0.70060
     0.29401
     0.53183
     0.60854
     0.57019
     0.40141
     0.43210
     0.33236
     0.34771
     0.50881
     0.43210
     0.57019
     0.64690
     0.52416
     0.46278
     0.53183
     0.81568
     0.56251
     0.45511
     0.53183
     0.57019
     0.65457
     0.45511
     0.53950
     0.40908
     0.40908
     0.67759
     0.59320
     0.77732
     0.50114
     0.34771
     0.06386
     0.61621
     0.73896
     0.53183
     0.48580
     0.32469
     0.50114
     0.50881
     0.49347
     0.55484
     0.49347
     0.45511
     0.44744
     0.70827
     0.63156
     0.54717
     0.20962
     0.58553
     0.83869
     0.73129
     0.90007
     0.56251
     0.40141
     0.58553
     0.72362
     0.66992
     0.80801
     0.67759
     0.70827
     0.56251
     0.75430
     0.77732
     0.45511
     0.19428
     0.04851
    -0.11259
     0.32469
     0.21729
     1.01514
     3.34731
     1.46009
     1.18392
     1.26063
     1.09186
     1.31433
     1.66723
     2.15054
     2.36535
     2.38069
     2.17356
     2.28096
     1.99711
     1.91272
     1.75929
     1.49078
     1.19926
     0.96144
     0.74663
     0.82335
     0.58553
     0.63156
     0.28633
     0.31702
     0.25565
     0.26332
    -0.15095
     0.08687
     0.15592
     0.07920
    -0.10492
    -0.25835
    -0.10492
    -0.24301
     0.00248
    -0.05889
     0.03317
    -0.14328
    -0.11259
     0.19428
     0.09454
    -0.08190
    -0.26602
    -0.05122
     0.14825
     0.10989
     0.18660
    -0.00519
     0.07920
     0.06386
     0.20195
     0.25565
     0.35538
     0.10222
     0.05619
     0.23263
     0.32469
     0.42442
     0.19428
     0.17893
     0.34004
     0.24030
     0.36305
     0.47813
     0.34771
     0.14825
     0.25565
     0.17126
     0.45511
     0.30935
     0.26332
     0.16359
     0.34004
     0.42442
     0.33236
     0.25565
     0.25565
     0.13290
     0.16359
     0.27866
     0.27099
     0.20962
     0.01016
     0.04084
     0.29401
     0.20962
     0.23263
     0.04084
     0.02550
    -0.02820
     0.19428
    -0.21999
    -0.01286
     0.01783
     0.00248
     0.10222
     0.13290
     0.14825
    -0.10492
    -0.11259
    -0.03587
     0.07153
     0.01783
     0.05619
    -0.08958
     0.10222
     0.14825
    -0.02053
     0.01783
     0.40141
    -0.02820
     0.03317
    -0.10492
     0.08687
     0.00248
     0.06386
     0.17893
     0.29401
     0.33236
     0.17126
     0.21729
     0.33236
     0.35538
     0.32469
     0.21729
     0.61621
     0.50881
     0.52416
     0.52416
     0.44744
    -0.12026
    -0.10492
     0.01016
     0.48580
     2.28096
     4.06078
     1.26830
     1.06884
     0.82335
     1.22227
     1.42941
     2.11218
     2.38069
     2.55714
     2.67988
     2.43439
     1.98176
     1.75929
     1.32968
     1.22227
     1.29132
     1.03048
     0.73896
     0.61621
     0.55484
     0.53183
     0.44744
     0.45511
     0.40908
    -0.00519
     0.35538
     0.42442
     0.34004
     0.17893
     0.14825
     0.17893
     0.43210
     0.49347
     0.56251
     0.44744
     0.29401
     0.21729
     0.37839
     0.53183
     0.68526
     0.48580
     0.47813
     0.66224
     0.89239
     0.80033
     0.62389
     0.60854
     0.87705
     0.93842
     0.99212
     0.83869
     0.83869
     0.80801
     1.02281
     0.76198
     1.24529
     0.93842
     0.97678
     1.07651
     0.94609
     0.96911
     0.87705
     0.74663
     1.00747
     1.03048
     1.06884
     0.96911
     0.83869
     0.88472
     0.83869
     0.90007
     0.96144
     0.90774
     0.79266
     0.88472
     0.81568
     0.89239
     0.81568
     0.63923
     0.82335
     0.75430
     0.78499
     0.50114
     0.45511
     0.52416
     0.64690
     0.47813
     0.65457
     0.53950
     0.44744
     0.50881
     0.67759
     0.66992
     0.40141
     0.40141
     0.40141
     0.76965
     0.77732
     0.63923
     0.48580
     0.60087
     0.69293
     0.62389
     0.73896
     0.76965
     0.37072
     0.18660
     0.49347
     0.60087
     0.50114
     0.48580
     0.12523
     0.32469
     0.58553
     0.48580
     0.43977
     0.27866
     0.23263
     0.29401
     0.36305
     0.76198
     0.59320
     0.22496
     0.27099
     0.53950
     0.76198
     0.60087
     0.50114
     0.40908
     0.64690
     0.58553
     0.80033
     0.57786
     0.50881
     0.44744
     0.41675
     0.77732
     0.96144
     0.63156
     0.14825
    -0.16629
     0.47045
     0.20962
     0.56251
     2.49576
     2.25027
     0.63156
     1.11487
     0.53950
     0.88472
     1.16090
     1.32200
     1.55215
     1.71326
     1.33735
     1.16090
     1.00747
     1.01514
     0.86171
     0.46278
     0.37839
     0.30168
     0.26332
     0.02550
    -0.00519
    -0.30438
    -0.11259
    -0.28904
    -0.25068
    -0.01286
    -0.24301
    -0.32740
    -0.21999
     0.04851
    -0.05889
    -0.31972
    -0.43480
    -0.29671
    -0.13560
    -0.07423
     0.06386
    -0.12026
    -0.32740
    -0.13560
    -0.13560
     0.21729
     0.10989
    -0.24301
    -0.08190
    -0.19698
     0.17126
     0.03317
     0.02550
    -0.17396
     0.01016
     0.25565
     0.16359
     0.16359
     0.12523
    -0.08190
    -0.17396
     0.14825
     0.47045
     0.01783
     0.13290
     0.11756
     0.29401
     0.28633
     0.33236
     0.26332
     0.20195
     0.10989
     0.33236
     0.53950
     0.28633
     0.14825
    -0.01286
     0.20962
     0.47045
     0.40141
     0.23263
     0.24798
     0.27866
     0.20962
     0.27099
     0.24798
     0.30168
     0.34771
     0.41675
     0.44744
     0.36305
     0.41675
     0.34004
     0.24798
     0.41675
     0.39374
     0.38607
     0.32469
     0.29401
     0.28633
     0.25565
     0.17126
     0.28633
     0.34771
     0.32469
     0.27099
     0.25565
     0.15592
    -0.06656
     0.05619
     0.53950
     0.50881
     0.23263
     0.12523
     0.21729
     0.43977
     0.26332
     0.27099
     0.22496
     0.24798
     0.36305
     0.36305
     0.37839
     0.36305
     0.39374
     0.11756
     0.50114
     0.82335
     0.55484
     0.43977
     0.40141
     0.61621
     0.70060
     0.73896
     0.57019
     0.54717
     0.60854
     0.38607
     0.50881
     0.64690
     0.52416
     1.37571
     3.30129
     1.67490
     1.71326
     1.16090
     0.81568
     1.35269
     1.73627
     2.30397
     2.35000
     1.97409
     1.89738
     1.64421
     1.52147
     1.42174
     1.02281
     0.68526
     0.27099
     0.65457
     0.69293
     0.31702
     0.10989
    -0.09725
    -0.12026
    -0.18163
    -0.07423
    -0.11259
    -0.32740
    -0.12793
    -0.18163
    -0.02053
    -0.07423
    -0.15862
    -0.41946
    -0.12793
    -0.06656
    -0.13560
     0.01016
     0.07920
     0.06386
    -0.07423
    -0.14328
     0.05619
     0.18660
     0.16359
     0.13290
     0.16359
     0.17126
     0.28633
    -0.14328
     0.05619
     0.30935
     0.17893
     0.30168
     0.24798
     0.18660
     0.24798
     0.20195
     0.13290
     0.09454
     0.21729
     0.30168
     0.25565
     0.25565
     0.13290
     0.10989
     0.10222
     0.39374
     0.51648
     0.25565
     0.27866
     0.04851
     0.14057
     0.32469
     0.38607
     0.34004
     0.40141
     0.47045
     0.46278
     0.53950
     0.59320
     0.24030
     0.01016
     0.36305
     0.57786
     0.43210
     0.44744
     0.42442
     0.41675
     0.39374
     0.50881
     0.53183
     0.64690
     0.52416
     0.47045
     0.60854
     0.70060
     0.46278
     0.32469
     0.43210
     0.60854
     0.64690
     0.79266
     0.55484
     0.47045
     0.48580
     0.47045
     0.44744
     0.60087
     0.43210
     0.35538
     0.37839
     0.64690
     0.54717
     0.50114
     0.33236
     0.64690
     0.37839
     0.50881
     0.67759
     0.43210
     0.34004
    -0.04355
    -0.38877
     0.42442
     0.10222
     0.33236
     1.92039
     2.73358
     0.68526
     1.21460
     0.47813
     1.06117
     1.23762
     1.59051
     1.93573
     2.03547
     1.92806
     1.98176
     1.76696
     1.57517
     1.33735
     1.09186
     1.04583
     0.93075
     0.84636
     0.65457
     0.14057
     0.28633
     0.28633
     0.19428
     0.14057
    -0.00519
    -0.25835
    -0.19698
    -0.28904
    -0.21999
    -0.21999
    -0.29671
    -0.41178
    -0.34274
    -0.31205
    -0.48850
    -0.63426
    -0.57289
    -0.34274
    -0.48083
    -0.35808
    -0.41946
    -0.65728
    -0.53453
    -0.55754
    -0.37343
    -0.24301
    -0.37343
    -0.35041
    -0.53453
    -0.28904
    -0.28137
    -0.21232
    -0.42713
    -0.21232
    -0.16629
    -0.09725
     0.04084
     0.11756
    -0.18163
    -0.13560
    -0.20465
     0.11756
     0.20195
     0.12523
    -0.16629
     0.04851
     0.16359
     0.18660
    -0.05122
     0.17893
     0.04851
    -0.08958
     0.18660
     0.24798
     0.01783
    -0.07423
    -0.05122
     0.18660
     0.24030
     0.17126
     0.07920
     0.07153
     0.05619
     0.14057
    -0.02820
     0.18660
     0.24030
    -0.00519
     0.00248
     0.16359
     0.10989
     0.13290
    -0.12793
     0.06386
     0.14825
     0.13290
     0.01016
     0.04084
    -0.09725
     0.19428
     0.05619
     0.11756
     0.27099
     0.10989
     0.13290
     0.24030
     0.19428
     0.05619
    -0.15862
     0.18660
     0.38607
     0.47045
     0.23263
     0.11756
     0.25565
     0.15592
     0.34004
     0.10222
     0.36305
     0.07920
     0.11756
     0.40141
     1.19159
     0.70827
     0.01783
    -0.21232
    -0.58056
    -0.54220
    -0.25068
    -0.45781
     0.33236
     2.77961
     1.09953
     0.45511
     0.32469
    -0.02053
    -0.06656
     0.78499
     1.28365
     1.37571
     1.27597
     1.19926
     1.22227
     1.29132
     1.13021
     0.94609
     0.64690
     0.52416
     0.61621
     0.19428
     0.28633
     0.31702
    -0.21232
    -0.08958
     0.06386
     0.02550
    -0.14328
    -0.14328
    -0.21232
    -0.09725
     0.15592
     0.14825
     0.07153
    -0.01286
     0.06386
     0.19428
     0.09454
     0.42442
     0.19428
     0.06386
     0.35538
     0.30935
     0.40908
     0.04851
     0.00248
     0.05619
     0.21729
     0.15592
     0.04084
    -0.06656
    -0.05122
    -0.07423
    -0.18931
     0.08687
    -0.13560
    -0.25068
     0.02550
    -0.04355
    -0.08190
    -0.16629
    -0.21999
    -0.12026
     0.04084
    -0.02053
    -0.00519
    -0.03587
    -0.08958
    -0.03587
    -0.25835
     0.10989
    -0.02820
    -0.11259
     0.01016
     0.04084
     0.13290
     0.10222
    -0.09725
    -0.05122
     0.06386
     0.30168
     0.24030
     0.03317
     0.07153
     0.03317
     0.04084
     0.20195
     0.39374
     0.07153
    -0.15095
     0.27099
     0.19428
     0.16359
    -0.01286
    -0.17396
     0.01016
     0.22496
     0.14825
     0.11756
    -0.04355
    -0.00519
    -0.08190
    -0.13560
     0.27866
     0.04084
    -0.31205
    -0.18163
    -0.13560
    -0.10492
    -0.19698
    -0.32740
    -0.32740
    -0.21999
    -0.05889
    -0.14328
    -0.31972
    -0.54220
    -0.35041
    -0.54987
    -0.03587
    -0.21999
    -0.45014
    -0.41946
    -0.26602
    -0.11259
    -0.14328
    -0.33507
    -0.03587
    -0.12026
    -0.03587
    -0.27369
    -0.66495
    -0.49617
    -0.35041
    -0.20465
     1.50612
     2.98675
     1.49845
     1.04583
     0.84636
     0.86171
     1.29132
     1.69791
     2.13520
     2.35767
     2.50344
     2.33466
     2.25794
     2.08917
     2.02012
     1.66723
     1.69024
     1.84368
     1.23762
     1.35269
     1.20693
     1.20693
     1.11487
     0.77732
     0.53950
     0.34771
     0.35538
     0.16359
    -0.07423
    -0.38877
    -0.80304
    -0.99483
    -1.34005
    -1.10990
    -1.70062
    -1.83871
    -2.09954
    -2.32202
    -2.36805
    -2.48312
    -2.75930
    -2.84369
    -2.70560
    -2.59820
    -2.63656
    -2.62121
    -2.65190
    -2.68259
    -2.81300
    -2.24530
    -2.23763
    -2.59053
    -2.36805
    -2.27599
    -1.98447
    -2.05351
    -1.96912
    -2.08420
    -1.88474
    -1.64692
    -1.74665
    -1.58554
    -1.63924
    -1.66993
    -1.94611
    -1.55486
    -1.34772
    -1.52417
    -1.47814
    -1.58554
    -1.37074
    -1.37841
    -1.20963
    -1.40142
    -1.42444
    -1.25566
    -1.12525
    -1.07154
    -1.10223
    -1.15593
    -1.27101
    -1.12525
    -0.65728
    -0.86441
    -0.84139
    -0.92578
    -0.82605
    -0.92578
    -0.73399
    -0.87975
    -0.70331
    -0.76468
    -0.69563
    -0.64193
    -0.61125
    -0.76468
    -0.73399
    -1.03319
    -0.43480
    -0.50384
    -0.81838
    -0.78002
    -0.88742
    -0.70331
    -0.92578
    -0.97948
    -0.87975
    -0.90277
    -0.81071
    -0.84139
    -0.92578
    -0.78769
    -1.01784
    -1.25566
    -0.84139
    -0.78769
    -0.86441
    -0.75701
    -0.87208
    -0.74166
    -0.66495
    -0.67262
    -0.73399
    -0.71098
    -0.87975
    -0.95647
    -1.01784
    -0.83372
    -0.97181
    -1.07922
    -1.52417
    -0.11259
     0.81568
     0.84636
    -0.41178
    -0.73399
    -0.70331
    -0.07423
     0.01016
     0.45511
     0.60087
     0.63923
     0.70827
     0.68526
     0.14057
    -0.00519
    -0.20465
    -0.04355
    -0.32740
    -0.51151
    -0.51919
    -0.78002
    -0.86441
    -0.99483
    -1.07154
    -1.24799
    -1.25566
    -1.30169
    -1.31704
    -1.31704
    -1.30169
    -1.41677
    -1.80035
    -1.17127
    -1.27868
    -1.47047
    -1.23265
    -1.43211
    -1.49348
    -1.34772
    -1.31704
    -1.33238
    -1.19429
    -1.51650
    -1.44745
    -1.20196
    -1.20196
    -1.35539
    -1.67760
    -1.36307
    -1.30936
    -1.30169
    -1.30169
    -1.33238
    -1.30936
    -1.34005
    -1.21730
    -1.22498
    -0.95647
    -1.14826
    -1.01784
    -0.94113
    -0.97181
    -0.74166
    -0.97181
    -0.81071
    -0.47316
    -0.53453
    -0.49617
    -0.43480
    -0.56522
    -0.62659
    -0.42713
    -0.38110
    -0.33507
    -0.35808
    -0.51919
    -0.51919
    -0.38877
    -0.39644
    -0.50384
    -0.81071
    -0.45781
    -0.48850
    -0.71098
    -0.65728
    -0.67262
    -0.93345
    -0.78769
    -0.82605
    -0.67262
    -0.56522
    -0.71865
    -0.68796
    -0.36575
    -0.67262
    -0.37343
    -0.86441
    -0.45781
    -0.38110
    -0.21999
    -0.20465
    -0.18931
    -0.23534
    -0.28904
    -0.00519
    -0.04355
     0.05619
    -0.06656
    -0.15095
     0.04851
     0.23263
     0.29401
     0.11756
    -0.04355
     0.43210
     0.24798
     0.44744
     0.35538
     0.23263
     0.18660
     0.23263
     0.30168
     0.27866
     0.20195
    -0.32740
    -0.52686
    -0.67262
    -0.94880
    -1.72363
    -2.04584
    -0.80304
     0.76198
     0.60854
    -0.66495
    -0.24301
    -1.01017
    -0.78769
    -0.28137
     0.47813
     0.73896
     0.93075
     1.03048
     1.04583
     1.26830
     1.25296
     0.98445
     0.99212
     0.98445
     0.70827
     0.84636
     0.40908
     0.37839
    -0.12026
    -0.11259
    -0.10492
    -0.06656
    -0.21999
    -0.36575
    -0.40411
    -0.28137
    -0.35041
    -0.53453
    -0.28904
    -0.26602
    -0.38877
    -0.27369
    -0.28137
    -0.29671
    -0.38877
    -0.26602
    -0.15862
    -0.05122
     0.06386
    -0.08958
    -0.24301
    -0.14328
    -0.00519
    -0.26602
    -0.23534
     0.00248
    -0.08958
    -0.00519
     0.09454
    -0.00519
    -0.07423
    -0.05122
     0.01783
     0.24030
     0.12523
     0.03317
     0.01783
     0.17893
     0.19428
     0.31702
     0.04084
     0.23263
     0.20195
     0.10989
     0.30168
     0.26332
     0.24798
    -0.05889
    -0.01286
     0.26332
     0.44744
     0.17893
     0.18660
     0.22496
     0.25565
     0.23263
     0.23263
     0.41675
     0.28633
     0.21729
     0.40908
     0.42442
     0.43977
     0.34004
     0.27866
     0.37072
     0.60854
     0.73129
     0.39374
     0.40141
     0.40908
     0.54717
     0.39374
     0.59320
     0.57786
     0.48580
     0.48580
     0.52416
     0.73896
     0.37072
     0.42442
     0.30935
     0.45511
     0.70827
     0.51648
     0.34004
     0.35538
     0.33236
     0.30935
     0.33236
     0.51648
     0.25565
     0.36305
     0.32469
     0.07153
     0.06386
     0.07153
     0.21729
     0.42442
     0.41675
     0.43977
     0.22496
     0.12523
     0.28633
     0.33236
     0.31702
     0.47045
     0.19428
     0.51648
     0.24030
     0.83869
     1.18392
     2.07382
     2.08917
     1.65188
     1.69791
     1.53681
     1.72093
     1.80532
     2.19657
     2.60317
     2.44206
     2.81030
     2.44973
     2.04314
     2.03547
     1.93573
     1.77463
     1.46777
     1.03048
     0.93075
     1.11487
     1.06117
     0.84636
     0.53183
     0.37072
     0.38607
     0.34771
     0.40908
     0.39374
     0.18660
     0.17893
     0.24030
     0.27099
     0.32469
    -0.05122
     0.10222
     0.23263
     0.48580
     0.32469
     0.16359
     0.14825
     0.11756
     0.18660
     0.13290
     0.42442
     0.14825
     0.13290
     0.21729
     0.37839
     0.38607
     0.24798
     0.35538
     0.28633
     0.48580
     0.58553
     0.53183
     0.43210
     0.34771
     0.38607
     0.44744
     0.81568
     0.58553
     0.41675
     0.41675
     0.49347
     0.46278
     0.58553
     0.22496
     0.40908
     0.34004
     0.43977
     0.46278
     0.53950
     0.27866
     0.30935
     0.10989
     0.38607
     0.40908
     0.06386
     0.17126
     0.37839
     0.36305
     0.32469
     0.26332
     0.25565
     0.22496
     0.40141
     0.37839
     0.28633
     0.37839
     0.26332
     0.27099
     0.42442
     0.68526
     0.40908
     0.33236
     0.34004
     0.41675
     0.50881
     0.29401
     0.25565
     0.29401
     0.41675
     0.60854
     0.40908
     0.36305
     0.19428
     0.05619
     0.15592
     0.30168
     0.14057
     0.01783
     0.07153
     0.09454
     0.00248
     0.04851
    -0.17396
    -0.28904
     0.08687
    -0.14328
    -0.05889
    -0.12026
    -0.21999
    -0.32740
    -0.25068
     0.02550
     0.14057
    -0.10492
    -0.13560
     0.02550
     0.17126
     0.27866
     0.23263
     0.25565
     0.24798
     0.49347
     0.70827
     1.00747
     1.03048
     1.19926
     1.24529
     1.73627
     1.33735
     0.40908
     0.16359
    -0.58823
    -1.09456
    -1.59321
    -1.12525
     1.19926
     2.43439
     1.49078
     0.24798
    -0.39644
    -0.45014
    -0.48850
     0.18660
     0.92308
     1.75162
     2.08150
     2.11218
     2.23493
     2.64920
     2.73358
     2.54179
     1.95108
     1.83600
     1.73627
     1.66723
     1.42941
     1.30666
     1.04583
     0.87705
     0.75430
     0.99980
     0.82335
     0.56251
     0.45511
     0.32469
     0.39374
     0.28633
     0.25565
     0.24030
     0.20195
     0.24030
     0.23263
     0.37072
     0.34004
     0.14825
    -0.16629
     0.40141
     0.42442
     0.66992
     0.42442
     0.08687
     0.19428
     0.32469
     0.39374
     0.18660
     0.26332
     0.33236
     0.40908
     0.39374
     0.29401
     0.19428
    -0.12793
     0.04851
     0.43977
     0.27099
     0.23263
     0.25565
     0.10222
     0.11756
     0.29401
     0.17893
     0.27099
     0.11756
     0.17893
     0.25565
     0.40141
     0.20195
     0.13290
    -0.06656
     0.48580
     0.46278
     0.41675
     0.33236
     0.07153
     0.27099
     0.34771
     0.37839
     0.50114
     0.43977
     0.25565
     0.51648
     0.71595
     0.50881
     0.65457
     0.25565
     0.59320
     0.73896
     0.60854
     0.70060
     0.49347
     0.60087
     0.63923
     0.84636
     0.68526
     0.70060
     0.58553
     0.66992
     0.57786
     0.70060
     0.57786
     0.20962
     0.52416
     0.64690
     0.48580
     0.47813
     0.23263
     0.19428
     0.20962
     0.18660
     0.17126
     0.18660
     0.13290
     0.20962
     0.30935
     0.20962
     0.22496
     0.23263
     0.10989
     0.66992
     0.59320
     0.56251
     0.57786
     0.76198
     0.84636
     1.13021
     1.27597
     1.38338
     1.48311
     1.40639
     1.46009
     1.36803
     0.63923
     0.15592
    -0.71098
    -1.45513
    -2.22996
    -1.24799
     3.00209
     3.65418
     1.22227
     0.21729
    -0.64193
    -0.36575
     0.12523
     0.86171
     1.60585
     2.32699
     2.87935
     2.77961
     2.74893
     2.62618
     2.90236
     2.67221
     2.29630
     1.82066
     1.49078
     1.27597
     1.22227
     1.28365
     1.21460
     0.84636
     0.86938
     0.70060
     0.76198
     0.73129
     0.40908
     0.36305
     0.68526
     0.48580
     0.45511
     0.46278
     0.50881
     0.45511
     0.35538
     0.65457
     0.53950
     0.61621
     0.56251
     0.52416
     0.67759
     0.73896
     0.55484
     0.57786
     0.77732
     0.75430
     0.90007
     0.96144
     0.83869
     0.91541
     0.95377
     0.99212
     1.03048
     1.16857
     1.00747
     0.93075
     1.20693
     1.16857
     1.09186
     0.73896
     0.93075
     0.81568
     0.60854
     0.66224
     0.37072
     0.13290
    -0.03587
    -0.20465
    -0.09725
    -0.28137
    -0.43480
    -0.77235
    -0.81838
    -0.78002
    -0.86441
    -1.32471
    -1.10990
    -1.06387
    -1.16360
    -1.01017
    -0.94880
    -1.11757
    -1.17127
    -1.19429
    -1.00250
    -0.94880
    -1.00250
    -1.07922
    -1.07922
    -0.93345
    -0.84907
    -0.94880
    -0.94113
    -0.84907
    -0.88742
    -0.62659
    -0.69563
    -0.54220
    -0.71865
    -0.57289
    -0.51151
    -0.30438
    -0.25835
     0.04084
    -0.28137
    -0.09725
     0.04851
     0.05619
     0.08687
     0.38607
     0.14057
     0.31702
     0.47813
     0.48580
     0.58553
     0.47813
     0.57019
     0.99212
     1.32200
     1.36036
     1.19926
     1.30666
     1.54448
     1.24529
     0.98445
     1.30666
    -0.94880
    -3.58784
    -2.21462
     1.16857
     3.83063
     2.98675
     0.81568
    -0.02820
     0.14057
     0.37072
     0.76198
     1.46009
     2.11218
     2.59549
     3.07881
     3.20923
     3.33197
     2.96373
     3.04812
     2.60317
     2.23493
     1.80532
     1.48311
     1.28365
     1.25296
     1.06117
     0.51648
     0.22496
     0.14057
     0.09454
    -0.15862
    -0.20465
    -0.28137
    -0.51151
    -0.57289
    -0.46548
    -0.66495
    -0.74934
    -1.06387
    -0.79536
    -0.83372
    -1.11757
    -1.28635
    -1.34772
    -1.18662
    -1.17895
    -1.07922
    -1.20963
    -0.90277
    -1.10223
    -1.06387
    -0.81071
    -0.57289
    -0.59590
    -0.81838
    -0.76468
    -0.51919
    -0.30438
    -0.26602
    -0.22766
    -0.27369
    -0.18931
    -0.19698
    -0.43480
    -0.02820
    -0.12026
    -0.46548
    -0.20465
    -0.26602
    -0.03587
    -0.40411
    -0.51919
    -0.39644
    -0.23534
    -0.15862
    -0.37343
    -0.35041
    -0.55754
    -0.54220
    -0.67262
    -0.48850
    -0.33507
    -0.66495
    -0.68029
    -0.54987
    -0.58823
    -0.74166
    -0.92578
    -0.91044
    -0.78002
    -0.71098
    -0.84907
    -0.72632
    -1.01784
    -1.07922
    -0.91811
    -0.92578
    -0.41946
    -0.78769
    -0.76468
    -0.68796
    -0.72632
    -0.94880
    -1.22498
    -1.20196
    -0.95647
    -0.67262
    -0.78769
    -0.84139
     0.17126
     0.85404
     0.95377
     1.11487
     1.76696
     1.82833
     1.83600
     1.88203
     2.48809
     3.40102
     4.09146
     3.64651
     2.81797
     0.45511
    -4.00211
    -6.56443
    -5.18354
    -1.43978
     0.10989
    -2.13023
    -2.65957
    -2.92808
    -4.30130
    -4.98407
    -5.06846
    -4.27828
    -3.21193
    -2.00748
    -0.62659
     0.66992
     1.75929
     2.11218
     2.32699
     2.30397
     1.86669
     1.59051
     1.51380
     1.04583
     0.24798
     0.32469
     0.19428
     0.08687
    -0.08958
    -0.38877
    -0.74934
    -0.91044
    -0.85674
    -0.91811
    -1.16360
    -1.18662
    -1.35539
    -1.33238
    -1.40142
    -1.04086
    -1.17895
    -1.28635
    -1.27868
    -1.24032
    -1.07922
    -1.42444
    -1.40910
    -1.43978
    -1.39375
    -1.48581
    -1.39375
    -1.30169
    -1.57020
    -1.63157
    -1.78500
    -1.38608
    -1.27868
    -1.66993
    -1.66993
    -1.47047
    -1.45513
    -1.49348
    -1.40910
    -1.45513
    -1.28635
    -1.12525
    -1.02551
    -1.02551
    -0.97948
    -1.11757
    -1.37074
    -1.14826
    -0.85674
    -1.33238
    -1.14826
    -1.13292
    -1.09456
    -0.97948
    -1.12525
    -1.23265
    -1.11757
    -1.09456
    -1.05620
    -0.99483
    -1.11757
    -1.18662
    -1.14826
    -0.97181
    -0.79536
    -0.77235
    -1.11757
    -1.04853
    -0.89510
    -0.87208
    -0.78002
    -0.87975
    -0.80304
    -0.71098
    -0.45014
    -0.58823
    -0.51919
    -0.64193
    -0.51919
    -0.58823
    -0.22766
    -0.21232
    -0.38877
    -0.27369
    -0.25835
    -0.04355
     0.12523
     0.18660
     0.01016
    -0.15862
     0.20195
     0.05619
     0.14825
     0.07153
     0.14057
     0.05619
     0.42442
     0.63923
     0.44744
     0.48580
     0.67759
     1.13021
     1.28365
     1.32200
     1.44475
    -0.70331
    -4.31664
    -6.24222
    -4.68488
    -1.52417
     0.99212
     0.68526
    -0.05122
    -1.32471
    -2.16091
    -2.67491
    -2.36805
    -1.48581
    -0.36575
     0.92308
     1.55983
     1.96642
     2.39603
     2.65687
     2.64920
     2.53412
     2.22726
     1.73627
     1.39872
     1.44475
     0.91541
     0.49347
     0.20962
     0.07153
    -0.00519
     0.01783
    -0.25068
    -0.36575
    -0.38877
    -0.47316
    -0.43480
    -0.45781
    -0.55754
    -0.51919
    -0.89510
    -0.38110
    -0.41178
    -0.53453
    -0.64193
    -0.52686
    -0.60357
    -0.71865
    -0.68796
    -0.55754
    -0.78002
    -0.62659
    -0.54987
    -0.69563
    -0.63426
    -0.79536
    -1.09456
    -0.87208
    -0.56522
    -0.91044
    -0.80304
    -0.83372
    -0.81838
    -0.93345
    -0.64960
    -0.65728
    -0.54987
    -0.74934
    -0.84907
    -0.70331
    -0.71098
    -0.87208
    -0.82605
    -0.71865
    -0.54220
    -0.61892
    -0.75701
    -0.78002
    -0.90277
    -0.86441
    -0.91044
    -0.90277
    -0.94113
    -0.91044
    -1.03319
    -0.94113
    -1.00250
    -0.88742
    -1.07154
    -1.31704
    -0.79536
    -0.94880
    -0.93345
    -0.84139
    -1.09456
    -1.13292
    -1.13292
    -0.96414
    -0.91811
    -0.85674
    -1.00250
    -0.82605
    -0.62659
    -0.79536
    -0.65728
    -0.93345
    -0.59590
    -0.41946
    -0.45014
    -0.27369
    -0.39644
    -0.41178
    -0.39644
    -0.17396
    -0.06656
    -0.38110
    -0.73399
    -0.70331
    -1.97680
    -4.74625
    -4.39336
    -2.61354
     0.35538
     1.75929
    -0.44247
    -1.63924
    -2.27599
    -2.04584
    -1.63924
    -0.61125
     0.06386
     0.95377
     1.48311
     1.74394
     1.89738
     2.08917
     2.12753
     1.89738
     1.74394
     1.82066
     1.45242
     1.37571
     1.27597
     0.83102
     0.66224
     0.57786
     0.38607
     0.51648
     0.20195
     0.11756
    -0.08958
    -0.17396
    -0.08190
    -0.23534
    -0.59590
    -0.36575
    -0.42713
    -0.43480
    -0.34274
    -0.58056
    -0.66495
    -0.54987
    -0.57289
    -0.81838
    -0.81071
    -0.53453
    -0.71098
    -0.62659
    -0.42713
    -0.48083
    -0.78769
    -0.67262
    -0.41178
    -0.67262
    -0.50384
    -0.54987
    -0.18931
     0.20195
     0.20195
    -0.05889
    -0.61892
    -0.22766
    -0.15862
    -0.21232
     0.16359
     0.14057
    -0.19698
    -0.15862
    -0.18163
    -0.32740
    -0.19698
    -0.18931
    -0.41946
    -0.51919
    -0.55754
    -0.58823
    -0.41178
    -0.51151
    -0.64960
    -0.71098
    -0.70331
    -0.50384
    -0.54987
    -0.68029
    -0.48083
    -0.54987
    -0.51151
    -0.31205
    -0.48083
    -0.54987
    -0.58056
    -0.45781
    -0.41178
    -0.23534
    -0.38877
    -0.39644
    -0.44247
    -0.31972
    -0.28137
    -0.57289
    -0.26602
    -0.46548
    -0.39644
    -0.28137
    -0.28137
    -0.19698
    -0.34274
    -0.18163
    -0.16629
     0.14057
     0.04851
     0.10989
     0.08687
     0.17126
     0.33236
     0.22496
     0.54717
     0.52416
     0.49347
     0.63156
     0.54717
     0.43977
     0.40908
     0.19428
     0.24798
     0.33236
     0.28633
     0.09454
    -0.12026
    -0.32740
     0.01783
    -0.23534
    -0.20465
    -0.08958
    -0.39644
    -0.14328
    -0.21232
     0.10222
     0.14057
     0.12523
     0.16359
     0.23263
    -0.11259
    -0.71098
    -0.78002
    -0.27369
    -0.41178
    -0.37343
    -3.50345
    -3.08151
     1.00747
     1.00747
     1.19159
    -0.36575
    -0.98716
    -1.25566
    -0.91044
    -0.37343
     0.33236
     0.78499
     1.07651
     1.22227
     1.28365
     1.19159
     0.78499
     0.86938
     0.62389
     0.16359
     0.15592
     0.17126
    -0.03587
    -0.26602
    -0.38877
    -0.44247
    -0.27369
    -0.18931
    -0.33507
    -0.35808
    -0.38110
    -0.13560
    -0.38877
    -0.21232
    -0.28904
    -0.31205
    -0.26602
     0.00248
     0.03317
    -0.08190
    -0.28137
    -0.42713
    -0.06656
    -0.14328
    -0.17396
    -0.34274
    -0.41178
    -0.38110
    -0.32740
    -0.38110
    -0.12793
    -0.47316
    -0.66495
    -0.47316
    -0.41178
    -0.38877
    -0.58056
    -0.68796
    -0.62659
    -0.54987
    -0.54220
    -0.67262
    -0.71098
    -0.81071
    -0.75701
    -0.97948
    -0.58056
    -0.78769
    -0.95647
    -0.74934
    -0.71098
    -0.68796
    -0.76468
    -0.89510
    -0.91044
    -0.52686
    -0.57289
    -0.43480
    -0.65728
    -0.69563
    -0.61125
    -0.73399
    -0.42713
    -0.31205
    -0.70331
    -0.65728
    -0.38877
    -0.43480
    -0.36575
    -0.58056
    -0.66495
    -0.32740
    -0.33507
    -0.27369
    -0.26602
    -0.45014
    -0.44247
    -0.42713
    -0.31205
     0.00248
    -0.31972
    -0.19698
    -0.31972
    -0.17396
    -0.08190
    -0.33507
    -0.24301
    -0.15862
    -0.15862
    -0.02053
    -0.16629
    -0.19698
    -0.22766
    -0.23534
    -0.07423
     0.24030
    -0.03587
     0.11756
     0.28633
     0.50114
     1.02281
     1.19159
     1.29132
     1.34502
     1.26063
     1.36036
     1.28365
     1.31433
     1.59818
     1.63654
     1.62120
     1.95108
     1.63654
     1.09186
     1.16857
     1.59051
     1.00747
     0.23263
    -2.15324
    -3.35002
    -3.01247
    -1.11757
     0.57786
    -0.31205
    -0.64193
    -1.37074
    -1.71596
    -1.73898
    -1.39375
    -1.70062
    -1.17895
    -0.50384
     0.24798
     0.39374
     0.53950
     0.32469
     0.53183
     0.75430
     0.66992
     0.55484
     0.22496
     0.01783
    -0.02053
     0.03317
     0.19428
    -0.11259
    -0.28137
    -0.24301
    -0.18931
    -0.27369
    -0.08958
    -0.31972
    -0.28137
    -0.14328
    -0.18163
    -0.11259
    -0.21232
    -0.38110
    -0.41178
    -0.43480
    -0.05122
    -0.30438
    -0.47316
    -0.31205
    -0.41178
    -0.45014
    -0.33507
    -0.45781
    -0.53453
    -0.45014
    -0.39644
    -0.53453
    -0.64193
    -0.72632
    -0.74934
    -0.92578
    -0.49617
    -0.54987
    -0.67262
    -0.71098
    -0.78002
    -0.79536
    -0.80304
    -0.78769
    -0.96414
    -0.91044
    -0.86441
    -0.78769
    -0.68029
    -0.92578
    -0.79536
    -0.97948
    -0.78769
    -0.64960
    -0.83372
    -0.82605
    -0.85674
    -0.93345
    -0.80304
    -0.69563
    -0.83372
    -0.81838
    -0.71865
    -0.57289
    -0.74166
    -0.58823
    -0.70331
    -0.74934
    -0.68796
    -0.22766
    -0.33507
    -0.39644
    -0.34274
    -0.35041
    -0.15862
    -0.05889
    -0.15862
    -0.12026
    -0.08190
    -0.17396
     0.01016
     0.04851
    -0.05122
    -0.20465
    -0.35808
     0.04851
     0.19428
     0.10989
     0.08687
    -0.12026
     0.09454
     0.23263
     0.36305
     0.27099
     0.34004
     0.63923
     0.94609
     1.30666
     1.76696
     2.90236
     4.09146
     2.61084
     2.59549
     3.54678
     6.07841
     6.13979
     3.50075
     0.14057
    -0.08190
    -0.96414
    -0.74934
     0.71595
     1.11487
     1.48311
     1.09953
     0.08687
    -1.20963
    -1.50115
    -1.57020
    -1.72363
    -1.53184
    -0.77235
     0.27099
     1.30666
     2.12753
     2.54947
     2.65687
     2.43439
     2.37302
     1.76696
     1.65956
     1.63654
     1.21460
     0.66224
     1.03815
     0.85404
     0.62389
     0.55484
     0.45511
     0.50881
     0.43977
     0.40141
     0.39374
     0.48580
     0.15592
     0.08687
     0.16359
     0.07153
    -0.07423
    -0.43480
    -0.19698
     0.00248
    -0.28137
    -0.15862
    -0.53453
    -0.54987
    -0.49617
    -0.50384
    -0.35808
    -0.48850
    -0.46548
    -0.45781
    -0.47316
    -0.38877
    -0.58823
    -0.65728
    -0.67262
    -0.46548
    -0.64960
    -0.67262
    -0.56522
    -0.74166
    -0.87975
    -0.73399
    -0.84907
    -0.61892
    -0.71865
    -0.81071
    -0.74934
    -0.76468
    -0.68029
    -0.95647
    -0.90277
    -0.41946
    -0.68029
    -0.52686
    -0.54220
    -0.70331
    -0.68029
    -0.75701
    -0.54987
    -0.45781
    -0.70331
    -0.46548
    -0.58823
    -0.45781
    -0.37343
    -0.54987
    -0.79536
    -0.37343
    -0.57289
    -0.60357
    -0.51919
    -0.68029
    -0.55754
    -0.70331
    -0.57289
    -0.62659
    -0.65728
    -0.83372
    -0.94113
    -0.85674
    -1.01784
    -1.01784
    -1.34005
    -1.03319
    -0.73399
    -0.67262
    -0.45014
    -0.42713
    -0.35808
    -0.31205
    -0.20465
    -0.14328
     0.04084
     0.20195
     0.19428
     0.28633
     0.53183
     0.61621
     0.73129
     0.81568
     1.38338
     1.73627
     1.81299
     2.05081
     2.25027
     2.02779
     3.40869
     2.29630
     0.15592
    -0.26602
    -0.97181
    -3.02781
    -0.69563
     3.71555
     4.33695
     2.10451
     0.10222
    -1.04853
    -1.29402
    -0.79536
    -0.33507
     0.26332
     0.79266
     1.27597
     1.72093
     1.74394
     1.75929
     1.53681
     1.29132
     1.06884
     0.76965
     0.02550
     0.23263
    -0.06656
    -0.31972
    -0.36575
    -0.45014
    -0.67262
    -1.01784
    -1.43211
    -1.84638
    -1.66226
    -1.64692
    -1.73130
    -1.71596
    -1.70829
    -2.03817
    -2.26832
    -2.25297
    -2.26832
    -2.48312
    -2.34503
    -2.31435
    -2.34503
    -2.44477
    -2.30668
    -2.36038
    -2.16859
    -2.03817
    -2.28366
    -2.24530
    -2.22229
    -2.24530
    -2.21462
    -2.60587
    -2.27599
    -2.54450
    -2.49847
    -2.56751
    -2.42942
    -2.53682
    -2.76697
    -2.78999
    -2.55984
    -2.47545
    -2.56751
    -2.88205
    -2.67491
    -2.62121
    -2.66724
    -2.62888
    -2.36805
    -2.32969
    -2.46011
    -2.18393
    -2.13023
    -2.05351
    -2.21462
    -2.24530
    -1.99981
    -1.80035
    -1.81569
    -1.77733
    -1.59321
    -1.73898
    -1.60089
    -1.72363
    -1.47047
    -1.34005
    -1.70062
    -1.50115
    -1.26333
    -1.28635
    -1.42444
    -1.31704
    -1.36307
    -1.18662
    -1.01017
    -1.07922
    -1.07922
    -1.20963
    -1.17127
    -1.17895
    -1.03319
    -0.85674
    -1.16360
    -0.91044
    -0.89510
    -0.92578
    -1.04853
    -1.09456
    -1.12525
    -1.13292
    -1.00250
    -0.80304
    -1.04086
    -0.94113
    -1.01784
    -1.04853
    -1.17895
    -0.80304
    -0.94113
    -0.97948
    -0.74934
    -0.64960
    -0.74934
    -0.73399
    -0.69563
    -0.41946
    -0.26602
    -0.21999
    -0.31205
    -0.22766
    -0.27369
    -0.06656
    -0.20465
    -0.08190
     0.04084
    -0.20465
    -0.11259
    -0.28137
    -0.08958
    -0.09725
    -0.37343
    -0.42713
     0.27866
     0.22496
     1.13789
     0.19428
     0.83102
     0.73129
     0.41675
     0.93075
     1.06884
     0.62389
     0.99980
     1.36803
     1.21460
     1.11487
     0.57019
     0.50114
     0.59320
     0.43977
     0.28633
    -0.04355
    -0.13560
    -0.25835
    -0.52686
    -0.50384
    -0.23534
    -0.50384
    -0.74166
    -0.51151
    -0.47316
    -0.48083
    -0.48850
    -0.67262
    -0.45014
    -0.39644
    -0.23534
    -0.43480
    -0.41178
    -0.41946
    -0.40411
    -0.48083
    -0.10492
    -0.30438
    -0.35808
    -0.15095
    -0.19698
    -0.10492
    -0.18931
    -0.22766
    -0.39644
    -0.18163
    -0.05122
    -0.08190
    -0.14328
    -0.30438
    -0.02053
    -0.25835
    -0.06656
     0.22496
    -0.29671
    -0.21232
    -0.02820
     0.07920
    -0.12793
    -0.15095
    -0.19698
     0.03317
     0.14057
     0.12523
     0.05619
    -0.05122
    -0.04355
    -0.09725
     0.00248
     0.26332
    -0.03587
    -0.03587
    -0.01286
     0.24798
     0.07920
     0.07153
    -0.12026
     0.01783
     0.27866
     0.14057
     0.14057
     0.07153
     0.01783
    -0.13560
     0.01016
     0.50114
     0.20962
     0.13290
     0.17893
     0.18660
     0.25565
     0.23263
     0.17893
     0.01783
     0.26332
     0.14825
     0.39374
     0.32469
     0.24030
     0.31702
    -0.08958
     0.37072
     0.53183
     0.28633
     0.26332
     0.14057
     0.34004
     0.29401
     0.25565
     0.23263
     0.32469
     0.27866
     0.36305
     0.25565
     0.15592
     0.14825
    -0.18163
     0.17126
     0.25565
     0.07920
     0.20195
     0.26332
     0.24798
     0.25565
     0.27866
     0.20962
     0.30935
     0.30168
     0.41675
     0.64690
     0.80801
     0.86171
     0.83102
     1.07651
     1.49845
     1.23762
     1.31433
     1.22227
     0.76965
     0.23263
    -0.41946
    -0.87975
    -0.07423
     0.53183
     2.33466
     1.62120
     0.96144
     0.19428
    -0.28137
    -0.25835
     0.39374
     0.88472
     0.90774
     1.09953
     1.26063
     1.51380
     1.66723
     1.48311
     1.19926
     1.30666
     0.99980
     0.86171
     0.87705
     0.57786
     0.48580
     0.30168
     0.53183
     0.53950
     0.37072
     0.17893
     0.01016
     0.09454
     0.16359
    -0.01286
    -0.06656
    -0.18931
    -0.19698
    -0.10492
    -0.13560
     0.00248
    -0.25068
    -0.56522
    -0.30438
     0.05619
    -0.31205
    -0.34274
    -0.44247
    -0.34274
    -0.34274
    -0.34274
    -0.22766
    -0.33507
    -0.32740
    -0.31205
    -0.23534
    -0.25068
    -0.31205
    -0.47316
    -0.54220
    -0.15095
    -0.22766
    -0.25835
    -0.31205
    -0.36575
    -0.31205
    -0.19698
    -0.27369
    -0.31205
    -0.21999
    -0.35808
    -0.21232
    -0.21999
    -0.24301
    -0.20465
    -0.55754
    -0.15862
    -0.12026
    -0.12026
    -0.13560
    -0.21999
    -0.27369
    -0.31972
    -0.30438
    -0.05889
    -0.14328
    -0.23534
    -0.18163
    -0.16629
    -0.06656
    -0.25068
    -0.27369
    -0.24301
     0.04851
    -0.35041
     0.01016
    -0.18163
    -0.15862
    -0.18931
    -0.17396
    -0.12026
    -0.11259
    -0.07423
    -0.14328
     0.01016
    -0.13560
    -0.09725
    -0.17396
    -0.19698
     0.10222
     0.04851
     0.02550
    -0.08190
     0.00248
    -0.05122
     0.01016
     0.06386
     0.07920
     0.07153
     0.01016
     0.03317
     0.16359
     0.15592
     0.07920
    -0.12793
     0.27099
     0.37839
     0.32469
     0.47813
     0.57786
     0.48580
     0.54717
     0.31702
    -0.75701
    -1.01784
    -0.74166
    -0.21999
     0.62389
     1.52914
     1.06884
    -0.31205
    -0.07423
    -0.15095
    -0.38110
     0.26332
     0.34004
     0.55484
     0.80033
     0.71595
     0.82335
     0.79266
     0.82335
     0.53183
     0.53183
     0.44744
     0.29401
     0.07153
     0.23263
     0.24798
     0.16359
     0.27099
     0.10222
    -0.06656
    -0.18163
    -0.04355
    -0.05122
     0.01016
    -0.08958
    -0.15095
    -0.12793
    -0.00519
    -0.12793
    -0.34274
    -0.35808
    -0.21232
    -0.38877
    -0.45781
    -0.41946
    -0.48083
    -0.51919
    -0.54987
    -0.52686
    -0.56522
    -0.34274
    -0.53453
    -0.60357
    -0.45014
    -0.50384
    -0.54220
    -0.58823
    -0.39644
    -0.45014
    -0.30438
    -0.37343
    -0.36575
    -0.35808
    -0.48850
    -0.41946
    -0.41946
    -0.31205
    -0.27369
    -0.28137
    -0.16629
    -0.33507
    -0.25068
    -0.41946
    -0.16629
    -0.07423
    -0.12026
    -0.09725
    -0.08958
    -0.15862
    -0.14328
    -0.18163
     0.04084
     0.26332
     0.15592
    -0.03587
     0.00248
     0.07920
     0.05619
    -0.01286
    -0.06656
     0.19428
    -0.00519
     0.04084
     0.12523
    -0.00519
    -0.03587
    -0.07423
     0.07153
     0.02550
     0.07920
    -0.13560
    -0.18163
    -0.10492
    -0.10492
    -0.18163
    -0.20465
     0.00248
    -0.19698
    -0.28137
     0.02550
    -0.19698
    -0.26602
    -0.23534
    -0.28904
    -0.23534
    -0.12793
    -0.08190
    -0.14328
    -0.12793
    -0.10492
    -0.12793
    -0.22766
     0.02550
     0.01783
    -0.36575
    -0.08190
     0.00248
    -0.02820
     0.01016
    -0.09725
    -0.01286
     0.20195
     0.18660
    -0.02053
     0.01783
     0.09454
     0.02550
     0.11756
     0.40908
     0.46278
     0.37839
     0.57786
     0.60087
     0.67759
     0.66224
     0.53183
    -0.30438
    -0.92578
    -1.10990
    -1.36307
    -0.18931
     0.89239
     1.83600
     1.46009
    -0.19698
    -0.48850
    -0.71098
    -0.31972
     0.20195
     0.63923
     0.83102
     0.93842
     0.95377
     1.19159
     1.13021
     1.02281
     0.63156
     0.52416
     0.47813
     0.31702
    -0.01286
     0.22496
    -0.05122
    -0.25068
    -0.00519
    -0.08190
    -0.25835
    -0.42713
    -0.54220
    -0.25068
    -0.31205
    -0.35041
    -0.41178
    -0.61892
    -0.65728
    -0.41946
    -0.64193
    -0.23534
    -0.40411
    -0.52686
    -0.36575
    -0.34274
    -0.34274
    -0.35808
    -0.53453
    -0.52686
    -0.25835
    -0.30438
    -0.28137
    -0.28137
    -0.38110
    -0.23534
    -0.38877
    -0.13560
    -0.01286
    -0.44247
    -0.31205
    -0.31205
    -0.00519
    -0.20465
    -0.35808
    -0.18931
    -0.22766
    -0.05889
    -0.03587
    -0.17396
    -0.20465
    -0.19698
    -0.19698
    -0.31972
     0.15592
    -0.18931
    -0.24301
    -0.23534
    -0.15862
    -0.03587
    -0.02820
    -0.31972
    -0.05122
    -0.04355
    -0.02053
    -0.16629
    -0.18163
    -0.23534
     0.01016
    -0.19698
     0.22496
     0.07153
    -0.24301
    -0.07423
    -0.05122
    -0.07423
    -0.12026
    -0.16629
    -0.18163
     0.13290
     0.14825
    -0.05122
    -0.06656
    -0.08958
    -0.02820
    -0.27369
     0.18660
     0.20195
    -0.27369
    -0.17396
    -0.12026
     0.04851
     0.05619
    -0.08190
    -0.18931
     0.08687
     0.23263
     0.18660
     0.10222
    -0.01286
    -0.08190
     0.11756
     0.07920
     0.38607
     0.17126
     0.30168
     0.35538
     0.28633
     0.44744
     0.31702
     0.19428
     0.20962
     0.54717
     0.40141
     0.36305
     0.24030
     0.27866
     0.27099
     0.24030
     0.40141
    -0.03587
    -0.35041
    -0.41178
    -0.13560
     0.58553
     1.69791
     2.16588
     0.70827
     0.82335
     0.56251
     0.66992
     0.93075
     1.15323
     1.45242
     1.42174
     1.72093
     1.43708
     0.90774
     0.98445
     0.76198
     0.72362
     0.38607
     0.11756
    -0.07423
     0.00248
     0.01783
    -0.06656
    -0.17396
    -0.25068
    -0.23534
    -0.48083
     0.01016
     0.05619
    -0.05122
    -0.17396
    -0.08958
     0.10989
     0.05619
    -0.00519
    -0.07423
     0.16359
     0.31702
     0.42442
     0.46278
     0.34004
     0.34004
     0.17126
     0.47045
     0.77732
     0.45511
     0.40141
     0.48580
     0.53183
     0.54717
     0.43977
     0.14057
     0.19428
     0.11756
     0.08687
    -0.05122
    -0.41178
    -0.63426
    -0.73399
    -1.17127
    -0.83372
    -0.98716
    -1.31704
    -1.49348
    -1.66993
    -1.72363
    -1.70062
    -2.02283
    -1.93077
    -1.96912
    -1.70062
    -1.87706
    -1.88474
    -1.84638
    -1.85405
    -1.85405
    -1.64692
    -1.37841
    -1.65459
    -1.47047
    -1.53951
    -1.54718
    -1.29402
    -1.43978
    -1.38608
    -1.37841
    -1.14826
    -1.19429
    -1.08689
    -1.20196
    -1.22498
    -1.43211
    -1.25566
    -0.99483
    -1.15593
    -1.10990
    -1.25566
    -1.16360
    -1.10990
    -1.16360
    -1.29402
    -1.48581
    -1.37074
    -1.24799
    -1.22498
    -1.11757
    -1.01784
    -1.30169
    -1.28635
    -0.87975
    -1.01784
    -1.03319
    -1.07154
    -1.16360
    -0.91811
    -1.03319
    -1.09456
    -0.98716
    -0.91044
    -0.98716
    -0.79536
    -0.87975
    -0.99483
    -1.33238
    -1.66993
    -1.41677
    -1.30936
    -1.87706
    -0.65728
    -0.53453
     0.59320
    -0.05889
    -0.82605
    -1.27868
    -1.01017
    -0.51919
    -0.21232
    -0.04355
    -0.11259
    -0.25068
    -0.42713
    -0.21999
    -0.47316
    -0.85674
    -1.01017
    -1.10990
    -1.47047
    -1.40910
    -1.75432
    -1.82336
    -1.91542
    -2.03050
    -2.09187
    -2.22996
    -2.11489
    -2.29900
    -2.59053
    -2.56751
    -2.32969
    -2.36805
    -2.48312
    -2.49079
    -2.54450
    -2.44477
    -2.22996
    -2.42175
    -2.16859
    -2.16859
    -2.07653
    -2.16091
    -1.93077
    -1.97680
    -2.04584
    -2.26065
    -1.80802
    -1.87706
    -1.91542
    -1.95378
    -1.93844
    -2.06886
    -1.99214
    -1.93844
    -1.92309
    -2.10721
    -1.99981
    -2.01515
    -1.91542
    -2.00748
    -2.13023
    -2.20694
    -1.94611
    -1.84638
    -1.90775
    -1.80035
    -1.88474
    -1.90008
    -1.90008
    -1.88474
    -1.86939
    -1.71596
    -1.75432
    -1.76966
    -1.70829
    -1.57020
    -1.59321
    -1.76199
    -1.73130
    -1.42444
    -1.53184
    -1.45513
    -1.38608
    -1.54718
    -1.60089
    -1.46280
    -1.35539
    -1.20963
    -1.35539
    -1.39375
    -1.43211
    -1.24032
    -1.20196
    -1.33238
    -1.40910
    -0.96414
    -1.15593
    -1.10990
    -1.14826
    -1.10223
    -1.15593
    -1.17127
    -0.94113
    -0.82605
    -0.89510
    -0.99483
    -0.93345
    -1.04853
    -0.81071
    -1.09456
    -1.24032
    -0.91044
    -0.82605
    -0.92578
    -1.11757
    -1.20196
    -1.20963
    -1.14826
    -1.30936
    -1.17127
    -1.14826
    -1.24032
    -1.27101
    -1.17895
    -1.26333
    -1.32471
    -1.56253
    -1.49348
    -1.69295
    -1.88474
    -1.94611
    -1.60089
    -1.54718
    -1.20196
     0.42442
    -0.56522
    -1.01017
    -1.33238
    -1.51650
    -1.21730
    -0.62659
    -0.27369
    -0.39644
    -0.28137
    -0.21232
    -0.32740
    -0.42713
    -0.70331
    -0.94113
    -0.92578
    -1.33238
    -1.43211
    -1.34772
    -1.51650
    -1.73898
    -1.81569
    -1.86939
    -1.83871
    -2.04584
    -2.12256
    -2.00748
    -2.02283
    -2.13023
    -2.03817
    -2.09187
    -2.06886
    -2.15324
    -2.01515
    -1.91542
    -1.89241
    -1.76199
    -2.04584
    -1.78500
    -1.67760
    -1.63924
    -1.96912
    -1.73130
    -1.70062
    -1.63157
    -1.52417
    -1.60856
    -1.50883
    -1.54718
    -1.78500
    -1.29402
    -1.31704
    -1.44745
    -1.51650
    -1.36307
    -1.30169
    -1.37841
    -1.62390
    -1.46280
    -1.43978
    -1.65459
    -1.49348
    -1.48581
    -1.71596
    -1.66226
    -1.79268
    -1.82336
    -2.00748
    -1.89241
    -1.91542
    -2.01515
    -1.92309
    -1.71596
    -1.66993
    -1.88474
    -1.91542
    -1.86172
    -1.83103
    -1.53951
    -1.53184
    -1.71596
    -1.69295
    -1.53951
    -1.53184
    -1.41677
    -1.54718
    -1.76199
    -1.79268
    -1.66226
    -1.55486
    -1.76199
    -1.43211
    -1.53951
    -1.53184
    -1.37841
    -1.36307
    -1.49348
    -1.47814
    -1.37074
    -1.20196
    -1.02551
    -1.06387
    -1.15593
    -1.07922
    -0.93345
    -0.94880
    -1.04086
    -0.95647
    -0.79536
    -0.97948
    -0.79536
    -0.88742
    -0.78769
    -0.95647
    -1.04853
    -0.94113
    -0.79536
    -0.68796
    -0.81071
    -0.96414
    -0.82605
    -0.87208
    -1.05620
    -1.21730
    -1.18662
    -1.64692
    -1.25566
    -1.14059
    -1.11757
    -0.63426
     0.76198
    -0.49617
    -0.87975
    -0.21999
    -0.67262
    -0.21999
    -0.08190
     0.25565
     0.47813
     0.40141
     0.73129
     0.26332
     0.20962
     0.40141
    -0.06656
     0.00248
    -0.51919
    -0.58056
    -0.66495
    -0.61125
    -0.73399
    -1.07154
    -0.99483
    -1.07922
    -1.22498
    -1.28635
    -1.07922
    -1.19429
    -1.41677
    -1.19429
    -1.24032
    -1.36307
    -1.40910
    -1.29402
    -1.26333
    -1.12525
    -1.07154
    -1.10990
    -1.19429
    -1.03319
    -1.12525
    -1.07154
    -0.99483
    -0.71098
    -0.98716
    -0.93345
    -0.73399
    -0.85674
    -0.80304
    -0.77235
    -0.95647
    -0.68796
    -0.50384
    -0.53453
    -0.73399
    -0.84907
    -0.74934
    -0.74934
    -0.61125
    -0.51919
    -0.65728
    -0.62659
    -0.66495
    -0.39644
    -0.47316
    -0.78769
    -0.84907
    -0.51151
    -0.47316
    -0.18163
    -0.54220
    -0.75701
    -0.60357
    -0.57289
    -0.66495
    -0.27369
    -0.60357
    -0.84139
    -0.51919
    -0.51919
    -0.61125
    -0.71098
    -0.81071
    -0.77235
    -0.58056
    -0.34274
    -0.67262
    -0.54987
    -0.69563
    -0.61892
    -0.70331
    -0.48083
    -0.43480
    -0.60357
    -0.38110
    -0.54220
    -0.35808
    -0.30438
    -0.53453
    -0.63426
    -0.42713
    -0.45781
    -0.40411
    -0.35808
    -0.35808
    -0.29671
    -0.64960
    -0.20465
    -0.08190
    -0.32740
    -0.43480
    -0.20465
    -0.25835
    -0.16629
    -0.33507
    -0.38110
    -0.25835
     0.01783
    -0.12026
    -0.05889
    -0.25068
    -0.40411
    -0.35041
    -0.30438
    -0.09725
    -0.64960
    -1.21730
    -0.58823
    -0.50384
    -0.58823
     1.13789
     1.95108
     0.01783
     0.63156
     0.34771
     0.30168
     0.58553
     0.82335
     1.14556
     1.26830
     1.79765
     1.41406
     1.11487
     1.09186
     0.66992
     0.50114
     0.40908
     0.14057
     0.09454
     0.00248
     0.01016
    -0.14328
    -0.40411
    -0.51919
    -0.47316
    -0.57289
    -0.40411
    -0.26602
    -0.53453
    -0.61125
    -0.58823
    -0.44247
    -0.55754
    -0.56522
    -0.74934
    -0.64193
    -0.55754
    -0.41178
    -0.42713
    -0.51151
    -0.76468
    -0.87975
    -0.58823
    -0.33507
    -0.53453
    -0.71865
    -0.61892
    -0.58823
    -0.46548
    -0.54987
    -0.54220
    -0.51151
    -0.56522
    -0.34274
    -0.51151
    -0.30438
    -0.44247
    -0.53453
    -0.45781
     0.07920
    -0.06656
    -0.32740
    -0.23534
    -0.26602
    -0.09725
    -0.13560
    -0.13560
    -0.25835
    -0.11259
    -0.19698
    -0.15862
    -0.05122
    -0.21999
    -0.33507
    -0.45014
     0.01016
    -0.22766
    -0.31205
    -0.42713
    -0.31972
    -0.34274
    -0.32740
    -0.39644
    -0.43480
    -0.38110
    -0.21232
    -0.21999
    -0.25835
    -0.37343
    -0.38877
    -0.58823
    -0.33507
     0.07920
    -0.25835
    -0.13560
    -0.25835
    -0.31205
    -0.05122
    -0.08190
    -0.15095
    -0.10492
    -0.28904
    -0.12026
     0.07920
    -0.01286
    -0.12793
    -0.38877
    -0.08958
     0.17893
     0.06386
    -0.19698
    -0.23534
    -0.13560
    -0.16629
    -0.08190
    -0.06656
    -0.08958
    -0.18163
    -0.05122
     0.12523
     0.14057
    -0.02820
    -0.17396
    -0.32740
     0.12523
    -0.17396
    -0.65728
    -0.56522
    -0.65728
    -0.45014
     0.97678
     2.58015
     0.40908
     0.92308
     0.15592
     0.14057
     0.65457
     0.93075
     1.12254
     1.13021
     1.49078
     1.64421
     1.34502
     1.09953
     0.84636
     0.59320
     0.51648
     0.29401
     0.10222
     0.03317
     0.06386
    -0.17396
    -0.20465
    -0.15862
    -0.21232
    -0.48850
    -0.50384
    -0.28904
    -0.35041
    -0.54220
    -0.48083
    -0.42713
    -0.44247
    -0.34274
    -0.36575
    -0.28904
    -0.26602
    -0.45014
    -0.15862
    -0.08958
    -0.21999
    -0.28904
    -0.49617
     0.03317
    -0.13560
    -0.23534
    -0.19698
    -0.08958
    -0.13560
     0.00248
    -0.16629
    -0.13560
    -0.25068
    -0.08190
    -0.12026
    -0.08190
    -0.02053
    -0.16629
    -0.25068
     0.12523
     0.19428
     0.06386
     0.01016
    -0.11259
    -0.05122
    -0.02820
     0.11756
     0.07920
    -0.06656
     0.07153
     0.09454
     0.06386
     0.27099
     0.18660
    -0.22766
     0.03317
     0.17126
     0.06386
     0.11756
    -0.09725
     0.04851
     0.03317
     0.17893
     0.07153
     0.14057
     0.16359
     0.01783
     0.01783
     0.16359
     0.07920
     0.04851
    -0.07423
     0.17126
     0.17126
     0.18660
     0.13290
     0.16359
     0.03317
    -0.03587
     0.14057
     0.20195
     0.26332
     0.07153
     0.04084
    -0.01286
     0.37072
     0.22496
     0.01783
     0.30935
     0.32469
     0.07920
     0.34004
     0.10989
     0.17893
     0.23263
     0.14057
     0.30168
     0.44744
     0.47045
     0.24798
     0.01783
    -0.37343
    -0.35808
    -0.54987
    -0.35808
    -0.28904
     1.59818
     2.66454
     0.46278
     0.96144
     0.49347
     0.49347
     0.83869
     1.36036
     1.73627
     1.81299
     1.98944
     1.93573
     1.66723
     1.33735
     1.18392
     1.30666
     0.87705
     0.80801
     0.57019
     0.42442
     0.07153
     0.13290
     0.05619
     0.18660
    -0.11259
    -0.27369
    -0.20465
    -0.18163
    -0.22766
    -0.34274
    -0.58056
    -0.17396
    -0.40411
    -0.37343
    -0.39644
    -0.42713
    -0.58056
    -0.61125
    -0.54220
    -0.32740
    -0.48850
    -0.51919
    -0.76468
    -0.84139
    -0.60357
    -0.55754
    -0.86441
    -0.68796
    -0.69563
    -0.79536
    -0.62659
    -0.64960
    -0.83372
    -0.80304
    -0.91044
    -0.70331
    -0.55754
    -0.63426
    -0.74166
    -0.87975
    -0.68796
    -0.44247
    -0.64193
    -0.43480
    -0.37343
    -0.58056
    -0.45781
    -0.35041
    -0.25835
    -0.40411
    -0.41178
    -0.23534
    -0.11259
     0.02550
    -0.12026
    -0.23534
    -0.15862
    -0.14328
    -0.39644
    -0.14328
    -0.02053
    -0.33507
    -0.18931
    -0.29671
    -0.15095
    -0.15095
    -0.38110
    -0.26602
    -0.21999
    -0.19698
    -0.33507
    -0.37343
    -0.35808
    -0.22766
    -0.37343
    -0.59590
    -0.12793
    -0.30438
    -0.35041
    -0.14328
    -0.14328
    -0.37343
    -0.45014
    -0.35041
    -0.06656
     0.02550
     0.05619
    -0.02820
     0.05619
     0.27866
     0.26332
    -0.35808
    -0.49617
    -0.44247
    -0.41946
    -0.18931
     0.66992
     2.51111
     3.03278
     0.63923
     0.69293
     1.16857
     1.51380
     1.61353
     2.26562
     2.51878
     2.88702
     2.78729
     2.78729
     2.71824
     2.24260
     2.31932
     2.34233
     2.37302
     1.81299
     1.46777
     1.34502
     1.38338
     1.55215
     1.45242
     1.16857
     1.21460
     1.05350
     1.19926
     1.12254
     1.20693
     0.74663
     0.87705
     0.79266
     0.80801
     0.87705
     0.64690
     0.60854
     0.60854
     0.65457
     0.86938
     0.68526
     0.40908
     0.21729
     0.29401
     0.17893
     0.43210
     0.16359
     0.04084
     0.17893
     0.12523
     0.20195
     0.07153
     0.02550
    -0.06656
     0.37072
     0.18660
     0.14057
     0.16359
     0.07920
     0.36305
    -0.02820
     0.43210
     0.49347
     0.38607
     0.46278
     0.57786
     0.65457
     0.53950
     0.38607
     0.37072
     0.71595
     0.80801
     0.60854
     0.68526
     0.72362
     0.82335
     0.57786
     0.90774
     1.05350
     0.62389
     0.62389
     0.62389
     0.58553
     0.84636
     0.67759
     0.74663
     0.97678
     0.86171
     0.92308
     0.76965
     0.70827
     0.77732
     0.59320
     0.86938
     1.15323
     0.80033
     0.69293
     0.93075
     1.09186
     0.92308
     1.06117
     0.75430
     0.96144
     0.92308
     1.15323
     1.02281
     1.11487
     0.85404
     0.83102
     0.93075
     1.44475
     1.15323
     1.06117
     1.41406
     0.89239
     0.53183
     0.24798
     0.33236
     0.08687
     0.14825
     0.64690
     3.00976
     3.16320
     0.98445
     0.86938
     0.53950
     0.98445
     1.46009
     1.78230
     2.28863
     2.36535
     2.37302
     2.18123
     2.28863
     2.02012
     1.67490
     1.67490
     1.39105
     1.39872
     1.19159
     1.03815
     0.90774
     0.77732
     1.05350
     0.73129
     0.68526
     0.55484
     0.75430
     0.57019
     0.54717
     0.36305
     0.43210
     0.73129
     0.60854
     0.50881
     0.38607
     0.70060
     0.67759
     0.66992
     0.96911
     0.72362
     0.59320
     0.62389
     0.62389
     0.85404
     0.82335
     0.40908
     0.43977
     0.74663
     0.83102
     0.53950
     0.56251
     0.35538
     0.32469
     0.10222
     0.68526
     0.62389
     0.15592
     0.11756
     0.24798
     0.35538
     0.53183
     0.25565
     0.31702
     0.10989
     0.23263
     0.23263
     0.41675
     0.27099
     0.15592
    -0.23534
     0.16359
     0.59320
     0.14825
     0.09454
    -0.00519
     0.07153
     0.01783
     0.24798
     0.02550
     0.08687
    -0.18931
     0.13290
     0.24798
     0.37839
     0.07153
    -0.09725
    -0.05122
     0.30168
     0.16359
     0.03317
     0.20195
     0.10222
     0.01783
     0.19428
     0.14825
     0.31702
     0.25565
     0.11756
     0.17893
     0.28633
     0.22496
     0.18660
     0.07153
     0.44744
     0.36305
     0.28633
     0.36305
     0.40141
     0.29401
     0.33236
     0.37072
     0.17893
     0.23263
     0.39374
     0.35538
    -0.28137
    -0.68796
    -0.48083
    -0.87975
    -0.40411
    -0.08190
     1.24529
     2.18890
     0.24798
     0.21729
     0.30935
     0.17126
     0.43210
     0.93842
     1.52147
     1.72860
     1.84368
     1.74394
     1.48311
     1.12254
     1.03048
     1.09953
     0.89239
     0.56251
     0.45511
     0.30935
     0.30168
     0.10222
     0.08687
     0.07920
     0.12523
    -0.03587
     0.00248
    -0.10492
     0.05619
    -0.23534
    -0.19698
     0.33236
     0.17126
     0.11756
     0.05619
    -0.00519
    -0.07423
     0.10989
     0.06386
     0.24030
     0.09454
     0.01016
    -0.00519
     0.32469
     0.28633
     0.04851
    -0.18931
     0.15592
     0.14825
     0.10989
     0.20195
     0.13290
    -0.05889
    -0.08190
     0.15592
     0.37072
     0.28633
     0.24030
     0.12523
     0.26332
     0.12523
     0.22496
    -0.05122
     0.23263
     0.42442
     0.15592
     0.38607
     0.36305
     0.29401
     0.15592
     0.28633
     0.35538
     0.18660
     0.14057
     0.30168
     0.36305
     0.31702
     0.28633
     0.17893
     0.29401
     0.45511
     0.17893
     0.26332
     0.37072
     0.12523
     0.24030
     0.25565
     0.05619
     0.22496
     0.14057
     0.14057
     0.14057
     0.03317
     0.14825
    -0.03587
    -0.19698
     0.17126
     0.20195
     0.15592
     0.01783
    -0.11259
     0.25565
     0.04084
     0.24798
     0.23263
     0.31702
     0.15592
     0.24030
     0.14825
     0.35538
     0.56251
     0.06386
     0.48580
     0.73896
     0.55484
     0.66224
     0.39374
     0.53950
     0.37072
    -0.20465
    -0.15862
    -0.03587
    -0.54220
    -0.59590
    -0.08958
     2.11985
     2.70290
     0.47813
     0.57019
     0.40908
     0.28633
     0.73129
     1.24529
     1.59051
     1.57517
     1.55983
     1.73627
     1.72860
     1.50612
     0.98445
     0.98445
     0.86171
     0.68526
     0.46278
     0.31702
     0.40908
    -0.08958
     0.12523
     0.22496
     0.09454
     0.07153
     0.01016
    -0.19698
     0.12523
    -0.03587
    -0.02820
    -0.05889
     0.11756
     0.17126
     0.16359
     0.09454
     0.27866
     0.15592
     0.07153
     0.24798
     0.10222
     0.19428
     0.15592
     0.24798
     0.30168
     0.24030
     0.24798
     0.14057
     0.21729
     0.17893
     0.16359
    -0.14328
     0.08687
     0.21729
     0.06386
     0.26332
     0.12523
     0.08687
     0.18660
     0.04084
     0.15592
     0.20962
     0.09454
    -0.03587
     0.14825
     0.24030
     0.27099
     0.01783
     0.00248
     0.04851
     0.19428
     0.25565
     0.27866
     0.11756
     0.04851
    -0.01286
     0.00248
     0.26332
     0.24030
     0.17893
    -0.04355
     0.03317
     0.20195
     0.08687
     0.13290
     0.17126
    -0.07423
    -0.10492
     0.16359
     0.17126
     0.01016
    -0.09725
    -0.05889
     0.14825
     0.41675
     0.31702
    -0.00519
     0.08687
     0.20195
     0.27866
    -0.02053
     0.39374
     0.42442
     0.01016
     0.33236
     0.51648
     0.61621
     0.31702
     0.14057
     0.33236
     0.37839
     0.50881
     0.34004
    -0.04355
    -0.50384
    -0.36575
    -0.67262
    -0.45781
    -0.31205
     1.07651
     2.36535
     0.62389
     0.10222
     0.32469
     0.09454
     0.29401
     1.07651
     1.39105
     1.79765
     1.76696
     1.66723
     1.66723
     1.27597
     1.23762
     1.20693
     0.61621
     0.65457
     0.51648
     0.70060
     0.27866
     0.25565
    -0.01286
    -0.02053
     0.07920
     0.01783
    -0.13560
    -0.05122
    -0.15095
    -0.03587
    -0.09725
    -0.01286
     0.11756
     0.14825
     0.31702
     0.30168
     0.25565
     0.08687
     0.04084
     0.17126
     0.26332
     0.48580
     0.07920
    -0.01286
     0.10222
     0.19428
     0.04851
     0.26332
     0.13290
    -0.15862
     0.06386
     0.09454
     0.40908
     0.16359
    -0.05122
     0.01783
     0.42442
     0.45511
     0.37839
     0.27099
     0.10989
     0.30935
     0.11756
     0.30935
     0.47813
     0.17893
     0.14057
     0.30935
     0.39374
     0.37839
     0.02550
    -0.01286
     0.04084
     0.17126
     0.28633
     0.01783
     0.17893
     0.02550
    -0.07423
     0.24030
     0.43210
     0.17126
    -0.05122
     0.05619
     0.06386
     0.16359
     0.18660
     0.07920
     0.07153
     0.15592
     0.23263
     0.29401
     0.25565
     0.16359
     0.05619
     0.05619
     0.43977
     0.40908
     0.28633
     0.34004
     0.43210
     0.52416
     0.41675
     0.46278
     0.54717
     0.50881
     0.68526
     0.63156
     0.66224
     0.66992
     0.63923
     0.78499
     1.00747
     1.26830
     1.06884
     1.27597
     1.46009
     1.67490
     1.66723
     1.49845
     1.13021
     0.87705
     1.04583
     0.82335
     0.09454
     0.19428
    -0.44247
     0.25565
     3.35499
     3.18621
     1.67490
     0.82335
     0.10222
     0.34771
     1.24529
     1.57517
     1.88971
     2.11985
     2.39603
     2.38836
     2.08917
     1.71326
     1.32200
     0.66224
     0.74663
     0.69293
     0.27099
    -0.26602
    -0.56522
    -0.35041
    -0.39644
    -0.41178
    -0.66495
    -0.72632
    -0.84139
    -0.65728
    -0.64960
    -0.68796
    -0.57289
    -0.74934
    -0.79536
    -0.15095
    -0.06656
    -0.49617
    -0.51919
    -0.52686
    -0.38110
    -0.26602
    -0.44247
    -0.46548
    -0.51151
    -0.39644
    -0.41946
    -0.40411
    -0.45014
    -0.65728
    -0.66495
    -0.44247
    -0.45781
    -0.62659
    -0.58823
    -0.68029
    -0.48083
    -0.53453
    -0.48850
    -0.63426
    -0.27369
    -0.42713
    -0.55754
    -0.48850
    -0.60357
    -0.55754
    -0.73399
    -0.61125
    -0.27369
    -0.52686
    -0.54220
    -0.54220
    -0.48083
    -0.59590
    -0.51151
    -0.63426
    -0.49617
    -0.51919
    -0.18163
    -0.44247
    -0.28137
    -0.30438
    -0.35808
    -0.31205
     0.31702
     0.02550
    -0.13560
    -0.08958
     0.08687
     0.14057
     0.17893
     0.28633
     0.32469
     0.36305
     0.76965
     0.63156
     0.71595
     0.61621
     0.68526
     0.53183
     1.01514
     1.12254
     1.03048
     0.96911
     1.11487
     1.24529
     1.41406
     1.34502
     1.23762
     1.21460
     1.44475
     1.43708
     1.55215
     1.56750
     1.39872
     1.28365
     1.81299
     2.09684
     2.01245
     2.12753
     2.15821
     1.82833
     1.68257
     1.66723
     1.35269
     0.53183
     0.24030
    -1.43211
    -1.47047
     1.57517
     2.61084
     2.77961
     1.43708
     0.14825
    -0.38110
     0.20962
     0.77732
     1.15323
     1.75162
     2.48042
     2.91003
     3.18621
     3.30896
     3.33197
     3.60048
     3.44705
     3.23991
     3.06346
     2.83332
     3.03278
     2.84099
     2.57248
     2.87167
     2.61084
     2.53412
     2.21191
     2.05848
     1.82833
     1.49845
     1.36803
     1.03815
     0.97678
     0.76198
     0.50114
     0.53183
     0.55484
     0.14825
    -0.16629
    -0.19698
    -0.45781
    -0.21999
    -0.19698
    -0.25835
    -0.38877
    -0.41178
    -0.39644
    -0.38877
    -0.27369
    -0.40411
    -0.36575
    -0.54987
    -0.41946
     0.07920
    -0.04355
     0.26332
     0.27866
     0.27866
     0.42442
     0.61621
     0.86938
     0.80033
     0.73896
     0.55484
     0.80033
     1.01514
     0.96911
     0.68526
     0.70060
     0.97678
     0.75430
     0.70827
     0.56251
     0.47045
     0.29401
     0.17126
     0.22496
     0.16359
     0.14057
     0.19428
    -0.08190
     0.10222
     0.17126
     0.01016
    -0.28904
    -0.01286
    -0.05122
    -0.05889
    -0.18931
    -0.05122
    -0.12026
    -0.42713
    -0.33507
    -0.19698
     0.13290
    -0.10492
    -0.49617
    -0.38110
    -0.27369
    -0.25068
    -0.45781
    -0.28904
    -0.16629
    -0.44247
    -0.19698
    -0.12026
    -0.08190
    -0.28904
    -0.26602
    -0.18931
     0.03317
     0.29401
     0.22496
     0.47045
     0.54717
     0.59320
     0.41675
     0.40908
     0.83102
     0.54717
    -0.09725
    -0.75701
    -2.73629
    -4.00211
    -2.46778
    -0.10492
     1.51380
     0.96144
    -0.94880
    -2.00748
    -2.03817
    -1.62390
    -1.32471
    -0.82605
     0.17126
     0.46278
     0.84636
     1.24529
     1.12254
     0.97678
     1.07651
     1.03815
     0.83869
     0.79266
     0.33236
     0.29401
     0.30168
     0.35538
     0.47045
    -0.05122
     0.05619
     0.10222
     0.17893
     0.30935
     0.17126
    -0.02053
    -0.09725
    -0.05889
    -0.02053
     0.14825
     0.09454
    -0.15095
    -0.32740
    -0.21232
    -0.04355
    -0.30438
    -0.30438
    -0.22766
    -0.34274
    -0.31972
    -0.30438
    -0.31972
    -0.53453
    -0.48083
    -0.54987
    -0.12026
    -0.12793
    -0.30438
    -0.47316
    -0.49617
    -0.32740
    -0.51919
    -0.38877
    -0.06656
    -0.35808
    -0.26602
    -0.10492
    -0.13560
    -0.15862
    -0.29671
    -0.34274
    -0.07423
     0.10222
    -0.08190
    -0.16629
    -0.10492
    -0.11259
    -0.18163
    -0.24301
     0.00248
     0.05619
    -0.19698
     0.07920
    -0.15095
    -0.17396
    -0.14328
    -0.08190
    -0.20465
     0.07920
    -0.05122
    -0.02820
     0.02550
    -0.04355
     0.12523
    -0.37343
    -0.06656
    -0.01286
    -0.18931
    -0.03587
     0.02550
    -0.12026
    -0.30438
    -0.17396
    -0.21232
     0.04851
    -0.16629
    -0.25835
    -0.24301
    -0.28137
    -0.00519
    -0.08958
    -0.02820
     0.04084
    -0.14328
     0.13290
     0.57019
     0.40908
     0.37839
     0.54717
     0.56251
     0.80801
     1.23762
     1.16090
     0.95377
     0.95377
     1.03048
     0.81568
     0.73129
     0.60854
    -0.84139
    -2.69026
    -3.15055
    -2.45244
     0.86938
     1.38338
     0.86938
    -0.14328
    -1.47047
    -1.43978
    -1.22498
    -0.45781
     0.15592
     0.86171
     1.30666
     1.88203
     2.21191
     1.83600
     2.03547
     2.02779
     1.84368
     1.71326
     1.26063
     0.99212
     0.99212
     0.90774
     0.91541
     0.59320
     0.61621
     0.39374
     0.19428
     0.53183
     0.65457
     0.20962
     0.17126
     0.16359
     0.10989
     0.13290
    -0.10492
    -0.08190
     0.01016
    -0.09725
    -0.04355
    -0.11259
    -0.20465
    -0.08958
    -0.33507
    -0.28137
    -0.02053
    -0.32740
    -0.31205
    -0.08958
    -0.19698
    -0.28137
    -0.04355
    -0.15095
    -0.12793
    -0.04355
    -0.03587
    -0.18931
    -0.18931
    -0.24301
    -0.08958
    -0.13560
     0.01783
    -0.21232
    -0.11259
    -0.10492
     0.04851
    -0.08190
    -0.22766
    -0.34274
    -0.25835
    -0.05889
    -0.01286
    -0.12026
    -0.21999
    -0.22766
    -0.12793
    -0.07423
     0.05619
     0.00248
    -0.41178
    -0.21999
    -0.12026
    -0.04355
    -0.10492
    -0.22766
    -0.38110
    -0.15095
     0.04084
     0.03317
    -0.13560
    -0.23534
    -0.42713
    -0.42713
    -0.15095
     0.05619
    -0.38877
    -0.31972
    -0.28137
    -0.02820
    -0.07423
    -0.02053
    -0.37343
    -0.22766
    -0.05889
     0.14825
     0.08687
     0.02550
     0.09454
    -0.18931
     0.04851
     0.60854
     0.18660
     0.21729
     0.11756
     0.31702
     0.43210
     0.37839
     0.22496
     0.12523
     0.30935
     0.31702
     0.60854
     0.53950
     0.78499
     0.66992
     0.54717
     1.13021
     1.15323
     0.99980
     0.96911
     1.04583
     1.22995
     0.84636
    -0.10492
    -1.86939
    -3.02014
    -3.31933
    -1.03319
     0.86938
     1.42941
     0.63923
    -0.64193
    -1.40910
    -1.17895
    -1.00250
    -0.17396
     0.51648
     1.22995
     1.91272
     2.21959
     2.50344
     2.64153
     2.55714
     2.72591
     2.35767
     2.00478
     1.67490
     1.42941
     1.40639
     1.36036
     0.80801
     0.60087
     0.52416
     0.50881
     0.51648
     0.30168
    -0.06656
     0.03317
     0.12523
     0.00248
     0.09454
    -0.10492
    -0.43480
    -0.56522
    -0.48083
    -0.02820
    -0.25835
    -0.44247
    -0.49617
    -0.46548
    -0.18931
    -0.19698
    -0.42713
    -0.35808
    -0.34274
    -0.35808
    -0.18931
    -0.14328
    -0.27369
    -0.31205
    -0.45014
    -0.02820
     0.08687
    -0.06656
    -0.10492
    -0.25835
    -0.14328
    -0.12026
    -0.12793
    -0.17396
    -0.11259
    -0.07423
     0.06386
     0.07153
     0.02550
    -0.08190
    -0.28137
    -0.05122
     0.17893
    -0.05889
    -0.09725
     0.02550
    -0.15862
    -0.15095
    -0.02820
     0.04084
    -0.06656
    -0.05889
    -0.12793
    -0.21999
    -0.10492
    -0.29671
    -0.40411
    -0.33507
     0.28633
    -0.18931
    -0.40411
    -0.38110
    -0.17396
    -0.19698
    -0.28137
    -0.21999
    -0.28904
    -0.25068
    -0.25835
    -0.18931
    -0.14328
    -0.31205
    -0.36575
    -0.37343
     0.01016
     0.01016
    -0.11259
    -0.22766
    -0.19698
    -0.23534
    -0.05122
    -0.15095
    -0.25835
    -0.21999
    -0.20465
     0.13290
     0.08687
     0.10222
    -0.25068
    -0.30438
     0.02550
     0.34771
     0.27099
     0.43210
     0.24030
     0.30935
     0.57019
     0.90007
     1.03815
     1.10720
     0.93842
     1.00747
     1.09953
     1.36803
     1.36036
     1.47544
     1.02281
     0.65457
    -1.75432
    -3.18891
    -3.23494
    -1.88474
    -0.88742
    -0.41946
    -0.09725
    -0.58056
    -1.89241
    -2.01515
    -1.60089
    -0.66495
    -0.05122
     0.42442
     1.47544
     2.40370
     2.66454
     2.89469
     3.33964
     3.18621
     3.27827
     3.10949
     3.00209
     2.88702
     2.55714
     2.24260
     1.88971
     1.42941
     1.25296
     1.09953
     0.43977
     0.76965
     0.51648
     0.40141
     0.35538
     0.24798
     0.20195
     0.07920
    -0.06656
     0.00248
    -0.14328
    -0.13560
    -0.09725
    -0.08958
    -0.14328
     0.01016
    -0.44247
    -0.08190
     0.24030
     0.02550
    -0.02820
    -0.26602
    -0.19698
    -0.21999
    -0.17396
    -0.05889
    -0.13560
    -0.13560
    -0.13560
    -0.15862
     0.01016
    -0.05122
    -0.26602
    -0.39644
     0.02550
    -0.13560
    -0.10492
    -0.10492
    -0.21232
    -0.23534
    -0.20465
    -0.09725
    -0.04355
    -0.18931
    -0.32740
    -0.38877
    -0.20465
    -0.10492
    -0.27369
    -0.53453
    -0.11259
    -0.34274
    -0.19698
    -0.17396
    -0.29671
    -0.35808
    -0.49617
    -0.41178
    -0.21232
    -0.21999
    -0.31205
    -0.42713
    -0.31205
    -0.23534
    -0.03587
    -0.60357
    -0.30438
    -0.28137
    -0.35041
    -0.15095
    -0.06656
    -0.25835
    -0.27369
    -0.12793
    -0.19698
     0.13290
     0.21729
    -0.02820
     0.08687
     0.13290
     0.21729
     0.01016
     0.01016
     0.37072
     0.19428
     0.54717
     0.69293
     0.78499
     0.83869
     0.88472
     0.59320
     0.76965
     1.06117
     1.65188
     2.94839
     2.91770
     2.77961
     2.28096
     1.52914
     0.34771
    -1.01017
    -1.75432
    -4.47008
    -4.10184
    -1.26333
    -1.87706
    -3.19658
    -2.39874
    -2.83602
    -3.80264
    -4.56981
    -4.62351
    -4.53145
    -3.88703
    -1.85405
     0.17126
     0.72362
     1.42941
     1.84368
     1.72860
     2.31164
     3.50842
     3.48540
     2.81797
     2.81030
     3.43170
     3.91502
     5.46468
     6.01704
     5.41865
     2.77961
     1.22227
     2.13520
     3.82296
     5.30358
     5.38030
     2.15821
     0.61621
     0.90774
     1.37571
     1.22227
     1.13789
     0.39374
    -0.32740
    -0.55754
    -0.71865
    -1.02551
    -0.99483
    -0.69563
    -0.89510
    -0.78002
    -0.29671
    -0.27369
    -0.21232
    -0.21232
    -0.13560
     0.07920
     0.28633
     0.30935
     0.11756
     0.09454
    -0.01286
     0.04851
     0.01016
     0.20195
    -0.06656
    -0.18931
    -0.06656
    -0.09725
    -0.22766
    -0.08958
    -0.41946
    -0.37343
    -0.28904
    -0.31205
    -0.47316
    -0.71098
    -0.45781
    -0.51919
    -0.73399
    -0.30438
    -0.61892
    -0.67262
    -0.70331
    -0.72632
    -0.62659
    -0.82605
    -0.87975
    -0.72632
    -0.64960
    -0.60357
    -0.71098
    -0.78002
    -0.83372
    -0.61892
    -0.90277
    -0.64960
    -0.67262
    -0.74934
    -0.59590
    -0.45014
    -0.57289
    -0.48083
    -0.54220
    -0.42713
    -0.05122
     0.01016
     0.04084
    -0.09725
    -0.03587
     0.22496
     0.27099
     0.50881
     0.90774
     0.65457
     0.72362
     0.93842
     0.93075
     1.26063
     1.65188
     2.81797
     3.05579
     2.41138
     1.16857
    -0.91811
    -3.34235
    -6.67183
    -5.10682
    -3.12754
    -0.31205
     0.43210
    -1.35539
    -1.99981
    -2.37572
    -3.59551
    -4.30897
    -3.78730
    -2.34503
    -0.75701
     0.71595
     2.02779
     1.99711
     2.44973
     2.40370
     2.35000
     2.74893
     2.57248
     2.03547
     1.82833
     1.51380
     1.48311
     1.20693
     0.75430
     0.80033
     0.96911
     1.03048
     0.82335
     0.73896
     0.81568
     0.63156
     0.35538
     0.56251
     0.81568
     0.60087
     0.56251
     0.78499
     0.77732
     0.52416
     0.38607
     0.44744
     0.57019
     0.70060
     0.81568
     0.88472
     0.67759
     0.89239
     0.86171
     0.81568
     1.13789
     0.94609
     0.99212
     1.12254
     1.05350
     1.09953
     0.96911
     0.84636
     0.83102
     0.95377
     0.81568
     0.75430
     0.53950
     0.40908
     0.43210
     0.28633
     0.56251
     0.33236
     0.04851
     0.14057
     0.17893
     0.16359
    -0.02820
    -0.12793
    -0.21999
    -0.01286
     0.08687
     0.03317
     0.01783
    -0.12026
    -0.12026
    -0.26602
     0.16359
     0.20195
    -0.14328
    -0.13560
     0.04084
    -0.00519
    -0.05889
    -0.05889
    -0.19698
    -0.09725
     0.07153
     0.10989
     0.19428
    -0.02820
    -0.03587
    -0.07423
    -0.05889
     0.40908
     0.20195
     0.01016
     0.17126
     0.20195
     0.49347
     0.61621
     0.54717
     0.63923
     0.86938
     1.33735
     1.06884
     0.66224
     0.93842
     1.33735
     1.54448
     1.04583
    -1.16360
    -2.93575
    -3.91772
    -2.88972
    -0.68796
    -1.05620
     0.66992
    -0.27369
    -1.62390
    -2.46011
    -2.36038
    -1.89241
    -1.26333
    -0.56522
     0.08687
     1.25296
     1.65188
     1.64421
     1.88203
     1.87436
     2.06615
     1.86669
     1.66723
     1.48311
     1.33735
     1.29132
     0.81568
     0.89239
     0.81568
     0.61621
     0.34771
     0.66992
     0.74663
     0.38607
     0.34771
     0.29401
     0.30935
     0.32469
     0.25565
     0.04851
     0.13290
     0.01783
     0.20195
     0.07920
     0.17126
    -0.09725
    -0.14328
    -0.00519
     0.38607
     0.12523
    -0.00519
     0.22496
     0.10222
     0.28633
     0.40141
     0.27099
     0.34004
     0.36305
     0.46278
     0.67759
     0.70827
     0.44744
     0.19428
     0.11756
     0.36305
     0.50881
     0.38607
     0.25565
     0.07920
     0.17893
     0.10222
     0.26332
    -0.05122
    -0.12793
    -0.08190
    -0.16629
     0.04084
    -0.05889
    -0.17396
    -0.35041
     0.04084
     0.07153
    -0.02053
     0.05619
    -0.17396
    -0.18163
    -0.11259
    -0.02053
    -0.24301
    -0.02053
     0.01783
    -0.19698
    -0.12793
    -0.05122
    -0.09725
    -0.28137
    -0.25835
    -0.11259
    -0.15862
    -0.07423
    -0.11259
    -0.31205
    -0.24301
    -0.28137
    -0.28904
    -0.15095
    -0.27369
    -0.23534
    -0.17396
    -0.19698
    -0.06656
    -0.26602
    -0.35808
     0.13290
     0.02550
    -0.04355
     0.21729
     0.07153
     0.26332
     0.37072
     0.34004
     0.80801
     0.73129
     0.90007
     0.73129
     1.03815
     1.00747
     1.06117
     0.96144
     0.92308
    -0.59590
    -2.57518
    -3.67223
    -3.01247
    -1.05620
    -0.42713
     0.08687
    -0.28904
    -1.40910
    -2.32969
    -2.36038
    -1.70062
    -1.03319
    -0.54220
    -0.07423
     0.79266
     1.63654
     2.15054
     2.46508
     2.26562
     1.91272
     2.06615
     1.81299
     1.97409
     1.75929
     1.59051
     1.36036
     1.05350
     1.01514
     0.93075
     0.44744
     0.28633
     0.51648
     0.34004
     0.28633
     0.19428
    -0.04355
    -0.22766
    -0.25068
    -0.08958
    -0.11259
    -0.17396
    -0.20465
    -0.29671
    -0.14328
    -0.09725
    -0.12026
    -0.48083
    -0.16629
    -0.12793
    -0.12026
    -0.02820
    -0.26602
    -0.25835
    -0.11259
    -0.30438
    -0.12793
     0.11756
    -0.17396
    -0.29671
    -0.18163
    -0.12793
    -0.26602
    -0.37343
    -0.23534
    -0.04355
    -0.10492
    -0.12026
    -0.21999
    -0.09725
    -0.09725
    -0.04355
    -0.25068
     0.00248
    -0.01286
    -0.17396
    -0.09725
     0.04084
    -0.15862
    -0.08190
    -0.18931
     0.12523
     0.05619
    -0.05122
    -0.08958
    -0.24301
    -0.19698
    -0.18163
    -0.24301
    -0.00519
    -0.07423
    -0.31205
    -0.06656
    -0.02820
    -0.14328
    -0.26602
    -0.28904
    -0.11259
    -0.19698
    -0.25068
     0.01783
    -0.20465
    -0.28904
    -0.24301
    -0.26602
     0.04084
    -0.06656
    -0.09725
    -0.33507
    -0.25835
    -0.12793
    -0.12793
    -0.37343
    -0.12793
    -0.20465
    -0.23534
     0.02550
     0.01016
    -0.18931
    -0.35808
    -0.15095
    -0.07423
     0.10222
     0.02550
    -0.02053
     0.14825
     0.27099
     0.41675
     0.23263
     0.70827
     0.89239
     0.81568
     1.07651
     1.15323
     1.26830
     1.16090
     1.36803
     2.31932
     2.74893
     2.87935
     1.18392
    -0.51919
    -3.04315
    -6.25756
    -8.44398
    -4.71557
    -2.17626
    -0.78002
    -1.07922
    -2.89739
    -3.66455
    -4.79228
    -5.32930
    -4.94572
    -3.44975
    -1.63157
    -0.21999
     0.88472
     1.74394
     2.31932
     2.58782
     2.81030
     3.11717
     2.91003
     2.68755
     2.67221
     2.39603
     2.13520
     1.65188
     1.46777
     1.50612
     1.46009
     1.51380
     1.55983
     2.00478
     2.54947
     3.06346
     3.07881
     2.47275
     1.69791
     1.47544
     2.65687
     3.10949
     3.29361
     2.13520
     1.42174
     1.77463
     1.85902
     1.88971
     1.39872
     1.12254
     0.84636
     0.40141
     0.09454
    -0.07423
    -0.05889
    -0.38110
    -0.36575
    -0.18931
    -0.21999
    -0.28137
    -0.38877
    -0.36575
    -0.11259
    -0.08958
    -0.06656
    -0.17396
    -0.15095
    -0.07423
    -0.01286
    -0.09725
     0.20195
    -0.15862
    -0.25835
    -0.09725
     0.03317
    -0.21232
    -0.09725
    -0.31205
    -0.23534
     0.02550
     0.04084
    -0.09725
    -0.17396
    -0.20465
    -0.25835
    -0.31205
     0.01016
    -0.28904
    -0.42713
    -0.29671
    -0.21999
    -0.15095
    -0.20465
    -0.40411
    -0.39644
    -0.29671
    -0.23534
    -0.37343
    -0.22766
    -0.46548
    -0.31972
    -0.51919
    -0.09725
    -0.02053
    -0.39644
    -0.15862
    -0.26602
    -0.19698
    -0.33507
    -0.21999
    -0.37343
    -0.02053
    -0.02053
    -0.16629
    -0.10492
    -0.08190
    -0.15095
    -0.03587
     0.13290
     0.37072
     0.20195
     0.53183
     0.81568
     1.33735
     1.68257
     2.06615
     2.08917
     2.05081
     2.67221
     3.07881
     3.87666
     5.50304
     3.32430
    -1.47047
    -4.23225
    -3.15823
    -3.81032
    -3.77196
    -3.37303
    -3.27330
    -2.76697
    -4.35500
    -5.52876
    -6.47237
    -6.07345
    -5.15285
    -4.63885
    -3.81032
    -2.61354
    -0.97948
     0.28633
     1.64421
     2.31932
     2.21959
     2.73358
     3.04045
     3.09415
     2.81797
     2.51878
     2.33466
     2.61084
     3.01743
     2.77961
     2.28863
     1.65188
     1.36803
     1.48311
     1.91272
     2.35000
     2.13520
     2.13520
     2.10451
     2.16588
     2.17356
     1.85902
     2.10451
     2.14287
     2.47275
     2.43439
     2.36535
     2.27329
     2.36535
     2.55714
     2.75660
     3.04812
     2.64920
     2.25794
     2.10451
     1.98176
     1.96642
     1.71326
     1.20693
     1.23762
     0.90007
     0.80033
     0.48580
     0.12523
    -0.23534
    -0.45781
    -0.67262
    -0.26602
    -0.60357
    -0.90277
    -0.81838
    -0.81071
    -0.60357
    -0.75701
    -0.79536
    -0.84907
    -0.65728
    -0.57289
    -0.61892
    -0.64960
    -0.71098
    -0.71865
    -0.78002
    -0.48083
    -0.33507
    -0.57289
    -0.51151
    -0.59590
    -0.40411
    -0.40411
    -0.42713
    -0.62659
    -0.51919
    -0.36575
    -0.35808
    -0.38877
    -0.54220
    -0.48850
    -0.76468
    -0.38877
    -0.13560
    -0.68796
    -0.38110
    -0.60357
    -0.49617
    -0.46548
    -0.35041
    -0.60357
    -0.41946
    -0.44247
    -0.11259
    -0.05889
    -0.09725
    -0.11259
    -0.19698
     0.05619
    -0.06656
    -0.33507
    -0.18931
     0.14825
    -0.36575
    -1.17127
    -1.79268
    -2.94342
    -2.83602
    -1.74665
     0.50881
     0.32469
    -0.18931
    -1.01017
    -1.88474
    -1.73130
    -0.87975
    -0.28904
     0.01016
     0.59320
     0.83102
     1.10720
     1.29899
     1.23762
     1.03048
     0.93842
     0.93075
     0.72362
     0.75430
     0.67759
     0.42442
     0.14825
     0.22496
     0.16359
    -0.04355
    -0.02820
     0.08687
    -0.07423
    -0.09725
    -0.21999
    -0.30438
    -0.17396
    -0.38110
    -0.21999
    -0.10492
    -0.34274
    -0.45014
    -0.66495
    -0.63426
    -0.22766
    -0.56522
    -0.37343
    -0.71098
    -0.49617
    -0.43480
    -0.48083
    -0.45014
    -0.55754
    -0.48083
    -0.32740
    -0.25835
    -0.21232
    -0.31205
    -0.63426
    -0.50384
    -0.05122
    -0.21232
    -0.15862
    -0.21232
    -0.35041
    -0.27369
    -0.24301
    -0.31205
    -0.20465
    -0.31205
    -0.26602
    -0.27369
    -0.12793
    -0.07423
    -0.25835
    -0.53453
    -0.18163
    -0.12793
    -0.22766
    -0.04355
    -0.11259
    -0.04355
    -0.12793
     0.01783
     0.12523
     0.09454
     0.00248
     0.11756
     0.04851
     0.27099
     0.23263
     0.07920
     0.05619
     0.47045
     0.24798
     0.48580
     0.28633
     0.23263
     0.24030
     0.14057
     0.21729
     0.29401
     0.37072
     0.27866
     0.27099
     0.30168
     0.20962
     0.20195
     0.20962
    -0.02053
    -0.02053
     0.34771
     0.43210
     0.30168
     0.25565
     0.33236
     0.31702
     0.53183
     0.51648
     0.66992
     0.72362
     0.86938
     0.78499
     0.81568
     0.25565
    -0.50384
    -1.29402
    -1.40142
    -1.03319
    -0.13560
     1.46009
     0.71595
     0.43210
    -0.20465
    -0.89510
    -0.90277
    -0.53453
     0.05619
     0.62389
     0.88472
     0.73896
     1.19926
     1.38338
     1.36803
     1.28365
     1.13789
     0.73896
     0.59320
     0.59320
     0.62389
     0.61621
     0.57786
     0.61621
     0.48580
     0.52416
     0.59320
     0.44744
     0.26332
     0.44744
     0.53950
     0.55484
     0.24030
     0.17893
     0.05619
    -0.08958
     0.00248
     0.25565
    -0.10492
    -0.23534
    -0.31205
    -0.18163
    -0.18931
    -0.40411
    -0.47316
    -0.20465
    -0.31205
    -0.17396
     0.04084
    -0.11259
     0.03317
    -0.02053
     0.14825
     0.17893
     0.45511
     0.26332
     0.43210
     0.31702
     0.51648
     0.43210
     0.10989
     0.72362
     0.66224
     0.56251
     0.61621
     0.51648
     0.39374
     0.34771
     0.46278
     0.60087
     0.45511
     0.67759
     0.40908
     0.34771
     0.47813
     0.45511
     0.19428
     0.20962
     0.32469
     0.27099
     0.22496
     0.30168
     0.24030
     0.14057
    -0.02820
     0.11756
     0.36305
     0.04084
    -0.05889
    -0.15095
    -0.05889
     0.66992
     0.68526
    -0.06656
    -0.04355
    -0.36575
    -0.23534
    -0.23534
    -0.17396
    -0.05889
    -0.24301
    -0.51919
    -0.40411
    -0.35808
    -0.57289
    -0.84139
    -0.68029
    -0.76468
    -0.65728
    -0.86441
    -0.68796
    -0.61892
    -0.58056
    -0.31972
    -0.29671
    -0.18163
    -0.15095
    -0.05889
     0.18660
     0.20962
    -0.35808
    -1.24032
    -1.57020
    -2.09187
    -2.13023
    -1.96912
     0.52416
     0.70060
    -0.28137
    -0.63426
    -1.23265
    -1.57787
    -1.32471
    -0.82605
    -0.37343
     0.40908
     0.69293
     0.75430
     0.78499
     0.80033
     0.76965
     0.58553
     0.60854
     0.64690
     0.24030
     0.22496
     0.35538
     0.29401
    -0.00519
    -0.05122
     0.14825
     0.34004
     0.43210
     0.25565
     0.26332
     0.14057
     0.43210
     0.44744
     0.37072
     0.69293
     0.44744
     0.39374
     0.56251
     0.57786
     0.47045
     0.25565
     0.38607
     0.37072
     0.43210
     0.51648
     0.12523
     0.17126
     0.18660
     0.26332
     0.17126
     0.44744
     0.17126
     0.10989
     0.28633
     0.47813
     0.30168
     0.27099
     0.17893
     0.41675
     0.43977
     0.63923
     0.32469
     0.30168
     0.37839
     0.50114
     0.27866
     0.50114
     0.43210
     0.23263
     0.30935
     0.31702
     0.52416
     0.26332
     0.14057
     0.01783
     0.40141
     0.37072
     0.35538
     0.03317
     0.12523
     0.24798
     0.16359
     0.19428
     0.36305
     0.08687
     0.19428
     0.24798
     0.37072
     0.20195
     0.03317
     0.02550
     0.20195
     0.23263
     0.28633
     0.13290
    -0.03587
     0.01016
     0.01783
     0.01016
     0.24030
     0.04851
    -0.24301
     0.05619
     0.02550
     0.02550
     0.04851
    -0.12026
    -0.05889
     0.17893
     0.15592
     0.10989
     0.14825
     0.14057
     0.30168
     0.36305
     0.75430
     0.76198
     0.43977
     0.60087
     0.45511
    -0.51151
    -1.38608
    -2.13023
    -1.53951
    -0.93345
     1.26063
     0.66992
     0.25565
    -0.15095
    -0.81838
    -0.89510
    -0.26602
     0.26332
     0.43210
     0.90774
     1.11487
     1.41406
     1.65188
     1.58284
     1.45242
     1.43708
     1.38338
     1.26830
     0.84636
     0.71595
     0.37839
     0.34771
     0.20962
     0.34004
    -0.15862
    -0.14328
    -0.31205
    -0.21232
    -0.18163
    -0.36575
    -0.45781
    -0.52686
    -0.37343
    -0.33507
    -0.49617
    -0.45781
    -0.60357
    -0.49617
    -0.58823
    -0.22766
    -0.34274
    -0.41178
    -0.35808
    -0.28904
    -0.25068
    -0.28904
    -0.38110
    -0.37343
    -0.03587
    -0.08958
    -0.04355
    -0.20465
    -0.21232
    -0.14328
    -0.21232
    -0.08190
     0.08687
    -0.28904
    -0.20465
    -0.16629
     0.00248
    -0.13560
    -0.22766
    -0.34274
    -0.27369
     0.03317
    -0.05889
    -0.05122
    -0.15862
    -0.23534
    -0.38877
    -0.30438
    -0.00519
    -0.22766
    -0.19698
    -0.25835
    -0.14328
    -0.15095
    -0.21232
    -0.15862
    -0.38110
    -0.18931
    -0.18931
    -0.24301
    -0.21232
    -0.31972
    -0.48850
    -0.40411
     0.11756
    -0.15095
    -0.25068
    -0.27369
    -0.33507
    -0.18931
    -0.28137
    -0.25835
    -0.35041
    -0.15862
    -0.15095
    -0.15862
    -0.09725
    -0.18931
    -0.31972
    -0.31972
    -0.03587
    -0.02053
    -0.20465
    -0.17396
    -0.28904
    -0.06656
    -0.15862
    -0.17396
    -0.13560
    -0.18163
    -0.11259
    -0.13560
     0.00248
    -0.28137
    -0.28137
    -0.28904
    -0.04355
     0.11756
    -0.14328
    -0.09725
    -0.03587
    -0.02053
     0.33236
     0.45511
     0.63923
     0.63923
     0.71595
     0.38607
     0.35538
     0.17893
    -0.28137
    -1.71596
    -2.66724
    -1.85405
     0.57786
     1.22227
     0.10989
    -0.40411
    -0.77235
    -1.56253
    -1.45513
    -0.72632
    -0.23534
     0.16359
     0.43977
     0.63156
     0.78499
     0.80801
     0.73896
     1.14556
     0.91541
     0.70827
     0.56251
     0.36305
     0.28633
     0.24798
     0.01016
    -0.01286
    -0.04355
    -0.08190
    -0.23534
    -0.09725
    -0.05889
    -0.18163
    -0.48850
     0.10989
     0.31702
     0.33236
     0.50881
     0.24030
     0.30935
     0.47045
     0.47045
     0.32469
     0.53950
     0.53183
     0.53950
     0.78499
     0.57786
     0.49347
     0.20962
     0.30935
     0.40908
     0.09454
     0.06386
    -0.05889
    -0.05889
     0.01016
    -0.16629
    -0.02820
    -0.05122
    -0.12026
    -0.07423
     0.02550
    -0.13560
    -0.15862
    -0.29671
    -0.36575
     0.14057
    -0.08958
    -0.11259
    -0.10492
    -0.08190
    -0.29671
    -0.15095
    -0.28137
    -0.18163
    -0.23534
    -0.18931
    -0.22766
    -0.17396
    -0.25835
    -0.25835
    -0.54220
    -0.12026
    -0.11259
    -0.23534
    -0.22766
    -0.44247
    -0.34274
    -0.41178
    -0.24301
    -0.39644
    -0.49617
    -0.30438
    -0.50384
    -0.30438
    -0.38110
    -0.41178
    -0.73399
    -0.74934
    -0.48083
    -0.67262
    -0.58823
    -0.73399
    -0.78769
    -0.84139
    -0.66495
    -0.79536
    -0.83372
    -0.74934
    -0.81838
    -0.74166
    -0.64193
    -0.58056
    -0.81838
    -0.81071
    -0.37343
    -0.44247
    -0.43480
    -0.28904
    -0.34274
    -0.35808
    -0.36575
    -0.15095
    -0.00519
     0.13290
     0.07920
     0.21729
     0.54717
     0.88472
     0.86171
     0.64690
     0.63156
     0.15592
     0.07153
    -0.71865
    -0.57289
    -0.08190
     1.42941
     2.18890
     2.10451
     1.44475
     0.33236
    -0.02053
     0.11756
     0.66992
     1.16857
     0.96911
     1.59818
     1.48311
     1.38338
     1.29899
     1.05350
     0.69293
     0.43977
     0.38607
     0.30935
     0.14057
    -0.07423
    -0.18163
    -0.29671
    -0.16629
    -0.19698
    -0.51919
    -0.51151
    -0.32740
    -0.47316
    -0.44247
    -0.44247
    -0.59590
    -0.56522
    -0.68029
    -0.42713
    -0.42713
    -0.59590
    -0.51919
    -0.48850
    -0.42713
    -0.33507
    -0.51919
    -0.49617
    -0.28904
    -0.24301
    -0.31205
    -0.18931
    -0.24301
    -0.35041
    -0.27369
    -0.22766
    -0.11259
    -0.06656
    -0.13560
    -0.26602
    -0.28904
    -0.19698
    -0.14328
    -0.31972
    -0.08958
    -0.13560
    -0.01286
    -0.05122
    -0.08190
    -0.18163
    -0.14328
    -0.32740
    -0.02053
    -0.05889
    -0.09725
    -0.26602
    -0.12793
     0.04084
    -0.17396
    -0.41178
    -0.07423
    -0.04355
    -0.29671
    -0.17396
    -0.08190
    -0.15095
    -0.25835
    -0.35808
    -0.08190
    -0.17396
     0.07153
    -0.05889
    -0.21232
    -0.17396
    -0.07423
    -0.21999
    -0.18931
    -0.01286
    -0.15095
    -0.08190
    -0.02820
    -0.14328
    -0.22766
    -0.25835
    -0.22766
    -0.12793
    -0.12793
    -0.20465
    -0.32740
    -0.14328
    -0.30438
    -0.18163
    -0.28904
    -0.14328
    -0.25835
    -0.24301
    -0.12793
    -0.17396
    -0.20465
    -0.29671
    -0.26602
    -0.08958
     0.00248
    -0.09725
    -0.08958
     0.09454
     0.12523
     0.17126
     0.13290
     0.38607
     0.28633
    -1.05620
    -1.41677
    -0.81838
    -0.33507
     0.91541
     1.13789
     1.20693
     0.39374
    -0.15095
    -0.36575
    -0.47316
     0.04851
     0.47045
     0.52416
     0.90007
     0.90774
     0.60854
     0.44744
     0.61621
     0.26332
     0.11756
    -0.22766
    -0.13560
    -0.12026
     0.03317
    -0.14328
    -0.31972
    -0.36575
    -0.35041
    -0.29671
    -0.35808
    -0.21999
    -0.46548
    -0.38877
    -0.28137
    -0.25835
    -0.38110
    -0.41178
    -0.58823
    -0.48083
    -0.23534
    -0.25835
    -0.50384
    -0.54987
    -0.58823
    -0.44247
    -0.57289
    -0.32740
    -0.57289
    -0.61892
    -0.54220
    -0.33507
    -0.40411
    -0.43480
    -0.79536
    -0.58823
    -0.48850
    -0.38110
    -0.64960
    -0.69563
    -0.63426
    -0.55754
    -0.75701
    -0.51151
    -0.51919
    -0.78769
    -0.64193
    -0.51151
    -0.52686
    -0.67262
    -0.66495
    -0.64193
    -0.41946
    -0.25835
    -0.40411
    -0.50384
    -0.44247
    -0.38110
    -0.52686
    -0.41178
    -0.35041
    -0.52686
    -0.40411
    -0.31972
    -0.28904
    -0.43480
    -0.42713
    -0.54987
    -0.30438
    -0.31205
    -0.26602
    -0.39644
    -0.31972
    -0.35041
    -0.29671
    -0.38110
     0.07920
    -0.04355
    -0.25835
    -0.05122
    -0.08958
     0.07920
    -0.08190
    -0.26602
    -0.05889
     0.14057
     0.14057
     0.01783
     0.06386
     0.01016
     0.01016
     0.04084
     0.16359
     0.12523
    -0.10492
     0.07153
    -0.12026
     0.05619
    -0.05122
    -0.05122
    -0.11259
    -0.12793
     0.14057
    -0.06656
    -0.08190
    -0.20465
    -0.31972
    -0.30438
     0.02550
     0.10989
    -0.17396
    -0.05122
     0.04084
     0.50114
     0.39374
    -0.54987
    -1.37841
    -1.70062
    -0.76468
     1.09186
     1.03815
     0.88472
    -0.04355
    -0.72632
    -0.31205
    -0.08958
    -0.25068
    -0.16629
     0.18660
     0.41675
     0.60854
     0.37072
     0.17126
     0.02550
     0.17893
     0.12523
     0.06386
    -0.14328
    -0.12793
    -0.25835
    -0.42713
    -0.05122
    -0.21999
    -0.56522
    -0.25068
    -0.34274
    -0.28904
    -0.28137
    -0.51919
    -0.43480
    -0.58056
    -0.46548
    -0.45014
    -0.53453
    -0.73399
    -0.74934
    -0.94113
    -0.37343
    -0.56522
    -0.82605
    -0.58823
    -0.70331
    -0.57289
    -0.58823
    -0.81071
    -0.81071
    -0.81838
    -0.57289
    -0.56522
    -0.62659
    -0.74934
    -0.84139
    -0.94880
    -0.64193
    -0.58056
    -0.94113
    -0.89510
    -0.93345
    -0.76468
    -0.70331
    -0.81071
    -1.01784
    -0.95647
    -0.58056
    -0.63426
    -0.54220
    -0.78769
    -0.71098
    -0.81838
    -0.77235
    -0.42713
    -0.37343
    -0.52686
    -0.53453
    -0.45014
    -0.34274
    -0.28904
    -0.43480
    -0.44247
    -0.36575
    -0.17396
    -0.21232
    -0.20465
    -0.32740
    -0.38110
    -0.45014
    -0.09725
     0.00248
    -0.19698
    -0.35808
    -0.33507
    -0.32740
    -0.25068
    -0.31972
    -0.32740
    -0.25835
    -0.28137
    -0.14328
    -0.08190
    -0.18931
    -0.16629
    -0.35041
    -0.00519
     0.14825
    -0.19698
    -0.02820
    -0.02820
    -0.01286
     0.17893
     0.06386
     0.13290
     0.19428
     0.08687
     0.08687
     0.26332
     0.14825
     0.10222
    -0.12026
     0.04851
     0.37072
     0.15592
     0.17893
     0.10989
     0.09454
     0.10989
     0.17893
     0.14057
     0.34771
     0.43977
     0.50881
     0.60087
     0.62389
    -0.38110
    -1.40142
    -1.50883
    -0.73399
     1.03815
     1.44475
     1.30666
     0.40141
    -0.19698
    -0.21232
    -0.20465
     0.01016
     0.24030
     0.79266
     0.96911
     1.00747
     0.89239
     0.65457
     0.37839
     0.70827
     0.66992
     0.48580
     0.44744
     0.22496
     0.16359
     0.12523
    -0.03587
    -0.01286
     0.02550
     0.11756
    -0.07423
     0.16359
     0.20195
    -0.12026
    -0.37343
    -0.08958
     0.12523
    -0.11259
    -0.05122
    -0.18163
    -0.35041
    -0.25068
    -0.16629
    -0.24301
    -0.14328
    -0.37343
    -0.36575
    -0.34274
    -0.17396
    -0.29671
    -0.48083
    -0.31972
    -0.14328
    -0.19698
    -0.17396
    -0.25835
    -0.48083
    -0.32740
    -0.35041
    -0.20465
    -0.07423
    -0.15095
    -0.31205
    -0.20465
    -0.23534
    -0.30438
    -0.31205
    -0.39644
    -0.12793
    -0.30438
    -0.19698
    -0.15862
    -0.32740
    -0.35808
    -0.22766
    -0.36575
    -0.28904
    -0.26602
    -0.37343
    -0.25835
    -0.32740
    -0.18931
    -0.35041
    -0.54220
    -0.22766
    -0.16629
    -0.32740
    -0.28904
    -0.35808
    -0.34274
    -0.32740
    -0.30438
    -0.12793
    -0.32740
    -0.31972
    -0.22766
    -0.15862
    -0.11259
    -0.13560
    -0.49617
    -0.37343
     0.07153
    -0.24301
     0.01016
     0.04084
    -0.19698
    -0.14328
    -0.08190
     0.11756
     0.13290
     0.21729
     0.07153
     0.16359
     0.36305
     0.43977
     0.29401
     0.26332
     0.51648
     0.63923
     0.55484
     0.86938
     0.70060
     0.73896
     0.67759
     0.98445
     1.27597
     1.39872
     1.22995
     0.47045
     0.16359
     0.25565
    -0.32740
    -0.85674
    -0.26602
     1.09186
     2.59549
     1.93573
     1.38338
    -0.21232
    -0.34274
    -0.33507
     0.66224
     1.29132
     1.55983
     1.68257
     1.70559
     1.68257
     1.42941
     0.96911
     0.97678
     0.93842
     0.79266
     0.77732
     0.67759
     0.39374
     0.16359
    -0.05122
    -0.01286
     0.10989
    -0.07423
    -0.15862
    -0.13560
    -0.09725
    -0.20465
    -0.37343
    -0.31205
    -0.16629
    -0.46548
    -0.36575
    -0.36575
    -0.39644
    -0.47316
    -0.45781
    -0.35808
    -0.33507
    -0.35808
    -0.49617
    -0.57289
    -0.44247
    -0.50384
    -0.58056
    -0.73399
    -0.50384
    -0.53453
    -0.43480
    -0.15862
    -0.22766
    -0.16629
    -0.15862
     0.07920
     0.25565
     0.24798
     0.34004
     0.16359
     0.35538
     0.44744
     0.53183
     0.30168
     0.46278
     0.50114
     0.22496
     0.22496
     0.11756
    -0.06656
    -0.24301
    -0.39644
    -0.35041
    -0.38110
    -0.28137
    -0.54220
    -0.67262
    -0.51151
    -0.53453
    -0.84139
    -0.68029
    -0.51919
    -0.86441
    -0.69563
    -0.71865
    -0.71098
    -0.69563
    -0.79536
    -0.89510
    -0.64960
    -0.64960
    -0.76468
    -0.75701
    -0.87208
    -0.62659
    -0.66495
    -0.64193
    -0.73399
    -0.65728
    -0.68029
    -0.51151
    -0.58823
    -0.57289
    -0.60357
    -0.71098
    -0.38110
    -0.34274
    -0.41178
    -0.39644
    -0.33507
    -0.37343
    -0.24301
    -0.31972
    -0.14328
    -0.21232
    -0.24301
    -0.05889
     0.01016
     0.04851
    -0.07423
    -0.12026
     0.02550
     0.23263
     0.19428
     0.19428
     0.17126
     0.10222
     0.23263
     0.14057
     0.49347
     0.60087
     0.70060
     0.96144
     1.11487
     0.57019
    -0.31972
    -0.89510
    -0.49617
    -0.64960
    -0.52686
     0.30935
     1.91272
     2.70290
     1.51380
     0.09454
    -0.15095
    -0.05122
     0.30168
     1.19159
     1.83600
     2.13520
     2.02779
     1.92806
     1.68257
     1.63654
     1.75929
     1.61353
     1.23762
     0.91541
     0.87705
     0.73129
     0.66992
     0.96144
     0.52416
     0.53183
     0.63923
     0.55484
     0.59320
     0.37072
     0.28633
     0.29401
     0.51648
     0.54717
     0.31702
     0.38607
     0.32469
     0.29401
     0.33236
     0.47813
     0.29401
     0.16359
     0.34004
     0.35538
     0.43210
     0.32469
     0.37839
     0.15592
     0.41675
     0.40141
     0.32469
     0.40141
     0.36305
     0.39374
     0.27099
     0.57786
     0.66224
     0.34004
     0.41675
     0.36305
     0.44744
     0.54717
     0.28633
     0.40908
     0.41675
     0.60854
     0.58553
     0.53183
     0.38607
     0.44744
     0.29401
     0.42442
     0.65457
     0.27866
     0.36305
     0.36305
     0.53183
     0.56251
     0.21729
     0.22496
     0.40908
     0.38607
     0.40141
     0.47813
     0.16359
     0.17893
     0.33236
     0.14825
     0.40141
     0.27866
     0.09454
     0.22496
     0.20962
     0.26332
     0.33236
     0.04084
     0.02550
     0.24030
     0.29401
     0.24798
     0.19428
     0.10222
     0.09454
    -0.14328
     0.27099
     0.18660
    -0.00519
    -0.07423
     0.08687
     0.13290
     0.17893
     0.09454
    -0.05122
    -0.13560
     0.24798
     0.24798
     0.15592
     0.09454
    -0.03587
    -0.11259
     0.12523
     0.29401
    -0.38110
    -0.85674
    -0.51919
    -0.68796
    -0.39644
    -0.05889
     1.65188
     1.50612
     0.26332
     0.27866
     0.04851
     0.04851
     0.47813
     0.88472
     1.20693
     1.69024
     1.44475
     1.10720
     1.08418
     0.80033
     0.54717
     0.47045
     0.34771
     0.31702
     0.12523
     0.21729
     0.11756
     0.11756
    -0.07423
    -0.21232
    -0.14328
     0.20195
     0.07153
    -0.15862
    -0.05889
    -0.08958
     0.17893
     0.13290
     0.00248
    -0.15862
     0.04851
     0.01783
    -0.05889
     0.04851
    -0.15095
    -0.05889
    -0.21999
    -0.02053
     0.24030
    -0.01286
     0.00248
     0.04084
     0.10989
     0.19428
     0.10222
     0.13290
     0.02550
     0.27866
     0.24030
     0.40141
     0.37072
     0.30935
     0.01016
     0.17126
     0.70827
     0.38607
     0.34771
     0.24798
     0.24798
     0.42442
     0.59320
     0.37072
     0.32469
     0.53183
     0.44744
     0.56251
     0.57786
     0.47813
     0.31702
     0.18660
     0.66992
     0.57786
     0.48580
     0.51648
     0.40908
     0.46278
     0.63923
     0.46278
     0.49347
     0.51648
     0.49347
     0.50114
     0.50881
     0.54717
     0.47045
     0.14825
     0.60087
     0.86938
     0.53183
     0.53950
     0.41675
     0.48580
     0.46278
     0.46278
     0.42442
     0.50881
     0.46278
     0.43977
     0.45511
     0.48580
     0.53950
     0.07920
     0.20195
     0.66224
     0.24798
     0.35538
     0.22496
     0.24030
     0.31702
     0.28633
     0.27866
     0.29401
     0.28633
     0.37839
     0.42442
     0.32469
     0.34771
     0.17893
     0.15592
     0.66992
     0.46278
    -0.04355
    -0.18931
    -0.13560
    -0.30438
    -0.21232
    -0.18163
     2.42672
     2.57248
     0.45511
     0.90774
     0.43977
     0.47045
     0.86171
     1.17624
     1.75162
     1.85902
     1.62887
     1.55215
     1.24529
     1.21460
     1.13021
     0.90774
     0.63156
     0.69293
     0.53950
     0.49347
     0.43977
     0.39374
     0.40908
    -0.03587
     0.37839
     0.47045
     0.53183
     0.50114
     0.28633
     0.31702
     0.43210
     0.52416
     0.50114
     0.50114
     0.39374
     0.15592
     0.45511
     0.53950
     0.36305
     0.30935
     0.24030
     0.48580
     0.42442
     0.50114
     0.40141
     0.30935
     0.43210
     0.45511
     0.47813
     0.47813
     0.47813
     0.61621
     0.63156
     0.66992
     0.74663
     0.47813
     0.33236
     0.73896
     0.60087
     0.71595
     0.76965
     0.52416
     0.44744
     0.61621
     0.69293
     0.66992
     0.76965
     0.57019
     0.63156
     0.60854
     0.79266
     0.72362
     0.49347
     0.75430
     0.89239
     0.70060
     0.79266
     0.80801
     0.70827
     1.08418
     1.17624
     0.93075
     0.90774
     0.80801
     0.87705
     0.85404
     0.99980
     0.94609
     0.52416
     0.76965
     1.04583
     0.80801
     0.86171
     0.71595
     0.60087
     0.53183
     0.53950
     0.65457
     0.75430
     0.64690
     0.57786
     0.60087
     0.77732
     0.81568
     0.65457
     0.52416
     0.86171
     0.69293
     0.90007
     0.73896
     0.61621
     0.65457
     0.65457
     0.83102
     0.85404
     0.85404
     0.71595
     0.65457
     0.83102
     0.92308
     0.76198
     0.53950
     0.93842
     0.85404
     0.98445
     1.06117
     0.70060
    -0.06656
    -0.02053
     0.33236
     0.24798
     0.37072
     0.70060
     2.78729
     1.70559
     0.82335
     1.12254
     0.24030
     0.84636
     0.99980
     1.15323
     1.73627
     1.65188
     1.63654
     1.28365
     0.96144
     0.90007
     0.83102
     0.70060
     0.31702
     0.07920
     0.21729
     0.19428
    -0.03587
    -0.12026
     0.02550
    -0.23534
    -0.04355
     0.09454
    -0.10492
    -0.16629
    -0.31972
    -0.13560
     0.04084
    -0.04355
    -0.08190
    -0.25835
    -0.21999
     0.01783
    -0.12793
    -0.12793
     0.17893
    -0.11259
    -0.00519
     0.07920
     0.20962
    -0.04355
    -0.12026
     0.03317
     0.16359
     0.34771
     0.17893
     0.07153
     0.02550
     0.20195
     0.10989
     0.01016
     0.14057
     0.12523
     0.00248
     0.16359
     0.27866
     0.17126
    -0.07423
     0.10989
     0.19428
     0.37072
     0.40141
     0.22496
     0.22496
     0.34771
     0.32469
     0.27866
     0.53950
     0.48580
     0.27099
     0.50114
     0.59320
     0.54717
     0.40908
     0.37839
     0.34004
     0.56251
     0.57019
     0.49347
     0.32469
     0.30935
     0.40141
     0.36305
     0.41675
     0.51648
     0.02550
     0.38607
     0.40908
     0.45511
     0.37072
     0.26332
     0.34004
     0.37072
     0.60854
     0.43977
     0.39374
     0.53183
     0.50114
     0.50881
     0.55484
     0.75430
     0.35538
     0.57019
     0.48580
     0.77732
     0.51648
     0.53183
     0.38607
     0.54717
     0.62389
     0.57786
     0.47045
     0.27866
     0.41675
     0.53183
     0.27099
     0.63923
     0.45511
     0.35538
     0.51648
     0.65457
     0.58553
    -0.06656
    -0.55754
    -0.37343
    -0.18931
    -0.28137
    -0.81838
     2.01245
     3.18621
     0.61621
     0.43977
     0.23263
     0.43210
     0.48580
     1.12254
     1.67490
     1.67490
     1.65956
     1.42174
     1.26830
     1.28365
     1.19926
     0.70827
     0.61621
     0.12523
     0.27099
    -0.05889
    -0.08190
     0.07920
    -0.51919
    -0.43480
    -0.45014
    -0.32740
    -0.31972
    -0.58823
    -0.67262
    -0.62659
    -0.30438
    -0.45014
    -0.49617
    -0.61892
    -0.56522
    -0.44247
    -0.57289
    -0.01286
    -0.16629
    -0.25068
    -0.08958
     0.02550
    -0.02820
     0.00248
    -0.12026
     0.24030
     0.34004
     0.44744
     0.36305
     0.52416
     0.26332
     0.44744
     0.28633
     0.88472
     0.56251
     0.49347
     0.60854
     0.50881
     0.76965
     0.73129
     0.42442
     0.54717
     0.55484
     0.76198
     0.83102
     0.67759
     0.66992
     0.66224
     0.50114
     0.93075
     0.93075
     0.63923
     0.84636
     0.87705
     0.93842
     1.01514
     0.91541
     0.75430
     1.01514
     1.18392
     1.16857
     1.16857
     1.10720
     1.04583
     1.21460
     1.20693
     1.48311
     1.23762
     1.28365
     1.26063
     1.41406
     1.51380
     1.35269
     1.73627
     5.06576
     2.03547
     0.14057
     0.86938
     1.41406
     1.79765
     1.96642
     1.90505
     2.01245
     1.71326
     1.29132
     1.02281
     0.76198
     0.83102
     0.69293
     0.57786
     0.46278
     0.63156
     0.85404
     0.80801
     0.59320
     0.57786
     0.57019
     0.47813
     0.69293
     0.89239
     0.52416
     0.66992
     0.63156
     0.86171
     0.83869
     0.80801
     0.42442
     0.12523
    -0.05122
     0.17126
    -0.09725
    -0.20465
    -0.41178
     2.18890
     3.14018
     0.94609
     0.48580
    -0.10492
     0.09454
     0.66224
     1.31433
     1.60585
     1.29899
     1.26063
     1.22995
     1.29899
     0.96144
     0.89239
     0.56251
     0.20962
    -0.02053
     0.53950
     0.13290
    -0.21232
    -0.28137
    -0.25835
    -0.25068
    -0.22766
    -0.28904
    -0.37343
    -0.52686
    -0.45781
    -0.45781
    -0.47316
    -0.57289
    -0.73399
    -0.93345
    -0.56522
    -0.36575
    -0.51151
    -0.56522
    -0.50384
    -0.57289
    -0.54220
    -0.44247
    -0.52686
    -0.42713
    -0.54220
    -0.19698
    -0.35808
    -0.27369
    -0.39644
    -0.55754
    -0.22766
    -0.04355
    -0.28137
    -0.15862
    -0.26602
    -0.41946
    -0.32740
    -0.49617
    -0.41946
    -0.31972
    -0.35808
    -0.18931
    -0.13560
    -0.31972
    -0.33507
    -0.61892
    -0.45781
     0.02550
    -0.15862
    -0.30438
    -0.22766
    -0.16629
    -0.02053
     0.14057
     0.07920
     0.16359
     0.20195
     0.30935
     0.36305
     0.33236
     0.36305
     0.25565
     0.10222
     0.67759
     0.66224
     0.51648
     0.32469
     0.27866
     0.17893
     0.34771
     0.27866
     0.16359
     0.17126
     0.20962
     0.02550
     0.18660
     0.20195
     0.03317
    -0.21232
     0.01016
     0.40908
     0.11756
     0.18660
     0.07920
    -0.08190
     0.04084
     0.10222
     0.16359
     0.20962
     0.07920
     0.11756
     0.21729
     0.26332
     0.22496
    -0.12793
    -0.07423
     0.34771
     0.20195
     0.22496
     0.23263
     0.23263
     0.07920
     0.34004
     0.32469
     0.39374
     0.41675
     0.42442
     0.36305
     0.60854
     0.76965
     0.49347
     0.30935
     0.25565
    -0.51151
    -0.85674
    -0.29671
    -0.05122
     1.79765
     2.07382
     1.65956
     1.02281
     0.20962
     0.24030
     0.43210
     0.92308
     1.49078
     1.59051
     1.62120
     1.82066
     1.57517
     1.28365
     1.03048
     0.81568
     0.61621
     0.25565
     0.20962
     0.16359
     0.13290
    -0.08190
    -0.22766
    -0.14328
    -0.05889
    -0.25835
    -0.54220
    -0.39644
    -0.21999
    -0.45014
    -0.31205
    -0.31972
    -0.38110
    -0.43480
    -0.35808
    -0.25835
    -0.35808
    -0.27369
    -0.51151
    -0.32740
    -0.28137
    -0.25835
    -0.49617
    -0.59590
    -0.06656
    -0.39644
    -0.21999
    -0.40411
    -0.47316
    -0.68796
    -0.36575
    -0.41178
    -0.32740
    -0.51919
    -0.62659
    -0.36575
    -0.41178
    -0.31205
    -0.53453
    -0.61892
    -0.31205
    -0.44247
    -0.44247
    -0.42713
    -0.18931
    -0.36575
    -0.42713
    -0.35808
    -0.27369
    -0.08958
    -0.28137
    -0.46548
    -0.27369
    -0.11259
    -0.08958
    -0.24301
     0.01016
     0.09454
    -0.08190
     0.16359
     0.16359
     0.08687
    -0.02053
    -0.00519
     0.14057
     0.26332
     0.14825
     0.20195
     0.16359
     0.21729
     0.27866
    -0.00519
     0.04084
     0.21729
     0.03317
     0.14057
     0.19428
     0.08687
     0.03317
     0.09454
     0.21729
     0.30168
     0.40141
     0.23263
     0.21729
     0.18660
     0.28633
     0.19428
     0.10222
     0.39374
     0.24798
     0.37839
     0.42442
     0.34004
     0.31702
     0.09454
     0.30935
     0.37839
     0.50881
     0.27866
     0.35538
     0.30935
     0.63156
     0.60854
     0.46278
     0.70827
     0.50114
    -0.00519
    -0.04355
    -0.16629
    -0.55754
    -0.71865
     0.20962
     2.43439
     1.37571
     1.43708
     0.44744
    -0.02820
     0.22496
     0.51648
     0.85404
     1.13021
     1.41406
     1.27597
     1.38338
     1.32968
     1.22227
     0.83102
     0.38607
     0.38607
     0.53183
     0.52416
     0.25565
     0.04084
     0.01016
     0.04851
    -0.06656
     0.17893
     0.34004
     0.02550
     0.14825
     0.03317
     0.11756
     0.09454
    -0.05889
    -0.12793
     0.30168
     0.27866
     0.24030
     0.17126
     0.10222
     0.12523
     0.23263
     0.05619
     0.35538
     0.24798
     0.12523
     0.17893
     0.22496
     0.17126
    -0.11259
    -0.10492
     0.10222
     0.06386
     0.03317
    -0.05889
    -0.46548
    -0.54987
    -0.28137
    -0.34274
    -0.08190
    -0.24301
    -0.48850
    -0.21232
    -0.18931
    -0.25068
    -0.30438
    -0.31205
    -0.25068
    -0.01286
     0.11756
     0.00248
    -0.08958
    -0.15095
     0.07920
     0.08687
     0.22496
     0.27866
    -0.08190
     0.13290
     0.14057
     0.12523
     0.12523
    -0.11259
     0.04851
     0.20962
     0.34771
     0.14057
     0.01783
    -0.02053
     0.05619
     0.00248
    -0.03587
     0.21729
    -0.18163
    -0.16629
    -0.02053
     0.08687
    -0.02053
    -0.09725
    -0.18931
    -0.10492
     0.04851
     0.17893
    -0.13560
    -0.27369
    -0.26602
    -0.10492
    -0.17396
     0.25565
     0.04084
    -0.27369
    -0.14328
    -0.10492
     0.01783
    -0.07423
    -0.25835
    -0.34274
    -0.11259
    -0.05889
    -0.03587
    -0.04355
    -0.25835
    -0.04355
    -0.14328
     0.16359
     0.12523
    -0.05122
    -0.08190
     0.14057
     0.27866
     0.26332
     0.28633
     0.38607
     0.35538
     0.28633
    -0.28904
    -0.78002
    -1.18662
    -1.36307
    -1.64692
    -0.25068
     1.42941
     0.73129
     0.76198
    -0.42713
    -0.68029
    -0.69563
    -0.51919
    -0.01286
     0.56251
     0.99212
     1.03815
     1.07651
     0.94609
     0.63156
     0.70827
     0.46278
     0.72362
     0.19428
     0.02550
    -0.03587
    -0.12026
    -0.01286
    -0.21232
    -0.40411
    -0.35041
    -0.12793
    -0.16629
    -0.20465
    -0.25835
    -0.41178
    -0.47316
    -0.42713
    -0.14328
    -0.20465
    -0.56522
    -0.35041
    -0.34274
    -0.25835
    -0.30438
    -0.47316
    -0.56522
    -0.35808
    -0.19698
    -0.21232
    -0.42713
    -0.48850
    -0.51151
    -0.73399
    -0.24301
    -0.32740
    -0.56522
    -0.68796
    -0.74934
    -0.38110
    -0.60357
    -0.79536
    -0.97948
    -0.91811
    -0.64960
    -0.77235
    -0.77235
    -0.86441
    -0.81071
    -0.97181
    -0.80304
    -0.44247
    -0.58823
    -0.74934
    -0.62659
    -0.48850
    -0.26602
    -0.37343
    -0.31972
    -0.08190
    -0.02820
     0.13290
     0.14057
     0.29401
     0.20195
     0.02550
     0.35538
     0.80033
     0.54717
     0.48580
     0.60087
     0.66992
     0.76198
     0.76198
     0.73129
     0.59320
     0.74663
     0.90774
     0.88472
     0.85404
     0.73129
     0.72362
     0.47813
     1.09186
     1.03815
     0.86938
     0.80033
     0.78499
     0.78499
     0.93842
     0.81568
     0.62389
     0.64690
     0.75430
     0.74663
     0.66992
     0.43977
     0.30168
     0.31702
     0.38607
     0.57019
     0.19428
     0.07153
     0.09454
     0.04851
     0.18660
     0.01783
    -0.01286
     0.02550
     0.13290
     0.05619
     0.14057
     0.34004
     0.18660
    -0.15095
    -0.74934
    -0.65728
    -1.24799
    -2.34503
    -2.26065
    -1.98447
    -0.18931
     0.73896
     0.58553
    -0.12026
    -1.39375
    -1.53184
    -1.27101
    -0.34274
     0.16359
     0.54717
     0.69293
     1.26063
     1.39105
     1.09186
     0.97678
     0.91541
     0.66992
     0.67759
     0.47813
     0.21729
    -0.02053
    -0.08958
    -0.07423
    -0.08958
    -0.18931
    -0.31205
    -0.75701
    -0.48850
    -0.30438
    -0.48083
    -0.38877
    -0.54220
    -0.50384
    -0.51919
    -0.45014
    -0.33507
    -0.35041
    -0.32740
    -0.46548
    -0.25835
    -0.08190
    -0.29671
    -0.48083
    -0.25068
     0.03317
    -0.18931
    -0.18931
    -0.25835
    -0.58056
    -0.39644
    -0.51151
    -0.54220
    -0.38110
    -0.74166
    -0.59590
    -0.49617
    -0.48083
    -0.75701
    -0.77235
    -0.97181
    -0.57289
    -0.78002
    -0.73399
    -0.82605
    -0.87975
    -0.84907
    -0.87975
    -0.85674
    -0.83372
    -0.84907
    -0.73399
    -1.01017
    -0.68029
    -0.83372
    -0.94113
    -1.24032
    -0.67262
    -0.60357
    -0.71865
    -0.64193
    -0.78769
    -0.74166
    -0.85674
    -0.79536
    -0.65728
    -0.65728
    -0.80304
    -0.73399
    -0.68796
    -0.74166
    -0.58056
    -0.99483
    -0.80304
    -0.57289
    -0.74166
    -0.64960
    -0.69563
    -0.87208
    -0.78769
    -0.64193
    -0.62659
    -0.38110
    -0.45014
    -0.49617
    -0.28137
    -0.29671
    -0.17396
    -0.36575
    -0.34274
     0.01783
     0.06386
     0.15592
     0.26332
     0.22496
     0.16359
     0.29401
     0.50114
     0.57786
     0.70827
     0.69293
     0.84636
     0.84636
     0.81568
     0.33236
    -1.02551
    -0.97181
    -1.07922
    -1.55486
    -0.66495
     0.10222
     1.62120
     0.37072
    -0.43480
    -0.81838
    -1.07154
    -0.90277
    -0.20465
     0.42442
     0.86171
     1.00747
     0.99980
     1.05350
     1.42174
     1.00747
     1.07651
     0.91541
     0.66992
     0.52416
     0.29401
     0.45511
     0.35538
     0.09454
    -0.08958
    -0.12026
     0.02550
    -0.02820
    -0.45781
    -0.31972
    -0.22766
    -0.43480
    -0.33507
    -0.36575
    -0.47316
    -0.58823
    -0.75701
    -0.68029
    -0.50384
    -0.58823
    -0.74934
    -0.82605
    -0.55754
    -0.71098
    -0.61892
    -0.84139
    -0.64960
    -0.64193
    -0.65728
    -0.54987
    -0.56522
    -0.81071
    -0.75701
    -0.62659
    -0.49617
    -0.30438
    -0.59590
    -0.65728
    -0.73399
    -0.39644
    -0.62659
    -0.74934
    -0.32740
    -0.65728
    -0.67262
    -0.38110
    -0.52686
    -0.48083
    -0.67262
    -0.55754
    -0.45014
    -0.31205
    -0.24301
    -0.51151
    -0.50384
    -0.39644
    -0.27369
    -0.46548
    -0.25068
    -0.21999
    -0.38877
    -0.23534
    -0.12793
    -0.08958
    -0.31205
    -0.43480
    -0.18163
    -0.08190
    -0.14328
    -0.30438
    -0.35041
    -0.15095
     0.01016
    -0.30438
    -0.21999
    -0.04355
    -0.26602
    -0.08958
    -0.08958
    -0.16629
    -0.24301
    -0.29671
    -0.34274
    -0.01286
    -0.00519
    -0.07423
    -0.22766
    -0.25068
    -0.16629
    -0.23534
    -0.16629
     0.08687
    -0.25068
    -0.10492
    -0.01286
     0.08687
     0.07920
    -0.15862
    -0.10492
     0.08687
     0.21729
     0.27866
     0.30168
     0.34004
     0.40141
     0.67759
     0.76198
     0.95377
     0.53183
    -0.12793
     0.06386
    -0.02053
    -1.12525
    -1.54718
    -2.31435
    -0.60357
     1.72860
     1.91272
     0.65457
    -0.39644
    -0.98716
    -0.71098
    -0.23534
     0.46278
     1.07651
     1.16090
     1.55983
     1.72093
     1.90505
     1.74394
     1.45242
     1.32968
     1.26830
     1.13789
     0.79266
     0.44744
     0.44744
     0.44744
     0.25565
     0.27099
     0.29401
    -0.14328
    -0.08190
    -0.08958
    -0.05889
    -0.05122
    -0.35041
    -0.41946
    -0.33507
    -0.16629
    -0.16629
    -0.42713
    -0.28904
    -0.28904
    -0.18163
    -0.35808
     0.08687
    -0.18163
    -0.25835
    -0.05122
    -0.05122
    -0.17396
    -0.20465
    -0.29671
    -0.08190
    -0.12793
    -0.02053
    -0.28137
    -0.30438
    -0.26602
    -0.23534
    -0.54220
    -0.25068
    -0.28137
    -0.48850
    -0.45781
    -0.35041
    -0.10492
    -0.21999
    -0.33507
    -0.38110
    -0.13560
    -0.13560
    -0.16629
    -0.05889
    -0.14328
    -0.08958
    -0.17396
    -0.00519
     0.30935
     0.08687
    -0.01286
     0.12523
     0.25565
     0.04084
     0.19428
    -0.02820
     0.25565
     0.34004
     0.17893
     0.37072
     0.18660
    -0.03587
    -0.03587
     0.09454
     0.30168
     0.04851
    -0.25068
    -0.18931
     0.03317
     0.04851
    -0.15095
    -0.21232
    -0.23534
    -0.12793
     0.12523
    -0.05122
    -0.20465
    -0.29671
     0.00248
    -0.19698
     0.40141
     0.13290
    -0.05889
     0.17126
     0.07920
     0.16359
     0.26332
     0.17126
     0.25565
     0.28633
     0.64690
     0.73129
     0.76198
     0.74663
     0.85404
     0.69293
     0.20195
    -0.27369
    -0.89510
    -1.82336
    -2.19927
    -1.81569
     0.71595
     1.72860
     0.40141
    -0.23534
    -0.84139
    -1.41677
    -1.02551
    -0.51919
     0.06386
     0.69293
     1.35269
     1.72093
     1.49078
     1.48311
     1.59818
     1.47544
     1.42174
     1.33735
     1.10720
     0.99212
     0.92308
     0.86938
     0.65457
     0.52416
     0.30935
     0.34771
     0.24030
     0.27099
     0.31702
     0.04084
    -0.01286
     0.07920
    -0.04355
    -0.02053
    -0.26602
    -0.15095
    -0.14328
    -0.03587
    -0.01286
    -0.12793
    -0.16629
    -0.29671
    -0.28137
     0.14057
     0.18660
     0.00248
     0.07153
     0.16359
     0.04084
     0.17126
     0.16359
     0.22496
     0.22496
     0.46278
     0.40908
     0.62389
     0.68526
     0.55484
     0.34004
     0.74663
     1.13021
     1.01514
     1.09953
     1.11487
     1.22227
     1.36036
     1.44475
     1.49845
     1.72860
     1.69791
     1.89738
     2.03547
     2.00478
     1.96642
     1.65188
     1.86669
     2.14287
     1.80532
     1.69791
     1.68257
     1.42174
     1.46777
     1.37571
     1.22227
     1.22227
     0.98445
     0.83869
     0.75430
     0.77732
     0.36305
     0.42442
     0.23263
     0.49347
     0.37072
     0.16359
     0.10989
     0.19428
     0.19428
     0.22496
     0.01783
     0.24030
     0.20195
     0.40141
     0.34771
     0.51648
     0.41675
     0.41675
     0.35538
     0.64690
     0.94609
     0.74663
     0.88472
     0.75430
     0.91541
     0.99212
     1.02281
     0.97678
     1.16090
     1.27597
     1.15323
     1.41406
     1.46777
     1.58284
     0.98445
     1.65188
     1.94341
     1.76696
     1.39105
     1.13789
     0.79266
     1.15323
     0.41675
     0.03317
    -0.50384
    -3.89470
    -4.71557
    -4.15554
    -2.87438
    -1.17127
    -1.42444
    -2.19160
    -3.54181
    -4.00978
    -3.86402
    -3.50345
    -3.02781
    -2.26065
    -1.34005
    -0.61125
    -0.15862
    -0.02820
    -0.16629
     0.07153
     0.17893
     0.11756
    -0.01286
    -0.22766
    -0.14328
    -0.15862
    -0.48083
    -0.51151
    -0.70331
    -0.84139
    -0.55754
    -0.18163
     0.14825
     0.47045
     0.56251
    -0.02053
    -0.15095
     0.06386
     0.54717
     0.53183
     0.98445
     1.22995
     0.66992
     0.28633
     0.10989
     0.25565
     0.30168
     0.23263
     0.34004
     0.17893
    -0.00519
    -0.26602
    -0.28904
    -0.43480
    -0.21999
    -0.72632
    -0.63426
    -0.48850
    -0.38110
    -0.48083
    -0.48083
    -0.48083
    -0.63426
    -0.41178
    -0.48083
    -0.31972
    -0.41178
    -0.45781
    -0.61892
    -0.29671
    -0.38110
    -0.59590
    -0.58056
    -0.34274
    -0.38877
    -0.30438
    -0.34274
    -0.39644
    -0.31205
    -0.54220
    -0.33507
    -0.37343
    -0.26602
    -0.20465
    -0.45014
    -0.29671
    -0.38877
    -0.41946
    -0.63426
    -0.38877
    -0.54220
    -0.60357
    -0.48083
    -0.58056
    -0.69563
    -0.85674
    -0.89510
    -0.64960
    -0.85674
    -0.74166
    -0.93345
    -0.96414
    -0.83372
    -0.87208
    -1.11757
    -0.86441
    -0.76468
    -0.99483
    -0.81838
    -0.80304
    -0.73399
    -0.79536
    -0.67262
    -0.43480
    -0.33507
    -0.30438
    -0.16629
    -0.12793
     0.10989
     0.19428
    -0.01286
     0.07153
     0.17126
     0.15592
     0.31702
     0.28633
     0.43210
     0.93842
     1.63654
     2.28863
     2.22726
     1.20693
    -0.42713
    -2.01515
    -6.21921
    -8.78920
    -7.64613
    -6.01974
    -2.55217
    -2.25297
    -4.72324
    -4.75393
    -5.64383
    -6.71019
    -7.10144
    -6.52607
    -5.33697
    -3.41906
    -1.82336
    -0.66495
     0.94609
     1.42174
     1.72093
     1.89738
     1.98176
     1.94341
     1.78230
     1.50612
     1.07651
     0.84636
     0.43210
     0.03317
    -0.06656
    -0.02820
    -0.27369
    -0.41178
     0.07153
     0.96911
     1.54448
     0.83102
     0.81568
     0.77732
     1.13789
     2.59549
     3.70021
     3.86899
     2.79496
     2.47275
     2.32699
     2.42672
     2.74893
     2.68755
     2.26562
     2.11985
     1.52147
     0.94609
     0.24030
    -0.02820
    -0.55754
    -1.04853
    -1.15593
    -1.28635
    -1.49348
    -1.64692
    -1.66993
    -1.40910
    -1.30169
    -1.39375
    -1.55486
    -1.51650
    -1.46280
    -1.33238
    -1.60856
    -1.16360
    -1.30169
    -1.35539
    -1.24799
    -1.04853
    -1.14826
    -1.38608
    -1.46280
    -1.35539
    -1.17895
    -0.97948
    -1.29402
    -1.24799
    -1.35539
    -1.24799
    -1.30169
    -1.12525
    -1.04086
    -1.33238
    -1.17127
    -1.10223
    -0.89510
    -1.10223
    -1.18662
    -1.14826
    -0.94880
    -0.79536
    -0.77235
    -0.97948
    -0.96414
    -0.94880
    -0.96414
    -0.90277
    -0.83372
    -1.01017
    -0.97948
    -0.79536
    -0.74166
    -0.72632
    -0.94113
    -0.85674
    -0.66495
    -0.43480
    -0.31205
    -0.23534
     0.06386
     0.40141
     0.47045
     0.27099
     0.86938
     0.73129
     0.48580
     0.79266
     0.70060
     0.89239
     0.81568
     0.70827
     0.99980
     2.30397
     2.14287
     1.18392
     0.20195
    -2.21462
    -4.63118
    -6.65649
    -5.33697
    -2.77465
    -1.88474
    -0.85674
    -2.50614
    -3.41906
    -3.56482
    -4.09417
    -4.40870
    -3.48811
    -2.19160
    -1.00250
    -0.73399
     0.26332
     1.11487
     1.46777
     1.94341
     2.18890
     1.98176
     1.78230
     1.85135
     1.63654
     1.49078
     1.23762
     1.22995
     1.09953
     1.16857
     1.06117
     1.01514
     0.96144
     1.10720
     1.00747
     1.03815
     0.84636
     0.59320
     0.45511
     0.33236
     0.47813
     0.28633
    -0.08190
    -0.33507
    -0.19698
    -0.04355
    -0.11259
    -0.31972
    -0.51151
    -0.68796
    -0.58823
    -0.68796
    -0.39644
    -0.53453
    -0.74934
    -0.75701
    -0.61892
    -0.69563
    -0.70331
    -0.78002
    -0.78002
    -0.71865
    -0.48083
    -0.61892
    -0.62659
    -0.67262
    -0.85674
    -0.78769
    -0.38877
    -0.25068
    -0.62659
    -0.69563
    -0.48083
    -0.43480
    -0.21999
    -0.41178
    -0.38877
    -0.41178
    -0.17396
    -0.25068
    -0.24301
    -0.36575
    -0.35041
    -0.48850
    -0.29671
    -0.20465
    -0.44247
    -0.45781
    -0.49617
    -0.52686
    -0.33507
    -0.30438
    -0.41178
    -0.54987
    -0.31972
    -0.41946
    -0.35041
    -0.43480
    -0.49617
    -0.55754
    -0.61125
    -0.17396
    -0.23534
    -0.41178
    -0.35808
    -0.40411
    -0.19698
    -0.28137
    -0.34274
    -0.28904
    -0.32740
    -0.08958
    -0.27369
    -0.14328
    -0.25835
    -0.12793
    -0.40411
     0.05619
    -0.07423
    -0.12793
    -0.26602
    -0.08190
    -0.04355
     0.02550
     0.05619
     0.03317
     0.14057
     0.33236
     0.45511
     0.36305
     0.57019
     0.74663
     0.60854
     0.92308
     1.19926
     0.92308
     1.04583
     1.10720
     1.29899
     1.19926
     1.82066
     1.45242
     1.13789
    -0.28904
    -2.79766
    -4.11718
    -4.55446
    -4.04046
    -2.20694
    -2.05351
    -0.34274
    -1.68527
    -3.08151
    -3.38838
    -3.20426
    -3.03548
    -2.22996
    -0.75701
     0.27866
     1.22227
     1.77463
     2.12753
     2.18123
     2.57248
     2.36535
     2.29630
     2.38069
     2.13520
     1.68257
     1.44475
     1.17624
     1.10720
     1.05350
     0.89239
     0.80801
     0.85404
     0.66992
     0.82335
     0.99980
     1.16090
     1.02281
     0.33236
     0.73129
     0.77732
     0.70827
     0.62389
     0.43977
     0.34004
     0.39374
     0.10222
     0.01783
    -0.12793
    -0.24301
    -0.25835
    -0.38877
    -0.43480
    -0.51151
    -0.83372
    -0.51151
    -0.12793
    -0.54220
    -0.35808
    -0.50384
    -0.48083
    -0.41946
    -0.35808
    -0.31972
    -0.16629
    -0.21999
    -0.19698
    -0.05122
    -0.08958
    -0.29671
    -0.35041
    -0.25068
     0.10222
    -0.08190
    -0.11259
    -0.20465
    -0.15095
    -0.18931
    -0.12793
     0.00248
    -0.30438
    -0.25068
    -0.04355
    -0.15095
    -0.24301
    -0.08190
    -0.31972
    -0.53453
    -0.02820
    -0.12793
    -0.29671
    -0.11259
    -0.37343
    -0.46548
    -0.30438
    -0.28904
    -0.32740
    -0.34274
    -0.27369
    -0.45781
    -0.28904
    -0.20465
    -0.38877
    -0.54220
    -0.38110
    -0.30438
    -0.34274
    -0.36575
    -0.37343
    -0.41178
    -0.41178
    -0.33507
    -0.31972
    -0.15095
    -0.19698
    -0.21999
    -0.25068
    -0.13560
    -0.02820
    -0.27369
    -0.09725
     0.25565
     0.14057
     0.40908
     0.30935
     0.29401
     0.58553
     0.44744
     0.53950
     1.24529
     1.55215
     1.82066
     1.78230
     1.26830
    -1.77733
    -5.82795
    -7.64613
    -4.90736
    -1.27101
     0.50881
     1.15323
    -0.97181
    -2.19160
    -3.38838
    -4.20157
    -3.45742
    -2.26065
    -0.64960
     0.66992
     1.13021
     1.75929
     2.14287
     2.25794
     2.62618
     2.46508
     2.18123
     1.87436
     1.59051
     1.36803
     0.90774
     0.86938
     0.86938
     0.80033
     0.47813
     0.21729
     0.41675
     0.47813
     0.29401
    -0.10492
     0.13290
     0.56251
     0.59320
     0.76965
     0.57786
     0.14825
     0.10989
     0.27866
     0.53950
     0.74663
     0.90774
     0.76965
     0.93075
     1.10720
     0.85404
     0.53950
     0.38607
     0.73896
     0.59320
     0.66992
     0.43210
     0.40141
    -0.07423
    -0.11259
    -0.08190
     0.05619
    -0.05122
    -0.46548
    -0.53453
    -0.45014
    -0.40411
    -0.49617
    -0.55754
    -0.35808
    -0.49617
    -0.40411
    -0.27369
    -0.37343
    -0.45014
    -0.59590
    -0.46548
    -0.41946
    -0.21232
    -0.49617
    -0.57289
    -0.54220
    -0.42713
    -0.36575
    -0.65728
    -0.41946
    -0.56522
    -0.58056
    -0.56522
    -0.53453
    -0.64193
    -0.78769
    -0.72632
    -0.57289
    -0.49617
    -0.58823
    -0.49617
    -0.59590
    -0.50384
    -0.51919
    -0.64193
    -0.60357
    -0.47316
    -0.54220
    -0.41178
    -0.46548
    -0.37343
    -0.42713
    -0.54987
    -0.43480
    -0.15862
    -0.22766
    -0.31972
    -0.45014
    -0.26602
    -0.20465
    -0.23534
    -0.37343
     0.17126
     0.07153
     0.10222
     0.20962
     0.32469
     0.24030
     0.65457
     1.10720
     1.50612
     1.62120
     0.95377
    -0.48850
    -4.99942
    -8.57440
    -7.86861
    -3.78730
    -1.55486
    -0.35041
    -2.06118
    -1.59321
    -2.52915
    -4.25527
    -4.99942
    -4.21691
    -2.59053
    -0.33507
     1.26830
     2.04314
     2.56481
     3.20923
     2.97908
     2.85633
     2.75660
     2.77194
     2.03547
     1.78230
     1.58284
     1.03815
     0.68526
     0.26332
     0.25565
     0.36305
     0.23263
     0.10222
     0.30168
    -0.19698
    -0.04355
     0.05619
     0.72362
     0.89239
     0.69293
     0.73896
     1.17624
     1.80532
     2.31932
     2.05848
     1.36036
     1.71326
     1.69791
     1.91272
     1.88971
     1.73627
     1.85902
     1.59051
     1.46009
     1.36036
     0.78499
     0.43977
     0.38607
     0.01783
    -0.10492
    -0.41946
    -0.35808
    -0.28137
    -0.18163
    -0.15862
    -0.35808
    -0.51151
    -0.32740
    -0.32740
    -0.51919
    -0.33507
    -0.31205
    -0.41178
    -0.27369
    -0.15095
    -0.18931
    -0.18931
    -0.37343
    -0.35808
    -0.14328
     0.10222
    -0.23534
    -0.37343
    -0.25068
    -0.15095
    -0.24301
    -0.27369
    -0.16629
    -0.39644
    -0.35041
    -0.25835
    -0.34274
    -0.35041
    -0.52686
    -0.74166
    -0.45781
    -0.24301
    -0.30438
    -0.41946
    -0.53453
    -0.50384
    -0.38110
    -0.37343
    -0.27369
    -0.49617
    -0.55754
    -0.44247
    -0.29671
    -0.25068
    -0.51919
    -0.63426
    -0.56522
    -0.36575
    -0.49617
    -0.54220
    -0.40411
    -0.58823
    -0.65728
    -0.41946
    -0.02820
    -0.01286
     0.13290
     0.07153
     0.20195
     0.65457
     1.25296
     2.18123
     2.87167
     1.46009
    -2.04584
    -2.16091
    -2.26065
    -3.25796
    -2.77465
    -3.02014
    -1.62390
    -0.49617
    -2.51381
    -3.30399
    -3.54948
    -3.96375
    -4.30897
    -4.09417
    -3.87936
    -3.64154
    -3.12754
    -2.57518
    -1.01784
     1.09953
     2.41138
     1.95108
     1.49078
     1.06117
     0.30168
     0.27866
     0.89239
     1.61353
     1.80532
     1.69791
     2.20424
     2.71824
     3.20923
     3.13251
     2.84099
     2.37302
     2.31932
     2.55714
     2.48042
     2.69523
     3.04045
     3.42403
     3.85364
     3.87666
     3.42403
     3.28594
     3.60048
     3.31663
     3.33964
     3.62349
     3.03278
     2.20424
     1.56750
     1.08418
     0.86938
     0.97678
     0.67759
     0.00248
    -0.18931
    -0.73399
    -0.79536
    -0.91044
    -1.41677
    -1.47814
    -1.60856
    -1.44745
    -1.65459
    -1.49348
    -1.48581
    -1.70829
    -1.55486
    -1.06387
    -0.91044
    -0.96414
    -1.01017
    -0.97948
    -0.94113
    -0.68796
    -0.84139
    -0.61892
    -0.67262
    -0.61892
    -0.57289
    -0.54987
    -0.35041
    -0.61125
    -0.81838
    -0.75701
    -0.39644
    -0.77235
    -0.64193
    -0.69563
    -0.76468
    -0.80304
    -0.74934
    -0.84139
    -0.69563
    -0.80304
    -0.68029
    -0.74934
    -0.60357
    -0.82605
    -1.01017
    -0.90277
    -0.49617
    -0.64960
    -0.78769
    -0.54220
    -0.68029
    -0.46548
    -0.51151
    -0.64193
    -0.64960
    -0.50384
    -0.39644
    -0.26602
    -0.39644
    -0.27369
    -0.45781
    -0.35808
     0.05619
     0.10222
     0.07153
     0.24030
     0.40908
     0.53183
     0.97678
     1.28365
     1.26063
     1.79765
     1.88203
     2.82564
     4.00707
     3.17854
     0.86938
    -0.29671
    -3.21193
    -6.25756
    -7.72285
    -5.12216
    -1.88474
    -0.40411
    -0.84907
    -2.92808
    -4.99175
    -6.13482
    -6.08112
    -5.29861
    -3.91772
    -2.28366
    -0.61125
     0.67759
     1.57517
     2.78729
     2.83332
     2.91770
     2.84099
     2.59549
     2.61084
     2.31164
     1.95108
     1.86669
     1.62120
     1.38338
     1.16857
     1.20693
     1.03048
     0.73896
     0.33236
     0.60087
     0.33236
     0.20962
     0.58553
     0.43210
     0.31702
     0.12523
     0.23263
     0.15592
     0.21729
     0.08687
     0.10222
     0.10989
     0.07153
    -0.00519
    -0.23534
     0.07153
     0.04084
    -0.41178
    -0.43480
    -0.41178
    -0.39644
    -0.41946
    -0.60357
    -0.53453
    -0.85674
    -0.75701
    -0.90277
    -0.73399
    -0.81071
    -1.04853
    -1.05620
    -0.94880
    -0.58823
    -0.75701
    -0.77235
    -0.74166
    -1.02551
    -0.79536
    -0.74166
    -0.67262
    -0.73399
    -0.71865
    -0.72632
    -0.54987
    -0.55754
    -0.52686
    -0.63426
    -0.88742
    -0.40411
    -0.47316
    -0.40411
    -0.48083
    -0.63426
    -0.57289
    -0.48850
    -0.48083
    -0.38110
    -0.46548
    -0.36575
    -0.44247
    -0.54987
    -0.24301
    -0.48850
    -0.67262
    -0.61125
    -0.23534
    -0.49617
    -0.28137
    -0.46548
    -0.47316
    -0.48850
    -0.44247
    -0.43480
    -0.38877
    -0.24301
    -0.54987
    -0.41178
    -0.28137
    -0.32740
    -0.30438
    -0.36575
    -0.08190
    -0.25835
    -0.21999
    -0.25068
    -0.21999
    -0.18163
    -0.14328
    -0.05122
     0.26332
     0.43977
     0.40141
     0.23263
     0.11756
    -0.12026
     0.02550
    -0.03587
    -0.77235
    -0.97181
    -2.65190
    -3.71826
    -1.31704
    -0.19698
     0.90007
     0.04084
    -1.21730
    -1.99214
    -2.05351
    -1.55486
    -0.82605
    -0.36575
    -0.02053
     0.16359
     0.86938
     0.99212
     0.92308
     0.93842
     0.74663
     0.62389
     0.47045
     0.34771
     0.41675
     0.27099
     0.17126
    -0.12793
     0.04084
     0.05619
    -0.15862
    -0.35041
    -0.36575
    -0.15095
    -0.41946
    -0.18163
    -0.51151
    -0.56522
    -0.65728
    -0.49617
    -0.31972
    -0.35041
    -0.51919
    -0.62659
    -0.58823
    -0.51919
    -0.50384
    -0.61892
    -0.55754
    -0.42713
    -0.35041
    -0.17396
    -0.21232
    -0.15862
    -0.44247
    -0.38877
    -0.22766
    -0.10492
     0.06386
    -0.31972
    -0.26602
    -0.15862
    -0.12026
    -0.08958
    -0.34274
    -0.21999
    -0.16629
    -0.16629
    -0.28137
    -0.25068
    -0.27369
    -0.46548
    -0.52686
    -0.32740
     0.10222
    -0.19698
    -0.31972
    -0.45014
    -0.26602
    -0.38877
    -0.52686
    -0.15862
    -0.32740
    -0.58056
    -0.14328
    -0.33507
    -0.31972
    -0.36575
    -0.41178
    -0.41946
    -0.09725
    -0.25068
    -0.35041
    -0.25068
    -0.25835
    -0.25835
    -0.38877
    -0.16629
    -0.05122
    -0.30438
    -0.19698
    -0.13560
    -0.22766
    -0.21232
    -0.39644
    -0.19698
    -0.12793
    -0.19698
    -0.14328
    -0.15862
    -0.11259
    -0.02053
    -0.29671
    -0.28904
     0.04084
    -0.05889
    -0.08190
     0.27866
     0.20962
     0.11756
     0.37072
     0.71595
     0.76198
     0.99212
     0.80801
     0.48580
     0.19428
     0.08687
    -0.25835
    -1.09456
    -2.15324
    -2.47545
    -1.76966
     1.21460
     1.46777
     0.22496
    -1.15593
    -2.05351
    -1.89241
    -1.12525
    -0.33507
     0.03317
     0.39374
     0.86938
     1.19159
     1.04583
     1.13021
     1.06117
     0.91541
     0.93075
     0.86938
     0.60854
     0.47813
     0.35538
     0.14057
     0.28633
     0.38607
     0.18660
     0.04084
    -0.12793
    -0.06656
    -0.08190
    -0.06656
     0.09454
    -0.25068
    -0.40411
    -0.28137
     0.04851
    -0.02820
    -0.34274
    -0.39644
    -0.28137
    -0.13560
    -0.15095
    -0.30438
    -0.25068
    -0.15095
    -0.28904
    -0.08190
     0.10222
    -0.21999
    -0.41946
    -0.20465
    -0.16629
    -0.18163
    -0.21232
    -0.19698
    -0.14328
    -0.13560
    -0.18931
    -0.21999
    -0.25068
    -0.29671
    -0.20465
    -0.31972
    -0.08190
    -0.23534
    -0.34274
    -0.14328
    -0.11259
    -0.15095
    -0.15862
    -0.16629
    -0.14328
     0.02550
    -0.11259
     0.04084
    -0.19698
    -0.17396
    -0.06656
    -0.19698
    -0.05889
     0.01016
    -0.10492
    -0.08190
    -0.00519
    -0.03587
    -0.11259
    -0.33507
    -0.31972
    -0.15862
    -0.01286
    -0.08190
    -0.33507
    -0.32740
    -0.28137
    -0.23534
    -0.21232
    -0.11259
    -0.40411
    -0.31972
    -0.34274
    -0.08958
    -0.17396
    -0.21999
    -0.36575
    -0.28904
    -0.11259
     0.12523
     0.08687
    -0.08190
    -0.12793
    -0.08190
    -0.04355
     0.32469
     0.33236
     0.32469
     0.50881
     0.69293
     0.99212
     1.01514
     0.80033
     0.85404
     0.41675
     0.07153
     0.20195
    -0.51919
    -2.16091
    -2.10721
    -1.36307
     1.57517
     1.08418
     0.21729
    -0.56522
    -1.20963
    -1.28635
    -1.10223
    -0.61892
     0.11756
     0.70060
     1.01514
     1.13789
     1.19159
     0.99212
     1.13021
     0.83869
     1.15323
     0.90007
     0.64690
     0.44744
     0.30935
     0.20962
     0.12523
    -0.18163
    -0.12026
    -0.04355
    -0.08190
    -0.10492
    -0.24301
    -0.39644
    -0.39644
    -0.45781
    -0.59590
    -0.11259
    -0.55754
    -0.48850
    -0.28904
    -0.12026
    -0.25068
    -0.38877
    -0.54220
    -0.36575
    -0.25835
    -0.02053
     0.06386
    -0.12026
    -0.32740
    -0.19698
    -0.16629
     0.16359
    -0.02053
    -0.15862
    -0.27369
    -0.31205
    -0.26602
    -0.28904
    -0.36575
    -0.46548
    -0.45014
    -0.25068
    -0.32740
    -0.28904
    -0.51151
    -0.64960
    -0.72632
    -0.45014
    -0.25068
    -0.48083
    -0.46548
    -0.54987
    -0.48850
    -0.30438
    -0.13560
    -0.42713
    -0.48850
    -0.32740
    -0.15095
    -0.28137
    -0.29671
    -0.26602
    -0.61892
    -0.37343
    -0.01286
    -0.08958
    -0.15095
    -0.20465
    -0.29671
    -0.16629
    -0.10492
    -0.25068
    -0.11259
    -0.28904
    -0.04355
    -0.04355
     0.14057
     0.29401
    -0.03587
    -0.11259
     0.36305
     0.20962
     0.17893
     0.33236
     0.22496
     0.29401
     0.19428
     0.36305
     0.37072
     0.27866
     0.43210
     0.32469
     0.40141
     0.37072
     0.25565
     0.19428
     0.57786
     0.51648
     0.40141
     0.59320
     0.48580
     0.73896
     0.59320
     0.55484
     0.55484
     0.30168
     0.79266
     1.13789
     1.19926
     1.29132
     1.12254
     0.55484
     0.04084
     0.18660
    -0.32740
    -1.40142
    -2.59053
    -2.50614
     0.31702
     2.12753
     0.90007
    -0.06656
    -1.10990
    -1.38608
    -0.89510
    -0.13560
     0.20962
     0.47045
     0.90774
     1.65956
     1.60585
     1.82833
     1.66723
     1.43708
     1.42941
     1.39872
     1.13789
     0.83102
     0.84636
     0.51648
     0.50114
     0.39374
     0.25565
     0.08687
    -0.30438
     0.17893
    -0.04355
     0.04084
    -0.13560
    -0.40411
    -0.41178
    -0.33507
    -0.32740
    -0.25068
    -0.28137
    -0.23534
    -0.37343
    -0.28904
    -0.04355
    -0.01286
    -0.27369
    -0.03587
     0.01783
    -0.05122
    -0.04355
    -0.10492
    -0.09725
    -0.12026
    -0.09725
     0.04084
     0.18660
    -0.18931
    -0.25835
    -0.28904
    -0.09725
    -0.24301
    -0.53453
    -0.33507
    -0.24301
    -0.35041
    -0.43480
    -0.29671
    -0.28904
    -0.25835
    -0.46548
    -0.48850
    -0.34274
    -0.25068
    -0.38877
    -0.31205
    -0.18931
    -0.25068
    -0.46548
    -0.38110
    -0.02820
    -0.10492
    -0.17396
    -0.10492
    -0.12026
    -0.20465
     0.01016
     0.12523
     0.14057
     0.06386
     0.09454
     0.17126
     0.29401
     0.27099
     0.07153
    -0.03587
     0.20962
     0.15592
     0.20195
     0.10989
    -0.02053
    -0.00519
     0.01016
     0.04851
     0.10989
     0.01783
    -0.13560
    -0.26602
    -0.17396
    -0.05122
    -0.05122
    -0.40411
    -0.31205
    -0.13560
    -0.14328
     0.04084
    -0.10492
    -0.21999
    -0.18163
    -0.20465
    -0.02820
     0.10989
     0.13290
    -0.02053
     0.04084
     0.32469
     0.39374
     0.25565
     0.45511
     0.68526
     0.68526
     1.03048
     1.21460
     1.13021
     0.60087
     0.60854
     0.24798
    -0.21999
    -1.76199
    -2.33736
    -1.76199
     1.17624
     1.03048
     0.34771
    -0.31972
    -0.71098
    -1.34772
    -1.10223
    -0.64960
     0.00248
     0.48580
     0.85404
     1.20693
     1.42941
     1.62120
     1.66723
     1.41406
     1.36803
     1.37571
     1.03048
     0.85404
     1.09953
     0.75430
     0.53950
     0.42442
     0.31702
     0.25565
     0.05619
    -0.11259
     0.06386
    -0.04355
    -0.06656
    -0.22766
    -0.11259
    -0.03587
    -0.11259
    -0.13560
    -0.19698
    -0.04355
     0.10222
     0.21729
     0.20962
    -0.12793
    -0.05889
    -0.10492
     0.20195
     0.19428
     0.12523
    -0.08958
    -0.18163
    -0.21232
    -0.12026
    -0.21999
    -0.28137
    -0.25068
    -0.38110
    -0.22766
    -0.18163
    -0.22766
    -0.46548
    -0.62659
    -0.43480
    -0.27369
    -0.18163
    -0.10492
    -0.32740
    -0.37343
    -0.19698
     0.04084
    -0.26602
     0.10989
    -0.18163
    -0.21999
    -0.09725
    -0.07423
     0.04084
    -0.21232
    -0.33507
    -0.13560
     0.07920
     0.11756
    -0.02820
    -0.19698
    -0.19698
    -0.12026
    -0.21232
     0.03317
    -0.05122
    -0.20465
    -0.08190
     0.06386
    -0.01286
    -0.15095
    -0.19698
    -0.25068
     0.04084
     0.02550
     0.07920
    -0.08958
    -0.02820
    -0.02820
    -0.24301
     0.00248
     0.17126
     0.14057
     0.15592
     0.13290
     0.15592
    -0.05122
     0.05619
     0.11756
     0.30935
     0.31702
     0.29401
     0.31702
     0.40141
     0.56251
     0.53950
     0.61621
     0.90007
     1.00747
     0.96911
     1.51380
     0.87705
     0.38607
     0.19428
    -0.54220
    -1.87706
    -1.71596
     0.26332
     1.22995
     0.71595
     0.22496
    -0.31972
    -1.05620
    -0.98716
    -0.86441
    -0.61892
     0.10222
     0.57786
     0.66224
     0.66224
     0.81568
     0.90007
     0.93075
     1.12254
     0.80033
     0.48580
     0.40908
     0.53950
     0.23263
     0.33236
     0.27099
    -0.15862
     0.08687
    -0.05889
     0.01016
     0.05619
    -0.20465
    -0.21999
    -0.08190
     0.11756
     0.01783
    -0.15862
    -0.28904
    -0.23534
    -0.16629
    -0.05889
     0.28633
    -0.06656
    -0.14328
    -0.12793
    -0.05122
    -0.11259
     0.03317
    -0.25835
    -0.38877
    -0.33507
    -0.31205
    -0.59590
    -0.68796
    -0.82605
    -0.91044
    -1.10223
    -0.84139
    -0.81838
    -1.11757
    -1.17895
    -1.20196
    -1.24032
    -1.07922
    -1.20196
    -1.03319
    -0.88742
    -0.90277
    -0.72632
    -0.69563
    -0.45014
    -0.35041
    -0.45014
    -0.08190
    -0.02053
    -0.13560
     0.07920
     0.08687
     0.29401
     0.24030
     0.23263
     0.29401
     0.47045
     0.64690
     0.49347
     0.45511
     0.34004
     0.19428
     0.26332
     0.50114
     0.46278
     0.17893
     0.19428
     0.28633
     0.39374
     0.42442
     0.13290
    -0.10492
    -0.00519
     0.30168
     0.09454
     0.26332
    -0.00519
    -0.02820
    -0.02053
    -0.01286
     0.29401
     0.04851
    -0.18931
    -0.18931
    -0.12793
     0.02550
    -0.08958
    -0.28137
    -0.25068
    -0.09725
     0.06386
     0.11756
    -0.04355
    -0.09725
    -0.13560
    -0.05122
     0.29401
     0.36305
     0.38607
     0.30935
     0.39374
     0.12523
    -0.98716
    -1.36307
    -1.23265
     0.26332
     0.91541
     1.21460
     0.68526
    -0.23534
    -0.46548
    -0.69563
    -0.38110
     0.04084
     0.20195
     0.43210
     0.76198
     0.88472
     0.78499
     0.50881
     0.33236
     0.31702
     0.35538
     0.24030
     0.32469
     0.27866
     0.14057
    -0.23534
    -0.09725
     0.14057
    -0.21232
    -0.22766
    -0.22766
    -0.24301
    -0.15095
    -0.23534
    -0.41178
    -0.31972
    -0.15862
    -0.24301
    -0.35041
    -0.30438
    -0.33507
    -0.38877
    -0.54220
    -0.02820
    -0.18163
    -0.48850
    -0.45014
    -0.32740
    -0.18163
    -0.31205
    -0.48850
    -0.43480
    -0.32740
    -0.32740
    -0.26602
    -0.36575
    -0.33507
    -0.32740
    -0.42713
     0.07153
     0.04851
    -0.13560
    -0.17396
    -0.40411
    -0.10492
     0.06386
     0.00248
    -0.20465
    -0.18931
     0.00248
     0.04851
     0.10222
    -0.02053
    -0.40411
    -0.65728
    -0.21232
     0.10222
    -0.15862
    -0.21999
    -0.25068
    -0.43480
    -0.15095
     0.04084
    -0.12793
    -0.29671
    -0.12793
    -0.05889
    -0.12793
    -0.05122
    -0.22766
    -0.21999
    -0.41178
     0.17893
     0.05619
    -0.11259
    -0.07423
    -0.12793
    -0.22766
    -0.16629
    -0.16629
    -0.14328
    -0.03587
    -0.19698
    -0.03587
    -0.03587
    -0.05889
    -0.01286
    -0.23534
    -0.05122
    -0.10492
    -0.13560
    -0.03587
    -0.20465
    -0.07423
    -0.15862
    -0.15862
    -0.12026
    -0.04355
    -0.06656
    -0.09725
    -0.13560
     0.07153
    -0.02053
    -0.33507
     0.26332
     0.45511
     0.22496
     0.40141
    -0.04355
    -1.03319
    -1.18662
    -0.73399
     0.66992
     0.70060
     1.05350
     0.47045
    -0.11259
    -0.12793
    -0.44247
    -0.50384
     0.01783
     0.69293
     0.59320
     0.71595
     0.50114
     0.49347
     0.30935
     0.33236
     0.27866
     0.20195
    -0.02820
     0.06386
     0.04084
     0.10222
     0.03317
    -0.14328
    -0.27369
     0.02550
    -0.01286
    -0.00519
    -0.07423
    -0.16629
    -0.18163
     0.00248
     0.09454
     0.00248
    -0.04355
    -0.15862
    -0.15862
    -0.08190
    -0.11259
    -0.15095
    -0.58823
    -0.42713
    -0.23534
    -0.27369
    -0.05122
    -0.52686
    -0.56522
    -0.55754
    -0.49617
    -0.33507
    -0.40411
    -0.28904
    -0.43480
    -0.38877
    -0.42713
    -0.28904
    -0.47316
    -0.38877
    -0.37343
    -0.40411
    -0.28904
    -0.25835
    -0.41946
    -0.52686
    -0.60357
    -0.51919
    -0.25835
    -0.25835
    -0.45014
    -0.55754
    -0.41178
    -0.51919
    -0.48850
    -0.67262
    -0.21999
    -0.35041
    -0.27369
    -0.28904
    -0.25835
    -0.29671
    -0.23534
    -0.16629
    -0.08958
     0.01016
    -0.08190
    -0.18163
     0.00248
    -0.04355
    -0.31972
    -0.25068
     0.06386
     0.14057
    -0.03587
    -0.02820
    -0.27369
    -0.33507
    -0.24301
    -0.38877
    -0.24301
    -0.14328
    -0.23534
    -0.40411
    -0.22766
    -0.24301
    -0.25068
    -0.57289
    -0.35041
    -0.21999
    -0.30438
    -0.13560
    -0.21999
    -0.35041
    -0.31972
    -0.14328
     0.02550
     0.07153
     0.01783
    -0.32740
    -0.04355
     0.08687
     0.14825
     0.05619
     0.11756
     0.35538
    -0.28137
    -1.02551
    -1.05620
    -0.73399
     0.76965
     0.59320
     0.81568
     0.40141
    -0.15095
    -0.19698
    -0.50384
    -0.13560
     0.18660
     0.47813
     0.60087
     0.86938
     0.48580
     0.46278
     0.52416
     0.39374
     0.02550
    -0.10492
    -0.05889
     0.06386
     0.14825
     0.10989
    -0.22766
    -0.23534
    -0.16629
    -0.12026
    -0.31972
    -0.02053
    -0.18163
    -0.34274
    -0.14328
     0.01783
    -0.02053
    -0.06656
    -0.12793
     0.09454
    -0.02820
     0.06386
    -0.03587
    -0.05122
     0.00248
     0.10989
    -0.16629
     0.09454
     0.20195
     0.17893
     0.05619
     0.14057
    -0.00519
    -0.02053
    -0.02820
    -0.08190
     0.01016
    -0.05889
    -0.28904
    -0.03587
     0.04851
     0.06386
    -0.28904
    -0.34274
    -0.24301
    -0.48083
    -0.28137
    -0.19698
    -0.19698
    -0.45014
    -0.58056
    -0.45014
    -0.28137
    -0.36575
    -0.45014
    -0.53453
    -0.53453
    -0.35808
    -0.24301
    -0.50384
    -0.33507
    -0.42713
    -0.49617
    -0.19698
    -0.28137
    -0.21999
    -0.38110
    -0.58823
    -0.31972
    -0.13560
    -0.21232
    -0.28137
    -0.38877
    -0.33507
    -0.18163
    -0.23534
    -0.15095
    -0.29671
    -0.50384
    -0.22766
    -0.22766
    -0.01286
    -0.07423
    -0.47316
    -0.31972
    -0.12793
     0.01783
    -0.08190
    -0.09725
    -0.25068
    -0.09725
    -0.22766
     0.01016
     0.06386
    -0.33507
    -0.06656
     0.04851
     0.09454
    -0.01286
    -0.10492
    -0.04355
     0.25565
    -0.01286
    -0.02053
     0.01783
     0.10222
     0.01783
    -0.08958
    -1.10990
    -1.32471
    -1.33238
     0.14057
     0.83102
     0.88472
     0.45511
    -0.41178
    -0.48850
    -0.45014
    -0.15095
    -0.16629
     0.36305
     0.69293
     0.75430
     0.80801
     0.56251
     0.66224
     0.45511
     0.17893
     0.20195
     0.24798
     0.14825
    -0.14328
    -0.24301
     0.02550
     0.16359
     0.02550
    -0.01286
    -0.35041
    -0.21999
    -0.09725
    -0.13560
     0.07920
    -0.01286
    -0.20465
    -0.05122
     0.07153
     0.24030
    -0.05122
    -0.22766
    -0.25068
    -0.05122
    -0.00519
    -0.12026
    -0.09725
    -0.12793
    -0.13560
    -0.33507
     0.07920
     0.15592
    -0.25068
    -0.35041
    -0.24301
    -0.12026
    -0.04355
    -0.28137
    -0.31205
    -0.14328
    -0.08958
     0.01783
     0.04084
    -0.10492
    -0.21232
    -0.28904
    -0.26602
     0.17126
    -0.05889
    -0.08190
    -0.14328
    -0.01286
     0.05619
    -0.02053
     0.07153
    -0.02820
     0.01783
    -0.03587
     0.01016
    -0.04355
    -0.11259
    -0.07423
    -0.31205
     0.04851
     0.06386
    -0.12026
    -0.15095
    -0.09725
    -0.27369
    -0.14328
    -0.34274
    -0.20465
    -0.13560
    -0.10492
    -0.06656
    -0.28904
     0.02550
    -0.18163
    -0.09725
    -0.08190
     0.11756
    -0.18931
    -0.04355
    -0.10492
    -0.05122
    -0.11259
    -0.07423
    -0.20465
    -0.07423
     0.07153
    -0.14328
    -0.18163
    -0.26602
    -0.36575
    -0.41178
    -0.28137
     0.17126
    -0.23534
    -0.37343
    -0.25835
    -0.06656
    -0.08190
    -0.20465
    -0.40411
    -0.08190
     0.10989
     0.17893
     0.22496
     0.04084
     0.09454
    -0.28137
    -1.37841
    -1.28635
    -1.53951
    -0.48850
     0.66992
     0.71595
     0.55484
    -0.29671
    -0.80304
    -0.90277
    -0.55754
    -0.43480
     0.17893
     0.51648
     0.41675
     0.41675
     0.12523
     0.51648
     0.45511
     0.06386
     0.09454
    -0.14328
     0.08687
     0.09454
     0.09454
    -0.12793
    -0.35808
    -0.21232
    -0.25068
    -0.21999
    -0.12026
    -0.18931
    -0.46548
    -0.24301
     0.04851
    -0.12026
    -0.08958
    -0.27369
    -0.37343
    -0.21232
    -0.22766
    -0.28137
    -0.13560
    -0.21999
    -0.09725
    -0.11259
     0.01016
     0.03317
    -0.02053
    -0.04355
     0.34771
     0.16359
     0.19428
     0.30168
     0.22496
     0.35538
     0.44744
     0.33236
     0.43977
     0.67759
     0.57019
     0.61621
     0.52416
     0.38607
     0.42442
     0.36305
     0.65457
     0.55484
     0.40908
     0.47045
     0.40908
     0.38607
     0.45511
     0.32469
     0.29401
     0.33236
     0.22496
     0.30168
     0.37839
     0.34004
     0.12523
    -0.03587
     0.20962
     0.42442
     0.24030
     0.07153
    -0.10492
    -0.00519
     0.01783
     0.07153
    -0.12793
    -0.14328
    -0.10492
    -0.05122
    -0.02053
    -0.15095
    -0.17396
    -0.54987
    -0.39644
    -0.24301
    -0.22766
    -0.26602
    -0.35041
    -0.53453
    -0.37343
    -0.31972
    -0.18163
    -0.35041
    -0.20465
    -0.37343
    -0.24301
    -0.17396
    -0.20465
    -0.15095
    -0.40411
     0.07153
    -0.05122
    -0.03587
    -0.01286
    -0.19698
    -0.22766
    -0.04355
    -0.08958
     0.02550
     0.02550
     0.05619
    -0.12793
     0.07920
     0.18660
     0.12523
     0.07153
     0.47813
     0.53950
     0.54717
     0.60087
     0.25565
    -0.76468
    -1.11757
    -1.17895
    -0.71098
     0.53950
     1.74394
     1.59051
     0.21729
    -0.38110
    -0.41946
    -0.63426
    -0.26602
     0.29401
     0.61621
     0.88472
     0.82335
     0.65457
     0.66224
     0.53183
     0.56251
     0.37072
     0.20962
     0.14825
    -0.02820
     0.05619
    -0.15862
    -0.27369
    -0.49617
     0.04084
    -0.34274
    -0.12026
    -0.28137
    -0.37343
    -0.44247
    -0.44247
    -0.51151
    -0.48850
    -0.48083
    -0.63426
    -0.49617
    -0.44247
    -0.44247
    -0.61892
    -0.77235
    -0.57289
    -0.51919
    -0.52686
    -0.41178
    -0.54987
    -0.65728
    -0.59590
    -0.47316
    -0.38877
    -0.24301
    -0.34274
    -0.58056
    -0.48850
    -0.30438
    -0.44247
    -0.56522
    -0.32740
    -0.40411
    -0.50384
    -0.31972
    -0.29671
    -0.41946
    -0.49617
    -0.54220
    -0.52686
    -0.46548
    -0.38877
    -0.64960
    -0.50384
    -0.37343
    -0.38877
    -0.52686
    -0.42713
    -0.38110
    -0.44247
    -0.48850
    -0.38110
    -0.43480
    -0.51919
    -0.41178
    -0.32740
    -0.29671
    -0.15095
    -0.28904
    -0.45014
    -0.33507
    -0.30438
    -0.28137
    -0.41178
    -0.06656
    -0.33507
    -0.18931
    -0.18163
    -0.17396
    -0.18931
    -0.31972
    -0.21232
    -0.23534
     0.03317
    -0.24301
    -0.30438
    -0.17396
    -0.14328
    -0.04355
    -0.35808
    -0.15095
     0.01783
    -0.11259
     0.04084
    -0.02820
    -0.10492
    -0.12026
    -0.15862
    -0.02820
     0.06386
     0.15592
    -0.21999
     0.03317
     0.19428
     0.18660
    -0.15862
    -0.02820
     0.14057
    -0.01286
     0.12523
     0.17893
     0.20195
     0.22496
     0.17126
     0.34771
     0.57019
     0.56251
     0.61621
     0.39374
     0.55484
     0.60087
     0.82335
     0.93842
     1.21460
     1.14556
     1.26063
     1.47544
     0.50114
    -0.58823
    -0.74934
    -0.25835
     1.41406
     2.18123
     2.02779
     1.28365
     0.34004
     0.28633
     0.45511
     0.50114
     1.15323
     1.43708
     1.46009
     1.82066
     1.62887
     1.48311
     1.32200
     1.26830
     1.39872
     1.25296
     1.22227
     0.96911
     0.78499
     0.71595
     0.66224
     0.50881
     0.63923
     0.65457
     0.31702
     0.41675
     0.23263
     0.40141
     0.22496
     0.14825
     0.19428
     0.30168
     0.30935
     0.04851
     0.12523
     0.03317
     0.09454
    -0.09725
     0.23263
     0.27099
    -0.02053
     0.01016
     0.20195
     0.12523
     0.07153
    -0.15862
    -0.20465
     0.10222
     0.17893
    -0.04355
    -0.02820
    -0.12793
     0.02550
    -0.13560
    -0.17396
     0.01783
    -0.28137
    -0.28904
    -0.27369
    -0.06656
    -0.28137
    -0.34274
    -0.42713
    -0.16629
    -0.23534
    -0.16629
    -0.41946
    -0.36575
    -0.38877
    -0.37343
    -0.47316
    -0.06656
    -0.31205
    -0.38110
    -0.17396
    -0.15862
     0.00248
    -0.00519
    -0.34274
    -0.14328
    -0.06656
     0.19428
     0.03317
     0.00248
    -0.01286
     0.17126
     0.01016
     0.26332
     0.25565
    -0.00519
     0.05619
     0.34004
     0.14057
     0.10989
    -0.00519
    -0.04355
     0.08687
     0.27866
     0.36305
     0.30168
     0.17126
     0.13290
     0.06386
     0.22496
     0.60087
     0.40141
     0.30168
     0.35538
     0.60854
     0.49347
     0.51648
     0.37072
     0.50881
     0.57019
     0.52416
     0.49347
     0.49347
     0.53183
     0.40908
     0.37072
     0.73129
     0.67759
     0.43977
     0.54717
     0.73896
     0.66224
     0.50881
     0.57786
     0.81568
     0.90774
     0.66224
     0.25565
    -0.11259
    -0.88742
    -0.51919
    -0.03587
     2.31164
     2.50344
     1.21460
     0.70060
     0.20195
     0.18660
     0.66224
     0.99980
     1.28365
     1.94341
     1.97409
     1.96642
     1.65956
     1.45242
     1.39872
     1.18392
     1.38338
     1.26063
     0.99212
     0.93075
     0.84636
     1.06884
     0.93842
     0.88472
     0.73129
     0.80801
     0.83869
     0.82335
     0.75430
     0.47813
     0.54717
     0.57019
     0.68526
     1.00747
     0.76965
     0.40908
     0.41675
     0.55484
     0.67759
     0.48580
     0.34771
     0.45511
     0.44744
     0.69293
     0.62389
     0.58553
     0.40908
     0.14057
     0.13290
     0.50114
     0.38607
     0.07920
     0.29401
     0.13290
     0.29401
     0.06386
     0.04851
     0.16359
     0.24030
     0.12523
     0.08687
     0.09454
     0.14825
     0.12523
    -0.02820
     0.32469
     0.43210
     0.14825
     0.40908
     0.20962
     0.34771
     0.40141
     0.34771
     0.37072
     0.46278
     0.51648
     0.63923
     0.65457
     0.76198
     0.48580
     0.63156
     0.78499
     0.93842
     0.66224
     0.55484
     0.66992
     0.76198
     0.79266
     0.74663
     0.57019
     0.58553
     0.78499
     0.87705
     0.66224
     0.56251
     0.40908
     0.36305
     0.34771
     0.88472
     0.69293
     0.40141
     0.49347
     0.53183
     0.74663
     0.63156
     0.63923
     0.57786
     0.69293
     0.71595
     0.83869
     0.70827
     0.72362
     0.57786
     0.59320
     0.89239
     1.03815
     0.92308
     0.66224
     0.62389
     0.73129
     0.76965
     0.82335
     0.73896
     0.73129
     0.84636
     0.99212
     1.06117
     1.20693
     0.98445
    -0.22766
    -0.23534
    -0.11259
     1.55983
     2.21959
     2.17356
     1.37571
     0.80033
     0.81568
     0.85404
     0.89239
     1.10720
     1.38338
     1.52147
     1.57517
     1.29899
     0.96911
     0.80033
     1.23762
     0.93075
     0.76198
     0.70060
     0.62389
     0.44744
     0.41675
     0.34771
     0.39374
     0.48580
     0.37072
     0.58553
     0.54717
     0.47813
     0.29401
     0.28633
     0.61621
     0.56251
     0.23263
     0.27099
     0.30168
     0.27866
     0.28633
     0.26332
     0.34004
     0.32469
     0.21729
     0.43977
     0.54717
     0.39374
     0.20195
     0.14057
     0.53183
     0.57019
     0.43977
     0.48580
     0.53950
     0.45511
     0.45511
     0.48580
     0.52416
     0.42442
     0.47045
     0.40908
     0.50114
     0.48580
     0.50881
     0.02550
     0.37839
     0.61621
     0.44744
     0.50881
     0.27866
     0.32469
     0.42442
     0.38607
     0.40141
     0.41675
     0.45511
     0.51648
     0.46278
     0.52416
     0.58553
     0.68526
     0.60087
     0.80801
     0.67759
     0.59320
     0.49347
     0.57019
     0.66992
     0.77732
     0.80801
     0.68526
     0.70060
     0.59320
     0.63923
     0.63156
     0.57019
     0.42442
     0.49347
     1.52147
     0.90774
     0.58553
     0.40908
     0.19428
     0.41675
     0.50881
     0.47813
     0.60087
     0.50114
     0.30935
     0.26332
     0.34771
     0.33236
     0.07920
    -0.05889
     0.12523
     0.10222
     0.12523
     0.16359
     0.19428
     0.10222
     0.11756
     0.03317
     0.28633
     0.32469
     0.40141
     0.16359
     0.31702
     0.30935
     0.34771
     0.09454
     0.19428
     0.57786
     0.36305
     0.51648
     0.49347
     0.33236
     0.73896
     0.63156
     0.73896
     0.18660
    -0.13560
     0.04851
    -0.41178
    -0.35041
    -0.12793
     2.12753
     2.89469
     1.07651
     0.88472
     0.19428
     0.30935
     0.44744
     0.92308
     1.35269
     1.49845
     1.69791
     1.66723
     1.46777
     1.10720
     1.13789
     1.01514
     0.76198
     0.41675
     0.47813
     0.53950
     0.30935
     0.48580
     0.40908
     0.11756
     0.26332
     0.11756
     0.22496
     0.31702
     0.24798
    -0.15095
    -0.12793
     0.04084
     0.10222
    -0.31205
    -0.36575
     0.02550
    -0.28904
     0.08687
     0.01016
    -0.10492
    -0.27369
    -0.18931
    -0.12793
     0.07920
     0.15592
     0.05619
    -0.09725
     0.14057
     0.27099
     0.07920
     0.11756
     0.29401
     0.22496
     0.27866
     0.33236
     0.37072
     0.22496
     0.10989
     0.27866
     0.21729
     0.35538
     0.33236
     0.29401
     0.28633
     0.24798
     0.27099
     0.05619
     0.40141
     0.17893
     0.16359
     0.30168
     0.40141
     0.24798
     0.17126
     0.21729
     0.34004
     0.46278
     0.50114
     0.26332
     0.32469
     0.52416
     0.66992
     0.17893
     0.63156
     0.60087
     0.49347
     0.75430
     0.65457
     0.59320
     0.52416
     0.47045
     0.61621
     0.73896
     0.80801
     0.62389
     0.46278
     0.63923
     0.75430
     0.48580
     0.57786
     0.66224
     0.47813
     0.75430
     0.55484
     0.63923
     0.49347
     0.33236
     0.42442
     0.50881
     0.55484
     0.36305
     0.29401
     0.22496
     0.30168
     0.24798
     0.14057
     0.31702
     0.07153
     0.20962
     0.17893
     0.20962
     0.32469
     0.05619
     0.17126
     0.10222
     0.24798
     0.47813
     0.48580
     0.44744
     0.70060
     0.63923
    -0.03587
    -1.15593
    -1.46280
    -0.94113
    -0.53453
     0.77732
     2.04314
     1.77463
     0.31702
    -0.52686
    -0.22766
    -0.18163
     0.18660
     0.70827
     1.19159
     1.43708
     1.24529
     1.39872
     1.29132
     0.86938
     0.90007
     0.90774
     0.70827
     0.59320
     0.40908
     0.28633
     0.30168
     0.40908
     0.42442
     0.24798
     0.30168
     0.14057
     0.19428
     0.23263
     0.33236
     0.08687
     0.17126
     0.38607
     0.51648
     0.22496
     0.19428
     0.04851
     0.27099
     0.34771
     0.46278
     0.32469
     0.42442
     0.33236
     0.37839
     0.27099
     0.57786
     0.24798
     0.35538
     0.50114
     0.49347
     0.50114
     0.44744
     0.21729
     0.46278
     0.63923
     0.58553
     0.57786
     0.58553
     0.32469
     0.51648
     0.40908
     0.83102
     0.61621
     0.46278
     0.66224
     0.57019
     0.70827
     0.51648
     0.51648
     0.28633
     0.52416
     0.61621
     0.44744
     0.47813
     0.47813
     0.30168
     0.30935
     0.40141
     0.64690
     0.23263
     0.22496
     0.20195
     0.49347
     0.36305
     0.17893
     0.17893
     0.29401
     0.41675
     0.45511
     0.34004
     0.20962
     0.29401
     0.23263
     0.30935
     0.69293
     0.40908
     0.40141
     0.43977
     0.54717
     0.57019
     0.48580
     0.37839
     0.32469
     0.71595
     0.63923
     0.43210
     0.39374
     0.40908
     0.19428
     0.25565
     0.70060
     0.21729
     0.11756
     0.13290
     0.14825
     0.06386
     0.17126
    -0.00519
    -0.03587
     0.07153
     0.30935
     0.10222
     0.09454
     0.23263
     0.02550
     0.17893
     0.43210
     0.43977
     0.24030
     0.33236
     0.50114
     0.60854
     0.84636
     0.67759
    -0.26602
    -0.94113
    -0.94113
    -0.12026
     1.77463
     1.70559
     1.45242
     0.61621
     0.40908
     0.57786
     0.36305
     0.55484
     0.89239
     1.36803
     1.49845
     1.56750
     1.22995
     1.13789
     1.22995
     1.13021
     0.83869
     0.65457
     0.57019
     0.24798
     0.30168
     0.51648
     0.27099
     0.15592
     0.10989
    -0.00519
     0.03317
     0.04851
    -0.31205
    -0.19698
    -0.16629
     0.11756
    -0.10492
    -0.02820
    -0.18931
    -0.28904
    -0.39644
     0.10222
     0.12523
    -0.08190
    -0.05122
     0.11756
     0.05619
     0.14825
     0.06386
     0.00248
     0.01783
     0.26332
     0.33236
     0.14057
     0.17893
     0.07153
    -0.10492
     0.30935
     0.57019
     0.17126
     0.13290
     0.11756
     0.12523
     0.20195
     0.27866
     0.02550
     0.17126
     0.14057
     0.30935
     0.33236
     0.27099
     0.18660
    -0.01286
     0.10989
     0.46278
     0.19428
     0.17893
     0.12523
     0.25565
     0.33236
     0.14825
     0.00248
     0.14825
     0.17893
     0.11756
     0.06386
     0.09454
    -0.05122
    -0.12026
    -0.25835
     0.17126
     0.04084
    -0.08190
     0.04084
    -0.05889
    -0.07423
    -0.09725
    -0.02053
     0.04851
    -0.11259
     0.02550
     0.07920
     0.14825
     0.28633
     0.18660
    -0.01286
     0.35538
     0.34004
     0.32469
     0.38607
     0.43210
     0.45511
     0.43977
     0.67759
     0.76198
     0.63923
     0.80801
     0.61621
     0.83869
     0.86171
     0.59320
     0.48580
     0.56251
     0.81568
     0.72362
     0.67759
     0.48580
     0.32469
     0.40908
     0.45511
     0.47045
     0.45511
     0.27866
     0.28633
     0.25565
     0.40908
     0.53183
     0.13290
     0.17893
     0.60087
     0.82335
     0.76965
     0.94609
     0.90774
     0.66992
    -0.38877
    -0.97181
    -0.95647
     0.14825
     2.02779
     2.05081
     1.59818
     0.66224
     0.28633
    -0.01286
     0.55484
     0.78499
     0.90007
     1.22995
     1.15323
     1.32968
     1.13021
     1.08418
     1.11487
     1.06117
     0.94609
     0.63923
     0.42442
     0.27866
     0.21729
    -0.06656
     0.16359
     0.27866
     0.07153
     0.13290
     0.07153
    -0.07423
    -0.05122
     0.06386
    -0.02053
    -0.13560
    -0.22766
    -0.15095
    -0.15862
    -0.05122
    -0.15095
    -0.31205
    -0.25068
     0.03317
    -0.04355
    -0.30438
    -0.09725
    -0.28137
    -0.28904
    -0.31972
    -0.22766
    -0.13560
    -0.32740
    -0.28137
    -0.15095
    -0.03587
    -0.19698
    -0.29671
    -0.54987
    -0.06656
    -0.08958
    -0.11259
    -0.06656
    -0.22766
    -0.12793
    -0.16629
    -0.04355
    -0.02820
    -0.12026
    -0.08958
    -0.13560
    -0.09725
    -0.00519
     0.02550
    -0.25068
    -0.01286
    -0.03587
     0.04851
     0.08687
    -0.03587
    -0.15095
    -0.15095
     0.04851
    -0.12793
     0.01783
     0.01016
    -0.09725
    -0.08958
     0.12523
     0.07153
    -0.08958
     0.11756
     0.05619
    -0.02820
     0.15592
     0.01783
     0.19428
     0.17893
    -0.02053
     0.17893
     0.24030
     0.25565
     0.20195
     0.23263
     0.27099
     0.30935
     0.29401
     0.19428
     0.49347
     0.30935
     0.37839
     0.47813
     0.51648
     0.30168
     0.51648
     0.41675
     0.51648
     0.39374
     0.37072
     0.40141
     0.35538
     0.25565
     0.26332
     0.30935
     0.43210
     0.34771
     0.20195
     0.31702
     0.13290
     0.15592
     0.19428
     0.01783
     0.40141
     0.27866
     0.37072
     0.30935
     0.31702
     0.71595
     0.84636
     0.66224
     0.82335
     0.45511
    -0.03587
    -0.76468
    -1.05620
    -1.14059
    -0.90277
     0.75430
     2.05848
     1.70559
     0.90007
    -0.30438
    -0.66495
    -0.27369
     0.20195
     0.81568
     1.06884
     1.51380
     1.42174
     1.59051
     1.48311
     1.21460
     0.63923
     0.84636
     0.73896
     0.77732
     0.55484
     0.23263
    -0.00519
     0.02550
     0.16359
    -0.06656
    -0.12793
     0.07153
    -0.18931
    -0.19698
    -0.17396
    -0.26602
    -0.31205
    -0.48083
    -0.54220
    -0.37343
    -0.23534
    -0.35041
    -0.58823
    -0.60357
    -0.48850
    -0.36575
    -0.61892
    -0.26602
    -0.24301
    -0.50384
    -0.35041
    -0.26602
    -0.00519
    -0.29671
    -0.42713
    -0.18931
    -0.06656
    -0.20465
    -0.28904
    -0.24301
    -0.21999
    -0.19698
    -0.46548
    -0.15095
    -0.26602
    -0.40411
    -0.31972
    -0.30438
    -0.39644
