# Supplementary material for: Software algorithm and hardware design for real-time implementation of new spectral estimator
Source: Biomed Eng Online. 2014 May 9;13:61. doi: 10.1186/1475-925X-13-61 (PMC4057578; doi:10.1186/1475-925X-13-61)
Supplement: Additional file 2 — txtfiles.zip. [file 1475-925X-13-61-S2.zip › FILE005.TXT]

     0.83340
     0.99407
     0.99407
     1.11042
     0.83894
     0.63394
     0.70042
     0.62840
     0.42340
     0.26272
     0.39015
     0.39015
     0.47326
     0.29042
     0.22394
     0.46772
     0.66718
     0.38461
     0.26826
     0.40124
     0.17961
     0.13529
    -0.33566
    -0.63485
     0.08542
     1.45948
     2.20191
     2.14650
     4.16326
     3.96380
     2.17421
     1.38191
     0.69488
     0.47326
     0.78907
     1.43732
     2.17975
     2.26840
     1.60907
     0.72259
    -0.13620
    -0.89525
    -0.78444
    -0.67917
    -1.44930
    -1.15012
    -0.55728
    -0.28579
     0.37907
     0.77245
    -0.39660
    -1.15566
    -1.51579
    -2.14741
    -2.77349
    -2.71809
    -1.76512
    -1.08363
    -1.68755
    -2.02552
    -2.61836
    -3.58241
    -3.99795
    -3.80957
    -3.07268
    -2.61836
    -2.20836
    -1.69309
    -1.16120
    -0.72349
    -0.10295
     0.41232
     0.47326
     0.97191
     0.58961
     0.27934
     0.32367
     0.47880
     0.83340
     0.98299
     0.76137
     0.50096
     0.57853
     0.32367
     0.41232
     0.50096
     0.35137
     0.00232
     0.00786
    -0.06971
    -0.09741
    -0.40214
    -0.65701
    -0.86201
    -1.09471
    -0.92849
    -0.24147
     0.06326
    -0.50187
    -1.01160
    -1.00606
    -0.87309
    -0.95066
    -0.98390
    -0.93403
    -0.85093
    -0.67917
    -0.59052
    -0.42430
    -0.62376
    -0.44093
    -0.24701
    -0.41876
    -0.51295
    -0.39660
    -0.21931
     0.02448
     0.28488
     0.31259
     0.14083
     0.36799
     0.53421
     0.80569
     0.53975
     0.81678
     0.67826
     0.60069
     0.60624
     0.92205
     0.94975
     0.73367
     0.71151
     0.79461
     0.97745
     0.88880
     0.54529
     0.53421
     0.53975
     0.58961
     0.63394
     0.75029
     0.79461
     0.55637
     0.63948
     0.66164
     0.81124
     0.78907
     0.67272
     0.90542
     0.64502
     0.67272
     0.61732
     0.67272
     0.82786
     1.00515
     0.83340
     0.91096
     0.95529
     0.61178
     0.71151
     0.71705
     0.68934
     0.75029
     0.98299
     0.92759
     0.95529
     0.94975
     0.96637
     0.64502
     0.38461
     0.41786
     0.46218
     0.62840
     0.94975
     0.67272
     0.84448
     1.08272
     1.33205
     1.54259
     2.01353
     2.51772
     3.14380
     3.50394
     2.88340
     1.70880
     0.80015
    -0.29133
    -1.12795
    -1.37728
    -0.75674
    -1.06147
    -1.67647
    -2.60728
    -3.01728
    -3.56025
    -4.43566
    -4.87336
    -4.69052
    -4.07552
    -3.47160
    -3.12255
    -2.41890
    -1.57674
    -1.15566
    -0.79552
    -0.24147
     0.19624
     0.25164
     0.45664
     0.88326
     0.83894
     0.61732
     0.29042
     0.08542
     0.56191
     1.11042
     0.77799
     0.37353
     0.15191
     0.17961
     0.42894
     0.97191
     0.99961
     0.75029
     0.41786
     0.25718
     0.44002
     0.63948
     0.15745
     0.03556
    -0.08633
    -0.26363
    -0.31903
    -0.15282
    -0.42430
    -0.52403
    -0.27471
    -0.29687
    -0.11403
    -0.19160
    -0.14728
     0.01894
    -0.09741
     0.05218
     0.36799
     0.35137
     0.47326
     0.51759
     0.56191
     0.44556
     0.42894
     0.48988
     0.46772
     0.26272
     0.28488
     0.38461
     0.25164
     0.26272
     0.24610
     0.21840
     0.22394
    -0.05863
    -0.22485
    -0.11958
    -0.11403
    -0.20268
    -0.23039
    -0.19160
    -0.06971
    -0.20268
    -0.33012
    -0.30241
    -0.37998
    -0.36336
    -0.24701
    -0.18606
    -0.20268
    -0.08079
    -0.09741
     0.04664
     0.14083
     0.26272
     0.24056
     0.11313
    -0.28579
    -0.33566
    -0.21931
     0.21840
     0.19624
    -0.03093
     0.12421
     0.22394
     0.14637
    -0.01431
    -0.19714
     0.01894
    -0.11403
    -0.36890
    -0.37998
    -0.29687
    -0.14174
    -0.00876
     0.04664
     0.79461
     0.82786
     0.16853
    -1.45485
    -2.28039
    -3.64890
    -4.35255
    -3.49376
    -1.33295
     0.00786
    -1.24985
    -2.58512
    -3.31647
    -3.30539
    -3.28876
    -3.09484
    -2.41336
    -1.29417
    -0.63485
    -0.35228
    -0.34674
     0.06880
     0.76691
     1.19353
     1.52596
     1.68664
     1.78083
     1.59245
     1.52596
     1.47610
     1.47610
     1.34867
     1.31542
     1.56475
     1.35975
     1.29880
     1.33205
     1.26556
     0.98853
     0.91651
     0.72259
     0.65610
     0.46772
     0.30151
     0.32921
     0.56191
     0.50096
     0.72259
     0.82786
     1.20461
     0.62286
     0.07988
    -0.00876
     0.14083
     0.32367
     0.52313
     0.46772
     0.51759
     0.68380
     0.60624
     0.45110
     0.42340
     0.50096
     0.72813
     0.32921
     0.82232
     0.76691
     0.68934
     0.76691
     0.88326
     1.01069
     0.93313
     0.83894
     0.92759
     0.98853
     0.85002
     0.64502
     0.57853
     0.41232
     0.32367
     0.10759
    -0.05863
     0.22948
     0.14637
     0.06326
    -0.11958
    -0.25809
    -0.49633
    -0.50187
    -0.61268
    -0.45201
    -0.55174
    -0.63485
    -0.60160
    -0.45201
    -0.50187
    -0.75120
    -0.81768
    -0.67363
    -0.74566
    -0.84539
    -0.85093
    -1.13903
    -1.31633
    -1.13349
    -1.02822
    -0.97836
    -1.11133
    -1.18336
    -1.32187
    -1.01714
    -0.98944
    -0.87309
    -0.75674
    -0.16944
    -0.24147
    -0.31903
    -0.09187
    -0.08079
    -0.08079
     0.10759
     0.28488
     0.65056
     0.92759
     1.29880
     1.50380
     1.91380
     2.14650
     2.68394
     3.11056
     3.43745
     3.73664
     3.06623
     2.58975
     1.42623
     1.01623
     1.14921
     0.54529
     0.04110
    -0.00876
     0.13529
     0.01340
    -0.91741
    -1.82052
    -2.12525
    -2.41336
    -2.31917
    -1.95903
    -1.59890
    -0.90079
    -0.52403
     0.09097
     0.62840
     1.22678
     1.42069
     1.57583
     1.32651
     0.96637
     0.85556
     0.73921
     0.74475
     0.80015
     0.98299
     1.63123
     1.40961
     0.67272
     0.20178
    -0.08633
    -0.22485
     0.03556
     0.24056
     0.64502
     0.88326
     0.63394
     0.63394
     0.74475
     0.73921
     0.73921
     0.24056
    -0.08079
    -0.12512
    -0.29133
    -0.33012
    -0.64039
    -0.55728
    -0.34120
    -0.14728
    -0.10295
    -0.20822
    -0.49633
    -0.60714
    -0.45201
     0.00786
     0.46218
     0.10759
     0.17407
     0.45110
     0.56191
     0.85556
     1.32096
     1.12151
     0.76691
     0.90542
     0.94421
     1.04394
     0.99407
     0.89434
     0.76137
     0.82786
     0.66718
     0.51205
     0.70596
     0.86664
     0.61178
     0.64502
     0.56745
     0.36245
     0.18515
     0.19624
     0.25164
     0.41786
     0.51205
     0.40678
     0.24056
    -0.08633
    -0.13620
    -0.36336
    -0.47417
    -0.22485
    -0.31903
    -0.64593
    -0.76228
    -0.93403
    -1.21106
    -1.31633
    -1.29971
    -1.23876
    -1.01160
    -0.96728
    -1.17782
    -1.37728
    -1.37174
    -1.33849
    -1.52133
    -1.07809
    -0.93403
    -0.93403
    -0.74012
    -0.67917
    -0.67363
    -0.59606
    -0.57390
    -0.53512
    -0.34674
    -0.14174
    -0.15282
    -0.35782
    -0.29133
    -0.04201
    -0.16390
     0.00786
     0.01340
    -0.16390
     0.34583
     1.10488
     1.63123
     2.09110
     2.23515
     2.06894
     1.19907
    -1.27755
    -4.77917
    -6.09782
    -5.21133
    -2.00890
    -1.27755
    -4.32484
    -6.66849
    -7.22255
    -7.28349
    -7.26133
    -7.22809
    -7.01201
    -6.16984
    -5.05620
    -3.82620
    -2.39120
    -1.68755
    -0.89525
     0.07434
     0.92759
     1.69772
     2.16313
     2.96650
     3.26569
     2.95542
     2.87786
     2.63961
     2.45678
     2.16867
     1.78083
     1.44286
     1.28772
     1.03840
     0.75583
     0.69488
     0.69488
     1.58691
     1.68110
     1.07718
     0.60069
     0.10759
     0.54529
     1.19353
     1.16583
     1.00515
     0.81124
     0.75583
     0.68380
     0.73367
     0.64502
     0.67826
     0.72259
     0.31813
    -0.06971
    -0.00876
     0.41232
     0.20732
     0.26272
     0.37353
     0.20732
    -0.06417
     0.03556
     0.16299
     0.52867
     0.53421
     0.50651
     0.25718
     0.24610
     0.25164
     0.50651
     0.82786
     1.09934
     1.28218
     1.12151
     0.98853
     0.87772
     1.07718
     1.02178
     0.98853
     1.13813
     1.32096
     1.24894
     1.07718
     0.88326
     0.74475
     0.63948
     0.36245
     0.61178
     0.54529
     0.24610
     0.15191
    -0.03093
    -0.10849
    -0.24701
    -0.41322
    -0.45201
    -0.36336
    -0.59606
    -0.83985
    -1.15566
    -1.43822
    -1.52687
    -1.18336
    -0.91187
    -0.96174
    -1.28309
    -1.60998
    -1.42160
    -1.22214
    -1.30525
    -1.23322
    -1.29971
    -1.31633
    -1.33295
    -1.03930
    -0.50187
    -0.37998
    -0.33012
    -0.50187
    -0.67363
    -0.56836
    -0.73458
    -0.66255
    -0.59606
    -0.49079
    -0.20822
     0.07988
     0.44002
     0.68380
     0.53421
     0.50651
     0.78353
     1.07164
     1.23786
     1.40961
     1.53705
     1.76975
     1.93042
     1.71988
     1.30434
     0.94421
     0.74475
     0.39569
     0.53421
     0.16853
     0.35137
     0.82232
     0.77245
     0.63394
     0.16299
    -0.47971
    -0.82322
    -0.27471
     0.17961
     0.24056
     0.81124
     1.24894
     1.24894
     0.93313
     0.80015
     0.75583
     0.89988
     1.00515
     0.82232
     1.51488
     0.91651
     0.92759
     1.86948
     1.42069
     1.38191
     0.83340
     0.80015
     0.89434
     1.44286
     1.49826
     1.18245
     1.01623
     0.88880
     0.56191
     0.61178
     0.51759
     0.48434
     0.36799
     0.06880
    -0.05863
     0.06326
     0.04110
    -0.05863
    -0.15282
    -0.35228
    -0.09187
     0.29042
     0.35137
     0.10759
     0.12975
     0.56745
     0.62840
     0.74475
     0.55083
     0.33475
     0.25718
     0.39015
     0.59515
     0.81678
     0.91651
     0.86664
     1.10488
     0.71151
     0.68934
     0.36245
     0.34583
     0.75029
     0.85556
     0.82786
     0.60624
     0.35691
     0.25164
     0.33475
     0.43448
    -0.25255
    -0.35782
    -0.42430
    -0.44093
    -0.29133
    -0.55174
    -0.64039
    -0.89525
    -0.92295
    -0.98390
    -0.67917
    -0.65701
    -0.74012
    -0.94512
    -0.70133
    -0.35782
    -0.31903
    -0.08079
     0.14637
    -0.19714
    -0.23593
    -0.25809
    -0.40768
    -0.33012
    -0.30241
    -0.32458
    -0.51295
    -0.39660
    -0.64593
    -0.89525
    -0.88417
    -0.91741
    -1.10025
    -1.13349
    -1.27201
    -1.28309
    -1.15566
    -1.38282
    -1.19444
    -1.07255
    -0.92849
    -0.59606
    -0.64039
    -0.47971
    -0.33012
    -0.23593
    -0.25809
     0.30705
     1.29880
     1.78083
     2.70056
     2.95542
     2.27948
     0.89988
    -0.82876
    -2.50755
    -2.83444
    -2.06984
    -0.39106
    -0.47417
    -1.39390
    -2.45768
    -3.63782
    -3.94255
    -3.73755
    -3.69876
    -3.72647
    -3.36633
    -3.06160
    -2.19174
    -1.34403
    -0.69025
    -0.13066
     0.17961
     0.51759
     0.75029
     1.14921
     1.01069
     0.98853
     0.85556
     0.81678
     0.67826
     0.98853
     0.69488
     0.52867
     0.68934
     1.35421
     1.35421
     0.45110
    -0.10849
     0.01340
     0.22394
     0.61732
     0.34583
     0.10759
     0.27934
     0.72259
     0.39015
    -0.11403
     0.21286
     0.66718
     0.42340
    -0.09187
     0.16853
     0.66164
     0.54529
     0.49542
     0.35137
     0.19069
     0.48434
     0.79461
     0.37353
     0.94421
     0.67272
     0.27934
     0.44556
     0.46772
     0.61732
     0.66164
     0.97191
     1.52596
     1.60907
     1.33205
     1.48718
     1.48718
     1.33759
     1.60353
     1.28772
     1.05502
     1.08272
     1.06610
     0.93867
     0.98853
     0.64502
     0.31813
     0.09651
    -0.08079
    -0.31903
    -0.24701
    -0.44647
    -0.40768
    -0.15836
    -0.13620
    -0.25255
    -0.07525
     0.15191
     0.15745
     0.51759
     0.60069
     0.47326
     0.46772
     0.22394
     0.18515
     0.35137
     0.34583
     0.36799
     0.12975
     0.30705
     0.21840
     0.14083
    -0.31349
    -0.26363
    -0.34120
    -0.61268
    -0.52403
    -0.65701
    -0.65701
    -0.39660
    -0.34674
    -0.53512
    -0.56282
    -0.41876
    -0.37444
    -0.08079
     0.04110
     0.29042
     0.26826
     0.52313
     0.91096
     1.12705
     1.54259
     1.34867
     1.00515
     0.47880
     0.04110
     0.12421
     0.44002
     0.01340
    -1.05593
    -1.42160
    -1.65430
    -1.77620
    -2.03660
    -2.11417
    -1.63214
    -2.13633
    -2.20282
    -2.28039
    -1.69863
    -1.29971
    -0.96728
    -0.44647
    -0.62376
    -0.61822
     0.08542
     0.43448
     0.47326
     0.41232
     0.14083
     0.00232
     0.31259
     0.39569
    -0.03093
    -0.32458
    -0.66809
    -0.72349
    -0.83985
    -0.74012
    -0.74566
    -0.42985
    -0.24147
    -0.15282
    -0.21376
    -0.13066
    -0.03093
    -0.30241
    -0.26917
    -0.33566
    -0.33566
     0.09097
     0.06880
    -0.03647
     0.00232
     0.11867
     0.04664
    -0.15836
    -0.01985
     0.46772
     0.37353
     0.05772
    -0.03647
     0.05772
     0.45664
     0.48434
     0.08542
     0.22394
     0.03556
     0.04110
     0.02448
     0.16299
     0.19069
     0.01894
    -0.08633
    -0.22485
    -0.14174
     0.09097
     0.52313
     0.63394
     0.44556
     0.27934
     0.22948
     0.42894
     0.67826
     0.93313
     0.88880
     0.92759
     0.66164
     0.70042
     0.73367
     0.69488
     0.65056
     0.48434
     0.37907
     0.21840
     0.05218
     0.15745
     0.00232
    -0.03093
     0.20732
     0.16299
     0.07434
     0.17961
     0.13529
     0.28488
     0.31259
     0.51205
     0.45664
     0.61178
     0.78907
     0.96637
     0.73921
     0.73921
     0.55637
     0.57853
     0.85556
     0.98299
     1.19353
     1.12705
     0.82786
     0.87218
     1.00515
     0.91096
     1.03286
     1.15475
     1.20461
     1.02178
    -0.24147
    -1.31079
    -1.84822
    -1.93133
    -1.03930
    -0.66255
    -0.84539
    -0.94512
    -1.39944
    -1.90363
    -2.29701
    -2.52417
    -2.86214
    -2.53525
    -1.82052
    -1.01160
    -0.61268
    -0.51849
    -0.40214
    -0.56836
    -1.03930
    -0.57944
     0.04664
     0.22394
    -0.05863
    -0.60714
    -0.35228
    -0.18606
    -0.29687
    -0.28025
    -0.35782
    -0.25809
    -0.02539
    -0.11403
     0.35691
     0.21286
     0.02448
    -0.15282
    -0.11958
    -0.03647
    -0.06971
     0.18515
     0.79461
     1.15475
     0.40124
     0.11867
    -0.24147
    -0.01985
    -0.47417
    -0.49633
    -0.14174
    -0.02539
     0.00786
    -0.02539
    -0.18606
    -0.42430
    -0.75674
    -0.80660
    -0.30795
     0.12421
     0.43448
     0.19624
     0.01894
    -0.31349
    -0.21376
     0.05218
     0.72259
     1.26002
     0.83894
     0.35137
     0.46772
     0.34583
     0.50096
     0.39569
     0.72259
     0.33475
     0.32367
     0.39569
     0.27934
     0.39569
     0.31813
     0.19624
    -0.05863
     0.30705
     0.58961
     0.75029
     0.97191
     0.82786
     0.89434
     0.65610
     0.69488
     0.65610
     0.78353
     1.08826
     1.32096
     1.39299
     1.26556
     1.04948
     0.77799
     0.76137
     0.63394
     0.45664
     0.47880
     0.18515
     0.05218
    -0.06417
    -0.06971
    -0.01985
     0.06326
     0.07988
    -0.18052
    -0.22485
    -0.19160
    -0.26917
    -0.34120
    -0.13066
     0.31259
     0.34583
     0.44002
     0.55637
     0.71151
     0.78907
     0.87218
     0.89988
     1.10488
     1.17137
     1.32651
     1.19907
     1.02732
     0.22948
    -0.23593
    -0.37444
     0.22948
     0.31813
    -0.00876
    -0.51295
    -0.93958
    -0.75674
    -1.21660
    -2.75133
    -3.44944
    -3.79849
    -3.84282
    -3.52701
    -2.98403
    -2.56295
    -2.46322
    -2.56295
    -2.36349
    -2.61282
    -2.98957
    -2.56295
    -2.29701
    -1.67647
    -1.02268
    -0.60714
    -0.25809
     0.11313
     0.20178
     0.19069
     0.21840
     0.01340
    -0.00322
    -0.04755
     0.19624
     0.18515
     0.00786
    -0.15836
    -0.25255
    -0.33566
    -0.35228
    -0.41876
    -0.60160
    -0.46863
    -0.32458
    -0.43539
    -0.20822
    -0.14174
    -0.26917
     0.31259
     0.74475
     0.85002
     0.38461
     0.36245
     0.48434
     0.28488
     0.68380
     1.08826
     1.66448
     2.23515
     1.32096
     0.87218
     0.82786
     0.86110
     0.32367
    -0.01985
    -0.11403
     0.52867
     1.17691
     1.00515
     1.19353
     1.64786
     0.91096
    -0.14174
     0.09651
     0.70042
     1.36529
     1.93042
     1.63123
     1.42623
     1.24894
     0.77245
     0.60069
     0.86664
     0.75583
     0.57853
     0.60069
     0.63948
     0.42894
     0.27380
     0.20178
     0.11867
     0.23502
     0.47880
     0.32367
     0.72259
     0.81678
     0.71151
     0.40124
     0.39015
     0.66164
     0.77799
     0.75583
     0.51759
     0.38461
     0.24610
     0.14637
     0.19624
     0.01894
     0.06326
     0.01894
    -0.26917
    -0.27471
    -0.40768
    -0.40214
    -0.35228
    -0.04755
    -0.25809
    -0.32458
    -0.37998
    -0.41876
    -0.50187
    -0.60160
    -0.54066
    -0.53512
    -0.44647
    -0.62376
    -0.92295
    -1.17782
    -1.34403
    -1.55457
    -1.54903
    -1.43822
    -1.49917
    -1.47701
    -1.50471
    -1.54349
    -1.54349
    -1.46039
    -1.29417
    -0.98944
    -0.85093
    -0.66255
    -0.50741
    -0.28025
    -0.01431
     0.22394
     0.12421
     0.61732
     0.73921
     0.70596
     0.70596
     0.40124
    -0.40214
    -0.80660
    -0.70133
    -0.43539
    -0.35782
    -0.08633
     0.40124
     0.87772
     0.77799
     0.13529
    -0.49079
    -0.26917
     0.21286
     0.45664
     0.96083
     0.75583
     0.52313
     0.31813
     0.39015
     0.93867
     0.88880
     0.49542
     0.26272
    -0.18606
    -0.44647
    -0.51849
    -0.74566
    -0.64593
    -0.13066
    -0.22485
    -0.50187
    -0.42430
    -0.28579
     0.00232
     0.14637
     0.01894
     0.10205
    -0.10849
    -0.40768
    -0.67917
    -0.42430
     0.09097
     0.55083
     0.20732
     0.66164
     0.96083
     0.52867
     0.73367
     0.73921
     0.31813
     0.32367
     0.88326
     0.84448
     0.83340
     1.16583
     0.63394
     0.25718
     0.63948
     0.76137
     0.49542
     0.18515
    -0.04201
    -0.26363
    -0.36336
    -0.80660
    -0.59606
    -0.56836
     0.20732
     0.74475
     0.39569
    -0.17498
    -0.35228
    -0.14174
    -0.13620
    -0.14174
    -0.13066
    -0.28025
    -0.21376
    -0.26363
     0.16299
     0.96083
     1.04948
     0.36245
    -0.05309
    -0.28579
    -0.37444
     0.16853
     0.62286
     0.82232
     0.78353
     0.77799
     0.67826
     0.67826
     0.93313
     0.84448
     0.55083
     0.76691
     0.69488
     0.56191
     0.41786
     0.05218
     0.22948
     0.34029
     0.46218
     0.29596
     0.30705
     0.29042
     0.16299
     0.17961
     0.46218
     0.62286
     0.62840
     0.85002
     0.96637
     1.17137
     1.33205
     1.12705
     0.83340
     0.52313
     0.08542
    -0.36890
    -0.56836
    -0.50187
    -0.42430
    -0.92849
    -1.19444
    -1.42160
    -1.49363
    -1.23322
    -1.62106
    -2.07539
    -2.45214
    -2.23606
    -2.13633
    -1.59336
    -1.18336
    -0.81214
    -0.77336
    -0.74566
    -0.57944
    -0.41876
    -0.25809
    -0.21931
    -0.28579
    -0.37998
    -0.30241
    -0.28579
    -0.20268
    -0.19160
    -0.23039
    -0.24701
    -0.13620
    -0.25255
    -0.50741
    -0.56836
    -0.67917
    -0.42985
    -0.64593
    -0.56282
    -0.75674
    -0.67363
    -0.49633
    -0.52958
    -0.72903
    -0.59606
    -0.66255
    -0.55174
    -0.24147
    -0.37444
    -0.46863
    -0.62376
    -0.42985
    -0.40768
    -0.31349
    -0.05309
    -0.12512
    -0.29133
    -0.33566
    -0.28579
    -0.03647
    -0.11958
    -0.21376
    -0.21931
     0.07434
     0.19069
     0.18515
     0.03002
     0.10205
     0.10205
    -0.03093
     0.03002
     0.05772
    -0.00876
     0.18515
    -0.07525
     0.03002
     0.07988
     0.07988
    -0.04755
    -0.00322
     0.06880
     0.13529
     0.15191
     0.34583
     0.55083
     0.35137
     0.28488
     0.67826
     0.51759
     0.55083
     0.65056
     0.92205
     0.95529
     0.76691
     0.76691
     1.04948
     1.67556
     1.51488
     0.66718
     0.17407
    -0.06417
    -0.01431
     0.05772
    -0.10295
    -0.41876
     0.26272
     2.09110
     3.21583
     2.17975
     0.46772
     1.27110
     5.26029
     3.87515
     1.34313
     0.57299
     1.39853
     3.02745
     4.65637
     4.86691
     3.90286
     3.23799
     2.78367
     3.03853
     2.89448
     2.08002
    -0.02539
    -1.95349
    -3.53255
    -4.47998
    -4.11430
    -2.39120
    -1.20552
    -0.82876
    -1.17782
    -2.81228
    -3.90376
    -4.30268
    -4.31376
    -3.98133
    -2.83444
    -1.87039
    -1.01160
    -0.56282
    -0.30241
     0.15191
     0.41232
     0.41786
     0.06880
     0.10759
    -0.14174
    -0.24701
    -0.50187
    -0.37998
    -0.57390
    -0.55728
    -0.57390
    -0.81214
    -0.69025
    -0.65147
    -1.03930
    -1.12241
    -0.89525
    -1.02822
    -1.24430
    -1.24985
    -1.38282
    -1.55457
    -1.51579
    -1.27201
    -1.16674
    -1.33849
    -1.28309
    -1.27755
    -1.16120
    -1.06701
    -1.01714
    -1.22768
    -0.98390
    -0.65701
    -0.29687
    -0.04755
    -0.08079
    -0.06971
    -0.25255
    -0.09187
     0.04110
    -0.03093
     0.39015
     0.32367
     0.35691
     0.30151
     0.26826
     0.16853
     0.12421
     0.34029
     0.21286
     0.13529
     0.04110
     0.04110
    -0.15282
    -0.18052
     0.01340
    -0.08633
    -0.16390
    -0.09187
    -0.21376
    -0.19714
    -0.16944
    -0.26363
    -0.07525
    -0.02539
    -0.00322
    -0.18606
    -0.06971
    -0.02539
    -0.14174
    -0.10295
     0.14083
     0.08542
     0.08542
     0.12421
     0.14637
     0.07434
     0.29042
     0.16299
     0.24056
     0.35691
     0.33475
     0.23502
     0.26272
     0.32367
     0.43448
     0.52313
     1.05502
     1.35421
     1.43732
     1.48164
     1.12705
     0.77245
     0.56745
     0.45664
     0.65610
     0.85556
     0.77245
     0.69488
     0.73921
     0.97191
     0.71151
     0.36245
    -0.20268
    -0.12512
     0.71151
     2.11880
     2.46232
     1.80853
     1.94150
     2.21853
     2.67286
     2.85015
     2.78367
     2.29056
     1.47056
     0.89434
     0.61178
     0.56745
     0.48434
     1.12705
     1.21569
    -0.11403
    -1.44376
    -1.25539
    -1.86484
    -1.81498
    -1.15566
    -0.54066
    -0.31903
    -0.20822
    -0.00876
     0.25718
     0.24056
     0.25164
     0.68380
     1.07718
     1.16583
     0.90542
     0.83340
     0.74475
     1.18799
     1.08826
     1.08272
     0.89988
     0.75029
     0.90542
     0.90542
     0.95529
     0.84448
     0.81124
     0.41786
     0.32921
     0.60069
     0.29042
     0.01894
     0.05772
     0.03002
    -0.25255
    -0.74012
    -0.72349
    -0.59606
    -0.57390
    -0.82876
    -1.33295
    -1.42714
    -1.18336
    -1.26093
    -1.07255
    -0.86755
    -1.00606
    -1.40498
    -1.26093
    -1.23322
    -0.98390
    -0.74012
    -0.82876
    -0.82876
    -0.67363
    -0.52958
    -0.60714
    -0.42985
    -0.47417
    -0.43539
    -0.49079
    -0.15282
    -0.08633
    -0.14174
    -0.06971
    -0.23039
    -0.33566
    -0.38552
    -0.37444
    -0.34674
    -0.30795
    -0.18052
    -0.14728
    -0.22485
    -0.20268
    -0.37444
    -0.67363
    -0.40214
    -0.27471
    -0.46309
    -0.29687
    -0.42430
    -0.44093
    -0.46309
    -0.48525
    -0.37444
    -0.45201
    -0.33012
    -0.37998
    -0.44647
    -0.43539
    -0.33566
    -0.48525
    -0.23593
    -0.05863
    -0.13066
    -0.01431
    -0.01431
     0.11313
     0.23502
     0.36245
     0.37353
     0.45664
     0.56191
     0.60624
     0.74475
     1.03286
     1.43732
     1.42623
     0.65056
     0.21286
    -0.95066
    -1.40498
    -0.90079
    -0.71241
    -0.45201
    -0.77890
    -1.23322
    -1.63214
    -3.43282
    -3.57687
    -3.26660
    -2.81228
    -1.94795
    -1.60998
    -1.35512
    -1.22214
    -1.01714
    -0.83430
     0.21840
     0.67272
     0.74475
     0.57299
     0.50651
     2.09664
     2.93326
     1.26002
     0.86110
     0.99961
     1.25448
     1.16029
     0.68380
     0.56191
     0.47880
    -0.01985
    -0.08633
    -0.24147
    -0.15282
    -0.19714
    -0.37998
    -0.44647
    -0.20822
    -0.09741
    -0.13620
     0.11867
     0.18515
     0.20732
    -0.05863
    -0.00322
     0.26272
     0.02448
     0.10205
     0.10205
    -0.15282
    -0.14728
    -0.26363
    -0.34120
    -0.20822
    -0.11958
    -0.25809
    -0.47971
    -0.45755
    -0.69025
    -0.78444
    -0.80106
    -0.78998
    -0.73458
    -0.75120
    -0.67917
    -0.62376
    -0.42985
    -0.54620
    -0.56282
    -0.52403
    -0.40214
    -0.38552
    -0.25809
     0.04664
     0.21286
     0.31259
     0.21286
     0.45110
     0.40124
     0.32921
     0.40124
     0.36245
     0.41232
     0.22948
     0.32367
     0.36799
     0.30705
     0.12975
    -0.14174
    -0.29687
    -0.11403
    -0.01431
    -0.10295
    -0.18052
    -0.03093
    -0.23039
    -0.15282
    -0.23593
    -0.19714
    -0.12512
    -0.08079
     0.09651
    -0.04201
     0.13529
     0.02448
     0.04664
     0.03002
     0.17961
    -0.08079
    -0.03647
     0.06326
     0.09097
     0.15191
     0.11867
     0.04664
     0.03002
    -0.00322
     0.03556
     0.24610
     0.48434
     0.44002
     0.42340
     0.57853
     0.60069
     0.73921
     0.58407
     0.87218
     0.72813
     0.79461
     0.71151
     0.58407
     0.58407
     0.67826
     0.42340
     0.52867
     0.56191
     0.21840
    -0.04201
    -0.11958
     0.01340
    -0.07525
    -0.42430
    -0.29687
    -0.41876
    -0.61822
     0.52867
     1.68664
     2.09664
     1.31542
    -0.37998
    -0.86201
    -0.88971
    -2.00336
    -0.29133
     2.82799
     2.82799
     0.94975
    -0.53512
    -1.46593
    -1.22214
    -0.41322
    -0.71795
    -0.35782
    -0.33566
    -0.31349
    -0.01431
     0.16853
    -0.11403
     0.06880
     0.29596
     0.67272
     0.78907
     0.75029
     0.73921
     0.53975
     0.61178
     0.39569
     0.77245
     1.15475
     1.19353
     0.93313
     0.71705
     0.61178
     0.65056
     0.50096
     0.44556
     0.47326
     0.55637
     0.63394
     0.67826
     0.40678
     0.62286
     0.62840
     0.65610
     0.44556
     0.13529
     0.20178
    -0.00876
    -0.04201
     0.16853
     0.17407
    -0.13620
    -0.16944
    -0.08079
    -0.13066
    -0.15282
    -0.35228
    -0.42430
    -0.29133
    -0.57390
    -0.33012
    -0.34674
    -0.28579
    -0.31349
    -0.37998
    -0.61822
    -0.55174
    -0.56836
    -0.60160
    -0.76228
    -0.94512
    -0.87309
    -0.85647
    -0.78444
    -0.59606
    -0.83430
    -0.97836
    -0.71795
    -0.57944
    -0.57390
    -0.80106
    -0.82876
    -0.50187
    -0.29133
    -0.13620
    -0.19160
    -0.22485
    -0.22485
    -0.29133
    -0.33566
     0.17407
    -0.08079
    -0.17498
    -0.06971
     0.03002
     0.00786
    -0.08079
    -0.13620
    -0.15282
    -0.10295
    -0.25809
    -0.29133
    -0.25809
    -0.33566
    -0.36336
    -0.57390
    -0.30241
    -0.39106
    -0.69025
    -0.55728
    -0.73458
    -0.56282
    -0.62376
    -0.73458
    -0.86201
    -0.56836
    -0.47971
    -0.53512
    -0.43539
    -0.51849
    -0.57390
    -0.64593
    -0.52403
    -0.30241
    -0.40768
    -0.31349
    -0.17498
     0.12975
     0.33475
     0.25164
     0.31813
     0.44556
     0.72259
     0.80569
     0.86664
     0.85556
     1.04948
     1.64786
     2.14650
     1.65894
     0.37907
     0.20178
     0.67826
     1.62015
     1.74759
     0.78353
     0.44556
     0.55083
     0.85556
     0.33475
     0.11867
     0.04664
    -0.15282
    -0.08633
    -0.05863
     0.34583
     0.51205
     0.37907
     0.39015
     0.47326
     0.51759
     0.51759
     0.60069
     0.88880
     1.04394
     0.97191
     1.03286
     0.81678
     0.86110
     0.97191
     1.01623
     1.47056
     1.35975
     0.89434
     0.67826
     0.35137
     0.35691
     0.40124
     0.27934
     0.03556
     0.06880
     0.05772
    -0.22485
    -0.20268
    -0.36336
    -0.55728
    -0.69579
    -0.42430
    -0.11958
    -0.25809
    -0.20268
    -0.15836
    -0.12512
    -0.19714
    -0.29133
    -0.33566
    -0.55728
    -0.29133
     0.14637
    -0.01985
    -0.10295
    -0.25809
    -0.45755
    -0.69025
    -0.48525
    -0.63485
    -0.59052
    -0.53512
    -0.42430
    -0.49079
    -0.57390
    -0.47417
    -0.57944
    -0.80660
    -0.80106
    -0.61268
    -0.54066
    -0.70133
    -0.91741
    -0.96174
    -0.52403
    -0.51849
    -0.82876
    -0.83985
    -0.85093
    -0.65701
    -0.60160
    -0.52403
    -0.59052
    -0.34674
    -0.16390
    -0.11403
    -0.04201
     0.00786
     0.09097
     0.01340
     0.07434
     0.39569
     0.11313
     0.15191
     0.07988
     0.19069
     0.42894
     0.30151
     0.30705
     0.44002
     0.55083
     0.67272
     0.69488
     0.92759
     0.93867
     0.82786
     0.83894
     0.77245
     0.52867
     0.46772
     0.58407
     0.82232
     1.28772
     1.45948
     1.73650
     2.14096
     2.45678
     3.04961
     3.31002
     2.99975
     1.59799
    -0.97836
    -2.73471
    -3.29430
    -3.02836
    -2.20836
    -1.30525
    -0.84539
    -1.38836
    -2.94525
    -4.65728
    -5.12822
    -5.12822
    -4.85674
    -3.51039
    -1.93687
    -1.42160
    -1.13903
    -0.69025
     0.54529
     1.00515
     2.63961
     3.72002
     2.43461
     1.04948
     0.91651
     1.26556
     1.22123
     1.35421
     1.27664
     0.93313
     0.45110
     0.16853
    -0.27471
    -0.54066
    -0.40214
    -0.28025
    -0.71795
    -0.76228
    -0.67917
    -0.54620
    -0.42430
    -0.47417
    -0.27471
    -0.16944
     0.04664
     0.15191
     0.20732
     0.24056
     0.30151
     0.21286
     0.20178
     0.31813
     0.30151
     0.50651
     0.61178
     0.45664
     0.35137
     0.23502
     0.17961
     0.12975
     0.22948
     0.16853
    -0.08633
    -0.09187
    -0.06971
     0.13529
     0.05218
     0.36245
     0.25718
     0.29596
     0.46218
     0.53975
     0.48434
     0.34583
     0.42340
     0.66164
     0.88880
     0.84448
     0.82786
     0.85556
     0.80015
     0.74475
     0.48988
     0.86110
     0.88880
     0.71151
     0.66164
     0.44002
     0.43448
     0.66164
     0.62286
     0.41232
     0.35137
     0.49542
     0.23502
     0.00786
     0.06326
     0.26272
     0.03556
     0.04664
     0.10205
    -0.28579
    -0.13620
    -0.20822
    -0.52403
    -0.68471
    -0.83430
    -0.98390
    -0.86201
    -0.89525
    -0.86755
    -1.03376
    -0.82876
    -0.89525
    -0.94512
    -1.28863
    -1.06701
    -1.27755
    -1.31633
    -1.15566
    -1.06701
    -0.62376
    -0.67363
    -0.64593
    -0.40214
    -0.18052
     0.13529
     0.47326
     0.97745
     1.37637
     1.74205
     1.28772
     0.50096
     0.01894
    -0.40768
    -0.33566
    -0.55728
    -0.40214
    -0.08633
    -0.55728
    -1.17782
    -2.03660
    -3.08376
    -3.73201
    -3.92038
    -3.06714
    -1.69863
    -1.16120
    -1.34957
    -1.40498
    -0.69025
     1.17137
     0.82232
     0.09651
     0.07988
     1.10488
     1.90272
     2.43461
     2.76705
     2.29056
     1.91380
     1.47056
     1.23232
     0.98299
     0.68380
     0.69488
     0.50651
     0.45110
     0.35691
     0.07434
    -0.00322
    -0.18606
    -0.26917
    -0.21376
    -0.06417
    -0.00876
    -0.10849
    -0.01985
    -0.15836
    -0.18606
    -0.29133
    -0.18052
    -0.18052
    -0.27471
    -0.00322
    -0.01985
     0.06326
    -0.33566
    -0.39660
    -0.23593
    -0.26917
    -0.06417
    -0.10849
    -0.11403
     0.00786
    -0.20268
    -0.26917
    -0.08079
     0.05772
    -0.16390
     0.00232
    -0.10295
    -0.11958
    -0.44647
    -0.36890
    -0.02539
     0.18515
     0.22948
     0.15745
     0.04110
    -0.19160
    -0.02539
    -0.12512
    -0.29133
    -0.30241
    -0.21931
    -0.11403
     0.25718
     0.30151
     0.16299
    -0.02539
    -0.01985
     0.64502
     0.87772
     0.72813
     0.75583
     0.60624
     0.59515
     0.76137
     1.02732
     1.27110
     1.20461
     1.12151
     0.92759
     0.64502
     0.45110
     0.13529
     0.25164
     0.32921
     0.32921
     0.19069
    -0.00322
     0.08542
     0.06880
     0.03556
    -0.21376
    -0.07525
    -0.22485
    -0.15836
     0.17961
     0.38461
     0.47326
     0.31813
     0.27934
     0.32367
     0.46772
     0.61178
     0.48988
     0.37353
     0.35691
     0.47326
     0.42894
     0.46218
     0.46772
     0.76137
     2.30164
     2.81137
     1.12151
    -0.31349
    -0.12512
    -0.06417
     0.05218
    -0.27471
    -0.60160
    -0.45755
    -0.45755
    -0.81214
    -1.74849
    -2.56849
    -2.35241
    -2.79566
    -2.05322
    -0.75674
    -1.19998
    -2.11417
    -1.63214
     0.48988
     1.12705
    -0.80106
    -0.96728
    -0.51295
     0.02448
     0.76137
     0.96637
     1.03286
     1.18799
     0.68380
     0.09651
     0.04664
     0.12975
    -0.15836
    -0.59606
    -0.75674
    -0.52403
    -0.34674
    -0.17498
    -0.22485
    -0.22485
    -0.19714
    -0.19160
    -0.39660
    -0.06417
    -0.28025
    -0.50187
    -0.49633
    -0.53512
    -0.41876
    -0.46863
    -0.60714
    -0.60714
    -0.62930
    -0.51849
    -0.69579
    -0.71795
    -0.73458
    -0.78444
    -0.67363
    -0.57390
    -0.65701
    -0.97836
    -0.76228
    -0.68471
    -0.73458
    -0.74012
    -0.66255
    -0.74566
    -0.65701
    -0.72349
    -0.70133
    -0.60160
    -0.64593
    -0.62376
    -0.83985
    -0.61268
    -0.36890
    -0.50741
    -0.45201
    -0.42430
    -0.35782
    -0.16390
    -0.34674
    -0.26917
    -0.14728
    -0.21931
    -0.14728
    -0.23593
    -0.29133
    -0.40214
    -0.18606
    -0.25255
     0.00232
    -0.14728
    -0.11958
     0.00786
     0.05772
     0.12975
     0.25164
     0.35691
     0.42894
     0.36245
     0.44002
     0.62286
     1.01623
     0.87772
     0.78907
     0.46772
     0.68934
     1.11042
     0.91651
     0.74475
     0.55083
     0.80569
     0.84448
     0.90542
     0.70596
     0.67272
     0.59515
     0.74475
     0.82786
     0.47880
     0.36245
     0.37353
     0.44002
     0.46218
     0.33475
     0.22948
     0.15745
     0.44002
     0.23502
     0.17961
     0.26826
     0.60624
     1.11042
     1.34867
     1.65894
     1.90826
     1.85286
     1.59245
     1.68110
     1.65340
     0.48434
    -0.54066
    -0.83985
    -1.00052
     0.20732
     0.73367
    -0.52403
    -1.38282
    -2.34133
    -1.97566
    -0.98390
     0.16299
    -1.56566
    -1.92579
    -2.34133
    -0.88971
     0.12975
     0.35137
     0.74475
     0.81124
     1.16583
     1.03840
     0.46218
     1.52042
     2.07448
     1.52042
     0.55083
     0.58961
     0.51759
     0.63394
     1.00515
     1.03286
     1.08826
     0.81678
     0.65610
     0.20178
    -0.03093
    -0.11958
    -0.19714
    -0.28579
    -0.46863
    -0.52403
    -0.62930
    -0.70133
    -0.67363
    -0.91187
    -1.23322
    -1.43822
    -1.09471
    -1.21660
    -1.02268
    -1.17228
    -1.19998
    -0.94512
    -0.87309
    -0.80660
    -1.02822
    -0.80660
    -0.85647
    -0.92295
    -0.91187
    -0.66809
    -0.64039
    -0.50187
    -0.34120
    -0.31903
    -0.40214
    -0.39660
    -0.52403
    -0.40214
    -0.39106
    -0.37444
    -0.29687
    -0.24701
    -0.17498
    -0.14174
    -0.02539
     0.05772
    -0.00322
    -0.02539
     0.26272
     0.32921
     0.43448
     0.66164
     0.69488
     0.91651
     0.85556
     0.95529
     0.75583
     0.91651
     0.89988
     0.90542
     1.05502
     1.28772
     1.20461
     0.69488
     0.82786
     0.94421
     0.75583
     0.66718
     0.40124
     0.42894
     0.28488
     0.17961
     0.12421
     0.16853
     0.24056
     0.04110
     0.02448
    -0.06417
    -0.14728
    -0.18052
    -0.20822
     0.19624
     0.17961
     0.39015
     0.29596
     0.48988
     0.46772
     0.65056
     0.55083
     0.71705
     0.57299
     0.78353
     1.01069
     1.05502
     1.04394
     0.80015
     0.59515
     0.93313
     0.77799
     0.65610
     0.70596
     0.60624
     0.35691
     0.33475
     0.40678
     0.67826
     0.54529
     0.39015
     0.45664
     0.37907
    -0.65701
    -1.19998
    -1.93133
    -2.05876
    -1.44930
    -0.65701
    -0.15282
    -0.69579
    -1.58228
    -2.30809
    -2.63498
    -2.60174
    -2.21390
    -1.60998
    -1.39944
    -1.53795
    -2.62390
    -2.68484
    -1.58782
     0.07434
     2.23515
     2.20191
    -0.57944
    -0.35782
    -0.19160
     0.13529
     1.27110
     1.81961
     2.31826
     2.30718
     1.91380
     1.82515
     1.86948
     1.56475
     1.50380
     1.02732
     0.96083
     0.67272
     0.58961
     0.46218
     0.22394
     0.19069
     0.17407
    -0.05863
     0.05218
     0.03556
    -0.26363
    -0.16390
    -0.10295
    -0.11958
    -0.27471
    -0.47971
    -0.24147
    -0.12512
    -0.05863
    -0.15836
    -0.08633
    -0.26363
    -0.51295
    -0.38552
    -0.42430
    -0.33012
    -0.31349
    -0.36336
    -0.10849
     0.24056
     0.17407
    -0.07525
    -0.14174
    -0.11958
    -0.11958
     0.01894
    -0.10295
    -0.08079
    -0.16944
    -0.03093
     0.27934
     0.38461
     0.24056
     0.08542
     0.00786
     0.45110
     0.41232
     0.44556
     0.42894
     0.65610
     0.85002
     1.15475
     1.30434
     1.47056
     1.40961
     1.34867
     1.18245
     1.02178
     0.81124
     0.92759
     0.90542
     0.61178
    -0.04201
    -0.40768
    -0.92295
    -1.25539
    -1.87593
    -1.90917
    -1.42160
    -1.36620
    -1.59890
    -2.06430
    -2.19174
    -2.20836
    -2.14741
    -1.98674
    -1.95349
    -1.75403
    -1.27201
    -0.95620
    -0.91187
    -0.39106
    -0.56282
    -0.86201
    -0.54066
    -0.52958
    -0.45201
    -0.40214
    -0.31903
    -0.03647
     0.05218
     0.13529
     0.12421
     0.17961
    -0.00876
     0.08542
     0.02448
     0.42340
     0.41786
     0.05218
     0.00786
     0.06326
    -0.20822
    -0.62376
    -1.21106
    -1.24430
    -1.13349
    -0.75120
    -0.27471
    -0.39660
    -0.61268
    -1.03376
    -1.32187
    -1.32187
    -1.03930
    -0.86755
    -0.51849
    -0.21376
    -0.10849
     0.31813
     1.08272
     0.62840
     0.12421
     0.26272
     0.36799
     1.04394
     1.49826
     2.02461
     2.27394
     2.97205
     2.70056
     3.06623
     2.00245
     1.17137
     1.08272
     1.71434
     2.16313
     2.11880
     1.82515
     1.50934
     1.04948
     0.24056
    -0.52958
    -0.80106
    -0.86201
    -1.12241
    -1.05039
    -0.87863
    -0.81214
    -0.75674
    -0.77336
    -0.92849
    -0.83985
    -0.59052
    -0.30241
    -0.03093
     0.37353
     0.50651
     0.57299
     0.67826
     0.79461
     0.65610
     0.99407
     0.98299
     0.90542
     0.98299
     1.02732
     1.13813
     1.04948
     1.18245
     1.19353
     1.35421
     1.60907
     1.72542
     1.13259
     0.39569
    -0.00322
    -1.02822
    -1.39944
    -0.36336
     0.17961
     0.14637
    -0.15836
    -0.62376
    -0.86755
    -1.09471
    -1.33295
    -1.21106
    -1.40498
    -1.15566
    -1.08363
    -0.83430
    -0.67363
    -0.31903
    -0.19160
     0.19624
     0.16299
     0.15745
     0.12421
     0.17961
     0.32367
     0.41232
     0.63948
     0.85002
     1.19907
     1.26556
     1.07164
     1.02732
     0.94421
     0.80569
     0.60069
     0.88880
     0.82786
     0.55083
     0.37353
    -0.03647
    -0.23039
    -0.30241
    -0.52958
    -0.51849
    -0.58498
    -0.61822
    -0.42985
    -0.51295
    -0.56282
    -0.53512
    -0.60160
    -0.45755
    -0.57944
    -0.55174
    -0.45201
    -0.66255
    -0.84539
    -0.87309
    -0.96728
    -1.27201
    -1.42160
    -2.05876
    -2.33579
    -2.05322
    -1.61552
    -1.47701
    -1.48809
    -1.72633
    -1.56566
    -1.63214
    -1.53241
    -1.23876
    -0.80660
    -0.45755
    -0.57944
    -0.45755
     0.14083
     0.35137
     0.35137
     0.33475
     0.43448
     0.43448
     0.48434
     0.50651
     0.63948
     0.61178
     0.33475
     0.32367
    -0.02539
     0.03556
     0.52867
     0.44556
     0.49542
     0.34029
     0.58961
     0.40678
     0.45664
     0.04110
     0.10759
     0.30151
     0.73921
     0.77245
     0.18515
     0.63394
     1.60907
     0.69488
     0.30151
     0.88326
     0.87772
     0.47880
     0.57299
     0.88880
     0.97191
     0.32367
     0.21286
     0.30705
     0.52313
     0.53975
     0.57853
     0.61732
     0.28488
     0.10759
    -0.25255
    -0.56836
    -0.71241
    -0.85093
    -0.44093
    -0.24147
     0.04110
     0.10205
    -0.29133
    -0.51295
    -0.52403
    -0.48525
    -0.46863
    -0.52403
    -0.35782
    -0.41876
    -0.28025
    -0.37998
    -0.37998
    -0.33566
     0.05218
     0.11867
     0.07434
    -0.23039
    -0.20822
    -0.25809
    -0.27471
     0.20732
     0.44002
     0.37907
     0.65610
     0.68380
     0.68934
     0.70596
     0.81678
     0.70042
     0.65610
     0.77245
     0.82232
     0.66164
     0.67272
     0.83894
     1.18799
     1.04394
     0.90542
     0.47880
     0.47880
     0.34583
     0.61732
     0.83894
     0.81124
     0.63948
     0.62286
     0.26826
    -0.44647
    -0.18606
     0.11867
    -0.28579
    -0.88971
    -0.97282
    -0.74566
    -1.07255
    -1.72079
    -2.35241
    -2.66268
    -2.84552
    -2.85660
    -2.87322
    -2.54079
    -2.25822
    -2.37457
    -2.37457
    -2.28593
    -2.39674
    -2.29701
    -2.20282
    -1.67093
    -1.34957
    -1.09471
    -0.80660
    -0.71241
    -0.40768
    -0.50741
    -0.55728
    -0.58498
     0.29596
     1.85286
     1.59799
     0.42894
     0.16299
     0.31813
     0.22394
     0.56745
     0.67272
     0.86664
     1.29326
     1.38191
     1.24894
     1.28772
     1.17691
     0.96083
     0.60624
     0.39569
     0.23502
     0.60624
     0.52313
     0.35137
     0.17407
     0.09097
     0.00232
    -0.04201
     0.52867
     1.30988
     0.62840
    -0.09741
    -0.75674
    -0.25255
    -0.36890
    -0.33012
    -0.34674
    -0.21376
    -0.19714
    -0.30795
    -0.71241
    -0.75120
    -0.41322
    -0.46863
    -0.55174
    -1.13903
    -1.15012
    -1.13903
    -0.89525
    -0.92849
    -0.93403
    -0.65147
    -0.53512
    -0.14728
     0.01894
    -0.13620
    -0.01431
    -0.09741
     0.35137
     0.36245
     0.37907
     1.09934
     1.52042
     1.03286
     0.51205
     0.47880
     0.49542
     0.72813
     0.79461
     0.78353
     0.56745
     0.47326
     0.17407
    -0.11958
     0.06880
     0.12975
    -0.16944
    -0.34674
    -0.51849
    -0.39106
    -0.37998
    -0.27471
    -0.41876
    -0.29133
    -0.31349
    -0.20268
    -0.14174
     0.27380
     0.08542
    -0.06971
     0.03002
     0.34583
     0.14083
     0.32921
     0.42340
     0.76137
     0.81124
     0.78907
     1.07718
     1.07164
     1.09380
     1.08272
     1.06610
     1.16029
     1.18799
     0.99407
     0.82786
     0.96083
     0.63948
     0.83894
     0.94421
     0.80015
     0.72259
     0.81678
     0.79461
     1.07164
     1.12151
     1.19907
     1.18799
     1.32096
     1.68110
     1.47056
     0.29042
    -0.40214
    -1.24985
    -1.59890
    -0.60714
    -0.06417
     0.34029
    -0.40214
    -1.33295
    -2.19728
    -2.90093
    -2.31917
    -2.18066
    -2.04768
    -1.53241
    -1.15012
    -1.18336
    -1.12795
    -0.97836
    -1.19444
    -1.01714
    -0.86755
    -0.76228
    -0.67917
    -0.54066
    -0.72349
    -0.88971
    -0.14174
    -0.02539
    -0.73458
    -0.46863
    -0.46863
    -0.32458
    -0.26363
    -0.16390
     0.19069
     0.63394
     0.49542
     0.60069
     0.32921
     0.28488
     1.12705
     1.64232
     1.20461
     0.58961
     1.12151
     0.72813
     0.65056
     0.90542
     0.98853
     1.28218
     1.01069
     0.88326
     1.03286
     0.86110
     0.45664
     0.16299
     0.11867
     0.19069
     0.14637
     0.15745
    -0.19714
    -0.46309
    -0.52958
    -0.58498
    -0.69579
    -0.88417
    -1.36620
    -2.08093
    -1.80944
    -1.74295
    -2.02552
    -1.98120
    -2.24714
    -2.80120
    -3.37187
    -3.69322
    -3.21674
    -2.19728
    -1.64322
    -0.97836
    -1.05039
    -1.32741
    -1.09471
    -0.95620
    -0.55174
    -0.25809
     0.18515
     0.48988
     0.90542
     1.17691
     1.32096
     1.25448
     0.92759
     0.77799
     0.71705
     0.97745
     1.17137
     1.27110
     1.49826
     1.35421
     1.09380
     1.03840
     0.70596
     0.60069
     0.62840
     0.93313
     1.20461
     1.14367
     1.14367
     1.17137
     1.05502
     0.63948
     0.21840
    -0.06971
     0.12421
     0.21840
     0.51759
     0.72259
     0.38461
     0.50651
     0.12975
    -0.00876
    -0.14174
    -0.09741
     0.12975
    -0.12512
    -0.09187
    -0.00322
     0.26272
    -0.01985
     0.21840
     0.24610
     0.10759
     0.24056
     0.27380
     0.37907
     0.65610
     0.69488
     0.77245
     0.77245
     0.76691
     0.59515
     0.71151
     0.66164
     0.53421
     0.10205
    -0.11403
     0.01894
    -0.18606
    -0.09187
    -0.10849
    -0.25255
    -0.55728
    -0.52403
    -0.41322
    -0.06971
     0.42894
     0.23502
     0.45664
     0.12421
     0.09097
     0.51205
     0.47326
     0.60069
     0.46218
     0.35691
     0.85002
     1.21015
     0.93313
     0.97745
     0.68934
     0.57853
     0.47880
     0.44002
     0.41232
     0.30705
     0.47326
     0.40124
    -0.09187
     0.26826
     0.27380
    -0.04201
     0.05772
     0.20178
     0.44002
     0.19069
    -0.03093
    -0.19714
    -0.09187
     0.31813
     0.77799
     0.65056
     0.38461
     0.61732
     0.63948
     0.78353
     0.99407
     0.27934
    -0.42430
    -1.00052
    -1.49363
    -1.45485
    -1.17782
    -0.76228
    -0.96174
    -1.24985
    -1.70971
    -1.89255
    -1.93133
    -1.87039
    -2.09201
    -2.29701
    -1.80390
    -1.42714
    -1.46593
    -1.93133
    -2.20836
    -1.98674
    -1.40498
    -1.43268
    -1.60444
    -1.59336
    -1.50471
    -1.60444
    -1.46039
    -1.51579
    -1.48255
    -1.08917
    -0.70687
    -0.72349
    -0.64039
    -0.16944
     0.13529
     0.21286
     0.23502
     0.25164
     0.21840
     0.30705
     0.65610
     0.36799
     0.32367
     0.19624
     0.27934
     0.17961
     0.50096
     0.76691
     0.57299
     0.60069
     0.57299
     0.71705
     1.06056
     0.96637
     0.83894
     0.99407
     1.17137
     1.19353
     1.12151
     1.05502
     1.01623
     0.89988
     1.08826
     1.53705
     1.35421
     0.92205
     0.88880
     0.84448
     0.78353
     0.57299
     0.35137
     0.34029
     0.40124
     0.43448
     0.50651
     0.30151
     0.03002
    -0.26917
    -0.28579
     0.08542
     0.20178
     0.17407
     0.26272
     0.29042
     0.28488
     0.40124
     0.40124
     0.48988
     0.58961
     0.71705
     0.71151
     0.76691
     0.50651
     0.24056
     0.24610
     0.44002
     0.71151
     0.25718
     0.28488
     0.28488
     0.21840
     0.10759
     0.09651
     0.29596
     0.35137
     0.18515
     0.25164
     0.50651
     0.73921
     0.71705
     0.46218
     0.34583
     0.39015
     0.16853
     0.48988
     0.96637
     0.68934
     0.13529
     0.07988
     0.02448
    -0.06417
    -0.21931
    -0.33566
    -0.52958
    -0.60160
    -0.76782
    -0.87863
    -0.67363
    -0.31349
    -0.30795
    -0.44647
    -0.63485
    -1.00052
    -0.77890
    -0.58498
    -0.53512
    -0.42985
    -0.52403
    -0.56836
    -0.54066
    -0.39660
    -0.86755
    -0.73458
    -0.74566
    -0.29687
    -0.43539
    -1.00606
    -1.45485
    -1.34403
    -1.01160
    -1.07255
    -1.24985
    -0.85093
    -0.60714
    -0.25255
    -0.47971
    -0.71241
    -0.88417
    -0.89525
    -0.89525
    -0.55728
    -0.08633
     0.27380
     0.41232
     0.06326
    -0.20822
    -0.40214
    -0.22485
    -0.09741
     0.18515
     0.04664
    -0.13066
    -0.28579
    -0.31903
    -0.74012
    -1.62660
    -2.06984
    -1.88701
    -1.03376
    -0.77336
    -1.42160
    -1.77066
    -1.67093
    -1.78728
    -1.98674
    -1.87039
    -1.35512
    -1.06701
    -0.75120
    -0.84539
    -0.69025
    -0.81214
    -1.13349
    -0.98390
    -1.19444
    -1.26647
    -1.09471
    -0.90079
    -0.52403
    -0.52403
    -0.56282
    -0.62376
    -0.38552
    -0.42430
    -0.21931
    -0.03647
     0.21286
     0.29596
     0.24610
     0.87772
     1.04948
     1.12705
     1.16583
     1.04948
     1.21569
     1.14367
     1.11596
     0.92205
     0.87772
     0.91651
     1.13259
     1.29880
     1.34867
     1.68664
     1.40961
     1.89718
     2.19637
     1.93596
     1.85286
     2.15205
     2.11880
     2.06894
     2.03015
     2.33488
     2.51772
     2.12988
     1.44840
     0.90542
     1.01623
     1.15475
     1.02178
     0.83340
     1.17137
     0.52867
     0.03002
     0.12421
    -0.32458
    -0.57944
    -0.45755
    -0.41876
     0.26826
     0.70596
     0.19069
    -0.28579
    -0.37444
    -0.18606
     0.16853
    -0.01985
     0.37907
     0.47880
     0.21286
     0.36245
     0.26272
     0.03002
     0.21840
     0.32367
     0.51759
     0.42894
     0.39015
     0.22948
     0.12975
     0.01340
    -0.19160
    -0.38552
    -0.11403
    -0.05309
    -0.40768
    -0.10295
     0.09651
     0.30151
     0.74475
     0.58407
     0.64502
     0.24610
    -0.35782
    -0.67917
    -0.25809
     0.19624
     0.26826
     0.58961
     0.55637
     0.02448
    -0.44647
    -0.64039
    -0.80660
    -0.91741
    -0.76228
    -0.44647
    -0.74012
    -0.62376
    -0.81768
    -1.54349
    -1.77620
    -1.16120
    -0.63485
    -0.64039
    -0.67363
    -0.21376
    -0.35228
    -0.71241
    -1.05039
    -0.94512
    -0.62376
    -0.49633
    -0.45755
    -0.23039
    -0.01985
    -0.06417
    -0.24701
    -0.39660
    -0.55174
    -0.80660
    -0.81768
    -0.51295
    -0.61822
    -0.79552
    -0.58498
    -0.69579
    -0.82322
    -1.23876
    -1.54903
    -1.53795
    -1.75403
    -2.07539
    -2.52971
    -2.39120
    -1.84268
    -0.87863
    -0.66255
    -0.23039
    -0.19160
    -0.30241
    -0.23593
    -0.20268
     0.28488
     0.76137
     1.02178
     1.54813
     2.06340
     2.44569
     2.55096
     2.37367
     2.25732
     2.00799
     1.87502
     1.78637
     2.17421
     2.11326
     1.57583
     1.41515
     1.35421
     1.22678
     1.24894
     1.62569
     1.69218
     1.58691
     1.52042
     1.22123
     1.26002
     1.35975
     1.26002
     1.24894
     1.48164
     1.47610
     1.58137
     1.37083
     0.93867
     0.71151
     0.87772
     1.16583
     0.93867
     0.40678
     0.10205
     0.12975
     0.08542
    -0.36890
    -0.66809
    -0.68471
    -0.35228
    -0.33012
    -0.61268
    -0.78998
    -0.88971
    -0.44647
     0.16299
     0.19624
     0.53421
     0.69488
     0.45664
     0.33475
     0.53975
     0.60069
     0.82232
     0.86110
     1.29326
     1.17137
     0.94421
     0.85556
     0.82786
     1.07718
     0.58407
     0.09097
     0.05772
     0.05772
    -0.16944
    -0.54620
    -0.92295
    -1.04485
    -1.52133
    -1.54903
    -0.87309
    -0.91741
    -1.46593
    -1.70971
    -1.75957
    -1.50471
    -1.60998
    -1.07255
    -1.33295
    -1.67647
    -1.48809
    -0.78998
    -0.38552
     0.01340
     0.21286
     0.14083
     0.18515
     0.43448
     0.73367
     0.66718
     0.80569
     0.79461
     0.94421
     0.92759
     0.94975
     1.23232
     1.27664
     1.14367
     1.17691
     1.17137
     1.05502
     1.14367
     0.89988
     1.02178
     0.94975
     0.53975
     0.60069
     0.51205
     0.34583
     0.23502
     0.05218
    -0.20822
    -0.37444
    -0.39106
    -0.70133
    -1.04485
    -1.05593
    -1.11133
    -1.33849
    -1.41606
    -1.53795
    -1.85930
    -1.96457
    -1.81498
    -1.60444
    -1.75403
    -1.71525
    -1.61552
    -1.68755
    -1.53795
    -1.38282
    -1.36066
    -1.51025
    -1.49363
    -1.62106
    -1.02268
    -0.50187
    -0.44093
    -1.08917
    -1.74295
    -1.90363
    -0.92295
    -0.39660
     0.04110
     0.15191
     0.28488
     0.09651
    -0.08633
    -0.15282
     0.09651
     0.45110
     0.63394
     1.23232
     1.49272
     1.68664
     1.59245
     1.18799
     0.93867
     0.92759
     0.93313
     0.94975
     1.02178
     0.84448
     0.75029
     0.60624
     0.58961
     0.45110
     0.46218
     0.37353
     0.15191
     0.15191
     0.19069
    -0.05309
    -0.31349
    -0.53512
    -0.60160
    -0.60160
    -0.45201
    -0.54620
    -0.83430
    -0.82322
    -0.63485
    -0.88417
    -1.14457
    -1.16120
    -0.76782
    -0.93403
    -0.61268
    -0.29133
     0.04664
     0.42340
     0.30151
    -0.17498
    -0.90633
    -0.42985
     0.17407
     0.52867
     0.72259
     0.46218
     0.29042
     0.35691
     0.65056
     0.30151
     0.03556
     0.10205
     0.19069
     0.27934
     0.62840
     0.26272
     0.26272
     0.32921
     0.04110
     0.36245
     0.53421
     0.44002
     0.14637
    -0.33012
    -0.22485
    -0.09187
    -0.21931
    -0.19714
    -0.02539
     0.09651
     0.02448
    -0.25255
    -0.57944
    -0.56836
    -0.59052
    -0.28579
     0.03556
     0.24610
     0.07434
    -0.11403
    -0.10295
     0.14083
    -0.13620
    -0.16390
    -0.08633
    -0.08079
     0.08542
     0.03556
     0.14637
     0.17961
    -0.00322
    -0.09741
     0.03002
    -0.03647
    -0.03647
    -0.29133
    -0.17498
    -0.03647
    -0.32458
    -0.35228
    -0.16390
    -0.10295
    -0.20822
    -0.27471
    -0.26363
    -0.14728
    -0.33566
    -0.44647
    -0.61268
    -0.56836
    -0.56836
    -0.61822
    -0.64039
    -0.31349
     0.06326
     0.04664
     0.10759
     0.07988
     0.08542
    -0.10295
     0.10205
     0.23502
     0.09651
     0.46218
     0.70042
     0.80569
     0.65056
     0.47880
     0.37353
     0.51759
     0.32367
     0.19069
     0.46772
     0.31259
     0.00232
     0.10205
    -0.03647
     0.24610
     0.96637
     2.13542
     2.21853
     0.49542
    -0.78998
    -0.78998
    -0.61268
     0.09651
     0.92205
     1.29880
     1.28218
     0.80015
     0.31813
    -0.03093
    -0.13620
    -0.60714
    -1.14457
    -1.13349
    -0.00322
     1.16583
     1.16029
     0.59515
    -0.23593
    -1.01160
    -1.33295
    -0.87863
    -0.41876
    -0.41322
    -0.88971
    -1.03376
    -1.58782
    -1.90917
    -2.27484
    -2.09755
    -1.78174
    -1.50471
    -1.22214
    -1.43268
    -1.53241
    -1.77066
    -1.54349
    -1.55457
    -1.20552
    -0.71795
    -0.45201
    -0.15282
    -0.11958
    -0.08079
     0.27934
     0.25718
     0.21286
     0.00786
     0.21840
     0.50096
     0.58407
     0.50096
     0.92759
     0.99407
     0.86664
     0.86110
     1.02178
     0.99407
     0.99407
     0.89434
     1.06056
     1.08826
     1.05502
     0.96637
     1.04394
     0.98299
     0.94975
     0.77799
     0.73921
     0.81678
     0.40124
     0.14083
     0.36799
     0.27934
     0.36245
     0.34583
     0.16299
    -0.00876
    -0.03647
    -0.03093
     0.03002
    -0.07525
    -0.19714
    -0.26917
    -0.35782
    -0.11958
    -0.15836
    -0.08633
     0.05772
     0.04664
     0.23502
     0.09651
     0.04664
     0.03002
    -0.08633
    -0.05863
    -0.15282
     0.05772
     0.13529
    -0.09187
    -0.33566
    -0.08079
    -0.18606
    -0.59606
    -0.60714
    -0.70133
    -0.49079
    -0.58498
    -0.71795
    -0.91187
    -0.86755
    -0.97282
    -1.05039
    -0.75674
    -0.30795
    -0.21376
    -0.05863
     0.50651
     0.64502
     0.71151
     0.65610
     0.66718
     1.55921
     1.62015
     1.91380
     2.55650
     2.98313
     2.57313
     1.48164
     1.08272
     0.82232
     0.36799
     0.85556
     0.68380
     0.96083
     0.87218
     0.82786
     0.47880
    -0.12512
    -0.53512
    -0.44647
    -0.14174
    -0.04201
     0.21286
     0.54529
     0.35137
     0.10759
    -0.16390
    -0.11958
    -0.16944
     0.30705
     0.35691
     0.54529
     0.46218
     0.16299
     0.15745
    -0.31349
    -0.92849
    -1.59890
    -2.06430
    -2.15849
    -1.57120
    -0.35782
    -0.13620
    -0.74566
    -1.37174
    -1.60998
    -2.00336
    -2.18620
    -2.16403
    -2.26376
    -2.04768
    -1.41606
    -0.85093
    -0.62930
    -0.55174
    -0.63485
    -0.87309
    -0.82876
    -0.97836
    -0.91741
    -0.90079
    -0.52403
    -0.23039
    -0.21376
    -0.42430
    -0.67917
    -0.91741
    -0.74566
    -0.55174
    -0.29133
    -0.05309
    -0.18052
    -0.46863
    -0.82322
    -0.86201
    -0.79552
    -0.46309
    -0.20268
     0.32921
     0.20178
    -0.24147
    -0.24147
    -0.34674
    -0.46309
    -0.41322
    -0.14174
     0.13529
     0.24610
     0.29596
     0.15191
     0.14083
     0.21286
     0.11867
     0.05218
     0.27380
     0.23502
     0.12421
     0.13529
     0.03556
     0.04664
    -0.08079
    -0.08633
     0.01340
     0.14083
     0.19624
     0.06326
     0.16299
     0.23502
     0.16299
    -0.03093
     0.21286
     0.39015
     0.25718
     0.15191
     0.28488
     0.26272
     0.00786
    -0.05863
     0.19069
     0.49542
     0.62286
     0.37353
     0.30705
     0.24610
     0.41786
     0.45664
     0.41786
     0.62286
     0.40124
     0.53421
     0.62840
     0.62286
     0.80015
     0.86664
     0.83894
     1.21569
     1.36529
     1.52596
     1.48164
     1.46502
     1.45394
     1.08272
     1.14921
     1.74205
     2.08002
     2.35705
     2.23515
     2.21299
     2.55650
     1.93596
     1.21015
     1.03840
     1.57029
     2.37921
     2.94434
     2.24069
     1.95259
     2.26286
     2.08556
     2.18529
     2.05786
     1.86948
     1.79191
     2.47894
     2.96096
     2.65069
     1.94150
     1.41515
     0.32921
    -0.41876
    -0.21376
    -0.19714
     0.16853
    -0.34674
    -0.91187
    -1.55457
    -1.73741
    -2.40782
    -2.45214
    -2.38566
    -2.19728
    -2.03106
    -2.13079
    -2.22498
    -2.20836
    -2.18620
    -2.42998
    -2.25822
    -1.73187
    -1.62106
    -1.67647
    -1.86484
    -1.85930
    -2.00890
    -1.82052
    -1.68755
    -1.22768
    -1.26647
    -1.28863
    -1.24430
    -0.88417
    -0.49079
    -0.25255
    -0.08633
     0.07434
     0.25718
     0.55637
     0.33475
     0.64502
     0.56191
     0.45110
     0.53421
     0.53421
     0.50096
     0.36245
     0.10759
     0.25718
     0.31813
     0.12421
    -0.11958
    -0.15282
    -0.15282
    -0.27471
    -0.40214
    -0.25809
    -0.14728
    -0.44647
    -0.27471
    -0.28025
    -0.26363
    -0.35782
    -0.42985
    -0.49079
    -0.44647
    -0.33012
    -0.42430
    -0.42985
    -0.50741
    -0.53512
    -0.71241
    -0.57944
    -0.67917
    -0.79552
    -0.83985
    -0.76228
    -0.77336
    -0.70133
    -0.75674
    -0.98944
    -0.95620
    -0.67917
    -0.75120
    -0.66809
    -0.74566
    -0.80106
    -1.03930
    -1.01160
    -0.67917
    -0.55174
    -0.56836
    -0.41322
    -0.44093
    -0.38552
    -0.30241
    -0.15836
     0.07988
     0.19624
     0.47326
     0.52867
     0.71151
     0.95529
     0.83894
     0.97191
     1.48718
     1.27110
     1.29326
     1.38745
     1.21015
     1.22123
     1.34867
     1.59245
     1.55367
     1.59799
     1.54813
     1.68110
     1.54813
     1.62569
     1.72542
     1.18245
     0.50651
     0.81678
     1.15475
     1.41515
     1.54813
     1.04394
     0.84448
     0.37353
    -0.13620
    -0.32458
    -0.40768
    -0.61268
    -0.84539
    -0.91187
    -1.15566
    -1.40498
    -1.26647
    -0.84539
    -0.66809
    -0.29687
     0.02448
     0.27380
     0.36799
    -0.05309
    -0.37444
    -1.19444
    -0.84539
     0.20732
     0.78353
     0.93313
     0.46218
    -0.17498
    -0.62930
    -0.35782
    -0.60160
    -0.85647
    -0.87863
    -0.88417
    -0.47417
    -0.13620
    -0.30795
    -0.34120
    -0.09187
     0.17407
     0.36799
     0.51205
     0.18515
    -0.18052
    -0.21931
     0.45664
     0.86110
     0.93867
     0.80569
     0.68380
    -0.30795
    -1.13903
    -1.20552
    -0.69025
    -0.05309
    -0.18606
    -0.58498
    -0.71795
    -0.92849
    -0.85093
    -0.96174
    -0.66255
    -0.52958
    -0.45755
    -0.44093
    -0.33012
    -0.20822
    -0.08633
    -0.21376
    -0.01431
     0.24056
     0.32367
     0.25718
     0.44556
     0.45110
     0.27380
     0.15745
     0.19069
     0.46218
     0.40678
     0.34583
     0.53421
     0.28488
     0.29596
     0.26826
     0.29596
     0.31259
     0.32367
     0.26826
     0.35691
     0.11313
     0.00786
    -0.16944
    -0.30241
     0.30151
     0.39015
     0.12975
    -0.01431
    -0.39660
    -0.55728
    -0.39660
     0.34583
     0.48988
     0.25718
     0.27380
     0.13529
     0.27380
     0.22948
     0.51205
     0.62286
     0.48988
     0.24610
     0.36245
     0.34029
     0.62840
     0.28488
    -0.12512
    -0.02539
     0.04110
     0.16853
     0.48988
     0.03556
     0.16299
     0.29042
     0.28488
     0.06326
     0.08542
     0.27934
     0.63948
     1.59245
     1.88610
     1.58137
     1.16029
     0.71151
     1.07164
     1.81961
     1.96921
     1.53705
     0.68934
     0.34029
     1.31542
     1.09934
     0.57853
     0.61178
     0.26826
     0.11867
     0.16299
    -0.21376
    -0.56836
    -0.38552
    -0.24701
     0.01894
     0.18515
     0.08542
     0.09097
    -0.04755
     0.06326
     0.61178
     0.30151
     0.21840
    -0.51849
    -0.95620
    -1.00052
    -1.37728
    -1.23876
    -1.11133
    -1.21660
    -1.28309
    -1.22214
    -1.20552
    -1.47701
    -1.73187
    -1.42714
    -1.32741
    -1.05593
    -0.56282
    -0.04755
     0.11313
     0.31259
     0.45664
     0.51759
     0.66164
     0.81124
     0.83340
     0.98853
     0.92205
     0.81678
     0.72813
     0.87218
     0.90542
     0.80569
     0.65610
     0.74475
     0.75583
     0.99407
     1.31542
     1.21015
     0.46218
    -0.98390
    -1.85930
    -1.98674
    -1.48255
    -1.13349
    -0.71795
    -0.61822
    -1.02268
    -1.80944
    -2.34687
    -2.41336
    -2.41336
    -2.24160
    -1.89809
    -1.67093
    -1.19444
    -0.95620
    -0.81214
    -0.75120
    -0.71795
    -0.71241
    -0.77890
    -0.76782
    -0.75674
    -0.82322
    -1.17782
    -1.10579
    -0.94512
    -1.17782
    -1.11133
    -1.13349
    -0.94512
    -0.88971
    -0.94512
    -1.01160
    -0.97836
    -0.80660
    -0.93403
    -0.90633
    -0.74566
    -0.75120
    -0.81214
    -0.59052
    -0.55728
    -0.82322
    -0.67917
    -0.73458
    -0.67917
    -0.69025
    -0.58498
    -0.40214
    -0.01431
    -0.13066
    -0.46309
     0.01340
     0.36245
     0.03556
     0.26826
    -0.11403
     0.48434
     0.70042
     0.50651
     0.54529
     0.34029
     0.26272
     0.66718
     0.90542
     0.68380
     0.36245
     0.60069
     0.20178
    -0.13066
    -0.15836
     0.77245
     1.23786
     0.61732
     0.67272
     0.33475
    -0.20268
     0.24056
     0.71705
     0.77799
     0.60069
     0.71151
     0.77799
     1.12705
     0.90542
     0.50096
     0.33475
     0.36245
     0.36245
     0.89434
     0.42894
     0.22394
     0.47326
     1.10488
     1.18245
     0.75583
     0.25164
     0.09651
     0.18515
     0.31259
     0.55083
     0.43448
     0.42340
     0.62840
     0.20732
     0.42894
     0.40678
     0.05772
    -0.07525
     0.07988
     0.40124
     0.41786
     0.58961
     0.71705
     0.91096
     1.32096
     1.31542
     0.97191
     0.80015
     1.07164
     0.80569
     0.92205
     1.34313
     1.30434
     1.26002
     1.26002
     1.63678
     1.72542
     1.69772
     0.86664
     0.04110
    -0.92849
    -0.99498
    -0.86201
    -0.81768
    -0.76228
    -0.65701
    -1.05039
    -1.15012
    -1.36066
    -1.59890
    -1.87593
    -2.09755
    -2.06430
    -1.84268
    -1.88147
    -1.54349
    -1.07809
    -0.85093
    -0.78444
    -0.58498
    -0.50187
    -0.47417
    -0.53512
    -0.45201
    -0.41876
    -0.65701
    -0.51849
    -0.30795
    -0.48525
    -0.66255
    -0.87309
    -0.76782
    -0.75120
    -0.77336
    -0.85647
    -0.99498
    -1.05039
    -0.96174
    -1.03930
    -0.97836
    -0.88971
    -1.00052
    -0.81214
    -0.53512
    -0.59052
    -0.52958
    -0.53512
    -0.67917
    -0.60714
    -0.29133
    -0.13066
    -0.00876
    -0.08079
    -0.28579
    -0.14728
    -0.12512
     0.31813
     0.29596
     0.14083
    -0.28025
     0.16853
     1.30434
     1.72542
     0.81678
    -0.34674
     0.03002
     1.95259
     0.76137
     0.10759
     0.55637
     1.81961
     2.73934
     2.72272
     1.37637
     0.02448
    -0.39660
    -0.35228
     0.12975
     0.48434
     0.61178
     0.36799
     0.68380
     0.41232
     0.39569
     0.12421
    -0.79552
    -1.05039
    -0.91741
    -0.31349
     0.22948
     0.05772
     0.18515
     0.27380
     0.28488
     0.22948
     0.11313
    -0.01431
     0.02448
     0.42894
     0.32367
     0.25718
     0.29042
     0.36245
     0.29042
     0.30705
     0.74475
     0.49542
     0.38461
     0.40678
     0.21840
     0.09097
     0.17961
     0.31813
     0.50096
     0.46772
     0.45664
     0.54529
     0.48988
     0.50096
     0.42894
     0.50651
     0.89988
     0.91651
     0.73367
     0.96637
     0.99961
     1.04948
     0.86664
     0.82786
     0.71705
     0.68934
     0.60624
     0.52313
     0.20732
     0.09097
    -0.20268
    -0.47971
    -0.57390
    -0.62376
    -0.44093
    -0.40768
    -0.41876
    -0.56282
    -0.73458
    -0.80106
    -0.62930
    -0.46863
    -0.47417
    -0.32458
    -0.11403
    -0.00322
    -0.11403
    -0.01431
     0.00232
     0.12975
    -0.14174
    -0.09187
    -0.20822
    -0.09741
    -0.18052
    -0.15836
    -0.42430
    -0.40768
    -0.53512
    -0.75674
    -0.72349
    -0.46863
    -0.31349
    -0.33566
    -0.55728
    -0.41876
    -0.53512
    -0.70133
    -0.49079
    -0.25255
    -0.16944
    -0.06417
    -0.15836
    -0.36336
    -0.15282
     0.02448
    -0.09187
    -0.03093
    -0.02539
     0.03002
    -0.09187
     0.09651
     0.04110
    -0.05863
    -0.15836
    -0.17498
    -0.04755
     0.01340
    -0.12512
    -0.38552
    -0.64593
    -0.71795
    -0.68471
    -0.69579
    -0.54066
    -0.83430
    -1.20552
    -1.25539
    -1.10025
    -0.90079
    -0.87309
    -1.03930
    -0.78444
    -0.72903
    -1.22214
    -1.55457
    -1.32187
    -1.11687
    -1.26093
    -1.83714
    -1.72079
     1.00515
     5.29353
     4.68961
     2.87786
     0.66718
    -1.41606
    -1.46039
    -0.16390
     1.40407
     1.73096
     1.99137
     1.55367
     0.55083
    -0.17498
    -1.01160
    -1.50471
    -2.00336
    -2.48539
    -2.56849
    -2.19174
    -2.21944
    -2.23606
    -1.70971
    -1.53241
    -1.02268
    -0.74566
    -0.52958
    -0.36336
    -0.23039
    -0.19714
    -0.16390
     0.15191
     0.07988
     0.21286
     0.14637
     0.31813
     0.21286
     0.04664
     0.13529
     0.07434
    -0.09741
    -0.25809
    -0.31903
    -0.21376
    -0.52958
    -0.70133
    -0.62930
    -0.50741
    -0.51849
    -0.49633
    -0.49633
    -0.44647
    -0.37998
    -0.57390
    -0.44093
    -0.30241
    -0.16944
    -0.10295
    -0.39106
    -0.40214
    -0.10295
     0.10759
     0.24056
     0.21840
     0.44002
     0.26272
     0.06880
    -0.15282
    -0.08633
     0.08542
     0.20178
     0.16853
    -0.01985
    -0.14728
    -0.00876
    -0.00322
    -0.01985
     0.01894
    -0.14728
    -0.19160
    -0.23039
    -0.18052
    -0.37998
    -0.54620
    -0.31349
    -0.19160
    -0.13066
     0.04664
    -0.10295
    -0.02539
     0.07988
     0.31259
     0.40124
     0.37353
     0.34583
     0.16853
     0.53975
     0.87772
     0.81678
     0.61732
     0.51759
     0.63948
     0.74475
     0.82786
     0.99407
     0.95529
     0.73921
     0.53421
     0.70596
     0.62286
     0.65056
     0.55083
     0.46772
     0.31259
     0.41786
     0.40124
     0.29596
     0.48434
     0.29042
     0.25718
     0.34029
     0.36245
     0.21286
     0.29596
     0.32367
     0.34029
     0.19624
     0.34029
     0.24610
     0.25718
     0.19069
     0.05772
     0.02448
     0.41786
     0.18515
     0.22948
     0.25164
    -0.01985
    -0.01985
     0.06880
     0.12975
     0.30151
     0.46772
     0.53421
     0.66164
     0.75583
     0.77245
     0.92205
     0.54529
     0.34583
    -0.13620
    -0.44093
     0.92205
     2.87786
     2.19637
     0.86110
     0.25164
    -0.29133
     0.76691
     1.74205
     2.31826
     2.58421
     2.70610
     2.81137
     2.62853
     2.56759
     2.29610
     2.28502
     2.39583
     2.10772
     2.60083
     2.97759
     2.71718
     2.10218
     1.75867
     1.59799
     0.97191
     0.40124
    -0.24701
    -0.87309
    -1.17782
    -1.19444
    -0.99498
    -1.10579
    -0.91741
    -1.24430
    -1.37728
    -1.70971
    -2.14741
    -1.97012
    -1.62106
    -1.24985
    -1.08917
    -0.77890
    -0.69025
    -0.69579
    -0.70687
    -0.70687
    -0.14728
    -0.15282
    -0.25809
    -0.25809
    -0.26363
    -0.51295
    -0.54066
    -0.64039
    -0.49079
    -0.30241
    -0.46863
    -0.47971
    -0.32458
    -0.60714
    -0.80660
    -0.72903
    -0.33566
    -0.36336
    -0.50741
    -0.28579
    -0.30241
    -0.37998
    -0.58498
    -0.50741
    -0.50187
    -0.36890
    -0.36890
    -0.47417
    -0.39106
    -0.35782
    -0.29133
    -0.49079
    -0.58498
    -0.52958
    -0.55728
    -0.50187
    -0.45201
    -0.55728
    -0.59052
    -0.46863
    -0.70687
    -0.61268
    -0.67917
    -0.57390
    -1.02268
    -0.86755
    -0.69579
    -0.62376
    -0.71795
    -0.69579
    -0.71241
    -0.53512
    -0.33566
    -0.54066
    -0.66255
    -0.90633
    -0.85647
    -0.77890
    -0.54066
    -0.36890
    -0.63485
    -0.70687
    -0.59606
    -0.82322
    -1.02268
    -0.94512
    -0.92849
    -0.94512
    -0.50187
    -0.09187
     0.32367
     0.48988
     0.53975
     0.72259
     1.01069
     1.04394
     0.94975
     1.44840
     2.01907
     2.32934
     2.16313
     2.23515
     2.31272
     2.04123
     1.75313
     1.99691
     1.72542
     1.21015
     1.06610
     0.91096
     0.92759
     1.27110
     0.94975
     1.07164
     0.66718
     0.34583
     0.25718
     0.39015
     0.55083
     0.38461
     0.34029
     0.33475
     0.32921
     0.31259
     0.15745
     0.17961
     0.02448
    -0.00322
    -0.14728
    -0.39660
    -0.35782
    -0.66255
    -0.84539
    -0.61268
     0.21286
     0.71705
     0.17407
    -0.39106
    -0.73458
    -0.23039
     0.63394
     1.39853
     1.53151
     1.07164
     1.47056
     1.67556
     1.39853
     0.73921
     1.07164
     0.39569
    -1.21660
    -0.47417
     0.78907
     1.45394
     1.45394
     0.97745
    -0.60714
    -1.10025
    -1.44930
    -0.96728
    -0.49079
    -0.09187
     0.09651
     0.40124
     0.42340
     0.15745
     0.35691
     0.42894
    -0.17498
    -0.28579
    -0.41876
    -0.16390
     0.03002
     0.01340
    -0.15836
    -0.18052
    -0.02539
    -0.16390
    -0.00876
    -0.15836
    -0.10849
    -0.14728
     0.24056
     0.53975
     0.48988
     0.39015
     0.46772
     0.53421
     0.26826
     0.17961
     0.06326
    -0.14174
    -0.00322
    -0.23039
    -0.39660
    -0.75674
    -1.07255
    -1.49363
    -1.46593
    -1.25539
    -1.22768
    -1.78728
    -2.05322
    -2.03660
    -1.70417
    -1.79282
    -1.59336
    -1.46593
    -1.49363
    -1.39944
    -1.11687
    -1.16674
    -0.94512
    -0.87309
    -0.87863
    -0.45755
    -0.21931
    -0.38552
    -0.16944
    -0.04755
    -0.04755
    -0.14728
    -0.11403
     0.15191
     0.24056
     0.22394
     0.16299
     0.41232
     0.30705
     0.25718
     0.04110
     0.11313
     0.34583
     0.27380
     0.47326
     0.54529
     0.57299
     0.43448
     0.62840
     0.52313
     0.31813
     0.32367
     0.17407
     0.06326
     0.07988
     0.10205
     0.28488
     0.67826
     0.84448
     0.43448
     0.29042
     0.35137
     0.29042
     0.30705
     0.33475
     0.42340
     0.53421
     0.70596
     0.77245
     0.80569
     0.68934
     0.61732
     0.41232
     0.38461
     0.82232
     0.71705
     0.35137
     0.28488
     0.40124
     0.41786
     0.21286
     0.12975
     0.26272
     0.09651
     0.21286
     0.39569
     0.37907
     0.16853
     0.34583
     0.17961
     0.43448
     0.75029
     0.75029
     1.08826
     1.45948
     1.65340
     1.27110
     0.37907
    -0.08633
    -0.41322
    -0.75674
    -0.64039
    -0.63485
    -1.02822
    -1.89255
    -2.92309
    -3.03944
    -2.47430
    -1.12795
     0.24610
    -0.86755
    -2.03660
    -3.27768
    -1.38282
     1.10488
     0.40678
     0.71705
     1.17691
     1.65340
     2.19637
     2.34596
     2.27948
     1.89718
     1.98583
     1.81407
     1.37083
     1.12151
     0.90542
     0.63948
     0.42340
     0.07434
     0.17961
     0.14637
     0.06326
    -0.01985
    -0.21376
    -0.26917
    -0.31903
    -0.35782
    -0.35782
    -0.31349
    -0.43539
    -0.31903
    -0.28025
    -0.35782
    -0.15836
    -0.09187
    -0.26917
    -0.20822
    -0.28579
    -0.17498
    -0.20268
    -0.02539
    -0.17498
    -0.36890
    -0.37998
    -0.08079
    -0.18052
    -0.21376
    -0.21931
    -0.47971
    -0.60160
    -0.43539
    -0.37444
     0.11867
    -0.04201
    -0.25255
    -0.25809
     0.01340
     0.04110
    -0.00322
     0.19624
     0.53421
     0.63948
     0.76691
     0.81124
     1.02732
     1.27110
     1.55367
     1.50934
     1.30434
     1.33205
     1.19353
     1.11042
     1.44286
     1.49826
     1.32651
     0.91651
     1.16029
     1.08272
     1.02178
     0.49542
     0.11867
    -0.22485
    -0.70133
    -0.77890
    -0.66255
    -0.49079
    -0.76782
    -0.75674
    -1.01160
    -1.33849
    -1.64876
    -1.91471
    -1.67093
    -1.62106
    -1.60444
    -1.34957
    -1.26647
    -1.62106
    -1.61552
    -1.58782
    -1.48809
    -1.38836
    -1.17782
    -1.24985
    -1.18890
    -1.26647
    -1.33849
    -1.43822
    -1.43268
    -1.19444
    -1.34957
    -1.27201
    -1.34403
    -1.42714
    -1.37174
    -1.22214
    -1.04485
    -1.03930
    -1.12795
    -1.06701
    -1.01714
    -1.13903
    -1.21106
    -1.26647
    -1.12241
    -0.56836
    -0.51295
    -0.55174
    -0.62930
    -0.59052
    -0.36890
    -0.29687
    -0.55728
    -0.29687
     0.71151
     2.08556
     2.57313
     2.29056
     2.31272
     2.26286
     1.50934
     2.31826
     2.99421
     2.80583
     2.19637
     2.51218
     5.20488
     3.49286
     1.19907
     0.66718
     0.97191
     0.89988
     0.70596
     0.75583
     0.62840
     0.40124
    -0.25255
    -0.47417
    -0.52958
    -0.82876
    -0.77336
    -0.51849
    -0.53512
    -0.54066
    -0.42985
    -0.41876
    -0.29687
    -0.13620
    -0.29133
    -0.41876
    -0.25255
     0.09097
    -0.05309
    -0.22485
    -0.06417
    -0.47971
    -0.08633
     0.05772
    -0.00322
    -0.09187
    -0.04755
    -0.12512
     0.11313
     0.05218
    -0.33012
    -0.41322
    -0.02539
     0.29596
     0.26272
     0.91651
     1.26002
    -0.00876
    -0.45201
    -0.66809
     0.03556
     0.56745
     0.53975
     0.37907
     0.27934
    -0.09741
    -0.08079
    -0.14728
    -0.30241
    -0.20268
    -0.30241
    -0.35228
     0.14637
     0.33475
     0.29042
     0.62840
     0.55083
     0.78907
     0.78907
     0.96637
     1.09380
     1.15475
     1.24340
     1.40407
     1.40961
     1.47610
     1.48164
     1.10488
     1.10488
     1.26556
     0.95529
     1.03840
     0.91096
     0.45110
     0.11313
     0.12975
     0.09097
     0.09097
    -0.18606
    -0.35782
    -0.67363
    -0.71795
    -0.82876
    -1.04485
    -1.21660
    -1.44930
    -1.73187
    -1.69863
    -1.83160
    -1.80944
    -1.52687
    -1.67093
    -2.07539
    -2.14741
    -1.88701
    -1.80944
    -2.00890
    -1.89809
    -1.57120
    -1.73187
    -1.45485
    -1.24430
    -1.27201
    -1.36620
    -1.14457
    -0.91741
    -0.33566
    -0.37444
    -0.45755
    -0.69025
    -0.75120
    -0.59052
    -0.73458
    -0.76782
    -0.61822
    -0.61268
    -0.57390
    -0.03647
     0.35691
     0.27380
     0.42894
     0.24610
     0.31259
     0.67826
     0.48434
     0.41786
     1.09380
     1.24894
     1.11596
     3.07177
     4.03583
     2.63407
     1.39299
     1.52596
     1.82515
     2.05786
     2.37367
     2.17975
     1.95813
     1.93596
     1.99691
     1.98029
     1.37083
     0.78907
     0.53421
     0.06880
    -0.15282
    -0.04201
    -0.24701
    -0.31903
    -0.30241
    -0.57390
    -0.57944
    -0.77890
    -0.92295
    -0.87863
    -0.92295
    -1.01160
    -1.10579
    -1.12241
    -1.18890
    -1.32187
    -0.69025
    -0.78998
    -0.78998
    -1.05039
    -0.69025
    -0.81768
    -0.90633
    -0.69579
    -0.60160
    -0.40768
    -0.07525
    -0.03093
     0.01894
     0.21840
     0.38461
     0.46218
     0.42894
     0.42894
     0.40124
     0.51205
     0.73367
     1.02178
     0.81678
     0.73921
     0.41786
     0.19069
    -0.19714
    -0.35782
    -0.22485
     0.08542
    -0.08633
    -0.15836
    -0.16390
    -0.18606
    -0.67363
    -0.87863
    -0.82322
    -0.44647
    -0.29687
    -0.43539
    -0.42430
    -0.32458
    -0.52958
    -0.52403
    -0.60160
    -0.33012
    -0.40768
    -0.38552
    -0.54066
    -0.56836
    -0.91741
    -0.74566
    -0.71241
    -0.49079
    -0.77890
    -1.07809
    -1.19444
    -1.23876
    -1.27201
    -1.07255
    -0.98390
    -0.94512
    -1.11133
    -1.07255
    -1.19444
    -1.20552
    -1.24985
    -1.08917
    -1.13349
    -1.11687
    -1.23876
    -1.36066
    -1.12241
    -1.27755
    -1.25539
    -1.44930
    -1.57120
    -1.63768
    -1.56566
    -1.52687
    -1.52133
    -1.61552
    -1.28863
    -1.52133
    -1.48255
    -1.42160
    -1.05039
    -1.23876
    -1.19998
    -1.25539
    -1.24430
    -1.10025
    -0.62376
    -0.41322
     0.20178
     0.29042
     0.19069
     0.19624
     0.16853
     0.14083
    -0.49079
     0.12975
     2.62299
     3.40421
     1.51488
     1.04948
     1.37083
     1.94705
     2.32380
     1.96921
     1.35421
     1.52042
     1.75867
     1.56475
     1.47056
     1.49272
     1.27664
     0.86664
     1.21015
     1.10488
     0.97191
     0.65056
     0.75583
     0.88326
     0.96083
     0.86110
     0.91096
     1.08272
     1.30988
     1.45948
     1.43732
     1.38191
     1.09934
     0.71705
     0.92205
     1.27664
     1.26002
     1.38745
     1.32096
     1.18799
     0.96637
     0.71705
     0.70596
     0.87218
     1.19907
     1.39853
     1.07164
     0.95529
     0.85002
     0.42340
     0.72259
     1.02178
     0.71151
     0.73921
     0.65056
     0.71151
     0.71151
     0.67272
     0.66164
     0.65610
     0.90542
     0.84448
     1.14921
     1.07718
     0.89988
     0.70596
     0.89434
     1.29880
     1.22123
     1.32651
     1.40407
     1.75313
     2.02461
     2.55096
     2.52880
     1.35421
    -0.03647
    -0.02539
     0.52867
     1.23786
     1.12151
     0.52867
    -0.09187
    -0.21931
    -0.30241
    -0.79552
    -0.71795
    -0.46309
    -0.41322
    -0.31349
    -0.57390
    -0.83430
    -0.34674
    -0.12512
     0.04664
     0.31259
     0.35691
     0.54529
     0.50096
     0.68380
     0.89988
     0.76137
     0.88326
     0.81678
     0.52867
     0.31259
     0.35691
     0.35691
     0.29596
     0.07434
    -0.10849
    -0.08633
     0.34029
    -0.01431
    -0.64039
    -0.84539
    -0.66255
    -0.72903
    -0.70687
    -0.65701
    -0.85093
    -1.16674
    -1.26093
    -1.14457
    -0.92295
    -0.78998
    -0.88971
    -0.85647
    -0.92849
    -1.02268
    -1.02822
    -1.32187
    -1.39390
    -1.32741
    -1.26647
    -1.34403
    -1.36620
    -1.50471
    -1.74849
    -1.75957
    -1.27201
    -1.19444
    -1.31079
    -1.76512
    -2.30255
    -2.06984
    -0.92849
    -0.13620
     1.28772
     0.65056
    -0.39660
    -0.10295
     0.16299
     0.49542
     0.67272
     0.97191
     1.35421
     0.45664
     0.35137
     0.23502
     0.88326
     0.85556
     0.45110
     0.44002
     0.41232
     0.20732
    -0.16944
    -0.14728
    -0.23593
    -0.14174
     0.07988
     0.28488
     0.56745
     0.68380
     0.65610
     0.72259
     0.96083
     0.99961
     0.89434
     0.48434
     0.41232
     0.64502
     0.25718
     0.26272
     0.33475
     0.35137
     0.09651
    -0.21931
    -0.45755
    -0.49633
    -0.41876
    -0.55174
    -0.87863
    -0.83430
    -0.98390
    -0.88417
    -1.07809
    -0.49079
    -0.43539
    -0.52403
    -0.30795
    -0.21931
    -0.04755
     0.15191
     0.25718
     0.22394
    -0.00322
     0.17961
     0.49542
     0.92759
     1.11042
     1.27110
     1.20461
     1.35975
     0.88326
    -0.18606
    -0.82876
    -0.91187
    -0.47417
     0.05772
     0.18515
    -0.05309
    -0.23593
    -0.65701
    -1.23876
    -1.47147
    -1.52133
    -1.49917
    -1.43268
    -0.74566
    -0.39106
    -0.46309
    -0.50741
    -0.50187
    -0.78998
    -0.87309
    -0.39106
    -0.15836
    -0.12512
    -0.14728
    -0.36336
    -0.47417
    -0.45755
    -0.32458
    -0.55174
    -0.67917
    -0.44093
    -0.42985
    -0.36890
    -0.29133
    -0.39660
    -0.33566
    -0.42985
    -0.56836
    -0.39106
    -0.14728
    -0.41876
    -0.36890
    -0.20268
    -0.33012
    -0.71241
    -0.78444
    -0.47971
    -0.54620
    -0.75120
    -0.91187
    -0.95066
    -1.04485
    -1.07255
    -1.30525
    -1.51025
    -1.42160
    -1.61552
    -1.98674
    -2.06430
    -1.93687
    -1.71525
    -1.13903
    -0.37998
    -0.11403
    -0.77336
    -1.26647
    -1.63768
    -1.40498
    -0.16944
     1.07164
     2.81691
     2.38475
     0.87772
    -0.02539
     0.22948
     1.21569
     1.92488
     1.45948
     1.09380
     1.69218
     1.56475
     1.18245
     1.44286
     1.89164
     1.41515
     1.26002
     1.38191
     1.68110
     1.30988
     1.21015
     1.34867
     1.75867
     1.99691
     1.84732
     1.71434
     1.85840
     1.90826
     1.57583
     1.57029
     1.34867
     0.86110
     0.88326
     0.75583
     0.72813
     0.52313
     0.70596
     0.62840
     0.61178
     0.69488
     0.58961
     0.21840
     0.47326
     0.35137
     0.11867
     0.22948
     0.09097
     0.01894
     0.00232
     0.09097
     0.24056
     0.46218
     0.45110
     0.15745
     0.14083
     0.00786
     0.06326
     0.03002
     0.24056
     0.54529
     0.42340
     0.26826
     0.11867
     0.15191
     0.00232
    -0.05863
    -0.15836
    -0.14174
    -0.19160
    -0.39106
    -0.45755
    -0.58498
    -0.55174
    -0.64039
    -0.49633
    -0.74566
    -1.16120
    -0.99498
    -0.62930
    -0.33566
    -0.19160
    -0.28579
    -0.04755
    -0.01431
     0.18515
    -0.00876
    -0.19160
     0.02448
    -0.10295
     0.14083
     0.25718
     0.33475
     0.08542
    -0.11403
    -0.01985
    -0.00876
    -0.01431
    -0.13620
    -0.24147
    -0.19160
     0.18515
     0.13529
     0.01894
    -0.12512
     0.07988
     0.03556
    -0.00322
     0.11867
     0.22394
    -0.01431
     0.00232
    -0.08079
    -0.19160
    -0.25255
    -0.28579
    -0.35782
    -0.27471
    -0.53512
    -0.55174
    -0.57944
    -0.54066
    -0.45755
    -0.68471
    -0.60714
    -0.61268
    -0.93958
    -1.26647
    -1.49917
    -1.63768
    -1.09471
    -0.49633
    -0.77890
    -0.65147
    -0.91741
    -1.18890
    -0.83985
    -0.66809
    -1.05593
    -0.75120
    -0.61822
    -0.13066
    -0.59052
     0.75029
     2.34042
     0.72813
    -0.28579
    -0.69025
    -0.41322
     0.23502
    -0.02539
     0.10205
    -0.31349
    -0.46309
    -0.72903
    -0.80106
    -1.02822
    -0.97282
    -1.02268
    -1.31079
    -1.14457
    -0.92849
    -0.81768
    -0.76228
    -0.74012
    -0.81214
    -0.57944
    -0.20268
    -0.30241
    -0.46863
    -0.48525
    -0.40214
    -0.28579
    -0.05309
     0.12421
    -0.18052
    -0.21376
    -0.13066
    -0.08633
     0.12421
     0.24610
     0.20178
     0.39015
     0.52867
     0.61178
     0.61732
     0.67826
     0.58961
     0.74475
     0.96083
     1.02178
     0.78353
     0.52313
     0.32367
     0.63394
     0.98299
     1.06056
     0.72259
     0.46218
    -0.19160
    -0.90079
    -1.13903
    -0.93403
    -0.60714
    -0.08633
     0.08542
     0.20732
    -0.16390
    -0.61822
    -0.82322
    -0.64039
    -0.36890
    -0.39660
    -0.31349
     0.12975
     0.56745
     0.71705
     0.63948
     0.63394
     0.57299
     0.37907
     0.14083
     0.57853
     0.27380
    -0.18052
    -0.23039
    -0.12512
     0.01894
    -0.06417
    -0.09741
    -0.22485
    -0.36890
    -0.49633
    -0.42985
    -0.36336
    -0.29133
    -0.40214
    -0.52958
    -0.34674
    -0.27471
    -0.49633
    -0.42430
    -0.34674
    -0.27471
    -0.27471
    -0.36890
    -0.55174
    -0.35228
    -0.37998
    -0.40214
    -0.50187
    -0.56282
    -0.52958
    -0.49079
    -0.45201
    -0.24147
    -0.36890
    -0.49079
    -0.59606
    -0.38552
    -0.39660
    -0.22485
    -0.10295
    -0.16390
    -0.34674
    -0.32458
    -0.21931
     0.18515
     0.09097
    -0.26917
    -0.50741
    -0.23039
    -0.20822
    -0.13620
    -0.26917
     0.43448
     0.50096
     0.14083
     0.57299
     0.87218
     0.95529
     1.34313
     1.26002
     0.33475
     0.29596
     0.92205
     1.30434
     1.59245
     1.74759
     1.78637
     1.94150
     1.85286
     1.72542
     0.78907
     0.49542
     0.31259
     0.36799
     0.76691
     1.06610
     1.46502
     1.47610
     0.99407
     0.44002
     0.48988
     0.67272
     0.20178
     0.36799
     0.35137
     0.09097
     0.26826
     0.18515
     0.03556
    -0.05863
    -0.00322
    -0.06971
    -0.00876
     0.02448
    -0.20268
    -0.35228
    -0.41322
    -0.14728
    -0.36336
    -0.37444
    -0.30795
    -0.30795
    -0.13620
    -0.05309
    -0.04201
     0.05772
     0.35137
     0.45664
     0.60624
     0.83894
     0.98853
     0.72813
     0.06880
    -0.07525
    -0.64039
    -0.90079
    -0.64593
    -0.32458
     0.10205
     0.13529
     0.21840
     0.05772
    -0.29687
    -0.80106
    -0.85093
    -0.58498
    -0.28025
     0.26826
     0.52313
     0.89988
     1.08272
     0.93867
     1.17137
     1.12705
     1.07718
     0.82786
     0.83340
     0.62840
     0.58407
     0.57853
     0.24056
     0.20732
     0.10759
     0.07434
    -0.00322
    -0.33566
    -0.57944
    -0.64039
    -0.60160
    -0.64593
    -0.79552
    -0.98944
    -0.86201
    -0.96728
    -1.00052
    -0.86201
    -0.95620
    -1.22214
    -1.07809
    -1.08917
    -1.13349
    -1.11687
    -0.83430
    -0.81768
    -0.62930
    -0.64039
    -0.65701
    -0.64039
    -0.38552
    -0.31349
    -0.14728
    -0.13620
    -0.03647
    -0.29133
    -0.15836
    -0.25809
    -0.41322
    -0.35782
     0.03556
     0.35691
    -0.03093
    -0.30241
    -0.28579
    -0.21376
    -0.70687
    -0.90079
    -0.66255
     0.28488
     0.51205
    -0.13066
    -0.19714
    -0.70687
    -0.82322
    -0.18052
     1.16583
     1.66448
     1.27664
     1.63123
     1.87502
     1.42069
     1.59245
     2.53434
     2.47894
     1.49272
     1.30988
     2.15205
     2.12988
     1.63123
     1.08826
     0.94421
     0.75029
     0.48988
     0.18515
    -0.09741
    -0.41876
    -0.87309
    -1.13349
    -1.16120
    -1.13903
    -1.12241
    -0.96174
    -0.91187
    -0.89525
    -0.80660
    -0.65701
    -0.67363
    -0.62930
    -0.31903
    -0.14728
    -0.25255
    -0.08079
    -0.06971
    -0.28579
    -0.46863
    -0.63485
    -0.53512
    -0.30795
    -0.42985
    -0.69025
    -0.77890
    -1.29971
    -1.76512
    -1.72633
    -1.69309
    -1.56566
    -1.57674
    -1.52133
    -1.58782
    -1.42160
    -1.32741
    -1.32187
    -1.05593
    -0.56282
    -0.24701
    -0.19160
    -0.00876
     0.21840
     0.21286
     0.42340
     0.61732
     0.90542
     0.75029
     0.83340
     0.75583
     0.67826
     0.62840
     0.60624
     0.70042
     0.76137
     0.73921
     0.66718
     0.51205
     0.56745
     0.58961
     0.47880
     0.23502
     0.50096
     0.32921
     0.36799
     0.42340
     0.39015
     0.30705
     0.09651
     0.19624
     0.25718
     0.32367
     0.22394
     0.14637
    -0.01431
    -0.03647
     0.06880
    -0.09741
    -0.03093
     0.00232
    -0.22485
    -0.06971
     0.01340
    -0.14728
    -0.17498
    -0.33566
    -0.32458
    -0.14174
     0.00232
    -0.45755
    -0.37444
    -0.33566
    -0.20822
    -0.13620
     0.03556
     0.20732
     0.03002
     0.27934
     0.20178
     0.19624
     0.39015
     0.44556
     0.34583
     0.30705
     0.38461
     0.38461
     0.41232
     0.41232
     0.30705
     0.20178
     0.07434
     0.22948
     0.09651
     0.15191
    -0.06417
    -0.24147
    -0.18606
    -0.18052
    -0.09741
    -0.10295
    -0.03647
    -0.10295
    -0.05863
    -0.20822
    -0.37444
     0.22948
     0.72813
     0.82232
     0.24610
     0.22948
     1.21015
     0.64502
     0.56745
     0.88326
     1.25448
     0.71151
    -0.40768
    -1.74295
     0.42894
     4.02475
     3.76434
     1.70326
    -0.13620
    -0.82322
    -0.10295
     0.54529
     0.97191
     0.94421
     1.08826
     1.30988
     1.19353
     0.93867
     1.03840
     1.11596
     1.07164
     0.92205
     0.77245
     0.60624
     0.42894
     0.57299
     0.92759
     0.78353
     1.23232
     1.99137
     2.42353
     1.73096
     0.31813
    -0.93403
    -0.75120
    -0.45201
     0.72813
     0.96083
    -0.81214
    -1.56566
    -1.39944
    -1.53795
    -1.29417
    -1.68755
    -1.76512
    -1.68201
    -1.59890
    -1.55457
    -1.53795
    -1.58782
    -1.44376
    -1.07809
    -0.83430
    -0.43539
    -0.29687
    -0.21931
    -0.26363
    -0.26917
     0.29596
     0.22948
    -0.09741
    -0.21376
    -0.20268
    -0.21931
    -0.18606
    -0.14728
    -0.09187
     0.03556
    -0.09187
    -0.13620
    -0.34120
    -0.28025
    -0.40768
    -0.46309
    -0.16944
    -0.13066
    -0.29687
    -0.10849
    -0.20822
    -0.13620
    -0.11403
    -0.23039
    -0.21376
    -0.05863
     0.07988
     0.00786
    -0.00322
     0.03556
     0.03556
    -0.10295
    -0.03093
     0.22948
     0.15745
     0.22394
     0.12421
     0.25164
     0.29596
     0.27934
     0.22948
     0.24056
     0.29042
     0.34583
     0.16853
     0.31259
     0.29042
     0.20178
     0.12421
     0.31813
     0.30151
    -0.04755
    -0.05309
    -0.04201
    -0.03093
    -0.22485
    -0.19714
    -0.33012
    -0.26363
    -0.21376
    -0.41322
    -0.32458
    -0.45201
    -0.45755
    -0.40214
    -0.20268
    -0.09741
    -0.33566
    -0.50187
    -0.58498
    -0.71241
    -0.90633
    -0.93958
    -0.88417
    -0.84539
    -0.71795
    -0.73458
    -0.88417
    -1.00052
    -0.83985
    -1.16674
    -1.08363
    -0.73458
    -0.70133
    -0.49079
    -0.71795
    -0.51849
    -0.18606
     0.27380
     0.31813
     0.26272
     0.42340
     0.15745
    -0.14728
     0.12975
     0.46772
     0.88880
     0.57853
    -0.16944
    -0.50741
    -0.15282
     0.01340
    -0.10295
     0.62286
     1.77529
     0.16853
    -0.85647
    -0.64039
    -0.01985
     0.38461
     0.75029
     0.72813
     0.48988
    -0.01431
     0.10759
     0.26272
     0.55083
     0.93867
     1.23232
     1.22123
     0.95529
     0.85002
     0.53975
     0.64502
     0.72813
     0.17407
    -0.34120
    -0.45201
    -0.30241
    -0.17498
     0.16853
    -0.16944
    -0.64593
    -0.86755
    -0.80106
    -0.97836
    -0.97836
    -0.82322
    -0.71795
    -0.30241
    -0.21376
     0.01340
     0.27380
     0.10759
     0.03002
     0.01894
     0.12975
     0.53975
     0.34029
     0.18515
     0.10205
    -0.15836
    -0.11958
    -0.19714
    -0.15282
    -0.29133
    -0.26363
    -0.30795
    -0.29687
    -0.35782
    -0.26917
    -0.44647
    -0.54620
    -0.32458
    -0.36336
    -0.59052
    -0.41876
    -0.62930
    -0.54620
    -0.49079
    -0.52958
    -0.38552
    -0.46309
    -0.52958
    -0.52403
    -0.52958
    -0.50741
    -0.51849
    -0.44093
    -0.14174
    -0.04201
    -0.15836
     0.10759
    -0.01431
     0.10205
    -0.00876
     0.11867
     0.23502
     0.31813
     0.22948
     0.06880
     0.29042
     0.37353
     0.36245
     0.36245
     0.28488
     0.15191
     0.12421
     0.22948
     0.23502
     0.20732
     0.20732
     0.16299
    -0.00322
    -0.05309
    -0.20268
    -0.23593
     0.07988
     0.07434
    -0.05863
    -0.32458
    -0.49079
    -0.26363
    -0.54066
    -0.59052
    -0.59052
    -0.97836
    -1.12241
    -0.97282
    -0.62376
    -0.44093
    -0.50741
    -0.63485
    -0.67917
    -0.59052
    -0.55174
    -0.60714
    -0.57944
     0.11313
     0.51759
     0.83894
     0.93313
     0.61732
     0.90542
     1.02178
     1.10488
     1.42623
     1.96921
     2.25178
     2.44015
     2.07448
     1.87502
     1.96367
     1.83623
     1.74205
     1.58691
     1.64232
     2.61191
     2.51772
     1.46502
     0.86664
     1.02178
     1.03840
     1.06610
     1.14367
     0.66718
     0.52313
     0.68934
     0.81124
     1.29326
     1.30988
     1.37637
     0.96637
     0.38461
     0.17961
    -0.01431
    -0.03093
     0.43448
     1.19907
     1.18245
     0.34029
    -0.04755
    -0.61822
    -0.81768
    -0.48525
    -0.52403
    -0.32458
    -0.39660
    -0.46309
    -0.49079
    -0.55174
    -0.21376
    -0.18606
    -0.24701
    -0.19160
     0.03002
     0.22948
     0.22394
     0.11313
     0.20732
     0.07988
     0.14083
     0.01894
     0.51205
     0.65610
     0.29042
    -0.11958
    -0.28579
    -0.44093
    -0.56836
    -0.36336
    -0.40214
    -0.54066
    -0.64593
    -0.83430
    -0.75120
    -0.87863
    -0.87863
    -1.15566
    -1.11687
    -1.05039
    -1.22768
    -1.01714
    -0.95620
    -0.83430
    -0.81214
    -0.75120
    -0.78998
    -0.72903
    -0.54066
    -0.78444
    -0.70133
    -0.46863
    -0.43539
    -0.64039
    -0.52958
    -0.31903
    -0.30795
    -0.13620
    -0.14174
    -0.49633
    -0.69025
    -0.55728
    -0.13620
     0.00786
    -0.14174
    -0.40214
    -0.81214
    -0.77336
    -0.71241
    -0.51849
    -0.65701
    -0.59606
    -0.82322
    -0.93958
    -1.02268
    -1.16120
    -1.19998
    -1.12795
    -1.09471
    -0.98944
    -1.06147
    -0.96174
    -0.95620
    -1.06701
    -0.90079
    -0.70687
    -1.06701
    -0.65147
    -0.29687
    -0.01431
     0.29042
     0.37907
     0.51205
     0.43448
     0.44002
     0.49542
     0.42340
     0.42894
     0.36799
     0.55637
     0.53975
     0.46218
     0.29596
     0.11313
     0.29042
     0.05218
    -0.28025
    -0.49633
    -0.46863
    -0.43539
     0.09097
     0.69488
     0.46218
     0.36245
     0.36799
     0.13529
     0.69488
     0.98299
     0.35137
     0.94975
     0.79461
     0.17407
     0.35691
     0.86664
     1.37637
     0.96637
     0.41786
     0.51759
     0.98299
     1.30434
     0.98853
     1.22678
     1.88056
     2.06894
     2.25732
     2.22407
     1.92488
     1.78637
     1.48718
     0.57853
    -0.22485
    -0.32458
     0.21286
     0.32921
     0.28488
     0.00232
    -0.70687
    -1.48255
    -1.67647
    -1.68201
    -2.01444
    -2.26930
    -1.83160
    -1.12795
    -0.63485
    -0.03647
     0.51205
     0.05218
    -0.46309
    -0.51295
    -0.30795
     0.06326
     0.26272
     0.61178
     0.61178
     0.64502
     0.47326
     0.29596
     0.43448
     0.65056
     0.44002
     0.35137
     0.44002
     0.51205
     0.40678
     0.29042
     0.17407
     0.20732
     0.29596
     0.15191
     0.16853
     0.07434
    -0.03647
    -0.05863
    -0.13066
     0.06326
    -0.13066
    -0.34674
    -0.07525
    -0.09741
    -0.01431
     0.15745
     0.09651
    -0.03093
    -0.03647
     0.09651
     0.30705
     0.05218
    -0.06417
    -0.14174
    -0.12512
     0.13529
     0.05218
    -0.11958
    -0.11403
    -0.36890
    -0.57390
    -0.87309
    -0.87309
    -0.80106
    -0.98944
    -1.07255
    -1.54903
    -1.49917
    -1.48255
    -1.28863
    -1.33295
    -1.18336
    -0.95620
    -1.17782
    -0.97836
    -0.97836
    -1.07809
    -1.20552
    -0.63485
     0.03002
     0.39015
     0.31813
    -0.09187
    -0.24147
    -0.19714
     0.18515
     0.68380
     0.97745
     0.81678
     0.46772
     0.42340
     0.53975
     1.03286
     1.62569
     1.63123
     1.45394
     1.27664
     1.49272
     1.21569
     1.62015
     1.54259
     1.74205
     2.10218
     2.29610
     2.18529
     1.77529
     1.59245
     1.70326
     1.78083
     1.73096
     1.49826
     1.09934
     1.04948
     1.21015
     1.53705
     1.26556
     0.92759
     0.73921
     0.31259
     0.16853
     0.33475
    -0.14174
    -1.18890
    -1.83714
    -1.79282
    -1.63768
    -1.98674
    -2.15295
    -1.60998
    -1.45485
    -1.17228
    -1.10579
    -1.52133
    -1.62106
    -1.45485
    -1.32187
    -0.78998
    -0.18052
     0.03556
     0.22948
     0.17961
     0.30705
     0.44002
     0.20732
     0.01894
    -0.08079
     0.14083
    -0.26917
    -0.47417
    -0.49633
    -0.33566
    -0.13066
     0.10759
     0.42894
     0.24056
     0.19624
     0.35137
     0.47880
     0.47326
     0.57853
     0.70596
     0.80569
     0.94975
     1.03840
     0.83340
     0.42894
     0.23502
     0.12975
     0.04110
     0.16299
     0.05218
    -0.14174
    -0.36890
    -0.34674
    -0.23039
    -0.33566
    -0.47417
    -0.61268
    -0.34120
    -0.05309
     0.01894
     0.07434
    -0.03093
     0.02448
    -0.10295
     0.19624
     0.14083
     0.20178
     0.21840
     0.28488
     0.43448
     0.35691
     0.31259
     0.09651
    -0.09187
    -0.09187
    -0.20822
    -0.13620
    -0.27471
    -0.35782
    -0.52958
    -0.67363
    -0.57944
    -0.82322
    -0.79552
    -0.82322
    -0.82322
    -0.86201
    -0.61268
    -0.61268
    -0.56282
    -0.43539
    -0.74566
    -1.13903
    -1.57674
    -1.89809
    -2.09201
    -2.10309
    -1.80944
    -2.04768
    -2.09755
    -2.38566
    -2.54079
    -2.64052
    -2.77903
    -2.50201
    -1.76512
    -1.72079
    -1.49363
    -0.46309
    -0.30795
     0.46218
    -0.03093
    -0.20268
     0.34029
     0.97745
     1.47056
     1.59799
     1.88610
     1.76975
     1.67002
     1.58137
     1.19353
     0.99407
     1.03286
     1.15475
     1.20461
     1.27664
     1.03286
     0.79461
     1.15475
     1.49272
     1.55367
     1.45948
     1.30434
     1.45948
     1.53151
     1.62569
     1.91934
     2.40691
     2.66178
     2.08002
     0.84448
    -1.18336
    -2.06984
    -1.62660
    -0.64593
     0.15745
     0.29042
     0.04110
    -0.83430
    -1.72633
    -2.10309
    -2.05322
    -1.80944
    -1.56012
    -1.28863
    -0.66255
    -0.41322
     0.15191
     0.53421
     0.70042
     0.80569
     1.08272
     0.97191
     0.73367
     0.66164
     0.55083
     0.35137
     0.25718
     0.13529
     0.27934
     0.85002
     0.81678
     0.59515
     0.43448
     0.26826
     0.05772
     0.06880
     0.42340
     0.24610
     0.14083
     0.12421
     0.17961
     0.00786
     0.06880
     0.26272
     0.44002
     0.63948
     0.46218
    -0.08633
     0.06326
     0.14083
     0.20178
     0.20732
     0.41232
     0.75029
     0.52313
     0.58961
     0.52867
     0.53421
     0.61732
     0.53975
     0.64502
     0.54529
     0.43448
     0.43448
     0.14637
     0.48434
     0.79461
     0.36799
    -0.14174
    -0.22485
    -0.35228
    -0.42430
    -0.61268
    -0.97282
    -1.34403
    -1.46039
    -1.50471
    -1.70417
    -1.97012
    -2.16957
    -2.29701
    -2.30255
    -2.24714
    -2.04214
    -1.97012
    -1.87593
    -1.84822
    -2.04768
    -1.96457
    -1.65430
    -1.33295
    -1.32741
    -1.19444
    -0.96174
    -0.80660
    -0.34120
    -0.41876
    -0.59606
    -0.79552
    -0.92295
    -1.12241
    -0.83985
    -0.49633
    -0.23593
     0.56191
     2.35150
     0.67272
    -0.62930
    -0.59052
    -0.06417
     0.25718
     0.56191
     0.66718
     0.55083
     0.36245
     0.43448
     0.37353
     0.51205
     0.53975
     0.37907
     0.44002
     0.34583
     0.36245
     0.15191
    -0.07525
     0.35691
     0.92759
     1.34313
     1.53151
     1.78637
     1.80299
     1.44286
     0.92759
    -1.11687
    -2.42444
    -1.97566
    -1.86484
    -1.94795
    -2.13079
    -2.42444
    -2.52417
    -2.54079
    -2.45214
    -2.24714
    -2.80120
    -3.40511
    -3.29430
    -2.60728
    -1.53241
    -0.95620
    -0.02539
     0.36799
     0.56191
     0.79461
     0.92205
     0.87772
     0.86110
     0.85556
     0.78907
     0.81678
     0.89988
     0.88880
     0.87772
     0.89434
     0.82786
     0.73367
     1.02732
     0.94421
     0.91651
     1.18245
     1.18245
     1.08826
     1.13813
     1.00515
     0.89988
     1.00515
     1.15475
     1.32096
     1.10488
     0.93867
     0.80015
     0.62286
     0.58407
     0.87772
     0.60624
     0.96637
     0.88880
     1.09934
     1.02732
     0.85556
     0.71151
     0.75029
     0.73367
     0.61732
     0.73367
     0.87218
     0.85556
     0.70596
     0.57853
     0.68934
     0.48988
     0.52313
     0.48988
     0.37907
     0.16853
    -0.06417
     0.04664
     0.07434
     0.24610
     0.26272
     0.15191
     0.17961
     0.21286
     0.04664
    -0.11403
     0.21840
     0.31259
     0.10759
     0.32921
     0.52867
     0.61178
     0.39015
     0.32367
     0.31813
     0.52867
     0.62840
     0.61732
     0.80015
     0.86110
     0.70596
     0.47326
     0.65610
     0.31259
     0.17961
     0.50651
     0.33475
     0.20732
     0.55083
     0.57299
     0.36799
     0.20178
    -0.08633
    -0.00876
    -0.13620
     0.10205
     0.75029
     1.29326
     1.38191
     1.56475
     0.93867
     0.71151
     0.77245
     1.19907
     1.40961
     2.00245
     2.00799
     0.99961
     0.75029
     1.52596
     1.85286
     1.29326
     0.85002
     1.33759
     1.73650
     2.16867
     1.90826
     1.02732
     0.75583
     0.68380
     0.01894
     0.05772
     0.28488
     0.41232
     0.35691
    -0.27471
    -0.86201
    -1.22768
    -1.57120
    -1.80390
    -1.95903
    -1.83714
    -2.04768
    -2.29147
    -2.22498
    -2.08647
    -1.82052
    -1.58228
    -1.42160
    -1.32741
    -1.06701
    -1.06147
    -1.15566
    -1.16120
    -0.97282
    -1.00606
    -0.80106
    -0.82322
    -0.52958
    -0.75120
    -0.51295
    -0.70133
    -0.60160
    -0.63485
    -0.43539
    -0.39660
    -0.06971
     0.01894
    -0.04201
    -0.13066
    -0.06971
     0.01340
    -0.10295
    -0.03647
     0.44556
     0.44556
     0.50096
     0.12421
    -0.20822
     0.03556
     0.14083
     0.12975
     0.16853
     0.14083
     0.09097
     0.04110
     0.11313
     0.21840
     0.34029
     0.33475
     0.47880
     0.33475
     0.34029
     0.82232
     0.89434
     1.06056
     0.48434
    -0.18606
    -0.64039
    -0.64593
    -0.61822
    -0.52403
    -0.24147
    -0.49079
    -1.02822
    -1.62660
    -1.87039
    -2.28593
    -2.55187
    -2.10863
    -1.85376
    -1.79282
    -1.85930
    -2.27484
    -2.36349
    -1.95903
    -1.73741
    -2.20836
    -1.91471
    -1.47701
    -1.22768
    -1.20552
    -1.29971
    -1.17782
    -0.86201
    -0.34674
    -0.08079
    -0.29687
     0.32367
     0.03556
    -0.22485
    -0.32458
    -0.34120
     0.01894
     0.20732
     0.71705
     1.07718
     1.45948
     1.08826
     0.75029
     0.50096
     0.55083
     0.60624
     0.67272
     0.98853
     1.25448
     1.22123
     1.46502
     1.52596
     1.48718
     1.45394
     1.34867
     0.82786
     0.24056
    -0.37444
     0.00232
    -0.03647
    -0.37444
    -0.29133
    -0.48525
    -0.90633
    -1.32741
    -1.32187
    -1.27201
    -1.02822
    -1.31633
    -1.11687
    -0.78998
    -0.71795
    -0.42985
    -0.35782
    -0.40214
     0.19624
     0.36245
     0.15745
     0.23502
     0.30705
     0.30705
     0.45664
     0.56745
     0.61178
     0.61178
     0.27380
    -0.10295
    -0.18606
    -0.21931
    -0.29133
    -0.36336
    -0.16390
    -0.49079
    -0.65701
    -0.64039
    -0.50741
    -0.47971
    -0.41322
    -0.50741
    -0.52958
    -0.55174
    -0.51295
    -0.36336
    -0.33566
    -0.31349
    -0.37444
    -0.42430
    -0.16390
    -0.09741
    -0.17498
    -0.24147
    -0.23593
    -0.35228
    -0.44647
    -0.35782
    -0.29133
    -0.33566
     0.01894
    -0.05863
    -0.14174
    -0.26363
    -0.24701
    -0.20268
     0.11313
     0.37907
     0.54529
     0.67826
     0.66164
     0.72813
     0.93867
     1.23786
     1.34313
     1.39853
     1.45948
     1.28218
     1.35421
     1.34313
     1.19353
     0.90542
     0.76691
     0.97745
     0.69488
     0.54529
     0.42340
     0.24056
    -0.08079
    -0.26917
    -0.51295
    -0.50187
    -0.29687
    -0.33012
    -0.39106
    -0.46309
    -0.40214
    -0.53512
    -0.39660
    -0.10849
    -0.05863
     0.21286
     0.26826
     0.23502
     0.11313
     0.27380
     0.70042
     1.09380
     1.07164
     1.13813
     1.18799
     0.81124
     0.65056
     0.24056
     0.00232
     0.51205
     0.73367
     1.01623
     1.15475
     0.81124
     0.29596
    -0.04755
     0.08542
     0.10205
     0.14637
     0.20178
     0.31813
     0.44556
     0.67826
     0.74475
     0.52867
     0.65056
     0.66718
     0.66718
     0.66718
     0.36245
     0.37907
     0.26826
     0.06326
     0.03002
     0.06880
    -0.14728
    -0.18606
    -0.22485
    -0.21931
    -0.14174
    -0.57390
    -0.81768
    -0.45755
    -0.60714
    -0.69579
    -0.48525
    -0.20268
     0.00232
     0.14083
     0.13529
     0.50651
     0.98853
     0.76137
     0.60069
     0.89988
     1.01623
     1.39299
     1.12705
     1.27110
     1.00515
     0.92759
     1.12151
     1.08826
     0.89988
     0.56191
     0.31259
     0.27380
     0.04664
    -0.08079
    -0.23593
    -0.63485
    -0.60714
    -0.69579
    -0.76782
    -0.68471
    -0.86201
    -0.93958
    -0.77336
    -0.90633
    -1.04485
    -0.94512
    -0.92295
    -0.69025
    -0.60714
    -0.53512
    -0.50187
    -0.30795
    -0.22485
    -0.15836
    -0.40768
    -0.34674
    -0.13620
    -0.05309
     0.16853
     0.34029
     0.28488
     0.34583
     0.36245
     0.34583
     0.55083
     0.76137
     1.01623
     1.14921
     1.35421
     1.44286
     1.24340
     0.93867
     0.83340
     0.46772
     0.66164
     1.12151
     0.82786
     0.48434
     0.34583
     0.09097
    -0.23039
    -0.70133
    -0.64039
    -0.47417
    -0.25255
     0.25164
    -0.17498
    -1.12241
    -1.12241
    -1.49917
    -1.69863
    -1.47701
    -1.26093
    -1.43268
    -1.65430
    -1.69309
    -1.22214
    -0.27471
    -0.27471
    -1.07255
    -2.20836
    -2.99512
    -2.92863
    -2.71809
    -2.09755
    -1.38836
    -1.04485
    -0.90633
    -1.21106
    -1.29971
    -1.41052
    -1.82052
    -1.90917
    -1.95349
    -1.89809
    -1.60444
    -1.12795
    -1.03930
    -1.23322
    -1.09471
    -1.18336
    -1.07255
    -1.26647
    -1.24985
    -1.29971
    -1.43822
    -1.29417
    -1.19444
    -1.16674
    -1.03930
    -0.80660
    -0.74012
    -0.56282
    -0.48525
    -0.31349
    -0.04755
    -0.20822
    -0.18052
    -0.10849
     0.21840
     0.71705
     0.61732
     0.63948
     0.70596
     0.68380
     0.66164
     0.44002
     0.15191
    -0.03093
     0.57299
     0.73367
     0.85556
     0.53421
     0.68934
     0.47880
     0.23502
    -0.05863
    -0.18052
    -0.02539
     0.10205
    -0.08633
    -0.29133
    -0.16390
    -0.03647
     0.06880
     0.12975
     0.35691
     0.57853
     0.07988
     0.03002
     0.24610
     0.54529
     0.83894
     0.88880
     0.94975
     0.90542
     0.76137
     0.84448
     0.85002
     0.88880
     0.80569
     0.57853
     0.62840
     0.48434
     0.39569
     0.41232
     0.46772
     0.19069
     0.32367
     0.38461
     0.30151
     0.29042
     0.49542
     0.24610
     0.13529
     0.24610
     0.19624
     0.20732
     0.28488
     0.30705
     0.37353
     0.36799
     0.68380
     0.67826
     0.67272
     0.86664
     1.17137
     1.16029
     1.14367
     0.82232
     0.81678
     0.92759
     1.13259
     1.00515
     1.05502
     1.03840
     0.89988
     0.72259
     0.56745
     0.05772
    -0.73458
    -0.96728
    -1.15566
    -1.02822
    -1.04485
    -1.10579
    -1.01714
    -0.82322
    -0.95066
    -1.03930
    -1.44930
    -1.39944
    -1.15012
    -1.08917
    -0.37998
     0.25718
     0.88880
     1.40407
     1.38745
     1.60907
     1.26556
     0.56745
     0.32367
     0.31813
     0.45664
     0.42340
     1.05502
     2.01353
     2.26286
     1.06056
     0.34583
     0.44002
     0.40678
     0.18515
     0.41232
     0.45110
     0.70042
     0.74475
     0.91651
     1.02178
     1.09380
     0.92759
     0.69488
     0.49542
     0.07434
     0.23502
     0.16853
     0.31813
     0.13529
     0.11313
     0.49542
    -0.03647
    -0.39106
    -0.21931
     0.05772
     0.27934
     0.25164
     0.44556
     0.43448
     0.07434
    -0.34674
    -0.27471
     0.12421
     0.55083
     0.27934
    -0.10295
    -0.01431
    -0.17498
     0.00232
    -0.14728
     0.09651
     0.14083
     0.19624
     0.19069
     0.26826
     0.20178
     0.39569
     0.56191
     0.41232
     0.44556
     0.73367
     0.36799
     0.29596
     0.50096
     0.58407
     0.44556
     0.40124
     0.19624
     0.10759
     0.21286
     0.06326
     0.09651
     0.11313
     0.12975
    -0.19160
    -0.25255
     0.06880
    -0.03647
     0.09097
     0.21286
     0.13529
     0.16853
     0.41786
     0.41786
     0.17961
    -0.16390
    -0.19160
     0.23502
     0.64502
     0.93867
     1.32651
     1.37083
     1.78083
     1.64786
     1.30434
     1.48164
     1.67556
     1.78637
     1.45394
     0.74475
     0.62286
     0.50651
     0.15191
    -0.55174
    -1.01160
    -1.22768
    -1.85376
    -2.78457
    -2.78457
    -2.10863
    -1.83160
    -1.98120
    -2.52971
    -3.57687
    -3.50484
    -2.83444
    -2.07539
    -1.51025
    -1.02822
    -0.95620
    -0.87863
    -1.08917
    -0.88971
    -0.64039
    -0.45755
    -0.25809
    -0.35782
    -0.29687
    -0.17498
    -0.04755
    -0.13066
    -0.09741
    -0.33012
    -0.30241
    -0.23039
     0.10759
     0.26272
     0.56745
     0.94421
     0.52867
     0.00786
     0.19624
     0.29596
     0.43448
     0.90542
     1.01069
     1.07164
     0.99407
     1.11596
     1.02732
     1.08826
     1.21569
     1.02178
     0.89988
     0.65610
     0.61178
     0.44002
     0.79461
     1.13813
     1.05502
     0.63394
     0.26826
     0.21840
     0.42894
     0.72259
     0.73367
     0.47880
     0.56191
     0.78907
     1.06056
     0.91096
     0.51759
     0.59515
     0.76137
     0.99961
     0.29042
     0.44556
     0.84448
     0.41786
     0.51205
     0.35137
     0.33475
     0.45110
     0.34583
     0.21286
     0.03556
    -0.04755
    -0.19160
    -0.40214
    -0.36336
    -0.29133
    -0.39106
    -0.61822
    -0.66809
    -0.75120
    -0.75674
    -0.97836
    -1.23322
    -1.03376
    -1.08363
    -1.19998
    -1.00052
    -0.92295
    -0.82876
    -0.81768
    -0.91187
    -0.61268
    -0.37998
    -0.39660
    -0.17498
    -0.21376
     0.09651
     0.40124
     0.24610
     0.55637
     0.40124
     0.26272
     0.00232
     0.08542
     0.17407
     0.03556
    -0.30795
    -0.68471
    -0.80660
    -0.81768
    -0.59606
    -0.69025
    -0.71241
    -1.46039
    -1.69309
    -1.63768
    -0.93958
    -0.62376
    -0.72349
    -1.09471
    -1.02822
    -1.08363
    -1.19998
    -0.76228
    -0.38552
    -0.33012
    -0.11958
    -0.13620
    -0.18052
    -0.17498
    -0.13620
     0.10759
     0.39015
     0.39569
     0.42894
     0.52313
     0.57853
     0.81678
     0.85002
     0.81124
     0.88880
     0.66164
     0.56191
     0.77799
     0.82786
     0.69488
     0.52867
     0.37907
     0.41786
     0.29042
     0.25164
     0.01894
     0.23502
     0.26272
     0.17407
     0.01894
     0.17961
     0.03556
     0.14083
     0.14083
     0.17407
     0.11313
     0.11313
     0.04664
     0.15191
     0.24056
     0.22948
     0.04110
     0.01340
     0.15745
     0.22948
    -0.00322
     0.14083
     0.35137
     0.20732
     0.14637
     0.10205
     0.27934
     0.24610
     0.39015
     0.40678
     0.41786
     0.36245
     0.47326
     0.40124
     0.67272
     0.62840
     0.45664
     0.25718
     0.43448
     0.47326
     0.88326
     0.99961
     0.93313
     1.24894
     1.10488
     0.12421
    -0.51849
    -0.93403
    -0.61268
     0.12421
     0.51205
     0.66164
     0.12421
    -0.56282
    -0.42430
    -0.45755
    -0.01431
     0.39015
     0.19069
     0.52867
     0.63394
     0.68380
     0.73367
     0.90542
     1.12705
     1.01069
     0.49542
     0.27934
    -0.05863
    -0.57390
    -0.46863
    -0.32458
    -0.55728
    -1.02268
    -1.49917
    -1.94795
    -2.35795
    -2.10863
    -1.89255
    -1.82606
    -1.73187
    -1.72079
    -1.87593
    -1.89809
    -1.56566
    -1.33849
    -1.10025
    -1.13903
    -1.32741
    -1.11687
    -0.84539
    -0.57944
    -0.51849
    -0.28579
    -0.20822
     0.01340
     0.00786
     0.40678
     0.10759
    -0.64039
    -0.66809
    -0.35782
    -0.14728
     0.30705
    -0.07525
    -0.31349
    -0.47417
    -0.72903
    -0.82876
    -1.13349
    -1.22768
    -1.23322
    -0.85093
    -0.79552
    -0.85093
    -0.96728
    -0.87309
    -0.97836
    -0.90633
    -0.49633
    -0.49633
    -0.42430
    -0.31903
    -0.02539
    -0.15836
    -0.28025
    -0.24147
    -0.05863
     0.09651
     0.24056
     0.05218
     0.06880
     0.00786
     0.07434
     0.04110
     0.31259
     0.17407
     0.04110
     0.10759
     0.09097
     0.15191
     0.02448
    -0.10295
    -0.00322
    -0.02539
    -0.04755
     0.03002
    -0.19160
    -0.24701
    -0.21376
    -0.16390
    -0.24701
    -0.05309
    -0.30241
    -0.11958
    -0.08079
    -0.06417
    -0.20268
    -0.28579
    -0.21931
     0.21286
     0.40124
     0.51205
     0.63948
     0.71705
     0.81678
     0.96637
     0.89988
     1.23232
     1.17691
     1.26556
     1.43732
     1.61461
     1.50934
     1.71434
     1.46502
     1.40407
     1.49826
     1.46502
     1.17691
     1.25448
     0.98853
     1.11042
     1.13813
     1.22678
     1.14367
     0.88326
     0.94421
     0.94975
     0.88880
     0.89988
     0.75029
     0.84448
     1.06610
     1.33759
     1.21569
     1.11596
     1.19907
     1.26556
     1.05502
     1.16583
     1.00515
     0.54529
     0.77799
     1.18245
     1.54813
     1.51488
     0.67826
     0.53975
     0.91096
     0.19069
    -0.45201
    -0.55728
    -0.75674
    -0.66255
    -0.62930
    -0.00322
     0.30151
    -0.01985
     0.11867
    -0.05863
    -0.93958
    -0.96728
    -1.03376
    -1.02822
    -0.21376
     0.61732
     0.38461
     0.41786
     0.07988
     0.17961
     0.00232
    -0.28025
    -0.21931
    -0.26363
    -0.52403
    -0.27471
    -0.31903
    -0.28579
    -0.28025
    -0.30241
    -0.40214
    -0.19160
    -0.20268
    -0.25809
    -0.43539
    -0.52958
    -0.40214
    -0.40214
    -0.09187
     0.03556
     0.23502
     0.50096
     0.39015
     0.23502
     0.12421
     0.21286
     0.48434
     0.52867
     0.62840
     0.46218
     0.24056
    -0.28025
    -0.02539
    -0.14174
    -0.26363
    -0.29133
    -0.65701
    -0.88417
    -0.94512
    -1.25539
    -1.47701
    -1.43822
    -1.30525
    -1.22214
    -1.14457
    -1.03930
    -1.11687
    -1.07255
    -1.17782
    -1.13903
    -0.90633
    -0.64039
    -0.68471
    -0.82876
    -0.71795
    -0.79552
    -0.81214
    -0.91741
    -0.80660
    -0.80660
    -0.85093
    -0.98390
    -0.95620
    -0.77890
    -0.86755
    -0.84539
    -0.86201
    -0.49633
    -0.47417
    -0.54620
    -0.30795
    -0.04201
     0.15745
     0.26272
     0.22394
     0.27380
     0.39569
     0.45110
     0.33475
     0.32367
     0.29042
     0.29042
     0.11313
     0.25718
     0.28488
     0.36799
     0.60069
     0.33475
     0.10205
    -0.05309
    -0.19714
     0.04110
     0.35691
     0.50651
     0.46772
     0.31259
     0.30705
     0.42894
     0.33475
     0.81124
     0.82786
     0.81678
     0.57853
     0.50651
     0.40678
     0.29596
     0.31259
     0.44556
     0.52313
     0.59515
     0.46218
     0.30151
     0.43448
     0.21286
    -0.05309
    -0.10849
     0.17407
     0.15191
     0.01340
     0.23502
     0.15745
     0.19624
    -0.08633
    -0.40768
    -0.61822
    -0.67917
     0.16853
     1.22123
     2.71164
     1.78637
    -0.29133
    -0.51295
     0.12421
     0.55083
     0.88326
     1.29880
     0.98853
     0.77245
     0.68934
     0.29596
     0.04664
    -0.28579
    -0.86755
    -1.56566
    -2.05322
    -2.27484
    -2.29701
    -2.25822
    -2.06430
    -2.05322
    -2.41336
    -2.40228
    -1.57674
    -1.10025
    -1.94241
    -2.30255
    -2.03660
    -1.12241
    -0.49079
    -0.35782
    -0.51295
    -0.34120
     0.07988
     0.16299
     0.13529
     0.54529
     0.86110
     0.64502
     0.62286
     0.48434
     0.43448
     0.21840
     0.34029
     0.53975
     0.57853
     0.47880
     0.37353
     0.52313
     0.26272
     0.14637
    -0.06417
     0.24610
     0.12421
    -0.16390
     0.06326
     0.10205
     0.14637
     0.51205
     0.47880
     0.72259
     0.90542
     1.27110
     1.43732
     2.80583
     3.11610
     1.06056
     0.94421
     1.44286
     1.76421
     1.70880
     1.75867
     1.64232
     1.33205
     1.24894
     1.05502
     0.82786
     0.41232
     0.22394
     0.14637
     0.23502
     0.16853
     0.04664
    -0.20268
     0.15191
     0.10759
     0.07988
     0.04110
     0.00786
     0.10205
    -0.01985
     0.07434
     0.20732
     0.32921
     0.44002
     0.34029
     0.32921
     0.26826
     0.31813
     0.36245
     0.44556
     1.19907
     1.22123
     1.08826
     0.91096
     0.80015
     0.72259
     0.58961
     0.45664
     0.65056
     0.94975
     0.78353
     0.67272
     0.48988
     0.16853
     0.03002
    -0.07525
     0.24610
     0.01894
    -0.07525
    -0.04201
    -0.05309
    -0.24701
    -0.25809
     0.03002
     0.04110
    -0.00322
     0.38461
    -0.13066
    -0.61268
    -0.25809
    -0.21931
    -0.63485
    -0.86755
    -1.02268
    -1.79836
    -1.90363
    -1.62660
    -1.70971
    -1.98120
    -2.45214
    -3.01728
    -2.87876
    -2.93417
    -3.41066
    -3.54917
    -3.00066
    -2.85660
    -3.12255
    -3.05052
    -2.33579
    -1.57120
    -1.07809
    -1.63768
    -1.93133
    -1.39944
    -0.24147
    -0.14174
    -0.23593
     0.01894
     0.34583
     0.87218
     0.77245
     0.80015
     1.44840
     1.49272
     2.21853
     2.11326
     1.23232
     0.88326
     0.87218
     0.87772
     0.97191
     0.93313
     1.02732
     0.94975
     0.50651
     0.10759
     0.03556
    -0.08079
    -0.31903
    -0.55174
    -0.53512
    -0.20822
    -0.24701
     0.01340
     0.11313
     0.37353
     0.25164
     0.15191
     0.35137
     0.60624
     0.70042
     0.84448
     0.87772
     0.98299
     0.82232
     0.76691
     0.79461
     0.81124
     0.20178
     0.19624
     0.45664
     0.45664
     0.39015
     0.37353
     0.32367
     0.14083
    -0.00876
    -0.09187
    -0.10849
    -0.01985
    -0.06417
    -0.23593
    -0.27471
    -0.14728
    -0.37998
    -0.14728
     0.19624
     0.36799
     0.07434
    -0.13620
    -0.07525
     0.14083
     0.25164
     0.21840
     0.33475
     0.55083
     0.63394
     0.52867
     0.51759
     0.50651
     0.40124
     0.24056
     0.29042
     0.09097
     0.24056
     0.04110
     0.06880
     0.13529
     0.19624
     0.27380
     0.31813
     0.19624
    -0.09187
    -0.19714
    -0.51849
    -0.50187
    -0.25809
    -0.15282
    -0.20822
    -0.08633
     0.10759
    -0.26917
    -0.54066
    -0.60160
    -0.74012
    -0.89525
    -0.86755
    -0.75674
    -1.23876
    -1.05039
    -1.48255
    -1.47701
    -0.78998
    -0.54066
    -0.67917
    -1.59336
    -2.17512
    -2.42444
    -2.20282
    -1.81498
    -1.47147
    -0.98944
    -1.28863
    -2.02552
    -1.99782
    -1.88147
    -1.73741
    -1.83160
    -1.62106
    -1.56566
    -1.22214
    -0.78444
    -0.88971
    -1.33849
    -1.54349
    -1.28863
    -0.60160
     0.07434
    -0.35228
    -0.81214
    -0.79552
    -0.82876
    -0.54620
    -0.14174
     0.91651
     0.81124
    -0.03647
    -0.01985
    -0.29133
    -0.23039
    -0.09741
     0.00786
     0.57853
     0.96083
     1.19907
     1.03840
     0.96637
     0.54529
     0.25164
     0.25718
     0.62286
     0.90542
     0.80569
     0.96083
     0.92205
     0.69488
     0.68380
     0.63948
     0.41232
     0.37907
     0.46772
     0.21840
     0.27380
     0.17961
     0.07988
    -0.02539
     0.05772
     0.24056
     0.15745
     0.16853
     0.11313
     0.11867
     0.06326
     0.14083
     0.11313
     0.16853
     0.06880
     0.27934
     0.26272
     0.09097
     0.01894
     0.05218
     0.04664
     0.24056
     0.21286
     0.21286
     0.40124
     0.35691
     0.26272
     0.24610
     0.26826
     0.44002
     0.45664
     0.35137
     0.53975
     0.47326
     0.34029
     0.49542
     0.36245
     0.75583
     0.77799
     0.66164
     0.87772
     0.77799
     0.83340
     0.83340
     0.89434
     0.87772
     0.80015
     1.01623
     1.05502
     1.35975
     1.37083
     1.21015
     0.86664
     1.06610
     1.09934
     0.85002
     0.72813
     0.83340
     0.87218
     0.77799
     0.75583
     0.93313
     1.05502
     1.07718
     1.12705
     1.29326
     1.66448
     1.61461
     1.40961
     1.20461
     1.75867
     2.04678
     2.17975
     1.72542
     1.11596
     1.16583
     1.58137
     1.75867
     1.94705
     1.98583
     1.45394
     0.60624
     0.26272
     0.18515
     0.36799
    -0.10849
     0.44556
     0.65056
     0.41786
    -0.17498
    -0.57944
    -0.65701
    -0.37444
    -0.53512
    -1.02822
    -1.34957
    -1.21660
    -1.37174
    -1.24430
    -0.96174
    -0.69579
    -0.95066
    -1.00606
    -0.95066
    -1.33295
    -1.20552
    -0.83430
    -0.86201
    -0.52403
    -0.10295
     0.24610
     0.28488
     0.29596
     0.24610
     0.01340
     0.07434
     0.39569
    -0.01985
    -0.16944
    -0.21376
    -0.52403
    -0.65147
    -0.69579
    -0.89525
    -0.77336
    -0.71241
    -0.81214
    -1.22768
    -1.32741
    -1.29971
    -1.01714
    -1.03376
    -0.84539
    -0.80106
    -0.73458
    -0.60714
    -0.40768
    -0.26917
    -0.45201
    -0.32458
    -0.36890
    -0.47971
    -0.44093
    -0.41322
    -0.35782
    -0.39106
    -0.41876
    -0.55728
    -0.59052
    -0.69025
    -0.71795
    -0.55728
    -0.43539
    -0.52403
    -0.47971
    -0.56836
    -0.47417
    -0.45201
    -0.48525
    -0.52958
    -0.41322
    -0.40214
    -0.62930
    -0.60714
    -0.57944
    -0.49079
    -0.61268
    -0.53512
    -0.46863
    -0.50187
    -0.60714
    -0.61268
    -0.52958
    -0.52958
    -0.55728
    -0.67917
    -0.46309
    -0.39660
    -0.29133
    -0.16944
    -0.03647
     0.05772
    -0.33012
    -0.34120
    -0.21376
    -0.35782
    -0.15836
     0.07988
     0.17961
     0.10759
     0.03556
    -0.08079
    -0.14728
    -0.16944
    -0.16944
    -0.05309
     0.17407
     0.46218
     0.51205
     0.60624
     0.85002
     0.91096
     0.74475
     0.72259
     0.67272
     0.97745
     1.00515
     1.18245
     1.91380
     2.11326
     2.20191
     2.31826
     1.54813
     1.07718
     0.90542
     1.03840
     1.73650
     1.64232
     1.23232
     0.88326
     0.73367
     0.66164
     0.22394
    -0.33566
    -0.78998
    -0.70133
    -0.76228
    -0.69025
    -1.36620
    -1.85930
    -1.20552
    -1.31633
    -1.26647
    -1.60444
    -1.50471
    -0.96174
    -1.16674
    -1.11133
    -1.36066
    -1.31633
    -1.41606
    -0.86755
    -0.45201
    -0.10295
    -0.10295
    -0.11958
    -0.10849
     0.03556
     0.26272
     0.47880
     0.57299
     0.92205
     0.90542
     0.94421
     0.62840
     0.58407
     0.66718
     0.92205
     1.15475
     1.18799
     1.01069
     0.68934
     0.47326
     0.27380
     0.17961
     0.47326
     0.20178
    -0.37998
    -0.80106
    -0.81768
    -0.50741
    -0.42985
    -0.41876
    -0.24147
    -0.16390
    -0.18606
    -0.30241
    -0.12512
    -0.24701
    -0.38552
    -0.39660
     0.04110
     0.55083
     0.72259
     0.66718
     0.65056
     0.57853
     0.41786
     0.23502
     0.61178
     0.49542
     0.40124
     0.23502
     0.07434
     0.19624
     0.12975
    -0.16390
    -0.20822
    -0.11958
    -0.26917
    -0.16390
    -0.15282
    -0.24701
    -0.34120
    -0.49633
    -0.50187
    -0.55174
    -0.47417
    -0.46863
    -0.38552
    -0.37444
    -0.19160
    -0.36890
    -0.27471
     0.00786
    -0.40768
    -0.63485
    -0.35782
    -0.30795
    -0.23593
    -0.25255
    -0.31349
    -0.62930
    -0.75674
    -0.95066
    -0.91187
    -0.71795
    -0.58498
    -0.61822
    -0.89525
    -0.70687
    -0.61268
    -0.54066
    -0.37998
    -0.48525
    -0.37998
    -0.40768
    -0.36890
     0.27934
     0.82786
     0.80569
     0.62286
     0.35691
     0.26272
     0.01340
    -0.09741
    -0.09187
     0.21840
    -0.03647
    -0.09187
    -0.01431
    -0.19160
    -0.23039
    -0.50187
    -0.51849
    -0.76782
    -0.87309
    -0.88417
    -0.87863
    -0.93403
    -0.73458
    -0.61268
    -0.40768
     0.53975
     1.26002
     1.78083
     2.01907
     1.14367
     0.32367
     0.39015
     1.09934
     1.94150
     2.61745
     3.03299
     1.64232
     1.26556
     1.57029
    -0.26363
     0.58407
     0.88326
     0.68380
     0.27380
    -0.02539
    -0.24147
    -0.17498
    -0.33012
     0.08542
     0.43448
     0.47326
     0.25718
    -0.20822
     0.03002
     0.56191
     0.80569
     0.63948
     0.77245
     0.76691
     0.42340
     0.77245
     0.63394
     0.77799
     0.63948
     0.53421
     0.48988
     0.54529
    -0.22485
    -1.01714
    -1.53795
    -1.49363
    -1.05039
    -1.00052
    -0.66809
    -0.31903
    -0.86755
    -1.20552
    -1.59890
    -1.75403
    -1.62106
    -1.30525
    -0.70687
    -0.21376
     0.14083
     0.12975
     0.10205
     0.09097
     0.10759
     0.19069
     0.03556
     0.16299
     0.00232
    -0.26363
    -0.19160
    -0.28025
    -0.50187
    -0.78444
    -1.13349
    -0.90079
    -0.75674
    -0.60714
    -0.80660
    -0.70133
    -0.76228
    -0.64593
    -0.81768
    -0.64593
    -0.52958
    -0.54066
    -0.29687
    -0.28579
    -0.24701
    -0.18606
    -0.19714
    -0.25809
    -0.21931
    -0.19714
    -0.18606
    -0.33566
    -0.39660
    -0.20268
    -0.09741
     0.25164
     0.24610
    -0.07525
    -0.17498
    -0.13066
     0.16853
     0.30151
     0.29596
     0.34029
     0.42894
     0.56191
     0.44002
     0.40678
     0.33475
     0.49542
     0.34583
     0.27934
     0.75029
     0.54529
     0.44002
     0.42894
     0.37907
     0.36799
     0.10759
     0.21840
     0.20732
     0.37907
     0.47880
     0.39015
     0.44002
    -0.00876
    -0.19714
    -0.24147
     0.23502
     0.23502
    -0.21376
    -0.57390
    -1.06701
    -1.06701
    -1.00606
    -1.31633
    -1.48809
    -1.52687
    -1.51025
    -1.93133
    -2.07539
    -1.99782
    -1.18890
    -0.47417
     0.14083
    -0.32458
    -0.66255
    -0.40768
    -0.31903
     0.12975
     0.61178
     0.82232
     1.07718
     1.12151
     1.10488
     0.82786
     0.57853
     0.65056
     0.91096
     0.78907
     0.60624
     0.87218
     0.64502
     0.87772
     0.46218
     1.12705
     1.45948
     1.01623
     0.86110
     0.82786
     1.53151
     2.06894
     1.23786
     0.95529
     1.67556
     1.90272
     1.54813
     2.13542
     1.74759
     1.60353
     1.17691
     1.00515
     0.76137
    -0.34120
    -1.27201
    -0.53512
     0.88880
     2.05232
     1.80853
     0.25718
    -0.91187
    -1.17228
    -1.21106
    -0.51295
    -0.33566
    -0.13620
     0.14083
     0.13529
     0.16853
     0.21286
     0.10759
    -0.06417
    -0.31349
    -0.35228
    -0.16390
    -0.06417
    -0.04201
    -0.25809
    -0.72903
    -0.61268
    -0.52403
    -0.56282
    -0.54066
    -0.57390
    -0.28025
    -0.38552
    -0.51295
    -0.53512
    -0.52403
    -0.49633
    -0.50741
    -0.61268
    -0.62376
    -0.76782
    -1.05039
    -1.05039
    -0.92849
    -1.21660
    -1.10025
    -1.36620
    -1.34403
    -1.22214
    -1.32187
    -1.13349
    -0.92849
    -0.93958
    -1.07255
    -1.02268
    -0.90633
    -0.92295
    -0.75120
    -0.69025
    -0.19714
    -0.25255
    -0.24147
    -0.16390
    -0.17498
    -0.22485
    -0.06971
    -0.08633
    -0.08079
    -0.04201
    -0.06971
    -0.06417
    -0.21376
    -0.22485
    -0.33566
    -0.30795
     0.00232
     0.17407
    -0.06971
    -0.03093
    -0.12512
    -0.09187
    -0.11958
    -0.14174
    -0.04755
    -0.09741
    -0.04201
    -0.14174
    -0.11958
    -0.22485
    -0.20822
    -0.42985
    -0.28025
    -0.06417
    -0.11403
    -0.10849
     0.25718
     0.40678
     0.26272
    -0.04201
     0.25718
     0.11867
     0.36245
     0.63394
     1.19353
     1.18245
     0.86110
     0.35691
     0.26826
     0.56745
     0.56745
     0.91651
     0.87218
     0.60624
     0.52313
     0.33475
     0.31259
     0.70042
     0.62840
     0.74475
     1.07164
     1.13259
     1.11042
     0.61732
     0.63948
     1.15475
     1.22678
     1.88610
     1.60907
     0.94421
     0.93313
     0.98299
     1.26556
     1.34867
     1.30434
     1.54259
     1.93596
     1.71988
     1.27664
     1.15475
     1.11596
     1.55367
     1.13259
     0.37353
     0.56191
     0.75583
     1.29326
     1.24340
     0.91651
     0.53421
     0.11313
    -0.18606
    -0.40768
    -0.50741
    -0.29687
    -0.44093
    -0.64593
    -0.69025
    -0.46309
    -0.91741
    -0.82876
    -0.64593
    -0.79552
    -0.82322
    -0.71795
    -0.91187
    -0.73458
    -0.45755
    -0.40214
    -0.32458
    -0.18052
     0.02448
    -0.06417
    -0.22485
    -0.00322
     0.04664
     0.09651
     0.10759
     0.10759
    -0.07525
    -0.08633
     0.08542
     0.17961
     0.03556
     0.04110
    -0.00322
     0.11867
     0.19624
     0.07434
     0.05772
     0.27934
     0.29042
     0.22948
     0.16853
     0.29596
     0.11867
    -0.00322
    -0.05863
    -0.01985
     0.01894
    -0.17498
    -0.27471
    -0.35228
    -0.32458
    -0.34674
    -0.65701
    -0.49633
    -0.58498
    -0.88971
    -0.91741
    -1.11133
    -1.17228
    -0.84539
    -0.83430
    -0.79552
    -0.75120
    -0.90633
    -0.87863
    -0.76782
    -0.62930
    -0.68471
    -0.71795
    -0.62930
    -0.25255
    -0.27471
     0.06880
     0.27934
     0.25718
     0.22948
     0.24056
     0.48434
     0.68380
     1.03840
     1.07164
     0.72813
     0.52867
     0.63948
     0.31259
    -0.01431
     0.49542
     0.23502
    -0.26363
    -0.32458
    -0.40214
    -1.15566
    -1.44376
    -1.52133
    -1.99228
    -2.23052
    -1.32741
     0.94421
     0.39569
    -1.18336
    -1.61552
    -1.65430
    -1.27201
    -2.40782
    -2.27484
    -1.27201
    -0.12512
    -0.51295
    -1.26093
    -0.83430
    -0.29133
    -0.56836
    -0.71795
    -0.85647
    -0.65147
    -0.14174
     0.53975
     0.80569
     0.83340
     0.89988
     0.81678
     1.10488
     1.24894
     1.12705
     1.07718
     0.85556
     0.71705
     0.52313
     0.13529
    -0.39660
    -0.50187
    -0.61822
    -0.61268
    -0.80660
    -0.79552
    -0.75674
    -0.69025
    -0.55174
    -0.74566
    -0.82322
    -0.66809
    -0.79552
    -0.55728
    -0.50187
    -0.55174
    -0.75674
    -0.60714
    -0.65147
    -0.66255
    -0.76228
    -0.82322
    -0.57390
    -0.57390
    -0.54620
    -0.42430
    -0.65701
    -0.62930
    -0.77890
    -0.69025
    -0.61822
    -0.45755
    -0.27471
    -0.26917
    -0.28579
    -0.26363
    -0.30795
    -0.36336
     0.00786
     0.14637
     0.11313
     0.16853
     0.09651
    -0.13066
    -0.10849
    -0.14174
     0.05772
     0.05772
    -0.00876
    -0.26363
    -0.42985
    -0.40768
    -0.55174
    -0.72903
    -0.69579
    -0.75674
    -0.92295
    -0.79552
    -0.81768
    -0.80106
    -0.80660
    -0.88971
    -0.92295
    -0.75120
    -0.34120
    -0.44647
    -0.46309
    -0.47417
    -0.19714
    -0.02539
     0.14637
     0.25718
     0.15745
     0.23502
     0.31813
     0.53421
     0.51205
     0.47880
     0.58961
     0.62286
     0.80015
     0.79461
     0.75029
     0.80015
     0.83894
     0.83894
     0.84448
     1.06610
     1.01069
     0.98299
     1.02732
     0.98853
     1.06056
     1.09380
     0.90542
     1.03840
     0.96083
     0.97745
     0.73367
     0.77245
     0.87772
     0.94975
     0.83340
     0.91651
     1.08272
     0.77245
     0.82232
     0.99961
     1.12705
     1.43732
     1.54813
     1.52596
     1.86394
     2.54542
     2.90002
     3.15488
     2.82245
     2.09664
     1.58137
     1.99691
     2.93326
     3.20475
     3.03853
     3.14934
     2.67286
     1.07718
    -0.05863
    -0.13066
     0.52867
     0.81124
     0.63948
     0.46772
    -0.19714
    -0.66255
    -0.85093
    -0.74012
     0.24056
     0.11867
     0.15745
     0.11867
    -0.08633
     0.52313
     0.82786
     0.89434
     1.10488
     1.20461
     1.62015
     1.57583
     1.36529
     1.07164
     1.01069
     0.71151
     0.62840
     0.56745
     0.29042
     0.19069
     0.15745
    -0.10295
    -0.32458
    -0.74012
    -0.90079
    -0.80660
    -0.80660
    -0.94512
    -1.31079
    -1.39390
    -1.46039
    -1.50471
    -0.91741
    -0.65701
    -0.77890
    -0.70687
    -0.97836
    -1.20552
    -1.08917
    -0.95620
    -0.77890
    -0.58498
    -0.38552
    -0.49079
    -0.67363
    -0.71795
    -0.66255
    -0.69579
    -0.74566
    -0.40768
    -0.67363
    -0.85093
    -0.70133
    -0.63485
    -0.71795
    -0.54066
    -0.64593
    -0.53512
    -0.38552
    -0.56836
    -0.42985
    -0.42985
    -0.42430
    -0.34674
    -0.25809
    -0.03647
    -0.18606
    -0.33566
     0.03002
    -0.01431
     0.03556
    -0.02539
     0.00232
     0.07434
     0.10759
     0.17961
     0.23502
     0.19624
     0.12975
     0.19069
     0.03002
     0.37907
     0.35137
     0.14083
     0.23502
     0.27934
     0.26272
     0.21840
     0.34583
     0.21286
     0.27934
     0.29042
     0.26826
     0.45664
     0.56745
     0.44556
     0.25164
     0.45110
     0.74475
     0.66164
     0.71151
     0.58961
     0.78907
     1.02732
     1.26002
     1.67002
     2.06894
     2.37367
     2.04678
     0.11313
    -1.46039
    -1.66539
    -1.16120
     0.46772
     1.86948
     1.93596
     1.26556
     0.02448
    -1.56566
    -2.04768
    -1.60444
    -0.79552
    -0.10295
     0.41786
     0.21840
    -0.26363
     0.42340
     1.24340
     0.82786
     0.25164
     0.56191
     0.55083
     0.47326
     0.40124
     0.92759
     0.78353
     0.39569
     0.06880
     0.34583
     0.71705
     0.44556
     0.19069
     0.11867
    -0.38552
    -0.70133
    -0.78998
    -0.21931
    -0.14174
    -0.47417
    -0.82322
    -1.04485
    -1.11133
    -1.03376
    -1.21660
    -1.56566
    -1.35512
    -1.20552
    -0.99498
    -1.01160
    -1.71525
    -2.08647
    -2.41890
    -2.22498
    -1.91471
    -1.83714
    -1.62106
    -1.38836
    -1.08363
    -1.06701
    -1.01714
    -1.26647
    -1.22214
    -1.00052
    -0.73458
    -0.70687
    -0.64593
    -0.34674
    -0.18052
     0.10759
     0.31259
    -0.04201
    -0.31349
    -0.30241
    -0.01985
     0.33475
     0.36245
     0.45664
     0.64502
     0.46772
     0.55637
     0.57853
     0.51759
     0.70042
     0.64502
     0.35691
     0.67272
     0.57853
     0.36245
     0.00232
    -0.04201
    -0.14174
    -0.42430
    -0.45755
    -0.35228
    -0.60714
    -0.72349
    -0.75120
    -0.57944
    -0.52403
    -0.44093
    -0.48525
    -0.28025
    -0.04201
    -0.04755
     0.02448
    -0.00876
     0.06326
     0.15191
     0.14637
     0.06880
     0.18515
     0.41786
     0.21286
     0.45110
     0.44556
     0.52313
     0.50096
     0.49542
     0.65056
     0.61732
     0.59515
     0.65056
     0.59515
     0.55637
     0.62840
     0.61178
     0.72813
     0.71705
     0.58407
     0.61178
     0.50096
     0.48434
     0.38461
     0.31813
     0.48434
     0.29042
     0.27380
     0.36799
     0.05772
    -0.09741
    -0.01985
     0.19069
     0.22394
     0.25718
     0.25164
     0.14083
     0.16299
    -0.05863
    -0.09187
    -0.01985
    -0.00876
    -0.14174
    -0.30241
    -0.07525
    -0.10849
    -0.30795
    -0.42430
    -0.40768
    -0.53512
    -0.47971
    -0.64593
    -0.69579
    -0.47971
    -0.28025
    -0.21376
    -0.10849
    -0.07525
    -0.11958
    -0.65701
    -0.68471
     0.24056
     2.10772
     1.77529
     1.01069
     0.32367
     0.33475
     1.58137
     1.55367
     0.61178
     0.97191
     0.82232
     0.68380
     1.13259
     1.21569
     0.79461
     0.83894
     1.06610
     0.90542
     0.39015
    -0.05863
    -0.00322
    -0.00322
    -0.09187
     0.02448
    -0.17498
    -0.20268
     0.03556
     0.16299
     0.15191
     0.16853
    -0.08633
    -0.40214
    -0.51295
    -0.61822
    -0.39106
    -0.34120
    -0.40214
    -0.23593
    -0.28579
    -0.26917
    -0.59052
    -0.67363
    -0.45755
    -0.69025
    -1.02822
    -0.65147
    -0.62930
    -0.83985
    -0.73458
    -0.74566
    -0.62376
    -0.46863
    -0.51295
    -0.50187
    -0.29687
    -0.13066
    -0.39106
    -0.22485
    -0.03093
    -0.53512
    -0.39660
    -0.14728
    -0.04755
    -0.23039
     0.12421
     0.36245
     0.17407
     0.23502
     0.36245
     0.32921
     0.47880
     0.23502
     0.06880
     0.11867
    -0.04201
     0.11867
     0.45110
     0.14637
     0.51759
     0.36799
    -0.01431
    -0.21376
    -0.40768
    -0.54066
    -0.99498
    -1.28863
    -1.06147
    -0.16390
    -0.17498
    -0.32458
    -0.64593
    -1.21106
    -1.25539
    -1.16674
    -0.87309
    -0.63485
    -0.45755
    -0.35228
    -0.58498
    -0.87309
    -0.92295
    -0.76228
    -0.42985
    -0.37998
    -0.53512
    -0.73458
    -0.64039
    -0.56282
    -0.57390
    -0.59606
    -0.52958
    -0.49633
    -0.72349
    -0.72903
    -0.59052
    -0.62376
    -0.61268
    -0.54066
    -0.56836
    -0.45201
    -0.36890
    -0.24701
    -0.23039
    -0.23039
    -0.22485
    -0.13066
    -0.02539
     0.28488
     0.20178
     0.35137
     0.27934
     0.36245
     0.40678
     0.48434
     0.44002
     0.54529
     0.56745
     0.67826
     0.53975
     0.45110
     0.42340
     0.52313
     0.26272
     0.45664
     0.39015
     0.22394
     0.39015
     0.24610
     0.26826
     0.20178
     0.25718
     0.30705
     0.39015
     0.61732
     0.44002
     0.44002
     0.50651
     0.44002
     0.30151
     0.67272
     0.59515
    -0.03647
    -0.57390
    -0.15836
     0.92205
     0.83894
     0.29042
     0.09097
    -0.46309
    -0.55174
     0.87218
     1.54259
     1.21569
     0.61178
     0.98299
     1.07164
     0.83894
    -0.14728
    -0.37444
     0.42894
     0.36799
     1.04948
     1.75313
     1.67002
     1.05502
     0.34029
    -0.02539
    -0.18606
     0.34583
     0.93867
     0.56191
     0.44002
     0.74475
     0.63948
     0.63948
     0.71151
     0.50096
     0.47326
     0.30705
     0.16853
     0.20178
     0.06326
    -0.09741
    -0.25255
    -0.71241
    -0.64039
    -0.45755
    -0.21376
     0.21286
     0.33475
    -0.01431
     0.25718
     0.27934
     0.41232
     0.17407
    -0.04201
     0.22948
     0.83340
     0.65610
     0.56191
     0.69488
     0.69488
     0.62840
     0.54529
     0.76691
     0.64502
     0.45664
     0.72259
     0.68380
     0.85002
     0.82786
     0.53421
    -0.37444
    -1.35512
    -1.01160
     0.06326
     0.81124
     0.81124
     0.58961
     0.01894
    -0.32458
    -0.41876
    -0.67917
    -0.34120
    -0.19714
    -0.08633
    -0.03093
     0.06326
    -0.03647
     0.14083
     0.03556
     0.01894
    -0.13620
    -0.23039
    -0.49079
    -0.54620
    -0.43539
    -0.30241
    -0.41876
    -0.61268
    -0.60714
    -0.60160
    -0.58498
    -0.68471
    -0.59052
    -0.73458
    -0.57944
    -0.74012
    -0.69025
    -0.64039
    -0.60714
    -0.85647
    -0.90079
    -0.60160
    -0.67363
    -0.74566
    -0.74012
    -0.54066
    -0.41322
    -0.32458
    -0.15282
    -0.28025
    -0.29687
    -0.26363
    -0.30241
    -0.25809
    -0.27471
    -0.30795
    -0.44093
    -0.13066
     0.05218
    -0.05863
     0.29042
     0.27380
    -0.15836
    -0.67917
    -0.66809
    -0.58498
    -0.63485
    -0.62376
    -0.27471
     0.45664
     0.66718
    -0.04755
    -0.54620
    -0.54620
    -0.57944
    -0.70133
    -0.66255
    -0.49633
    -0.20822
    -0.20822
    -0.03647
    -0.04755
    -0.36890
    -0.50741
    -0.04201
     0.01340
    -0.23593
    -0.06971
     0.15745
    -0.31903
    -0.01985
     0.05218
     0.68934
     1.09934
     0.27380
    -0.15836
     0.19069
     0.22394
     0.25164
     0.63948
     0.81124
    -0.31903
    -0.94512
    -0.47417
     0.18515
     0.67826
     0.48434
     0.22394
     0.07988
     0.26272
    -0.00322
    -0.30795
    -0.29687
    -0.28579
    -0.19714
    -0.29687
    -0.09187
    -0.10295
     0.02448
    -0.42430
    -0.44647
    -0.05863
     0.36799
     0.52313
     0.22394
     0.28488
     0.25164
     0.25164
     0.42340
     0.49542
     0.24610
     0.55637
     0.73367
    -0.01985
    -0.80660
    -1.35512
    -0.91741
    -0.63485
    -0.83430
    -0.75120
    -1.03930
    -1.46039
    -1.75403
    -1.83714
    -1.84822
    -1.77620
    -1.48255
    -0.97282
    -0.78998
    -0.63485
    -0.72903
    -0.55174
    -0.54066
    -0.76228
    -0.88971
    -0.57944
    -0.56836
    -0.62930
    -0.66255
    -0.65701
    -0.71795
    -0.60160
    -0.67917
    -0.66255
    -0.80106
    -0.72903
    -0.56836
    -0.45201
    -0.59606
    -0.54066
    -0.57390
    -0.34674
    -0.34674
    -0.52958
    -0.79552
    -1.22214
    -0.78444
    -0.47971
    -0.51295
    -0.70133
    -0.87309
    -0.98944
    -1.10025
    -0.96174
    -1.17782
    -1.27755
    -1.42160
    -1.41052
    -1.12241
    -1.15566
    -0.93403
    -1.26093
    -0.85093
    -0.17498
    -0.26917
    -0.42430
    -0.55174
    -0.50187
    -0.14174
     0.20732
     0.47326
     0.51205
     0.63948
     0.27380
    -0.10849
    -0.50187
     0.87218
     1.84178
     1.34867
     0.45664
     0.21840
     0.11313
     0.85002
     1.04394
     1.37083
     1.50380
     1.39853
     1.19907
     1.48164
     1.06056
     1.12151
     0.92759
     0.82232
     0.93313
     1.07164
     1.05502
     0.40124
     0.17407
     0.32367
     0.32367
     0.10759
    -0.40214
    -0.18052
     0.14083
     0.02448
    -0.12512
     0.04110
     0.15745
     0.09651
     0.21840
     0.47326
     0.81678
     0.69488
     0.40124
     0.42894
     0.62286
     0.82232
     0.81124
     0.65610
     0.79461
     0.69488
     0.41786
     0.60069
     0.77799
     0.78353
     0.70596
     0.80015
     0.82232
     0.76691
     0.63948
     0.66718
     0.86110
     1.13813
     1.20461
     1.06056
     0.45110
    -0.08633
    -0.64039
    -1.13903
    -0.52958
    -0.17498
     0.11867
     0.50096
     0.36799
    -0.14174
    -0.71795
    -0.98944
    -0.87309
    -0.51849
    -0.22485
    -0.13066
     0.48434
     0.32367
     0.68380
     0.55083
     0.41232
     0.35137
     0.17961
     0.55637
     0.56191
     0.36245
     0.11867
    -0.05863
    -0.09187
     0.29596
     0.37353
     0.48434
     0.36245
     0.55637
     0.81124
     0.80015
     0.65610
     0.78353
     0.60624
     1.03840
     1.08272
     1.11596
     1.44286
     1.33205
     1.18799
     1.08826
     1.18799
     1.24894
     0.97745
     0.94975
     0.97745
     0.72259
     0.60624
     0.75583
     0.49542
     0.46772
     0.50096
     0.45664
     0.25718
     0.19069
     0.03556
     0.36799
     0.20732
     0.30705
     0.31259
     0.37353
     0.53421
     0.54529
     0.67272
     1.17137
     1.17691
     1.19353
     1.49272
     1.38745
     0.97745
     0.46218
     0.45664
     0.33475
     0.29596
     0.28488
     1.00515
     1.41515
     0.88326
    -0.16944
    -1.05593
    -0.99498
    -0.77890
    -0.65147
    -0.95066
    -0.75674
    -0.66809
    -0.31349
    -0.21931
    -0.09741
    -0.18052
    -0.51849
    -0.70687
    -0.41876
     0.09097
    -0.37444
    -0.52958
    -0.20268
    -0.01431
    -0.46863
     0.08542
     0.83340
    -0.08633
    -1.11687
    -1.60998
    -1.36066
    -1.16674
    -0.82876
    -0.61822
    -0.40214
    -0.26363
    -0.76782
    -0.96728
    -1.36066
    -1.18336
    -1.07255
    -0.77336
    -0.50187
    -0.28579
    -0.11958
    -0.19160
    -0.58498
    -0.62376
    -0.61268
    -0.54066
    -0.96174
    -1.22214
    -1.34957
    -1.58782
    -1.63214
    -1.26093
    -1.00052
    -1.15012
    -1.11133
    -1.29417
    -1.29971
    -1.28863
    -1.25539
    -1.00052
    -0.85093
    -0.55174
    -0.56282
    -0.57944
    -0.44093
    -0.36890
    -0.62376
    -0.48525
    -0.14728
    -0.54620
    -0.66255
    -0.73458
    -0.67917
    -0.75674
    -0.64593
    -0.60160
    -0.51849
    -0.54620
    -0.56836
    -0.50187
    -0.51295
    -0.25809
    -0.30241
    -0.27471
     0.05772
     0.04110
     0.01894
     0.16299
    -0.00876
    -0.03093
     0.16299
     0.21286
     0.41786
     0.24056
     0.12975
     0.36799
     0.55637
     0.16853
    -0.02539
     0.20732
     0.47880
     0.39015
     0.35137
     0.66164
     0.65056
     0.75029
     0.71705
     0.71705
     1.10488
     1.47056
     1.66448
     1.52596
     1.53151
     1.65894
     1.62015
     1.61461
     2.17975
     2.03015
     1.71988
     2.07448
     2.17975
     2.07448
     1.76975
     1.47056
     1.46502
     1.54259
     1.64786
     1.48718
     1.26556
     1.06056
     0.78907
     0.52313
     0.34029
     0.36799
     0.30151
     1.05502
     1.74759
     1.49826
     0.20178
    -0.52403
     0.14083
     0.07434
     0.26272
     1.09934
     1.42069
     0.94421
     0.31813
    -0.04755
     0.30151
     0.91096
     0.64502
     0.56191
     0.02448
    -0.35782
    -0.54620
    -0.52958
    -0.55174
    -0.50187
    -0.17498
    -0.33566
    -0.76228
    -0.84539
    -1.03930
    -0.92849
    -1.08363
    -0.88417
    -0.82322
    -1.11133
    -0.97836
    -0.88417
    -0.99498
    -1.10579
    -1.13903
    -0.82322
    -0.35228
    -0.26917
    -0.32458
    -0.77890
    -1.16674
    -1.39390
    -1.56012
    -1.19998
    -0.90633
    -0.98944
    -0.40214
    -0.06417
     0.02448
    -0.37444
    -0.64039
    -0.84539
    -0.67363
    -0.10849
    -0.05309
     0.25164
     0.39569
     0.45664
     0.32367
     0.78907
     1.14921
     0.82786
     0.78907
     0.86664
     0.72259
     0.80015
     0.70042
     0.50651
     0.46218
     0.75583
     0.87218
     1.05502
     0.94975
     0.71705
     0.68934
     0.68380
     0.78907
     0.82786
     0.85002
     0.72259
     0.71705
     0.82786
     0.76691
     0.59515
     0.56745
     0.47880
     0.25718
     0.19624
     0.32921
     0.25718
     0.04110
    -0.25255
    -0.20822
    -0.23039
    -0.40214
    -0.30795
    -0.24147
    -0.21376
    -0.19714
    -0.62930
    -0.99498
    -0.75120
    -0.87863
    -1.00052
    -0.78444
    -0.43539
    -0.41322
    -0.78998
    -1.18336
    -1.26647
    -1.34957
    -1.13349
    -0.93958
    -1.06147
    -0.89525
    -1.09471
    -1.36620
    -1.04485
    -0.70133
    -0.67363
    -0.45201
    -0.30795
    -0.39660
    -0.92849
    -0.72349
    -1.01160
    -2.08647
    -1.63768
     0.26272
     1.53151
     0.97745
     1.30988
    -0.26917
    -1.45485
    -0.56282
     0.34583
     0.76691
     0.90542
     0.66164
     0.42894
     0.61178
     1.72542
     2.32934
     1.17137
     0.44556
     0.39015
     0.28488
     0.27934
    -0.36890
    -0.78998
    -0.47417
     0.27380
    -0.00876
    -0.76782
    -0.97282
    -1.56012
    -1.83160
    -1.75403
    -1.57120
    -2.08093
    -2.16403
    -2.16957
    -1.87039
    -1.87593
    -1.44376
    -1.03376
    -0.94512
    -1.38282
    -1.73187
    -1.87039
    -1.55457
    -1.38836
    -1.20552
    -0.55174
    -0.17498
    -0.16390
    -0.19160
    -0.45201
    -0.35228
     0.05772
     0.15745
     0.11313
     0.11867
     0.15191
     0.11313
     0.07434
     0.26272
     0.12421
    -0.03093
    -0.31349
    -0.08633
    -0.31903
    -0.65701
    -0.71241
    -0.82876
    -0.82322
    -0.65701
    -0.81768
    -0.94512
    -0.75120
    -0.63485
    -0.57944
    -0.32458
    -0.23593
    -0.13620
    -0.26917
     0.11867
     0.12975
     0.21840
     0.16853
     0.30705
     0.50096
     0.75583
     0.72813
     0.71705
     0.68380
     0.86110
     0.96637
     0.94421
     1.23786
     1.33759
     1.22123
     1.55367
     1.87502
     1.58137
     1.44840
     1.17691
     1.18799
     1.19907
     1.24340
     1.42623
     1.52596
     1.26556
     1.14921
     1.06610
     1.08272
     1.13813
     0.96083
     1.09380
     1.23232
     1.04394
     0.92759
     1.08272
     0.91651
     0.83894
     1.01623
     0.81678
     0.78907
     0.63394
     0.38461
     0.27380
     0.25718
     0.14083
     0.07434
    -0.10849
     0.34583
     0.41232
     0.41786
     0.47880
     0.14637
     0.56191
     0.72259
     0.77245
     0.77799
     0.93313
     1.03840
     0.92205
     0.78907
     0.70596
     0.98853
     0.64502
     0.30151
    -0.11403
    -0.03647
    -0.08079
    -0.33012
    -0.66255
    -1.59890
    -2.01998
     1.95259
     5.27691
     4.05799
     1.33759
    -0.51295
    -0.09187
     0.52313
     1.69772
     2.39029
     3.04961
     2.65623
     1.98029
     1.45948
     0.85002
     0.83340
     0.81678
     0.46218
     0.12421
    -0.03647
    -0.27471
    -0.70133
    -0.58498
    -0.24701
    -0.40214
    -0.11403
     0.08542
    -0.05863
    -0.11403
    -0.41876
    -0.45755
    -0.60714
    -0.81768
    -0.75120
    -0.64593
    -0.86755
    -1.00606
    -1.12795
    -1.15012
    -0.89525
    -1.08363
    -1.33295
    -0.92849
    -0.81214
    -1.18336
    -0.84539
    -0.70687
    -0.82876
    -0.86755
    -0.69025
    -0.32458
    -0.28025
    -0.46309
    -0.95620
    -0.97282
    -1.13903
    -1.47147
    -1.46039
    -0.82876
    -0.49079
    -0.85093
    -0.82322
    -0.86755
    -1.46593
    -1.42714
    -1.41606
    -1.06147
    -0.63485
    -0.38552
    -0.40768
    -0.45201
    -0.59606
    -0.51295
    -0.50187
    -0.30241
    -0.49079
    -0.60714
    -0.74012
    -0.83430
    -0.83985
    -0.95066
    -1.16674
    -1.34957
    -1.29417
    -1.17782
    -1.29417
    -1.33849
    -1.16674
    -1.24430
    -1.03376
    -0.91741
    -0.69579
    -0.59052
    -0.40214
    -0.06417
     0.24610
     0.44002
     0.48434
     0.34029
     0.57299
     0.66164
     0.66718
     0.58407
     0.68934
     0.75583
     0.69488
     0.67272
     0.45664
     0.31813
     0.07988
     0.01894
    -0.23039
    -0.35228
    -0.15282
     0.06326
     0.09651
     0.14083
    -0.12512
    -0.25255
    -0.19160
    -0.12512
     0.08542
     0.11313
     0.27934
     0.53421
     0.34029
     0.39015
     0.37353
     0.42340
     0.30705
     0.34583
     0.16299
     0.32367
     0.48988
     0.36245
     0.27934
     0.40124
     0.33475
     0.21840
     0.19069
     0.24056
     0.06326
     0.27934
     0.54529
     0.66718
     0.85556
     0.75029
     0.66164
     0.73367
     0.17961
    -0.37444
    -0.27471
    -0.34120
    -0.12512
     1.21569
     1.28772
    -0.01431
    -1.02268
    -1.70417
    -1.07255
    -0.51295
    -0.03647
     0.05772
     0.12975
     0.12975
    -0.02539
     0.02448
     0.02448
     0.19069
     0.33475
     0.37907
     0.31259
     0.73367
     0.64502
     0.94975
     1.14921
     0.99407
     1.12151
     1.13259
     0.94975
     0.87218
     0.82232
     1.01069
     0.87772
     0.98853
     1.09934
     1.14367
     0.71705
     0.74475
     0.92205
     0.71151
     0.83894
     0.57299
     0.35691
     0.11867
    -0.03647
    -0.16390
    -0.20822
    -0.02539
    -0.26363
    -0.39660
    -0.52958
    -0.71795
    -0.66255
    -0.76228
    -0.78998
    -1.03376
    -0.98390
    -1.11133
    -1.29417
    -1.13903
    -1.45485
    -1.72079
    -1.72633
    -1.51579
    -1.33295
    -1.26647
    -1.18336
    -1.39944
    -1.45485
    -1.59336
    -1.03376
    -1.00052
    -0.95066
    -0.61268
    -0.51295
    -0.47417
    -0.32458
    -0.33012
    -0.17498
    -0.24147
    -0.22485
    -0.13620
    -0.06417
    -0.06417
    -0.08079
    -0.32458
     0.05218
     0.16853
     0.11313
     0.14083
     0.17407
     0.15191
     0.17407
    -0.06971
    -0.01431
    -0.01431
     0.17961
     0.40124
     0.26826
     0.22394
    -0.08079
    -0.09741
     0.21840
     0.40678
    -0.02539
    -0.04755
     0.10759
     0.21286
     0.35137
     0.31813
     0.28488
     0.22948
     0.33475
     0.39569
     0.52867
     0.52313
     0.42894
     0.55637
     0.52867
     0.61732
     0.48434
     0.36245
     0.50651
     0.47326
     0.48988
     0.29042
     0.30705
     0.32367
     0.37353
     0.32921
     0.22394
     0.01340
    -0.01431
    -0.01985
    -0.13620
     0.09651
     0.23502
     0.31259
     0.73921
     1.09380
     1.97475
     1.44840
     0.24610
     0.11313
     1.44840
     1.90272
     1.73650
     1.83069
     1.54813
     0.97191
    -0.05309
    -0.78998
    -0.72349
     0.92205
     2.78367
     1.78083
    -0.86201
    -0.94512
    -0.46309
     0.07988
     0.77799
     1.01623
     1.43178
     1.53151
     1.43178
     1.78637
     2.08556
     2.37367
     2.59529
     1.97475
     1.80853
     1.54259
     1.07164
     0.86664
     0.86110
     0.77799
     0.46218
    -0.31349
    -0.77890
    -0.95620
    -1.11133
    -1.46039
    -1.80944
    -2.19728
    -1.97566
    -2.05322
    -2.00890
    -1.70417
    -1.31079
    -0.96728
    -1.28309
    -1.37728
    -1.29971
    -1.15012
    -1.31079
    -1.15012
    -0.95620
    -0.90633
    -0.74566
    -0.97836
    -0.86755
    -0.86201
    -1.12241
    -1.08363
    -1.11687
    -1.28863
    -1.21660
    -1.06701
    -0.85093
    -0.83430
    -0.82322
    -0.65147
    -0.74012
    -0.45755
    -0.39106
    -0.44647
    -0.17498
     0.00786
    -0.13066
    -0.18052
    -0.13620
    -0.26917
    -0.09741
    -0.10295
     0.12975
     0.40124
     0.47326
     0.31813
     0.01340
    -0.06971
    -0.06971
    -0.16390
    -0.19160
     0.16299
     0.09651
     0.05772
    -0.06417
    -0.08633
    -0.09187
    -0.10849
    -0.23039
    -0.38552
    -0.28025
    -0.23039
    -0.26363
    -0.13066
    -0.08633
    -0.08633
    -0.16390
     0.13529
     0.16853
    -0.02539
    -0.11403
    -0.00876
     0.26272
     0.31259
     0.34583
     0.06326
     0.01894
    -0.14174
    -0.24701
     0.28488
     0.66718
     0.62286
     0.04110
     0.29596
     0.31259
     0.15191
     0.09097
     0.18515
     0.19069
     0.24610
     0.30151
     0.21286
     0.03556
    -0.05309
    -0.18052
    -0.08633
    -0.13066
    -0.05863
    -0.29133
    -0.18606
     0.01340
    -0.47417
    -0.51849
    -0.47417
    -0.46309
    -0.16390
    -0.13066
    -0.10849
    -0.21376
    -0.59052
    -0.93958
    -0.43539
     1.17691
     1.84178
     1.36529
     0.48988
     0.19624
     0.00786
     0.45110
     0.99407
     1.40961
     0.96637
    -0.25255
    -1.83160
    -2.10863
    -0.60160
     1.01069
     1.12705
     1.01623
     0.40678
    -0.83430
    -1.28863
    -0.53512
    -0.80660
    -0.63485
     0.52313
     1.19907
     1.70326
     0.85556
     1.04948
     1.83623
     1.80853
     0.92205
     0.37353
     0.31259
     0.48434
     0.67826
     0.70596
     0.86664
     1.06056
     0.82232
     0.80569
     0.74475
     0.65610
     0.63394
     0.67826
     0.85002
     0.44002
     0.72813
     0.95529
     1.14367
     1.13259
     0.96083
     0.66718
     0.46772
     0.56745
     0.45110
     0.40678
     0.47326
     0.25718
     0.01894
     0.16853
    -0.11403
     0.12421
     0.12975
     0.11867
     0.07434
     0.15745
    -0.05863
    -0.29687
    -0.31903
    -0.23039
    -0.05863
    -0.13620
    -0.08079
     0.00232
     0.05218
    -0.15836
    -0.06971
    -0.04201
    -0.14174
    -0.34674
    -0.51849
    -0.34674
    -0.22485
    -0.19714
    -0.24147
     0.05772
    -0.28025
    -0.42985
    -0.25809
    -0.33566
    -0.18606
    -0.16944
    -0.24147
    -0.19714
    -0.09741
    -0.04755
    -0.13066
    -0.19160
    -0.12512
    -0.11403
    -0.22485
     0.03002
     0.01894
    -0.09187
    -0.04755
    -0.04755
    -0.14174
     0.08542
     0.26826
     0.40124
     0.35691
     0.01894
    -0.37998
    -0.28025
     0.08542
     0.34029
     0.34583
     0.16299
     0.30151
     0.22394
     0.17961
     0.34029
     0.29042
     0.21286
     0.31259
     0.41232
     0.55637
     0.81678
     0.99407
     1.14921
     1.38745
     1.59799
     1.16583
     0.06326
    -0.71241
    -1.75957
    -1.67647
    -1.39390
    -1.10579
    -1.30525
    -1.74295
    -1.86484
    -1.80944
    -2.01998
    -3.21120
    -4.15309
    -4.88444
    -4.30822
    -3.31093
    -2.66268
    -1.96457
    -1.70971
    -1.97012
    -1.87593
    -1.69863
    -0.55728
     0.91651
     2.26840
     1.31542
    -0.14728
     0.05218
     0.29042
     0.91096
     0.92759
     0.80569
     1.36529
     2.41799
     2.45678
     1.06056
    -0.13620
    -0.37998
    -0.60714
    -0.43539
    -0.37998
    -0.56282
    -0.58498
    -0.49633
    -0.13620
    -0.10295
    -0.04201
     0.07988
    -0.13620
    -0.17498
     0.10205
     0.11867
    -0.07525
     0.01340
    -0.25255
    -0.05309
    -0.10295
    -0.18052
    -0.09741
    -0.32458
    -0.45201
    -0.58498
    -0.52403
    -0.47417
    -0.49633
    -0.72349
    -0.43539
    -0.26917
    -0.48525
    -0.37444
    -0.33566
    -0.22485
    -0.21931
    -0.11958
    -0.07525
     0.00786
     0.31259
     0.37353
     0.48434
     0.58961
     0.64502
     0.52313
     0.71705
     0.80569
     0.57853
     0.80015
     0.83894
     0.81678
     0.76137
     0.62286
     0.61732
     0.74475
     0.83340
     0.60624
     0.42340
     0.40124
     0.31813
     0.21286
    -0.00876
     0.36799
     0.20732
     0.29596
     0.45110
     0.48434
     0.44556
     0.42340
     0.09651
     0.35691
     0.39015
     0.45664
     0.60069
     0.42894
     0.31259
     0.05772
     0.01894
     0.74475
     0.47326
     0.26272
     0.17961
    -0.05309
     0.25718
     0.19624
     0.37907
     0.34029
     0.63394
     1.05502
     1.06610
     1.19907
     1.39853
     1.84732
     2.31272
     2.80029
     2.82245
     2.46232
     1.96921
     1.43732
     1.49272
     2.05786
     2.40691
     1.74759
     0.95529
     0.29596
    -0.00322
    -0.29687
    -0.51849
    -0.66255
    -0.96174
    -1.34957
    -1.93687
    -2.21944
    -2.26376
    -2.31917
    -2.10863
    -2.02552
    -1.90917
    -2.11417
    -2.05876
    -1.97566
    -1.89809
    -1.72633
    -1.51579
    -1.48809
    -1.45485
    -1.24985
    -0.67363
    -0.82322
    -0.93403
    -0.59606
    -0.45201
    -0.25255
    -0.18606
    -0.25255
    -0.06971
    -0.05309
     0.10205
     0.11313
     0.19624
     0.11867
    -0.20822
    -0.60714
    -0.38552
     0.13529
     0.41232
     0.77799
     1.37083
     1.32651
     0.85002
    -0.03647
    -0.28579
     0.78353
     2.05786
     1.99137
     1.32651
     1.08272
     0.97745
     0.75029
     1.01623
     0.93313
     0.76691
     1.01069
     0.70596
     0.55637
     0.13529
    -0.10849
    -0.03647
    -0.01985
    -0.15282
    -0.14728
    -0.06971
     0.15191
     0.01894
    -0.19714
    -0.01985
     0.06326
    -0.10849
     0.11867
     0.27934
     0.04110
     0.35691
     0.46772
     0.43448
     0.38461
     0.35137
     0.17407
     0.03002
    -0.06971
    -0.19160
    -0.14728
    -0.44093
    -0.38552
    -0.38552
    -0.22485
     0.01894
    -0.14728
    -0.47971
    -0.91187
    -0.90079
    -0.86755
    -0.47971
     0.06326
     0.29596
     0.47880
     0.10759
    -0.26363
    -0.62376
    -0.30241
    -0.23593
    -0.33566
     0.09651
     0.25164
     0.15191
    -0.54066
    -0.90079
    -1.07255
    -1.36620
    -1.36620
    -0.97282
    -0.67363
    -0.93958
    -1.15012
    -1.42160
    -1.04485
    -0.29133
    -0.38552
    -0.60160
    -0.81768
    -1.46593
    -1.87593
    -1.40498
    -0.84539
    -0.66255
    -0.29133
    -0.19714
    -0.51849
    -0.78444
    -1.04485
    -1.36066
    -1.35512
    -0.91187
    -1.07809
    -0.98944
    -0.95066
    -0.95620
    -0.82876
    -0.81768
    -0.96728
    -0.98390
    -1.00052
    -0.78998
    -0.82322
    -0.76782
    -0.79552
    -0.69025
    -0.81768
    -0.41876
    -0.41322
    -0.34674
    -0.20822
    -0.21931
    -0.01431
     0.06880
     0.17961
     0.39015
     0.30705
     0.13529
     0.06326
     0.26272
     0.35137
     0.36799
     0.38461
     0.56191
     0.42340
    -0.04755
     0.10759
     0.14637
     0.11867
     0.14083
     0.06326
     0.28488
     0.34029
     0.25718
     0.21840
     0.23502
     0.10759
     0.25718
     0.44556
     0.46772
     0.60069
     0.28488
     0.52867
     0.51759
     0.59515
     0.68934
     0.78353
     0.70596
     0.87772
     0.58407
    -0.05863
    -0.60160
    -0.21931
     0.40124
     1.21569
     0.78353
     1.54259
     1.95259
     1.27664
     0.92205
     1.60353
     1.80299
     1.75867
     1.89718
     2.22961
     2.46232
     1.98583
     1.85286
     2.08002
     2.11880
     1.68664
     1.33205
     1.15475
     0.89988
     0.56745
     0.42894
     0.12975
    -0.14174
    -0.01431
    -0.01431
     0.07988
    -0.00322
    -0.09741
    -0.28579
     0.05218
     0.19624
     0.27934
     0.12975
     0.27380
     0.52867
     0.49542
     0.67272
     0.70596
     0.62840
     0.84448
     1.10488
     1.37637
     1.62015
     1.83069
     2.17975
     1.98029
     1.53705
     0.60624
    -0.51295
    -0.91187
    -0.81768
    -0.70133
    -0.67363
    -1.57120
    -3.08376
    -4.06998
    -3.81511
    -3.38295
    -3.04498
    -3.03944
    -3.21674
    -3.81511
    -4.01457
    -3.67106
    -3.10593
    -2.99512
    -2.18620
    -1.43822
    -0.97836
    -0.81214
    -0.80660
    -0.88417
    -0.96728
    -0.78998
    -0.94512
    -1.08917
    -1.00052
    -1.02268
    -0.88971
    -0.95620
    -1.07809
    -1.26093
    -0.95066
    -0.88417
    -0.86755
    -0.56282
    -0.67917
    -0.65147
    -0.29133
    -0.04755
     0.39015
     0.40678
     0.47326
     0.52867
     0.52867
     0.71705
     0.56191
     0.47880
     0.93867
     1.21569
     1.17137
     1.32651
     1.23786
     0.84448
     0.70596
     0.74475
     0.92205
     0.89988
     0.89434
     0.86110
     0.83894
     0.56745
     0.62840
     0.66718
     0.65056
     0.53975
     0.43448
     0.48988
     0.62286
     0.43448
     0.44556
     0.39569
     0.06880
     0.29042
     0.20178
     0.25718
     0.06326
     0.39015
     0.35137
     0.41786
     0.37353
     0.48434
     0.20178
     0.08542
     0.28488
     0.15745
     0.30705
     0.01894
     0.01340
     0.10205
     0.21840
    -0.05309
    -0.46863
    -0.41322
    -0.55174
    -0.69025
    -0.81214
    -0.88417
    -1.52133
    -1.95903
    -2.84552
    -0.91741
    -0.00876
    -0.13620
     0.16853
     0.52313
     0.99961
     0.86110
     0.47880
     0.75583
     1.48718
     2.05786
     2.39583
     2.99975
     3.31556
     2.85569
     2.59529
     2.82245
     2.22407
     1.85840
     1.62569
     1.61461
     1.67002
     1.32096
     0.82786
     0.79461
     0.96083
     1.28218
     1.25448
     0.93867
     1.10488
     0.73921
     0.76691
     0.88326
     0.89988
     0.97745
     0.89988
     0.98299
     0.91651
     0.81678
     0.71151
     0.37907
    -0.15836
    -0.24701
     0.11867
     0.00786
     0.26272
     0.14083
     0.10759
    -0.05309
    -0.03093
    -0.33566
    -1.36620
    -2.01998
    -2.98403
    -3.84836
    -3.28322
    -1.44930
    -0.52958
    -0.27471
    -1.49917
    -2.61282
    -3.00066
    -2.97849
    -3.01174
    -2.30255
    -1.75403
    -1.14457
    -0.84539
    -0.42985
    -0.28025
    -0.14174
    -0.25809
    -0.36336
    -0.60714
    -0.48525
    -0.40768
    -0.39660
    -0.29687
    -0.06417
    -0.26363
    -0.28025
    -0.37444
    -0.44647
    -0.35782
    -0.57390
    -0.60714
    -0.57390
    -0.61822
    -0.62376
    -0.62376
    -0.45755
    -0.59052
    -0.66809
    -0.83430
    -0.68471
    -0.76782
    -0.59052
    -0.46863
    -0.33566
    -0.18606
    -0.14728
    -0.22485
    -0.15282
    -0.25809
    -0.08633
    -0.19714
    -0.23039
    -0.20268
     0.01894
     0.11867
     0.37353
     0.44002
     0.15745
     0.42894
     0.61178
     0.85556
     0.68380
     0.56745
     0.69488
     0.80015
     1.15475
     1.18799
     1.21015
     1.19353
     1.18799
     1.08826
     1.27664
     1.18245
     0.94975
     0.72813
     0.66718
     0.57853
     0.61178
     0.49542
     0.37353
     0.44002
     0.28488
    -0.00876
     0.07434
     0.47880
     0.54529
     0.24056
     0.12421
     0.22394
    -0.03647
    -0.30241
    -0.60160
    -0.33012
     1.04394
     1.84732
     0.88326
     0.46218
     0.02448
     0.18515
     0.73367
     0.63394
     0.39015
     0.58961
     1.07164
     2.16313
     2.51218
     1.81961
     1.39853
     1.22678
     1.38745
     1.40961
     1.26002
     1.34313
     1.30434
     0.98853
     0.64502
     0.46772
    -0.03647
    -0.26363
    -0.48525
    -0.41322
    -0.08633
    -0.58498
    -0.79552
    -0.59052
    -0.44093
    -0.34120
     0.01340
     0.47326
     0.70042
     0.80569
     1.11596
     1.34867
     1.47056
     1.29326
     0.72259
     0.41786
     0.15745
    -0.38552
    -0.88417
    -1.14457
    -1.06147
    -1.27201
    -1.43822
    -1.58782
    -1.62106
    -1.98674
    -2.20836
    -2.13079
    -1.99228
    -1.84822
    -1.79836
    -1.51025
    -0.92849
    -0.89525
    -0.50187
    -0.23593
    -0.24147
    -0.29133
    -0.22485
    -0.21931
    -0.16944
     0.09097
    -0.01431
     0.09097
     0.09651
     0.15745
     0.35137
     0.35137
     0.40678
     0.39569
     0.29596
     0.41232
     0.37353
     0.29596
     0.04110
    -0.20268
    -0.06971
    -0.16390
    -0.39660
    -0.66255
    -0.74012
    -0.89525
    -0.92295
    -1.12795
    -0.99498
    -0.93403
    -1.05039
    -0.97282
    -1.17228
    -0.98944
    -0.96728
    -0.95620
    -0.84539
    -0.61822
    -0.53512
    -0.39660
    -0.31349
    -0.10849
     0.03556
    -0.16390
    -0.27471
    -0.08633
    -0.45201
    -0.30795
    -0.45755
    -0.43539
    -0.29133
    -0.17498
     0.10759
     0.57853
     0.75583
     0.57299
     0.34583
     0.42340
     0.45664
     1.03840
     1.51488
     2.77259
     2.89448
     1.80299
     1.75867
     2.01353
     1.33759
     1.33205
     0.04110
    -0.44093
    -0.40214
     0.38461
     1.13813
     1.88610
     1.22678
     0.87218
     0.74475
     0.59515
     0.51205
     0.28488
    -0.31903
     0.22394
     1.23786
     0.71151
     0.53421
     1.04948
     0.94975
     0.89988
     0.09097
    -0.44093
    -0.54620
    -1.55457
    -1.79282
    -1.28863
    -0.84539
    -0.80660
    -0.33012
    -0.17498
    -0.26363
    -0.16944
    -0.02539
     0.26272
     0.32921
     0.41232
     0.37353
     0.52867
     0.47880
     0.12975
    -0.28579
    -0.64039
    -0.47417
    -0.72349
    -0.80106
    -1.21660
    -1.23322
    -1.43268
    -1.53795
    -1.92579
    -1.72633
    -1.85376
    -1.77066
    -1.59336
    -1.51579
    -1.36620
    -1.30525
    -1.32741
    -1.19998
    -1.08917
    -1.00052
    -0.81768
    -0.70687
    -0.49079
    -0.35228
    -0.37444
    -0.19160
    -0.10849
    -0.11403
    -0.04755
     0.09097
     0.15745
     0.47326
     0.24056
     0.49542
     0.64502
     0.72813
     1.13259
     1.08826
     1.08272
     0.93313
     0.90542
     0.96637
     1.04394
     0.92759
     0.69488
     0.67826
     0.72259
     0.58961
     0.47326
     0.55083
     0.62286
     0.25718
     0.20178
     0.07434
     0.11313
    -0.07525
    -0.29687
    -0.15282
    -0.16390
    -0.24701
    -0.29687
    -0.37998
    -0.29133
    -0.38552
    -0.46863
    -0.75120
    -0.35782
    -0.43539
    -0.36336
    -0.42430
    -0.57944
    -0.49079
    -0.45755
    -0.53512
    -0.42985
    -0.41876
    -0.44647
    -0.26363
    -0.05309
    -0.05863
     0.07434
     0.01340
     0.20732
     0.36245
     0.24610
     0.55083
     0.53421
     0.37907
     0.24056
     0.39569
     0.48434
     0.47880
     0.53975
     0.29596
     0.03002
     0.57853
     1.04394
     0.66164
     0.18515
    -0.01985
    -0.37998
     0.05218
     0.17407
     0.18515
     0.14637
     0.19069
     0.00786
     0.17961
     0.15191
    -0.01985
    -0.00876
     0.91651
     1.49272
     1.64786
     1.17137
     1.57583
     1.22678
     0.79461
    -0.42430
    -1.92025
    -2.83444
    -2.63498
    -1.54349
    -1.33849
    -1.33295
    -1.98674
    -2.62390
    -3.17795
    -3.89268
    -3.97025
    -4.06444
    -3.65444
    -3.89822
    -3.12809
    -2.33025
    -1.61552
    -0.81768
    -0.49079
    -0.71795
    -0.83985
    -0.98944
    -1.01160
    -1.27201
    -1.28309
    -1.12795
    -1.16674
    -1.20552
    -1.08363
    -0.89525
    -0.89525
    -0.72349
    -0.74012
    -0.52958
    -0.29133
    -0.33012
    -0.18052
     0.10759
     0.21840
     0.42894
     0.78907
     0.98853
     1.26556
     1.13813
     1.24894
     1.38745
     1.09380
     1.27664
     1.43178
     1.39853
     1.42623
     1.19907
     1.15475
     1.26556
     1.21569
     0.94975
     1.12705
     1.41515
     1.18799
     0.89988
     0.57299
     0.79461
     0.75583
     0.87772
     1.09380
     1.05502
     0.87218
     0.78907
     0.50651
     0.53975
     0.58961
     0.52313
     0.27380
     0.20178
     0.17961
     0.15191
     0.13529
     0.18515
    -0.18052
    -0.08633
     0.11867
    -0.13620
    -0.84539
    -1.15012
    -1.13903
    -0.71795
    -0.42430
    -0.57390
    -0.68471
    -0.69025
    -0.40214
     0.12421
     0.26826
     0.18515
    -0.08633
    -0.19160
     0.32367
     0.66164
     0.97191
     1.11042
     1.34867
     1.57583
     2.07448
     2.43461
     1.98029
     1.79191
     1.73650
     1.58691
     1.94705
     1.75867
     1.99137
     2.06894
     2.15759
     2.16313
     1.50934
     1.47056
     1.81961
     1.82515
     1.50934
     1.07718
     0.97191
     1.01623
     1.09380
     1.17137
     1.47610
     1.82515
     2.12434
     2.02461
     2.19083
     2.25732
     2.36813
     2.47340
     2.56205
     2.56205
     2.55650
     2.29056
     1.96921
     1.57029
     1.07718
     0.63394
     0.40124
    -0.37444
    -1.36620
    -2.54633
    -2.78457
    -2.34133
    -2.40782
    -2.37457
    -2.37457
    -2.92863
    -3.53809
    -4.14755
    -4.13093
    -3.72647
    -3.22782
    -3.30539
    -2.85660
    -1.99782
    -1.77066
    -2.06984
    -2.54079
    -2.75687
    -2.97295
    -2.85660
    -2.90647
    -2.83998
    -2.67376
    -2.37457
    -1.68755
    -1.65430
    -1.60444
    -1.75403
    -1.48809
    -1.62660
    -1.63214
    -1.07809
    -0.77890
    -0.65701
    -0.14728
     0.05218
     0.08542
     0.28488
     0.34583
     0.46218
     0.46218
     0.41232
     0.46772
     0.47880
     0.44002
     0.51759
     0.34583
     0.50096
     0.32921
     0.12421
     0.20178
     0.27380
     0.37907
     0.21286
     0.24056
     0.26826
     0.36799
     0.32921
     0.21286
     0.41232
     0.46772
     0.52313
     0.36245
     0.54529
     0.58407
     0.51759
     0.81124
     0.75029
     0.88326
     0.78907
     0.65056
     0.83894
     1.06056
     1.13813
     1.08826
     1.07164
     0.81678
     0.93867
     0.56745
     0.61732
     0.82786
     0.65056
     0.35137
     0.65056
     0.53421
     0.37907
     0.16299
     0.04664
     0.07988
     0.06880
     0.19069
    -0.04755
    -0.36890
    -0.55728
    -0.59052
    -0.52403
    -0.37444
    -0.65147
    -0.52403
    -0.24701
    -0.20822
    -0.19160
    -0.10849
    -0.49079
    -0.45755
    -0.14728
     0.03002
     0.31813
     0.60624
     0.59515
     0.52867
     1.47056
     2.16313
     2.12988
     1.63123
     1.53151
     1.69772
     1.75313
     1.79191
     1.55367
     1.16583
     1.04394
     0.91651
     0.91651
    -0.00322
     0.07434
     0.05772
    -0.46863
    -0.81214
    -1.05039
    -1.55457
    -1.73741
    -1.84268
    -1.49363
    -1.39944
    -1.24985
    -1.03376
    -0.77336
    -0.57390
    -0.50187
    -0.47417
     0.05218
     0.05218
    -0.38552
    -0.42430
    -0.11958
    -0.03647
    -0.33566
    -1.05039
    -0.59606
     0.05218
    -0.30795
    -0.98390
    -1.17228
    -0.72903
    -0.70133
    -1.31079
    -1.41052
    -0.94512
    -0.97282
    -0.87309
     0.35137
     0.33475
     0.17961
     0.50651
     0.48434
     0.58407
     0.21840
    -0.41876
    -1.42714
    -2.54633
    -2.05322
    -0.61822
    -0.10849
    -0.46863
    -1.06147
    -1.66539
    -1.94795
    -2.15295
    -2.15849
    -1.79836
    -1.51025
    -1.05593
    -0.98944
    -0.67917
    -0.47971
    -0.15836
    -0.08633
     0.12975
     0.29042
     0.57853
     0.37907
     0.29596
     0.34029
     0.48988
     0.47326
     0.50096
     0.43448
     0.56745
     0.63948
     0.58961
     0.61178
     0.59515
     0.62840
     0.47326
     0.45110
     0.48434
     0.36799
     0.31259
     0.29596
     0.55637
     0.40678
     0.24056
     0.23502
     0.37353
     0.40678
     0.47326
     0.40678
     0.53975
     0.71151
     0.77245
     0.66718
     0.76691
     0.50651
     0.36245
     0.30151
     0.49542
     0.53975
     0.30151
     0.22948
     0.14083
     0.18515
     0.70042
     0.79461
     0.89988
     1.10488
     0.53421
     0.61178
     0.41786
     0.94975
     1.39853
     1.29880
     1.78637
     2.06340
     1.64786
     1.47056
     1.49826
     1.74205
     1.65340
     1.58691
     1.13813
     0.97191
     0.97745
     0.53421
     0.73921
     0.52313
     0.77245
     0.67826
     0.87218
     0.76691
     0.35691
     0.20732
    -0.08633
    -0.13066
    -0.11958
     0.17407
    -0.11403
    -0.27471
    -0.57944
    -1.18336
    -0.97836
    -0.54620
    -0.56282
    -0.91741
    -0.86755
    -0.82322
    -0.99498
    -0.95620
    -1.10579
    -0.78998
    -0.44093
    -0.21376
    -0.25809
     0.23502
     0.48988
     0.82786
     0.86110
     1.04948
     1.05502
     1.11042
     0.87772
     1.18799
     1.43178
     1.50934
     1.55367
     1.40407
     1.21015
     0.97745
     0.90542
     0.96637
     0.91651
     0.63948
     0.56745
     0.47880
     0.31259
    -0.40768
    -1.59890
    -1.85930
    -1.63214
    -1.42160
    -1.17782
    -0.47417
    -0.85647
    -1.43822
    -1.50471
    -1.49917
    -1.39944
    -1.15566
    -0.59052
    -0.40214
    -0.12512
     0.19624
     0.33475
     0.42340
     0.56191
     0.22394
     0.44556
     0.30705
     0.04110
     0.14637
     0.18515
     0.20732
     0.47880
     0.71705
     0.57299
     0.17961
     0.25718
     0.40124
     0.53975
     0.70596
     1.12705
     1.23232
     1.45394
     1.46502
     1.43732
     1.28218
     1.12705
     1.32096
     1.44286
     1.38745
     1.14367
     0.88880
     0.78353
     0.61178
     0.56745
     0.07988
     0.29596
     0.20732
     0.14083
     0.05772
    -0.35228
    -0.52958
    -0.77336
    -0.99498
    -1.17782
    -1.11687
    -0.95066
    -0.27471
     1.14921
     1.69218
     1.04394
    -0.21376
    -0.32458
    -0.39106
    -0.48525
     0.03002
     0.59515
     0.44002
     0.03556
    -0.55728
    -1.44376
    -1.46593
    -1.44376
    -1.58228
    -2.09755
    -2.63498
    -3.04498
    -3.04498
    -2.62944
    -2.31363
    -2.51863
    -2.10863
    -1.93133
    -1.74295
    -1.44376
    -1.32741
    -0.88971
    -0.64593
    -0.63485
    -0.55174
    -0.47971
    -0.09187
     0.27380
     0.29596
     0.18515
     0.18515
     0.55637
     0.74475
     0.85556
     0.77245
     0.83894
     1.08826
     0.93867
     1.24894
     1.16029
     1.34867
     1.33205
     1.39299
     1.32651
     1.22123
     0.83894
     0.84448
     0.94421
     0.86110
     0.76137
     0.19069
    -0.46863
    -0.63485
    -0.60160
    -0.66255
    -0.67363
    -1.16120
    -1.94795
    -2.48539
    -2.59066
    -2.34133
    -2.29147
    -2.19174
    -1.78728
    -1.72633
    -1.70971
    -1.73741
    -1.48255
    -1.37174
    -1.07809
    -0.88417
    -0.52403
    -0.09741
    -0.03647
     0.24610
     0.29042
     0.22394
     0.04110
     0.20178
     0.25718
    -0.00322
    -0.13620
    -0.15282
     0.00786
     0.01894
    -0.24147
    -0.40768
    -0.25809
     0.06326
    -0.00876
    -0.10295
    -0.14728
    -0.07525
    -0.03647
    -0.05309
     0.12421
     0.12421
     0.00232
     0.30151
     0.52313
     0.33475
     0.03002
     0.24056
     0.47880
     0.71705
     0.79461
     0.60069
     0.53421
     0.41232
     0.24056
     0.29042
     0.55083
     0.61732
     0.27380
     0.14637
    -0.05863
    -0.29687
    -0.17498
    -0.04201
     0.24056
     0.65056
     0.99961
     1.36529
     1.62569
     1.08272
     0.40678
     1.47056
     2.05786
     2.21853
     2.44569
     1.96921
     1.31542
     0.85556
     0.51205
     0.91096
     1.78637
     1.23232
     0.75029
     0.19624
    -0.25809
    -0.47971
    -0.54066
    -0.78998
    -0.79552
    -0.15836
     0.12975
     0.12975
    -0.31349
    -0.93958
    -1.12795
    -0.80106
    -0.66809
    -0.47417
    -0.40214
    -0.42430
    -0.61822
    -0.45201
    -0.35782
    -0.22485
    -0.57944
    -0.08079
     0.23502
     0.06326
     0.08542
     0.05218
     0.24610
     0.94421
     0.91651
     0.94975
     1.01069
     0.63948
     0.33475
     0.47880
     0.26826
     0.31813
     0.29042
     0.52313
     0.33475
     0.25718
     0.23502
    -0.16390
    -0.21376
    -0.17498
    -0.23593
    -0.42430
    -0.31903
    -0.40214
    -0.49079
    -0.51849
    -0.30241
    -0.37998
    -0.58498
    -0.65701
    -0.44093
    -0.62930
    -0.47417
    -0.50741
    -0.64593
    -0.62930
    -0.49079
    -0.41322
    -0.31349
    -0.21931
    -0.39660
    -0.40214
    -0.23039
    -0.16944
    -0.30241
    -0.37998
    -0.18052
    -0.14174
    -0.29687
    -0.09741
    -0.21376
     0.25718
     0.06880
    -0.12512
    -0.05863
     0.11867
     0.07434
     0.07988
    -0.03647
    -0.08079
    -0.18606
    -0.17498
     0.00232
     0.31813
     0.15745
     0.21286
     0.30705
     0.36245
     0.27934
     0.23502
     0.01340
     0.10759
     0.51205
     0.55083
     0.35691
     0.21840
     0.30705
     0.39569
     0.37353
     0.38461
     0.24610
     0.22948
     0.15191
     0.12421
     0.08542
    -0.08633
    -0.40214
    -0.47417
    -0.41876
    -0.52403
    -0.49079
    -0.56836
    -1.02822
    -1.07809
    -1.01160
    -0.81768
    -0.86201
    -0.84539
    -0.95066
    -1.34957
    -1.16120
    -0.59606
    -0.01985
     0.60624
     0.05218
    -0.64593
    -0.35228
     1.05502
     1.79745
     0.85002
    -0.42985
    -0.93958
    -1.28863
    -1.38836
    -0.66809
     0.16299
    -0.18052
    -0.20822
    -0.75120
    -1.37174
    -2.00890
    -1.92025
    -1.27201
    -0.98390
    -1.16674
    -0.69025
     0.08542
     0.37907
     0.46218
     0.35691
     0.52313
     0.43448
     0.48434
     0.44556
     0.57299
     0.48988
     0.58407
     0.58961
     0.43448
     0.23502
     0.39015
     0.26826
     0.20732
     0.27380
     0.46772
     0.06880
    -0.10295
    -0.13066
    -0.28025
    -0.21931
    -0.32458
    -0.32458
    -0.49079
    -0.49633
    -0.57390
    -0.92295
    -1.14457
    -1.00606
    -1.03930
    -1.18890
    -0.84539
    -0.86755
    -1.08917
    -0.88417
    -0.83985
    -0.94512
    -0.67363
    -0.54620
    -0.39660
    -0.33012
    -0.40768
    -0.32458
    -0.20822
    -0.25809
    -0.24147
    -0.28579
    -0.06417
     0.00786
    -0.04755
     0.01340
    -0.12512
    -0.01431
    -0.05863
     0.09097
     0.13529
     0.32921
     0.26272
     0.21286
     0.12421
     0.20732
     0.27380
     0.28488
     0.44002
     0.58961
     0.47880
     0.58407
     0.50096
     0.56745
     0.63948
     0.84448
     0.93867
     1.38191
     1.40961
     1.47056
     1.42623
     1.59245
     1.57029
     1.47056
     1.38191
     1.66448
     1.58691
     1.67002
     1.86394
     1.76421
     1.50934
     1.52042
     1.44840
     1.58691
     1.54813
     1.53705
     1.49272
     1.66448
     1.63123
     1.62015
     1.49272
     1.79191
     1.68664
     1.60353
     1.73650
     1.55921
     1.58691
     1.49272
     1.21569
     0.98853
     0.89988
     0.80015
     0.50096
     0.37907
     0.15191
    -0.18052
    -0.49079
    -0.60160
    -0.57390
    -0.74012
    -0.78998
    -1.29971
    -1.67647
    -1.57120
    -1.32187
    -1.16120
    -1.16120
    -0.94512
    -0.44647
     0.30151
    -0.10849
    -0.12512
    -0.21376
    -0.13066
    -0.19714
     0.11313
     0.17961
     0.32921
     0.41786
     0.63948
     0.91096
     0.52867
    -0.02539
    -0.69579
    -0.77336
    -0.47971
    -0.24701
    -0.14728
    -0.44647
    -0.41876
     0.38461
     0.42340
     0.56745
     1.23786
     0.83340
    -0.28579
    -0.48525
    -0.17498
     0.49542
     0.60069
     0.51205
    -0.03093
    -0.20822
    -0.74012
    -1.22214
    -1.69863
    -1.46593
    -1.45485
    -1.78728
    -1.84822
    -1.99228
    -2.10863
    -2.33579
    -2.19728
    -1.78728
    -1.62660
    -1.64322
    -1.49917
    -1.42160
    -1.07255
    -0.91741
    -1.00052
    -0.80106
    -0.45201
    -0.50187
    -0.34120
    -0.18052
    -0.23593
    -0.34120
    -0.29687
    -0.24147
    -0.10295
     0.06880
    -0.05309
    -0.02539
    -0.05309
    -0.06417
    -0.20822
    -0.17498
    -0.00322
    -0.05863
    -0.03093
     0.15191
     0.10205
     0.07988
     0.06880
     0.11867
     0.19069
     0.15191
     0.29596
     0.31259
     0.31813
     0.37907
     0.42340
     0.25718
     0.63394
     0.60624
     0.57299
     0.70596
     0.67826
     0.74475
     0.43448
     0.49542
     0.40124
     0.34583
     0.32367
     0.29042
     0.27934
     0.20178
     0.31813
     0.04664
     0.11313
     0.30151
     0.20178
     0.35691
     0.44556
     0.72259
     0.96083
     0.67826
     0.09097
    -0.13066
    -0.16944
    -0.10295
     0.17961
     0.45664
     0.35137
     0.02448
    -0.13066
    -0.18052
    -0.67917
    -0.96174
    -1.28309
    -1.51579
    -2.05322
    -2.51863
    -2.41890
    -1.87039
    -1.76512
    -1.90363
    -1.93133
    -1.67647
    -1.05039
    -1.34403
    -1.03930
     0.11867
     0.74475
     1.37083
     0.83894
     0.56745
     0.97191
     1.95813
     2.65069
     2.73380
     3.07732
     3.09948
     2.55096
     2.50110
     2.42907
     2.93880
     1.62569
     1.02732
     0.46218
     0.88326
     1.54813
     1.04948
     0.54529
     0.24056
     0.66718
     1.29880
     1.00515
     0.52867
     0.51205
     0.77245
     0.92205
     1.03840
     1.14367
     1.43178
     1.19353
     0.91651
     1.24340
     1.23786
     0.98853
     0.80015
     0.86110
     0.98299
     0.94421
     0.85002
     0.36245
     0.20178
     0.00232
    -0.11958
    -0.45201
    -0.29687
    -0.16390
    -0.05863
    -0.00876
    -0.01431
    -0.01431
    -0.41322
    -1.02822
    -1.95903
    -2.26376
    -1.97566
    -1.59336
    -1.20552
    -1.14457
    -1.27201
    -1.82606
    -2.14187
    -2.06430
    -2.11417
    -1.90917
    -1.37174
    -1.00606
    -0.78444
    -0.86755
    -0.64039
    -0.50187
    -0.34674
    -0.25255
    -0.38552
    -0.34674
    -0.44093
    -0.47417
    -0.64593
    -0.42985
    -0.47971
    -0.70133
    -0.68471
    -0.74566
    -0.61822
    -0.56282
    -0.60160
    -0.57944
    -0.50741
    -0.51849
    -0.45201
    -0.40214
    -0.29133
    -0.25809
    -0.24701
    -0.08633
     0.05218
    -0.08633
     0.04110
     0.19069
     0.04664
     0.20178
     0.28488
     0.34583
     0.52313
     0.89434
     1.02732
     1.09934
     1.08272
     0.79461
     0.79461
     0.98299
     1.45948
     1.42623
     1.01069
     0.81678
     0.75029
     0.56191
     0.47880
     0.35137
     0.14637
    -0.02539
    -0.21376
    -0.37998
    -0.47417
    -0.86755
    -1.26647
    -1.64876
    -1.42160
    -1.43268
    -1.78174
    -1.62106
    -1.84268
    -1.60998
    -1.80944
    -1.67093
    -1.69863
    -1.70417
    -1.20552
    -0.86201
    -0.69579
    -0.63485
    -0.45755
    -0.49633
    -0.20822
    -0.00322
    -0.36336
    -0.47417
     0.50096
     1.88610
     2.15205
     1.37083
     0.96083
     0.95529
     0.73921
    -0.00322
     0.40124
     0.73367
     0.78353
     3.29340
     3.37650
     1.30988
     0.16853
     0.00786
     0.35137
     0.71151
     1.06610
     1.45948
     1.28772
     1.43732
     1.49826
     1.17137
     0.81678
     0.99961
     1.27664
     1.12705
     0.93867
     0.85556
     0.73367
     0.80569
     0.93867
     1.00515
     0.81678
     1.23786
     1.42623
     1.13259
     0.14083
    -1.02822
    -1.82606
    -2.05322
    -1.51025
    -0.44647
    -0.43539
    -0.64593
    -1.18336
    -2.02552
    -2.04768
    -2.14187
    -2.13633
    -2.05322
    -1.77620
    -1.43268
    -1.02822
    -0.79552
    -0.65147
    -0.43539
    -0.31903
    -0.43539
    -0.53512
    -0.29687
    -0.12512
    -0.23593
    -0.26363
    -0.19714
    -0.13066
    -0.06971
    -0.13066
    -0.26363
    -0.20822
    -0.09187
    -0.17498
     0.01340
     0.10759
     0.11313
     0.12421
     0.15191
     0.47326
     0.52867
     0.42894
     0.56191
     0.85002
     0.64502
     0.57853
     0.62286
     0.65610
     0.89434
     1.04394
     1.01623
     1.17137
     0.83340
     0.83894
     0.68934
     0.70596
     0.67826
     0.55083
     0.47880
     0.27380
     0.09651
     0.03002
     0.07434
     0.04110
     0.02448
    -0.21931
    -0.57944
    -0.62930
    -1.03376
    -1.01714
    -1.15566
    -0.85093
    -0.90633
    -1.12241
    -1.13349
    -1.21660
    -1.17782
    -1.36620
    -1.32187
    -1.28863
    -1.46039
    -1.28309
    -1.29971
    -1.05039
    -0.86755
    -0.83985
    -1.02268
    -0.66255
    -0.33566
    -0.25255
    -0.03093
     0.18515
     0.29596
     0.63948
     0.96083
     1.26002
     1.15475
     0.57853
     0.55637
     0.39015
    -0.06417
    -0.42985
    -1.29417
    -1.95349
    -1.52133
     0.32921
     1.81407
     1.84178
    -0.07525
    -0.78444
    -0.68471
    -0.59052
    -0.06417
     0.86110
     1.60907
     2.00245
     2.24623
     1.71434
     1.48164
     1.57029
     1.74205
     1.58137
     1.51488
     1.10488
     0.31259
     0.03002
     0.08542
    -0.05309
    -0.30795
    -0.21376
     0.40678
     0.68934
     0.61178
     0.17407
    -0.04201
    -0.66809
    -0.69579
    -0.67917
    -0.26917
     0.30151
     0.47880
     0.37907
    -0.14174
    -0.64593
    -0.90633
    -1.11133
    -1.08917
    -0.92849
    -0.68471
    -0.59606
    -0.62376
    -0.82322
    -0.92849
    -0.97282
    -1.32187
    -1.06701
    -0.81214
    -0.98390
    -1.15566
    -1.00606
    -1.05593
    -0.92849
    -0.93403
    -1.01714
    -0.71795
    -0.72903
    -0.74012
    -1.05593
    -0.88971
    -0.55728
    -0.65147
    -0.70133
    -0.70687
    -0.86201
    -0.81214
    -1.05593
    -1.02822
    -0.87309
    -0.42430
    -0.51295
    -0.88971
    -0.70687
    -0.88417
    -0.84539
    -0.84539
    -0.54066
    -0.42430
    -0.45755
    -0.25255
    -0.09187
    -0.14174
    -0.23039
    -0.10295
    -0.00876
    -0.03647
    -0.02539
     0.05772
     0.15191
     0.21840
     0.17407
     0.03556
     0.31259
     0.12421
    -0.09741
    -0.18606
    -0.41322
    -0.53512
    -0.50741
    -0.59606
    -0.65147
    -0.78444
    -0.67917
    -0.64593
    -0.71241
    -0.65701
    -0.78444
    -0.88971
    -0.78998
    -0.46309
    -0.27471
    -0.15836
    -0.18052
     0.14637
     0.26272
     0.62286
     0.56745
     0.69488
     0.71151
     0.37353
     0.42894
     0.57299
     0.47880
     0.50651
     0.57853
     0.73921
     0.72813
     0.76137
     0.80569
     0.91651
     1.16029
     1.22678
     1.00515
     1.13259
     1.19353
     0.89434
     0.98299
     0.96637
     2.20191
     3.58704
     3.62583
     2.34596
     1.22123
     0.70042
     1.42069
     1.90272
     2.35705
     2.96650
     2.98313
     2.63961
     2.68394
     3.99150
     3.03299
     1.76421
     1.30988
     0.66718
     0.44002
     0.81678
     0.70042
     0.24610
    -0.00876
     0.04664
    -0.04755
    -0.95066
    -1.33295
    -1.77620
    -2.04768
    -1.91471
    -1.54349
    -1.43268
    -1.17782
    -0.86201
    -0.70687
    -0.64039
    -0.23593
    -0.39106
    -0.48525
    -0.34674
    -0.59052
    -0.52403
    -0.41322
    -0.14728
    -0.24701
    -0.29133
    -0.31903
    -0.60160
    -0.62376
    -0.59606
    -0.54066
    -0.59606
    -0.21376
    -0.27471
    -0.20822
    -0.09741
    -0.08079
    -0.12512
    -0.25809
    -0.19714
    -0.20822
    -0.14174
    -0.14174
    -0.08633
     0.04664
    -0.03647
    -0.12512
    -0.04201
     0.10205
    -0.09741
    -0.20268
    -0.04755
     0.11313
     0.18515
     0.07434
     0.01340
     0.01894
     0.22394
     0.25718
     0.29596
     0.14083
     0.01894
     0.13529
     0.01340
     0.20178
     0.24610
    -0.07525
    -0.11958
     0.00786
     0.12421
     0.01894
    -0.09187
    -0.16944
    -0.13620
    -0.05309
    -0.34120
    -0.82322
    -1.29971
    -1.58782
    -1.78728
    -1.79836
    -1.54903
    -1.73187
    -1.80390
    -1.89809
    -1.94795
    -1.99782
    -2.20282
    -1.90917
    -1.48255
    -1.30525
    -1.00052
    -0.33566
     0.04110
     0.68380
     1.28218
     1.19353
     0.52313
    -0.21931
    -0.83985
    -0.44647
     0.73367
     0.83894
     0.48988
    -0.29133
    -0.30795
    -0.29133
    -0.35782
    -0.71795
    -1.07255
    -1.22214
    -0.77890
    -0.42430
     0.11867
     0.22394
     0.22948
     0.61178
     1.05502
     0.80015
     0.48988
     0.27380
     0.59515
     1.32651
     1.15475
     0.97745
     0.91651
     0.71151
     0.80569
     1.01069
     1.27110
     0.48988
    -0.85093
    -0.93958
    -0.07525
     0.42894
     0.66164
     0.54529
    -0.12512
    -0.19160
    -0.33566
    -0.49633
    -0.67363
    -0.69579
    -0.83430
    -0.51849
    -0.45755
     0.18515
     0.58961
     0.40678
     0.45664
     0.15745
     0.17407
    -0.25809
    -0.08633
     0.30705
     0.53975
     0.54529
     0.29596
     0.47880
     0.48434
     0.16299
    -0.16944
     0.05772
     0.05772
    -0.31903
    -0.51295
    -0.35782
    -0.03093
     0.02448
     0.20732
     0.22394
     0.03556
     0.00786
     0.16853
     0.58961
     0.74475
     0.53421
     0.67272
     0.62840
     0.69488
     0.61178
     0.42340
     0.39015
     0.46218
     0.39569
     0.52313
     0.20178
     0.05772
    -0.19160
    -0.31903
    -0.48525
    -0.42430
    -0.47417
    -0.58498
    -0.55174
    -0.35228
    -0.54620
    -0.54620
    -0.50187
    -0.50741
     0.33475
     0.48988
     0.31813
     0.11313
     0.07988
     0.32921
     0.42340
     0.48988
     0.61732
     0.83340
     0.85002
     1.16583
     0.90542
     0.80569
     0.70596
     0.51759
     0.32367
    -0.14728
     0.15745
    -0.11403
    -0.04755
    -0.03093
    -0.14728
    -0.13620
    -0.39660
    -0.74566
    -0.51295
    -0.19160
    -0.23039
    -0.42985
    -0.41322
    -0.49633
    -0.47971
    -0.47971
    -0.52403
    -0.65701
    -0.69025
    -0.80106
    -0.75120
    -0.49633
    -0.51849
    -0.34674
    -0.43539
    -0.02539
     0.32921
     0.70042
     1.01623
     0.57853
     0.63948
     0.86664
     1.36529
     1.43178
     1.23232
     0.79461
     0.87772
     1.74759
     2.48448
     2.46786
     1.89164
     1.19353
     1.58137
     0.58407
    -0.88971
    -1.06147
    -0.60160
     0.25164
     0.61732
     0.19624
     0.08542
    -0.52958
    -0.93403
    -1.34957
    -1.51025
    -1.51579
    -1.21106
    -0.96728
    -0.75674
    -0.92295
    -1.09471
    -0.91187
    -0.78444
    -0.81768
    -0.84539
    -0.69025
    -0.74012
    -0.54620
    -0.60714
    -0.84539
    -0.88971
    -0.96728
    -1.00052
    -1.13349
    -0.78444
    -0.60160
    -0.99498
    -1.02268
    -1.23322
    -0.98944
    -1.08363
    -1.04485
    -0.86755
    -0.71241
    -0.85647
    -0.88417
    -0.97282
    -0.76228
    -0.44093
    -0.45755
    -0.01431
     1.38191
     0.20178
    -0.51295
    -0.18606
    -0.02539
     0.05772
     0.23502
     0.44002
     0.82786
     0.77245
     0.57853
     0.11313
     0.16853
    -0.03093
     0.07988
    -0.06417
     0.25164
     0.24056
     0.26272
     0.45664
     0.27934
     0.20732
     0.33475
     0.21840
     0.31813
     0.26272
     0.19069
     0.12975
     0.22948
     0.22948
     0.10759
     0.03556
     0.34583
     0.43448
     0.26826
     0.16299
     0.17961
     0.24056
     0.15191
     0.09651
     0.34029
     0.38461
     0.37353
     0.06880
     0.34029
     0.71705
     0.61178
     0.37353
     0.29596
     0.57299
     0.42894
     0.41232
     0.51759
     0.34583
     0.25164
     0.16853
     0.26272
     0.17407
     0.27934
     0.36245
     0.31259
     0.22948
     0.31813
    -0.10295
    -0.39106
    -0.28579
    -0.29687
    -0.02539
    -0.14728
    -0.08079
    -0.06417
    -0.18052
    -0.06417
     0.22948
     0.25718
     0.17961
     0.25718
     0.31813
     0.73367
     0.91651
     0.97191
     1.58137
     1.83623
     2.08002
     2.62299
     2.78367
     2.94434
     2.79475
     2.39583
     1.59799
     0.24610
    -1.40498
    -2.40782
    -2.19174
    -1.18336
     0.68934
     1.63678
     0.07988
    -2.56849
    -3.33863
    -1.29417
    -0.20268
    -2.24160
    -2.25268
    -0.73458
     0.37907
     0.92759
     0.96083
     1.24340
     1.18799
     0.93867
     1.69772
     1.41515
     0.97191
     0.57853
    -0.15836
    -0.51849
     0.07434
     0.14637
     0.06326
     0.21840
     0.05218
    -0.14728
    -0.16944
    -0.40214
    -0.52958
    -0.28025
    -0.25255
    -0.45201
    -0.81768
    -0.70687
    -0.88417
    -0.96174
    -0.99498
    -0.82876
    -0.75120
    -0.83985
    -0.85647
    -0.82322
    -0.77890
    -0.90633
    -0.70687
    -0.80106
    -0.54620
    -0.44647
    -0.62376
    -0.34120
    -0.33566
    -0.34120
    -0.10295
    -0.03647
    -0.19160
    -0.20268
    -0.35228
    -0.28025
    -0.20268
    -0.14174
    -0.06417
    -0.11958
    -0.16390
    -0.26917
    -0.35782
    -0.16390
     0.05218
    -0.08633
    -0.05863
    -0.25809
    -0.37444
    -0.34674
     0.00786
     0.17407
     0.27934
     0.32921
     0.17961
    -0.11958
    -0.06971
    -0.00322
     0.01894
     0.14083
     0.22948
    -0.02539
     0.02448
    -0.00876
     0.16853
     0.12975
    -0.13620
    -0.31349
    -0.15282
     0.04110
     0.16853
     0.08542
     0.00232
    -0.14174
    -0.37444
    -0.41876
    -0.14728
    -0.30241
    -0.27471
    -0.12512
    -0.05863
    -0.18606
    -0.29687
    -0.31349
    -0.22485
     0.02448
    -0.04755
    -0.21931
    -0.30241
    -0.37444
    -0.10849
     0.16299
     0.20178
     0.31259
     0.03002
     0.39569
     0.47326
     0.70042
     0.99407
     1.03286
     1.09380
     1.47610
     1.76975
     2.00799
     2.39029
     2.48448
     2.41799
     2.17975
     1.71988
     1.48164
     1.02178
     0.81124
    -0.25809
    -1.33295
    -2.76795
    -3.65444
    -3.01174
    -2.83444
    -2.69593
    -2.25268
    -2.34133
    -3.31647
    -3.39403
    -3.12255
    -2.62390
    -2.04214
    -0.98390
     0.05218
     1.33759
     2.12988
     2.11880
     2.06894
     2.04123
     2.10772
     2.32934
     2.20191
     2.05232
     1.68110
     1.26002
     0.63394
     0.11867
     0.85556
     0.42894
    -0.50741
    -0.87309
    -0.84539
    -0.82322
    -0.82876
    -0.51849
    -0.41322
    -0.76782
    -0.71795
    -0.45755
     0.45110
     0.40124
    -0.35228
    -0.33566
     0.09097
     0.35691
     0.37353
     0.55083
     0.74475
     0.47326
     0.73367
     0.72259
     0.65610
     0.75583
     0.56191
     0.41232
     0.22948
     0.39569
     0.15191
     0.08542
     0.32367
     0.68380
     0.31259
     0.10205
     0.05772
    -0.03647
    -0.09741
    -0.11403
    -0.31903
    -0.35228
    -0.14174
    -0.19160
    -0.00322
    -0.05863
    -0.18606
    -0.18052
    -0.36890
    -0.34674
    -0.46863
    -0.47417
    -0.34674
     0.00786
     0.10205
    -0.11403
    -0.19714
    -0.10295
     0.00232
     0.08542
    -0.04201
     0.02448
     0.03002
     0.15745
    -0.03647
    -0.14728
    -0.02539
    -0.02539
    -0.00876
    -0.21376
    -0.31903
    -0.44093
    -0.84539
    -0.98390
    -1.20552
    -1.18336
    -1.28309
    -1.37728
    -1.32187
    -1.31079
    -1.48809
    -1.32187
    -1.06701
    -1.15566
    -1.08917
    -1.00052
    -0.69579
    -0.33566
    -0.02539
     0.09651
     0.61178
     0.88880
     1.25448
     1.53705
     1.75867
     2.19637
     2.77259
     3.14380
     3.49286
     3.03299
     2.20745
     0.98853
     0.09651
    -0.58498
    -0.67363
    -0.69579
    -0.90633
    -0.94512
    -1.29971
    -1.72633
    -2.40782
    -2.68484
    -3.05052
    -3.08376
    -2.85660
    -2.51309
    -2.02552
    -1.27201
    -0.83985
    -0.37998
     0.41232
     1.07164
     1.57583
     1.34867
     0.56745
     0.24610
     0.39015
     0.48988
     0.74475
     0.66164
     0.86664
     0.62286
     0.24056
    -0.21376
    -0.50741
    -0.35782
    -0.51295
    -0.71241
    -0.28025
    -0.13066
    -1.00052
    -1.00606
    -0.79552
    -0.83430
    -1.09471
    -1.31633
    -0.40214
    -0.82322
    -1.39390
    -1.72633
    -1.87039
    -1.89809
    -0.97836
     0.54529
     0.36799
    -0.62930
    -1.07255
    -1.06701
    -0.65701
    -0.74566
    -0.20822
    -0.06417
     0.25164
     0.86110
     0.65056
     0.21840
    -0.00876
    -0.05863
     0.06880
    -0.06417
    -0.10295
    -0.18052
    -0.15836
    -0.09741
    -0.02539
     0.00232
    -0.19714
    -0.19714
    -0.32458
    -0.04201
     0.11867
    -0.02539
     0.07988
    -0.05309
    -0.01431
     0.06326
     0.01894
     0.26272
     0.18515
     0.37907
     0.45110
     0.42340
     0.61732
     0.91096
     0.88326
     1.40407
     1.79745
     1.56475
     1.57583
     1.58691
     1.50934
     1.68110
     1.60907
     1.58137
     1.73650
     1.82515
     1.71434
     1.62569
     1.32096
     1.10488
     0.70596
     0.70596
     1.19907
     1.11596
     1.18799
     1.15475
     1.35975
     1.53705
     1.96921
     2.71164
     3.38205
     3.79759
     3.88623
     3.28232
     2.90002
     2.46232
     2.12988
     2.08002
     1.80299
     1.17691
     0.96083
     0.71705
     0.21286
    -0.36890
    -1.08363
    -1.46593
    -1.94241
    -2.20282
    -2.26930
    -2.35241
    -2.18066
    -1.89809
    -1.62106
    -1.53241
    -0.97836
    -0.71795
    -0.29133
     0.01894
     0.35137
     0.81124
     0.81124
     0.45664
     0.35137
     0.52313
     0.82786
     1.18799
     1.19353
     0.97745
     0.88880
     0.64502
     0.45664
     0.58407
     0.29596
     0.56191
     1.99691
     1.29880
    -0.24147
    -0.39660
     0.05772
     0.34583
     0.32921
    -0.65701
    -0.77336
    -0.39106
    -0.28579
    -0.64593
    -0.80106
    -1.10579
    -1.36620
    -1.31633
    -0.88417
    -1.42160
    -1.63768
    -1.67093
    -2.04214
    -1.93133
    -1.84268
    -1.11687
    -1.20552
    -1.95349
    -2.15849
    -2.40782
    -2.69593
    -2.07539
    -1.13903
    -1.35512
    -1.52687
    -1.62106
    -1.49917
    -1.26647
    -1.23322
    -1.10579
    -1.12241
    -0.85647
    -0.80660
    -0.17498
     0.08542
    -0.09187
    -0.39106
    -0.24701
    -0.42430
    -0.53512
    -0.52403
    -0.47971
    -0.27471
    -0.49079
    -0.36336
    -0.56836
    -0.33566
    -0.33012
    -0.36336
    -0.15282
     0.00786
     0.12975
    -0.00322
     0.26272
     0.48434
     0.43448
     0.37907
     0.35137
     0.32921
     0.27380
     0.40678
     0.38461
     0.48434
     0.35137
     0.21286
    -0.13066
    -0.11958
     0.05772
     0.39569
     0.52867
     0.91096
     1.01623
     0.97745
     1.28218
     1.54813
     2.12434
     2.73934
     3.43745
     4.23529
     4.47353
     3.45961
     1.87502
     0.16853
    -1.17782
    -0.87309
     0.16853
     0.95529
     0.78353
     0.20178
    -0.70687
    -1.99228
    -2.83998
    -3.34417
    -3.32201
    -2.82890
    -2.20282
    -1.46593
    -0.80106
    -0.21376
     0.26826
     0.68380
     0.70596
     0.82232
     0.80569
     0.60624
     0.76137
     0.93867
     0.86110
     0.78353
     0.73367
     0.62286
     0.60624
     0.66718
     0.34583
     0.19069
     0.04110
     0.10759
    -0.09187
     0.01340
     0.09651
    -0.08079
    -0.12512
    -0.24147
    -0.25255
    -0.40214
    -0.54066
    -0.59052
    -0.46863
    -0.36890
    -0.36890
    -0.56282
    -0.57944
    -0.34120
    -0.28579
    -0.30795
    -0.08079
     0.05772
    -0.03647
     0.52867
     0.42894
     0.42340
     0.91651
     0.41786
     0.21286
     0.73921
     0.53975
     0.27380
     0.17407
     0.24610
     0.87218
     0.10205
    -0.40214
    -0.23039
    -0.14728
    -0.15282
    -0.39106
     0.47326
     0.47880
    -0.52958
    -0.91187
    -0.98944
    -0.74566
     0.44556
     1.14921
     1.08826
     0.76691
     0.10205
    -0.41322
    -0.55728
    -0.10295
     0.33475
     0.33475
     0.44556
     0.24056
     0.02448
    -0.25255
    -0.34120
    -0.30795
    -0.41876
    -0.35782
    -0.39106
    -0.52958
    -0.71241
    -0.63485
    -0.29687
    -0.59606
    -0.74566
    -0.60160
    -0.57944
    -0.44647
    -0.30241
    -0.16944
     0.09097
     0.30151
     0.34029
     0.17407
    -0.00876
     0.20178
     0.37907
     0.41232
     0.99961
     1.03840
     1.16029
     1.42623
     1.61461
     1.70880
     1.41515
     1.47610
     1.17137
     0.62840
     0.34029
     0.40678
     0.25164
    -0.18052
    -0.55174
    -1.00606
    -1.19998
    -1.54903
    -2.07539
    -2.01444
    -2.24160
    -2.22498
    -2.56849
    -2.90647
    -2.45214
    -1.72633
    -1.11133
    -1.06701
    -1.42160
    -1.28863
    -0.47971
    -0.02539
     0.30151
     0.77799
     0.81678
     0.39569
    -0.25255
    -0.34120
     0.09651
     0.50096
     0.68934
     0.59515
     0.05772
    -0.23593
    -0.26363
    -0.33012
    -0.15836
    -0.35228
    -0.40768
    -0.06971
    -0.44093
    -0.42430
    -0.17498
    -0.13620
    -0.20822
    -0.26363
    -0.60714
    -0.77336
    -0.73458
    -0.56282
    -0.38552
    -0.31903
    -0.31903
    -0.32458
    -0.52958
    -0.05863
     0.02448
    -0.20822
    -0.28025
    -0.24147
     0.33475
     0.38461
     0.44002
     0.15191
     0.20178
     0.30151
     0.32921
     0.25718
     0.39569
     0.19624
     0.03002
     0.06326
     0.28488
     0.07988
     0.05218
     0.12421
     0.27934
     0.25718
     0.27934
    -0.15836
    -0.34674
     0.55637
     1.08826
     0.15745
    -0.83430
    -0.78444
    -0.04755
    -0.19160
    -0.24701
    -0.55728
    -0.42430
    -0.31903
    -0.17498
    -0.60714
    -0.61268
    -0.61822
     0.11867
     0.36799
     0.22948
    -0.08633
    -0.12512
    -0.01985
     0.72259
     0.73921
     0.96637
     0.94975
     1.12151
     1.26002
     1.14367
     0.94421
     0.48434
     0.67272
     0.60624
     0.62286
     0.58961
     0.46218
     0.71705
     0.71705
     0.60069
     0.20178
     0.41786
     0.52313
     0.69488
     0.97745
     1.06610
     1.29326
     1.64232
     1.90826
     2.00799
     2.10218
     2.06340
     1.59799
     1.58137
     1.49272
     1.07164
     0.62286
     1.26556
     1.71988
     1.14921
     0.76691
     0.29596
    -0.21931
    -0.65701
    -0.76782
    -0.80106
    -1.24985
    -1.33295
    -0.67363
    -0.35228
    -0.27471
    -0.14174
    -0.46309
    -0.50187
    -0.24147
    -0.24701
    -0.23039
    -0.10295
     0.41232
     0.69488
     0.43448
     0.01340
     0.22948
     0.41232
     0.71151
     0.62286
     0.60624
     0.57853
     0.17407
    -0.04201
    -0.04755
     0.00786
    -0.20268
    -0.13620
    -0.19714
    -0.11958
    -0.16390
    -0.26363
    -0.28579
    -0.30795
    -0.41876
    -0.33012
    -0.37444
    -0.39660
    -0.51295
    -0.93403
    -0.73458
    -0.58498
    -0.78998
    -0.77336
    -0.83430
    -0.86201
    -1.03376
    -1.06147
    -1.12241
    -1.21106
    -1.11687
    -1.14457
    -1.02268
    -1.12241
    -1.03376
    -1.27201
    -1.25539
    -0.95620
    -1.15566
    -0.95066
    -0.88417
    -0.89525
    -0.87863
    -0.77890
    -0.74566
    -0.74012
    -0.59052
    -0.45201
    -0.38552
    -0.27471
    -0.14174
    -0.17498
    -0.20822
     0.02448
    -0.03093
    -0.00322
    -0.09187
     0.05772
    -0.18052
     0.28488
     0.32367
     0.36799
     0.52313
     0.48434
     0.26272
     0.42340
     0.39569
     0.46218
     0.39015
     0.45664
     0.48988
     0.39015
     0.55637
     0.26272
     0.12421
    -0.28025
    -0.74012
    -0.82322
    -0.49079
    -0.01985
     0.21840
    -0.17498
    -1.24430
    -0.47971
     1.69772
     1.33759
     1.38191
     1.37083
     1.49826
     1.36529
     0.36799
     0.40124
     1.41515
     1.79191
     1.02732
     0.12975
    -0.41876
    -0.70133
    -0.98390
    -1.01714
    -1.45485
    -1.70971
    -1.96457
    -2.10863
    -1.95349
    -1.49363
    -1.62106
    -1.58228
    -1.42160
    -1.17782
    -0.90633
    -0.47417
    -0.08633
     0.16853
     0.34583
     0.21286
     0.17961
     0.07988
     0.41786
     0.20732
     0.06880
     0.05772
     0.27380
     0.45110
     0.50651
     0.40678
     0.47880
     0.38461
     0.27380
     0.19069
     0.47326
     0.42894
     0.40678
    -0.09741
     0.21286
     0.06326
    -0.02539
    -0.01431
    -0.02539
    -0.01985
    -0.19714
    -0.09741
     0.03556
     0.03002
    -0.00322
    -0.18052
    -0.18052
    -0.15836
    -0.15836
    -0.50187
    -0.49633
    -0.25255
    -0.30241
    -0.28025
    -0.22485
    -0.40768
    -0.43539
    -0.51849
    -0.60160
    -0.43539
    -0.36336
    -0.46309
    -0.44647
    -0.45755
    -0.46309
    -0.46863
    -0.48525
    -0.22485
    -0.41322
    -0.37998
    -0.30795
    -0.29133
    -0.41876
    -0.42985
    -0.58498
    -0.41322
    -0.47417
    -0.33012
    -0.37998
    -0.47417
    -0.39106
    -0.35228
    -0.39660
    -0.14728
    -0.13620
    -0.23593
    -0.07525
    -0.05309
    -0.16390
    -0.13620
    -0.12512
    -0.01985
     0.14083
     0.25718
     0.16853
     0.20178
     0.24056
     0.27934
     0.01340
     0.28488
     0.52313
     0.30705
     0.53975
     0.56745
     0.60069
     0.48434
     0.46772
     0.63394
     0.66164
     1.03840
     0.88326
     0.88326
     0.93313
     1.27110
     1.26556
     1.59799
     1.87502
     1.84732
     2.14096
     2.08556
     1.58137
     1.14367
     0.65056
     0.21286
    -0.07525
     0.11313
    -0.09187
     0.08542
    -0.49079
    -0.80106
    -1.23322
    -1.86484
    -1.84822
    -1.88701
    -1.73187
    -1.62106
    -0.98390
    -0.64593
    -0.53512
    -0.67917
    -0.80660
    -0.24701
     0.51759
     0.61732
     0.00786
     1.86948
     3.24353
     3.02191
     2.97205
     1.16583
     0.55083
     1.37637
     1.71434
     1.85286
     2.06894
     1.50934
     1.26556
     1.17137
     0.66164
     0.14083
    -0.23039
    -0.53512
    -0.85093
    -1.05593
    -0.77336
    -0.71241
    -1.00052
    -0.85093
    -0.72349
    -0.29687
    -0.09741
    -0.00876
     0.19069
     0.54529
     0.76691
     0.89988
     0.81124
     0.83340
     0.86664
     0.77245
     0.83340
     0.93867
     0.69488
     0.53975
     0.66164
     0.42894
     0.14637
     0.08542
     0.09651
     0.04110
     0.06326
    -0.09741
    -0.01431
    -0.11403
    -0.13620
    -0.21931
    -0.23593
     0.00232
    -0.15836
    -0.21931
    -0.20822
    -0.02539
    -0.17498
    -0.21376
    -0.34674
    -0.31349
    -0.37444
    -0.33566
    -0.42985
    -0.50187
    -0.39660
    -0.52403
    -0.58498
    -0.44647
    -0.37998
    -0.59052
    -0.49633
    -0.57944
    -0.28579
    -0.37998
    -0.46863
    -0.39106
    -0.23593
    -0.08079
    -0.09741
    -0.11958
     0.05772
     0.05772
    -0.18606
    -0.09741
     0.05218
    -0.02539
     0.24610
     0.32367
     0.24056
     0.02448
     0.03556
    -0.01985
     0.17407
     0.05772
     0.56191
     1.13259
     1.45394
     1.76421
     0.91096
     0.44556
     0.16299
    -1.08917
    -2.37457
    -2.90647
    -3.03944
    -2.75687
    -3.11147
    -3.90930
    -4.39687
    -4.81795
    -5.05065
    -5.40525
    -5.71552
    -5.83741
    -5.78755
    -5.53268
    -4.73484
    -3.69322
    -2.96741
    -2.04214
    -1.42160
    -1.00052
    -0.60714
    -0.53512
    -0.19714
     0.12975
     0.19624
     0.35691
     0.57299
     0.65056
     0.66718
     0.73921
     0.80015
     0.83894
     0.62840
     0.53975
     0.53975
     0.44002
     0.54529
     0.32921
     0.24056
     0.09097
     0.04664
    -0.10295
     0.04664
     0.50096
     0.10205
    -0.12512
     1.21015
     2.14650
     0.06326
    -0.46863
    -0.80106
     0.34029
     1.40407
     1.94705
     2.45123
     2.91110
     2.36259
     1.53705
     1.02732
     1.89164
     2.29056
     2.80029
     3.33772
     3.62583
     2.88340
     2.46786
     2.21853
     2.12434
     1.93596
     2.03569
     1.64786
     1.81961
     1.73650
     1.26556
     1.22123
     1.05502
     0.70042
     0.50096
     0.16853
     0.27934
     0.29596
     0.30705
     0.88326
     1.17137
     0.72259
     0.30705
     0.50651
     0.49542
     0.60624
     0.63394
     0.51759
     0.48434
     0.51759
     0.37907
     0.29596
     0.29596
     0.51759
     0.61732
     1.05502
     1.08826
     0.98299
     0.29596
    -0.31349
    -0.45201
    -0.29133
     0.40678
     0.89434
     0.86664
     0.71151
     0.44556
     0.10205
     0.06326
     0.42340
     0.30151
     0.33475
     0.45664
     0.52313
     0.78907
     0.93867
     0.93867
     0.95529
     1.11042
     1.09380
     1.16029
     1.29326
     1.29880
     0.96083
     0.40678
     0.26826
     0.01894
