# Supplementary material for: Software algorithm and hardware design for real-time implementation of new spectral estimator
Source: Biomed Eng Online. 2014 May 9;13:61. doi: 10.1186/1475-925X-13-61 (PMC4057578; doi:10.1186/1475-925X-13-61)
Supplement: Additional file 2 — txtfiles.zip. [file 1475-925X-13-61-S2.zip › FILE006.TXT]

     0.12703
    -0.36601
    -0.30732
    -0.15471
     0.23268
     0.04486
    -0.44818
    -0.38949
    -0.53036
    -0.27210
     0.00964
    -0.27210
    -0.51862
    -0.33079
    -0.30732
    -0.40123
     0.03312
     0.22094
    -0.37775
    -0.21340
    -0.10775
    -0.01384
     0.05660
    -0.04906
    -0.22514
     0.12703
     0.50268
     0.36181
     0.39703
     0.06833
    -0.11949
    -0.28384
     0.67877
     0.91355
     0.50268
     0.38529
    -0.14297
    -0.01384
     0.64355
     0.46746
     0.56138
     0.72572
     0.70224
     0.02138
     0.25616
     0.10355
     0.11529
    -0.01384
     0.13877
     0.81964
     0.33833
     0.33833
     0.15051
    -0.02558
     0.23268
     0.00964
     0.04486
     0.02138
     0.22094
     0.11529
     0.57311
     0.57311
     0.60833
     0.26790
     1.00746
     2.36919
     2.82702
     3.74267
     4.03614
     2.72137
     1.12485
    -2.30296
    -4.45121
    -5.10860
    -0.06080
     3.57832
     0.54964
    -2.61991
    -3.45339
    -4.65077
    -4.96773
    -4.48643
    -4.26338
    -4.27512
    -3.81730
    -3.20687
    -2.15035
    -1.62209
    -0.98818
    -0.87079
    -0.27210
     0.17399
     0.36181
     0.53790
     0.62007
     0.49094
     0.50268
     0.81964
     0.94877
     0.67877
     0.65529
     0.64355
     0.31486
     0.62007
     0.56138
     0.38529
     0.64355
     0.57311
     0.58485
     0.83137
     0.67877
     0.60833
     0.26790
     0.37355
     0.84311
     0.54964
     0.63181
     0.53790
     0.20920
     0.40877
     0.73746
     0.50268
     0.43225
     0.49094
     0.49094
     0.51442
     0.77268
     0.35007
     0.13877
    -0.14297
     0.44398
     0.54964
     0.37355
     0.43225
     0.09181
     0.22094
     0.02138
    -0.08427
     0.02138
     0.12703
    -0.01384
    -0.10775
     0.02138
     0.38529
     0.09181
    -0.38949
     0.15051
     0.35007
     0.00964
    -0.00210
    -0.16645
     0.05660
     0.12703
     0.04486
    -0.16645
     0.13877
     0.17399
     0.18573
     0.00964
     0.27964
     0.08007
    -0.42471
    -0.07253
     0.54964
     0.19746
    -0.15471
     0.20920
     0.18573
     0.25616
     0.22094
     0.24442
     0.35007
     0.33833
     0.15051
     0.26790
     0.47920
     0.46746
     0.25616
     0.06833
     0.79616
     0.66703
     0.56138
     0.71398
     0.59659
     0.46746
     0.43225
     0.65529
     0.74920
     0.67877
     0.52616
     0.57311
     0.42051
     0.49094
     0.25616
    -0.18993
     0.30312
     0.50268
    -0.00210
     0.13877
    -0.07253
    -0.29558
    -0.21340
    -0.14297
     0.25616
    -0.06080
    -0.04906
    -0.24862
     0.08007
     0.18573
     0.11529
    -0.10775
     0.46746
     1.19529
     1.65311
     2.85050
     3.39049
     1.78224
    -0.51862
    -2.91339
    -5.24947
    -6.91642
    -3.77034
    -0.20166
     2.14615
     1.30094
    -2.71383
    -5.44903
    -5.66034
    -5.06164
    -4.23991
    -2.93687
    -1.98600
    -1.26992
    -0.40123
     0.16225
     0.60833
     1.10137
     1.57094
     1.47702
     1.37137
     1.55920
     1.58268
     1.31268
     1.23050
     1.31268
     1.66485
     1.33615
     1.12485
     1.00746
     1.17181
     0.92529
     0.57311
     0.60833
     0.66703
     0.74920
     0.64355
     0.44398
     0.73746
     0.43225
    -0.20166
     0.35007
     0.64355
     0.38529
     0.50268
     0.39703
     0.25616
     0.19746
     0.31486
     0.54964
     0.57311
     0.39703
     0.30312
     0.53790
     0.64355
     0.50268
     0.20920
     0.38529
     0.52616
     0.18573
     0.37355
     0.51442
     0.43225
     0.08007
     0.24442
     0.32659
     0.45572
     0.47920
     0.32659
     0.35007
     0.18573
     0.36181
     0.13877
     0.37355
     0.46746
     0.15051
     0.12703
     0.58485
     0.50268
     0.24442
     0.22094
     0.13877
     0.30312
     0.57311
     0.32659
     0.13877
     0.27964
     0.18573
     0.38529
     0.02138
     0.58485
     0.42051
     0.25616
     0.27964
     0.23268
     0.05660
     0.10355
    -0.08427
     0.37355
     0.27964
     0.37355
     0.18573
     0.11529
     0.12703
    -0.38949
    -0.08427
     0.16225
     0.30312
    -0.09601
    -0.11949
    -0.11949
    -0.33079
    -0.23688
    -0.17819
    -0.06080
    -0.09601
    -0.43645
    -0.82384
    -1.03514
    -0.88253
    -0.62427
    -0.80036
    -0.54210
    -0.41297
    -0.69471
    -0.76514
    -0.90601
    -0.58905
    -0.87079
    -0.64775
    -0.42471
    -0.14297
     0.37355
    -0.02558
     0.42051
     1.48876
     2.12267
     2.01702
    -0.53036
    -2.54948
    -4.11078
    -5.46077
    -2.71383
     0.62007
     0.74920
    -0.48340
    -0.92949
    -2.05644
    -3.10122
    -3.32426
    -2.66687
    -1.76296
    -0.83557
    -0.23688
     0.17399
     1.38311
     1.39485
     1.14833
     1.57094
     1.62963
     1.41833
     1.16007
     0.83137
     0.85485
     0.86659
     0.60833
     0.57311
     0.32659
     0.24442
     0.29138
     0.39703
     0.30312
     0.50268
     0.00964
    -0.09601
     0.06833
     0.31486
    -0.00210
    -0.03732
    -0.20166
     0.00964
     0.09181
     0.18573
    -0.06080
     0.00964
    -0.18993
    -0.22514
    -0.06080
     0.33833
    -0.35427
    -0.17819
     0.06833
     0.12703
     0.29138
     0.03312
    -0.10775
     0.04486
     0.13877
     0.40877
     0.29138
     0.05660
     0.23268
     0.06833
    -0.11949
     0.46746
     0.18573
     0.20920
     0.35007
     0.27964
     0.09181
     0.10355
    -0.20166
     0.02138
     0.42051
     0.29138
    -0.06080
    -0.00210
     0.25616
     0.11529
    -0.09601
     0.30312
     0.46746
    -0.15471
    -0.07253
     0.09181
     0.22094
    -0.16645
    -0.14297
    -0.03732
     0.15051
    -0.00210
    -0.04906
    -0.27210
    -0.21340
    -0.38949
    -0.48340
    -0.01384
     0.22094
    -0.55384
    -0.00210
     0.15051
     0.29138
     0.22094
     0.30312
     0.36181
     0.77268
     1.14833
     1.16007
     0.25616
    -0.33079
    -0.16645
    -0.30732
     0.32659
     0.83137
     0.30312
    -0.16645
    -0.47166
    -0.58905
    -0.87079
    -0.88253
    -0.78862
    -0.94123
    -0.70644
    -0.44818
    -0.40123
    -0.33079
    -0.43645
    -0.41297
    -0.34253
     0.33833
     0.24442
    -0.15471
     0.06833
    -0.13123
    -0.09601
     0.20920
     0.16225
     0.05660
     0.30312
     0.13877
     0.18573
     0.44398
     0.15051
     0.20920
     0.20920
     0.85485
     0.97224
     0.58485
     0.69051
     1.39485
     2.25180
     1.44181
    -1.16427
    -3.33600
    -4.93251
    -5.06164
    -2.77252
     1.10137
     2.21659
    -0.71818
    -1.92731
    -2.22079
    -3.10122
    -3.10122
    -2.09166
    -0.96470
     0.19746
     1.07790
     1.48876
     1.77050
     2.12267
     2.42789
     2.28702
     2.13441
     1.89963
     1.85267
     1.10137
     1.19529
     1.71181
     1.19529
     0.81964
     0.91355
     0.92529
     0.92529
     1.01920
     0.52616
     0.44398
     0.56138
     0.73746
     0.59659
     0.72572
     0.47920
     0.45572
     0.12703
     0.89007
     0.89007
     0.47920
     0.51442
     0.35007
     0.56138
     0.44398
     0.40877
     0.47920
     0.11529
     0.10355
     0.26790
     0.43225
     0.23268
    -0.04906
    -0.29558
    -0.26036
     0.26790
    -0.20166
    -0.01384
    -0.31906
    -0.16645
    -0.36601
    -0.20166
    -0.17819
    -0.02558
    -0.13123
    -0.03732
     0.00964
    -0.16645
    -0.24862
    -0.31906
    -0.24862
     0.06833
    -0.08427
     0.10355
    -0.03732
     0.04486
     0.03312
     0.04486
    -0.31906
    -0.00210
     0.12703
    -0.01384
     0.05660
    -0.08427
    -0.04906
     0.08007
     0.12703
     0.46746
     0.37355
     0.25616
     0.71398
     0.26790
     0.47920
     0.23268
    -0.21340
     0.23268
     0.60833
     0.63181
     0.45572
     0.35007
     0.06833
     0.00964
    -0.53036
     0.26790
    -0.33079
    -1.23470
    -0.67123
    -0.36601
    -0.47166
    -0.24862
    -0.42471
    -0.76514
    -0.67123
    -0.72992
    -0.58905
    -0.53036
    -0.30732
    -0.40123
    -0.61253
    -0.36601
     0.10355
     0.15051
     0.08007
    -0.11949
    -0.14297
    -0.11949
    -0.04906
     0.10355
     0.18573
    -0.16645
    -0.01384
     0.17399
     0.46746
     0.03312
    -0.10775
    -0.11949
     0.47920
     0.05660
    -0.01384
     0.22094
    -0.01384
     0.08007
     0.22094
     0.62007
     1.00746
     1.91137
     2.20485
     1.98180
     1.39485
     2.19311
     2.35745
     1.25398
    -0.72992
    -4.16947
    -2.88991
     1.39485
     1.97006
     0.71398
    -0.62427
    -1.73948
    -2.66687
    -2.94861
    -2.74904
    -2.77252
    -2.00948
    -1.30514
    -0.85905
    -0.84731
     0.02138
     0.32659
     0.06833
     0.30312
     0.38529
     0.26790
     0.33833
     0.40877
     0.29138
     0.36181
     0.37355
     0.26790
     0.39703
     0.35007
     0.23268
    -0.23688
     0.12703
     0.25616
     0.36181
     0.05660
     0.26790
     0.06833
     0.00964
     0.23268
     0.30312
     0.42051
     0.12703
     0.35007
    -0.07253
     0.23268
     0.11529
    -0.04906
    -0.35427
     0.24442
     0.18573
     0.18573
     0.04486
     0.15051
    -0.26036
    -0.20166
    -0.34253
     0.00964
    -0.03732
    -0.15471
    -0.24862
    -0.08427
     0.26790
     0.00964
    -0.41297
     0.10355
     0.09181
    -0.00210
     0.09181
     0.27964
     0.13877
    -0.01384
     0.19746
     0.35007
     0.56138
     0.45572
    -0.01384
     0.00964
     0.51442
     0.66703
     0.16225
     0.39703
     0.16225
    -0.00210
     0.31486
     0.44398
     0.36181
     0.19746
     0.15051
     0.26790
     0.30312
     0.09181
    -0.21340
    -0.49514
    -0.34253
     0.02138
    -0.23688
    -0.33079
     0.11529
    -0.15471
    -0.36601
    -0.23688
    -0.33079
    -0.78862
    -0.48340
    -0.44818
    -0.09601
    -0.02558
     0.06833
    -0.06080
     0.00964
     0.02138
    -0.03732
    -0.09601
     0.23268
     0.23268
    -0.01384
     0.27964
     0.00964
     0.22094
     0.08007
     0.15051
     0.09181
     0.43225
     0.15051
    -0.10775
     0.02138
    -0.03732
     0.09181
    -0.24862
    -0.03732
     0.13877
     0.17399
     0.26790
     0.26790
     0.16225
     0.05660
     0.42051
     0.73746
     1.51224
     2.39267
     3.07354
     3.80136
     3.67223
     1.92311
    -2.49078
    -3.61774
    -1.51644
     3.29658
     2.18137
     0.47920
    -0.26036
    -1.12905
    -2.11513
    -2.36165
    -2.20905
    -2.26774
    -2.02122
    -1.96253
    -1.76296
    -1.18775
    -1.02340
    -0.72992
     0.08007
    -0.38949
    -0.01384
     0.22094
     0.50268
     0.40877
     0.13877
    -0.06080
     0.02138
     0.30312
    -0.02558
     0.10355
    -0.08427
    -0.10775
     0.05660
    -0.09601
     0.42051
     0.16225
    -0.27210
     0.16225
    -0.17819
     0.24442
    -0.02558
    -0.26036
    -0.15471
     0.18573
     0.40877
     0.20920
     0.49094
     0.42051
     0.30312
     0.05660
     0.49094
     0.38529
     0.18573
     0.50268
     0.43225
     0.19746
     0.26790
     0.40877
     0.27964
     0.33833
     0.49094
    -0.09601
    -0.45992
    -0.35427
    -0.06080
    -0.02558
    -0.29558
    -0.14297
    -0.31906
    -0.34253
    -0.07253
    -0.01384
    -0.42471
    -0.65949
    -0.56558
    -0.21340
    -0.06080
     0.20920
    -0.23688
    -0.26036
    -0.06080
    -0.11949
    -0.06080
     0.32659
    -0.18993
    -0.31906
    -0.01384
     0.08007
     0.32659
    -0.04906
    -0.13123
    -0.03732
     0.49094
     0.38529
     0.29138
     0.30312
     0.12703
     0.26790
     0.08007
     0.60833
     0.47920
     0.18573
     0.32659
     0.51442
     0.78442
     0.50268
     0.08007
     0.23268
     0.44398
     0.49094
     0.44398
     0.39703
     0.29138
     0.05660
     0.15051
     0.59659
     0.64355
     0.15051
     0.37355
     0.50268
     0.45572
     0.49094
     0.64355
     0.78442
     1.04268
     1.55920
     1.35963
     1.58268
     1.68833
     1.12485
    -0.47166
    -1.71601
    -0.98818
     0.70224
    -0.31906
    -0.68297
    -0.75340
    -0.65949
    -0.74166
    -1.37557
    -1.63383
    -1.38731
    -1.34035
    -1.11731
    -0.71818
    -0.53036
    -0.14297
    -0.08427
     0.67877
     0.67877
     0.64355
     0.96050
     0.77268
     1.08963
     0.67877
     0.38529
     0.35007
     0.78442
     0.60833
     0.50268
     0.23268
     0.51442
     0.49094
     0.24442
     0.60833
     0.69051
     0.30312
     0.38529
     0.62007
     0.51442
     0.74920
     0.25616
     0.18573
     0.51442
     0.85485
     0.69051
     0.57311
     0.43225
     0.15051
     0.11529
     0.36181
     0.86659
     0.10355
     0.12703
     0.11529
     0.31486
     0.29138
     0.13877
    -0.13123
     0.03312
    -0.04906
    -0.10775
    -0.02558
    -0.24862
    -0.23688
    -0.47166
    -0.34253
     0.71398
     0.05660
     0.17399
     0.13877
    -0.07253
    -0.18993
    -0.83557
    -1.21123
    -1.51644
    -2.16209
    -1.95079
    -1.58688
    -0.74166
    -1.02340
    -1.51644
    -2.29122
    -1.99774
    -2.37339
    -2.19731
    -1.86861
    -1.68079
    -1.23470
    -0.83557
    -0.47166
    -0.17819
    -0.00210
     0.04486
     0.13877
     0.19746
     0.12703
     0.06833
     0.20920
     0.29138
     0.71398
     0.08007
     0.23268
     0.30312
     0.30312
     0.50268
     0.16225
     0.25616
     0.32659
     0.27964
     0.42051
     0.52616
     0.49094
     0.27964
     0.24442
     0.36181
     1.01920
     0.31486
     0.25616
     0.26790
     0.17399
     0.26790
     0.15051
    -0.02558
    -0.10775
     0.10355
     0.26790
     0.56138
     0.35007
     0.39703
     0.13877
    -0.07253
     0.39703
     0.19746
    -0.00210
    -0.04906
    -0.04906
     0.02138
    -0.06080
    -0.22514
    -0.28384
    -0.48340
    -0.78862
    -1.15253
    -1.16427
    -0.91775
    -1.12905
    -1.63383
    -0.77688
    -0.57731
    -0.83557
    -0.68297
    -0.78862
    -0.70644
    -0.53036
    -0.17819
    -0.27210
    -0.07253
     0.18573
     0.05660
     0.40877
     0.49094
     0.50268
    -0.04906
     0.38529
     0.42051
     0.25616
     0.39703
     0.37355
     0.29138
     0.36181
     0.30312
     0.26790
     0.44398
     0.33833
     0.39703
     0.33833
     0.26790
     0.22094
    -0.01384
     0.09181
     0.50268
     0.24442
     0.06833
    -0.01384
     0.36181
     0.29138
     0.11529
     0.16225
     0.22094
     0.24442
     0.44398
     0.58485
     0.66703
     0.52616
     0.79616
     0.73746
     1.59441
     1.23050
     1.05442
     1.28920
     0.84311
     0.60833
     0.25616
     0.30312
     0.27964
     0.15051
     0.37355
     0.18573
     0.00964
    -0.07253
    -0.84731
    -1.29340
    -1.09383
    -0.83557
    -1.05862
    -1.01166
    -1.23470
    -0.98818
    -0.74166
    -0.80036
    -0.53036
    -0.62427
    -0.41297
    -0.78862
    -0.68297
    -0.40123
    -0.33079
    -0.53036
    -0.49514
     0.04486
     0.09181
    -0.02558
    -0.10775
    -0.16645
    -0.18993
    -0.06080
     0.04486
     0.26790
     0.04486
    -0.03732
     0.06833
     0.15051
     0.29138
     0.32659
    -0.06080
     0.36181
     0.35007
     0.32659
     0.30312
    -0.00210
     0.15051
     0.24442
     0.04486
     0.47920
     0.33833
     0.37355
     0.15051
     0.02138
     0.38529
    -0.03732
    -0.03732
     0.16225
     0.19746
     0.12703
     0.45572
     0.49094
     0.31486
     0.56138
     0.57311
     0.31486
     0.67877
     0.32659
     0.16225
     0.23268
    -0.01384
    -0.07253
    -0.45992
    -0.50688
    -0.63601
    -1.32862
    -1.18775
    -0.70644
    -0.87079
    -1.23470
    -1.28166
    -1.35209
    -1.14079
    -0.85905
    -0.87079
    -0.56558
    -0.61253
     0.06833
    -0.16645
    -0.10775
     0.45572
     0.24442
     0.39703
     0.73746
     0.46746
     0.40877
     0.51442
     0.40877
     0.72572
     0.47920
     0.43225
     0.54964
     0.74920
     0.72572
     0.57311
     0.40877
     0.91355
     0.89007
     0.90181
     1.01920
     0.98398
     0.80790
     0.53790
     0.54964
     0.59659
     0.05660
     0.05660
    -0.43645
    -0.62427
    -0.38949
    -0.21340
    -0.97644
    -0.70644
    -1.25818
    -1.39905
    -0.83557
    -1.18775
    -1.12905
    -1.01166
    -1.09383
    -0.75340
    -0.50688
    -0.08427
    -0.22514
    -0.22514
    -0.04906
     0.27964
    -0.04906
     0.25616
     0.39703
     0.31486
     0.46746
     0.62007
     0.49094
     0.50268
     0.23268
     0.44398
     0.39703
     0.45572
     0.43225
     0.31486
     0.45572
     0.40877
     0.30312
     0.39703
     0.86659
     0.45572
     0.40877
     0.47920
     0.40877
     0.40877
     0.42051
     0.36181
     0.49094
     0.71398
     0.56138
     0.43225
     0.69051
     0.51442
     0.52616
     0.17399
     0.72572
     0.23268
     0.26790
     0.46746
     0.36181
     0.46746
     0.29138
     0.25616
     0.53790
     0.52616
     0.49094
     0.08007
    -0.00210
     0.23268
     0.46746
     0.24442
     0.29138
     0.36181
     0.29138
     0.42051
     0.59659
     0.18573
     0.15051
     0.06833
     0.04486
     0.45572
     0.73746
     0.39703
     0.27964
     0.39703
     0.86659
     0.22094
     0.39703
     0.53790
    -0.38949
    -0.37775
    -0.30732
    -0.34253
    -0.71818
    -0.87079
    -0.96470
    -0.54210
    -0.34253
    -0.82384
    -1.18775
    -1.48122
    -1.03514
    -0.75340
    -0.41297
    -0.09601
    -0.41297
    -0.04906
     0.02138
     0.40877
     0.40877
     0.53790
     0.44398
     0.53790
     0.87833
     0.78442
     0.67877
     0.65529
     0.23268
     0.53790
     0.36181
     0.64355
     0.78442
     0.18573
     0.64355
     0.76094
     0.97224
     0.99572
     1.08963
     1.41833
     1.24224
     1.52398
     1.21876
     1.31268
     1.38311
     1.80572
     1.55920
     2.20485
     2.21659
     0.52616
    -1.37557
    -4.00513
    -5.04990
    -5.00295
    -5.73077
    -4.99121
    -3.19513
    -4.09904
    -5.41381
    -6.57598
    -6.96337
    -6.91642
    -6.82250
    -6.05946
    -4.92077
    -4.25165
    -3.12469
    -2.26774
    -1.22296
    -0.89427
    -0.43645
    -0.31906
     0.27964
     0.40877
     0.79616
     0.58485
     0.40877
     0.27964
     0.66703
     0.70224
     0.92529
     0.78442
     0.69051
     0.73746
     0.86659
     0.71398
     0.92529
     0.71398
     0.70224
     1.16007
     1.30094
     0.87833
     0.87833
     0.67877
     0.70224
     0.53790
     1.14833
     0.99572
     0.70224
     0.45572
     0.62007
     0.79616
     0.73746
     0.35007
     0.24442
     0.43225
     0.69051
     0.36181
     0.70224
     0.53790
     0.39703
    -0.15471
     0.35007
     0.40877
     0.27964
     0.32659
     0.45572
     0.54964
     0.60833
     0.40877
     0.49094
     1.07790
     1.33615
     1.97006
     2.38093
     0.93703
    -0.62427
    -0.36601
     0.32659
    -0.00210
    -0.20166
     0.33833
     0.54964
    -0.02558
    -0.35427
    -0.20166
    -0.75340
    -1.05862
    -0.64775
    -0.87079
    -0.48340
    -0.30732
    -0.22514
     0.31486
     0.29138
     1.07790
     0.87833
     0.72572
     0.94877
     0.84311
     0.89007
     0.65529
     0.38529
     0.62007
     0.49094
     0.65529
     0.56138
     0.56138
     0.00964
     0.24442
     0.12703
     0.60833
     0.45572
    -0.09601
     0.18573
    -0.08427
     0.32659
     0.27964
     0.10355
    -0.03732
     0.08007
     0.52616
     0.17399
     0.30312
     0.16225
     0.13877
     0.00964
    -0.02558
     0.56138
     0.05660
     0.25616
     0.19746
     0.29138
     0.71398
     0.87833
     0.96050
     1.35963
     1.92311
     2.78006
     3.05006
     3.08528
     3.44919
     3.55484
     3.71919
     2.49832
     1.86441
    -0.11949
    -2.07992
    -2.45557
    -2.46731
    -1.84514
    -1.16427
    -1.35209
    -2.45557
    -4.52165
    -5.56642
    -6.07120
    -5.81294
    -5.67207
    -4.77990
    -3.05426
    -2.37339
    -1.77470
    -1.03514
    -0.82384
    -0.16645
     0.24442
     0.47920
     0.45572
     0.59659
     0.69051
     0.83137
     0.87833
     0.90181
     0.94877
     0.43225
     1.04268
     1.00746
     0.69051
     0.63181
     0.78442
     0.65529
     0.74920
     0.57311
     0.73746
     0.83137
     0.89007
     1.60615
     1.06616
     1.01920
     0.91355
     0.78442
     1.20702
     1.68833
     1.70007
     1.53572
     1.84093
     1.13659
     0.25616
     0.26790
     0.77268
     0.80790
    -0.37775
    -1.03514
    -0.81210
    -0.33079
    -0.56558
    -0.91775
    -1.50470
    -0.90601
    -1.04688
    -1.11731
    -1.19949
    -1.50470
    -0.98818
    -0.58905
    -0.18993
    -0.15471
    -0.01384
     0.08007
     0.24442
     0.45572
     0.39703
     0.51442
    -0.13123
     0.57311
     0.58485
     0.23268
     0.43225
     0.31486
     0.50268
     0.80790
     0.47920
     0.33833
     0.31486
     0.33833
     0.51442
     0.58485
     0.98398
     0.96050
     0.36181
     0.71398
     0.63181
     0.59659
     0.76094
     0.51442
     0.54964
     0.52616
     0.37355
     0.72572
     0.84311
     0.69051
     0.44398
     0.39703
     0.40877
     0.24442
     0.19746
     0.03312
     0.77268
     0.29138
     0.37355
     0.11529
     0.47920
     0.29138
     0.15051
     0.12703
     0.52616
     0.35007
     0.69051
     0.26790
     0.71398
     0.94877
     0.91355
     1.19529
     2.06398
     2.54528
     2.78006
     3.27310
     3.22615
     2.99136
     1.81746
     0.25616
    -0.36601
    -0.65949
    -1.09383
    -2.04470
    -3.01904
    -4.07556
    -3.79382
    -4.46295
    -5.34338
    -6.11816
    -6.52903
    -6.39990
    -6.79903
    -6.61120
    -6.02425
    -5.01469
    -3.98165
    -3.13643
    -2.24426
    -1.70427
    -0.88253
    -0.30732
     0.20920
     0.39703
     0.25616
     1.14833
     1.14833
     1.38311
     1.55920
     1.38311
     1.44181
     1.44181
     1.78224
     1.75876
     1.84093
     1.61789
     1.79398
     1.87615
     2.25180
     1.86441
     1.65311
     2.43963
     2.49832
     2.46311
     2.58050
     1.94659
     1.39485
     2.06398
     2.11093
     0.26790
    -0.44818
    -0.29558
     0.64355
     0.86659
     0.50268
     0.15051
    -0.56558
    -1.09383
    -1.14079
    -1.30514
    -0.96470
    -0.75340
    -0.28384
    -0.20166
    -0.22514
     0.26790
     0.65529
     0.44398
     0.25616
     0.45572
     0.38529
     0.45572
     0.11529
     0.53790
     0.58485
     0.32659
     0.40877
     0.36181
     0.19746
    -0.01384
     0.18573
     0.33833
     0.10355
     0.30312
    -0.00210
     0.29138
     0.37355
     0.22094
    -0.08427
    -0.03732
     0.10355
    -0.11949
     0.10355
     0.27964
    -0.22514
    -0.10775
    -0.13123
    -0.10775
     0.05660
     0.10355
    -0.21340
    -0.10775
    -0.40123
    -0.24862
    -0.30732
    -0.47166
     0.13877
    -0.16645
    -0.14297
     0.10355
     0.09181
    -0.13123
    -0.37775
    -0.53036
    -0.07253
     0.13877
    -0.11949
    -0.04906
    -0.20166
     0.00964
    -0.07253
    -0.11949
     0.24442
     0.05660
    -0.07253
     0.24442
     0.31486
     0.63181
     0.53790
     0.79616
     1.33615
     1.64137
     1.79398
     1.95833
     1.17181
    -0.44818
    -1.86861
    -3.20687
    -3.88773
    -1.75122
    -0.47166
     0.15051
    -1.18775
    -1.78644
    -2.19731
    -2.00948
    -1.69253
    -0.37775
     0.24442
     0.53790
     0.93703
     1.47702
     0.78442
    -1.38731
    -0.90601
     2.32224
     2.61571
     2.45137
     1.50050
     0.35007
    -0.67123
    -1.15253
    -1.53992
    -1.36383
    -0.92949
    -0.77688
    -0.53036
    -0.24862
     0.09181
     0.11529
    -0.41297
    -0.11949
    -0.92949
    -0.97644
    -0.95297
    -0.80036
     0.39703
    -0.24862
    -1.22296
    -0.67123
    -0.71818
    -0.37775
    -0.64775
    -0.61253
    -0.28384
     0.02138
     0.10355
     0.53790
     0.76094
     0.76094
     1.10137
     1.17181
     1.17181
     0.97224
     0.74920
     0.76094
     0.70224
     0.79616
     0.60833
     0.40877
     0.24442
     0.46746
     0.16225
     0.46746
     0.62007
    -0.08427
     0.26790
     0.15051
     0.16225
     0.11529
    -0.07253
    -0.23688
     0.12703
     0.33833
     0.13877
     0.27964
    -0.11949
     0.13877
    -0.06080
    -0.21340
     0.35007
     0.05660
    -0.00210
     0.19746
     0.23268
     0.18573
     0.17399
    -0.02558
     0.11529
     0.22094
     0.19746
    -0.00210
    -0.11949
    -0.11949
    -0.00210
    -0.08427
     0.16225
     0.29138
    -0.11949
     0.11529
     0.08007
     0.03312
     0.11529
    -0.10775
    -0.09601
     0.19746
     0.22094
     0.15051
     0.32659
     0.23268
     0.22094
    -0.03732
     0.37355
     0.37355
    -0.14297
     0.16225
     0.12703
     0.44398
     0.13877
     0.31486
    -0.24862
     0.39703
     0.38529
     0.40877
    -0.04906
    -0.01384
     0.12703
    -0.15471
     0.30312
     0.50268
     0.06833
     0.35007
     0.09181
     0.30312
     0.18573
     0.25616
    -0.07253
     0.00964
     0.43225
     0.25616
     0.22094
     0.05660
    -0.01384
    -0.02558
     0.05660
     0.58485
     0.24442
    -0.01384
    -0.14297
     0.22094
     0.05660
    -0.06080
    -0.18993
    -0.23688
     0.19746
     0.19746
     0.13877
     0.29138
    -0.08427
    -0.22514
    -0.38949
     0.42051
     0.17399
    -0.02558
     0.03312
    -0.08427
    -0.13123
     0.12703
     0.31486
    -0.04906
     0.29138
     0.08007
     0.43225
     0.85485
     0.80790
     0.91355
     0.79616
     0.79616
     0.71398
    -0.84731
    -1.86861
    -2.45557
    -2.03296
    -0.68297
    -0.08427
    -0.02558
    -0.43645
    -0.96470
    -2.40861
    -4.11078
    -5.87164
    -3.52382
    -1.31688
    -0.63601
    -0.33079
    -2.02122
    -1.44601
    -0.67123
    -1.25818
    -2.07992
    -1.31688
    -0.04906
     0.17399
     0.86659
     0.96050
     0.83137
     0.73746
     0.78442
     0.89007
     0.92529
     1.50050
     1.37137
     1.16007
     1.50050
     1.48876
     1.25398
     1.18355
     0.90181
     0.69051
     0.56138
     0.58485
     0.32659
     0.65529
     0.24442
     0.09181
    -0.43645
     0.04486
     0.26790
    -0.24862
    -0.20166
    -0.54210
    -0.43645
    -0.35427
    -0.31906
    -0.57731
    -0.53036
    -0.43645
    -0.37775
    -0.23688
    -0.29558
    -0.47166
    -0.76514
    -0.42471
     0.08007
    -0.15471
     0.13877
    -0.07253
    -0.13123
     0.12703
     0.25616
     0.13877
     0.43225
     0.35007
     0.50268
     0.49094
     0.78442
     0.33833
     0.42051
     0.31486
     1.06616
     0.79616
     0.62007
     0.54964
     0.54964
     0.45572
     0.46746
     0.47920
     0.44398
     0.63181
     0.42051
     0.50268
     0.60833
     0.46746
     0.45572
    -0.01384
     0.56138
     0.92529
     0.44398
     0.51442
     0.32659
     0.15051
     0.29138
     0.45572
     0.24442
     0.29138
     0.33833
     0.24442
     0.24442
     0.09181
    -0.10775
    -0.56558
     0.12703
     0.15051
    -0.15471
     0.09181
    -0.35427
    -0.13123
    -0.31906
     0.00964
    -0.30732
    -0.11949
    -0.26036
    -0.30732
    -0.14297
    -0.20166
    -0.14297
    -0.54210
    -0.29558
     0.11529
     0.23268
    -0.15471
    -0.29558
    -0.35427
    -0.33079
    -0.24862
    -0.26036
     0.08007
     0.15051
     0.02138
    -0.13123
     0.15051
     0.50268
     0.15051
     0.08007
     0.54964
     0.51442
     0.60833
     0.63181
     0.89007
     0.63181
     0.81964
     0.72572
     0.52616
    -0.56558
    -1.44601
    -0.88253
     0.15051
     0.47920
     0.35007
     0.25616
     0.83137
     0.66703
    -0.22514
    -0.57731
    -2.06818
    -3.33600
    -4.83860
    -5.02642
    -4.16947
    -3.73513
    -2.69035
    -1.79818
    -1.43427
    -2.58470
    -3.28904
    -3.78208
    -3.44165
    -3.99339
    -5.07338
    -2.09166
    -0.51862
     0.65529
     0.94877
     1.06616
     1.23050
     1.06616
     0.89007
     0.69051
     0.50268
     0.35007
     0.58485
     0.26790
     0.09181
     0.64355
     0.23268
     0.56138
     0.59659
     0.62007
     0.62007
     0.63181
     0.70224
     0.51442
     0.39703
     0.05660
     0.31486
     0.13877
     0.20920
     0.30312
     0.12703
     0.45572
     0.39703
     0.12703
     0.32659
     0.04486
     0.06833
    -0.06080
     0.33833
     0.23268
     0.57311
     0.30312
     0.50268
     0.39703
     0.31486
     0.51442
    -0.08427
     0.27964
     0.00964
    -0.29558
     0.46746
     0.18573
     0.12703
    -0.06080
     0.02138
     0.15051
     0.38529
     0.22094
     0.18573
     0.33833
     0.53790
     0.59659
     0.44398
     0.40877
     0.67877
     0.66703
     0.96050
     1.17181
     1.01920
     0.87833
     0.67877
     0.99572
     1.08963
     1.00746
     0.90181
     0.69051
     1.04268
     0.96050
     0.96050
     0.58485
     0.96050
     0.42051
     0.59659
     0.72572
     0.74920
     0.36181
     0.24442
     0.30312
     0.49094
     0.54964
     0.70224
     0.29138
     0.46746
     0.51442
     0.50268
     0.12703
     0.50268
     0.67877
     0.33833
     0.78442
     0.89007
     0.58485
     0.60833
     0.35007
     0.77268
     1.17181
     1.27746
     1.23050
     1.07790
     1.13659
     0.97224
     0.45572
     0.31486
    -0.16645
    -0.69471
    -0.58905
    -0.26036
     0.05660
    -0.50688
    -0.97644
    -1.03514
    -1.24644
    -1.08210
    -1.15253
    -1.23470
    -1.26992
    -0.99992
    -0.20166
     0.03312
     1.08963
     1.31268
     0.58485
    -0.42471
    -0.95297
    -2.17383
    -3.25382
    -1.89209
    -0.10775
     0.37355
     0.12703
    -0.27210
    -1.08210
    -2.12687
    -3.17165
    -4.96773
    -4.22817
    -4.18121
    -1.92731
    -1.01166
    -1.82166
    -1.55166
    -1.51644
    -2.03296
    -2.61991
    -1.88035
    -1.66905
    -1.55166
    -1.10557
    -0.61253
    -0.13123
    -0.09601
     0.40877
     0.84311
     0.71398
     1.24224
     1.40659
     1.32442
     1.18355
     1.12485
     1.12485
     1.40659
     1.39485
     1.34789
     0.90181
     0.58485
     0.79616
     0.56138
     0.89007
     1.10137
     0.52616
     0.36181
     0.69051
     0.39703
     0.57311
     0.45572
     0.26790
     0.51442
     0.57311
     0.32659
     0.30312
     0.23268
     0.43225
     0.12703
     0.30312
     0.67877
     0.50268
     0.42051
     0.70224
     0.71398
     0.65529
     0.30312
     0.54964
     0.76094
     0.89007
     0.98398
     1.00746
     1.24224
     1.31268
     1.31268
     1.23050
     1.43007
     1.04268
     0.74920
     1.04268
     1.08963
     1.17181
     0.79616
     0.47920
     0.46746
     0.46746
     0.38529
     0.20920
     0.18573
    -0.16645
     0.06833
    -0.10775
     0.32659
     0.33833
    -0.06080
     0.06833
     0.27964
     0.27964
     0.23268
     0.03312
    -0.11949
     0.25616
     0.42051
     0.09181
    -0.29558
    -0.18993
    -0.27210
    -0.72992
    -0.35427
     0.13877
    -0.40123
    -1.10557
    -1.25818
    -0.87079
    -0.22514
    -0.50688
    -0.82384
    -0.81210
    -0.87079
    -0.44818
    -0.10775
     0.18573
     0.05660
    -0.23688
    -0.33079
     0.02138
    -0.65949
    -0.88253
     0.13877
     1.44181
     1.79398
     1.23050
     0.98398
     1.20702
     1.28920
     0.47920
    -0.75340
    -1.99774
    -0.81210
    -0.53036
    -0.09601
     0.50268
    -0.31906
    -1.91557
    -2.06818
    -1.91557
    -2.02122
    -2.65513
    -2.90165
    -2.36165
    -1.86861
    -1.78644
    -1.59861
    -1.79818
    -1.56340
    -1.16427
    -1.08210
    -0.77688
    -0.41297
    -0.85905
    -0.65949
    -0.60079
    -0.41297
    -0.37775
    -0.21340
     0.08007
     0.19746
     0.47920
     0.44398
     0.72572
     0.66703
     0.81964
     0.69051
     0.80790
     1.27746
     1.12485
     1.01920
     1.04268
     1.10137
     1.10137
     1.03094
     0.84311
     0.54964
     0.78442
     0.98398
     1.05442
     1.04268
     1.03094
     0.65529
     0.51442
     1.35963
     1.12485
    -0.08427
    -1.35209
    -1.51644
    -1.26992
    -0.41297
    -0.67123
     0.05660
    -0.92949
    -1.70427
    -0.84731
    -0.70644
    -1.21123
    -1.38731
    -1.16427
    -0.74166
    -0.21340
    -0.16645
     0.23268
     0.39703
     0.89007
     0.92529
     0.85485
     0.78442
     0.64355
     0.71398
     0.72572
     0.66703
     0.74920
     0.30312
    -0.00210
     0.24442
     0.65529
     0.31486
     0.38529
     0.35007
     0.19746
     0.20920
     0.51442
     0.39703
     0.51442
     0.66703
     0.62007
     0.74920
     0.66703
     0.71398
     0.38529
     0.40877
     0.67877
     0.03312
    -0.47166
    -0.90601
    -1.22296
    -0.43645
    -0.07253
    -0.31906
    -0.28384
    -0.65949
    -0.87079
    -1.03514
    -0.78862
    -0.92949
    -0.77688
    -0.84731
    -0.09601
    -0.10775
     0.04486
     0.59659
     0.13877
     0.50268
     0.36181
     0.64355
     0.29138
     0.44398
     0.20920
     0.19746
     0.46746
     0.62007
     0.04486
    -1.04688
    -1.53992
    -0.06080
     0.20920
     0.24442
    -0.20166
    -0.67123
    -0.85905
    -0.89427
    -0.77688
    -0.72992
    -0.26036
    -0.03732
     0.08007
     0.29138
     0.35007
    -0.10775
     0.19746
     0.58485
     0.72572
     0.49094
     0.64355
     0.56138
     0.66703
     0.52616
     0.45572
     0.46746
     0.40877
     0.26790
     0.24442
     0.50268
     0.67877
     0.15051
    -0.04906
     0.73746
     0.56138
     0.23268
     0.72572
     0.36181
     0.64355
     0.30312
     0.46746
     0.54964
     0.49094
     0.46746
     0.45572
     0.66703
     0.57311
     0.39703
    -0.00210
     0.39703
     0.50268
     0.11529
     0.03312
    -0.14297
    -0.03732
    -0.36601
     0.04486
     0.11529
     0.00964
     0.08007
     0.00964
     0.04486
    -0.27210
    -0.11949
    -0.23688
    -0.08427
     0.39703
     0.35007
     0.62007
     0.77268
     1.06616
     0.54964
     1.10137
     1.73528
     2.02876
     1.66485
    -0.08427
    -1.24644
    -0.74166
     0.67877
    -0.83557
    -1.99774
    -0.00210
    -0.15471
    -0.85905
    -1.16427
    -1.90383
    -2.02122
    -2.02122
    -1.73948
    -1.21123
    -0.72992
    -0.60079
    -0.34253
     0.03312
     0.27964
     0.52616
     0.02138
     0.56138
     0.67877
     0.60833
     0.54964
     0.40877
     0.22094
     0.15051
     0.10355
     0.23268
    -0.03732
     0.03312
    -0.30732
    -0.15471
     0.09181
    -0.04906
    -0.69471
    -0.21340
    -0.16645
    -0.24862
    -0.03732
    -0.11949
    -0.29558
    -0.55384
    -0.34253
    -0.24862
     0.19746
    -0.08427
    -0.18993
     0.11529
     0.09181
     0.26790
     0.35007
     0.63181
     1.01920
     0.29138
    -0.18993
    -1.03514
    -1.29340
    -0.61253
    -0.04906
     0.02138
    -0.00210
    -0.23688
    -0.81210
    -0.71818
    -1.04688
    -0.98818
    -1.43427
    -1.50470
    -0.64775
    -0.56558
    -0.27210
    -0.10775
    -0.31906
    -0.04906
    -0.36601
    -0.15471
    -0.09601
     0.00964
     0.10355
     0.02138
     0.25616
     0.03312
     0.38529
    -0.08427
     0.29138
     0.08007
     0.08007
     0.42051
     0.25616
     0.23268
     0.10355
     0.04486
     0.47920
     0.39703
     0.58485
     0.20920
     0.43225
     0.51442
     0.51442
     0.15051
     0.49094
     0.77268
     0.63181
     0.60833
     0.65529
     0.39703
     0.27964
     0.20920
     0.42051
     0.47920
     0.70224
     0.32659
     0.18573
     0.08007
     0.56138
     0.19746
     0.47920
     0.54964
     0.44398
     0.67877
     0.43225
     0.27964
    -0.09601
    -0.45992
    -0.83557
    -1.03514
    -0.51862
    -0.85905
    -1.09383
    -0.63601
    -0.88253
    -1.34035
    -1.49296
    -1.03514
    -1.12905
    -1.14079
    -0.83557
    -0.54210
    -0.50688
    -0.38949
    -0.20166
     0.30312
     0.76094
     0.87833
     0.56138
     0.27964
     0.42051
     0.30312
     0.39703
     0.44398
     0.43225
     0.22094
     0.31486
     0.06833
     0.36181
     0.00964
     0.03312
     0.15051
     0.30312
     0.27964
     0.23268
     0.11529
     0.13877
    -0.04906
    -0.34253
    -0.06080
     0.16225
    -0.47166
    -0.29558
    -0.29558
    -0.35427
    -0.70644
    -0.76514
    -0.72992
    -0.60079
    -0.56558
    -0.31906
    -0.36601
    -0.48340
    -0.00210
     0.12703
    -0.00210
     0.63181
     0.09181
     0.46746
     0.47920
     0.08007
    -0.34253
    -0.34253
    -0.68297
    -0.33079
     0.64355
     0.81964
     0.11529
    -0.58905
    -0.50688
    -0.55384
    -0.67123
    -0.23688
    -0.29558
    -0.43645
    -0.22514
     0.22094
     0.65529
     0.38529
     0.03312
     0.23268
     0.36181
     0.60833
     0.43225
     0.22094
     0.23268
     0.54964
     0.27964
     0.96050
     0.58485
     0.22094
     0.49094
     0.44398
     0.80790
     0.71398
     0.25616
     0.26790
     0.53790
     0.60833
     0.51442
     0.22094
     0.52616
     0.25616
    -0.00210
     0.37355
     0.69051
     0.30312
     0.24442
     0.15051
     0.33833
     0.52616
     0.25616
    -0.01384
     0.08007
     0.46746
     0.40877
     0.11529
    -0.01384
    -0.10775
    -0.07253
    -0.10775
     0.42051
     0.08007
    -0.09601
     0.09181
    -0.14297
     0.05660
    -0.11949
    -0.16645
     0.13877
     0.29138
     0.37355
     0.36181
     0.18573
     0.52616
     0.52616
     0.65529
     1.31268
     1.25398
     1.19529
     1.99354
     2.43963
     2.48658
     1.40659
    -1.83340
    -3.08948
    -2.53774
    -2.20905
    -2.76078
    -0.98818
    -0.69471
    -1.22296
    -2.93687
    -2.94861
    -2.97209
    -3.32426
    -3.18339
    -2.66687
    -1.48122
    -0.71818
    -0.30732
     0.20920
     0.57311
     1.17181
     1.46528
     1.52398
     1.50050
     1.57094
     1.06616
     1.31268
     1.20702
     0.06833
     0.40877
     0.73746
     0.76094
     0.64355
     0.30312
     0.25616
    -0.20166
     0.08007
     0.08007
    -0.17819
    -0.03732
    -0.10775
    -0.21340
    -0.37775
     0.27964
    -0.00210
    -0.24862
     0.05660
     0.02138
     0.40877
     0.31486
     0.11529
    -0.03732
    -0.11949
    -0.30732
    -0.54210
    -0.64775
    -0.53036
    -0.63601
    -0.80036
    -0.18993
    -0.20166
    -0.89427
    -1.25818
    -1.50470
    -1.12905
    -0.72992
    -0.77688
    -0.65949
    -0.38949
    -0.26036
    -0.30732
     0.15051
     0.18573
     0.20920
    -0.07253
     0.49094
     0.54964
     0.31486
     0.59659
     0.52616
     0.46746
     0.77268
     0.50268
     0.40877
     0.62007
     0.51442
     0.47920
     0.22094
     0.35007
     0.25616
     0.20920
    -0.11949
     0.31486
     0.30312
     0.20920
     0.19746
    -0.02558
     0.20920
    -0.00210
     0.00964
     0.09181
     0.20920
    -0.06080
     0.31486
     0.09181
     0.12703
     0.17399
    -0.15471
     0.42051
     0.27964
     0.33833
     0.18573
     0.27964
     0.26790
     0.30312
     0.36181
     0.39703
     0.39703
     0.62007
     0.83137
     0.78442
     0.59659
     0.38529
     0.27964
     0.65529
     0.99572
     1.18355
     1.64137
     1.55920
     1.67659
     1.98180
     2.14615
     1.79398
     1.08963
    -0.82384
    -2.90165
    -2.44383
    -1.69253
     0.79616
    -0.20166
    -0.84731
    -1.04688
    -2.47905
    -3.00730
    -3.33600
    -2.74904
    -2.50252
    -1.53992
    -1.12905
    -0.58905
    -0.24862
    -0.30732
     0.16225
     0.84311
     1.00746
     0.84311
     0.67877
     1.39485
     0.79616
     0.38529
     0.39703
     0.30312
    -0.03732
    -0.17819
    -0.55384
     0.05660
    -0.16645
    -0.02558
    -0.15471
    -0.33079
    -0.47166
    -0.76514
    -0.89427
    -0.16645
    -0.18993
    -0.26036
     0.02138
     0.08007
     0.11529
     0.06833
     0.05660
     0.22094
     0.18573
     0.03312
    -0.13123
     0.02138
     0.09181
     0.20920
    -0.38949
    -0.08427
     0.06833
    -0.10775
     0.24442
    -0.09601
    -0.06080
     0.08007
     0.22094
     0.11529
     0.18573
    -0.18993
    -0.33079
     0.16225
     0.67877
     0.32659
    -0.04906
    -0.03732
     0.27964
     0.23268
     0.17399
     0.06833
    -0.07253
     0.02138
    -0.02558
     0.15051
     0.27964
     0.22094
     0.13877
    -0.09601
     0.03312
     0.06833
    -0.15471
    -0.18993
     0.30312
     0.30312
     0.00964
     0.32659
     0.04486
     0.17399
    -0.03732
     0.04486
     0.24442
     0.33833
     0.33833
    -0.02558
     0.49094
     0.51442
     0.38529
    -0.28384
     0.39703
     0.32659
     0.20920
     0.05660
     0.17399
     0.12703
     0.17399
     0.12703
     0.12703
     0.23268
     0.12703
     0.00964
     0.04486
     0.24442
     0.19746
    -0.08427
     0.12703
     0.35007
     0.37355
     0.22094
     0.32659
     0.08007
     0.29138
     0.42051
     0.77268
     1.08963
     1.46528
     1.92311
     2.43963
     3.50788
     4.51744
     1.95833
    -3.45339
    -5.15555
    -4.06382
     0.65529
     2.04050
    -0.10775
    -0.94123
    -1.30514
    -2.02122
    -2.69035
    -3.06600
    -3.08948
    -2.52600
    -1.51644
    -0.74166
    -0.35427
     0.22094
     0.97224
     1.34789
     1.45355
     1.74702
     1.66485
     1.37137
     1.28920
     0.87833
     0.83137
     1.01920
     0.50268
     0.23268
    -0.22514
    -0.23688
    -0.09601
    -0.56558
    -0.11949
    -0.09601
    -0.49514
    -0.26036
    -0.53036
    -0.29558
    -0.72992
    -0.74166
    -0.33079
    -0.06080
     0.11529
    -0.16645
    -0.56558
    -0.26036
     0.04486
     0.04486
     0.02138
    -0.00210
    -0.26036
    -0.26036
     0.05660
    -0.06080
    -0.33079
    -0.24862
    -0.30732
     0.17399
     0.30312
    -0.11949
    -0.07253
     0.00964
     0.05660
    -0.21340
    -0.13123
     0.44398
     0.02138
     0.20920
     0.17399
     0.36181
     0.09181
    -0.08427
    -0.03732
    -0.03732
     0.11529
     0.31486
    -0.11949
    -0.01384
    -0.13123
     0.06833
    -0.17819
     0.06833
     0.12703
    -0.17819
    -0.07253
     0.13877
    -0.00210
    -0.26036
    -0.28384
    -0.16645
     0.08007
     0.10355
    -0.17819
    -0.09601
     0.08007
    -0.06080
    -0.54210
    -0.14297
     0.32659
    -0.14297
    -0.06080
    -0.09601
     0.18573
    -0.26036
    -0.47166
    -0.16645
     0.42051
     0.15051
     0.03312
    -0.22514
    -0.10775
    -0.15471
     0.04486
     0.00964
     0.53790
    -0.13123
     0.09181
     0.26790
     0.25616
     0.19746
    -0.21340
    -0.14297
    -0.11949
     0.56138
     0.60833
     0.35007
     0.29138
     0.27964
     0.40877
     0.38529
     1.20702
     1.45355
     2.24006
     3.36702
     4.81092
     4.44701
     1.91137
    -3.06600
    -6.99859
    -5.71903
    -1.48122
     2.81528
     3.93049
     0.60833
    -1.96253
    -3.94643
    -4.14599
    -3.69991
    -3.47687
    -2.33818
    -2.04470
    -0.69471
    -0.22514
    -0.04906
     0.42051
     0.96050
     1.14833
     1.26572
     0.93703
     0.83137
     0.73746
     0.24442
     0.63181
     0.62007
     0.27964
     0.18573
     0.31486
     0.35007
     0.46746
     0.16225
     0.17399
     0.42051
     0.54964
     0.65529
     0.64355
     0.52616
     0.37355
    -0.22514
    -0.29558
     0.49094
     0.40877
    -0.00210
     0.26790
     0.13877
    -0.11949
    -0.31906
    -0.26036
    -0.15471
    -0.18993
    -0.17819
    -0.08427
    -0.15471
    -0.40123
    -0.23688
    -0.28384
     0.25616
     0.04486
    -0.11949
    -0.06080
     0.08007
     0.06833
     0.02138
    -0.22514
    -0.36601
    -0.18993
     0.06833
     0.11529
    -0.13123
    -0.14297
    -0.20166
    -0.44818
     0.13877
    -0.08427
    -0.21340
    -0.40123
    -0.08427
    -0.17819
    -0.03732
    -0.17819
    -0.20166
    -0.13123
     0.06833
    -0.02558
     0.12703
    -0.02558
    -0.22514
    -0.45992
     0.00964
     0.58485
    -0.03732
    -0.10775
    -0.06080
     0.02138
     0.11529
    -0.11949
     0.03312
    -0.24862
     0.10355
     0.04486
     0.11529
     0.13877
    -0.26036
    -0.37775
    -0.16645
     0.26790
    -0.00210
    -0.10775
    -0.08427
    -0.26036
    -0.08427
    -0.01384
    -0.16645
    -0.16645
     0.03312
     0.15051
     0.08007
     0.09181
     0.04486
    -0.13123
    -0.27210
     0.43225
     0.22094
     0.04486
     0.31486
     0.08007
     0.27964
     0.29138
     0.39703
     0.64355
     0.77268
     0.71398
    -0.04906
    -0.34253
    -0.14297
     0.73746
     2.16963
     3.35528
     4.14179
     1.86441
    -1.23470
    -4.83860
    -2.94861
     0.45572
     1.32442
     1.07790
     0.50268
    -0.75340
    -1.72774
    -1.73948
    -1.83340
    -1.95079
    -1.96253
    -1.35209
    -0.77688
    -0.67123
    -0.58905
    -0.29558
    -0.06080
     0.39703
     0.43225
     0.27964
     0.19746
     0.35007
     0.42051
     0.39703
     0.53790
    -0.02558
    -0.16645
    -0.23688
     0.10355
     0.18573
    -0.20166
    -0.11949
    -0.45992
    -0.26036
    -0.43645
    -0.30732
    -0.45992
    -0.23688
    -0.35427
    -0.26036
    -0.30732
    -0.04906
    -0.41297
    -0.56558
    -0.11949
     0.10355
    -0.36601
    -0.01384
    -0.34253
    -0.27210
    -0.33079
    -0.22514
    -0.29558
    -0.06080
     0.08007
    -0.30732
     0.12703
    -0.07253
    -0.13123
    -0.42471
    -0.24862
     0.16225
    -0.27210
    -0.08427
     0.05660
    -0.15471
    -0.18993
    -0.03732
    -0.23688
    -0.09601
     0.05660
    -0.04906
     0.03312
    -0.08427
    -0.04906
    -0.06080
    -0.29558
     0.30312
     0.02138
     0.17399
     0.09181
    -0.10775
    -0.02558
    -0.03732
     0.06833
     0.12703
    -0.04906
     0.17399
     0.45572
     0.25616
     0.17399
     0.03312
    -0.26036
    -0.01384
     0.29138
     0.13877
     0.22094
    -0.03732
    -0.02558
     0.09181
     0.03312
     0.02138
     0.06833
     0.09181
    -0.08427
    -0.00210
    -0.02558
     0.04486
    -0.36601
     0.06833
     0.06833
     0.04486
     0.13877
    -0.02558
    -0.22514
     0.11529
     0.42051
     0.46746
     0.70224
    -0.45992
    -0.89427
    -0.78862
    -0.71818
     0.37355
     1.14833
     1.75876
     2.58050
     2.07572
     0.11529
    -2.57296
    -2.30296
    -0.13123
     0.93703
     1.73528
     1.59441
     1.12485
     0.33833
     0.04486
     0.19746
     0.52616
     0.49094
     0.47920
    -0.11949
    -0.57731
    -0.55384
     0.17399
     0.26790
     0.50268
     0.57311
     0.13877
    -0.15471
    -0.35427
    -0.42471
    -0.63601
    -0.67123
    -0.64775
    -0.57731
    -0.72992
    -0.26036
    -0.18993
    -0.26036
    -0.09601
    -0.33079
    -0.13123
    -0.33079
    -0.22514
    -0.11949
    -0.17819
    -0.07253
    -0.31906
    -0.13123
    -0.07253
    -0.09601
    -0.54210
    -0.13123
     0.05660
    -0.13123
    -0.16645
    -0.33079
    -0.20166
    -0.23688
    -0.30732
    -0.07253
    -0.21340
     0.09181
    -0.23688
    -0.33079
    -0.15471
    -0.15471
    -0.54210
    -0.51862
     0.00964
    -0.14297
    -0.14297
    -0.02558
     0.02138
    -0.31906
    -0.17819
    -0.29558
     0.02138
     0.09181
    -0.11949
    -0.21340
    -0.14297
     0.27964
    -0.04906
    -0.20166
     0.15051
     0.10355
    -0.15471
     0.32659
     0.24442
    -0.16645
     0.12703
    -0.13123
     0.38529
     0.30312
     0.37355
     0.03312
     0.09181
     0.31486
     0.30312
    -0.22514
     0.23268
     0.23268
     0.09181
     0.39703
     0.45572
     0.33833
     0.19746
    -0.00210
     0.17399
     0.56138
     0.52616
     0.26790
     0.25616
     0.38529
     0.46746
     0.05660
     0.45572
     0.74920
     0.33833
     0.30312
     0.58485
     0.45572
     0.16225
     0.25616
     0.23268
     0.30312
     0.45572
     0.57311
     0.33833
     0.36181
     0.24442
     0.29138
    -0.16645
     0.31486
    -0.15471
     0.45572
     1.01920
     1.18355
     0.63181
    -0.33079
     0.05660
     0.47920
     1.24224
    -0.64775
    -2.22079
    -1.46948
    -0.22514
     0.46746
     0.20920
    -0.68297
    -0.67123
    -0.99992
    -0.90601
    -1.10557
    -1.01166
    -0.95297
    -0.57731
    -0.41297
    -0.01384
     0.50268
     0.70224
    -0.02558
    -0.78862
    -0.53036
    -0.54210
     0.17399
     0.02138
    -0.30732
    -0.23688
    -0.42471
    -0.50688
    -0.89427
    -0.76514
    -0.13123
    -0.30732
    -0.23688
    -0.49514
    -0.51862
    -0.15471
    -0.11949
    -0.07253
    -0.15471
     0.30312
    -0.16645
    -0.09601
     0.06833
     0.00964
     0.02138
    -0.06080
    -0.40123
    -0.07253
     0.10355
     0.17399
     0.04486
    -0.29558
    -0.23688
    -0.16645
    -0.16645
     0.18573
    -0.15471
    -0.23688
     0.00964
    -0.00210
     0.13877
    -0.13123
    -0.42471
    -0.13123
     0.08007
     0.17399
    -0.08427
    -0.16645
    -0.22514
     0.10355
    -0.31906
     0.11529
     0.04486
    -0.31906
    -0.09601
    -0.07253
     0.04486
    -0.23688
    -0.21340
    -0.33079
    -0.10775
     0.09181
     0.04486
     0.09181
     0.15051
    -0.16645
    -0.31906
    -0.08427
     0.16225
    -0.11949
    -0.09601
     0.18573
     0.24442
     0.12703
    -0.30732
    -0.20166
    -0.00210
     0.22094
     0.12703
    -0.04906
    -0.15471
    -0.24862
    -0.27210
     0.00964
     0.23268
    -0.10775
    -0.44818
    -0.34253
    -0.27210
    -0.03732
    -0.14297
    -0.49514
    -0.44818
     0.10355
     0.03312
    -0.08427
    -0.07253
    -0.41297
    -0.35427
    -0.21340
     0.43225
    -0.03732
    -0.40123
     0.17399
     0.22094
     0.09181
     0.06833
    -0.21340
     0.00964
     0.24442
     0.42051
     0.39703
     0.40877
     0.45572
     0.35007
     0.18573
     0.39703
     0.13877
     0.47920
     0.67877
     0.58485
    -0.03732
     0.04486
     0.70224
     2.46311
     4.70527
     3.73093
    -0.44818
    -3.60600
    -5.13208
    -3.04252
     0.70224
     2.92093
     1.47702
    -1.79818
    -2.84296
    -2.64339
    -1.84514
    -2.26774
    -2.26774
    -2.53774
    -2.12687
    -1.88035
    -1.61035
    -1.22296
    -1.07036
    -0.84731
    -0.76514
    -0.40123
    -0.10775
    -0.36601
    -0.84731
    -0.71818
    -0.55384
    -0.55384
    -0.42471
    -0.67123
    -0.60079
    -0.17819
    -0.04906
     0.20920
    -0.03732
     0.12703
    -0.13123
    -0.15471
     0.49094
     0.47920
     0.15051
     0.20920
     0.42051
     0.47920
     0.32659
     0.23268
     0.30312
     0.30312
     0.72572
     0.31486
     0.43225
     0.22094
     0.37355
    -0.01384
     0.66703
     0.70224
     0.20920
     0.25616
     0.31486
     0.31486
     0.26790
     0.33833
     0.25616
     0.11529
     0.30312
     0.27964
     0.53790
     0.54964
     0.25616
    -0.24862
    -0.00210
     0.78442
     0.27964
     0.24442
     0.26790
     0.35007
     0.35007
     0.32659
     0.25616
     0.35007
     0.35007
     0.39703
     0.40877
     0.45572
     0.31486
     0.15051
    -0.02558
     0.54964
     0.49094
     0.19746
     0.09181
     0.31486
     0.25616
     0.24442
     0.25616
    -0.16645
     0.13877
     0.10355
     0.11529
     0.18573
     0.15051
    -0.08427
    -0.49514
     0.30312
     0.20920
    -0.04906
     0.11529
     0.05660
     0.16225
     0.09181
    -0.01384
     0.19746
     0.32659
     0.22094
     0.25616
     0.27964
     0.23268
     0.19746
    -0.03732
     0.39703
     0.62007
     0.36181
     0.35007
     0.25616
     0.24442
    -0.06080
    -0.07253
     0.11529
     0.06833
     0.36181
     0.51442
     0.22094
     0.27964
    -0.00210
    -0.47166
    -0.21340
     0.37355
     0.27964
     0.02138
    -0.89427
    -0.97644
     0.37355
     2.05224
     1.14833
    -2.36165
    -4.83860
    -4.28686
    -1.34035
     1.67659
     1.88789
    -0.26036
    -2.51426
    -2.84296
    -2.06818
    -0.41297
     0.27964
    -1.18775
    -1.05862
    -0.21340
     0.11529
     0.37355
     0.39703
     0.39703
     0.22094
     0.16225
     0.20920
     0.00964
    -0.35427
    -0.00210
     0.06833
    -0.22514
     0.10355
    -0.09601
    -0.11949
     0.08007
     0.11529
     0.05660
     0.42051
     0.12703
     0.22094
     0.27964
     0.45572
     0.46746
    -0.00210
     0.35007
     0.66703
     0.40877
     0.59659
     0.44398
     0.36181
     0.38529
     0.39703
     0.47920
     0.47920
     0.44398
     0.37355
     0.33833
     0.37355
     0.35007
    -0.01384
    -0.00210
     0.27964
     0.20920
     0.10355
     0.26790
     0.08007
     0.25616
     0.19746
     0.10355
     0.08007
     0.35007
     0.24442
     0.09181
     0.23268
     0.19746
     0.12703
    -0.10775
     0.35007
     0.42051
     0.08007
     0.35007
     0.17399
     0.03312
     0.00964
    -0.15471
     0.12703
     0.04486
     0.02138
    -0.08427
     0.24442
    -0.01384
     0.08007
    -0.38949
    -0.10775
     0.09181
     0.08007
    -0.02558
     0.15051
    -0.20166
    -0.09601
     0.00964
     0.04486
     0.36181
     0.39703
     0.08007
    -0.00210
     0.54964
     0.31486
     0.24442
     0.35007
     0.70224
     0.36181
     1.47702
     4.42353
     0.37355
    -0.67123
    -0.17819
     0.44398
     1.14833
     1.10137
     0.84311
     0.09181
     0.51442
     0.30312
    -0.16645
    -0.92949
    -0.50688
    -0.78862
    -0.56558
    -0.43645
    -0.89427
    -1.44601
    -1.61035
    -1.11731
     0.00964
     0.71398
     1.37137
     1.79398
     1.99354
     0.23268
    -3.72339
    -4.58034
    -0.83557
     0.73746
     0.90181
     1.01920
    -0.11949
    -1.11731
    -2.00948
    -2.29122
    -2.03296
    -1.88035
    -1.52818
    -1.23470
    -0.84731
    -1.04688
    -1.25818
    -0.82384
    -0.76514
    -0.20166
    -0.49514
    -0.35427
    -0.29558
    -0.56558
    -0.42471
    -0.65949
    -0.54210
    -0.47166
    -0.40123
    -0.36601
    -0.61253
    -0.53036
    -0.49514
    -0.65949
    -0.64775
    -0.11949
    -0.29558
    -0.33079
    -0.24862
    -0.14297
    -0.43645
    -0.42471
    -0.47166
    -0.02558
    -0.10775
    -0.45992
    -0.26036
    -0.30732
    -0.09601
    -0.03732
    -0.41297
     0.04486
    -0.31906
    -0.21340
    -0.07253
    -0.13123
    -0.13123
    -0.34253
    -0.10775
    -0.18993
    -0.00210
    -0.16645
    -0.17819
    -0.21340
    -0.11949
     0.03312
    -0.29558
    -0.03732
    -0.03732
    -0.33079
    -0.14297
     0.12703
     0.09181
    -0.24862
    -0.24862
    -0.27210
     0.13877
     0.22094
    -0.01384
    -0.11949
    -0.28384
    -0.11949
     0.03312
    -0.09601
     0.39703
    -0.17819
     0.00964
     0.23268
     0.29138
    -0.08427
    -0.09601
    -0.17819
     0.32659
     0.20920
     0.40877
     0.16225
     0.15051
     0.16225
     0.33833
     0.18573
     0.67877
     0.17399
    -0.04906
     0.12703
     0.23268
     0.32659
     0.18573
    -0.03732
     0.13877
     0.23268
     0.44398
     0.06833
    -0.03732
    -0.01384
    -0.04906
    -0.42471
    -0.04906
    -0.11949
    -0.15471
     0.32659
     0.39703
     0.66703
     0.49094
     0.58485
     1.05442
     1.14833
     1.61789
     0.89007
    -0.50688
    -0.81210
    -0.62427
    -0.28384
     1.61789
     2.72137
     2.33398
     1.28920
    -0.96470
    -3.13643
    -3.04252
    -1.31688
     0.23268
     0.92529
     0.40877
    -0.17819
    -0.74166
    -0.71818
    -0.54210
    -0.47166
    -0.21340
     0.46746
    -0.17819
    -0.06080
     0.40877
     0.53790
     0.70224
     0.64355
     0.54964
     0.77268
     0.97224
     0.59659
     0.69051
     0.17399
     0.16225
     0.23268
    -0.02558
     0.57311
     0.23268
     0.17399
     0.13877
     0.19746
     0.26790
    -0.13123
    -0.13123
    -0.09601
     0.04486
     0.24442
     0.18573
    -0.07253
    -0.06080
    -0.09601
    -0.15471
     0.25616
     0.29138
    -0.22514
    -0.28384
    -0.16645
    -0.03732
    -0.14297
    -0.29558
    -0.31906
    -0.26036
     0.08007
    -0.09601
    -0.20166
    -0.49514
    -0.14297
    -0.56558
    -0.13123
     0.20920
    -0.09601
    -0.28384
     0.16225
     0.09181
     0.08007
     0.00964
     0.12703
     0.10355
     0.52616
     0.39703
     0.17399
     0.17399
     0.42051
     0.36181
     0.46746
     0.91355
     0.51442
     0.37355
     0.45572
     0.57311
     0.64355
     0.51442
     0.17399
     0.39703
     0.58485
     0.86659
     0.79616
     0.32659
     0.37355
     0.06833
    -0.17819
     0.45572
     0.43225
     0.12703
     0.05660
     0.37355
     0.27964
     0.02138
    -0.00210
    -0.09601
    -0.02558
     0.17399
     0.23268
     0.10355
    -0.16645
    -0.75340
    -0.63601
     0.30312
     0.65529
     0.20920
    -0.14297
    -0.08427
     0.08007
     0.33833
    -0.09601
     0.33833
     0.15051
     0.62007
     0.50268
     0.33833
     0.24442
     0.33833
     0.36181
     0.65529
     0.92529
     0.35007
     0.20920
     0.00964
     0.47920
     0.64355
     0.81964
     0.85485
     0.54964
    -0.00210
     0.46746
     0.40877
     0.60833
     0.90181
     0.45572
    -1.25818
    -3.54730
    -3.61774
    -0.87079
     0.59659
    -0.01384
    -1.26992
    -1.69253
    -1.88035
    -1.45775
    -1.73948
    -1.29340
    -0.90601
    -0.56558
    -0.08427
     0.51442
     0.25616
     1.08963
     1.27746
     0.74920
     1.03094
     0.93703
     0.64355
     0.46746
     0.32659
     0.32659
     0.29138
     0.49094
     0.11529
     0.30312
    -0.08427
    -0.18993
    -0.58905
    -0.10775
     0.04486
    -0.16645
    -0.44818
    -0.21340
    -0.42471
    -0.09601
    -0.22514
    -0.17819
    -0.21340
     0.02138
    -0.35427
    -0.09601
    -0.00210
    -0.45992
    -0.40123
    -0.53036
     0.18573
    -0.10775
    -0.24862
    -0.31906
    -0.11949
    -0.30732
    -0.04906
    -0.23688
    -0.29558
    -0.17819
    -0.14297
    -0.28384
     0.18573
     0.03312
    -0.26036
    -0.26036
     0.26790
     0.05660
    -0.01384
     0.17399
    -0.11949
     0.12703
     0.04486
     0.12703
     0.23268
     0.20920
     0.17399
     0.12703
     0.32659
     0.37355
     0.24442
    -0.30732
     0.27964
     0.44398
     0.20920
     0.24442
     0.40877
    -0.07253
     0.09181
     0.31486
     0.19746
     0.20920
     0.10355
     0.03312
     0.32659
     0.17399
     0.37355
     0.06833
     0.35007
     0.62007
     0.11529
     0.43225
     0.58485
     0.46746
     0.30312
     0.64355
     0.46746
     0.33833
     0.33833
     0.52616
     0.50268
     0.57311
     0.33833
     0.04486
     0.35007
     0.86659
     0.77268
     0.25616
    -0.09601
    -0.49514
    -0.64775
    -0.49514
    -0.55384
    -0.47166
    -0.20166
     1.04268
     0.12703
    -1.42253
    -2.02122
    -2.49078
    -2.69035
    -1.04688
     0.44398
     0.36181
    -0.42471
    -0.72992
    -0.63601
    -0.37775
    -0.01384
    -0.07253
     0.18573
     0.58485
     0.67877
     1.28920
     1.00746
     1.20702
     0.49094
     1.10137
     1.24224
     0.90181
     0.77268
     0.51442
     0.50268
     0.18573
     0.19746
     0.13877
     0.20920
     0.15051
    -0.09601
    -0.26036
     0.06833
    -0.11949
    -0.53036
    -0.42471
    -0.09601
    -0.15471
    -0.20166
    -0.23688
    -0.26036
    -0.24862
    -0.10775
    -0.14297
     0.16225
    -0.10775
    -0.29558
    -0.10775
    -0.22514
     0.00964
    -0.01384
    -0.30732
     0.05660
     0.05660
    -0.01384
    -0.17819
    -0.03732
    -0.30732
    -0.36601
    -0.26036
    -0.10775
     0.03312
     0.12703
    -0.20166
    -0.21340
     0.03312
    -0.06080
    -0.29558
     0.06833
     0.06833
    -0.06080
     0.06833
     0.02138
    -0.08427
    -0.04906
     0.05660
     0.18573
     0.18573
     0.22094
     0.13877
    -0.07253
     0.08007
     0.17399
    -0.24862
     0.11529
     0.35007
     0.08007
     0.49094
     0.16225
     0.02138
     0.13877
    -0.11949
     0.08007
     0.38529
     0.30312
    -0.08427
    -0.13123
     0.04486
     0.25616
     0.23268
    -0.00210
     0.60833
     0.06833
     0.23268
     0.46746
     0.24442
     0.22094
     0.26790
     0.30312
     0.89007
     0.83137
     0.74920
     0.89007
     0.84311
     1.18355
     1.06616
     0.56138
     0.49094
     0.53790
     0.73746
     1.06616
     1.01920
     0.64355
     0.17399
    -0.34253
    -0.08427
    -0.03732
    -0.34253
    -0.91775
    -1.17601
    -0.61253
    -0.54210
    -0.92949
    -0.76514
    -0.56558
    -0.95297
    -0.67123
    -0.51862
    -0.42471
    -0.40123
    -0.27210
     0.06833
     0.78442
     1.40659
     0.78442
    -0.24862
    -0.71818
    -0.29558
    -0.67123
    -1.64557
    -2.40861
    -2.79600
    -1.38731
    -1.01166
    -1.24644
    -1.21123
    -1.57514
    -1.79818
    -1.59861
    -0.99992
    -0.72992
    -0.61253
    -0.14297
     0.54964
     0.97224
     1.39485
     1.87615
     1.65311
     1.61789
     1.78224
     1.67659
     1.04268
     0.77268
     0.58485
     0.70224
     0.65529
     0.47920
     0.20920
     0.05660
     0.25616
     0.31486
     0.04486
     0.43225
     0.19746
     0.23268
     0.45572
     0.39703
     0.39703
     0.11529
     0.17399
     0.33833
     0.51442
     0.67877
     0.39703
     0.44398
     0.31486
     0.35007
    -0.03732
     0.13877
     0.33833
    -0.14297
     0.09181
     0.27964
     0.13877
     0.03312
    -0.16645
    -0.18993
    -0.00210
     0.25616
     0.02138
    -0.13123
    -0.27210
    -0.15471
    -0.24862
     0.11529
     0.44398
    -0.13123
    -0.16645
    -0.10775
     0.09181
     0.04486
     0.23268
    -0.26036
    -0.14297
     0.19746
     0.33833
     0.27964
     0.04486
     0.09181
     0.20920
     0.30312
     0.80790
     0.20920
     0.25616
     0.53790
     0.62007
     0.79616
     0.65529
     0.84311
     0.85485
     1.17181
     1.44181
     1.01920
     0.96050
     1.16007
     1.12485
     0.69051
     1.31268
     1.27746
     0.83137
     0.94877
     0.73746
     0.54964
     0.27964
     0.17399
    -0.21340
    -0.29558
    -0.06080
    -0.60079
    -0.74166
    -0.90601
    -0.98818
    -0.92949
    -0.94123
    -0.80036
    -1.01166
    -1.25818
    -0.81210
    -0.75340
    -0.72992
    -0.92949
    -0.85905
    -0.70644
    -0.47166
    -0.42471
    -0.30732
    -0.84731
    -0.65949
    -0.74166
    -0.69471
    -0.20166
    -0.71818
    -0.94123
    -0.50688
    -0.35427
    -0.22514
    -0.27210
    -0.33079
    -0.21340
    -0.09601
     0.05660
    -0.01384
    -0.00210
    -0.16645
     0.05660
     0.03312
     0.78442
     0.37355
     0.09181
     0.08007
     0.10355
     0.09181
     0.15051
    -0.02558
     0.00964
     0.24442
     0.62007
     0.76094
     0.74920
     0.45572
     0.40877
     0.32659
     1.17181
     0.90181
     0.99572
     0.74920
     0.77268
     0.92529
     1.16007
     0.79616
     0.86659
     1.07790
     1.06616
     1.11311
     1.23050
     1.25398
     1.84093
     1.81746
     2.61571
     3.12049
     1.68833
    -1.64557
    -2.77252
    -1.49296
    -0.70644
    -0.14297
    -0.78862
    -1.69253
    -1.16427
    -1.70427
    -2.02122
    -2.73730
    -3.15991
    -3.41817
    -2.87817
    -1.59861
    -1.26992
    -0.87079
    -0.24862
    -0.20166
     0.10355
     0.19746
     0.23268
    -0.00210
     0.29138
     0.30312
     0.22094
     0.13877
     0.00964
    -0.23688
    -0.45992
     0.19746
    -0.10775
    -0.44818
    -0.22514
    -0.26036
    -0.16645
    -0.14297
    -0.21340
    -0.24862
    -0.11949
     0.06833
    -0.00210
     0.11529
    -0.03732
    -0.08427
    -0.42471
     0.22094
     0.44398
     0.20920
     0.18573
     0.24442
     0.09181
    -0.10775
    -0.27210
    -0.74166
    -0.78862
    -1.12905
    -1.75122
    -1.83340
    -1.96253
    -0.85905
    -1.05862
    -2.25600
    -2.69035
    -2.84296
    -2.50252
    -2.12687
    -1.97426
    -2.12687
    -2.19731
    -2.76078
    -2.07992
    -1.68079
    -1.03514
    -1.19949
    -1.30514
    -0.97644
    -1.24644
    -1.09383
    -0.62427
    -0.64775
    -0.63601
    -0.61253
    -0.56558
    -0.16645
    -0.03732
     0.13877
     0.20920
     0.27964
     0.43225
     0.27964
     0.52616
     0.59659
     0.64355
     0.17399
     0.86659
     0.98398
     0.58485
     0.80790
     0.69051
     0.72572
     0.66703
     0.80790
     0.70224
     0.77268
     0.56138
     0.81964
     0.79616
     0.78442
     0.52616
     0.38529
     0.62007
     0.97224
     0.64355
     0.72572
     0.64355
     0.86659
     0.98398
     0.90181
     0.90181
     1.13659
     1.35963
     1.32442
     1.89963
     2.13441
     2.39267
     2.43963
     0.71398
     0.58485
     0.22094
     0.65529
     0.52616
     0.02138
     0.11529
     0.31486
     0.05660
     0.33833
    -0.04906
    -0.67123
    -1.08210
    -0.97644
    -0.57731
    -0.47166
    -0.02558
     0.58485
     0.57311
     0.63181
     0.91355
     1.11311
     0.86659
     1.12485
     0.80790
     0.90181
     0.56138
     0.56138
     0.53790
     0.60833
     0.62007
     0.25616
    -0.09601
     0.20920
     0.25616
     0.15051
     0.23268
     0.04486
    -0.08427
    -0.04906
    -0.17819
     0.22094
     0.25616
     0.29138
     0.32659
     0.36181
     0.54964
     1.16007
     0.97224
     1.05442
     0.38529
    -0.80036
    -0.74166
    -0.07253
    -0.03732
    -0.95297
    -1.68079
    -1.46948
    -1.05862
    -1.22296
    -1.43427
    -1.51644
    -1.72774
    -1.98600
    -2.07992
    -1.98600
    -1.18775
    -1.26992
    -0.78862
    -0.43645
    -0.42471
    -0.49514
    -0.80036
    -1.16427
    -0.64775
    -0.40123
    -0.56558
    -0.87079
    -1.10557
    -1.07036
    -1.03514
    -1.52818
    -1.03514
    -1.01166
    -0.89427
    -0.61253
    -1.77470
    -1.53992
    -0.81210
    -0.76514
    -0.31906
    -0.08427
    -0.33079
    -0.40123
    -0.51862
    -0.37775
    -0.06080
    -0.37775
    -0.26036
    -0.02558
    -0.07253
     0.40877
     0.44398
     0.39703
     0.40877
     0.58485
     0.97224
     1.34789
     1.24224
     0.93703
     0.64355
     0.94877
     1.08963
     0.87833
     0.83137
     1.05442
     0.77268
     0.78442
     0.58485
     0.56138
    -0.11949
    -0.26036
    -0.29558
     0.13877
    -0.03732
    -0.08427
    -0.30732
    -0.27210
    -0.15471
    -0.11949
    -0.43645
    -0.04906
     0.13877
    -0.09601
     0.18573
     0.16225
     0.12703
     0.03312
     0.30312
     0.11529
     0.50268
     0.56138
     0.22094
     0.18573
     0.32659
     0.27964
     0.00964
     0.32659
     0.49094
     0.18573
     0.74920
     0.60833
     0.89007
     0.51442
     0.56138
     0.65529
     1.50050
     1.32442
     1.05442
     1.18355
     1.59441
     0.64355
    -0.06080
    -1.65731
    -2.56122
    -1.65731
    -0.95297
    -0.64775
    -0.71818
    -1.29340
    -1.55166
    -1.59861
    -2.00948
    -2.23252
    -1.90383
    -1.50470
    -0.90601
    -0.21340
     0.06833
     0.44398
     1.00746
     0.81964
     0.91355
     1.16007
     0.73746
     1.01920
     0.47920
     0.67877
     0.63181
     0.90181
     1.00746
     0.64355
     0.80790
     0.93703
     0.62007
     0.71398
     1.03094
     0.92529
     1.18355
     1.80572
     1.95833
     2.01702
     1.60615
     1.12485
     0.81964
     0.53790
     0.12703
     0.27964
     0.18573
    -0.26036
    -0.43645
    -0.20166
    -0.03732
    -1.15253
    -1.92731
    -2.15035
    -2.04470
    -1.95079
    -2.18557
    -1.89209
    -1.85687
    -1.21123
    -1.22296
    -1.56340
    -1.70427
    -1.31688
    -1.08210
    -0.95297
    -0.83557
    -0.53036
    -0.78862
    -0.62427
    -0.48340
    -0.27210
    -0.06080
    -0.51862
    -0.18993
    -0.02558
     0.18573
     0.19746
    -0.02558
     0.12703
     0.15051
     0.05660
    -0.04906
     0.54964
     0.24442
     0.09181
     0.27964
     0.66703
     0.56138
     0.46746
     0.11529
     0.42051
     0.52616
     0.74920
     0.51442
     0.36181
     0.26790
     0.47920
     0.17399
     0.60833
     0.53790
     0.17399
     0.11529
     0.30312
     0.29138
     0.26790
     0.11529
    -0.13123
     0.35007
     0.20920
     0.26790
     0.08007
     0.13877
     0.08007
    -0.09601
     0.26790
     0.51442
     0.03312
     0.03312
     0.24442
     0.16225
     0.26790
    -0.13123
    -0.06080
     0.19746
     0.13877
     0.20920
     0.27964
     0.05660
     0.30312
    -0.02558
     0.49094
     0.72572
     0.35007
     0.43225
     0.69051
     1.14833
     1.32442
     1.01920
     1.18355
     1.82920
     2.18137
     1.13659
     0.11529
    -0.51862
     0.57311
    -0.35427
    -0.84731
    -0.47166
    -0.14297
     0.25616
    -0.30732
    -0.81210
    -1.34035
    -1.34035
    -1.42253
    -1.08210
    -0.45992
    -0.26036
     0.04486
     0.37355
     0.66703
     0.72572
     0.65529
     1.18355
     1.04268
     0.92529
     1.01920
     0.85485
     1.10137
     0.73746
     0.76094
     0.58485
     0.74920
     0.84311
     0.57311
     0.64355
     0.36181
     0.54964
     0.53790
     0.51442
     0.92529
     0.52616
     0.44398
     0.53790
     0.76094
     0.74920
     0.94877
     0.84311
     0.78442
     0.72572
     0.32659
    -0.27210
    -0.74166
    -1.42253
    -1.24644
    -0.98818
    -0.26036
    -0.49514
    -0.96470
    -0.68297
    -1.25818
    -1.78644
    -1.93905
    -1.68079
    -0.91775
    -0.21340
    -0.44818
    -1.04688
    -0.23688
    -0.11949
    -0.07253
    -0.10775
     0.57311
     0.25616
     0.09181
     0.08007
     0.05660
     0.17399
     0.06833
    -0.11949
     0.05660
     0.15051
     0.19746
     0.30312
     0.38529
     0.05660
     0.18573
    -0.40123
     0.27964
     0.32659
    -0.09601
     0.04486
    -0.10775
    -0.04906
     0.26790
    -0.06080
    -0.44818
    -0.28384
    -0.29558
    -0.29558
    -0.43645
    -0.44818
    -0.48340
    -0.76514
    -0.29558
     0.00964
    -0.38949
    -0.68297
    -0.53036
    -0.26036
    -0.38949
    -0.30732
    -0.35427
    -0.00210
     0.11529
     0.30312
     0.64355
     0.73746
     0.64355
    -0.17819
    -0.47166
     0.12703
     0.58485
    -0.42471
    -1.41079
    -1.17601
    -0.38949
     0.04486
    -0.07253
    -0.72992
    -0.80036
    -0.87079
    -0.98818
    -0.62427
    -0.44818
    -0.23688
    -0.41297
     0.43225
     0.49094
     0.46746
     0.64355
     0.45572
     0.77268
     0.71398
     0.57311
     0.56138
     0.47920
     0.38529
     0.38529
     0.51442
     0.37355
     0.20920
    -0.08427
     0.31486
     0.60833
     0.26790
     0.32659
     0.38529
     0.23268
     0.52616
     0.37355
     0.50268
     0.37355
     0.64355
     0.52616
     0.53790
     0.53790
     0.45572
     0.19746
     0.25616
     0.64355
     0.53790
     0.51442
     0.27964
     0.19746
     0.45572
     0.52616
     0.19746
     0.22094
     0.11529
     0.35007
     0.23268
     0.18573
     0.26790
     0.03312
    -0.00210
     0.42051
     0.36181
     0.13877
     0.16225
    -0.37775
    -0.70644
    -0.29558
    -0.14297
    -0.29558
    -0.29558
    -0.23688
    -0.99992
    -1.86861
    -1.59861
    -1.03514
    -0.87079
    -0.57731
    -0.49514
    -0.76514
    -0.56558
    -0.57731
    -0.16645
     0.35007
     0.64355
     0.93703
     0.81964
     0.25616
     0.43225
     0.86659
     1.52398
     0.57311
    -2.00948
    -4.05208
    -3.26556
    -1.28166
    -1.29340
    -2.02122
    -3.21861
    -4.16947
    -4.01686
    -4.19295
    -4.50991
    -4.04034
    -3.52382
    -2.99556
    -2.43209
    -1.92731
    -1.92731
    -1.78644
    -0.60079
    -0.72992
    -0.47166
    -0.22514
    -0.16645
     0.15051
     0.02138
     0.00964
     0.22094
     0.24442
     0.08007
     0.33833
     0.60833
     0.39703
     0.54964
     0.05660
     0.52616
     0.74920
     0.85485
     0.78442
     0.86659
     1.10137
     0.76094
     1.16007
     1.51224
     1.46528
     1.70007
     1.52398
     1.51224
     2.13441
     2.39267
     1.77050
     1.99354
     2.61571
     1.17181
     1.21876
     0.97224
    -1.04688
    -1.57514
    -0.30732
     0.33833
    -0.06080
    -0.60079
    -1.10557
    -1.35209
    -1.32862
    -1.43427
    -1.61035
    -1.36383
    -0.63601
    -0.62427
    -0.02558
     0.22094
     0.52616
     0.43225
     0.85485
     0.89007
     1.11311
     1.08963
     1.06616
     0.85485
     0.92529
     0.96050
     0.69051
     0.58485
     0.78442
     0.80790
     0.57311
     0.86659
     0.56138
     0.64355
     0.27964
     0.52616
     0.79616
     0.58485
     0.63181
     0.47920
     0.39703
     0.36181
     0.58485
     0.42051
     0.80790
     0.51442
     0.42051
     0.63181
     0.46746
     0.32659
    -0.01384
    -0.02558
     0.03312
     0.39703
     0.25616
    -0.00210
    -0.04906
    -0.07253
    -0.45992
    -0.88253
    -0.81210
    -0.71818
    -1.10557
    -0.49514
    -0.53036
    -0.29558
    -0.78862
    -0.37775
    -0.51862
    -0.22514
    -0.18993
    -0.08427
    -0.09601
    -0.08427
    -0.15471
    -0.20166
    -0.48340
    -0.14297
    -0.23688
     0.25616
     0.47920
     0.17399
    -0.11949
    -0.27210
     0.08007
     0.05660
    -1.02340
    -2.73730
    -1.76296
    -1.08210
    -0.14297
    -0.07253
    -0.40123
    -0.37775
    -0.80036
    -1.34035
    -1.38731
    -1.15253
    -0.38949
    -0.09601
     0.36181
     0.19746
    -0.37775
    -0.29558
     0.19746
    -0.06080
    -0.74166
    -0.10775
    -0.16645
    -0.07253
    -0.56558
    -0.95297
    -0.77688
    -0.69471
    -0.67123
    -0.77688
    -1.24644
    -1.19949
    -0.62427
    -0.65949
    -0.70644
    -0.57731
    -0.28384
    -0.10775
     0.06833
     0.32659
     0.43225
     0.09181
     0.38529
     0.24442
     0.65529
     0.38529
     0.39703
     0.39703
     0.64355
     1.16007
     1.03094
     0.89007
     0.67877
     0.60833
     0.73746
     0.96050
     1.28920
     0.90181
    -0.01384
    -0.53036
    -0.28384
     0.05660
    -0.64775
     0.03312
     0.59659
     0.00964
    -0.11949
    -0.55384
    -0.92949
    -0.38949
    -0.34253
    -0.21340
     0.39703
     0.56138
     0.23268
     0.65529
     0.87833
     1.03094
     0.77268
     0.69051
     0.76094
     1.01920
     1.12485
     0.79616
     0.62007
     0.76094
     0.57311
     0.49094
     0.60833
     0.50268
     0.11529
     0.40877
     0.38529
     0.46746
     0.10355
    -0.01384
     0.05660
     0.40877
     0.47920
     0.35007
     0.22094
     0.19746
     0.06833
     0.08007
     0.18573
     0.72572
     0.30312
    -0.03732
    -0.42471
    -0.97644
    -1.69253
    -2.72557
    -3.50034
    -1.55166
    -0.65949
    -0.84731
    -1.24644
    -2.10339
    -2.70209
    -2.61991
    -1.97426
    -0.97644
    -0.83557
    -0.49514
    -0.40123
    -0.49514
     0.26790
    -0.26036
    -0.38949
     0.20920
     0.97224
     1.33615
     0.56138
     0.81964
     0.29138
    -0.16645
    -1.80992
    -2.30296
    -0.43645
     0.09181
     0.46746
    -0.04906
    -0.21340
    -0.18993
    -0.17819
     0.00964
    -0.21340
    -0.75340
    -0.41297
    -0.15471
     0.12703
     0.46746
     0.67877
     1.19529
     0.73746
     0.13877
     0.36181
     0.37355
     0.45572
     0.66703
     0.54964
     0.37355
     0.43225
     0.53790
     0.53790
     0.44398
     0.31486
     0.39703
     0.44398
     0.62007
     1.17181
     0.94877
     0.87833
     0.84311
     0.60833
     0.77268
     0.46746
     0.56138
     0.70224
     0.98398
     1.19529
     1.38311
     0.89007
     0.79616
     0.60833
     0.32659
     0.98398
     0.74920
     0.71398
     0.93703
     1.19529
     1.35963
     1.44181
     1.23050
     1.24224
     1.27746
     1.27746
     1.34789
     1.41833
     1.31268
     1.43007
     1.32442
     1.58268
     1.77050
     1.23050
     1.46528
     0.90181
     0.31486
     0.04486
    -0.97644
    -0.37775
    -0.43645
     0.29138
    -0.14297
    -0.78862
    -0.84731
    -0.77688
    -1.43427
    -0.99992
    -0.47166
    -0.57731
    -0.62427
    -0.17819
    -0.22514
     0.10355
     0.35007
     0.51442
     0.54964
     0.69051
     0.64355
     0.67877
     0.78442
     0.35007
     0.18573
     0.09181
     0.30312
     0.24442
    -0.35427
    -0.07253
    -0.07253
    -0.04906
    -0.09601
    -0.33079
    -0.33079
    -0.06080
    -0.15471
    -0.18993
    -0.30732
    -0.48340
    -0.90601
    -1.26992
    -0.51862
    -0.98818
    -1.18775
    -1.63383
    -1.08210
    -0.74166
    -0.87079
    -1.30514
    -1.26992
    -1.17601
    -1.24644
    -1.45775
    -1.84514
    -2.43209
    -1.53992
    -1.68079
    -1.32862
    -1.25818
    -1.22296
    -0.80036
    -1.42253
    -0.98818
    -0.67123
     0.02138
     0.18573
     0.39703
     0.37355
    -0.89427
    -0.16645
     1.53572
     1.68833
     1.25398
     1.34789
     1.60615
     0.72572
     0.51442
     0.32659
     0.16225
     0.16225
    -0.09601
    -0.17819
    -0.17819
    -0.27210
    -0.42471
    -0.27210
    -0.07253
    -0.20166
    -0.65949
    -0.47166
    -0.07253
    -0.06080
    -0.18993
    -0.02558
    -0.21340
    -0.16645
    -0.24862
    -0.14297
     0.16225
    -0.02558
    -0.07253
    -0.16645
     0.09181
     0.12703
     0.25616
    -0.16645
     0.46746
     0.37355
     0.24442
     0.43225
     0.17399
     0.11529
     0.09181
     0.10355
     0.19746
     0.33833
     0.40877
     0.43225
     0.35007
     0.12703
     0.06833
    -0.20166
     0.22094
     0.39703
     0.31486
     0.45572
     0.26790
     0.03312
     0.22094
     0.25616
     0.08007
     0.30312
     0.13877
     0.23268
     0.18573
     0.16225
     0.02138
    -0.22514
    -0.26036
     0.33833
    -0.06080
     0.19746
     0.02138
    -0.24862
     0.35007
     0.51442
     0.80790
     0.86659
     1.03094
     1.01920
     0.42051
    -0.84731
    -2.38513
    -1.66905
    -0.82384
     0.93703
    -0.34253
    -2.36165
    -1.92731
    -1.66905
    -1.69253
    -2.10339
    -1.92731
    -1.56340
    -1.21123
    -1.03514
    -1.12905
    -0.51862
    -0.21340
     0.27964
     0.04486
     0.79616
     1.06616
     0.92529
     1.13659
     1.17181
     0.94877
     0.71398
     0.52616
     0.33833
    -0.07253
    -0.07253
    -0.07253
    -0.00210
    -0.40123
    -0.40123
    -0.82384
    -0.58905
    -0.61253
    -1.07036
    -0.75340
    -0.23688
    -0.26036
    -0.51862
    -0.37775
     0.06833
    -0.67123
    -0.96470
    -0.89427
    -0.06080
     0.22094
     0.23268
     0.18573
    -0.04906
     0.17399
     0.12703
     0.63181
     0.22094
     0.12703
     0.08007
     0.20920
     0.70224
     0.74920
     1.00746
     1.01920
     0.94877
     0.66703
     0.97224
     0.71398
     0.44398
     0.92529
     0.57311
     0.64355
     0.78442
     0.31486
     0.47920
     0.49094
     0.44398
     0.62007
     0.87833
     0.70224
     0.67877
     0.36181
     0.92529
     0.97224
     0.62007
     0.72572
     1.04268
     0.98398
     1.41833
     1.08963
     0.67877
     0.42051
     0.18573
     0.73746
     0.78442
     1.05442
     0.64355
     0.40877
     0.38529
     0.57311
     0.18573
     0.18573
     0.35007
     0.25616
     0.19746
     0.37355
     0.32659
     0.05660
    -0.36601
    -0.24862
     0.17399
     0.38529
     0.05660
    -0.33079
    -0.28384
    -0.16645
    -0.37775
    -0.31906
    -0.15471
    -0.23688
    -0.16645
    -0.02558
     0.31486
     0.20920
     0.22094
    -0.00210
     0.36181
     0.85485
     0.73746
     0.79616
     0.65529
     0.15051
     0.31486
     0.63181
     1.45355
     0.06833
    -0.81210
    -0.48340
     0.24442
     0.50268
     0.16225
    -0.08427
    -1.03514
    -1.79818
    -2.25600
    -2.43209
    -2.27948
    -1.35209
    -0.82384
    -1.22296
    -1.15253
    -1.29340
    -1.99774
    -1.69253
    -1.26992
    -1.18775
    -0.82384
    -0.23688
    -0.10775
     0.10355
     0.33833
     0.29138
     0.15051
     0.23268
     0.45572
     0.62007
     0.44398
     0.71398
    -0.75340
    -2.11513
    -1.17601
    -0.81210
    -0.30732
    -0.21340
    -0.56558
     0.02138
     0.20920
     0.05660
    -0.57731
    -1.39905
    -0.98818
    -0.36601
    -0.42471
     0.83137
     0.96050
     0.90181
     1.38311
     0.79616
     0.52616
     0.45572
     0.13877
    -0.04906
     0.11529
     0.27964
     0.50268
     0.24442
     0.20920
     0.33833
    -0.01384
     0.33833
     0.32659
    -0.18993
     0.04486
     0.16225
     0.51442
     0.47920
     0.42051
     0.58485
     0.71398
     1.07790
     0.94877
     0.94877
     1.17181
     1.17181
     0.99572
     1.21876
     1.20702
     0.76094
     0.81964
     0.67877
     0.27964
     0.30312
     0.09181
     0.13877
     0.20920
    -0.08427
    -0.10775
    -0.34253
    -0.42471
    -0.48340
    -0.77688
    -0.40123
     0.10355
    -0.56558
    -0.33079
    -0.16645
    -0.20166
    -0.35427
    -0.44818
    -0.36601
    -0.26036
     0.11529
     0.00964
    -0.16645
    -0.36601
    -0.40123
    -0.18993
    -0.15471
     0.10355
     0.03312
    -0.16645
     0.36181
     0.44398
     0.72572
     0.30312
     0.39703
     0.94877
     1.10137
     1.85267
     1.73528
     1.20702
     0.71398
     0.59659
    -0.06080
     0.45572
     0.92529
     0.04486
    -0.94123
    -1.03514
    -0.70644
     0.20920
    -0.22514
    -1.04688
    -1.41079
    -1.10557
    -0.97644
    -1.10557
    -0.71818
    -0.47166
    -0.58905
     0.23268
     0.86659
     0.53790
     0.11529
    -0.15471
    -0.14297
    -0.28384
    -0.64775
    -0.85905
    -0.76514
    -1.22296
    -1.69253
    -1.70427
    -1.58688
    -1.55166
    -1.85687
    -1.99774
    -1.44601
    -1.46948
    -1.50470
    -1.70427
    -1.11731
    -0.76514
    -0.51862
    -0.78862
    -0.60079
    -0.77688
    -1.58688
    -1.77470
    -1.70427
    -2.00948
    -1.51644
    -1.92731
    -1.73948
    -2.31470
    -3.52382
    -4.32208
    -5.01469
    -4.68599
    -4.20469
    -3.52382
    -0.97644
    -0.30732
    -0.98818
    -1.48122
    -1.41079
    -0.40123
     0.17399
     0.62007
     1.35963
     1.86441
     2.07572
     2.62745
     2.82702
     3.14397
     2.94441
     2.74484
     2.56876
     2.34572
     2.49832
     2.32224
     2.13441
     1.52398
     1.58268
     1.67659
     1.79398
     2.49832
     2.15789
     1.94659
     1.72354
     1.54746
     1.84093
     1.53572
     1.23050
     1.08963
     0.97224
     1.44181
     1.54746
     1.52398
     1.21876
     0.94877
     0.57311
     0.84311
     0.96050
     0.99572
     0.74920
     0.72572
     1.11311
     0.89007
     0.93703
     0.72572
     0.51442
     0.67877
     0.36181
     0.59659
     0.49094
     0.27964
    -0.13123
     0.39703
     0.42051
     0.09181
     0.10355
    -0.18993
    -0.36601
    -0.27210
    -0.57731
    -0.76514
    -0.60079
    -0.67123
    -0.58905
    -0.15471
     0.15051
     0.10355
    -0.37775
    -0.13123
     0.73746
     0.46746
     0.59659
     0.49094
     0.71398
     0.63181
     1.21876
     1.32442
     1.48876
     1.50050
     1.43007
     1.21876
     1.03094
     0.52616
    -0.04906
    -0.53036
     0.32659
     0.04486
    -0.27210
    -0.71818
    -1.37557
    -0.96470
    -1.05862
    -0.81210
    -0.90601
    -0.97644
    -1.02340
    -0.87079
    -0.71818
    -0.60079
    -0.31906
    -0.43645
     0.35007
     0.43225
     0.50268
     0.66703
     0.84311
     1.03094
     1.43007
     2.34572
     2.42789
    -0.74166
    -1.95079
     0.40877
     0.96050
     0.91355
     0.52616
    -0.50688
    -0.31906
    -0.42471
    -0.45992
    -0.70644
    -0.89427
    -0.58905
    -0.31906
    -0.00210
     0.29138
     0.27964
     0.08007
    -0.00210
     0.29138
     0.54964
     0.18573
    -0.49514
    -0.74166
    -0.47166
    -0.76514
    -0.57731
    -0.61253
    -0.44818
    -0.81210
    -1.01166
    -1.37557
    -1.21123
    -1.39905
    -1.46948
    -0.84731
     0.12703
     0.97224
     1.03094
     0.56138
     0.70224
     0.91355
     1.03094
     1.47702
     1.37137
     1.10137
     0.70224
     1.31268
     1.07790
     0.94877
     0.37355
     0.02138
     0.09181
     0.22094
    -0.24862
    -0.67123
    -0.20166
    -0.62427
    -0.75340
    -0.58905
    -0.27210
    -0.31906
    -0.31906
    -0.01384
    -0.20166
    -0.72992
    -1.73948
    -1.03514
    -0.57731
    -0.37775
    -0.20166
    -0.88253
    -0.85905
    -0.30732
    -0.45992
    -0.29558
    -0.28384
    -0.49514
    -0.41297
    -0.13123
     0.22094
     0.44398
     0.85485
     0.93703
     1.31268
     1.38311
     1.52398
     1.12485
     1.12485
     1.14833
     0.85485
     0.36181
     0.04486
    -0.30732
    -0.53036
    -0.47166
    -0.58905
    -0.45992
    -0.14297
    -0.36601
    -0.41297
    -0.85905
    -0.91775
    -1.01166
    -1.22296
    -0.60079
    -0.14297
     0.18573
     0.79616
     0.94877
     0.94877
     0.80790
     0.81964
     0.77268
     0.53790
     0.52616
    -0.40123
     0.35007
     0.74920
     0.46746
    -0.08427
     0.12703
     0.17399
    -0.26036
    -0.14297
    -0.48340
    -0.54210
    -1.24644
    -1.16427
    -0.22514
    -0.03732
    -0.07253
    -0.24862
    -0.47166
    -0.31906
    -0.28384
    -0.36601
    -0.24862
    -0.11949
    -0.11949
     0.05660
     0.27964
     0.47920
     0.37355
     0.11529
     0.39703
     0.57311
     0.78442
     0.72572
     0.52616
     0.71398
     0.89007
     0.81964
     0.76094
     1.46528
     1.25398
     1.47702
     1.77050
     1.91137
     2.36919
     2.43963
     2.43963
     2.60398
     1.78224
     1.35963
     0.86659
     1.03094
     0.67877
    -0.22514
    -0.18993
     0.15051
     0.02138
    -0.23688
    -0.50688
    -1.51644
    -2.10339
    -2.05644
    -1.56340
    -0.77688
    -0.64775
    -0.23688
    -0.27210
    -0.17819
     0.46746
     0.72572
     0.71398
     0.83137
     1.01920
     0.67877
     0.98398
     0.86659
     0.46746
    -0.00210
    -0.47166
    -0.14297
    -0.20166
     0.18573
    -0.31906
    -0.75340
    -0.91775
    -0.70644
    -0.81210
    -0.90601
    -1.12905
    -1.26992
    -1.07036
    -0.89427
    -0.69471
    -0.81210
    -1.01166
    -0.92949
    -0.64775
    -0.34253
    -0.95297
    -1.17601
    -0.78862
    -1.04688
    -2.44383
    -2.44383
    -1.45775
    -0.65949
    -0.48340
    -1.38731
    -1.03514
    -0.85905
    -1.05862
    -1.11731
    -0.61253
     0.10355
     0.09181
     0.63181
     0.87833
     1.44181
     1.27746
     1.81746
     2.80354
     2.49832
     0.47920
     1.33615
     1.87615
     2.12267
     1.85267
     1.37137
     1.39485
     0.98398
     0.77268
     0.36181
     0.36181
     0.13877
    -0.18993
    -0.14297
    -0.09601
    -0.01384
    -0.40123
    -0.26036
    -0.22514
    -0.20166
    -0.28384
    -0.33079
    -0.07253
     0.15051
     0.27964
     0.31486
     0.12703
     0.09181
     0.24442
     0.17399
     0.39703
     0.91355
     0.32659
     0.39703
     0.64355
     0.67877
     0.57311
     0.53790
     0.43225
     0.46746
     0.66703
     0.72572
     0.47920
     0.30312
     0.38529
     0.51442
     0.52616
     0.70224
     0.49094
     0.03312
     0.44398
     0.18573
     0.29138
     0.31486
    -0.18993
     0.22094
     0.11529
     0.31486
     0.24442
    -0.00210
    -0.02558
    -0.07253
    -0.33079
     0.08007
     0.30312
    -0.28384
    -0.06080
    -0.29558
    -0.08427
     0.16225
    -0.02558
    -0.37775
    -0.16645
     0.13877
     0.11529
     0.15051
     0.04486
     0.12703
     0.09181
     0.11529
     0.78442
     0.32659
     0.27964
     0.02138
    -0.11949
    -0.35427
    -0.74166
    -1.01166
    -1.61035
    -1.11731
    -0.51862
    -0.38949
    -0.81210
    -0.83557
    -1.42253
    -1.66905
    -1.25818
    -1.34035
    -1.03514
    -0.88253
    -0.36601
    -0.13123
    -0.16645
    -0.13123
    -0.16645
     0.23268
     0.24442
    -0.13123
     0.06833
    -0.16645
     0.02138
    -0.31906
     0.24442
     0.06833
    -0.15471
    -0.06080
     0.18573
    -0.06080
     0.30312
    -0.37775
    -0.10775
    -0.10775
     0.00964
     0.25616
    -0.10775
    -0.14297
    -0.20166
    -0.33079
    -0.04906
     0.42051
    -0.22514
    -0.11949
    -0.17819
    -0.00210
     0.18573
     0.06833
    -0.29558
    -0.29558
    -0.07253
     0.11529
     0.03312
     0.08007
    -0.30732
    -0.49514
    -0.44818
     0.09181
    -0.09601
     0.03312
     0.27964
     0.60833
     1.07790
    -0.50688
    -2.83122
    -2.57296
    -0.63601
     0.57311
    -0.28384
    -0.64775
    -0.18993
    -0.95297
    -1.18775
    -0.26036
     0.58485
     0.39703
     0.60833
     0.69051
     0.79616
     1.28920
     1.54746
     2.05224
     2.08746
     1.95833
     2.00528
     2.05224
     2.06398
     1.82920
     1.39485
     1.33615
     1.17181
     0.65529
     0.60833
     0.24442
     0.47920
     0.22094
    -0.10775
    -0.09601
    -0.01384
     0.06833
    -0.15471
     0.11529
    -0.13123
    -0.23688
    -0.51862
    -0.31906
     0.42051
    -0.09601
     0.00964
     0.08007
     0.39703
     0.35007
     0.19746
     0.15051
     0.44398
     0.57311
     0.38529
     0.78442
     0.70224
     0.56138
     0.17399
     0.51442
     1.12485
     0.63181
     0.54964
     0.37355
     0.37355
     0.44398
     0.32659
     0.29138
     0.18573
     0.12703
     0.22094
     0.24442
     0.36181
     0.35007
     0.02138
    -0.30732
     0.30312
     0.37355
     0.22094
     0.22094
    -0.03732
     0.16225
     0.30312
     0.59659
     0.40877
     0.31486
     0.23268
     0.16225
    -0.15471
    -0.03732
    -0.55384
    -1.25818
    -0.87079
    -0.26036
    -0.09601
    -0.14297
    -0.43645
    -0.75340
    -0.89427
    -0.72992
    -0.69471
    -0.67123
    -0.41297
    -0.38949
    -0.18993
     0.03312
     0.11529
    -0.17819
     0.05660
     0.36181
     0.16225
     0.10355
     0.03312
    -0.00210
    -0.01384
     0.03312
    -0.14297
     0.24442
     0.15051
     0.05660
     0.09181
    -0.00210
     0.09181
    -0.30732
    -0.49514
     0.06833
    -0.20166
    -0.13123
     0.04486
    -0.13123
    -0.16645
    -0.16645
    -0.41297
    -0.20166
    -0.23688
    -0.17819
    -0.24862
    -0.14297
     0.08007
    -0.16645
    -0.53036
     0.02138
    -0.00210
    -0.22514
    -0.17819
    -0.11949
    -0.26036
    -0.27210
    -0.08427
    -0.04906
     0.06833
    -0.34253
     0.02138
     0.03312
     0.15051
     0.19746
    -0.22514
    -0.31906
     0.29138
     0.04486
     0.03312
     0.09181
    -0.10775
    -0.13123
     0.00964
     0.25616
     0.23268
     0.15051
    -0.01384
     0.04486
     0.24442
     0.16225
     0.11529
     0.08007
     0.56138
     0.65529
     1.03094
     1.14833
     1.06616
     1.01920
     1.97006
     2.45137
     3.02658
     2.82702
     2.52180
    -0.77688
    -2.91339
    -2.22079
    -2.19731
    -0.47166
     1.31268
     0.18573
    -0.60079
    -1.65731
    -1.98600
    -2.40861
    -2.63165
    -2.47905
    -1.88035
    -0.67123
     0.04486
     0.49094
     0.76094
     1.05442
     1.35963
     0.78442
     1.08963
     1.19529
     0.79616
     0.60833
     0.53790
     0.19746
     0.17399
    -0.13123
    -0.29558
    -0.02558
    -0.27210
    -0.30732
    -0.20166
    -0.02558
     0.12703
    -0.26036
    -0.20166
    -0.08427
    -0.43645
    -0.09601
     0.33833
     0.12703
     0.03312
     0.03312
     0.44398
     0.73746
     0.85485
     0.60833
     0.32659
     0.57311
     0.26790
    -0.67123
    -1.83340
    -1.38731
    -0.84731
    -1.19949
    -1.92731
    -1.70427
    -1.15253
    -1.35209
    -1.93905
    -2.11513
    -2.19731
    -2.25600
    -1.98600
    -1.85687
    -1.12905
    -0.69471
    -0.61253
    -0.08427
    -0.08427
    -0.00210
     0.44398
     0.39703
     0.40877
     0.20920
    -0.03732
     0.22094
     0.38529
     0.30312
     0.20920
    -0.03732
     0.11529
     0.39703
     0.17399
     0.46746
     0.56138
    -0.14297
     0.26790
     0.30312
     0.25616
     0.11529
    -0.01384
     0.08007
     0.53790
     0.71398
     0.32659
     0.37355
     0.37355
     0.33833
     0.16225
     0.24442
     0.40877
    -0.01384
     0.16225
     0.43225
     0.37355
     0.35007
     0.29138
     0.15051
     0.29138
     0.24442
     0.45572
     0.19746
     0.36181
     0.40877
     0.26790
     0.11529
     0.87833
     0.45572
     0.33833
     0.73746
     0.62007
     0.58485
     0.35007
     0.39703
     0.53790
     0.76094
     0.58485
     0.36181
     0.62007
     0.53790
     0.58485
     0.13877
     0.46746
     0.42051
     0.05660
     0.49094
     0.49094
     0.54964
     0.17399
    -0.02558
     0.27964
     0.52616
     0.32659
     0.15051
     0.08007
     0.00964
    -0.01384
    -0.00210
     0.12703
     0.05660
    -0.14297
     0.13877
    -0.09601
     0.32659
    -0.10775
    -0.28384
    -0.26036
     0.12703
     0.20920
     0.27964
     0.04486
     0.12703
     0.23268
     0.06833
     0.11529
     0.59659
     0.06833
     0.04486
     0.23268
     0.12703
    -0.10775
     0.09181
    -0.14297
    -0.26036
     0.15051
     0.23268
     0.02138
     0.00964
    -0.17819
     0.00964
    -0.07253
     0.22094
     0.33833
    -0.03732
     0.22094
     0.29138
     0.27964
    -0.10775
    -0.90601
    -0.67123
    -0.11949
     0.19746
    -0.07253
    -0.92949
    -1.01166
     0.05660
     0.65529
     1.39485
     1.08963
    -1.34035
    -3.40643
    -3.89947
    -3.30078
    -2.37339
    -2.71383
    -1.52818
    -0.92949
    -1.66905
    -1.96253
    -1.69253
    -1.71601
    -1.57514
    -1.78644
    -0.67123
    -0.18993
     0.52616
     1.30094
     2.13441
     2.41615
     2.61571
     2.59224
     2.35745
     2.62745
     2.45137
     2.25180
     1.68833
     1.13659
     1.01920
     0.83137
     0.58485
     0.77268
     0.49094
     0.03312
     0.09181
     0.25616
     0.26790
     0.06833
    -0.27210
    -0.23688
     0.11529
     0.00964
     0.04486
    -0.10775
    -0.37775
    -0.28384
    -0.31906
     0.29138
     0.09181
    -0.37775
    -0.10775
    -0.10775
     0.06833
    -0.07253
    -0.49514
    -0.29558
     0.05660
     0.08007
     0.05660
     0.10355
    -0.13123
    -0.16645
    -0.30732
     0.20920
     0.18573
    -0.20166
     0.02138
     0.05660
    -0.02558
     0.09181
     0.10355
    -0.06080
    -0.04906
     0.09181
     0.33833
     0.05660
    -0.13123
     0.12703
    -0.14297
    -0.09601
     0.39703
     0.06833
     0.38529
     0.05660
     0.19746
     0.09181
     0.10355
    -0.11949
     0.11529
     0.16225
     0.25616
     0.17399
     0.11529
     0.26790
    -0.06080
    -0.03732
     0.29138
     0.08007
    -0.16645
    -0.03732
    -0.01384
     0.30312
    -0.04906
    -0.31906
    -0.02558
     0.11529
     0.15051
    -0.00210
    -0.03732
    -0.08427
    -0.18993
    -0.50688
     0.13877
     0.33833
    -0.00210
    -0.31906
    -0.60079
    -0.00210
    -0.00210
    -0.10775
    -0.17819
    -0.17819
    -0.11949
    -0.24862
     0.08007
    -0.14297
    -0.22514
    -0.30732
    -0.01384
     0.44398
     0.04486
     0.00964
     0.39703
     0.36181
    -0.20166
    -0.38949
    -0.20166
    -0.30732
     0.29138
     0.06833
     0.42051
     0.26790
    -0.06080
    -0.38949
    -0.48340
     0.25616
     0.24442
     0.02138
    -0.01384
    -0.06080
     0.27964
     0.24442
    -0.22514
    -0.38949
     0.04486
     0.36181
     0.24442
     0.19746
     0.03312
     0.00964
    -0.27210
     0.57311
     0.80790
     0.71398
     1.12485
     0.40877
     0.45572
     0.77268
     0.73746
    -1.83340
    -4.07556
    -5.08512
    -5.55468
    -2.39687
     0.84311
     1.40659
    -1.19949
    -2.33818
    -2.24426
    -3.20687
    -2.98383
    -1.99774
    -0.33079
     0.76094
     1.79398
     2.18137
     2.70963
     2.90919
     2.81528
     2.83876
     2.48658
     2.18137
     1.54746
     1.57094
     1.85267
     1.24224
     1.04268
     0.85485
     0.74920
     0.64355
     0.56138
     0.40877
     0.35007
    -0.03732
     0.13877
     0.29138
     0.46746
    -0.11949
    -0.34253
    -0.31906
     0.52616
     0.13877
     0.02138
     0.04486
    -0.22514
     0.04486
     0.03312
    -0.04906
    -0.07253
    -0.17819
    -0.04906
     0.11529
     0.10355
     0.18573
    -0.03732
    -0.57731
    -0.15471
     0.16225
     0.00964
     0.00964
    -0.15471
    -0.20166
    -0.11949
    -0.02558
     0.12703
     0.04486
    -0.03732
    -0.27210
     0.00964
    -0.06080
     0.13877
    -0.43645
    -0.26036
     0.22094
    -0.03732
     0.11529
     0.03312
    -0.13123
    -0.28384
    -0.17819
    -0.10775
    -0.02558
    -0.02558
    -0.21340
    -0.08427
     0.00964
     0.10355
    -0.24862
    -0.14297
    -0.00210
    -0.08427
     0.08007
    -0.21340
    -0.01384
    -0.22514
    -0.15471
    -0.07253
    -0.04906
    -0.15471
     0.11529
    -0.10775
    -0.06080
    -0.01384
    -0.26036
    -0.70644
     0.02138
     0.23268
    -0.26036
    -0.04906
    -0.13123
    -0.00210
    -0.08427
    -0.04906
     0.17399
     0.03312
     0.30312
    -0.27210
     0.00964
    -0.14297
    -0.04906
    -0.20166
     0.32659
     0.24442
     0.27964
     0.44398
     0.00964
     0.02138
     0.04486
     0.20920
     0.36181
     0.43225
     0.20920
    -0.03732
     0.04486
     0.52616
     0.52616
     0.08007
     0.00964
     0.18573
     0.00964
     0.16225
     0.20920
    -0.22514
    -0.28384
    -0.24862
     0.11529
     0.27964
     0.13877
     0.00964
     0.11529
     0.37355
     0.64355
     0.52616
     0.76094
     1.72354
     2.01702
     2.79180
     2.66267
    -0.63601
    -2.73730
    -3.42991
    -3.07774
    -0.22514
     2.22832
     1.41833
    -0.78862
    -2.12687
    -2.53774
    -2.49078
    -2.51426
    -1.77470
    -1.14079
    -1.04688
    -0.11949
    -0.00210
     0.32659
     0.54964
     0.73746
     0.76094
     1.23050
     1.32442
     0.96050
     0.89007
     0.79616
     0.76094
     0.29138
     0.79616
     0.49094
     0.26790
     0.47920
     0.26790
     0.45572
     0.24442
     0.10355
     0.00964
     0.40877
     0.31486
     0.08007
     0.03312
     0.19746
     0.10355
    -0.08427
    -0.24862
     0.39703
    -0.00210
     0.03312
     0.24442
    -0.00210
    -0.14297
    -0.27210
    -0.10775
     0.06833
    -0.00210
    -0.00210
    -0.16645
     0.05660
    -0.06080
    -0.14297
    -0.30732
     0.08007
    -0.40123
    -0.34253
    -0.15471
    -0.04906
    -0.24862
    -0.50688
    -0.24862
    -0.00210
     0.09181
    -0.14297
    -0.76514
    -0.30732
    -0.33079
    -0.23688
    -0.60079
     0.12703
    -0.44818
    -0.41297
    -0.13123
     0.09181
    -0.11949
    -0.11949
    -0.48340
     0.02138
     0.17399
     0.30312
     0.26790
     0.17399
     0.29138
     0.50268
     0.35007
     0.71398
     0.76094
     0.35007
     0.70224
     0.86659
     1.44181
     1.48876
     0.83137
    -0.04906
    -0.00210
     0.02138
     0.45572
     0.51442
     0.44398
     0.46746
     0.09181
    -0.02558
    -0.00210
    -0.67123
    -0.40123
    -0.36601
    -0.17819
    -0.22514
    -0.31906
    -0.38949
    -0.20166
    -0.07253
    -0.06080
    -0.13123
    -0.27210
    -0.11949
    -0.18993
    -0.23688
     0.02138
     0.09181
    -0.20166
     0.25616
    -0.03732
    -0.09601
    -0.02558
    -0.22514
     0.10355
     0.22094
     0.50268
     0.22094
     0.31486
     0.20920
     0.26790
     0.26790
     0.52616
     0.18573
     0.20920
     0.40877
     0.35007
     0.35007
     0.23268
     0.17399
     0.19746
     0.37355
     0.77268
     0.73746
     0.74920
     1.26572
     1.52398
     1.61789
     2.55702
     3.26136
     3.10876
     1.32442
    -2.91339
    -3.28904
    -0.60079
     1.39485
     1.44181
     0.58485
    -0.35427
    -1.26992
    -2.17383
    -2.52600
    -2.67861
    -2.58470
    -2.10339
    -1.53992
    -1.28166
    -1.22296
    -0.67123
    -0.44818
    -0.09601
    -0.24862
    -0.29558
    -0.15471
     0.26790
     0.31486
     0.31486
     0.08007
    -0.11949
    -0.17819
    -0.35427
     0.51442
     0.23268
    -0.31906
    -0.03732
    -0.14297
     0.25616
     0.15051
    -0.22514
    -0.26036
     0.22094
     0.18573
     0.03312
     0.17399
    -0.08427
    -0.01384
    -0.30732
     0.33833
     0.20920
    -0.01384
     0.17399
     0.00964
     0.31486
     0.30312
    -0.15471
    -0.03732
     0.13877
     0.22094
     0.36181
     0.10355
     0.37355
     0.00964
     0.10355
     0.33833
     0.56138
     0.17399
     0.08007
     0.23268
     0.47920
     0.65529
     0.29138
    -0.02558
    -0.18993
     0.36181
     0.63181
     0.59659
     0.56138
     0.11529
    -0.33079
    -0.45992
     0.22094
    -0.01384
    -0.26036
    -0.08427
     0.19746
     0.06833
    -0.03732
    -0.34253
    -0.49514
    -0.40123
    -0.23688
    -0.09601
    -0.29558
    -0.38949
    -0.28384
    -0.27210
     0.17399
     0.23268
    -0.17819
    -0.13123
    -0.21340
    -0.00210
     0.04486
    -0.10775
    -0.15471
    -0.00210
    -0.23688
     0.11529
     0.16225
     0.24442
    -0.00210
    -0.35427
     0.03312
     0.46746
     0.12703
     0.16225
     0.08007
     0.11529
     0.30312
     0.20920
     0.12703
     0.26790
     0.32659
     0.22094
     0.39703
     0.42051
     0.31486
    -0.04906
     0.25616
     1.03094
     0.49094
     1.03094
     1.92311
     2.87397
     3.59006
     4.35310
     0.30312
    -4.34556
    -6.37642
    -6.16512
    -1.53992
     2.63919
     3.35528
     0.81964
    -3.52382
    -4.32208
    -4.50991
    -4.01686
    -3.54730
    -2.73730
    -1.90383
    -1.17601
    -0.77688
    -0.16645
     0.12703
     0.62007
     0.57311
     0.46746
     0.36181
     0.12703
    -0.14297
     0.25616
     0.22094
     0.06833
    -0.24862
    -0.13123
    -0.14297
     0.08007
     0.08007
     0.12703
    -0.06080
    -0.09601
    -0.15471
    -0.00210
    -0.04906
     0.09181
    -0.13123
     0.22094
     0.52616
     0.16225
     0.20920
     0.09181
     0.03312
     0.23268
     0.16225
     0.19746
     0.22094
     0.25616
     0.29138
     0.38529
     0.52616
     0.58485
     0.15051
     0.32659
     0.59659
     0.58485
     0.22094
    -0.02558
     0.53790
     0.44398
     0.32659
     0.44398
     0.54964
     0.43225
     0.37355
     0.15051
     0.52616
     0.47920
     0.29138
    -0.16645
     0.63181
     0.35007
     0.05660
     0.31486
     0.12703
     0.18573
     0.16225
     0.12703
     0.05660
    -0.06080
    -0.08427
    -0.09601
    -0.02558
    -0.18993
     0.12703
    -0.40123
     0.06833
     0.22094
    -0.09601
     0.22094
     0.04486
    -0.18993
    -0.09601
     0.15051
     0.36181
     0.23268
     0.20920
     0.20920
     0.38529
     0.36181
     0.10355
    -0.07253
     0.09181
     0.56138
     0.30312
     0.27964
     0.16225
     0.29138
     0.20920
     0.18573
     0.29138
     0.16225
     0.33833
     0.09181
     0.16225
     0.29138
     0.23268
    -0.11949
    -0.07253
     0.66703
     0.58485
     0.73746
     1.26572
     1.34789
     1.44181
     1.80572
     1.17181
    -1.31688
    -3.37122
    -3.54730
    -1.04688
     1.21876
     2.25180
     0.26790
    -2.36165
    -2.66687
    -2.60818
    -2.45557
    -1.35209
    -1.46948
    -1.70427
    -1.25818
    -0.75340
    -0.13123
     0.15051
     0.25616
    -0.06080
     0.11529
     0.35007
     0.29138
    -0.00210
     0.15051
     0.31486
     0.38529
     0.24442
     0.29138
     0.22094
    -0.01384
    -0.10775
    -0.02558
     0.37355
     0.17399
    -0.09601
    -0.01384
     0.42051
     0.23268
    -0.09601
    -0.11949
     0.16225
    -0.13123
     0.11529
     0.15051
     0.00964
     0.16225
    -0.29558
     0.04486
    -0.02558
     0.09181
    -0.03732
    -0.09601
    -0.22514
     0.30312
    -0.09601
    -0.33079
     0.12703
    -0.06080
    -0.17819
     0.25616
     0.17399
    -0.24862
     0.00964
     0.16225
     0.29138
     0.36181
     0.02138
     0.03312
    -0.16645
     0.18573
     0.29138
    -0.23688
     0.26790
     0.27964
    -0.02558
     0.44398
     0.50268
     0.10355
     0.05660
     0.15051
     0.06833
    -0.28384
     0.16225
     0.17399
     0.13877
     0.32659
     0.45572
    -0.13123
    -0.07253
     0.12703
    -0.16645
     0.16225
     0.16225
     0.06833
    -0.13123
    -0.18993
    -0.09601
     0.22094
     0.30312
    -0.08427
    -0.20166
    -0.41297
    -0.07253
    -0.37775
    -0.36601
    -0.11949
    -0.40123
    -0.45992
    -0.29558
    -0.21340
    -0.55384
    -0.54210
    -0.75340
    -0.56558
    -0.10775
    -0.43645
    -0.47166
    -0.47166
    -0.33079
    -0.41297
    -0.42471
    -0.07253
     0.00964
    -0.50688
    -0.15471
    -0.08427
     0.16225
    -0.18993
    -0.33079
    -0.17819
     0.33833
     0.36181
     0.37355
     0.80790
     0.99572
     1.50050
     1.61789
     2.13441
     2.90919
     1.35963
    -2.43209
    -3.65295
    -2.43209
     1.11311
     2.93267
     0.23268
    -0.35427
    -1.50470
    -2.34992
    -1.91557
    -1.82166
    -1.57514
    -1.48122
    -1.02340
    -0.43645
    -0.75340
    -0.08427
     0.26790
     0.54964
     0.52616
     0.20920
     0.36181
     0.51442
     0.57311
     0.38529
     0.12703
     0.11529
     0.03312
     0.27964
     0.09181
     0.19746
    -0.08427
    -0.43645
     0.00964
     0.18573
     0.09181
    -0.15471
    -0.13123
     0.03312
     0.16225
     0.30312
     0.15051
    -0.03732
    -0.07253
     0.04486
    -0.15471
     0.29138
     0.36181
    -0.27210
     0.32659
     0.09181
     0.19746
    -0.10775
    -0.18993
    -0.10775
     0.16225
     0.25616
     0.10355
    -0.27210
    -0.38949
    -0.13123
    -0.18993
     0.03312
     0.36181
    -0.00210
     0.04486
     0.45572
     0.51442
     0.70224
     0.45572
     0.44398
    -0.30732
    -1.26992
    -0.85905
     0.35007
     0.33833
     0.23268
    -0.14297
    -0.53036
    -0.50688
    -1.21123
    -1.31688
    -0.78862
    -0.69471
    -0.38949
    -0.64775
    -0.76514
    -0.50688
    -0.38949
    -0.30732
    -0.35427
    -0.31906
    -0.36601
    -0.24862
    -0.55384
    -0.11949
    -0.04906
    -0.43645
    -0.33079
    -0.04906
    -0.15471
    -0.14297
    -0.31906
    -0.42471
    -0.33079
     0.12703
    -0.34253
    -0.21340
    -0.01384
     1.21876
     1.10137
     0.40877
     0.08007
    -0.26036
     0.22094
     0.54964
     0.69051
     0.85485
     0.38529
     0.29138
     0.27964
     0.32659
     0.27964
     0.17399
    -0.36601
    -0.38949
    -0.45992
    -0.21340
     0.02138
    -0.41297
    -0.33079
    -0.09601
     0.09181
     0.04486
    -0.04906
    -0.14297
     0.10355
     0.56138
     0.77268
     1.20702
     1.43007
     1.87615
     2.01702
     2.26354
     1.41833
    -1.31688
    -2.94861
    -1.07036
     1.14833
     0.52616
    -1.01166
    -1.01166
    -0.96470
    -1.11731
    -1.49296
    -1.89209
    -1.84514
    -1.73948
    -1.37557
    -1.08210
    -0.10775
     0.20920
     0.26790
     0.73746
     0.98398
     1.25398
     1.26572
     1.23050
     1.05442
     1.26572
     1.05442
     1.04268
     0.87833
     0.77268
     0.31486
     0.20920
     0.20920
     0.69051
     0.09181
     0.08007
    -0.15471
    -0.11949
    -0.50688
    -0.24862
    -0.47166
    -0.36601
    -0.31906
    -0.34253
    -0.45992
    -0.42471
    -0.38949
    -0.45992
    -0.20166
     0.27964
     0.06833
     0.02138
     0.12703
    -0.30732
    -0.44818
    -0.34253
    -0.07253
     0.31486
     0.39703
     0.16225
     0.08007
    -0.21340
    -0.35427
    -0.69471
    -0.89427
    -0.18993
    -0.48340
    -0.14297
    -0.14297
    -0.40123
    -0.35427
    -0.27210
    -0.62427
    -0.41297
    -0.27210
    -0.01384
     0.12703
     0.12703
     0.13877
    -0.01384
    -0.21340
     0.62007
     0.59659
     0.24442
     0.27964
     0.36181
     0.25616
     0.54964
     0.47920
     0.38529
     0.42051
     0.35007
     0.54964
     0.36181
     0.56138
     0.39703
     0.19746
     0.20920
     0.71398
     0.63181
     0.54964
     0.27964
     0.37355
     0.45572
     0.62007
     0.54964
     0.44398
     0.59659
     0.69051
     0.51442
     0.79616
     0.60833
     0.24442
     0.39703
     0.84311
     0.70224
     0.57311
     0.30312
     0.31486
     0.27964
     0.38529
     0.38529
     0.39703
     0.22094
     0.10355
     0.23268
     0.58485
     0.52616
     0.63181
     0.45572
     1.64137
     2.00528
     2.24006
     3.47267
     3.28484
     0.57311
    -2.77252
    -3.91121
    -1.11731
    -0.13123
    -0.76514
    -0.94123
    -0.36601
    -0.41297
    -1.85687
    -2.91339
    -3.23035
    -2.63165
    -2.23252
    -1.62209
    -0.81210
    -0.07253
     0.50268
     0.89007
     1.16007
     1.80572
     1.68833
     1.75876
     1.98180
     1.79398
     1.52398
     1.03094
     0.99572
     1.52398
     1.04268
     1.10137
     0.52616
     0.43225
     0.30312
     0.22094
     0.27964
     0.32659
     0.19746
    -0.04906
    -0.09601
    -0.13123
     0.09181
    -0.44818
    -0.69471
    -0.20166
    -0.27210
    -0.47166
    -0.23688
    -0.29558
    -0.43645
    -0.42471
    -0.31906
    -0.16645
    -0.43645
    -0.21340
    -0.36601
    -0.23688
    -0.18993
    -0.24862
    -0.56558
    -0.30732
    -0.11949
    -0.34253
    -0.11949
    -0.90601
    -1.10557
    -1.24644
    -0.94123
    -0.90601
    -1.02340
    -1.01166
    -0.92949
    -0.80036
    -0.94123
    -0.96470
    -1.17601
    -0.91775
    -0.42471
    -0.62427
    -0.22514
    -0.26036
    -0.24862
    -0.26036
    -0.15471
     0.02138
     0.24442
     0.12703
     0.04486
    -0.07253
    -0.04906
     0.22094
    -0.23688
    -0.18993
     0.24442
    -0.08427
     0.00964
     0.26790
     0.08007
    -0.09601
    -0.06080
     0.02138
     0.12703
     0.12703
    -0.06080
    -0.02558
     0.26790
     0.13877
    -0.00210
    -0.17819
     0.09181
     0.31486
     0.15051
     0.36181
     0.11529
    -0.02558
    -0.00210
    -0.02558
     0.40877
     0.18573
     0.17399
     0.15051
     0.18573
     0.32659
     0.16225
    -0.20166
    -0.02558
     0.33833
     0.08007
     0.47920
     0.08007
     0.24442
     0.11529
     0.20920
     0.45572
     0.65529
     0.73746
     0.49094
     0.53790
     0.70224
     0.83137
     0.36181
     0.96050
     0.87833
     0.43225
     0.32659
     1.18355
     1.17181
     0.94877
     1.34789
     1.64137
     2.13441
     2.65093
     2.09919
     0.80790
    -0.69471
     0.05660
     0.62007
    -1.31688
    -1.55166
    -0.23688
     0.59659
     0.19746
    -0.64775
    -1.05862
    -1.71601
    -1.68079
    -1.53992
    -1.15253
    -0.88253
    -0.63601
    -0.11949
     0.16225
     0.87833
     0.50268
     1.16007
     1.06616
     0.83137
     0.78442
     0.80790
     0.72572
     0.35007
     0.36181
     0.24442
     0.25616
     0.08007
    -0.13123
    -0.33079
     0.00964
     0.03312
    -0.22514
    -0.27210
     0.06833
    -0.33079
    -0.06080
    -0.01384
    -0.13123
    -0.18993
    -0.44818
    -0.30732
     0.10355
    -0.08427
    -0.04906
    -0.11949
    -0.17819
    -0.22514
    -0.30732
    -0.08427
    -0.09601
    -0.40123
    -0.26036
    -0.14297
    -0.02558
    -0.21340
    -0.37775
    -0.34253
    -0.11949
     0.06833
    -0.00210
    -0.56558
    -0.20166
    -0.30732
    -0.28384
    -0.26036
    -0.14297
    -0.40123
    -0.49514
    -0.18993
    -0.22514
    -0.15471
    -0.60079
    -0.50688
    -0.31906
    -0.41297
     0.05660
    -0.10775
    -0.56558
    -0.22514
    -0.23688
    -0.27210
     0.02138
    -0.13123
    -0.16645
     0.11529
     0.11529
    -0.03732
     0.05660
    -0.01384
     0.06833
     0.36181
     0.44398
     0.24442
     0.06833
     0.12703
     0.12703
     0.03312
     0.33833
     0.37355
    -0.13123
     0.09181
     0.17399
     0.20920
    -0.03732
     0.06833
    -0.10775
     0.00964
     0.26790
     0.29138
     0.08007
     0.05660
    -0.26036
    -0.20166
    -0.40123
    -0.07253
    -0.53036
    -0.55384
    -0.44818
    -0.02558
    -0.01384
     0.00964
    -0.50688
    -0.27210
    -0.30732
    -0.17819
    -0.33079
     0.00964
    -0.03732
     0.37355
     0.09181
     0.72572
     0.37355
     0.20920
     0.57311
     0.24442
     0.09181
    -0.11949
    -0.76514
    -1.28166
    -1.11731
    -0.09601
    -0.26036
    -0.71818
    -0.99992
    -1.16427
    -1.44601
    -0.45992
    -0.65949
    -0.87079
    -0.42471
    -0.42471
    -0.24862
    -0.09601
    -0.16645
     0.05660
     0.30312
     0.43225
     0.70224
     0.53790
     0.13877
     0.32659
     0.25616
     0.49094
     0.50268
    -0.02558
    -0.03732
     0.06833
     0.16225
    -0.04906
     0.00964
    -0.14297
    -0.08427
     0.25616
     0.22094
     0.24442
    -0.23688
    -0.37775
    -0.20166
    -0.33079
     0.13877
     0.11529
    -0.27210
    -0.22514
    -0.10775
     0.00964
    -0.02558
    -0.36601
    -0.31906
     0.03312
     0.08007
    -0.30732
    -0.20166
    -0.28384
    -0.27210
    -0.49514
     0.15051
     0.09181
    -0.40123
    -0.06080
    -0.13123
     0.06833
    -0.06080
    -0.23688
    -0.91775
    -0.26036
    -0.13123
     0.11529
     0.08007
    -0.07253
    -0.27210
    -0.33079
    -0.02558
     0.15051
    -0.26036
    -0.13123
    -0.09601
     0.31486
     0.18573
     0.10355
     0.08007
     0.18573
     0.22094
     0.31486
     0.16225
     0.54964
     0.05660
     0.05660
     0.32659
     0.59659
     0.43225
     0.33833
     0.31486
     0.44398
     0.43225
     0.26790
     0.23268
     0.13877
     0.39703
     0.49094
     0.44398
     0.29138
     0.16225
    -0.06080
    -0.09601
     0.59659
     0.17399
     0.00964
     0.00964
    -0.13123
     0.16225
     0.18573
     0.15051
     0.06833
     0.27964
     0.49094
     0.60833
     0.86659
     0.84311
     0.77268
     0.49094
     0.74920
     0.27964
     0.57311
     0.71398
     0.15051
    -0.16645
    -0.91775
    -0.90601
    -1.30514
    -1.63383
    -2.60818
    -3.21861
    -3.74687
    -3.27730
    -2.47905
    -2.10339
    -1.98600
    -1.88035
    -2.31470
    -1.85687
    -1.43427
    -1.05862
     0.06833
     0.69051
     1.30094
     2.34572
     3.01484
     3.84832
     3.98919
     2.51006
    -1.62209
    -2.03296
    -1.50470
    -0.42471
     0.93703
     0.42051
    -0.62427
    -1.08210
    -1.62209
    -1.93905
    -2.24426
    -2.09166
    -2.13861
    -1.50470
    -0.85905
    -0.01384
     0.27964
     0.71398
     0.79616
     1.62963
     1.39485
     1.34789
     1.27746
     0.99572
     1.07790
     0.72572
     0.78442
     0.72572
     0.43225
     0.45572
     0.24442
     0.39703
     0.64355
     0.35007
     0.02138
     0.32659
     0.65529
     0.22094
     0.27964
     0.32659
     0.06833
     0.17399
     0.15051
     0.25616
     0.17399
     0.23268
     0.16225
     0.32659
     0.45572
    -0.00210
    -0.42471
     0.02138
     0.38529
     0.11529
    -0.01384
    -0.14297
    -0.42471
    -0.38949
    -0.17819
    -0.02558
    -0.26036
    -0.42471
    -0.47166
    -0.44818
    -0.29558
    -0.53036
    -0.43645
    -0.70644
    -0.53036
    -0.18993
    -0.34253
    -0.28384
    -0.37775
    -0.41297
    -0.23688
    -0.27210
    -0.00210
     0.04486
     0.13877
    -0.07253
     0.06833
     0.06833
     0.24442
    -0.11949
     0.27964
     0.38529
     0.31486
     0.23268
     0.26790
     0.25616
     0.19746
     0.29138
     0.40877
     0.51442
     0.33833
     0.15051
     0.46746
     0.49094
     0.58485
     0.18573
     0.46746
     0.81964
     0.69051
     1.18355
     0.80790
     1.03094
     1.21876
     1.31268
     1.72354
     2.01702
     2.34572
     2.87397
     3.00310
     2.92093
     2.05224
     0.72572
     0.17399
    -0.90601
    -1.96253
    -1.64557
    -2.54948
    -3.84078
    -4.04034
    -3.57078
    -2.44383
    -2.66687
    -3.32426
    -4.29860
    -4.42773
    -3.74687
    -2.88991
    -1.63383
    -1.10557
     0.33833
     1.47702
     1.79398
     2.27528
     2.38093
     2.31050
     2.15789
     2.12267
     2.04050
     1.91137
     1.71181
     1.30094
     1.44181
     1.21876
     1.31268
     1.18355
     1.79398
     1.71181
     1.75876
     1.39485
    -0.51862
    -0.36601
    -1.32862
    -1.97426
    -1.23470
    -0.58905
    -0.41297
    -1.15253
    -1.78644
    -1.88035
    -1.66905
    -2.12687
    -2.36165
    -1.97426
    -1.73948
    -1.36383
    -0.85905
    -0.55384
    -0.14297
     0.45572
     0.27964
     0.57311
     0.83137
     0.46746
     0.37355
     0.35007
     0.26790
     0.17399
     0.10355
     0.39703
     0.33833
     0.13877
     0.30312
     0.30312
     0.02138
     0.03312
    -0.00210
     0.11529
     0.09181
    -0.14297
    -0.11949
    -0.03732
    -0.18993
    -0.16645
    -0.51862
    -0.00210
    -0.14297
    -0.21340
    -0.02558
    -0.34253
    -0.16645
    -0.22514
    -0.38949
     0.18573
     0.43225
     0.46746
     0.27964
     0.06833
     0.13877
     0.23268
     0.00964
     0.16225
     0.18573
     0.13877
     0.39703
     0.38529
     0.42051
    -0.01384
     0.06833
     0.23268
     0.10355
     0.37355
     0.18573
     0.08007
     0.27964
     0.49094
     0.13877
     0.44398
     0.89007
     0.71398
     0.78442
     0.65529
     0.24442
     0.03312
     0.08007
     0.53790
     0.74920
     0.77268
     0.79616
     0.29138
     0.49094
     0.50268
     0.49094
     0.42051
     1.12485
     0.60833
     0.71398
     0.91355
     1.18355
     1.08963
     1.23050
     1.10137
     1.28920
     1.43007
     1.58268
     1.32442
     1.46528
     1.51224
     1.37137
     0.89007
     1.07790
     0.76094
     0.46746
     0.35007
     0.33833
    -0.27210
    -2.26774
    -2.98383
    -3.55904
    -4.18121
    -4.54512
    -4.67425
    -3.68817
    -1.95079
    -1.76296
    -2.43209
    -3.46513
    -3.04252
    -2.49078
    -2.22079
    -2.64339
    -0.02558
     1.07790
     1.31268
     1.46528
     1.39485
     1.05442
     0.08007
    -0.50688
     0.04486
     0.86659
    -0.30732
    -0.54210
    -0.53036
    -1.08210
    -1.61035
    -1.49296
    -0.97644
    -1.03514
    -0.75340
    -0.33079
     0.12703
     0.19746
     0.24442
     0.19746
     0.22094
     0.50268
     0.46746
     0.60833
     0.99572
     0.96050
     0.42051
     0.80790
     0.86659
     0.70224
     0.52616
     0.37355
     0.35007
     0.51442
     0.58485
     0.67877
     0.35007
     0.45572
     0.60833
     0.31486
     0.86659
     0.71398
     0.36181
     0.54964
     0.64355
     0.67877
     0.66703
     0.63181
     0.58485
     0.79616
     0.92529
     0.87833
     0.83137
     0.46746
     0.72572
     0.81964
     0.54964
     1.04268
     0.50268
     0.56138
     0.57311
     0.77268
     0.74920
     0.65529
     0.23268
     0.60833
     0.56138
     0.53790
     0.49094
     0.52616
     0.27964
     0.32659
     0.49094
     0.72572
     0.53790
     0.42051
     0.38529
     0.32659
     0.49094
     0.20920
     0.13877
     0.18573
     0.52616
     0.57311
     0.39703
     0.42051
     0.17399
     0.10355
    -0.28384
     0.33833
    -0.02558
    -0.10775
     0.22094
     0.20920
     0.31486
     0.16225
     0.05660
     0.02138
     0.45572
     0.40877
     0.40877
     0.33833
     0.17399
     0.29138
     0.22094
     0.53790
     0.85485
     0.44398
     0.38529
     0.10355
     0.35007
     0.04486
    -0.21340
    -0.68297
    -0.30732
     0.33833
     0.84311
     1.12485
     1.18355
     0.37355
    -0.96470
    -1.62209
    -2.04470
    -2.61991
    -2.73730
    -2.09166
    -1.69253
    -1.50470
    -2.05644
    -2.56122
    -3.12469
    -3.38295
    -3.53556
    -3.37122
    -2.91339
    -2.33818
    -2.04470
    -1.43427
    -0.65949
    -0.55384
    -0.41297
    -0.04906
     0.51442
     0.65529
     0.59659
     0.52616
     0.87833
     0.96050
     1.06616
     0.90181
     0.90181
     0.77268
     0.32659
     0.40877
     0.89007
     0.90181
     0.64355
     0.70224
     0.67877
     0.45572
     0.74920
     0.69051
     0.71398
     1.17181
     1.46528
     0.74920
     0.67877
     0.69051
     0.62007
    -0.44818
    -0.61253
    -0.47166
    -0.65949
    -0.17819
    -0.10775
     0.24442
    -0.04906
    -0.81210
    -0.99992
    -0.90601
    -0.92949
    -0.58905
    -0.34253
     0.11529
     0.12703
     0.25616
     0.51442
     1.25398
     0.85485
     0.92529
     0.51442
     0.73746
     0.69051
     0.85485
     0.86659
     0.51442
     0.45572
     0.79616
     0.58485
     0.66703
     0.65529
     0.30312
     0.10355
     0.65529
     0.43225
     0.37355
     0.26790
     0.16225
     0.33833
     0.27964
     0.27964
     0.33833
     0.36181
     0.36181
     0.35007
     0.53790
     0.37355
     0.13877
     0.16225
     0.46746
     0.77268
     0.17399
     0.51442
     0.44398
     0.33833
     0.43225
     0.26790
     0.26790
     0.10355
     0.13877
     0.11529
     0.23268
     0.22094
     0.11529
    -0.44818
    -0.43645
    -0.00210
    -0.33079
    -0.29558
    -0.51862
    -0.55384
    -0.43645
    -0.42471
    -0.47166
    -0.18993
    -0.17819
    -0.44818
    -0.08427
    -0.22514
    -0.48340
    -0.75340
    -0.76514
    -0.11949
    -0.03732
    -0.11949
    -0.15471
    -0.68297
    -1.09383
    -2.58470
    -2.86644
    -1.84514
    -1.43427
    -0.78862
    -0.75340
    -1.03514
    -1.48122
    -1.96253
    -1.96253
    -1.21123
    -0.63601
    -0.51862
    -0.14297
    -0.01384
     0.15051
     0.35007
     0.47920
     0.56138
     0.78442
     0.64355
     0.65529
     0.80790
     0.71398
    -0.08427
    -0.48340
     0.20920
     0.73746
     0.30312
     0.31486
    -0.00210
    -0.10775
    -0.02558
     0.10355
    -0.03732
     0.25616
    -0.00210
    -0.04906
     0.27964
     0.45572
     0.12703
     0.05660
    -0.01384
     0.51442
     0.22094
     0.59659
     0.33833
     0.09181
     0.31486
     0.19746
     0.30312
     0.23268
     0.16225
     0.05660
    -0.01384
     0.13877
     0.35007
     0.03312
    -0.23688
     0.25616
     0.31486
     0.16225
     0.23268
     0.09181
     0.15051
     0.00964
     0.38529
     0.76094
     0.90181
     0.98398
     0.83137
     0.94877
     1.48876
     1.32442
     0.89007
     0.71398
    -0.65949
    -1.91557
     0.04486
     0.79616
    -0.21340
    -0.43645
    -1.22296
    -0.74166
    -0.74166
    -1.03514
    -1.49296
    -1.32862
    -1.10557
    -0.95297
    -0.83557
    -0.22514
     0.12703
     0.19746
     0.50268
     0.47920
     0.65529
     0.56138
     0.62007
     0.52616
     0.96050
     0.64355
     0.52616
     0.65529
     0.77268
     0.96050
     0.66703
     0.63181
     0.89007
     0.39703
     0.33833
     0.43225
     0.26790
     0.03312
    -0.30732
    -0.38949
    -0.29558
    -0.17819
    -0.10775
    -0.07253
    -0.14297
    -0.34253
    -0.33079
    -0.67123
    -0.40123
    -0.10775
     0.16225
     0.59659
     0.31486
     0.08007
     0.00964
    -0.01384
     0.22094
     0.11529
     0.19746
    -0.41297
    -0.61253
    -0.74166
    -0.85905
    -1.43427
    -1.03514
    -0.88253
    -0.99992
    -0.58905
    -0.42471
    -0.47166
    -0.67123
    -0.61253
    -0.20166
     0.08007
     0.26790
     0.16225
     0.47920
     0.63181
     1.07790
     0.66703
     0.59659
     0.81964
     0.33833
     0.53790
     0.43225
     0.51442
     0.45572
     0.38529
     0.18573
     0.44398
     0.57311
     0.36181
     0.11529
     0.39703
     0.06833
     0.04486
     0.06833
     0.23268
     0.03312
     0.25616
     0.32659
     0.12703
     0.06833
    -0.26036
    -0.36601
    -0.10775
     0.06833
     0.13877
    -0.01384
    -0.00210
     0.03312
     0.33833
     0.05660
     0.20920
     0.10355
    -0.00210
     0.35007
     0.58485
     0.42051
    -0.13123
    -0.01384
     0.23268
     0.46746
     0.60833
     0.11529
    -0.11949
     0.31486
     0.37355
    -0.11949
     0.13877
    -0.00210
    -0.14297
     0.19746
     0.09181
     0.17399
    -0.15471
    -0.38949
    -0.31906
     0.03312
     0.16225
     0.00964
    -0.27210
    -0.20166
     0.05660
    -0.27210
    -0.08427
     0.25616
    -0.03732
     0.22094
     0.27964
     0.47920
     0.39703
     0.42051
     0.46746
     0.54964
     0.99572
     1.24224
     1.30094
     1.40659
     1.75876
     1.77050
     1.05442
     0.50268
     0.76094
    -0.15471
    -1.83340
    -2.18557
    -1.22296
    -0.88253
    -1.35209
    -1.85687
    -1.92731
    -2.22079
    -2.93687
    -3.06600
    -3.03078
    -2.43209
    -2.11513
    -1.19949
    -0.70644
    -0.54210
     0.22094
     0.54964
     0.62007
     0.46746
    -0.06080
    -0.50688
    -0.62427
    -0.60079
    -0.48340
    -0.62427
    -0.43645
    -0.20166
    -1.37557
    -4.81512
    -5.04990
    -4.14599
    -3.79382
    -3.74687
    -4.26338
    -3.64121
    -4.33382
    -4.15773
    -3.17165
    -2.90165
    -2.63165
    -2.33818
    -1.95079
    -1.01166
    -0.56558
    -0.14297
     0.51442
     0.58485
     0.97224
     1.54746
     1.82920
     1.82920
     1.55920
     1.34789
     1.48876
     1.46528
     1.41833
     1.01920
     0.50268
     0.09181
     0.13877
    -0.00210
     0.73746
     0.80790
     0.53790
     0.24442
     0.57311
     0.56138
     0.47920
     0.31486
     0.46746
     0.58485
     0.81964
     1.07790
     0.65529
     0.66703
     0.76094
     0.35007
     1.14833
     1.34789
     0.63181
     0.78442
     1.06616
     1.16007
     1.35963
     1.25398
     1.19529
     1.24224
     1.47702
     1.60615
     1.72354
     1.60615
     1.79398
     1.66485
     1.95833
     2.08746
     1.80572
     1.55920
     1.68833
     1.66485
     1.75876
     1.37137
     1.08963
     1.28920
     1.25398
     1.19529
     1.03094
     0.78442
     0.66703
     0.39703
     0.46746
     0.56138
     0.53790
    -0.04906
     0.03312
    -0.09601
     0.10355
     0.11529
    -0.27210
    -0.17819
    -0.14297
     0.09181
     0.04486
    -0.04906
     0.10355
     0.16225
     0.23268
     0.77268
     0.83137
     0.78442
     1.24224
     1.37137
     1.72354
     1.73528
     0.98398
     0.56138
     1.37137
     1.33615
    -0.69471
    -1.58688
    -1.77470
    -1.57514
    -2.92513
    -3.39469
    -2.02122
    -1.95079
    -2.23252
    -2.53774
    -3.28904
    -3.40643
    -3.17165
    -2.70209
    -1.70427
    -0.63601
     0.11529
    -0.09601
    -0.48340
    -0.55384
    -0.20166
     0.17399
     0.69051
     0.33833
    -0.20166
    -0.53036
    -0.81210
    -0.81210
    -1.25818
    -1.50470
    -1.65731
    -2.26774
    -2.22079
    -1.79818
    -0.89427
    -1.26992
    -1.34035
    -2.00948
    -1.39905
    -0.94123
    -0.42471
    -0.10775
     0.02138
     0.49094
     0.59659
     0.32659
     0.51442
     0.52616
     1.21876
     1.26572
     1.50050
     1.39485
     1.28920
     0.96050
     1.32442
     1.35963
     1.13659
     1.23050
     0.66703
     0.72572
     0.64355
     0.70224
     0.59659
     0.45572
     0.45572
     0.54964
     0.77268
     0.42051
     0.59659
     0.29138
     0.57311
     0.89007
     0.58485
     0.44398
     0.37355
     0.46746
     0.50268
     0.43225
     0.69051
     0.56138
     0.44398
     0.37355
     0.60833
     0.74920
     0.49094
     0.22094
     0.18573
     0.93703
     0.83137
     0.69051
     0.60833
     0.71398
     0.67877
     0.92529
     0.77268
     0.87833
     0.92529
     1.08963
     1.20702
     1.12485
     0.97224
     0.69051
     0.42051
     1.16007
     1.00746
     0.87833
     0.56138
     0.53790
     0.24442
     0.46746
     0.18573
     0.18573
     0.33833
     0.04486
    -0.09601
     0.18573
     0.27964
     0.15051
    -0.09601
     0.26790
     0.76094
     0.40877
     0.73746
     0.52616
     0.94877
     0.90181
     1.25398
     1.45355
     1.06616
    -0.10775
    -0.41297
     0.65529
    -1.32862
    -3.68817
    -3.08948
    -1.96253
    -0.97644
    -1.45775
    -2.39687
    -3.42991
    -3.79382
    -3.50034
    -3.34774
    -2.84296
    -2.27948
    -1.92731
    -1.42253
    -0.95297
    -0.50688
    -0.00210
     0.13877
    -0.21340
     0.42051
     0.06833
    -0.26036
    -0.51862
    -0.75340
    -0.47166
    -0.18993
     0.04486
     0.18573
     0.16225
    -0.14297
    -0.68297
    -3.48861
    -2.77252
    -2.22079
    -2.17383
    -1.29340
    -0.74166
    -1.92731
    -2.40861
    -2.56122
    -2.42035
    -1.55166
     2.61571
     0.31486
    -2.66687
    -1.97426
    -1.68079
    -0.37775
     0.73746
     1.28920
     1.03094
     1.28920
     1.03094
     0.69051
     0.59659
     0.17399
     0.17399
    -0.17819
     0.16225
     0.09181
     0.38529
     0.23268
    -0.01384
    -0.09601
     0.09181
     0.11529
     0.18573
    -0.04906
     0.51442
     0.36181
     0.51442
     0.37355
     0.31486
     0.49094
     0.45572
     0.44398
     0.59659
     0.57311
     0.58485
     0.33833
     0.58485
     0.74920
     0.76094
     0.32659
     0.79616
     0.89007
     0.76094
     0.85485
     0.81964
     0.52616
     0.43225
     0.47920
     0.81964
     0.85485
     0.79616
     0.56138
     0.45572
     0.58485
     0.80790
     0.37355
     0.59659
     0.69051
     0.50268
     0.67877
     0.51442
     0.59659
     0.54964
     0.31486
     0.52616
     0.58485
     0.66703
     0.18573
     0.24442
     0.26790
     0.09181
     0.06833
     0.18573
     0.36181
     0.08007
     0.12703
     0.27964
     0.23268
     0.17399
     0.05660
     0.29138
     0.58485
     0.78442
     0.62007
     0.65529
     1.19529
     1.44181
     2.06398
     1.35963
     0.11529
    -0.29558
     0.44398
    -0.45992
    -2.44383
    -1.86861
    -1.12905
    -1.03514
    -2.06818
    -2.26774
    -2.39687
    -2.29122
    -2.10339
    -2.17383
    -2.29122
    -2.47905
    -1.84514
    -1.38731
    -0.70644
     0.32659
     0.67877
     0.49094
     0.79616
     0.56138
     0.74920
     0.84311
     0.78442
     0.32659
     0.63181
     0.33833
     0.45572
    -0.21340
    -0.60079
    -0.51862
    -0.96470
    -0.50688
    -1.34035
    -1.16427
    -0.33079
    -0.61253
    -0.26036
    -0.17819
    -0.08427
    -0.18993
    -0.21340
     0.25616
     0.57311
     0.71398
     0.94877
     1.21876
     1.03094
     1.17181
     1.62963
     1.50050
     1.08963
     1.07790
     0.77268
     1.00746
     0.79616
     0.69051
     0.36181
     0.33833
     0.27964
     0.18573
     0.24442
     0.50268
     0.22094
     0.18573
     0.35007
     0.39703
     0.25616
     0.04486
     0.06833
     0.42051
     0.58485
     0.49094
    -0.04906
    -0.03732
     0.37355
     0.59659
     0.20920
     0.81964
     0.57311
     0.35007
     0.54964
     0.39703
     0.64355
     0.50268
     0.62007
     0.51442
     1.18355
     1.37137
     1.05442
     0.73746
     0.42051
     0.11529
     0.13877
     0.19746
     0.72572
     0.35007
     0.32659
     0.20920
     0.06833
    -0.00210
    -0.30732
    -0.48340
    -0.35427
    -0.30732
    -0.38949
    -0.40123
    -0.41297
    -0.36601
    -0.35427
    -0.53036
    -0.08427
    -0.61253
    -0.33079
    -0.23688
    -0.26036
    -0.56558
    -0.76514
    -0.85905
    -0.30732
    -0.01384
     0.00964
    -0.16645
     0.08007
    -0.11949
     0.17399
     0.51442
     1.21876
     0.77268
     0.81964
     0.27964
    -0.03732
     0.78442
     0.71398
    -1.09383
    -1.57514
    -1.16427
    -0.43645
    -0.50688
    -0.69471
    -1.59861
    -2.70209
    -3.27730
    -1.90383
    -1.36383
    -2.07992
    -2.16209
    -2.39687
    -2.19731
    -2.16209
    -2.00948
    -1.57514
    -0.81210
    -0.68297
    -0.97644
    -0.88253
    -0.68297
    -0.98818
    -1.32862
    -0.80036
     0.36181
    -0.00210
    -0.00210
     0.18573
     0.29138
     0.90181
     1.03094
    -0.75340
    -2.96035
    -0.78862
    -0.09601
    -0.20166
    -0.82384
    -1.05862
    -0.82384
    -0.57731
    -0.41297
    -1.38731
    -1.57514
    -1.50470
    -0.81210
    -0.40123
    -0.17819
    -0.14297
     0.03312
     0.42051
     0.47920
     0.56138
     0.72572
     0.62007
     0.38529
     0.40877
     1.05442
     0.71398
     0.62007
     0.76094
     0.72572
     0.80790
     0.98398
     0.60833
     0.56138
     0.84311
     1.03094
     1.06616
     1.30094
     0.91355
     0.86659
     0.53790
     0.81964
     1.28920
     0.66703
     0.74920
     0.66703
     0.65529
     1.04268
     0.87833
     0.58485
     0.52616
     0.87833
     0.97224
     0.72572
     0.74920
     0.69051
     0.36181
     0.58485
     1.18355
     0.64355
     0.50268
     0.30312
     0.45572
     0.31486
     0.46746
     0.00964
    -0.04906
    -0.04906
     0.12703
    -0.03732
    -0.00210
    -0.14297
    -0.37775
    -0.23688
     0.44398
     0.20920
    -0.14297
     0.00964
    -0.04906
     0.17399
     0.46746
     0.78442
     0.59659
     0.92529
     1.45355
     1.33615
     1.61789
     2.21659
     2.21659
     1.62963
     1.73528
     1.46528
     0.84311
     0.35007
     0.45572
     0.72572
     0.65529
     0.80790
     0.05660
    -0.84731
    -0.94123
    -2.10339
    -3.26556
    -3.48861
    -2.53774
    -2.44383
    -2.99556
    -2.40861
    -2.39687
    -2.46731
    -2.49078
    -1.76296
    -1.73948
    -1.73948
    -1.61035
    -1.52818
    -1.65731
    -1.76296
    -1.31688
    -1.08210
    -1.02340
    -0.94123
    -1.14079
    -0.61253
    -1.19949
    -1.73948
    -1.44601
    -1.21123
    -0.78862
    -0.49514
    -1.37557
    -1.91557
    -1.83340
    -2.13861
    -2.39687
    -2.03296
    -1.91557
    -1.07036
     0.13877
     0.59659
     0.09181
    -0.63601
    -0.72992
    -1.01166
    -0.09601
     0.53790
     1.32442
     1.70007
     1.97006
     2.15789
     2.24006
     2.52180
     2.65093
     2.46311
     1.67659
     1.97006
     2.08746
     1.54746
     1.93485
     1.78224
     1.27746
     1.54746
     1.33615
     1.35963
     1.03094
     1.04268
     1.08963
     1.20702
     1.41833
     0.92529
     0.57311
     0.77268
     1.01920
     0.84311
     0.63181
     0.63181
     0.53790
     0.65529
     0.66703
     0.42051
     0.56138
     0.60833
     0.46746
     0.08007
     0.45572
     0.38529
     0.12703
    -0.02558
     0.52616
     0.30312
     0.20920
     0.04486
    -0.00210
     0.26790
    -0.04906
    -0.02558
    -0.03732
     0.22094
     0.09181
     0.11529
     0.23268
     0.38529
    -0.00210
    -0.35427
     0.15051
     0.54964
     0.38529
     0.17399
     0.27964
     0.45572
     0.54964
     0.69051
     0.80790
     0.74920
     0.73746
     0.86659
     0.99572
     1.27746
     1.04268
     0.76094
     0.94877
     1.34789
     1.12485
     1.26572
     1.24224
     1.04268
     0.87833
     1.00746
     1.21876
     1.11311
     1.27746
     1.16007
     1.37137
     1.91137
     1.53572
     0.77268
     1.05442
     2.58050
     2.38093
    -0.27210
    -1.21123
    -1.48122
    -0.20166
     0.05660
     0.26790
    -0.26036
    -0.80036
    -1.22296
    -1.89209
    -2.38513
    -3.53556
    -2.61991
    -0.27210
     1.75876
     1.77050
     0.96050
    -2.72557
    -5.20251
    -3.69991
    -2.47905
    -1.25818
    -0.71818
    -1.07036
    -1.84514
    -2.50252
    -2.66687
    -3.05426
    -2.97209
    -3.10122
    -2.52600
    -2.63165
    -3.00730
    -1.80992
    -0.45992
    -0.23688
     0.26790
     0.44398
     0.59659
     0.89007
     0.59659
     0.58485
     0.54964
     0.69051
     0.90181
     0.43225
     1.05442
     1.01920
     0.57311
     0.98398
     0.59659
     0.45572
     0.36181
     0.16225
     0.27964
     0.45572
     0.40877
     0.13877
     0.22094
     0.29138
     0.43225
     0.15051
     0.11529
     0.39703
     0.37355
     0.17399
     0.53790
     0.45572
     0.13877
     0.23268
     0.39703
     0.36181
     0.35007
     0.39703
     0.35007
     0.09181
     0.29138
     0.39703
     0.06833
     0.42051
     0.35007
     0.20920
     0.46746
     0.35007
     0.39703
     0.11529
     0.32659
     0.19746
     0.47920
     0.49094
     0.18573
     0.15051
     0.18573
     0.31486
     0.06833
     0.26790
     0.20920
    -0.11949
     0.17399
     0.10355
     0.08007
    -0.09601
    -0.15471
     0.06833
     0.22094
     0.31486
     0.24442
     0.36181
     0.31486
     0.36181
     0.45572
     0.47920
     0.97224
     0.19746
     0.42051
     0.52616
     0.57311
     0.32659
     0.35007
     0.30312
     0.44398
     0.66703
     0.47920
     0.59659
     0.70224
     0.93703
     1.03094
     1.40659
     1.03094
    -0.08427
     0.47920
     1.43007
    -0.20166
    -1.84514
    -1.36383
    -0.33079
     0.03312
     0.02138
    -0.48340
    -1.04688
    -1.70427
    -1.68079
    -1.21123
    -0.82384
    -0.13123
    -0.14297
     0.08007
     0.71398
     1.03094
     0.90181
     0.78442
     0.65529
     1.19529
     1.31268
     1.24224
     0.72572
     0.13877
    -0.60079
    -0.88253
    -1.73948
    -2.05644
    -2.47905
    -1.93905
    -0.89427
    -1.07036
    -1.28166
    -1.58688
    -2.02122
    -1.95079
    -1.23470
    -0.55384
    -0.21340
     0.13877
     0.46746
     0.92529
     0.77268
     1.28920
     1.37137
     0.73746
     0.78442
     0.73746
     0.35007
     0.49094
     0.44398
     0.19746
     0.03312
     0.09181
     0.02138
    -0.17819
    -0.26036
    -0.47166
    -0.61253
    -0.34253
     0.19746
     0.00964
    -0.11949
     0.11529
     0.27964
     0.18573
     0.09181
    -0.14297
     0.06833
     0.29138
     0.42051
     0.30312
     0.06833
     0.22094
     0.15051
    -0.08427
     0.40877
     0.39703
     0.25616
     0.00964
     0.02138
     0.26790
     0.16225
     0.08007
     0.08007
     0.27964
     0.30312
     0.26790
     0.19746
     0.00964
     0.15051
    -0.21340
     0.24442
     0.08007
     0.20920
     0.02138
     0.27964
     0.11529
     0.10355
    -0.22514
    -0.10775
    -0.11949
     0.39703
     0.26790
     0.12703
     0.05660
     0.11529
     0.19746
     0.23268
     0.84311
     0.59659
     0.18573
     0.56138
     0.66703
     1.01920
     1.14833
     0.70224
     1.01920
     1.14833
     1.66485
     1.52398
     1.48876
     1.11311
     0.78442
    -0.16645
     0.90181
     1.66485
     0.16225
    -2.16209
    -2.12687
    -1.55166
    -0.83557
    -1.29340
    -1.73948
    -2.16209
    -2.04470
    -1.80992
    -2.04470
    -1.96253
    -1.92731
    -1.70427
    -0.70644
     0.16225
     0.02138
     0.72572
     1.00746
     1.53572
     1.51224
     1.16007
     1.00746
     1.05442
     1.25398
     1.86441
     1.54746
     1.53572
     0.78442
    -0.65949
    -1.80992
    -0.61253
    -0.97644
    -0.53036
    -0.58905
    -0.78862
    -1.02340
    -1.02340
    -1.18775
    -1.11731
    -1.15253
    -0.78862
    -0.34253
    -0.03732
     0.29138
     0.59659
     0.67877
     1.05442
     0.02138
    -0.68297
    -0.22514
     0.36181
     0.37355
     0.23268
    -0.18993
    -0.34253
    -0.68297
    -0.57731
    -0.94123
    -0.68297
    -0.64775
    -0.61253
    -1.01166
    -0.23688
     0.00964
    -0.22514
    -0.01384
     0.15051
     0.20920
     0.35007
     0.32659
     0.20920
     0.37355
     0.47920
     0.71398
     0.59659
     0.83137
     0.39703
     0.00964
     0.44398
     0.97224
     0.29138
     0.59659
     0.25616
     0.39703
     0.52616
     0.57311
     0.35007
     0.43225
     0.33833
     0.63181
     0.57311
     0.50268
     0.26790
     0.24442
     0.29138
     0.79616
     0.53790
     0.33833
     0.24442
     0.36181
     0.40877
     0.40877
     0.42051
     0.47920
     0.67877
     0.77268
     0.69051
     0.84311
     0.74920
     0.52616
     0.22094
     0.51442
     0.71398
     0.59659
     0.72572
     0.70224
     0.54964
     0.70224
     0.22094
    -0.26036
    -0.67123
    -0.20166
    -0.11949
    -0.60079
    -1.15253
    -1.44601
    -1.77470
    -0.83557
    -1.08210
    -2.05644
    -2.05644
    -1.58688
    -1.32862
    -1.53992
    -1.56340
    -1.68079
    -1.98600
    -1.46948
    -1.32862
    -0.96470
    -0.81210
    -0.36601
    -0.84731
    -0.54210
    -0.00210
    -0.36601
    -0.34253
    -0.42471
    -0.61253
    -0.38949
    -0.41297
    -0.88253
    -0.64775
    -0.40123
    -0.42471
    -0.27210
    -0.74166
    -1.17601
    -1.75122
    -2.18557
    -1.96253
    -2.19731
    -2.52600
    -2.74904
    -2.13861
    -0.99992
    -0.80036
    -0.80036
    -2.45557
    -2.13861
    -0.54210
    -0.51862
     0.04486
     0.09181
     0.57311
     0.60833
     1.34789
     1.99354
     1.78224
     2.05224
     1.71181
     1.48876
     1.55920
     1.33615
     1.46528
     1.18355
     0.80790
     0.70224
     0.67877
     0.64355
     0.44398
     0.15051
    -0.01384
     0.56138
     0.02138
     0.02138
    -0.00210
    -0.13123
    -0.22514
     0.04486
     0.00964
     0.17399
     0.20920
     0.02138
    -0.10775
     0.08007
    -0.23688
    -0.30732
    -0.33079
    -0.04906
    -0.17819
     0.02138
    -0.13123
    -0.26036
    -0.18993
    -0.37775
    -0.24862
    -0.06080
     0.10355
     0.04486
    -0.10775
    -0.03732
     0.19746
    -0.00210
    -0.16645
     0.19746
     0.17399
     0.03312
     0.17399
     0.08007
     0.06833
     0.09181
     0.00964
     0.05660
     0.29138
     0.17399
     0.08007
     0.25616
     0.30312
     0.37355
    -0.02558
     0.50268
     0.62007
     0.20920
     0.64355
     0.23268
    -0.10775
     0.60833
     0.83137
     1.04268
     1.11311
     1.30094
     0.72572
     0.36181
     0.53790
     0.45572
     0.26790
     0.54964
     1.05442
     1.17181
     1.55920
    -0.27210
    -0.65949
    -1.22296
    -3.31252
    -3.17165
    -1.72774
    -0.91775
    -1.46948
    -1.79818
    -2.31470
    -2.20905
    -2.56122
    -2.97209
    -2.44383
    -2.19731
    -1.63383
    -1.04688
    -0.61253
    -0.64775
    -0.30732
    -0.02558
     0.49094
     0.98398
     0.89007
     0.99572
     1.13659
     1.25398
     0.60833
    -0.07253
    -0.40123
     0.10355
     1.26572
     1.16007
     1.32442
     0.85485
     0.51442
    -0.06080
     0.23268
     0.11529
    -0.00210
    -0.16645
    -0.13123
     0.63181
     1.24224
     0.65529
     0.53790
     0.17399
    -0.36601
    -0.04906
     0.20920
     0.13877
    -0.00210
    -0.08427
    -0.44818
     0.00964
    -0.34253
    -0.27210
    -0.62427
    -0.37775
    -0.38949
    -0.54210
    -0.24862
    -0.00210
    -0.44818
    -0.02558
    -0.04906
     0.04486
     0.22094
     0.16225
     0.35007
     0.43225
     0.80790
     0.65529
     0.45572
     0.43225
     0.62007
     0.45572
     0.42051
     0.81964
     0.29138
     0.43225
     0.71398
     0.69051
     0.62007
     0.11529
     0.23268
     0.30312
     0.54964
     0.54964
     0.32659
     0.11529
     0.17399
     0.37355
    -0.06080
     0.38529
     0.10355
     0.17399
     0.29138
     0.39703
     0.22094
     0.25616
    -0.13123
     0.13877
     0.26790
     0.22094
     0.25616
     0.15051
     0.27964
     0.33833
    -0.23688
     0.24442
     0.49094
    -0.00210
     0.13877
     0.22094
     0.20920
     0.33833
     0.16225
    -0.00210
     0.56138
     0.47920
     0.42051
     0.36181
     0.20920
     0.53790
     0.43225
     0.36181
     0.76094
     0.39703
     0.60833
     0.69051
     0.76094
     0.58485
    -0.00210
    -0.14297
    -0.07253
     0.11529
     0.19746
    -0.42471
    -1.51644
    -2.29122
    -1.32862
    -0.62427
    -3.01904
    -4.33382
    -4.41599
    -3.21861
    -2.57296
    -2.24426
    -1.97426
    -2.29122
    -1.43427
    -0.81210
    -1.39905
    -2.32644
    -2.31470
    -0.80036
     0.38529
     0.65529
     1.59441
     1.41833
     0.89007
     1.32442
     1.03094
     0.79616
     0.06833
    -0.09601
    -0.13123
     0.09181
     0.40877
     0.18573
     0.13877
     0.59659
     0.44398
     0.31486
     0.32659
     0.86659
     0.33833
     0.30312
     0.50268
     0.63181
     0.64355
     0.54964
     0.58485
     0.71398
     0.93703
     0.78442
     0.56138
     0.20920
     0.30312
     0.11529
     0.30312
     0.86659
     0.49094
     0.56138
     0.49094
     0.42051
     0.56138
     0.27964
     0.51442
     0.53790
     1.04268
     0.74920
     0.52616
     0.49094
     0.40877
     0.31486
     0.51442
     0.71398
     0.49094
     0.15051
     0.30312
     0.24442
     0.42051
     0.18573
     0.13877
    -0.01384
     0.31486
     0.12703
     0.04486
     0.23268
    -0.08427
     0.12703
    -0.07253
     0.32659
     0.36181
    -0.03732
     0.06833
     0.31486
     0.23268
     0.31486
     0.06833
     0.05660
     0.18573
     0.32659
     0.32659
     0.31486
     0.24442
     0.20920
     0.06833
     0.23268
     0.50268
     0.18573
     0.15051
     0.17399
     0.10355
     0.15051
     0.11529
     0.09181
     0.17399
     0.23268
     0.33833
     0.23268
     0.13877
     0.17399
     0.35007
     0.15051
     0.97224
     1.18355
     1.31268
     1.30094
     2.07572
     2.66267
     1.84093
    -1.25818
    -2.54948
    -1.22296
    -0.49514
    -0.70644
    -2.22079
    -2.25600
    -1.10557
    -1.32862
    -1.43427
    -2.31470
    -2.94861
    -2.67861
    -2.45557
    -1.61035
    -1.38731
    -0.40123
    -0.36601
     0.46746
     1.14833
     1.43007
     1.65311
     1.44181
     1.19529
     0.97224
     1.40659
     1.57094
     1.21876
     0.86659
     0.74920
     1.21876
     0.98398
     0.36181
    -0.29558
     0.12703
    -0.09601
     0.10355
     0.36181
     0.08007
    -0.18993
    -0.57731
    -0.83557
    -0.45992
    -0.56558
    -0.72992
    -0.81210
    -0.74166
    -0.50688
    -0.33079
    -0.30732
    -0.42471
    -0.27210
    -0.43645
    -0.20166
    -0.17819
     0.05660
    -0.43645
    -0.62427
     0.16225
     0.45572
     0.16225
    -0.11949
    -0.07253
     0.25616
     0.18573
     0.23268
     0.31486
     0.26790
     0.31486
     0.40877
     0.63181
     0.43225
     0.40877
     0.04486
     0.59659
     0.45572
     0.30312
     0.46746
     0.18573
     0.08007
     0.16225
     0.27964
     0.13877
     0.22094
     0.19746
     0.22094
     0.09181
     0.30312
    -0.08427
    -0.28384
     0.04486
     0.46746
     0.33833
     0.54964
     0.09181
     0.31486
     0.35007
     0.46746
     0.22094
     0.19746
     0.39703
     0.33833
     0.42051
     0.08007
     0.27964
     0.02138
    -0.02558
     0.37355
     0.19746
    -0.06080
     0.03312
    -0.30732
    -0.08427
     0.13877
    -0.14297
    -0.10775
     0.35007
     0.45572
     0.33833
     0.70224
     0.85485
     0.97224
     1.01920
     2.06398
     1.93485
     0.18573
    -2.16209
    -2.20905
    -1.04688
     0.16225
    -0.23688
    -0.77688
    -1.45775
    -0.97644
    -1.41079
    -2.00948
    -2.00948
    -1.85687
    -2.10339
    -1.22296
    -0.35427
    -0.48340
     0.26790
     0.70224
     0.56138
     0.81964
     1.05442
     1.01920
     1.28920
     1.07790
     0.92529
     0.85485
     1.10137
     0.59659
     0.44398
     0.37355
     0.63181
     0.36181
     0.37355
     0.22094
    -0.13123
    -0.09601
     0.11529
     0.12703
     0.18573
    -0.00210
    -0.14297
    -0.36601
    -0.09601
    -0.11949
    -0.54210
    -0.53036
    -0.10775
    -0.48340
    -0.42471
    -0.36601
    -0.44818
    -0.27210
    -0.50688
    -0.33079
    -0.20166
     0.08007
     0.02138
    -0.20166
    -0.18993
     0.15051
    -0.03732
    -0.23688
     0.25616
     0.18573
    -0.50688
    -0.58905
    -0.34253
    -0.18993
    -0.42471
    -0.35427
    -0.56558
    -0.67123
    -0.77688
    -0.61253
    -0.70644
    -0.41297
    -0.42471
    -0.74166
    -0.30732
     0.13877
    -0.02558
     0.12703
    -0.02558
     0.04486
     0.04486
     0.11529
     0.16225
     0.44398
     0.27964
     0.05660
     0.06833
     0.32659
     0.39703
    -0.01384
     0.04486
     0.19746
     0.30312
     0.05660
     0.43225
     0.36181
    -0.07253
     0.12703
     0.03312
     0.25616
     0.15051
     0.18573
     0.02138
     0.09181
     0.18573
     0.02138
    -0.13123
    -0.00210
    -0.18993
    -0.16645
     0.11529
    -0.06080
    -0.13123
    -0.20166
    -0.50688
    -0.67123
     0.89007
     0.57311
     0.71398
     0.83137
     1.19529
     1.84093
     2.32224
     2.88571
     1.61789
    -1.95079
    -2.51426
    -0.98818
    -0.44818
    -0.62427
     0.13877
     0.78442
    -0.34253
    -1.21123
    -1.78644
    -2.16209
    -2.19731
    -1.72774
    -1.29340
    -0.58905
    -0.09601
     0.39703
     1.05442
     1.24224
     1.17181
     1.19529
     1.34789
     1.30094
     1.48876
     1.20702
     1.08963
     0.80790
     0.74920
     0.74920
     0.52616
     0.37355
     0.46746
     0.15051
     0.20920
     0.56138
    -0.03732
     0.20920
    -0.15471
     0.05660
     0.29138
     0.43225
     0.11529
    -0.04906
    -0.01384
     0.06833
     0.04486
    -0.17819
     0.06833
     0.11529
     0.06833
     0.31486
     0.22094
     0.02138
    -0.09601
    -0.27210
     0.10355
     0.19746
     0.24442
    -0.02558
    -0.15471
    -0.13123
     0.05660
    -0.26036
     0.02138
     0.20920
    -0.41297
    -0.33079
    -0.10775
    -0.16645
    -0.33079
    -0.69471
    -0.41297
     0.06833
     0.13877
     0.00964
     0.20920
     0.23268
     0.18573
     0.73746
     0.50268
     0.42051
    -0.42471
    -1.28166
    -1.12905
    -0.49514
     0.23268
     0.17399
    -0.34253
    -0.38949
    -0.40123
    -0.99992
    -1.11731
    -1.36383
    -1.16427
    -1.29340
    -1.19949
    -0.26036
    -0.27210
    -0.03732
    -0.22514
    -0.14297
    -0.15471
    -0.43645
    -0.31906
    -0.15471
    -0.03732
     0.15051
     0.03312
     0.09181
    -0.03732
     0.10355
    -0.23688
     0.09181
     0.20920
    -0.33079
    -0.00210
     0.05660
     0.06833
     0.15051
    -0.17819
    -0.10775
     0.26790
     0.17399
     0.06833
     0.04486
     0.12703
     0.24442
     0.45572
     0.73746
     1.25398
     1.21876
     2.28702
     2.68615
     3.42571
     2.36919
    -1.15253
    -3.68817
    -2.44383
     0.83137
     0.93703
     0.10355
    -1.88035
    -1.53992
    -1.66905
    -1.97426
    -1.76296
    -2.78426
    -2.60818
    -2.25600
    -1.44601
    -0.87079
    -0.40123
    -0.10775
     0.40877
     0.83137
     1.37137
     1.37137
     1.06616
     1.04268
     0.90181
     0.86659
     1.19529
     0.92529
     0.32659
     0.44398
     0.44398
     0.57311
     0.18573
     0.00964
     0.10355
     0.09181
     0.26790
    -0.04906
     0.24442
    -0.07253
    -0.24862
    -0.34253
     0.50268
     0.20920
    -0.43645
    -0.03732
    -0.10775
     0.09181
    -0.23688
    -0.07253
    -0.28384
    -0.18993
    -0.04906
    -0.06080
     0.13877
    -0.08427
    -0.24862
    -0.26036
    -0.21340
     0.13877
    -0.18993
    -0.09601
    -0.03732
    -0.02558
    -0.26036
    -0.02558
    -0.06080
    -0.15471
     0.00964
     0.23268
     0.03312
     0.03312
    -0.21340
    -0.37775
    -0.18993
     0.23268
    -0.06080
    -0.18993
     0.02138
     0.09181
     0.13877
     0.10355
    -0.10775
    -0.21340
    -0.27210
    -0.33079
    -0.60079
    -0.68297
    -0.88253
    -0.71818
    -0.38949
     0.12703
    -0.04906
    -0.17819
    -0.49514
    -0.55384
    -0.63601
    -0.30732
    -0.38949
    -0.16645
     0.00964
     0.16225
     0.40877
     0.50268
     0.54964
     0.36181
     0.00964
     0.39703
     0.08007
    -0.23688
     0.06833
    -0.10775
     0.23268
     0.31486
    -0.07253
    -0.09601
    -0.08427
    -0.09601
    -0.03732
    -0.10775
     0.02138
    -0.15471
    -0.21340
    -0.00210
     0.70224
     0.16225
     0.43225
     0.03312
     0.36181
     0.30312
     0.37355
     0.29138
     0.35007
     0.63181
     0.40877
     0.51442
     0.58485
     0.57311
     0.33833
     0.30312
     0.84311
     0.51442
     0.50268
     0.54964
     0.58485
     0.39703
     0.18573
     0.79616
     0.85485
     1.18355
     1.55920
     1.45355
     0.73746
     0.60833
     0.83137
    -0.53036
    -1.52818
    -3.61774
    -3.84078
    -2.22079
    -0.78862
     1.41833
     1.99354
    -0.29558
    -2.87817
    -3.17165
    -2.65513
    -1.51644
    -0.49514
     0.19746
     0.81964
     0.90181
     1.54746
     1.77050
     1.30094
     1.37137
     0.94877
     0.92529
     0.76094
     0.70224
     0.63181
     0.30312
     0.02138
     0.40877
     0.37355
     0.19746
     0.10355
    -0.34253
    -0.16645
     0.29138
     0.05660
    -0.01384
    -0.18993
    -0.20166
    -0.06080
     0.20920
     0.00964
    -0.11949
    -0.23688
    -0.15471
    -0.08427
    -0.13123
    -0.07253
    -0.20166
    -0.61253
    -0.23688
     0.19746
    -0.09601
    -0.15471
    -0.30732
    -0.64775
    -0.41297
    -0.38949
    -0.47166
    -0.36601
    -0.30732
    -0.65949
    -0.63601
    -0.26036
    -0.26036
    -0.53036
    -0.41297
    -0.28384
    -0.38949
    -0.45992
    -0.17819
    -0.34253
    -0.35427
    -0.36601
    -0.06080
     0.20920
     0.26790
    -0.10775
    -0.11949
     0.15051
     0.03312
    -0.04906
    -0.13123
     0.42051
     0.11529
     0.16225
     0.13877
     0.30312
     0.23268
    -0.16645
     0.05660
     0.11529
     0.00964
     0.10355
     0.12703
     0.23268
     0.09181
    -0.11949
    -0.10775
     0.65529
     0.31486
     0.11529
     0.49094
     0.27964
    -0.09601
    -0.11949
     0.29138
     0.76094
     0.74920
     0.46746
     0.08007
    -0.15471
     0.31486
     0.26790
    -0.07253
     0.20920
     0.27964
     0.09181
     0.39703
    -0.26036
    -0.16645
    -0.06080
     0.11529
     0.29138
     0.02138
     0.06833
    -0.24862
     0.03312
     0.30312
    -0.00210
    -0.24862
    -0.14297
     0.23268
    -0.00210
     0.30312
     0.11529
    -0.08427
    -0.34253
    -0.01384
    -0.06080
     0.26790
     0.35007
     0.09181
     0.24442
     0.44398
     0.92529
     0.91355
     0.51442
     1.46528
     2.88571
     3.53136
     4.42353
     3.49614
     0.03312
    -1.86861
    -2.56122
    -3.74687
    -0.85905
     1.73528
     1.24224
     0.56138
    -1.64557
    -4.36904
    -4.68599
    -3.89947
    -3.64121
    -3.27730
    -2.70209
    -2.16209
    -1.45775
    -1.17601
    -0.97644
    -0.58905
    -0.27210
    -0.00210
     0.17399
     0.37355
     0.52616
     0.25616
     0.10355
     0.65529
     0.56138
     0.24442
     0.60833
     0.32659
     0.40877
     0.42051
     0.10355
     0.53790
     0.15051
    -0.00210
    -0.20166
     0.35007
     0.40877
     0.36181
    -0.04906
    -0.09601
     0.09181
    -0.11949
     0.18573
     0.09181
    -0.14297
    -0.23688
    -0.23688
    -0.07253
     0.12703
     0.23268
     0.12703
    -0.03732
    -0.18993
     0.09181
     0.22094
    -0.10775
     0.11529
     0.15051
     0.17399
     0.35007
     0.30312
    -0.17819
    -0.00210
    -0.00210
     0.53790
     0.45572
     0.47920
     0.05660
     0.00964
     0.50268
     0.59659
     0.39703
     0.50268
     0.19746
     0.45572
     0.65529
     0.63181
     0.45572
     0.42051
     0.32659
     0.49094
     0.62007
     0.93703
     0.52616
     0.31486
     0.33833
     0.46746
     0.32659
     0.58485
     0.58485
     0.38529
     0.22094
     0.76094
     0.64355
     0.46746
     0.42051
     0.57311
     0.62007
     0.06833
     0.05660
     0.10355
     0.20920
     0.22094
    -0.03732
     0.05660
     0.39703
    -0.02558
    -0.09601
    -0.03732
    -0.21340
    -0.11949
    -0.41297
    -0.31906
     0.09181
     0.09181
    -0.08427
    -0.01384
    -0.06080
     0.09181
    -0.13123
    -0.42471
     0.23268
    -0.31906
    -0.09601
    -0.07253
    -0.00210
    -0.21340
    -0.51862
    -0.38949
     0.09181
     0.08007
    -0.07253
    -0.26036
    -0.40123
    -0.14297
    -0.00210
    -0.01384
     0.44398
     0.39703
     0.32659
     0.80790
     0.77268
     1.04268
     1.68833
     2.81528
     4.54092
     6.73613
     6.51309
     3.28484
    -2.17383
    -4.87382
    -3.61774
     1.08963
     2.42789
     1.80572
    -0.09601
    -2.03296
    -3.26556
    -4.42773
    -4.75643
    -5.17903
    -4.94425
    -4.38078
    -3.57078
    -2.61991
    -2.09166
    -1.68079
    -1.18775
    -0.51862
    -0.49514
     0.24442
     0.05660
    -0.09601
     0.15051
     0.18573
     0.36181
     0.27964
     0.25616
     0.37355
     0.05660
     0.47920
     0.10355
     0.16225
    -0.16645
    -0.35427
    -0.15471
     0.66703
     0.59659
     0.13877
     0.22094
     0.22094
     0.35007
     0.23268
     0.00964
     0.16225
     0.51442
     0.60833
     0.39703
     0.44398
     0.62007
     0.58485
     0.12703
     0.69051
     0.76094
     0.23268
     0.62007
     0.63181
     0.64355
     0.25616
     0.29138
     0.37355
     0.73746
     0.77268
     0.62007
     0.32659
     0.29138
     0.45572
     0.05660
     0.53790
     0.76094
     0.29138
     0.36181
     0.69051
     0.65529
     0.53790
     0.18573
     0.26790
     0.36181
     0.49094
     0.60833
     0.43225
     0.38529
     0.02138
     0.02138
     0.32659
     0.72572
     0.32659
     0.24442
     0.23268
     0.20920
    -0.08427
     0.06833
     0.13877
     0.00964
     0.24442
     0.44398
     0.47920
     0.29138
    -0.17819
    -0.23688
    -0.24862
     0.44398
     0.36181
     0.18573
     0.12703
    -0.16645
     0.22094
     0.29138
     0.04486
    -0.03732
     0.00964
     0.11529
     0.17399
    -0.01384
     0.05660
    -0.01384
    -0.50688
    -0.08427
     0.50268
    -0.09601
    -0.04906
    -0.28384
    -0.24862
    -0.30732
    -0.14297
    -0.41297
    -0.28384
    -0.26036
    -0.49514
    -0.09601
    -0.13123
    -0.21340
    -0.64775
    -0.36601
     0.02138
    -0.27210
    -0.16645
    -0.23688
    -0.02558
    -0.06080
     0.02138
    -0.33079
    -0.08427
     0.29138
     0.33833
     0.23268
    -0.09601
    -0.07253
     0.15051
     0.11529
     1.01920
     1.23050
     1.28920
     1.99354
     2.82702
     2.29876
     0.47920
    -2.83122
    -4.55686
    -2.80774
     0.47920
     2.66267
     1.35963
    -1.82166
    -3.00730
    -2.13861
    -1.95079
    -1.92731
    -2.17383
    -1.86861
    -1.68079
    -0.91775
    -0.40123
    -0.03732
     0.11529
     0.43225
     0.56138
     0.77268
     0.81964
     0.53790
     0.31486
     0.08007
     0.22094
     0.44398
     0.38529
     0.13877
    -0.01384
    -0.02558
     0.02138
     0.25616
     0.09181
    -0.18993
    -0.16645
     0.12703
     0.16225
    -0.01384
     0.09181
    -0.26036
    -0.21340
     0.20920
    -0.09601
    -0.03732
     0.16225
     0.04486
    -0.13123
    -0.08427
    -0.06080
     0.04486
     0.11529
    -0.16645
    -0.14297
    -0.03732
     0.32659
     0.20920
    -0.30732
     0.29138
     0.40877
     0.03312
     0.36181
     0.30312
     0.93703
     1.10137
     0.79616
     0.04486
    -0.03732
    -0.03732
     0.44398
     0.44398
     0.45572
     0.46746
    -0.03732
     0.19746
     0.26790
    -0.23688
    -0.01384
    -0.31906
    -0.06080
     0.00964
    -0.09601
    -0.03732
     0.02138
     0.03312
     0.17399
     0.37355
     0.26790
     0.15051
    -0.30732
     0.11529
     0.54964
     0.20920
     0.17399
    -0.07253
    -0.16645
    -0.01384
     0.06833
     0.13877
     0.11529
    -0.01384
    -0.02558
     0.05660
     0.45572
     0.26790
     0.00964
    -0.29558
     0.32659
     0.15051
     0.31486
     0.09181
    -0.00210
    -0.00210
     0.20920
     0.15051
     0.27964
    -0.07253
    -0.04906
    -0.07253
     0.09181
     0.11529
    -0.04906
    -0.33079
     0.13877
     0.10355
     0.15051
     0.44398
     0.16225
     0.26790
     0.35007
     0.78442
     1.50050
     2.24006
     2.26354
     0.77268
    -1.25818
    -3.10122
    -2.63165
    -1.14079
     2.42789
     2.67441
    -0.74166
    -1.90383
    -1.39905
    -2.61991
    -2.46731
    -1.99774
    -1.64557
    -1.12905
    -0.76514
    -0.83557
    -0.34253
    -0.29558
    -0.18993
    -0.30732
    -0.50688
     0.33833
     0.11529
     0.35007
     0.17399
     0.24442
     0.09181
     0.15051
     0.02138
     0.13877
     0.13877
    -0.11949
    -0.13123
     0.25616
     0.29138
    -0.18993
    -0.33079
     0.38529
     0.20920
     0.32659
    -0.03732
     0.10355
    -0.00210
    -0.11949
    -0.31906
     0.22094
     0.13877
     0.10355
     0.00964
     0.09181
     0.24442
     0.02138
    -0.51862
     0.04486
     0.25616
    -0.09601
     0.20920
    -0.03732
    -0.17819
    -0.27210
    -0.01384
     0.31486
     0.31486
     0.23268
    -0.00210
     0.06833
     0.24442
     0.36181
     0.15051
     0.20920
     0.30312
     0.10355
     0.69051
     0.89007
     0.50268
     0.39703
     0.30312
     0.53790
     0.84311
     0.57311
    -0.21340
    -0.26036
    -0.21340
     0.16225
    -0.00210
    -0.01384
     0.35007
    -0.20166
    -0.40123
    -0.22514
    -0.45992
    -0.48340
    -0.43645
    -0.57731
    -0.31906
     0.03312
     0.26790
     0.08007
     0.06833
    -0.13123
     0.10355
    -0.33079
     0.11529
     0.26790
     0.08007
     0.37355
     0.27964
     0.32659
     0.11529
     0.12703
     0.17399
     0.43225
     0.23268
     0.18573
     0.15051
     0.29138
     0.44398
    -0.04906
     0.51442
     0.67877
     0.63181
     1.06616
     1.17181
     1.38311
     2.20485
     2.32224
     1.84093
     0.50268
    -1.86861
    -3.11296
    -2.09166
     1.92311
     2.89745
     0.57311
    -0.31906
    -1.59861
    -3.39469
    -1.99774
    -1.26992
    -1.30514
    -1.75122
    -1.29340
    -0.81210
    -0.01384
     0.37355
    -0.06080
    -0.21340
    -0.11949
     0.04486
     0.43225
     0.09181
     0.74920
     0.06833
     0.33833
     0.53790
     0.65529
     0.43225
    -0.01384
    -0.21340
     0.15051
     0.37355
     0.38529
     0.11529
     0.09181
     0.02138
     0.13877
    -0.00210
     0.37355
     0.18573
    -0.18993
     0.16225
     0.23268
     0.17399
     0.09181
    -0.22514
    -0.02558
     0.18573
     0.47920
     0.32659
     0.23268
     0.18573
     0.38529
     0.00964
     0.52616
     0.35007
     0.20920
     0.56138
     0.73746
     0.84311
     0.81964
     0.53790
     0.69051
     1.05442
     0.78442
     0.39703
     0.47920
     0.66703
     0.65529
     0.43225
     0.42051
     0.62007
     0.16225
    -0.22514
    -0.29558
    -0.11949
    -0.26036
    -0.56558
    -0.50688
    -0.16645
    -0.04906
    -0.33079
    -0.37775
    -0.54210
    -0.08427
    -0.04906
    -0.17819
     0.19746
     0.11529
     0.06833
     0.17399
     0.39703
     0.32659
     0.35007
     0.25616
     0.63181
     0.83137
     0.67877
     0.27964
     0.35007
     0.31486
     0.58485
     0.12703
     0.64355
     0.63181
    -0.01384
     0.47920
     0.18573
     0.64355
     0.29138
     0.19746
    -0.00210
     0.37355
     0.35007
     0.57311
     0.40877
     0.60833
     0.90181
     1.13659
     2.13441
     2.28702
     1.26572
    -1.24644
    -3.10122
    -2.66687
     0.32659
     1.05442
     0.47920
    -0.82384
    -1.45775
    -2.20905
    -1.46948
    -1.68079
    -1.92731
    -1.92731
    -1.70427
    -1.01166
    -0.85905
    -0.40123
    -0.03732
     0.04486
     0.39703
     0.42051
     0.56138
     0.54964
     0.54964
     0.49094
     0.59659
     0.51442
     0.27964
     0.38529
    -0.02558
     0.45572
     0.22094
     0.23268
     0.11529
     0.11529
     0.06833
    -0.06080
    -0.11949
    -0.04906
    -0.09601
     0.18573
    -0.22514
    -0.15471
     0.02138
    -0.01384
    -0.28384
     0.03312
     0.20920
    -0.29558
    -0.01384
    -0.14297
     0.11529
    -0.13123
     0.08007
    -0.04906
     0.10355
     0.33833
     0.57311
     0.29138
     0.04486
     0.09181
     0.06833
     0.54964
     0.94877
     0.35007
     0.39703
     0.79616
     0.86659
     0.74920
     0.30312
     0.47920
     0.24442
     0.72572
     0.70224
     0.63181
     0.50268
     0.33833
    -0.00210
     0.37355
     1.07790
     0.97224
     0.45572
     0.47920
     0.97224
     1.20702
     1.26572
     1.05442
     0.35007
    -0.48340
    -0.96470
    -0.10775
     0.91355
     0.49094
    -0.08427
    -0.74166
    -0.54210
    -0.63601
    -1.15253
    -1.34035
    -1.36383
    -1.12905
    -0.72992
    -0.63601
    -0.70644
    -0.33079
    -0.48340
    -0.37775
    -0.11949
     0.10355
     0.06833
    -0.21340
    -0.07253
     0.62007
     0.39703
     0.33833
     0.27964
     0.46746
     0.37355
     0.74920
     0.80790
     0.89007
     0.99572
     1.59441
     1.66485
     2.11093
     2.53354
     2.90919
     1.45355
    -0.55384
    -3.08948
    -0.43645
     0.63181
     0.03312
    -0.60079
    -1.07036
    -1.15253
    -0.49514
    -1.17601
    -2.11513
    -2.43209
    -2.50252
    -1.92731
    -1.57514
    -1.19949
    -0.07253
     0.10355
    -0.20166
     0.22094
     0.27964
     0.60833
     0.71398
     0.08007
     0.12703
     0.25616
     0.06833
     0.18573
     0.24442
     0.29138
    -0.20166
    -0.38949
    -0.02558
     0.43225
     0.10355
    -0.13123
    -0.21340
    -0.24862
    -0.04906
    -0.14297
    -0.08427
     0.04486
    -0.22514
    -0.36601
     0.36181
     0.00964
    -0.23688
    -0.54210
    -0.31906
    -0.02558
    -0.24862
    -0.15471
    -0.38949
    -0.50688
    -0.37775
    -0.22514
    -0.13123
    -0.09601
    -0.18993
    -0.40123
    -0.31906
    -0.27210
    -0.16645
    -0.27210
    -0.38949
    -0.01384
    -0.11949
     0.24442
     0.00964
    -0.11949
    -0.00210
    -0.15471
    -0.15471
     0.04486
     0.09181
    -0.27210
    -0.10775
    -0.07253
     0.11529
     0.38529
    -0.18993
     0.12703
     0.18573
     0.09181
     0.47920
     0.13877
     0.09181
     0.32659
     0.05660
    -0.09601
     0.66703
     0.73746
     0.37355
     0.63181
     0.13877
     0.11529
    -0.44818
     0.23268
     0.46746
     0.33833
     0.03312
    -0.08427
     0.13877
     0.12703
    -0.36601
    -0.42471
    -0.76514
    -0.42471
    -0.20166
    -0.06080
     0.12703
    -0.15471
    -0.67123
    -0.49514
     0.17399
    -0.67123
    -0.21340
    -0.16645
    -0.20166
    -0.41297
     0.67877
     1.59441
     0.17399
    -2.25600
    -3.03078
    -2.45557
    -1.09383
     1.82920
     1.03094
    -0.77688
    -1.12905
    -1.57514
    -1.18775
    -0.54210
    -0.42471
    -0.50688
    -0.00210
     0.18573
     1.05442
     0.92529
     0.63181
     0.74920
     0.69051
     0.99572
     0.76094
     0.40877
     0.46746
     0.35007
     0.37355
     0.56138
     0.24442
     0.25616
    -0.09601
    -0.23688
     0.13877
     0.18573
     0.03312
    -0.16645
    -0.29558
    -0.04906
     0.05660
    -0.24862
     0.04486
    -0.04906
    -0.34253
    -0.04906
    -0.03732
    -0.09601
    -0.21340
    -0.34253
    -0.27210
    -0.03732
    -0.06080
    -0.02558
    -0.15471
    -0.15471
    -0.20166
    -0.36601
    -0.42471
     0.05660
    -0.28384
    -0.15471
    -0.04906
    -0.23688
    -0.02558
    -0.02558
    -0.15471
    -0.22514
    -0.18993
    -0.11949
    -0.21340
    -0.11949
    -0.07253
    -0.21340
    -0.49514
     0.17399
    -0.01384
     0.03312
     0.04486
    -0.03732
    -0.20166
    -0.33079
    -0.06080
     0.04486
     0.16225
     0.12703
    -0.04906
    -0.00210
     0.11529
     0.30312
    -0.18993
     0.18573
     0.22094
     0.02138
     0.40877
     0.31486
     0.31486
     0.35007
     0.30312
     0.59659
     1.03094
     1.14833
     0.73746
     0.80790
     1.05442
     1.06616
     0.77268
     0.59659
     0.73746
     0.11529
     0.23268
     0.31486
     0.50268
    -0.23688
    -0.54210
    -0.78862
    -0.50688
    -0.37775
    -0.74166
    -0.77688
    -1.17601
    -0.81210
    -0.91775
    -0.83557
    -0.07253
    -0.70644
    -0.51862
    -0.34253
    -0.16645
    -0.04906
    -0.26036
    -0.07253
     0.03312
     0.04486
     0.31486
     0.04486
     0.51442
     0.39703
     0.13877
     0.12703
     0.69051
     0.47920
     0.72572
     1.53572
     1.55920
     1.33615
     0.03312
    -0.13123
    -0.47166
    -2.17383
    -0.76514
    -0.57731
     0.20920
    -0.51862
    -0.84731
    -0.76514
    -0.82384
    -0.87079
    -1.18775
    -1.05862
    -0.68297
    -0.36601
     0.17399
     0.33833
     0.79616
     1.04268
     1.30094
     1.24224
     0.99572
     1.04268
     1.38311
     0.74920
     0.80790
     0.89007
     0.46746
     0.72572
     0.51442
     0.44398
     0.24442
     0.04486
     0.16225
     0.45572
     0.60833
     0.35007
     0.22094
    -0.03732
     0.19746
     0.16225
     0.18573
     0.73746
     0.08007
     0.02138
     0.58485
     0.52616
     0.33833
     0.26790
     0.12703
     0.18573
     0.39703
     0.54964
     0.43225
     0.15051
     0.08007
     0.16225
     0.18573
     0.58485
     0.25616
    -0.01384
    -0.03732
     0.00964
     0.18573
     0.00964
    -0.04906
    -0.13123
    -0.01384
     0.39703
     0.29138
     0.18573
     0.11529
     0.11529
    -0.10775
     0.26790
     0.60833
     0.24442
     0.46746
     0.42051
     0.63181
     0.51442
     0.56138
     0.35007
     0.74920
     0.83137
     0.72572
     0.57311
     0.54964
     0.57311
     0.67877
     0.24442
     0.74920
     0.29138
     0.16225
    -0.10775
    -0.22514
    -0.11949
    -0.53036
    -0.83557
    -0.83557
    -0.68297
    -0.94123
    -1.05862
    -1.41079
    -1.86861
    -1.79818
    -1.86861
    -1.02340
    -0.96470
    -1.26992
    -1.39905
    -1.37557
    -1.08210
    -1.03514
    -1.17601
    -0.99992
    -0.60079
    -0.43645
    -0.35427
    -0.47166
    -0.64775
    -0.51862
    -0.49514
    -0.16645
    -0.48340
    -1.12905
    -0.64775
    -0.28384
    -0.26036
    -0.26036
    -0.60079
    -0.67123
    -0.56558
    -0.22514
    -0.01384
    -0.20166
     0.18573
     0.37355
     0.02138
    -0.69471
    -1.12905
    -1.39905
    -0.84731
    -0.03732
     0.46746
    -0.40123
    -1.03514
    -1.11731
    -1.24644
    -0.90601
    -0.68297
    -0.49514
    -0.33079
    -0.33079
    -0.72992
    -0.40123
     0.37355
     0.64355
     0.80790
     0.83137
     0.98398
     0.89007
     0.86659
     0.87833
     0.87833
     0.84311
     1.08963
     1.05442
     1.21876
     0.97224
     0.69051
     0.39703
     1.28920
     1.11311
     0.54964
     0.49094
     0.46746
     0.79616
     0.46746
     0.37355
     0.30312
     0.38529
     0.67877
     0.31486
     0.40877
     0.25616
     0.11529
     0.00964
     0.50268
     0.20920
    -0.16645
    -0.31906
    -0.11949
     0.05660
     0.15051
    -0.28384
    -0.42471
    -0.28384
    -0.08427
    -0.10775
     0.16225
    -0.20166
    -0.40123
    -0.53036
    -0.06080
     0.42051
     0.08007
    -0.01384
     0.05660
     0.49094
     0.99572
     0.91355
     0.47920
     0.74920
     1.00746
     1.04268
     1.31268
     1.73528
     1.98180
     1.77050
     2.15789
     3.27310
     2.22832
     1.06616
     1.32442
     1.01920
     1.37137
     0.91355
     0.63181
    -0.20166
    -0.82384
    -1.43427
    -2.50252
    -3.11296
    -3.68817
    -3.79382
    -4.46295
    -4.43947
    -3.65295
    -3.66469
    -3.14817
    -3.78208
    -3.77034
    -3.25382
    -2.52600
    -1.80992
    -1.35209
    -0.67123
    -0.30732
     0.29138
     0.81964
     0.83137
     0.76094
     0.89007
     1.24224
     0.92529
     1.13659
     1.11311
     0.80790
     0.81964
     0.72572
     0.63181
     0.54964
     0.45572
     0.20920
     0.32659
     0.58485
     0.40877
     0.20920
     0.29138
     0.59659
     0.35007
     0.45572
     0.23268
     0.35007
     0.85485
     0.85485
     1.16007
     0.65529
    -0.84731
    -1.21123
    -1.21123
    -0.01384
     0.72572
     0.17399
    -1.44601
    -0.95297
    -0.77688
    -1.39905
    -1.76296
    -1.93905
    -0.97644
    -0.16645
    -0.18993
    -0.70644
    -0.65949
    -0.09601
     0.27964
     0.58485
     0.71398
     0.56138
     0.30312
     0.98398
     1.41833
     0.93703
     0.92529
     0.77268
     0.56138
     0.70224
     0.71398
     0.89007
     0.74920
     0.59659
     0.39703
     0.43225
     0.73746
     0.83137
     0.43225
     0.47920
     0.70224
     0.72572
     0.93703
     0.71398
     0.44398
     0.43225
     0.50268
     0.58485
     0.57311
     0.50268
     0.19746
    -0.14297
    -0.08427
    -0.01384
    -0.13123
    -0.20166
     0.16225
    -0.09601
    -0.03732
    -0.06080
    -0.36601
    -0.28384
    -0.45992
    -0.38949
    -0.40123
    -0.37775
    -0.10775
     0.08007
     0.43225
     0.30312
     0.50268
     0.33833
     0.79616
     0.93703
     0.69051
     0.65529
    -0.31906
    -1.15253
    -1.89209
    -2.10339
    -2.23252
    -2.34992
    -2.50252
    -2.93687
    -3.15991
    -3.41817
    -2.64339
    -3.03078
    -3.03078
    -2.92513
    -2.97209
    -2.38513
    -1.57514
    -0.90601
     0.03312
     0.69051
     1.23050
     1.74702
     1.47702
     1.91137
     1.95833
     1.89963
     1.68833
     1.01920
     0.85485
     1.50050
     1.19529
     1.31268
     1.04268
     0.63181
     0.18573
     0.20920
     0.35007
     0.39703
     0.40877
    -0.15471
     0.03312
     0.19746
     0.25616
     0.23268
    -0.20166
     0.23268
     0.19746
     0.05660
     0.53790
     0.49094
     0.54964
     0.85485
     0.36181
     0.56138
     0.85485
     0.99572
     1.00746
     1.25398
     1.01920
     0.30312
    -0.27210
    -0.29558
    -0.62427
    -0.02558
     0.39703
     0.50268
     0.12703
    -0.29558
    -0.94123
    -0.88253
    -0.85905
    -0.50688
    -0.15471
    -0.33079
    -0.23688
     0.23268
     0.24442
     0.46746
     0.74920
     0.33833
     0.80790
     0.62007
     0.80790
     0.57311
     0.58485
     0.65529
     0.65529
     0.63181
     0.31486
     0.37355
     0.40877
     0.20920
    -0.16645
    -0.02558
    -0.07253
    -0.10775
    -0.16645
    -0.07253
     0.00964
    -0.50688
    -0.43645
    -0.48340
    -0.02558
    -0.07253
    -0.29558
    -0.51862
    -0.31906
    -0.38949
    -0.38949
    -0.48340
    -0.07253
    -0.40123
     0.00964
     0.09181
    -0.15471
    -0.29558
    -0.50688
    -0.54210
    -0.15471
     0.16225
    -0.13123
    -0.30732
    -0.38949
    -0.16645
    -0.03732
    -0.76514
    -1.39905
    -1.92731
    -2.10339
    -0.70644
    -0.30732
    -0.31906
    -0.84731
    -1.23470
    -1.35209
    -0.55384
    -0.09601
    -0.48340
    -0.22514
    -0.18993
     0.86659
     1.17181
     1.33615
     0.72572
    -2.24426
    -1.69253
    -0.99992
    -1.05862
    -0.87079
    -0.95297
    -1.25818
    -1.19949
    -0.78862
    -1.08210
    -1.80992
    -1.98600
    -1.37557
    -0.76514
    -0.75340
     0.38529
     0.54964
     0.98398
     1.07790
     1.54746
     1.27746
     1.07790
     1.01920
     1.19529
     1.41833
     1.34789
     1.00746
     0.85485
     1.03094
     0.78442
     0.69051
     1.23050
     0.92529
     0.66703
     0.83137
     0.89007
     0.78442
     0.62007
     0.70224
     0.71398
     0.86659
     0.60833
     0.52616
     0.24442
     0.49094
     0.58485
     0.24442
     0.44398
     0.57311
     0.26790
     0.80790
     1.14833
     1.70007
     1.16007
    -0.17819
    -1.37557
    -1.01166
    -0.87079
    -0.62427
    -0.72992
    -0.99992
     0.32659
    -0.69471
    -1.59861
    -1.64557
    -2.05644
    -1.45775
    -0.44818
    -0.27210
    -0.30732
    -0.48340
    -0.07253
     0.53790
     1.06616
     1.14833
     1.34789
     1.28920
     1.21876
     1.25398
     1.16007
     1.58268
     1.30094
     0.64355
     1.00746
     0.76094
     0.86659
     0.58485
     0.23268
     0.11529
     0.25616
     0.56138
     0.25616
     0.17399
    -0.21340
    -0.01384
    -0.28384
     0.29138
     0.19746
    -0.22514
    -0.45992
    -0.23688
    -0.33079
    -0.07253
    -0.38949
    -0.36601
    -0.38949
    -0.21340
    -0.41297
    -0.42471
    -0.64775
    -0.63601
    -0.84731
    -0.62427
    -0.57731
    -1.36383
    -1.51644
    -1.58688
    -1.55166
    -1.15253
    -1.04688
    -1.23470
    -1.18775
    -1.17601
    -1.09383
    -1.22296
    -1.38731
    -1.35209
    -1.19949
    -0.83557
    -0.23688
    -0.31906
    -0.30732
    -0.20166
    -0.40123
    -0.26036
    -0.35427
    -0.40123
    -0.02558
     0.12703
     0.13877
    -0.29558
    -0.30732
    -0.70644
    -0.43645
    -1.02340
    -0.07253
    -0.91775
    -1.24644
    -0.42471
    -0.30732
    -0.43645
    -0.49514
    -0.71818
    -0.67123
    -0.45992
    -0.03732
     0.09181
     0.17399
     0.37355
     0.35007
     0.44398
     0.85485
     1.14833
     0.49094
     0.66703
     0.74920
     0.62007
     0.84311
     0.50268
     0.39703
     0.49094
     0.29138
     0.44398
     0.38529
     0.33833
     0.17399
     0.15051
     0.35007
     0.98398
     0.37355
     0.70224
     0.18573
     0.36181
     0.60833
     0.83137
     1.25398
     1.06616
     0.27964
    -0.44818
    -0.50688
    -0.96470
    -0.84731
    -0.37775
    -0.43645
     0.26790
    -0.33079
    -1.23470
    -1.28166
    -1.59861
    -1.45775
    -1.07036
    -0.75340
    -0.41297
    -0.28384
    -0.03732
     0.32659
     0.18573
     0.12703
     0.58485
     0.24442
     0.66703
     1.03094
     0.78442
     0.79616
     0.56138
     0.66703
     0.49094
     0.51442
     0.38529
     0.47920
     0.38529
     0.35007
     0.30312
     0.15051
     0.11529
    -0.06080
     0.20920
     0.39703
     0.30312
     0.16225
     0.05660
     0.04486
     0.29138
     0.23268
     0.25616
     0.24442
     0.23268
     0.40877
     0.51442
     0.59659
     0.37355
    -0.23688
     0.08007
     0.78442
     0.25616
     0.31486
     0.10355
     0.05660
     0.29138
     0.52616
     0.32659
     0.15051
     0.05660
     0.06833
    -0.43645
    -0.22514
    -0.57731
    -1.35209
    -1.18775
    -0.54210
    -0.20166
    -0.33079
    -0.61253
    -1.36383
    -1.08210
    -1.51644
    -1.70427
    -1.51644
    -0.69471
    -0.10775
    -0.21340
     0.22094
     0.62007
     0.83137
     0.72572
     1.40659
     1.82920
     0.16225
    -0.97644
    -0.02558
     0.99572
     1.12485
     1.12485
     1.31268
     0.92529
     0.27964
    -0.41297
    -0.36601
    -0.34253
    -0.58905
    -0.96470
    -0.64775
    -0.04906
    -0.18993
    -0.10775
    -0.02558
    -0.01384
    -0.13123
    -0.16645
    -0.06080
    -0.11949
     0.02138
    -0.20166
    -0.17819
     0.10355
    -0.08427
    -0.24862
    -0.50688
     0.19746
     0.00964
     0.03312
    -0.33079
    -0.21340
    -0.23688
    -0.04906
    -0.18993
    -0.10775
    -0.06080
    -0.09601
    -0.18993
    -0.08427
    -0.10775
    -0.20166
    -0.58905
    -0.01384
    -0.21340
    -0.41297
    -0.21340
    -0.21340
    -0.58905
    -0.48340
    -0.44818
    -0.37775
    -0.48340
    -0.67123
    -0.77688
    -0.42471
    -0.51862
    -0.40123
    -0.72992
    -0.77688
    -0.31906
    -0.56558
    -0.23688
    -0.38949
    -0.30732
    -0.24862
    -0.20166
     0.12703
    -0.34253
    -0.02558
    -0.04906
     0.26790
     0.40877
     0.54964
     0.38529
     0.40877
     0.04486
    -0.14297
    -0.84731
    -0.61253
    -0.40123
     0.44398
     0.23268
    -0.63601
    -0.10775
    -0.20166
    -0.68297
    -0.98818
    -0.85905
    -0.60079
    -0.50688
    -0.45992
    -0.00210
    -0.00210
    -0.08427
     0.39703
     0.13877
     0.43225
     0.35007
     0.17399
     0.38529
     0.62007
     0.60833
     0.69051
     0.45572
     0.63181
     0.47920
     0.40877
     0.85485
     1.08963
     0.67877
     0.86659
     0.90181
     0.49094
     0.19746
    -0.09601
    -0.36601
    -0.17819
    -0.14297
    -0.11949
    -0.96470
    -0.84731
    -0.41297
    -0.50688
    -0.67123
    -0.72992
    -1.21123
    -1.03514
    -0.84731
    -0.54210
    -0.42471
    -0.00210
     0.27964
     0.11529
    -0.42471
    -1.08210
    -1.92731
    -0.81210
     0.52616
     0.85485
     0.16225
    -0.30732
    -1.88035
    -2.51426
    -2.57296
    -2.79600
    -3.04252
    -2.69035
    -1.78644
    -0.56558
    -1.19949
    -1.72774
    -1.92731
    -1.72774
    -1.45775
    -1.22296
    -0.90601
    -0.00210
    -0.09601
     0.19746
     0.78442
     1.01920
     1.12485
     1.16007
     0.78442
     1.18355
     1.28920
     1.27746
     1.06616
     0.76094
     0.58485
     0.67877
     0.47920
     0.77268
     0.86659
     0.17399
     0.60833
     0.71398
     0.50268
     0.23268
     0.04486
     0.04486
     0.40877
     0.46746
     0.65529
    -0.00210
     0.25616
     0.26790
    -0.06080
     0.42051
     0.54964
     0.31486
     0.19746
     0.30312
     0.30312
     0.25616
     0.16225
     0.30312
     0.31486
     0.33833
     0.17399
     0.39703
     0.38529
     0.49094
     0.42051
     0.05660
     0.54964
     0.40877
     0.52616
     0.62007
     0.89007
     1.37137
     0.98398
     0.80790
     0.69051
     1.00746
     0.87833
     0.70224
     0.64355
     0.69051
     1.10137
     0.71398
     1.01920
     0.83137
     0.69051
     0.97224
     1.20702
     1.20702
     1.14833
     0.86659
     1.16007
     1.54746
     1.91137
     1.85267
     2.34572
     1.78224
     1.26572
     1.11311
     2.33398
     1.19529
    -1.59861
    -1.65731
    -0.40123
     0.13877
    -0.62427
    -1.16427
    -1.29340
    -1.16427
    -1.66905
    -2.29122
    -2.22079
    -1.82166
    -1.65731
    -1.31688
    -0.72992
    -0.01384
     0.36181
     0.86659
     1.51224
     1.86441
     1.82920
     1.48876
     1.21876
     1.44181
     1.67659
     1.95833
     2.48658
     3.01484
     3.12049
     2.16963
    -1.22296
    -0.69471
     0.58485
     0.05660
    -0.23688
    -0.64775
    -0.80036
    -0.85905
    -1.45775
    -1.42253
    -1.26992
    -1.19949
    -1.37557
    -1.28166
    -1.26992
    -1.19949
    -0.92949
     0.04486
     0.86659
     1.08963
     0.58485
     0.60833
    -0.03732
    -0.35427
    -0.13123
     0.04486
     0.29138
     0.70224
     0.65529
    -0.15471
    -0.83557
    -1.19949
    -1.57514
    -0.83557
    -0.44818
    -0.91775
    -0.53036
    -0.40123
    -0.28384
    -0.26036
    -0.60079
    -0.63601
    -0.21340
    -0.07253
     0.32659
     0.04486
     0.20920
    -0.01384
    -0.02558
     0.03312
     0.46746
     0.06833
    -0.13123
    -0.30732
     0.08007
    -0.09601
    -0.26036
    -0.48340
    -0.29558
    -0.30732
     0.02138
     0.12703
    -0.11949
    -0.09601
    -0.31906
    -0.35427
     0.39703
     0.20920
    -0.48340
    -0.07253
    -0.21340
     0.03312
    -0.04906
    -0.30732
    -0.35427
    -0.29558
     0.03312
    -0.08427
    -0.04906
     0.02138
    -0.20166
    -0.43645
     0.32659
     0.50268
    -0.06080
     0.30312
     0.02138
     0.33833
     0.25616
     0.27964
     0.18573
     0.39703
     0.42051
     0.73746
     0.73746
     0.91355
     0.62007
     0.80790
     0.97224
     1.45355
     1.06616
     1.17181
     1.52398
     2.00528
     2.11093
     1.38311
     0.33833
     0.96050
     0.17399
    -1.73948
    -2.24426
    -0.85905
    -0.21340
    -0.84731
    -1.07036
    -1.02340
    -1.45775
    -1.64557
    -1.86861
    -1.72774
    -1.42253
    -0.94123
    -0.57731
    -0.02558
     0.44398
     1.04268
     1.14833
     1.46528
     1.39485
     0.97224
     0.46746
     0.81964
     0.40877
    -0.82384
    -1.01166
    -0.60079
    -0.02558
    -0.03732
    -0.28384
    -0.92949
    -1.05862
    -1.22296
    -1.22296
    -0.95297
    -0.84731
    -0.80036
    -0.81210
    -0.36601
     0.06833
    -0.14297
     0.05660
    -0.01384
    -0.41297
    -1.45775
    -1.17601
    -0.98818
    -0.99992
    -0.08427
    -0.26036
    -0.70644
    -1.53992
    -1.91557
    -1.30514
    -1.21123
    -0.60079
    -0.85905
    -0.61253
    -0.70644
    -0.68297
    -0.41297
    -0.56558
    -0.33079
    -0.04906
     0.19746
     0.18573
     0.23268
     0.05660
     0.06833
    -0.03732
    -0.35427
     0.47920
     0.36181
     0.30312
     0.53790
     0.22094
     0.17399
     0.19746
     0.33833
     0.19746
     0.39703
     0.91355
     0.56138
     0.51442
     0.52616
     0.64355
     0.31486
     0.85485
     1.03094
     0.72572
     0.52616
     0.19746
     0.09181
     0.00964
     0.58485
     0.35007
    -0.04906
     0.03312
    -0.09601
     0.06833
    -0.07253
    -0.28384
    -0.68297
    -0.61253
    -0.11949
    -0.44818
    -0.15471
    -0.33079
    -0.18993
    -0.30732
    -0.08427
    -0.01384
     0.26790
     0.15051
     0.25616
     0.38529
     0.30312
     0.25616
     0.12703
     0.05660
     0.90181
     0.63181
     0.70224
     0.44398
     0.38529
     0.57311
     0.59659
     0.57311
     0.74920
     0.77268
     0.91355
     1.01920
     1.25398
     1.23050
     1.28920
     1.32442
     2.04050
     1.92311
     0.57311
     0.18573
     0.96050
    -0.03732
    -2.43209
    -2.02122
    -0.48340
     0.37355
    -0.43645
    -1.01166
    -1.17601
    -1.03514
    -1.32862
    -2.06818
    -1.41079
    -0.80036
    -0.38949
     0.17399
     0.42051
     0.59659
     0.90181
     1.18355
     1.68833
     1.33615
     1.21876
     0.98398
     0.97224
     0.74920
     0.76094
     0.38529
     0.42051
     0.78442
     0.53790
     0.66703
     0.72572
     0.20920
     0.00964
    -0.35427
    -0.44818
    -0.74166
    -0.97644
    -1.21123
    -1.66905
    -0.84731
    -0.61253
    -0.81210
    -1.38731
    -1.30514
    -1.51644
    -1.28166
    -1.31688
    -1.16427
    -0.80036
    -0.37775
     0.29138
     0.63181
     0.59659
     0.56138
     0.22094
    -0.48340
    -2.34992
    -3.24209
    -2.46731
    -0.27210
    -0.29558
    -1.59861
    -1.02340
    -1.50470
    -1.59861
    -2.05644
    -1.88035
    -1.76296
    -1.24644
    -0.76514
    -0.45992
    -0.09601
     0.37355
     0.39703
    -0.04906
     0.03312
     0.64355
     1.07790
     1.60615
     1.13659
     0.63181
     0.32659
     0.30312
     0.53790
     1.10137
     1.26572
     1.17181
     1.38311
     1.33615
     1.26572
     0.96050
     0.77268
     1.13659
     0.74920
     0.76094
     0.64355
     0.57311
     0.04486
    -0.07253
     0.02138
     0.15051
     0.03312
    -0.14297
    -0.11949
     0.06833
    -0.00210
     0.32659
     0.04486
     0.38529
     0.29138
     0.30312
     0.52616
     0.66703
     0.23268
     0.36181
     0.52616
     0.56138
     0.87833
     0.70224
     0.44398
     0.66703
     0.72572
     0.74920
     0.36181
     0.80790
     0.71398
     0.38529
     0.43225
     0.24442
     0.18573
     0.13877
    -0.02558
    -0.10775
     0.13877
     0.15051
     0.22094
    -0.21340
     0.11529
     0.04486
    -0.11949
     0.04486
     0.25616
    -0.17819
    -0.41297
    -0.00210
    -0.78862
    -2.03296
    -1.88035
    -1.17601
    -0.92949
    -0.97644
    -1.35209
    -1.45775
    -1.46948
    -1.82166
    -1.71601
    -2.20905
    -1.53992
    -1.31688
    -1.03514
    -0.57731
     0.00964
    -0.13123
     0.08007
     0.23268
     0.72572
     1.01920
     0.66703
     0.27964
    -0.04906
    -0.88253
    -1.12905
    -1.04688
    -0.82384
    -1.69253
    -1.63383
    -0.62427
    -0.78862
    -0.98818
    -1.78644
    -2.10339
    -1.86861
    -1.07036
    -0.94123
    -0.56558
    -0.37775
     0.22094
     0.87833
     0.06833
    -0.84731
    -0.89427
    -0.74166
     0.08007
     0.67877
     0.67877
    -0.23688
    -0.36601
    -1.35209
    -1.75122
    -2.40861
    -2.46731
    -2.33818
    -1.09383
    -0.71818
    -1.34035
    -1.48122
    -1.45775
    -1.41079
    -1.18775
    -0.94123
    -0.77688
    -0.34253
    -0.31906
    -0.16645
     0.19746
     0.84311
     0.84311
     0.65529
     0.64355
     1.16007
     1.31268
     1.19529
     1.59441
     1.21876
     0.96050
     1.01920
     0.92529
     0.93703
     1.04268
     0.74920
     1.04268
     1.04268
     1.20702
     0.89007
     0.83137
     0.77268
     1.01920
     0.38529
     0.96050
     1.18355
     0.66703
     0.94877
     0.99572
     1.11311
     0.97224
     0.72572
     0.44398
     0.99572
     1.25398
     1.11311
     0.94877
     1.00746
     0.89007
     0.79616
     0.98398
     1.25398
     0.70224
     1.20702
     1.30094
     1.37137
     1.12485
     0.90181
     0.80790
     1.16007
     1.26572
     1.44181
     1.21876
     0.92529
     0.89007
     0.77268
     0.70224
     1.21876
     0.78442
     0.58485
     0.70224
     0.80790
     0.98398
     0.45572
     0.39703
     0.50268
     0.79616
     0.76094
     0.71398
     0.76094
     0.76094
     0.87833
     1.30094
     1.87615
     0.13877
    -0.28384
     0.54964
     0.00964
    -1.70427
    -1.48122
    -0.81210
    -0.63601
    -0.45992
    -0.67123
    -1.55166
    -1.18775
    -1.04688
    -1.38731
    -1.55166
    -0.99992
    -0.14297
    -0.28384
     0.17399
     0.03312
    -0.14297
    -0.21340
    -0.81210
    -0.89427
    -1.19949
    -1.96253
    -1.14079
    -0.22514
    -0.91775
    -1.57514
    -2.36165
    -2.03296
    -1.37557
    -1.59861
    -0.88253
    -0.48340
    -0.24862
     0.23268
    -0.02558
    -0.44818
    -0.31906
     0.00964
     0.45572
     0.43225
    -0.04906
    -1.32862
    -2.47905
    -4.13425
    -4.96773
    -3.95817
    -3.52382
    -2.30296
    -1.09383
    -1.82166
    -2.50252
    -3.19513
    -3.06600
    -2.22079
    -1.62209
    -0.75340
     0.04486
     0.79616
     1.47702
     1.33615
     2.05224
     2.11093
     1.71181
     1.55920
     1.27746
     1.44181
     1.14833
     1.03094
     0.81964
     0.80790
     0.93703
     0.93703
     0.85485
     0.96050
     0.83137
     0.46746
     0.81964
     1.20702
     0.74920
     0.91355
     0.54964
     0.89007
     0.97224
     1.05442
     1.68833
     1.35963
     1.11311
     0.74920
     1.18355
     1.12485
     1.27746
     1.14833
     1.44181
     1.93485
     1.27746
     1.21876
     0.98398
     1.10137
     1.26572
     1.18355
     1.21876
     1.13659
     1.28920
     1.00746
     0.87833
     0.91355
     0.73746
     0.50268
     0.39703
     0.99572
     0.69051
     0.45572
     0.51442
     0.16225
     0.40877
     0.27964
     0.13877
     0.20920
     0.29138
     0.17399
     0.29138
     0.33833
     0.13877
     0.16225
    -0.09601
     0.32659
     0.72572
     0.25616
     0.56138
     0.58485
     0.39703
     0.83137
     0.81964
     0.77268
     1.00746
     1.45355
     1.08963
     0.23268
     0.85485
     0.76094
    -0.97644
    -1.62209
    -0.37775
     0.12703
    -0.33079
    -1.03514
    -1.88035
    -2.09166
    -2.17383
    -2.69035
    -3.78208
    -1.93905
    -1.39905
    -1.29340
    -1.46948
    -1.37557
    -1.42253
    -1.31688
    -0.17819
     0.06833
     0.47920
     0.63181
     0.58485
     0.38529
     0.32659
    -0.58905
    -1.35209
    -1.18775
    -0.07253
     0.51442
     0.00964
    -0.47166
    -0.94123
    -1.72774
    -0.95297
    -1.19949
    -1.12905
    -1.17601
    -1.44601
    -0.49514
     0.16225
     0.23268
     0.67877
     0.10355
    -0.31906
    -0.41297
    -0.07253
     0.99572
     0.76094
     0.23268
     0.66703
     1.14833
     0.97224
     1.24224
     1.11311
     1.11311
     1.55920
     1.41833
     1.53572
     1.57094
     1.72354
     1.70007
     1.67659
     1.27746
     0.90181
     0.31486
    -0.34253
    -0.21340
    -0.06080
    -0.00210
    -0.22514
    -0.29558
    -0.26036
    -0.22514
    -0.21340
    -0.21340
     0.05660
     0.23268
     0.44398
     0.77268
     1.34789
     1.43007
     1.59441
     2.34572
     2.61571
     2.36919
     2.08746
     1.98180
     1.39485
     1.31268
     1.47702
     1.46528
     1.14833
     0.98398
     0.50268
     0.33833
     0.19746
    -0.17819
    -0.94123
    -0.45992
    -0.70644
    -0.68297
    -0.60079
    -0.42471
    -0.68297
    -0.60079
    -0.51862
    -0.26036
     0.02138
    -0.37775
    -0.29558
    -0.18993
     0.27964
     0.13877
    -0.01384
    -0.01384
     0.33833
    -0.08427
     0.37355
     0.23268
     0.12703
    -0.06080
    -0.02558
     0.06833
     0.26790
    -0.03732
    -0.22514
    -0.49514
    -0.13123
     0.08007
    -0.15471
    -0.15471
     0.10355
    -0.14297
    -0.45992
    -0.10775
    -0.11949
    -0.65949
    -1.59861
    -0.78862
     0.60833
     1.04268
    -0.78862
    -3.28904
    -3.53556
    -2.10339
    -1.62209
    -1.90383
    -1.71601
    -1.89209
    -1.57514
    -1.38731
    -1.72774
    -1.39905
    -0.40123
    -0.84731
    -3.55904
    -2.87817
    -0.94123
    -0.28384
     0.00964
    -0.18993
    -0.45992
    -1.46948
    -1.23470
    -1.29340
    -1.43427
    -1.11731
    -0.68297
    -0.83557
    -0.50688
    -0.50688
    -0.55384
    -0.30732
    -0.17819
     0.00964
     0.18573
     0.72572
     0.36181
    -1.01166
    -1.31688
     0.16225
     1.07790
     1.20702
     0.78442
     0.19746
    -0.17819
    -0.21340
    -0.22514
     0.20920
     0.49094
     0.29138
     0.24442
     0.58485
     0.77268
     0.53790
     0.24442
     0.54964
     0.29138
     0.10355
     0.42051
     0.08007
    -0.11949
     0.02138
    -0.06080
     0.33833
     0.50268
     0.49094
     0.53790
     0.35007
     0.54964
     0.69051
     0.52616
     1.16007
     0.78442
     0.59659
     0.96050
     0.96050
     1.05442
     0.74920
     0.60833
     0.86659
     0.86659
     0.89007
     0.66703
     0.64355
     0.49094
     0.35007
     0.30312
     0.57311
     0.35007
     0.13877
     0.16225
    -0.02558
    -0.06080
    -0.02558
    -0.29558
    -0.36601
     0.02138
     0.12703
    -0.37775
    -0.64775
    -0.82384
    -0.38949
    -1.01166
    -0.54210
    -0.80036
    -0.96470
    -1.08210
    -0.72992
    -0.54210
    -0.45992
    -0.57731
    -0.67123
    -0.51862
    -0.38949
    -0.10775
    -0.33079
    -0.41297
    -0.01384
     0.10355
    -0.01384
     0.72572
     0.27964
     0.30312
     0.59659
     0.77268
     0.70224
     0.47920
     0.45572
     0.98398
     1.44181
     1.65311
     1.27746
    -0.14297
    -0.54210
     0.42051
    -0.28384
    -2.42035
    -2.43209
    -1.42253
     0.08007
    -0.72992
    -1.04688
    -1.88035
    -2.10339
    -1.69253
    -1.30514
    -0.65949
    -0.51862
     0.16225
     0.93703
     1.23050
     1.20702
     0.77268
     0.70224
     0.71398
     1.13659
     1.04268
     0.93703
     0.76094
     0.04486
    -0.33079
    -0.44818
    -0.20166
    -0.61253
    -0.74166
    -0.99992
    -0.76514
    -0.84731
    -0.82384
    -0.53036
    -0.54210
    -0.13123
     0.26790
     0.39703
    -0.15471
    -0.40123
    -0.33079
    -0.23688
     0.11529
     0.29138
    -0.00210
    -0.08427
    -0.17819
    -0.16645
    -0.30732
     0.26790
    -0.08427
    -0.08427
    -0.03732
     0.42051
     0.33833
     0.30312
     0.18573
     0.16225
     0.56138
     0.73746
     0.62007
     0.60833
     0.76094
     0.62007
     0.60833
     1.14833
     1.03094
     0.77268
     0.86659
     0.73746
     0.81964
     0.67877
     0.43225
     0.36181
     0.43225
     0.53790
     0.62007
     0.24442
     0.13877
     0.04486
    -0.35427
    -0.17819
     0.45572
    -0.34253
    -0.22514
    -0.18993
    -0.15471
     0.03312
    -0.04906
    -0.00210
     0.09181
     0.36181
     0.16225
     0.33833
     0.38529
     0.29138
     0.25616
     0.35007
     1.16007
     0.70224
     0.54964
     0.38529
     0.59659
     0.58485
     0.32659
     0.02138
     0.03312
    -0.21340
     0.27964
     0.06833
    -0.17819
    -0.67123
    -0.65949
    -0.87079
    -0.14297
    -0.20166
    -0.47166
    -0.58905
    -0.38949
    -0.20166
     0.03312
     0.08007
     0.04486
     0.29138
     0.57311
     0.50268
     0.84311
     0.81964
     0.76094
     0.27964
     0.50268
     0.60833
     0.83137
     0.73746
    -0.96470
    -1.26992
    -0.15471
     0.80790
    -0.28384
    -2.06818
    -1.48122
    -0.89427
    -0.61253
    -0.87079
    -1.11731
    -1.44601
    -1.15253
    -0.45992
    -0.95297
    -0.78862
    -0.77688
    -0.51862
    -0.23688
    -0.07253
    -0.23688
    -0.23688
    -0.11949
    -0.16645
    -0.61253
    -0.94123
    -1.66905
    -1.85687
    -1.95079
    -1.28166
    -0.96470
    -1.15253
    -1.36383
    -1.65731
    -1.49296
    -1.29340
    -1.41079
    -1.31688
    -0.99992
    -0.64775
    -0.30732
    -0.01384
     0.04486
    -0.08427
     0.05660
     0.32659
     0.67877
     0.59659
     0.42051
     0.35007
     0.42051
     0.57311
     0.36181
     0.30312
     0.31486
     0.63181
     0.40877
     0.77268
     0.70224
     0.60833
     0.22094
     0.83137
     1.25398
     0.74920
     0.74920
     0.38529
     0.66703
     0.83137
     0.72572
     0.58485
     0.67877
     0.40877
     0.24442
     0.10355
     0.32659
     0.08007
    -0.41297
    -0.29558
    -0.07253
    -0.44818
    -0.40123
    -0.35427
    -0.82384
    -0.67123
    -0.58905
    -0.50688
    -0.38949
    -0.61253
    -0.44818
    -0.33079
    -0.17819
    -0.09601
    -0.24862
    -0.26036
     0.46746
     0.37355
     0.53790
     0.66703
     0.23268
     0.60833
     0.63181
     0.54964
     0.58485
     0.79616
     1.16007
     1.07790
     1.24224
     1.13659
     1.08963
     0.78442
     1.11311
     0.87833
     0.35007
    -0.26036
    -1.15253
    -0.85905
    -0.06080
     0.58485
     0.47920
    -0.02558
    -1.07036
    -1.07036
    -0.94123
    -1.61035
    -1.98600
    -1.53992
    -0.48340
     0.43225
     0.04486
    -0.55384
    -0.78862
    -0.97644
    -1.38731
    -1.52818
    -1.32862
    -1.23470
    -0.90601
    -0.65949
    -0.62427
    -0.74166
    -1.05862
    -1.51644
    -1.75122
    -0.53036
    -0.28384
    -0.03732
     0.56138
     0.58485
     0.69051
     0.96050
     1.03094
     1.20702
     1.58268
     1.33615
     1.40659
     1.97006
     2.25180
     2.07572
     1.92311
     2.13441
     1.17181
    -0.16645
    -0.16645
     0.05660
     0.15051
     0.08007
     0.23268
     0.00964
    -0.36601
    -0.89427
    -1.05862
    -0.84731
    -0.85905
    -1.17601
    -1.19949
    -0.41297
    -0.02558
    -0.03732
     0.24442
     0.10355
     0.08007
    -0.15471
    -0.13123
     0.04486
     0.35007
     0.62007
     0.38529
     0.27964
     0.39703
     0.58485
     0.29138
     0.05660
     0.53790
     0.25616
     0.63181
     0.83137
     0.80790
     0.52616
     0.52616
     0.51442
     0.59659
     0.67877
     0.84311
     1.19529
     1.04268
     1.27746
     0.59659
     0.37355
     0.66703
     0.47920
     0.86659
     0.90181
     0.69051
     0.84311
     0.29138
     0.62007
     0.69051
     0.59659
     0.50268
     0.38529
     0.52616
     0.76094
     1.00746
     0.59659
     0.86659
     1.17181
     1.17181
     1.24224
     1.30094
     1.04268
     1.34789
     1.54746
     1.87615
     2.32224
     1.97006
     1.95833
     1.81746
     1.32442
     1.59441
     1.75876
     1.94659
     0.79616
    -0.60079
    -0.00210
    -0.70644
    -1.07036
    -1.53992
    -1.66905
    -0.98818
    -0.72992
    -1.32862
    -1.83340
    -2.22079
    -2.15035
    -1.93905
    -1.96253
    -1.31688
    -1.09383
    -1.09383
    -0.53036
    -0.33079
    -0.23688
    -0.54210
    -0.90601
    -0.88253
    -0.63601
    -1.01166
    -1.34035
    -1.11731
    -1.16427
    -0.99992
    -0.69471
    -0.04906
    -0.14297
    -3.91121
    -5.47251
    -3.25382
    -3.30078
    -2.16209
    -2.06818
    -3.73513
    -3.41817
    -2.56122
    -2.42035
    -2.56122
    -2.71383
    -2.30296
    -2.07992
    -1.31688
    -0.41297
     0.20920
     0.53790
     1.48876
     1.79398
     1.84093
     1.54746
     1.05442
     1.65311
     1.93485
     1.45355
     1.06616
     0.63181
     0.57311
     0.84311
     0.39703
     0.16225
    -0.01384
    -0.27210
    -0.15471
     0.02138
     0.02138
    -0.31906
    -0.29558
    -0.20166
     0.20920
     0.29138
    -0.02558
     0.16225
    -0.10775
    -0.03732
     0.23268
    -0.01384
     0.38529
     0.05660
    -0.00210
     0.20920
     0.16225
    -0.03732
    -0.14297
    -0.10775
    -0.00210
     0.35007
     0.31486
     0.11529
    -0.08427
    -0.14297
    -0.15471
    -0.03732
     0.19746
     0.06833
     0.08007
     0.11529
     0.12703
     0.33833
    -0.03732
    -0.17819
     0.26790
     0.46746
     0.52616
     0.27964
     0.23268
     0.17399
     0.18573
    -0.03732
     0.49094
     0.72572
     0.32659
     0.31486
     0.44398
     0.58485
     0.38529
     0.33833
     0.40877
     0.77268
     0.84311
     0.71398
     0.87833
     0.83137
     0.70224
     0.83137
     0.81964
     0.86659
     0.90181
     0.17399
    -2.13861
    -3.46513
    -2.16209
    -0.33079
    -0.62427
    -0.82384
    -1.28166
    -1.58688
    -2.06818
    -2.58470
    -2.58470
    -2.13861
    -1.31688
    -0.48340
    -0.21340
    -0.16645
     0.10355
     0.35007
     0.73746
     0.78442
     0.56138
     0.64355
     0.72572
     0.81964
     0.51442
     0.30312
     0.29138
     0.30312
     0.19746
     0.44398
     0.49094
     0.02138
     0.20920
     0.24442
     0.33833
     0.36181
     0.31486
     0.17399
     0.60833
     1.12485
     0.77268
     1.27746
     1.12485
     1.01920
     0.89007
     1.07790
     1.26572
     0.13877
    -0.11949
     0.02138
     0.45572
     0.66703
    -0.04906
    -0.48340
    -0.57731
    -0.67123
    -0.64775
    -0.62427
    -0.70644
    -1.03514
    -0.77688
    -0.81210
    -0.00210
    -0.57731
    -0.38949
    -0.16645
    -0.14297
     0.36181
     0.39703
     0.05660
     0.08007
     0.35007
     0.22094
     0.51442
     0.69051
     0.26790
     0.52616
     0.12703
     0.71398
     0.51442
     0.42051
     0.33833
     0.17399
     0.49094
     0.42051
     0.12703
     0.27964
     0.15051
     0.46746
     0.31486
     0.10355
     0.16225
     0.06833
    -0.28384
     0.32659
     0.31486
    -0.10775
     0.18573
     0.02138
     0.18573
     0.27964
    -0.07253
    -0.15471
    -0.02558
     0.06833
     0.11529
     0.04486
    -0.09601
    -0.31906
    -0.53036
    -0.24862
    -0.23688
    -0.31906
    -0.35427
    -0.36601
    -0.24862
    -0.29558
    -0.28384
    -0.53036
    -0.45992
    -0.07253
     0.03312
     0.17399
     0.23268
     0.25616
     0.16225
     0.19746
     1.16007
     0.87833
     1.00746
     0.93703
     1.20702
     1.61789
     1.87615
     2.49832
     2.11093
     0.99572
     0.02138
    -0.91775
    -1.70427
    -0.89427
    -0.36601
    -2.76078
    -2.74904
    -1.26992
    -1.22296
    -2.09166
    -3.15991
    -3.21861
    -3.05426
    -3.10122
    -2.90165
    -1.95079
    -1.57514
    -0.47166
    -0.04906
     0.30312
     0.39703
     0.36181
     0.65529
     1.11311
     0.65529
     0.81964
     0.46746
     0.69051
     0.56138
     0.44398
     0.15051
     0.56138
     0.26790
     0.50268
     0.42051
     0.27964
     0.13877
     0.20920
     0.04486
     0.81964
     0.67877
     0.50268
     0.45572
     0.24442
    -0.14297
     0.52616
     0.38529
     0.62007
     0.17399
     0.40877
     0.39703
     0.45572
     0.20920
    -0.22514
    -0.29558
     0.18573
     0.05660
    -0.06080
    -0.13123
    -0.20166
    -0.17819
     0.15051
    -0.16645
    -0.09601
    -0.13123
    -0.04906
    -0.18993
    -0.06080
     0.08007
    -0.06080
    -0.38949
     0.05660
     0.40877
     0.05660
     0.16225
     0.17399
    -0.16645
     0.43225
     0.30312
     0.40877
     0.27964
     0.37355
     0.13877
     0.53790
     0.58485
     0.58485
     0.06833
     0.25616
     0.76094
     0.40877
     0.62007
     0.36181
     0.31486
     0.27964
     0.35007
     0.20920
     0.39703
     0.19746
     0.12703
     0.29138
     0.30312
    -0.01384
    -0.00210
    -0.24862
     0.02138
     0.25616
     0.19746
     0.12703
    -0.00210
    -0.15471
    -0.00210
     0.15051
     0.18573
     0.31486
     0.15051
    -0.06080
     0.23268
     0.16225
     0.35007
     0.18573
     0.79616
     0.77268
     0.35007
     0.78442
     1.50050
     5.99657
     1.07790
    -1.89209
    -2.51426
    -2.38513
    -0.88253
    -0.96470
    -2.79600
    -2.05644
    -0.54210
    -1.59861
    -2.10339
    -3.06600
    -3.41817
    -3.51208
    -3.21861
    -2.60818
    -1.77470
    -1.21123
    -0.37775
     0.33833
     0.67877
     0.73746
     0.91355
     1.18355
     1.03094
     0.77268
     0.92529
     1.20702
     0.86659
     0.70224
     0.64355
     0.39703
     0.17399
     0.09181
     0.09181
     0.15051
     0.12703
    -0.10775
    -0.22514
    -0.02558
     0.10355
     0.04486
    -0.26036
     0.12703
     0.25616
     0.36181
     0.39703
     0.10355
     0.16225
     0.19746
     0.50268
     0.50268
     0.74920
     0.63181
     0.26790
     0.42051
     0.51442
     0.42051
    -0.04906
     0.22094
     0.38529
     0.05660
     0.39703
     0.18573
     0.06833
    -0.11949
    -0.15471
     0.16225
     0.30312
     0.11529
    -0.37775
    -0.23688
    -0.13123
    -0.16645
    -0.38949
    -0.16645
     0.13877
    -0.03732
     0.06833
     0.16225
    -0.01384
    -0.24862
    -0.24862
     0.05660
     0.26790
     0.54964
     0.40877
     0.50268
     0.63181
     0.67877
     0.45572
     0.40877
     0.72572
     0.63181
     0.46746
     0.62007
     0.52616
     0.59659
     0.72572
     0.29138
     0.18573
     0.06833
     0.13877
     0.17399
     0.15051
     0.02138
     0.08007
    -0.11949
     0.42051
     0.30312
     0.08007
    -0.03732
     0.03312
     0.08007
    -0.01384
    -0.14297
     0.51442
     0.83137
    -0.02558
    -1.30514
    -0.61253
     0.04486
    -0.06080
    -0.47166
    -0.40123
    -0.42471
    -0.91775
    -0.89427
    -0.70644
    -0.72992
    -0.89427
    -0.58905
    -0.71818
    -0.42471
    -0.14297
    -0.29558
    -0.24862
    -0.16645
    -0.40123
    -1.21123
    -0.91775
    -0.45992
     0.36181
     0.77268
     0.97224
     0.96050
     0.45572
     0.62007
     1.67659
     2.04050
     2.01702
     0.52616
    -2.22079
    -2.40861
    -2.16209
    -1.68079
     0.02138
     0.87833
    -0.57731
    -1.70427
    -2.17383
    -2.52600
    -2.64339
    -2.97209
    -2.13861
    -1.49296
    -0.57731
    -0.27210
    -0.16645
     0.24442
     0.65529
     0.87833
     0.72572
     1.32442
     1.00746
     0.54964
     0.67877
     0.49094
     0.66703
     0.27964
     0.25616
     0.15051
     0.32659
     0.27964
     0.03312
     0.15051
    -0.09601
     0.05660
    -0.11949
     0.32659
     0.54964
     0.06833
     0.42051
     0.52616
     0.49094
     0.40877
     0.12703
     0.16225
     0.35007
     0.62007
     0.63181
     0.40877
     0.37355
     0.31486
     0.24442
     0.30312
     0.72572
     0.27964
     0.27964
     0.37355
     0.36181
     0.33833
     0.13877
     0.08007
     0.36181
     0.60833
     0.19746
     0.31486
     0.16225
     0.15051
     0.23268
    -0.14297
     0.58485
     0.23268
     0.10355
     0.45572
     0.78442
     0.49094
     0.31486
     0.19746
     0.22094
     0.39703
     0.49094
     0.33833
    -0.09601
    -0.09601
     0.12703
    -0.08427
     0.36181
    -0.00210
    -0.31906
    -0.22514
    -0.14297
    -0.30732
    -0.41297
    -0.65949
    -0.67123
    -0.17819
    -0.02558
     0.09181
    -0.07253
    -0.10775
    -0.04906
    -0.21340
     0.09181
     0.26790
     0.06833
    -0.00210
     0.09181
     0.49094
     0.04486
    -0.06080
    -0.36601
    -0.47166
    -0.29558
     0.23268
     0.02138
    -0.23688
    -0.11949
    -0.53036
    -0.54210
     0.04486
    -0.42471
    -0.38949
    -0.22514
    -0.04906
     0.13877
    -0.00210
    -0.16645
    -0.47166
     0.00964
     0.16225
     0.13877
     0.30312
     0.67877
     0.53790
     0.37355
     0.39703
    -0.16645
    -0.47166
     0.11529
    -0.44818
    -1.29340
    -1.69253
    -1.83340
    -0.77688
    -0.42471
    -0.80036
    -0.97644
    -0.87079
    -0.51862
    -1.16427
    -0.92949
    -0.54210
    -0.14297
    -0.20166
     0.15051
     0.89007
     1.35963
     1.25398
     1.26572
     1.19529
     1.13659
     1.04268
     1.14833
     0.63181
     0.39703
     0.50268
     0.08007
     0.52616
     0.86659
     0.32659
    -0.03732
     0.25616
     0.29138
     0.30312
     0.17399
    -0.06080
    -0.01384
     0.15051
     0.27964
     0.23268
     0.30312
     0.40877
    -0.20166
     0.09181
     0.47920
     0.39703
     0.05660
    -0.10775
     0.09181
    -0.00210
     0.17399
    -0.01384
     0.26790
     0.19746
     0.20920
     0.19746
     0.32659
     0.11529
    -0.06080
    -0.15471
     0.35007
     0.46746
     0.36181
     0.16225
     0.33833
     0.44398
     0.27964
     0.20920
     0.24442
     0.27964
     0.27964
     0.13877
     0.47920
     0.19746
     0.26790
     0.05660
     0.33833
     0.58485
     0.30312
     0.12703
     0.18573
     0.27964
     0.12703
     0.03312
     0.13877
     0.05660
     0.31486
     0.15051
     0.42051
     0.22094
     0.04486
    -0.40123
    -0.08427
     0.20920
    -0.06080
    -0.00210
    -0.36601
    -0.31906
    -0.10775
    -0.33079
    -0.57731
    -0.44818
    -0.40123
    -0.18993
    -0.09601
    -0.14297
    -0.29558
    -0.81210
    -0.68297
     0.30312
     0.23268
     0.33833
     0.38529
     0.39703
     0.49094
     0.45572
     0.05660
    -0.63601
     0.02138
     0.30312
     0.25616
     0.60833
     0.18573
    -0.28384
    -0.53036
    -0.23688
    -0.36601
    -0.48340
    -0.44818
    -0.34253
    -0.22514
    -0.14297
    -0.29558
    -0.15471
     0.15051
     0.65529
     1.62963
     1.57094
     1.64137
     1.79398
     0.90181
    -2.66687
    -3.48861
    -1.89209
    -0.08427
     1.44181
     0.25616
    -0.97644
    -1.56340
    -1.61035
    -1.90383
    -2.39687
    -2.05644
    -1.78644
    -1.17601
    -0.49514
    -0.60079
    -0.29558
     0.43225
     0.26790
     0.67877
     0.59659
     0.77268
     0.56138
     0.35007
     0.50268
     0.42051
     0.54964
     0.37355
     0.26790
     0.40877
     0.45572
     0.10355
     0.00964
     0.33833
     0.36181
     0.23268
     0.24442
     0.17399
     0.17399
     0.11529
     0.32659
     0.33833
     0.24442
     0.30312
    -0.00210
     0.35007
     0.09181
     0.47920
    -0.30732
     0.20920
     0.39703
     0.26790
     0.19746
     0.25616
     0.04486
     0.09181
    -0.06080
    -0.04906
     0.04486
    -0.00210
    -0.17819
     0.02138
     0.08007
     0.00964
    -0.35427
    -0.33079
     0.26790
    -0.09601
    -0.07253
    -0.13123
    -0.36601
    -0.29558
    -0.26036
    -0.29558
     0.03312
    -0.04906
    -0.35427
    -0.10775
    -0.10775
     0.06833
    -0.10775
    -0.60079
    -0.16645
    -0.21340
    -0.23688
    -0.10775
    -0.43645
    -0.27210
    -0.34253
    -0.31906
     0.00964
    -0.15471
    -0.21340
    -0.58905
