# Supplementary material for: Software algorithm and hardware design for real-time implementation of new spectral estimator
Source: Biomed Eng Online. 2014 May 9;13:61. doi: 10.1186/1475-925X-13-61 (PMC4057578; doi:10.1186/1475-925X-13-61)
Supplement: Additional file 2 — txtfiles.zip. [file 1475-925X-13-61-S2.zip › FILE007.TXT]

    -0.53586
    -0.57463
    -0.23539
    -0.40016
     0.15231
    -0.25478
    -0.34201
    -0.34201
    -0.47770
    -0.40016
    -0.40985
    -0.33231
    -0.28385
    -0.38078
    -0.15785
    -0.42924
    -0.34201
    -0.26447
    -0.40016
    -0.82663
    -0.18693
    -0.22570
    -0.30324
    -0.35170
    -0.48739
    -0.15785
    -0.32262
    -0.18693
    -0.22570
    -0.02216
     0.01661
    -0.23539
    -0.04154
     0.06508
    -0.09000
    -0.54555
    -0.12877
     0.09415
    -0.00277
     0.01661
    -0.32262
    -0.34201
    -0.49709
    -0.58432
    -0.42924
    -0.40016
    -0.45832
    -0.74909
    -0.70063
    -0.53586
    -0.67155
    -0.70063
    -0.69094
    -0.27416
    -0.75878
    -0.87509
    -0.80724
    -0.97202
    -1.13679
    -0.86540
    -0.63278
    -0.53586
    -0.56493
    -0.72970
    -0.98171
    -0.76847
    -0.89448
    -0.49709
    -0.61340
    -0.19662
    -0.28385
    -0.37108
     0.27831
     0.64662
     0.54001
     0.58847
     0.48185
     0.83078
     1.14094
     1.97449
     2.37188
     1.94541
     1.34448
     0.70478
     1.18940
     2.48819
     2.54634
     1.35417
     0.11354
    -0.13847
    -0.13847
    -0.63278
    -1.63110
    -2.47434
    -4.40314
    -3.38543
    -2.21265
    -3.72467
    -3.72467
    -2.39681
    -2.36773
    -2.40650
    -2.19326
    -1.98972
    -1.21433
    -0.72001
     0.17169
     0.91801
     1.76125
     2.52696
     3.07943
     3.07943
     3.14727
     2.78865
     2.91465
     2.78865
     2.41065
     1.79033
     2.25557
     1.45109
     1.41233
     1.30571
     0.92770
     0.76293
     0.57878
     0.39462
     0.45277
     0.41400
     0.37523
     0.16200
     0.31708
     0.45277
     0.49154
     0.18138
     0.34616
     0.19108
     0.20077
     0.36554
     0.26862
     0.22015
     0.19108
     0.04569
     0.18138
     0.30739
     0.20077
    -0.16754
    -0.18693
    -0.37108
    -0.15785
    -0.52616
    -0.49709
    -0.29354
    -0.62309
    -0.45832
    -0.30324
    -0.63278
    -0.59401
    -0.71032
    -0.85571
    -0.70063
    -0.72001
    -0.48739
    -0.72970
    -0.71032
    -0.77817
    -0.80724
    -0.65217
    -0.32262
    -0.71032
    -0.72001
    -0.44862
    -0.36139
    -0.59401
    -0.71032
    -0.56493
    -0.34201
    -0.46801
    -0.45832
    -0.41955
    -0.33231
    -0.46801
    -0.12877
    -0.62309
    -0.12877
    -0.29354
    -0.52616
    -0.07062
    -0.36139
    -0.23539
    -0.11908
    -0.04154
    -0.02216
    -0.08031
     0.00692
    -0.42924
    -0.28385
    -0.45832
    -0.23539
    -0.15785
    -0.05123
    -0.18693
    -0.55524
    -0.23539
    -0.23539
    -0.18693
    -0.49709
    -0.19662
    -0.17724
     0.03600
     0.05538
    -0.02216
     0.02631
     0.15231
     0.30739
     0.05538
     0.22985
     0.50124
    -0.02216
     0.15231
     0.10385
     0.27831
     0.38493
     0.24923
     0.19108
     0.41400
     0.11354
     0.33646
     0.22985
     0.48185
     0.47216
     0.35585
     0.49154
     1.38325
     0.73385
     0.25892
     0.30739
     0.79201
     1.16032
     1.23786
     0.59816
     0.26862
     0.90832
     1.69341
     0.65631
    -1.26279
    -2.60035
    -1.54387
    -1.05925
    -1.88311
    -1.87341
    -2.08665
    -0.96232
    -1.76680
    -1.98972
    -2.31927
    -2.49373
    -1.93157
    -1.35002
    -1.08833
    -0.62309
    -0.01246
     0.79201
     1.30571
     0.34616
    -0.45832
     0.29769
     1.36386
     1.58679
     1.26694
     1.09247
     0.60785
     0.53031
     0.54001
     0.30739
     0.61754
     0.45277
     0.39462
     0.22015
     0.38493
     0.26862
     0.31708
     0.70478
     0.27831
     0.33646
     0.43339
     0.43339
     0.20077
     0.13292
     0.09415
     0.10385
     0.32677
     0.20077
     0.00692
    -0.00277
    -0.08031
     0.26862
    -0.24508
     0.32677
    -0.05123
    -0.33231
     0.01661
    -0.23539
    -0.19662
    -0.39047
    -0.53586
    -0.40985
    -0.09000
    -0.06093
    -0.29354
    -0.30324
    -0.67155
    -0.60370
    -0.82663
    -0.21601
    -0.30324
    -0.64247
    -0.44862
    -0.51647
    -0.42924
    -0.32262
    -0.54555
    -0.45832
    -0.54555
    -0.41955
    -0.61340
    -0.46801
    -0.36139
    -0.51647
    -0.80724
    -0.51647
    -0.29354
    -0.45832
    -0.52616
    -0.39047
    -0.60370
    -0.48739
    -0.61340
    -0.71032
    -0.57463
    -0.50678
    -0.47770
    -0.55524
    -0.50678
    -0.41955
    -0.73940
    -0.66186
    -0.07062
    -0.41955
    -0.61340
    -0.49709
    -0.62309
    -0.53586
    -0.44862
    -0.53586
    -0.39047
    -0.38078
    -0.19662
    -0.40016
    -0.25478
    -0.63278
    -0.51647
    -0.86540
    -0.21601
    -0.10939
    -0.21601
     0.16200
    -0.02216
     0.20077
     0.10385
     0.09415
     0.33646
     0.47216
     0.56908
     0.51093
     0.51093
     0.71447
     0.78232
     0.55939
     1.21848
     1.17971
     1.31540
     0.72416
     0.63693
     0.81139
     1.48017
     1.78064
     1.65464
     1.04401
     0.26862
     0.55939
     0.49154
    -1.16586
    -0.24508
    -1.44695
    -2.57127
    -0.53586
    -1.96065
    -3.74405
    -2.73604
    -2.40650
    -1.98972
    -1.70864
    -1.69895
    -1.72803
    -1.59233
    -1.28217
    -0.76847
    -0.00277
     0.88893
     1.19909
     1.39294
     2.48819
     2.33311
     2.35249
     2.31372
     2.18772
     1.97449
     1.87756
     1.55771
     1.33479
     1.35417
     1.22817
     1.03432
     1.09247
     0.76293
     0.78232
     0.42370
     0.76293
     0.48185
     0.32677
     0.18138
     0.03600
     0.22015
     0.22015
     0.04569
     0.23954
     0.02631
     0.24923
    -0.08031
     0.01661
     0.05538
    -0.09000
    -0.29354
    -0.07062
     0.31708
    -0.25478
     0.17169
    -0.05123
    -0.01246
    -0.03185
     0.09415
    -0.25478
    -0.05123
    -0.04154
    -0.04154
    -0.07062
    -0.13847
    -0.13847
    -0.26447
    -0.24508
     0.11354
     0.01661
    -0.00277
    -0.13847
    -0.41955
    -0.73940
    -0.13847
    -0.25478
    -0.17724
    -0.06093
    -0.14816
    -0.03185
    -0.09970
    -0.37108
    -0.45832
    -0.52616
    -0.09000
    -0.11908
    -0.45832
    -0.04154
    -0.32262
    -0.17724
    -0.20631
    -0.34201
    -0.30324
    -0.23539
    -0.21601
    -0.26447
    -0.14816
    -0.15785
    -0.23539
    -0.86540
    -0.17724
    -0.14816
    -0.13847
     0.04569
    -0.23539
    -0.16754
    -0.27416
    -0.23539
    -0.25478
    -0.14816
    -0.16754
    -0.24508
    -0.02216
    -0.14816
     0.00692
    -0.35170
    -0.28385
     0.22015
    -0.15785
    -0.18693
    -0.27416
    -0.14816
    -0.17724
     0.08446
     0.44308
     0.85986
     0.76293
     0.90832
     0.83078
     1.03432
     1.27663
     1.13124
     1.17971
     2.13926
     1.86787
     2.08110
     2.71111
     1.84849
     0.95678
     1.39294
     3.35081
     4.27160
     3.18604
     0.80170
    -2.04788
    -1.78618
    -1.76680
    -3.30789
    -1.17556
    -0.90417
    -3.22066
    -2.24173
    -3.02681
    -5.12038
    -4.33529
    -3.71498
    -3.03651
    -2.02849
    -1.29187
    -0.73940
    -0.46801
     0.30739
     1.14094
     1.78064
     2.47849
     3.20543
     3.70943
     3.59313
     3.85482
     3.62220
     3.41866
     3.54466
     3.55436
     3.49620
     3.20543
     2.11018
     1.24755
     1.39294
     1.82910
     1.83879
     1.21848
     0.95678
     1.03432
     0.37523
     0.43339
     0.04569
    -0.22570
    -0.50678
    -0.64247
    -0.56493
    -0.49709
    -0.71032
    -0.84601
    -0.98171
    -0.88478
    -0.79755
    -0.76847
    -1.07863
    -0.71032
    -0.83632
    -0.98171
    -0.73940
    -0.72970
    -0.87509
    -0.76847
    -0.72001
    -0.66186
    -0.41955
    -0.36139
    -0.64247
    -0.45832
    -0.34201
    -0.67155
    -0.86540
    -0.34201
    -0.47770
    -0.43893
    -0.34201
    -0.31293
    -0.32262
    -0.40016
    -0.41955
    -0.49709
    -0.27416
    -0.32262
    -0.36139
    -0.46801
    -0.40016
    -0.46801
    -0.59401
    -0.31293
     0.01661
    -0.55524
    -0.27416
    -0.21601
    -0.35170
    -0.55524
    -0.49709
    -0.45832
    -0.33231
    -0.28385
    -0.09000
    -0.11908
    -0.09000
    -0.32262
    -0.27416
    -0.31293
    -0.00277
    -0.37108
    -0.24508
    -0.28385
    -0.24508
    -0.23539
    -0.40016
    -0.48739
    -0.19662
    -0.21601
    -0.56493
    -0.59401
    -0.44862
    -0.44862
    -0.39047
    -0.59401
    -0.02216
    -0.16754
    -0.27416
     0.05538
    -0.03185
    -0.03185
    -0.36139
    -0.12877
     0.18138
     0.38493
     0.25892
     0.22985
     0.14262
     0.37523
     0.65631
     0.22015
     0.72416
     0.78232
     0.54970
     0.87924
     0.84047
     0.95678
     0.54970
     1.32509
     1.56740
     1.02463
     0.80170
     0.47216
     1.28632
     1.78064
     1.64494
    -0.21601
    -0.91386
     0.06508
    -0.52616
    -1.23371
    -2.17388
    -3.95729
    -3.32728
    -2.44527
    -3.54051
    -3.30789
    -1.74741
    -1.89280
    -2.15449
    -2.47434
    -1.98003
    -1.17556
    -0.89448
     0.44308
     0.90832
     1.66433
     2.45911
     2.75957
     2.99219
     3.19573
     3.13758
     3.15697
     2.85650
     2.83711
     2.15864
     2.14895
     2.01326
     1.74187
     1.14094
     1.25725
     0.98586
     0.72416
     0.61754
     0.64662
     0.42370
     0.18138
     0.07477
     0.05538
     0.10385
    -0.10939
    -0.13847
    -0.32262
    -0.53586
    -0.42924
    -0.79755
    -0.70063
    -0.37108
    -0.67155
    -0.59401
    -0.52616
    -0.53586
    -0.53586
    -0.72970
    -0.84601
    -0.65217
    -0.46801
    -0.50678
    -0.58432
    -0.44862
    -0.49709
    -0.54555
    -0.49709
    -0.16754
    -0.51647
    -0.54555
    -0.27416
    -0.49709
    -0.49709
    -0.48739
    -0.71032
    -0.44862
    -0.33231
    -0.25478
    -0.41955
    -0.50678
    -0.42924
    -0.54555
    -0.67155
    -0.34201
    -0.27416
    -0.61340
    -0.42924
    -0.40016
    -0.21601
    -0.26447
    -0.35170
    -0.28385
    -0.14816
    -0.34201
    -0.32262
    -0.42924
    -0.26447
    -0.23539
    -0.47770
    -0.09000
     0.08446
    -0.28385
    -0.13847
    -0.38078
    -0.26447
    -0.38078
    -0.46801
    -0.47770
    -0.38078
    -0.39047
    -0.43893
    -0.32262
    -0.40016
    -0.38078
    -0.58432
    -0.64247
    -0.22570
    -0.72001
    -0.61340
    -0.29354
    -0.06093
    -0.06093
    -0.35170
    -0.01246
     0.46247
     0.46247
     0.60785
     0.54970
     0.75324
     0.70478
     1.02463
     0.88893
     1.48017
     0.97617
     1.12155
     1.74187
     1.84849
     1.65464
     1.17001
     0.86955
     1.93572
     2.19741
     2.23618
     0.83078
     0.03600
     0.21046
    -0.11908
    -2.17388
    -0.44862
    -1.48572
    -2.30957
    -1.68926
    -3.19159
    -4.97500
    -3.70529
    -2.99774
    -2.88143
    -1.70864
    -1.54387
    -1.93157
    -1.58264
    -1.50510
    -0.45832
     0.04569
     1.21848
     2.27495
     2.22649
     2.43972
     2.92435
     2.93404
     3.02127
     2.75957
     2.74019
     2.76927
     2.76927
     2.47849
     1.80972
     0.75324
     1.33479
     1.49956
     1.44140
     1.88725
     1.47048
     0.96647
     0.90832
     0.80170
     0.62724
     0.49154
     0.29769
     0.44308
     0.18138
     0.51093
     0.26862
     0.48185
     0.08446
     0.22985
    -0.24508
     0.40431
    -0.06093
    -0.11908
    -0.04154
    -0.14816
    -0.31293
    -0.17724
    -0.24508
    -0.33231
    -0.18693
    -0.09970
    -0.43893
    -0.41955
    -0.52616
    -0.49709
    -0.84601
    -0.44862
    -0.28385
    -0.65217
    -0.46801
    -0.48739
    -0.47770
    -0.57463
    -0.31293
    -0.65217
    -0.57463
    -0.52616
    -0.56493
    -0.56493
    -0.59401
    -0.61340
    -0.63278
    -0.55524
    -0.23539
    -0.71032
    -0.64247
    -0.46801
    -0.66186
    -0.72001
    -0.65217
    -0.56493
    -0.70063
    -0.42924
    -0.38078
    -0.45832
    -0.28385
    -0.53586
    -0.43893
    -0.75878
    -0.00277
    -0.33231
    -0.48739
    -0.42924
    -0.48739
    -0.34201
    -0.18693
    -0.42924
    -0.24508
    -0.30324
    -0.30324
    -0.46801
    -0.39047
    -0.64247
    -0.63278
    -0.57463
     0.17169
     0.14262
    -0.10939
     0.29769
     0.25892
     0.31708
     0.46247
     0.74355
     0.78232
     0.79201
     1.16032
     1.15063
     1.48017
     1.65464
     1.86787
     2.17803
     1.75156
     1.14094
     0.72416
     2.16834
     3.90328
     3.50589
     1.75156
    -0.77817
    -2.09634
    -1.66018
    -2.15449
    -2.39681
    -1.01079
    -2.60035
    -3.00743
    -2.78450
    -5.33362
    -5.51777
    -4.53883
    -3.47267
    -3.25943
    -2.35804
    -1.97034
    -1.75710
    -1.14648
    -0.41955
     0.52062
     1.67402
     2.24588
     2.97281
     3.21512
     3.38958
     3.30235
     3.76759
     3.48651
     3.18604
     3.04066
     2.80804
     2.53665
     2.41065
     2.30403
     1.92602
     1.64494
     1.42202
     1.04401
     1.17001
     0.84047
     0.72416
     0.23954
     0.24923
     0.14262
    -0.03185
     0.02631
    -0.03185
    -0.50678
    -0.38078
    -0.36139
    -0.03185
    -0.29354
    -0.17724
    -0.47770
    -0.24508
    -0.36139
    -0.20631
    -0.59401
    -0.38078
     0.03600
    -0.13847
    -0.09970
    -0.19662
    -0.21601
    -0.16754
    -0.24508
    -0.14816
    -0.10939
    -0.15785
    -0.21601
    -0.19662
    -0.02216
    -0.12877
    -0.09000
    -0.34201
     0.04569
    -0.11908
    -0.13847
     0.01661
    -0.20631
    -0.17724
    -0.08031
    -0.16754
     0.04569
     0.11354
    -0.16754
    -0.10939
    -0.08031
    -0.07062
     0.18138
    -0.42924
    -0.01246
    -0.08031
    -0.15785
     0.05538
    -0.05123
     0.01661
    -0.24508
    -0.27416
    -0.11908
     0.07477
    -0.08031
    -0.10939
    -0.14816
    -0.03185
    -0.16754
    -0.23539
     0.04569
     0.08446
    -0.19662
    -0.31293
    -0.37108
    -0.16754
    -0.42924
    -0.41955
    -0.40985
    -0.28385
    -0.19662
    -0.40985
    -0.36139
    -0.25478
    -0.52616
    -0.72970
    -0.45832
     0.00692
    -0.23539
    -0.08031
    -0.06093
    -0.14816
     0.18138
     0.42370
     0.71447
     1.54802
     1.08278
    -0.07062
    -0.44862
     0.55939
     2.27495
     2.61419
     1.21848
    -0.08031
    -1.28217
    -1.75710
    -1.29187
    -2.18357
    -1.48572
    -2.54219
    -3.78282
    -2.80389
    -3.46297
    -4.27714
    -3.57928
    -2.41619
    -2.29988
    -2.08665
    -1.82495
    -1.06894
    -0.48739
    -0.12877
     0.85016
     1.39294
     2.27495
     2.76927
     2.64327
     3.04066
     3.19573
     3.21512
     2.69173
     2.32341
     2.18772
     1.91633
     1.76125
     1.40263
     1.56740
     1.05370
     1.17001
     1.11186
     0.95678
     0.93740
     0.94709
     1.27663
     1.45109
     0.67570
    -0.00277
    -0.14816
     0.31708
     0.65631
     0.46247
     0.23954
     0.72416
    -0.07062
    -0.02216
    -0.00277
    -0.35170
    -0.48739
    -0.56493
    -0.50678
    -0.37108
    -0.28385
    -0.21601
    -0.34201
    -0.34201
    -0.29354
    -0.53586
    -0.73940
    -0.13847
    -0.51647
    -0.50678
    -0.35170
    -0.32262
    -0.50678
    -0.47770
    -0.50678
    -0.32262
    -0.25478
    -0.29354
    -0.47770
    -0.40016
    -0.31293
    -0.18693
    -0.77817
    -0.17724
    -0.09970
    -0.51647
    -0.11908
    -0.27416
    -0.37108
    -0.31293
    -0.61340
    -0.51647
    -0.18693
    -0.41955
    -0.53586
    -0.69094
    -0.40016
    -0.32262
    -0.69094
    -0.55524
    -0.32262
    -0.41955
    -0.71032
    -0.22570
    -0.47770
    -0.46801
    -0.61340
    -0.54555
    -0.15785
    -0.06093
     0.06508
    -0.31293
    -0.17724
    -0.35170
    -0.32262
    -0.26447
     0.10385
    -0.20631
    -0.19662
     0.19108
    -0.04154
     0.00692
    -0.29354
    -0.28385
    -0.11908
     0.25892
     0.47216
     0.02631
     0.03600
    -0.03185
     0.02631
     0.11354
     0.51093
     0.68539
     0.21046
     0.39462
     0.52062
     0.59816
     0.44308
     0.60785
     0.98586
     0.84047
     0.73385
     0.79201
     1.70310
     1.54802
     1.13124
    -0.00277
     0.26862
     0.94709
    -1.77649
    -1.45664
    -0.40985
    -2.56158
    -2.36773
    -1.10771
    -2.96866
    -3.87975
    -3.28851
    -3.20128
    -2.83297
    -1.78618
    -1.76680
    -1.98003
    -1.99941
    -0.98171
    -0.80724
     0.55939
     2.28465
     2.24588
     2.22649
     2.00356
     1.99387
     2.47849
     2.60450
     2.57542
     2.40095
     2.10049
     2.04233
     1.69341
     1.16032
     1.30571
     1.02463
     0.47216
     0.66601
     0.58847
     0.27831
     0.58847
     0.15231
     0.33646
     0.46247
     0.37523
     0.25892
     0.46247
     0.30739
     0.31708
    -0.06093
     0.28800
     0.50124
     0.03600
     0.22015
     0.08446
     0.04569
     0.10385
    -0.12877
    -0.15785
    -0.05123
    -0.09970
    -0.11908
    -0.15785
    -0.41955
    -0.29354
    -0.43893
    -0.31293
    -0.04154
    -0.48739
    -0.47770
    -0.56493
    -0.49709
    -0.36139
    -0.65217
    -0.70063
    -0.41955
    -0.55524
    -0.27416
    -0.45832
    -0.36139
    -0.43893
    -0.56493
    -0.59401
     0.02631
    -0.14816
    -0.37108
    -0.09970
    -0.15785
    -0.02216
    -0.02216
    -0.26447
    -0.00277
    -0.07062
    -0.02216
    -0.15785
    -0.05123
    -0.17724
    -0.11908
    -0.61340
     0.04569
     0.06508
    -0.35170
    -0.30324
    -0.04154
     0.01661
    -0.22570
    -0.40985
    -0.20631
    -0.20631
    -0.06093
    -0.05123
    -0.21601
    -0.09000
    -0.28385
    -0.20631
    -0.12877
     0.12323
    -0.36139
    -0.19662
     0.14262
    -0.14816
     0.16200
    -0.16754
    -0.09970
     0.11354
     0.01661
     0.09415
     0.22015
     0.62724
     0.31708
     0.35585
     0.51093
     1.23786
     0.90832
     0.83078
     0.96647
     0.89863
     0.96647
     1.16032
     0.99555
     1.21848
     1.08278
     1.59648
     1.94541
     1.61587
     0.31708
     0.18138
     0.47216
     2.29434
     2.49788
     1.83879
    -0.19662
    -0.66186
    -0.25478
    -0.71032
    -1.35002
    -2.09634
    -3.48236
    -1.66987
    -2.84266
    -3.70529
    -3.28851
    -2.18357
    -2.63912
    -2.24173
    -2.45496
    -2.36773
    -1.82495
    -1.21433
    -0.60370
     0.18138
     0.94709
     1.52863
     2.28465
     2.45911
     2.61419
     2.67234
     2.52696
     2.14895
     1.88725
     1.91633
     2.12957
     1.53833
     1.59648
     1.24755
     1.32509
     1.19909
     1.55771
     1.45109
     2.09080
     1.20878
     0.33646
     0.30739
     0.85986
     1.01494
     1.12155
     0.72416
     1.23786
     0.61754
     0.36554
     0.15231
    -0.06093
     0.00692
    -0.13847
    -0.40016
    -0.26447
    -0.35170
    -0.16754
    -0.48739
    -0.42924
    -0.53586
    -0.70063
    -1.03017
    -0.38078
    -0.55524
    -0.71032
    -0.47770
    -0.66186
    -0.54555
    -0.53586
    -0.55524
    -0.58432
    -0.36139
    -0.31293
    -0.59401
    -0.39047
    -0.22570
    -0.24508
    -0.41955
    -0.20631
     0.18138
    -0.24508
    -0.04154
    -0.05123
    -0.08031
    -0.21601
    -0.10939
    -0.09000
    -0.01246
    -0.05123
    -0.09000
    -0.03185
     0.04569
    -0.02216
    -0.05123
    -0.42924
     0.32677
    -0.22570
    -0.13847
    -0.09970
    -0.30324
    -0.17724
    -0.08031
    -0.19662
    -0.22570
    -0.20631
    -0.09970
    -0.37108
    -0.44862
    -0.20631
    -0.43893
    -0.73940
    -0.10939
    -0.29354
    -0.28385
    -0.40016
    -0.33231
    -0.49709
    -0.38078
    -0.60370
    -0.52616
    -0.37108
    -0.32262
    -0.18693
    -0.25478
    -0.22570
    -0.31293
    -0.50678
     0.23954
     0.05538
    -0.15785
     0.00692
     0.01661
     0.13292
     0.21046
     0.50124
     0.35585
     0.72416
     1.13124
     0.75324
     0.60785
     0.57878
     0.69508
     1.20878
     1.29602
     1.48017
     0.28800
     0.68539
     1.16032
     0.36554
    -0.51647
    -0.90417
    -2.42588
    -1.83464
    -1.83464
    -3.17220
    -2.55188
    -1.24340
    -1.66987
    -2.51311
    -2.61973
    -2.04788
    -1.92188
    -1.66987
    -1.33064
    -0.82663
    -0.14816
     0.44308
     0.69508
     1.13124
     1.30571
     1.63525
     1.46079
     1.59648
     1.38325
     1.29602
     0.74355
     1.08278
     0.99555
     0.56908
     0.85016
     0.58847
     0.55939
     0.20077
     0.02631
     0.20077
     0.24923
     0.46247
     0.15231
     0.09415
    -0.01246
     0.15231
    -0.27416
    -0.13847
     0.24923
    -0.00277
     0.24923
     0.18138
     0.27831
     0.19108
     0.13292
     0.21046
     0.38493
     0.44308
     0.36554
     0.35585
     0.43339
     0.32677
     0.39462
     0.33646
     0.76293
     0.42370
     0.29769
     0.48185
     0.28800
     0.22015
     0.17169
     0.26862
     0.36554
     0.36554
     0.30739
     0.12323
     0.08446
    -0.00277
     0.04569
    -0.09970
     0.09415
    -0.08031
    -0.07062
     0.03600
     0.21046
    -0.17724
    -0.15785
     0.01661
    -0.22570
     0.05538
     0.01661
    -0.30324
    -0.11908
    -0.14816
    -0.06093
    -0.34201
    -0.11908
    -0.05123
    -0.25478
     0.20077
     0.01661
    -0.18693
    -0.16754
    -0.56493
    -0.31293
    -0.04154
    -0.17724
    -0.29354
    -0.24508
    -0.21601
    -0.08031
    -0.38078
    -0.29354
     0.00692
    -0.43893
    -0.31293
    -0.35170
    -0.14816
    -0.46801
    -0.28385
    -0.15785
    -0.09000
    -0.03185
    -0.17724
    -0.14816
    -0.05123
    -0.04154
    -0.11908
    -0.36139
     0.20077
    -0.07062
     0.02631
     0.19108
     0.05538
     0.10385
     0.09415
     0.15231
     0.49154
     0.37523
     0.45277
     0.52062
     0.69508
     1.18940
     1.01494
     0.60785
     1.46079
     1.52863
    -0.07062
     0.59816
    -0.51647
    -0.38078
    -0.17724
    -1.60202
    -2.92020
    -2.25142
    -2.19326
    -1.96065
    -1.02048
    -1.43725
    -2.08665
    -2.64881
    -2.64881
    -1.95095
    -1.81526
    -0.83632
    -0.30324
     0.21046
     0.61754
     0.90832
     0.93740
     1.48986
     1.41233
     1.45109
     1.13124
     1.28632
     1.29602
     1.52863
     1.10217
     1.34448
    -0.01246
     0.32677
     0.73385
     0.78232
     0.45277
     0.29769
    -0.07062
     0.06508
    -0.05123
    -0.34201
    -0.47770
    -0.54555
    -0.54555
    -0.72001
    -1.03017
    -0.40985
    -0.89448
    -0.93325
    -0.91386
    -1.03986
    -0.84601
    -1.05925
    -1.11740
    -0.96232
    -0.83632
    -0.71032
    -0.83632
    -0.70063
    -0.75878
    -0.72001
    -0.88478
    -0.38078
    -0.18693
    -0.50678
    -0.31293
    -0.13847
    -0.19662
    -0.12877
    -0.31293
    -0.06093
    -0.18693
    -0.01246
    -0.00277
     0.10385
    -0.09970
    -0.17724
    -0.11908
    -0.05123
     0.34616
    -0.33231
    -0.28385
    -0.27416
    -0.05123
    -0.22570
    -0.35170
    -0.40985
    -0.23539
    -0.27416
    -0.22570
    -0.34201
    -0.45832
    -0.57463
    -0.53586
    -0.65217
    -0.13847
    -0.76847
    -0.61340
    -0.35170
    -0.47770
    -0.46801
    -0.51647
    -0.56493
    -0.57463
    -0.38078
    -0.64247
    -0.65217
    -0.61340
    -0.69094
    -0.65217
    -0.77817
    -0.43893
    -0.44862
    -0.72970
    -0.60370
    -0.58432
    -0.22570
    -0.18693
    -0.41955
    -0.17724
    -0.11908
    -0.00277
     0.14262
     0.11354
     0.31708
     0.75324
     0.83078
     1.10217
     1.13124
     1.50925
     1.70310
     1.65464
     1.57710
     2.45911
     2.74988
     2.47849
     1.93572
     1.26694
     1.22817
     1.08278
    -1.35002
    -0.37108
    -0.22570
    -2.52281
    -1.25310
    -1.02048
    -3.74405
    -4.29652
    -3.31759
    -3.30789
    -2.68758
    -1.53418
    -2.02849
    -1.99941
    -1.63110
    -1.09802
    -0.23539
     0.29769
     1.12155
     1.49956
     2.54634
     2.38157
     2.40095
     2.24588
     2.16834
     1.94541
     1.74187
     1.53833
     1.47048
     1.26694
     1.21848
     0.97617
     0.81139
     0.66601
     0.40431
     0.27831
     0.54970
     0.50124
     0.10385
     0.39462
     0.29769
     0.51093
     0.55939
     0.24923
     0.45277
     0.46247
     0.55939
     0.49154
     0.71447
     0.74355
     0.63693
     0.52062
     0.62724
     1.08278
     0.66601
     0.74355
     0.74355
     0.76293
     0.61754
     0.46247
     0.12323
     0.48185
     0.42370
     0.42370
     0.36554
     0.37523
     0.06508
     0.01661
     0.11354
     0.47216
     0.21046
     0.03600
     0.36554
     0.31708
     0.38493
     0.37523
     0.32677
     0.40431
     0.53031
     0.66601
     0.60785
     0.54001
     0.38493
     0.26862
     0.09415
     0.63693
     0.45277
     0.21046
     0.35585
     0.17169
     0.12323
     0.11354
     0.01661
    -0.04154
    -0.06093
     0.09415
    -0.04154
     0.04569
     0.16200
    -0.04154
    -0.32262
     0.12323
     0.16200
    -0.24508
    -0.06093
    -0.02216
    -0.06093
    -0.18693
    -0.05123
    -0.25478
    -0.04154
    -0.11908
    -0.02216
    -0.04154
     0.06508
    -0.11908
    -0.33231
    -0.10939
     0.38493
     0.04569
     0.05538
     0.07477
    -0.05123
    -0.16754
     0.05538
     0.46247
     0.48185
     0.22015
     0.32677
     0.29769
     0.53031
     0.46247
     0.39462
     0.29769
     0.79201
     0.77262
     0.94709
     0.75324
     0.70478
     0.95678
     1.25725
     1.09247
     0.78232
     0.53031
     1.50925
     1.52863
     1.78064
     1.42202
     0.52062
     0.48185
     1.18940
    -0.50678
     0.31708
    -0.68124
    -1.65049
    -0.75878
    -0.82663
    -2.59065
    -2.83297
    -3.32728
    -3.12374
    -1.60202
    -1.10771
    -1.81526
    -2.25142
    -2.53250
    -1.98003
    -1.37910
    -0.72970
    -0.07062
     0.10385
     0.44308
     0.89863
     1.14094
     1.13124
     1.17971
     1.27663
     1.36386
     1.47048
     0.74355
     0.58847
     0.46247
     0.47216
     1.19909
     0.86955
     0.70478
     0.76293
     0.47216
     0.37523
     0.33646
     0.37523
     0.32677
     0.22015
     0.35585
     0.16200
     0.39462
     0.33646
     0.07477
    -0.08031
     0.43339
     0.16200
     0.04569
     0.14262
     0.16200
     0.23954
     0.03600
    -0.02216
     0.18138
    -0.03185
     0.06508
    -0.10939
    -0.05123
     0.00692
    -0.04154
    -0.28385
    -0.06093
    -0.17724
    -0.23539
    -0.02216
    -0.00277
    -0.21601
    -0.10939
    -0.49709
    -0.30324
    -0.20631
    -0.26447
    -0.09970
    -0.15785
     0.00692
     0.02631
    -0.33231
    -0.08031
     0.14262
     0.03600
     0.01661
    -0.02216
    -0.14816
     0.07477
    -0.01246
    -0.13847
     0.13292
     0.20077
     0.11354
    -0.18693
     0.02631
     0.04569
    -0.06093
    -0.25478
     0.24923
    -0.08031
    -0.03185
     0.15231
    -0.09000
     0.08446
    -0.00277
    -0.09000
     0.02631
     0.05538
     0.06508
    -0.09970
    -0.10939
     0.01661
    -0.14816
    -0.35170
    -0.09970
    -0.01246
    -0.11908
     0.07477
    -0.11908
    -0.16754
    -0.40016
    -0.57463
    -0.23539
     0.11354
     0.15231
    -0.10939
    -0.09000
     0.16200
     0.19108
    -0.16754
    -0.00277
     0.23954
    -0.00277
     0.26862
     0.43339
     0.17169
    -0.24508
     0.52062
     1.19909
     1.49956
     0.87924
     0.74355
     0.67570
     1.64494
     2.06172
     1.51894
     1.55771
     1.69341
     0.06508
     1.79033
     0.82109
    -1.58264
    -0.74909
    -0.38078
    -1.25310
    -0.76847
    -2.26111
    -3.70529
    -3.09466
    -0.79755
    -1.64079
    -2.39681
    -3.02681
    -2.26111
    -2.12542
    -1.39848
    -0.88478
    -0.52616
    -0.23539
     0.18138
     0.31708
     0.50124
     0.64662
     0.78232
     0.55939
     0.58847
     0.43339
     0.42370
     0.09415
     0.35585
     0.35585
     0.03600
     0.26862
     0.30739
     0.26862
    -0.08031
    -0.02216
     0.00692
     0.20077
     0.03600
     0.04569
    -0.09000
     0.07477
     0.09415
    -0.16754
     0.05538
     0.17169
    -0.14816
     0.07477
     0.12323
    -0.02216
    -0.15785
    -0.13847
    -0.37108
     0.21046
     0.21046
     0.12323
    -0.18693
     0.09415
    -0.19662
    -0.04154
    -0.18693
     0.17169
    -0.22570
    -0.04154
    -0.01246
    -0.08031
     0.04569
    -0.13847
    -0.15785
    -0.03185
    -0.01246
     0.04569
    -0.12877
    -0.25478
    -0.13847
    -0.10939
    -0.31293
     0.20077
    -0.17724
    -0.14816
     0.21046
     0.11354
     0.03600
    -0.11908
     0.03600
     0.05538
     0.37523
     0.34616
     0.07477
     0.15231
     0.22015
     0.24923
     0.06508
     0.39462
     0.42370
     0.07477
     0.19108
     0.21046
     0.34616
     0.23954
    -0.15785
     0.15231
     0.12323
     0.16200
     0.20077
     0.29769
     0.19108
     0.14262
    -0.06093
     0.00692
     0.23954
     0.05538
    -0.00277
     0.14262
     0.10385
     0.25892
     0.04569
     0.14262
     0.35585
     0.24923
     0.19108
    -0.09970
     0.30739
     0.44308
     0.63693
     0.20077
     0.89863
     0.47216
     0.55939
     0.72416
     0.35585
     0.55939
     0.17169
     0.41400
     0.43339
     0.64662
     0.48185
    -0.02216
     0.15231
     0.48185
     0.39462
     0.21046
     0.77262
     0.86955
     0.27831
     1.25725
     0.75324
     1.10217
     1.50925
    -0.32262
     0.61754
     0.21046
    -1.30156
     0.14262
    -0.08031
    -1.86372
    -2.05757
    -3.60836
    -3.57928
    -1.82495
    -1.94126
    -2.06726
    -2.51311
    -3.04620
    -2.95897
    -2.78450
    -2.36773
    -1.71833
    -0.96232
    -0.42924
    -0.20631
     0.14262
     0.17169
     0.45277
     0.73385
     1.70310
     1.06340
     0.35585
     0.29769
     0.06508
     0.41400
     0.54970
     0.54001
     0.45277
     0.45277
     0.41400
     0.05538
     0.12323
    -0.04154
    -0.23539
    -0.25478
     0.04569
     0.23954
    -0.13847
     0.10385
    -0.06093
     0.12323
     0.11354
    -0.01246
     0.05538
     0.17169
     0.21046
     0.10385
    -0.00277
     0.02631
     0.00692
    -0.07062
     0.28800
     0.32677
    -0.08031
    -0.20631
     0.09415
     0.12323
    -0.09970
    -0.18693
    -0.24508
    -0.04154
    -0.06093
    -0.14816
    -0.07062
    -0.27416
    -0.29354
    -0.33231
    -0.09970
     0.03600
    -0.55524
    -0.52616
    -0.35170
    -0.46801
    -0.32262
    -0.39047
    -0.51647
    -0.28385
    -0.21601
    -0.31293
    -0.31293
    -0.42924
    -0.08031
    -0.34201
    -0.57463
    -0.03185
     0.03600
    -0.12877
     0.06508
     0.23954
     0.08446
     0.16200
     0.20077
     0.14262
    -0.00277
     0.17169
     0.42370
     0.45277
     0.38493
     0.25892
     0.22015
     0.81139
     0.66601
     0.22015
     0.36554
     0.34616
     0.30739
     0.60785
     0.43339
     0.51093
     0.36554
     0.69508
     0.36554
     0.32677
     0.23954
     0.44308
     0.22985
     0.30739
     0.37523
     0.38493
     0.27831
     0.46247
     0.27831
     0.33646
     0.11354
     0.26862
     0.47216
     0.49154
     0.70478
     0.31708
     0.27831
     0.27831
     0.56908
     0.61754
     0.94709
     0.60785
     0.46247
     0.62724
     0.88893
     1.04401
     0.81139
     0.95678
     0.53031
     1.14094
     1.20878
     0.05538
     0.85016
     0.94709
     0.16200
     0.93740
     0.25892
    -1.85403
    -0.97202
    -0.08031
    -0.21601
    -0.00277
    -0.73940
    -0.85571
    -1.02048
    -0.88478
    -1.04956
    -1.05925
    -0.51647
    -0.34201
    -0.43893
    -0.55524
     0.12323
     0.21046
    -0.01246
     0.15231
     0.18138
     0.33646
     0.13292
     0.13292
     0.06508
     0.25892
     0.24923
     0.05538
     0.11354
     0.24923
     0.15231
    -0.34201
     0.01661
     0.41400
     0.02631
    -0.03185
     0.00692
    -0.22570
    -0.05123
    -0.24508
    -0.13847
    -0.10939
     0.01661
    -0.22570
     0.01661
    -0.00277
    -0.32262
    -0.19662
    -0.49709
    -0.00277
    -0.11908
    -0.38078
    -0.07062
    -0.40985
    -0.31293
    -0.42924
    -0.26447
    -0.44862
    -0.47770
    -0.45832
    -0.56493
    -0.43893
    -0.51647
    -0.40985
    -0.75878
    -0.47770
    -0.44862
    -0.69094
    -0.31293
    -0.37108
    -0.39047
    -0.60370
    -0.54555
    -0.31293
    -0.39047
    -0.25478
    -0.09970
    -0.15785
    -0.21601
    -0.10939
    -0.40985
    -0.23539
     0.18138
    -0.20631
    -0.16754
    -0.11908
    -0.19662
    -0.11908
     0.07477
     0.01661
    -0.01246
     0.18138
     0.10385
    -0.10939
     0.14262
     0.12323
     0.07477
     0.00692
     0.56908
     0.19108
     0.23954
     0.22985
     0.11354
     0.11354
     0.20077
     0.11354
     0.16200
     0.08446
     0.01661
    -0.06093
     0.16200
    -0.07062
     0.04569
    -0.36139
     0.42370
    -0.00277
    -0.00277
     0.07477
     0.01661
     0.10385
     0.07477
    -0.04154
     0.11354
     0.24923
     0.28800
     0.12323
     0.27831
     0.08446
     0.17169
    -0.27416
     0.40431
     0.58847
     0.49154
     0.34616
     0.08446
     0.26862
     0.78232
     1.16032
     0.91801
     1.56740
     0.57878
     1.29602
     1.60617
     0.22015
     0.49154
     0.18138
     0.11354
     0.72416
    -1.29187
    -3.42420
    -2.23203
    -0.40016
    -0.87509
    -1.80557
    -2.90081
    -3.11405
    -3.33697
    -2.99774
    -2.87173
    -2.81358
    -2.46465
    -2.16419
    -2.22234
    -1.30156
    -1.23371
    -1.48572
    -1.23371
    -1.20463
    -1.19494
    -0.96232
    -0.96232
    -0.78786
    -0.50678
    -0.50678
    -0.61340
    -0.42924
    -0.56493
    -0.31293
    -0.64247
     0.01661
    -0.20631
    -0.23539
     0.14262
     0.02631
     0.18138
     0.10385
     0.04569
     0.14262
     0.43339
     0.27831
     0.27831
     0.14262
     0.59816
     0.58847
     0.12323
     0.55939
     0.75324
     0.54970
     0.67570
     0.62724
     0.65631
     0.40431
     0.50124
     0.59816
     0.66601
     0.66601
     0.63693
     0.55939
     0.56908
     0.46247
     0.49154
     0.26862
     0.68539
    -0.12877
     0.01661
     0.42370
     0.49154
     0.23954
     0.04569
     0.07477
     0.34616
     0.08446
     0.01661
     0.00692
     0.03600
     0.08446
     0.19108
     0.05538
     0.45277
     0.20077
     0.06508
     0.27831
     0.22015
     0.22985
    -0.00277
    -0.03185
     0.05538
    -0.01246
     0.26862
    -0.05123
     0.00692
     0.04569
     0.15231
    -0.09970
     0.15231
     0.09415
    -0.05123
     0.08446
     0.22015
     0.17169
     0.05538
    -0.11908
    -0.02216
     0.03600
     0.09415
     0.15231
     0.13292
    -0.08031
     0.12323
    -0.29354
    -0.15785
     0.06508
    -0.32262
    -0.15785
    -0.03185
    -0.04154
    -0.07062
    -0.15785
    -0.20631
     0.17169
     0.19108
     0.07477
    -0.10939
     0.05538
     0.38493
     0.16200
    -0.24508
     0.22015
     0.48185
     0.76293
     0.96647
     0.68539
     0.59816
     0.51093
     1.12155
     1.59648
     1.61587
     2.17803
     1.31540
     1.54802
     2.56573
     1.00524
     0.51093
     1.70310
     1.29602
     1.00524
     0.27831
    -2.39681
    -1.27248
     0.48185
     0.10385
    -0.37108
    -0.92355
    -1.46633
    -1.52449
    -1.51479
    -1.24340
    -1.12710
    -0.90417
    -0.16754
     0.10385
    -0.06093
     0.41400
     0.45277
     0.57878
     0.68539
     0.52062
     0.73385
     0.73385
     0.86955
     0.94709
     0.77262
     0.88893
     0.91801
     0.54970
     0.73385
     1.17001
     0.68539
     0.62724
     0.83078
     0.76293
     0.67570
     0.45277
     0.31708
     0.22015
     0.38493
     0.20077
     0.38493
     0.27831
    -0.10939
    -0.05123
    -0.20631
     0.15231
    -0.07062
    -0.15785
    -0.01246
    -0.02216
    -0.05123
    -0.22570
    -0.19662
    -0.11908
     0.08446
     0.13292
    -0.04154
    -0.22570
    -0.16754
    -0.27416
    -0.39047
    -0.08031
    -0.09000
    -0.56493
    -0.13847
    -0.28385
    -0.30324
    -0.30324
    -0.63278
    -0.50678
    -0.48739
    -0.33231
    -0.41955
    -0.40016
    -0.40016
    -0.44862
    -0.54555
    -0.23539
    -0.09970
    -0.36139
    -0.30324
    -0.32262
    -0.20631
    -0.25478
    -0.32262
    -0.40985
    -0.15785
    -0.14816
    -0.04154
    -0.17724
    -0.09000
    -0.29354
    -0.32262
    -0.33231
     0.06508
    -0.18693
    -0.26447
    -0.04154
    -0.21601
    -0.00277
    -0.02216
    -0.22570
    -0.21601
    -0.14816
    -0.09970
     0.03600
     0.02631
     0.06508
    -0.02216
    -0.14816
     0.36554
     0.16200
     0.10385
     0.23954
     0.20077
     0.35585
     0.25892
     0.44308
     0.54970
     0.59816
     0.94709
     0.75324
     0.79201
     0.76293
     0.99555
     0.65631
     1.21848
     1.48986
     0.87924
     0.80170
     0.91801
     0.84047
     1.49956
     1.63525
     1.67402
     1.35417
     1.30571
     1.09247
     1.75156
     2.33311
     1.77095
     1.96479
     1.63525
     2.24588
     2.11018
     1.04401
     1.41233
     1.13124
     0.33646
     0.21046
    -1.89280
    -2.68758
    -0.75878
     0.27831
    -0.34201
    -1.20463
    -2.00911
    -2.69727
    -2.58096
    -1.83464
    -1.66987
    -1.41787
    -1.23371
    -0.82663
    -0.41955
    -0.15785
     0.11354
     0.58847
     0.44308
     0.45277
    -0.10939
     0.39462
     0.33646
     0.46247
     0.11354
     0.79201
     0.57878
     0.25892
     0.18138
     0.18138
     0.40431
     0.45277
     0.14262
     0.30739
     0.35585
     0.16200
     0.27831
     0.46247
     0.18138
     0.22015
    -0.06093
     0.23954
     0.28800
    -0.06093
     0.16200
    -0.05123
    -0.10939
    -0.08031
    -0.20631
    -0.15785
    -0.12877
    -0.24508
    -0.32262
    -0.29354
    -0.33231
    -0.52616
    -0.53586
    -0.74909
    -0.10939
    -0.50678
    -0.56493
    -0.64247
    -0.60370
    -0.67155
    -0.52616
    -0.56493
    -0.54555
    -0.47770
    -0.48739
    -0.49709
    -0.45832
    -0.45832
    -0.62309
    -0.64247
    -0.05123
    -0.31293
    -0.23539
    -0.22570
    -0.38078
    -0.25478
    -0.12877
    -0.20631
    -0.15785
    -0.09970
    -0.20631
    -0.22570
    -0.20631
    -0.02216
    -0.24508
    -0.60370
    -0.04154
    -0.10939
    -0.21601
    -0.40016
    -0.64247
    -0.47770
    -0.42924
    -0.39047
    -0.27416
    -0.39047
    -0.53586
    -0.40985
     2.23618
     3.71913
    -1.23371
    -1.48572
    -0.92355
     0.42370
     0.37523
     0.68539
     0.64662
     0.14262
     0.18138
    -0.30324
    -0.09970
    -0.41955
    -0.84601
    -0.61340
    -0.67155
    -0.46801
    -0.40016
    -0.71032
    -0.60370
     0.13292
     0.05538
     0.22985
     0.04569
    -0.53586
    -0.44862
     0.81139
     1.45109
     1.39294
     0.90832
     0.51093
     0.62724
     1.88725
     2.39126
     1.86787
     1.98418
     1.88725
     1.84849
     2.69173
     1.59648
     0.94709
     1.36386
     1.21848
     0.65631
     0.68539
    -2.31927
    -1.96065
    -0.12877
     0.49154
    -0.63278
    -1.44695
    -2.26111
    -1.94126
    -1.61172
    -1.48572
    -1.18525
    -0.81694
    -0.68124
    -0.24508
    -0.24508
     0.17169
     0.42370
     0.38493
     0.37523
     0.28800
     0.43339
     0.45277
     0.22015
     0.25892
     0.59816
     0.24923
     0.26862
     0.35585
     0.21046
     0.35585
     0.14262
     0.17169
     0.34616
     0.31708
     0.05538
    -0.13847
     0.01661
    -0.03185
    -0.21601
    -0.41955
     0.22985
     0.09415
    -0.14816
    -0.07062
    -0.16754
    -0.25478
    -0.23539
    -0.26447
    -0.37108
    -0.38078
    -0.16754
    -0.20631
    -0.28385
    -0.23539
    -0.14816
    -0.62309
    -0.20631
    -0.17724
    -0.49709
    -0.36139
    -0.32262
    -0.48739
    -0.58432
    -0.45832
    -0.40985
    -0.34201
    -0.10939
    -0.37108
    -0.22570
    -0.29354
    -0.23539
    -0.74909
    -0.39047
    -0.03185
    -0.29354
    -0.06093
     0.00692
    -0.07062
    -0.27416
    -0.28385
    -0.16754
    -0.06093
    -0.15785
    -0.21601
    -0.30324
    -0.12877
    -0.10939
    -0.37108
    -0.38078
     0.16200
    -0.12877
    -0.14816
    -0.25478
    -0.15785
    -0.21601
    -0.40016
    -0.30324
    -0.21601
    -0.10939
     0.06508
    -0.35170
    -0.14816
    -0.11908
    -0.04154
    -0.52616
     0.01661
    -0.03185
    -0.55524
    -0.16754
    -0.13847
    -0.00277
    -0.12877
    -0.26447
    -0.16754
    -0.07062
    -0.04154
     0.00692
    -0.06093
     0.03600
     0.09415
    -0.16754
     0.27831
     0.41400
    -0.03185
     0.32677
     0.38493
     0.34616
     0.23954
    -0.05123
    -0.15785
     0.15231
     0.66601
     0.54001
     0.24923
     0.27831
     0.14262
     0.16200
     0.55939
     1.12155
     0.47216
     0.57878
     0.52062
     1.31540
     1.17971
     0.63693
     1.25725
     1.51894
     2.03264
     2.27495
    -0.61340
    -0.45832
     0.07477
     0.37523
     0.32677
     0.51093
     0.11354
    -0.44862
    -0.71032
    -0.83632
    -1.23371
    -1.49541
    -1.44695
    -1.10771
    -1.03017
    -0.94294
    -0.98171
    -0.85571
    -0.50678
    -0.59401
    -1.16586
    -0.59401
    -0.38078
    -0.46801
    -0.23539
    -0.28385
    -0.22570
    -0.42924
    -0.39047
    -0.41955
    -0.17724
     0.01661
    -0.11908
    -0.15785
    -0.18693
    -0.09000
    -0.38078
    -0.06093
    -0.11908
    -0.40016
    -0.36139
    -0.19662
    -0.16754
    -0.27416
    -0.38078
    -0.37108
    -0.28385
    -0.39047
    -0.19662
    -0.53586
    -0.59401
    -0.62309
    -0.54555
    -0.62309
     0.02631
    -0.42924
    -0.56493
    -0.36139
    -0.47770
    -0.39047
    -0.49709
    -0.67155
    -0.46801
    -0.37108
    -0.43893
    -0.60370
    -0.32262
    -0.49709
    -0.42924
    -0.63278
    -0.11908
    -0.40016
    -0.54555
    -0.28385
    -0.16754
    -0.41955
    -0.46801
    -0.33231
    -0.15785
    -0.05123
    -0.13847
    -0.41955
    -0.09970
    -0.14816
    -0.08031
    -0.66186
    -0.24508
     0.08446
    -0.47770
    -0.19662
    -0.14816
    -0.09000
    -0.20631
    -0.35170
    -0.30324
    -0.22570
    -0.16754
    -0.09970
    -0.32262
    -0.21601
    -0.25478
    -0.27416
    -0.07062
     0.27831
    -0.15785
    -0.23539
    -0.00277
    -0.02216
    -0.04154
    -0.18693
    -0.24508
    -0.09000
     0.16200
     0.04569
     0.04569
    -0.01246
    -0.04154
     0.02631
    -0.18693
     0.54001
    -0.03185
     0.03600
     0.22985
     0.30739
     0.24923
     0.26862
     0.23954
     0.50124
     0.46247
     0.40431
    -0.02216
     0.32677
     0.81139
     1.00524
     0.26862
     0.42370
     0.70478
     0.88893
     1.66433
     1.63525
     1.79033
     2.25557
     2.02295
     1.95510
     2.69173
     2.73050
     1.41233
     1.95510
     2.77896
     3.19573
     1.05370
     0.33646
     0.22015
    -0.22570
     0.44308
     0.16200
    -0.44862
    -1.07863
    -1.45664
    -1.65049
    -2.20296
    -2.07695
    -1.81526
    -1.75710
    -1.46633
    -1.63110
    -1.39848
    -1.19494
    -0.67155
    -0.83632
    -0.64247
    -0.30324
    -0.45832
    -0.18693
    -0.12877
    -0.29354
     0.07477
     0.21046
     0.01661
     0.15231
     0.11354
     0.23954
     0.20077
     0.04569
     0.74355
     0.46247
     0.14262
     0.36554
     0.24923
     0.26862
     0.35585
     0.07477
     0.13292
     0.15231
     0.52062
     0.31708
     0.23954
     0.32677
     0.27831
    -0.05123
     0.41400
     0.65631
     0.12323
     0.27831
     0.21046
     0.33646
     0.36554
     0.25892
     0.32677
     0.27831
     0.36554
     0.22015
     0.27831
     0.16200
    -0.09970
    -0.08031
     0.05538
     0.62724
     0.16200
     0.24923
     0.26862
     0.35585
     0.41400
     0.33646
     0.55939
     0.36554
     0.39462
     0.75324
     0.48185
     0.54970
     0.66601
     0.47216
     0.48185
     1.08278
     0.70478
     0.54970
     0.53031
     0.48185
     0.54970
     0.54970
     0.44308
     0.58847
     0.67570
     0.65631
     0.54001
     0.77262
     0.52062
     0.61754
     0.36554
     0.85016
     0.54970
     0.38493
     0.57878
     0.55939
     0.64662
     0.54001
     0.39462
     0.46247
     0.41400
     0.54001
     0.25892
     0.22985
     0.20077
     0.09415
    -0.00277
     0.24923
     0.64662
     0.10385
     0.14262
     0.12323
     0.01661
    -0.01246
    -0.20631
    -0.18693
    -0.01246
    -0.03185
     0.09415
    -0.20631
    -0.27416
    -0.37108
    -0.70063
     0.25892
     0.64662
     0.04569
    -0.45832
    -0.63278
     0.05538
     0.95678
     1.46079
     1.08278
     1.56740
     1.30571
     1.81941
     2.18772
     2.18772
     1.67402
     1.68371
     2.11987
     3.06004
    -0.03185
    -0.72001
    -0.22570
     0.22015
     0.34616
    -0.15785
    -1.16586
    -1.49541
    -2.08665
    -2.38711
    -2.84266
    -2.74573
    -2.56158
    -2.56158
    -2.54219
    -1.88311
    -1.73772
    -2.01880
    -1.58264
    -1.29187
    -1.23371
    -1.23371
    -1.08833
    -1.28217
    -0.82663
    -0.53586
    -0.54555
    -0.49709
    -0.60370
    -0.35170
    -0.57463
    -0.45832
     0.05538
    -0.31293
    -0.21601
     0.00692
    -0.29354
    -0.08031
    -0.18693
    -0.26447
     0.05538
     0.07477
     0.24923
     0.21046
     0.29769
     0.18138
     0.21046
     0.06508
     0.61754
     0.37523
     0.47216
     0.40431
     0.52062
     0.34616
     0.19108
     0.26862
     0.11354
     0.07477
     0.13292
    -0.08031
     0.08446
    -0.09970
    -0.21601
    -0.67155
    -0.15785
    -0.39047
    -0.64247
    -0.38078
    -0.40985
    -0.54555
    -0.48739
    -0.46801
    -0.43893
    -0.41955
    -0.46801
    -0.46801
    -0.40985
    -0.19662
    -0.22570
    -0.61340
    -0.37108
    -0.14816
    -0.46801
    -0.14816
    -0.17724
    -0.34201
    -0.21601
    -0.19662
    -0.23539
    -0.13847
    -0.17724
    -0.33231
    -0.26447
    -0.16754
    -0.05123
    -0.15785
    -0.18693
     0.18138
    -0.11908
     0.09415
     0.17169
     0.01661
    -0.05123
    -0.03185
     0.14262
     0.28800
     0.26862
     0.40431
     0.14262
     0.31708
     0.26862
     0.30739
    -0.13847
     0.43339
     0.39462
     0.09415
     0.31708
     0.28800
     0.44308
     0.19108
     0.09415
     0.52062
     0.42370
     0.41400
     0.31708
     0.32677
     0.55939
     0.39462
     0.08446
     0.36554
     0.10385
     0.31708
     0.81139
     0.61754
     0.64662
     0.01661
     0.09415
     0.70478
     1.10217
     1.08278
     0.86955
     0.82109
     1.43171
     1.73218
     1.74187
     1.75156
     1.85818
     1.88725
     2.63357
     2.56573
     0.84047
     0.61754
     0.22985
     0.88893
     1.19909
     0.99555
     0.43339
     0.02631
    -0.40016
    -0.54555
    -1.27248
    -1.40818
    -0.89448
    -1.22402
    -1.19494
    -0.85571
    -0.97202
    -0.89448
    -0.99140
    -0.75878
    -0.77817
    -0.53586
    -0.45832
    -0.66186
    -0.66186
    -0.55524
    -0.20631
    -0.72970
    -0.09000
    -0.24508
    -0.26447
     0.06508
    -0.22570
    -0.04154
    -0.11908
    -0.09970
    -0.05123
     0.14262
     0.14262
    -0.06093
     0.17169
     0.02631
     0.20077
    -0.24508
     0.19108
     0.22015
    -0.19662
    -0.02216
    -0.00277
    -0.04154
    -0.14816
    -0.23539
    -0.24508
    -0.08031
    -0.12877
    -0.30324
    -0.29354
    -0.39047
    -0.27416
    -0.39047
    -0.53586
    -0.02216
    -0.34201
    -0.34201
    -0.12877
    -0.26447
    -0.31293
    -0.33231
    -0.40985
    -0.18693
    -0.15785
    -0.22570
    -0.18693
    -0.19662
    -0.19662
    -0.22570
    -0.43893
     0.11354
    -0.26447
    -0.24508
    -0.08031
    -0.14816
    -0.32262
    -0.22570
    -0.45832
    -0.21601
    -0.23539
    -0.06093
    -0.24508
    -0.26447
    -0.30324
    -0.36139
    -0.53586
    -0.02216
    -0.18693
    -0.49709
    -0.11908
    -0.12877
    -0.18693
    -0.37108
    -0.20631
    -0.41955
    -0.17724
    -0.04154
    -0.19662
    -0.17724
    -0.27416
    -0.14816
    -0.33231
    -0.15785
     0.07477
    -0.36139
    -0.09970
    -0.16754
    -0.05123
    -0.20631
    -0.26447
    -0.21601
    -0.25478
     0.04569
     0.01661
    -0.09000
    -0.11908
    -0.10939
     0.08446
    -0.15785
     0.06508
    -0.34201
    -0.56493
     0.11354
     0.20077
     0.12323
    -0.09000
    -0.32262
     0.12323
     0.62724
     0.98586
     0.88893
     0.79201
     1.10217
     1.37356
     1.49956
     2.53665
     2.15864
     1.63525
     2.45911
     3.24420
     2.85650
     0.72416
     0.28800
    -0.40985
     0.56908
     1.28632
     0.75324
     0.07477
    -0.67155
    -0.85571
    -1.20463
    -1.67956
    -1.67956
    -1.88311
    -1.61172
    -1.57295
    -1.42756
    -1.21433
    -0.99140
    -1.13679
    -0.71032
    -0.50678
    -0.48739
    -0.51647
    -0.59401
    -0.43893
    -0.45832
    -0.41955
    -0.13847
    -0.42924
    -0.38078
    -0.08031
    -0.20631
    -0.15785
    -0.22570
    -0.30324
    -0.18693
    -0.04154
     0.04569
    -0.28385
    -0.32262
    -0.13847
    -0.22570
    -0.27416
     0.28800
    -0.28385
    -0.32262
    -0.07062
    -0.07062
    -0.07062
    -0.20631
    -0.45832
    -0.24508
    -0.11908
     0.20077
    -0.20631
    -0.09970
    -0.20631
    -0.27416
    -0.15785
     0.13292
    -0.00277
    -0.24508
    -0.09970
    -0.11908
    -0.05123
    -0.17724
    -0.03185
    -0.28385
    -0.05123
    -0.14816
    -0.05123
    -0.09970
    -0.31293
    -0.27416
    -0.43893
    -0.11908
     0.02631
    -0.46801
    -0.23539
    -0.15785
    -0.13847
    -0.17724
    -0.20631
    -0.28385
    -0.21601
    -0.22570
     0.12323
    -0.03185
    -0.13847
    -0.04154
    -0.24508
    -0.02216
     0.38493
    -0.05123
    -0.15785
     0.03600
     0.02631
     0.01661
    -0.08031
    -0.12877
     0.05538
     0.01661
     0.32677
     0.44308
     0.21046
    -0.08031
     0.05538
    -0.14816
     0.22985
     0.03600
    -0.07062
     0.21046
     0.17169
     0.18138
     0.13292
     0.16200
     0.06508
     0.04569
     0.03600
     0.15231
     0.08446
    -0.03185
     0.07477
    -0.20631
    -0.05123
    -0.13847
    -0.57463
     0.07477
     0.49154
     0.41400
    -0.24508
    -0.84601
    -0.51647
     0.39462
     1.35417
     1.19909
     1.25725
     1.44140
     1.42202
     1.61587
     2.19741
     2.21680
     1.51894
     2.53665
     3.07943
     2.99219
    -0.09000
    -0.30324
    -0.25478
     0.21046
     0.62724
     0.17169
    -0.77817
    -1.13679
    -2.04788
    -2.23203
    -2.81358
    -2.22234
    -2.13511
    -2.20296
    -1.94126
    -2.04788
    -1.62141
    -1.50510
    -1.33064
    -1.28217
    -0.94294
    -0.75878
    -0.83632
    -0.74909
    -0.64247
    -0.65217
    -0.77817
    -0.13847
    -0.18693
    -0.39047
    -0.12877
    -0.37108
    -0.09970
    -0.25478
    -0.03185
    -0.05123
     0.21046
     0.24923
     0.08446
     0.13292
     0.41400
     0.15231
    -0.17724
     0.19108
     0.48185
     0.08446
     0.25892
     0.27831
    -0.16754
     0.19108
     0.00692
     0.11354
     0.14262
    -0.00277
     0.12323
    -0.00277
     0.02631
     0.05538
    -0.08031
    -0.24508
     0.40431
     0.16200
     0.06508
     0.09415
     0.04569
     0.01661
    -0.03185
    -0.01246
     0.08446
    -0.05123
    -0.00277
    -0.00277
     0.00692
    -0.10939
    -0.20631
    -0.46801
     0.18138
    -0.08031
    -0.22570
    -0.27416
    -0.26447
    -0.44862
    -0.31293
    -0.21601
    -0.27416
    -0.14816
    -0.18693
    -0.27416
    -0.18693
    -0.19662
    -0.10939
    -0.32262
    -0.01246
    -0.04154
    -0.20631
     0.04569
    -0.21601
    -0.00277
    -0.16754
    -0.02216
    -0.00277
    -0.03185
    -0.01246
    -0.19662
    -0.05123
    -0.16754
    -0.00277
    -0.41955
    -0.14816
     0.14262
    -0.30324
    -0.13847
    -0.15785
    -0.19662
    -0.18693
     0.01661
    -0.05123
     0.04569
     0.11354
     0.08446
     0.09415
     0.11354
     0.13292
     0.06508
     0.11354
     0.51093
     0.13292
    -0.24508
    -0.05123
     0.31708
     1.11186
     0.83078
     0.09415
    -0.43893
    -0.10939
     0.96647
     2.03264
     1.87756
     2.02295
     2.40095
     1.54802
     2.64327
     2.85650
     2.30403
     1.82910
     2.70142
     3.59313
     2.78865
    -0.15785
    -0.00277
     0.12323
     0.26862
     0.49154
    -0.13847
    -0.93325
    -1.57295
    -2.06726
    -2.00911
    -2.51311
    -2.61004
    -2.07695
    -2.00911
    -1.74741
    -1.81526
    -1.61172
    -1.28217
    -0.79755
    -0.76847
    -0.45832
    -0.74909
    -0.54555
    -0.42924
    -0.53586
    -0.49709
    -0.00277
    -0.18693
     0.00692
    -0.02216
    -0.14816
     0.06508
     0.01661
    -0.01246
    -0.03185
     0.09415
     0.20077
    -0.08031
     0.24923
     0.14262
     0.08446
     0.05538
     0.62724
     0.46247
     0.43339
     0.75324
     0.72416
     0.54001
     0.54970
     0.51093
     0.91801
     0.87924
     0.83078
     0.63693
     0.64662
     0.58847
     0.68539
     0.18138
     0.70478
     0.53031
     0.35585
     0.35585
     0.17169
     0.20077
    -0.00277
    -0.13847
     0.05538
     0.23954
     0.07477
     0.08446
    -0.04154
     0.06508
     0.06508
    -0.25478
    -0.07062
     0.28800
    -0.01246
     0.12323
     0.03600
     0.09415
    -0.08031
    -0.28385
    -0.08031
    -0.06093
    -0.02216
    -0.09970
    -0.12877
    -0.08031
    -0.19662
    -0.33231
    -0.24508
     0.07477
    -0.29354
    -0.14816
    -0.05123
    -0.09000
    -0.24508
    -0.24508
    -0.27416
    -0.09000
    -0.06093
     0.21046
    -0.04154
     0.13292
    -0.17724
    -0.10939
    -0.31293
    -0.02216
     0.01661
    -0.08031
     0.07477
    -0.07062
     0.03600
    -0.11908
    -0.10939
    -0.06093
     0.03600
     0.21046
     0.10385
     0.11354
     0.22015
     0.35585
     0.08446
     0.37523
     0.44308
     0.25892
     0.45277
     0.56908
     0.65631
     0.10385
    -0.09000
     0.30739
     0.43339
     1.09247
     1.65464
     0.88893
    -0.08031
    -0.50678
     0.30739
     2.41065
     3.43805
     2.42034
     2.83711
     2.18772
     2.52696
     2.70142
     1.90664
     1.92602
     1.94541
     2.25557
     2.47849
     0.28800
    -1.26279
    -1.14648
    -0.19662
    -0.52616
    -0.82663
    -2.20296
    -2.86204
    -3.23036
    -2.98804
    -3.02681
    -3.27882
    -2.92989
    -2.23203
    -2.12542
    -1.77649
    -1.56325
    -1.53418
    -1.21433
    -1.05925
    -1.06894
    -0.45832
    -0.41955
    -0.56493
    -0.29354
    -0.06093
     0.11354
    -0.10939
    -0.25478
    -0.01246
     0.29769
     0.48185
     0.48185
     0.39462
     0.37523
     0.34616
     0.37523
     0.61754
     0.46247
     0.14262
     0.34616
     0.44308
     0.63693
     0.46247
     0.54001
     0.38493
     0.57878
     0.63693
     0.62724
     0.55939
     0.61754
     0.54970
     0.63693
     0.78232
     0.86955
     0.67570
     0.57878
     0.72416
     0.54970
     0.76293
     0.59816
     0.27831
     0.39462
     0.53031
     0.33646
     0.19108
     0.02631
     0.09415
    -0.03185
    -0.52616
     0.00692
    -0.18693
    -0.41955
    -0.24508
    -0.28385
    -0.38078
    -0.57463
    -0.60370
    -0.53586
    -0.55524
    -0.41955
    -0.59401
    -0.43893
    -0.48739
    -0.64247
    -0.66186
    -0.26447
    -0.05123
    -0.57463
    -0.50678
    -0.47770
    -0.42924
    -0.39047
    -0.44862
    -0.53586
    -0.25478
    -0.08031
    -0.14816
    -0.24508
    -0.22570
    -0.32262
    -0.28385
    -0.27416
     0.20077
    -0.36139
    -0.31293
     0.00692
    -0.01246
     0.03600
    -0.37108
    -0.22570
    -0.32262
    -0.16754
    -0.02216
    -0.22570
    -0.09000
    -0.16754
    -0.23539
    -0.30324
     0.39462
    -0.06093
    -0.10939
    -0.09970
     0.10385
     0.25892
     0.31708
    -0.09000
    -0.14816
    -0.02216
     0.59816
     0.79201
     0.62724
     0.00692
    -0.04154
     0.02631
     0.96647
     1.30571
     0.82109
     1.14094
     0.87924
     1.21848
     1.82910
     1.51894
     1.17001
     1.73218
     1.81941
     2.53665
     1.24755
    -0.47770
     0.05538
     0.36554
     0.77262
     1.01494
     0.07477
    -0.41955
    -0.42924
    -0.61340
    -1.28217
    -1.45664
    -1.31125
    -1.28217
    -1.16586
    -0.85571
    -0.77817
    -0.61340
    -0.76847
    -1.19494
    -0.99140
    -0.27416
    -0.41955
    -0.49709
    -0.41955
    -0.51647
    -0.33231
    -0.32262
    -0.44862
    -0.38078
    -0.15785
    -0.00277
    -0.20631
    -0.05123
    -0.15785
    -0.25478
    -0.38078
     0.31708
     0.12323
    -0.12877
    -0.03185
     0.08446
     0.17169
     0.13292
     0.18138
    -0.02216
     0.19108
     0.13292
     0.08446
     0.19108
     0.26862
    -0.12877
    -0.17724
     0.30739
     0.21046
    -0.00277
     0.03600
    -0.09000
    -0.18693
     0.03600
    -0.16754
    -0.28385
    -0.09000
    -0.07062
    -0.25478
    -0.18693
    -0.00277
    -0.07062
    -0.61340
    -0.25478
     0.02631
    -0.21601
    -0.21601
    -0.36139
    -0.35170
    -0.15785
    -0.18693
    -0.36139
    -0.27416
    -0.28385
    -0.23539
    -0.42924
    -0.40985
    -0.47770
    -0.77817
    -0.51647
    -0.23539
    -0.67155
    -0.61340
    -0.31293
    -0.51647
    -0.40985
    -0.61340
    -0.72001
    -0.63278
    -0.29354
    -0.39047
    -0.54555
    -0.34201
    -0.39047
    -0.44862
    -0.83632
    -0.18693
    -0.17724
    -0.35170
    -0.48739
    -0.43893
    -0.41955
    -0.34201
    -0.52616
    -0.56493
    -0.30324
    -0.49709
    -0.20631
    -0.36139
    -0.33231
    -0.43893
    -0.67155
    -0.25478
     0.01661
    -0.25478
    -0.16754
    -0.25478
    -0.22570
    -0.13847
    -0.01246
    -0.07062
    -0.07062
    -0.10939
    -0.28385
    -0.37108
     0.39462
     0.69508
     0.15231
    -0.43893
     0.03600
     0.28800
     1.01494
     1.46079
     1.16032
     1.34448
     1.09247
     1.60617
     2.13926
     1.86787
     1.67402
     1.40263
     2.12957
     2.70142
     1.10217
    -0.96232
    -0.19662
     0.20077
     0.34616
     0.47216
    -0.59401
    -1.01079
    -1.43725
    -1.51479
    -1.64079
    -1.92188
    -1.51479
    -1.58264
    -1.39848
    -1.21433
    -0.95263
    -1.24340
    -0.65217
    -0.48739
    -0.84601
    -0.34201
    -0.19662
    -0.36139
    -0.43893
    -0.43893
    -0.33231
    -0.14816
    -0.03185
    -0.13847
    -0.02216
     0.07477
    -0.05123
    -0.14816
     0.17169
     0.43339
     0.27831
     0.22985
     0.18138
     0.15231
     0.29769
     0.39462
     0.22015
     0.29769
     0.47216
     0.49154
     0.49154
     0.56908
     0.33646
     0.42370
     0.05538
     0.55939
     0.25892
     0.39462
     0.50124
     0.01661
     0.45277
     0.29769
     0.16200
     0.36554
     0.06508
     0.17169
    -0.02216
    -0.07062
     0.09415
     0.12323
    -0.34201
     0.38493
     0.06508
     0.08446
     0.31708
     0.08446
     0.15231
     0.11354
     0.08446
     0.19108
     0.26862
     0.25892
     0.04569
     0.20077
     0.39462
     0.33646
    -0.11908
     0.20077
     0.46247
    -0.07062
     0.16200
     0.05538
     0.30739
    -0.25478
     0.08446
    -0.00277
     0.35585
    -0.01246
     0.00692
    -0.08031
     0.12323
    -0.11908
    -0.11908
    -0.27416
     0.32677
    -0.16754
    -0.07062
     0.02631
     0.11354
    -0.09000
    -0.03185
    -0.12877
    -0.06093
    -0.01246
    -0.27416
    -0.23539
    -0.10939
    -0.14816
    -0.21601
    -0.37108
     0.23954
    -0.03185
    -0.12877
    -0.03185
    -0.18693
    -0.16754
    -0.30324
    -0.10939
    -0.06093
     0.07477
    -0.21601
    -0.60370
     0.09415
     0.96647
     1.02463
     0.14262
    -0.15785
    -0.02216
     0.58847
     1.81941
     1.62556
     1.66433
     1.64494
     1.04401
     2.39126
     2.24588
     0.98586
     1.19909
     1.05370
     1.34448
     1.80972
    -1.17556
    -2.14480
    -0.20631
     0.90832
     0.37523
    -0.31293
    -0.96232
    -1.30156
    -1.67956
    -1.10771
    -0.70063
    -0.53586
    -0.38078
    -0.13847
     0.45277
     0.61754
     0.95678
     0.71447
     1.44140
     0.67570
     0.62724
     1.17971
     0.99555
     0.91801
     0.81139
     0.76293
     0.98586
     0.85986
     0.89863
     0.98586
     0.79201
     0.62724
     0.57878
     0.42370
     0.81139
     0.73385
     0.35585
     0.73385
     0.68539
     0.64662
     0.28800
     0.31708
     0.29769
     0.39462
     0.11354
     0.14262
     0.08446
    -0.03185
     0.00692
    -0.37108
     0.18138
     0.02631
    -0.31293
    -0.09970
    -0.24508
    -0.25478
    -0.44862
    -0.32262
    -0.39047
    -0.14816
    -0.19662
    -0.25478
    -0.44862
    -0.27416
    -0.13847
    -0.49709
    -0.21601
    -0.04154
    -0.42924
    -0.31293
    -0.20631
    -0.27416
    -0.30324
    -0.12877
    -0.36139
    -0.09970
    -0.00277
     0.01661
    -0.27416
    -0.36139
    -0.39047
    -0.33231
    -0.49709
     0.06508
    -0.25478
    -0.44862
    -0.09000
    -0.22570
    -0.31293
    -0.44862
    -0.42924
    -0.39047
    -0.26447
    -0.09000
    -0.33231
    -0.51647
    -0.47770
    -0.02216
    -0.44862
     0.10385
    -0.09970
    -0.40016
    -0.17724
    -0.10939
     0.07477
    -0.01246
    -0.19662
    -0.07062
     0.31708
     0.50124
     0.38493
     0.32677
     0.17169
     0.22015
     0.03600
     0.48185
     0.64662
     0.21046
     0.15231
     0.54001
     0.60785
     0.55939
     0.55939
     0.36554
     0.46247
     0.55939
     0.83078
     0.85016
     0.61754
     0.27831
     0.27831
     0.19108
     1.76125
     1.43171
     1.18940
     0.93740
     0.82109
     0.56908
     1.39294
     1.37356
     1.43171
     1.85818
     0.74355
     1.15063
     1.33479
    -0.31293
     0.27831
     0.18138
    -0.18693
    -0.44862
    -2.45496
    -3.54051
    -1.63110
    -0.21601
    -1.03986
    -1.69895
    -2.25142
    -2.28050
    -2.07695
    -1.94126
    -1.57295
    -1.28217
    -0.54555
    -0.45832
     0.22015
     0.30739
     0.12323
     0.58847
     0.65631
     0.75324
     0.45277
     0.32677
     0.34616
     0.26862
     0.54001
     0.56908
     0.44308
    -0.05123
    -0.13847
    -0.34201
     0.29769
     0.52062
    -0.06093
     0.00692
     0.00692
     0.09415
     0.07477
     0.09415
    -0.20631
     0.00692
     0.11354
     0.58847
     0.34616
     0.40431
    -0.05123
     0.08446
     0.06508
     0.35585
     0.16200
     0.17169
    -0.02216
    -0.14816
    -0.06093
     0.06508
    -0.15785
    -0.20631
    -0.14816
    -0.11908
    -0.18693
    -0.17724
    -0.32262
    -0.34201
    -0.76847
    -0.15785
    -0.02216
    -0.32262
    -0.21601
    -0.38078
    -0.17724
    -0.38078
    -0.53586
    -0.26447
    -0.21601
    -0.21601
    -0.40016
    -0.24508
    -0.30324
    -0.29354
    -0.61340
    -0.40016
    -0.16754
    -0.58432
    -0.23539
    -0.29354
    -0.01246
    -0.32262
    -0.46801
    -0.11908
     0.18138
     0.05538
     0.04569
     0.09415
     0.00692
     0.02631
     0.05538
     0.28800
     0.77262
     0.24923
     0.16200
     0.32677
     0.29769
     0.34616
     0.15231
     0.02631
     0.26862
     0.22015
     0.52062
     0.32677
     0.22985
    -0.05123
    -0.18693
    -0.25478
     0.35585
     0.26862
     0.28800
     0.15231
     0.10385
     0.24923
     0.27831
     0.43339
     0.24923
     0.31708
     0.49154
     0.48185
     0.90832
     0.86955
     0.47216
     0.12323
     0.46247
     1.30571
     1.06340
     1.07309
     0.73385
     0.84047
     0.78232
     1.19909
     1.13124
     0.79201
     1.49956
    -0.52616
    -0.00277
     0.60785
    -1.51479
    -0.45832
    -0.08031
    -1.64079
    -2.27080
    -3.20128
    -3.73436
    -2.05757
    -0.89448
    -1.11740
    -1.98003
    -2.35804
    -2.12542
    -2.14480
    -1.64079
    -0.73940
    -0.16754
     0.33646
     0.33646
     1.15063
     1.20878
     1.19909
     1.36386
     1.55771
     1.91633
     1.50925
     1.00524
     0.70478
     1.04401
     1.21848
     1.37356
     1.23786
     1.00524
     0.71447
     0.35585
     0.99555
     0.65631
     0.25892
     0.36554
     0.27831
     0.51093
     0.37523
     0.36554
     0.33646
     0.18138
     0.19108
     0.14262
     0.35585
     0.36554
     0.07477
    -0.28385
     0.22985
     0.47216
    -0.02216
     0.11354
    -0.06093
    -0.03185
    -0.00277
    -0.20631
    -0.15785
    -0.11908
    -0.39047
    -0.17724
    -0.05123
    -0.28385
    -0.27416
    -0.66186
    -0.53586
    -0.12877
    -0.56493
    -0.38078
    -0.31293
    -0.47770
    -0.47770
    -0.34201
    -0.31293
    -0.09000
    -0.31293
    -0.40985
    -0.37108
    -0.27416
    -0.19662
    -0.18693
    -0.48739
    -0.27416
    -0.23539
    -0.27416
    -0.22570
    -0.23539
    -0.46801
    -0.39047
    -0.45832
    -0.27416
    -0.42924
    -0.28385
    -0.47770
    -0.51647
    -0.36139
    -0.30324
    -0.64247
    -0.45832
    -0.04154
    -0.33231
    -0.18693
    -0.24508
    -0.09970
     0.01661
    -0.13847
    -0.09970
     0.18138
     0.12323
     0.05538
     0.22985
     0.34616
     0.08446
    -0.12877
     0.00692
     0.30739
    -0.10939
     0.07477
     0.11354
     0.08446
     0.18138
    -0.00277
     0.08446
     0.36554
     0.23954
     0.07477
     0.08446
     0.33646
     0.46247
     0.43339
     0.17169
     0.86955
     0.20077
     0.43339
     0.93740
     0.70478
     0.54970
     0.51093
     0.40431
     0.85986
     1.10217
     1.07309
     1.00524
     1.81941
     0.74355
     1.26694
     0.46247
     0.19108
     0.71447
     0.26862
     0.15231
     0.18138
    -2.27080
    -2.34834
    -0.71032
    -0.24508
    -0.64247
    -1.07863
    -1.84434
    -1.86372
    -1.71833
    -1.35002
    -1.49541
    -1.20463
    -0.58432
    -0.40985
     0.18138
     0.32677
     0.23954
     0.30739
     0.23954
     0.45277
     0.53031
     0.52062
     0.43339
     0.41400
     0.49154
     0.60785
     0.41400
     0.44308
     0.40431
     0.22985
     0.32677
     0.29769
     0.29769
     0.00692
     0.11354
     0.11354
     0.20077
     0.22015
     0.16200
    -0.15785
     0.17169
    -0.08031
    -0.08031
    -0.37108
     0.07477
     0.00692
    -0.22570
    -0.10939
     0.00692
     0.05538
    -0.13847
    -0.23539
     0.07477
    -0.19662
     0.00692
    -0.36139
    -0.09000
    -0.10939
    -0.31293
    -0.65217
     0.08446
    -0.15785
    -0.42924
    -0.21601
    -0.16754
    -0.51647
    -0.54555
    -0.51647
    -0.34201
    -0.45832
    -0.42924
    -0.57463
    -0.53586
    -0.38078
    -0.53586
    -0.72001
    -0.55524
    -0.27416
    -0.85571
    -0.54555
    -0.57463
    -0.68124
    -0.71032
    -0.68124
    -0.52616
    -0.39047
    -0.37108
    -0.60370
    -0.61340
    -0.57463
    -0.42924
    -0.56493
    -0.59401
    -0.16754
    -0.58432
    -0.36139
    -0.15785
    -0.35170
    -0.10939
    -0.47770
    -0.37108
    -0.17724
    -0.01246
    -0.15785
    -0.20631
    -0.19662
    -0.35170
     0.00692
    -0.13847
     0.24923
    -0.08031
    -0.18693
    -0.00277
    -0.14816
    -0.06093
    -0.00277
    -0.02216
    -0.07062
     0.17169
     0.48185
     0.34616
     0.22985
     0.16200
     0.47216
     0.12323
     0.75324
     0.68539
     0.23954
    -0.02216
     0.87924
     1.71279
     1.62556
     1.15063
     1.02463
     0.97617
     1.85818
     2.20711
     1.62556
     2.05203
     1.50925
     0.14262
     1.94541
     0.74355
    -1.30156
     0.30739
     0.07477
    -0.51647
    -0.85571
    -3.87006
    -4.19960
    -1.97034
    -0.22570
    -1.47602
    -2.38711
    -2.78450
    -2.34834
    -2.21265
    -1.66987
    -0.88478
    -0.72001
    -0.15785
     0.46247
     0.55939
     0.92770
     0.71447
     1.28632
     1.57710
     0.96647
     0.67570
     0.91801
     1.04401
     1.09247
     1.15063
     0.90832
     1.06340
     0.72416
     0.41400
     0.98586
     0.84047
     0.89863
     0.70478
     0.36554
     0.29769
     0.56908
     0.58847
     0.54970
     0.24923
     0.11354
     0.25892
     0.05538
     0.37523
     0.46247
    -0.06093
    -0.11908
    -0.00277
    -0.03185
     0.27831
    -0.30324
    -0.13847
    -0.09970
     0.15231
     0.15231
     0.23954
    -0.00277
    -0.08031
    -0.22570
    -0.07062
     0.30739
     0.10385
     0.05538
     0.02631
     0.00692
     0.44308
     0.18138
     0.20077
     0.10385
     0.22015
     0.40431
    -0.02216
     0.22015
     0.13292
     0.17169
    -0.25478
     0.46247
     0.35585
    -0.02216
     0.01661
     0.07477
     0.15231
    -0.09970
    -0.38078
    -0.26447
    -0.06093
    -0.33231
    -0.40016
    -0.26447
    -0.19662
    -0.25478
    -0.64247
    -0.14816
    -0.09970
    -0.69094
    -0.39047
    -0.27416
    -0.11908
    -0.29354
    -0.24508
    -0.19662
    -0.05123
     0.12323
    -0.04154
    -0.02216
    -0.06093
    -0.03185
    -0.15785
     0.06508
     0.32677
    -0.17724
     0.01661
     0.22015
    -0.04154
    -0.07062
    -0.26447
     0.05538
     0.31708
     0.31708
     0.44308
     0.62724
     0.75324
     0.61754
     0.61754
     0.72416
     1.36386
     1.02463
     1.02463
     1.49956
     1.18940
     0.95678
     1.27663
     1.49956
     1.64494
     1.25725
     1.46079
     1.94541
     1.78064
     1.63525
     1.24755
     0.08446
     1.30571
     0.47216
    -0.77817
     0.24923
    -1.89280
    -1.43725
     0.06508
    -2.11572
    -3.46297
    -3.48236
    -3.80221
    -2.66819
    -2.02849
    -1.41787
    -1.92188
    -2.72635
    -2.33865
    -1.53418
    -0.79755
     0.15231
     0.30739
     1.04401
     1.44140
     1.63525
     1.88725
     1.99387
     2.11987
     1.95510
     2.00356
     1.92602
     1.71279
     1.36386
     1.36386
     1.66433
     1.09247
     1.14094
     1.15063
     1.06340
     1.00524
     0.85016
     0.73385
     0.81139
     0.79201
     0.92770
     0.66601
     0.53031
     0.25892
     0.22015
    -0.09970
     0.52062
     0.33646
     0.00692
     0.16200
     0.12323
     0.04569
     0.03600
    -0.11908
    -0.13847
    -0.00277
     0.00692
     0.05538
     0.21046
    -0.07062
    -0.00277
    -0.17724
     0.32677
     0.54970
     0.05538
     0.27831
    -0.05123
     0.10385
    -0.10939
     0.11354
    -0.08031
    -0.03185
    -0.10939
    -0.13847
     0.05538
    -0.27416
    -0.30324
    -0.56493
    -0.44862
    -0.03185
    -0.42924
    -0.31293
    -0.45832
    -0.62309
    -0.43893
    -0.31293
    -0.31293
    -0.29354
    -0.47770
    -0.28385
    -0.51647
    -0.22570
    -0.18693
    -0.49709
    -0.64247
    -0.02216
    -0.30324
    -0.12877
    -0.17724
    -0.22570
    -0.41955
    -0.17724
    -0.35170
    -0.27416
    -0.20631
    -0.23539
    -0.38078
    -0.38078
    -0.09970
    -0.14816
    -0.61340
     0.08446
    -0.21601
    -0.26447
    -0.43893
    -0.30324
    -0.32262
    -0.37108
    -0.64247
    -0.56493
    -0.37108
    -0.33231
    -0.50678
    -0.35170
    -0.20631
    -0.40016
    -0.51647
    -0.31293
    -0.03185
    -0.25478
    -0.08031
     0.21046
     0.24923
     0.30739
     0.27831
     0.33646
     0.76293
     1.13124
     1.11186
     0.88893
     0.98586
     0.87924
     0.90832
     1.35417
     1.43171
     0.94709
     1.48017
    -0.01246
     0.55939
    -0.39047
    -1.33064
    -0.21601
    -0.27416
    -2.57127
    -2.49373
    -3.10435
    -2.67789
    -1.32094
    -1.46633
    -2.37742
    -1.88311
    -2.30957
    -2.37742
    -1.69895
    -1.37910
    -0.82663
    -0.14816
     0.38493
     0.98586
     1.25725
     1.55771
     1.47048
     1.25725
     0.81139
     1.02463
     0.87924
     1.49956
     1.25725
     1.08278
     1.09247
     1.02463
     0.70478
     0.45277
     0.40431
     0.59816
     0.46247
     0.52062
     0.42370
     0.31708
     0.27831
     0.49154
     0.19108
     0.36554
     0.43339
     0.25892
     0.17169
     0.16200
     0.16200
     0.17169
     0.04569
    -0.09970
     0.27831
     0.27831
     0.16200
     0.05538
     0.08446
    -0.09000
    -0.22570
    -0.09970
     0.19108
    -0.05123
    -0.16754
    -0.16754
    -0.00277
     0.03600
    -0.29354
    -0.14816
    -0.24508
    -0.05123
    -0.16754
    -0.23539
    -0.17724
    -0.15785
    -0.46801
    -0.66186
    -0.08031
    -0.16754
    -0.36139
    -0.13847
    -0.40985
    -0.54555
    -0.45832
    -0.49709
    -0.30324
    -0.39047
    -0.48739
    -0.56493
    -0.22570
    -0.30324
    -0.34201
    -0.84601
    -0.12877
    -0.22570
    -0.64247
    -0.35170
    -0.24508
    -0.45832
    -0.47770
    -0.55524
    -0.07062
     0.08446
    -0.09970
    -0.27416
    -0.35170
    -0.15785
    -0.11908
    -0.34201
    -0.27416
    -0.01246
    -0.26447
    -0.04154
     0.01661
     0.13292
    -0.16754
    -0.32262
    -0.40985
    -0.22570
    -0.06093
     0.10385
    -0.26447
    -0.30324
     0.03600
     0.04569
     0.13292
     0.42370
    -0.04154
     0.33646
     0.31708
     0.25892
     0.60785
     0.65631
     0.32677
     0.49154
     1.07309
     1.81941
     1.94541
     1.62556
     1.17971
     1.76125
     1.48017
     2.48819
     2.13926
     0.94709
     1.48017
     0.24923
    -0.81694
     0.93740
    -1.95095
    -2.32896
    -0.65217
    -1.41787
    -3.40482
    -3.61805
    -4.43222
    -3.79252
    -2.55188
    -1.94126
    -2.44527
    -2.87173
    -2.79420
    -2.07695
    -1.23371
    -0.61340
    -0.16754
     0.28800
     1.00524
     1.25725
     1.26694
     2.14895
     1.18940
     1.04401
     1.17971
     0.85016
     1.44140
     0.81139
     0.99555
     1.13124
     0.90832
     0.64662
     0.62724
     0.60785
     0.76293
     0.87924
     0.73385
     0.31708
     0.34616
     0.34616
     0.32677
     0.29769
     0.49154
     0.28800
     0.05538
     0.27831
     0.40431
     0.21046
    -0.07062
    -0.28385
    -0.11908
     0.07477
    -0.10939
    -0.14816
    -0.17724
    -0.27416
    -0.09970
    -0.27416
     0.16200
     0.02631
    -0.44862
    -0.21601
    -0.13847
    -0.05123
    -0.10939
    -0.21601
    -0.35170
    -0.15785
     0.06508
     0.13292
    -0.08031
    -0.14816
    -0.32262
    -0.33231
    -0.17724
     0.08446
    -0.26447
    -0.03185
    -0.18693
    -0.22570
    -0.06093
    -0.11908
    -0.37108
    -0.03185
    -0.16754
     0.02631
    -0.32262
    -0.30324
    -0.26447
    -0.06093
    -0.43893
    -0.00277
    -0.11908
    -0.07062
     0.07477
    -0.22570
    -0.02216
    -0.37108
    -0.29354
    -0.10939
    -0.04154
    -0.36139
    -0.36139
    -0.44862
    -0.38078
    -0.32262
    -0.74909
    -0.31293
    -0.45832
    -0.88478
    -1.07863
    -1.71833
    -0.39047
    -0.81694
    -0.72970
    -0.78786
    -0.39047
    -0.27416
    -0.45832
    -0.60370
    -0.39047
    -0.14816
    -0.22570
     0.34616
     0.08446
    -0.22570
     0.25892
     0.70478
     0.58847
     0.64662
     0.22985
     0.41400
     0.56908
     0.69508
     0.68539
     1.21848
     1.43171
     1.26694
     0.61754
     0.39462
     1.06340
     0.20077
    -1.60202
    -0.09970
    -0.98171
    -1.67956
    -0.43893
    -2.29988
    -4.06391
    -2.63912
    -1.96065
    -1.78618
    -1.40818
    -1.40818
    -1.73772
    -1.72803
    -1.05925
    -0.55524
    -0.26447
     0.95678
     1.38325
     1.88725
     2.33311
     2.42034
     2.23618
     2.27495
     2.24588
     2.17803
     2.17803
     2.08110
     2.07141
     1.31540
     0.64662
     0.89863
     0.90832
     1.32509
     1.18940
     1.09247
     0.77262
     0.52062
     0.37523
     0.57878
     0.44308
     0.37523
     0.47216
     0.39462
     0.54001
     0.34616
     0.45277
     0.62724
     0.32677
     0.33646
     0.26862
     0.31708
     0.34616
     0.20077
     0.05538
     0.25892
     0.30739
     0.41400
    -0.09970
    -0.08031
    -0.09970
    -0.26447
    -0.14816
     0.33646
    -0.25478
    -0.31293
    -0.08031
     0.00692
     0.23954
     0.01661
    -0.22570
    -0.15785
    -0.07062
    -0.02216
     0.09415
    -0.00277
    -0.15785
    -0.00277
    -0.29354
     0.34616
     0.07477
    -0.40016
    -0.14816
    -0.25478
    -0.14816
    -0.33231
    -0.43893
    -0.46801
    -0.42924
    -0.30324
    -0.36139
    -0.20631
    -0.55524
    -0.53586
    -0.84601
    -0.45832
    -0.27416
    -0.72001
    -0.53586
    -0.73940
    -0.51647
    -0.71032
    -0.44862
    -0.68124
    -0.61340
    -0.53586
    -0.55524
    -0.71032
    -0.55524
    -0.70063
    -0.81694
    -0.70063
    -0.34201
    -0.38078
    -0.27416
    -0.34201
    -0.55524
    -0.41955
    -0.54555
    -0.42924
    -0.33231
    -0.39047
    -0.10939
    -0.16754
    -0.24508
    -0.14816
    -0.25478
    -0.57463
     0.07477
    -0.11908
     0.00692
    -0.10939
    -0.15785
     0.09415
     0.05538
     0.05538
     0.06508
     0.33646
     0.34616
     0.42370
     0.45277
     0.41400
     0.28800
     0.15231
     1.33479
     1.32509
     0.60785
     1.07309
     1.28632
     1.84849
     2.20711
     1.51894
     1.90664
     1.20878
    -1.00109
     0.60785
     1.90664
     0.24923
    -1.69895
    -2.88143
    -3.43390
    -2.39681
    -0.53586
     0.56908
    -1.83464
    -2.79420
    -2.62942
    -2.39681
    -2.29988
    -1.59233
    -1.15617
    -0.24508
     0.30739
     0.78232
     1.17971
     1.02463
     1.20878
     1.92602
     1.43171
     1.36386
     1.40263
     1.04401
     1.12155
     1.01494
     1.05370
     1.10217
     0.92770
     0.74355
     0.66601
     0.48185
     0.39462
     0.45277
     0.23954
     0.51093
     0.35585
     0.09415
     0.28800
     0.02631
    -0.05123
    -0.27416
    -0.33231
    -0.14816
    -0.15785
    -0.02216
    -0.36139
    -0.38078
    -0.14816
    -0.23539
    -0.37108
    -0.16754
    -0.06093
    -0.26447
    -0.26447
    -0.34201
    -0.27416
    -0.23539
    -0.31293
    -0.26447
    -0.17724
    -0.01246
    -0.14816
    -0.16754
    -0.22570
    -0.11908
    -0.63278
    -0.44862
    -0.03185
    -0.32262
    -0.25478
    -0.31293
    -0.30324
    -0.14816
    -0.24508
    -0.41955
    -0.20631
    -0.46801
    -0.31293
    -0.40016
    -0.38078
    -0.36139
    -0.42924
    -0.67155
    -0.20631
    -0.40985
    -0.46801
    -0.42924
    -0.57463
    -0.57463
    -0.64247
    -0.38078
    -0.40016
    -0.45832
    -0.61340
    -0.53586
    -0.40985
    -0.30324
    -0.32262
    -0.62309
    -0.31293
    -0.27416
    -0.56493
    -0.23539
    -0.31293
    -0.40016
    -0.55524
    -0.54555
    -0.18693
    -0.16754
    -0.29354
    -0.39047
    -0.47770
    -0.32262
    -0.31293
    -0.51647
    -0.38078
    -0.12877
    -0.53586
    -0.21601
    -0.08031
     0.01661
    -0.39047
    -0.39047
    -0.17724
     0.04569
     0.08446
     0.16200
     0.18138
     0.28800
     0.33646
     0.45277
     0.47216
     0.85016
     0.38493
     0.40431
     1.13124
     1.68371
     1.49956
     1.24755
     1.05370
     1.83879
     2.12957
     2.51726
     1.20878
     0.96647
     1.15063
    -1.01079
    -0.93325
    -0.07062
    -2.52281
    -1.30156
    -0.40016
    -2.61973
    -3.48236
    -3.91852
    -3.87006
    -2.72635
    -1.51479
    -1.70864
    -2.28050
    -2.14480
    -1.50510
    -0.98171
    -0.28385
     1.05370
     1.62556
     1.96479
     2.77896
     3.01158
     2.98250
     2.83711
     1.77095
     1.72248
     2.28465
     2.68204
     2.23618
     2.04233
     1.97449
     1.67402
     1.34448
     1.17001
     1.24755
     0.83078
     0.84047
     0.91801
     0.72416
     0.54970
     0.50124
     0.35585
     0.58847
     0.66601
     0.23954
     0.03600
     0.13292
     0.11354
    -0.10939
    -0.36139
     0.08446
    -0.40016
    -0.36139
    -0.20631
    -0.20631
    -0.41955
    -0.49709
    -0.58432
    -0.59401
    -0.54555
    -0.30324
    -0.45832
    -0.33231
    -0.48739
    -0.38078
    -0.44862
     0.12323
    -0.15785
    -0.44862
    -0.16754
    -0.16754
    -0.06093
    -0.23539
    -0.23539
    -0.26447
    -0.07062
     0.01661
     0.01661
    -0.07062
    -0.09000
    -0.15785
    -0.33231
    -0.07062
     0.08446
    -0.40016
    -0.08031
    -0.40985
    -0.10939
    -0.39047
    -0.15785
    -0.18693
    -0.11908
    -0.29354
    -0.13847
    -0.58432
    -0.34201
    -0.30324
    -0.30324
    -0.45832
    -0.17724
    -0.43893
    -0.39047
    -0.10939
    -0.30324
    -0.30324
    -0.22570
    -0.51647
    -0.18693
    -0.18693
    -0.24508
    -0.46801
    -0.20631
    -0.03185
    -0.00277
    -0.29354
    -0.08031
    -0.34201
    -0.61340
    -0.27416
    -0.03185
    -0.05123
    -0.18693
    -0.24508
    -0.21601
     0.21046
     0.29769
     0.11354
    -0.11908
    -0.16754
    -0.04154
    -0.11908
     0.48185
     0.43339
     0.07477
     0.43339
     0.19108
     0.00692
     0.39462
     0.75324
     1.04401
     0.59816
    -0.14816
    -0.23539
     0.39462
    -0.63278
    -1.29187
    -0.61340
    -2.37742
    -1.63110
    -1.46633
    -3.43390
    -3.05589
    -1.86372
    -1.99941
    -2.12542
    -2.14480
    -1.87341
    -1.18525
    -1.20463
    -0.80724
    -0.31293
     0.45277
     1.07309
     1.28632
     2.29434
     2.19741
     2.39126
     2.59480
     2.62388
     2.31372
     2.26526
     2.11018
     2.00356
     1.72248
     1.65464
     1.49956
     1.41233
     1.47048
     1.47048
     1.00524
     1.76125
     1.63525
     1.20878
     1.66433
     1.48986
     1.72248
     1.63525
     1.36386
     1.69341
     1.67402
     1.97449
     1.58679
     1.54802
     1.47048
     1.35417
     1.21848
     1.23786
     1.24755
     0.91801
     0.80170
     0.73385
     0.94709
     0.48185
     0.46247
     0.33646
     0.65631
     0.69508
     0.47216
     0.35585
     0.26862
     0.21046
    -0.09000
     0.11354
     0.41400
    -0.19662
    -0.20631
    -0.07062
    -0.07062
     0.12323
    -0.04154
    -0.20631
    -0.19662
    -0.22570
    -0.09000
    -0.35170
    -0.47770
    -0.18693
    -0.10939
    -0.07062
     0.40431
     0.05538
    -0.22570
    -0.18693
    -0.24508
    -0.12877
    -0.23539
    -0.13847
    -0.31293
    -0.27416
    -0.30324
    -0.16754
    -0.33231
    -0.39047
    -0.42924
    -0.85571
    -0.31293
    -0.40985
    -0.62309
    -0.72970
    -0.29354
    -0.40016
    -0.65217
    -0.53586
    -0.70063
    -0.62309
    -0.40985
    -0.43893
    -0.44862
    -0.41955
    -0.62309
    -0.66186
    -0.40985
    -0.17724
    -0.55524
    -0.40985
    -0.28385
    -0.10939
    -0.15785
    -0.41955
    -0.26447
    -0.40016
    -0.15785
    -0.01246
    -0.01246
     0.23954
     0.32677
     0.30739
     0.33646
     0.54970
     0.08446
     0.11354
     0.56908
     0.57878
     0.83078
     1.01494
     1.04401
     0.63693
     0.16200
     0.47216
     1.48017
     2.35249
     1.75156
     0.08446
    -1.23371
    -0.14816
    -0.40016
    -1.82495
    -1.06894
    -2.24173
    -2.48404
    -1.84434
    -3.61805
    -4.24806
    -2.34834
    -2.07695
    -2.28050
    -2.43557
    -2.39681
    -2.04788
    -1.87341
    -0.65217
    -0.01246
     0.36554
     1.06340
     1.41233
     1.69341
     1.91633
     2.18772
     2.18772
     2.50757
     2.67234
     1.77095
     0.64662
     0.89863
     1.52863
     1.18940
     1.21848
     1.36386
     0.82109
     0.63693
     0.38493
     0.38493
     0.36554
     0.20077
     0.27831
     0.35585
     0.38493
     0.12323
    -0.06093
     0.04569
    -0.20631
    -0.23539
    -0.55524
    -0.16754
    -0.42924
    -0.74909
    -0.22570
    -0.48739
    -0.49709
    -0.60370
    -0.60370
    -0.58432
    -0.52616
    -0.20631
    -0.42924
    -0.07062
    -0.21601
     0.14262
    -0.14816
     0.47216
     0.50124
    -0.02216
     0.36554
     0.30739
     0.25892
     0.39462
     0.13292
     0.14262
     0.32677
     0.29769
     0.12323
     0.20077
     0.11354
    -0.25478
    -0.40016
    -0.15785
     0.01661
    -0.38078
    -0.21601
    -0.39047
    -0.41955
    -0.35170
    -0.39047
    -0.39047
    -0.41955
    -0.53586
    -0.43893
    -0.47770
    -0.52616
    -0.66186
    -0.69094
    -0.86540
    -0.25478
    -0.40016
    -0.52616
    -0.53586
    -0.71032
    -0.59401
    -0.59401
    -0.60370
    -0.42924
    -0.53586
    -0.48739
    -0.28385
    -0.36139
    -0.39047
    -0.26447
    -0.72001
    -0.10939
    -0.16754
    -0.53586
    -0.35170
    -0.44862
    -0.49709
    -0.50678
    -0.09970
    -0.37108
    -0.17724
    -0.25478
    -0.39047
    -0.46801
    -0.25478
    -0.28385
    -0.54555
    -0.02216
    -0.00277
    -0.11908
     0.20077
     0.06508
     0.00692
    -0.00277
    -0.04154
     0.30739
     0.23954
     0.27831
     0.16200
     0.42370
     0.61754
     0.52062
     0.47216
     0.89863
     0.97617
     0.75324
     0.95678
     0.45277
     0.98586
     0.85986
     0.07477
     0.89863
    -0.61340
    -0.92355
     0.49154
    -0.51647
    -1.49541
    -1.66987
    -3.13343
    -2.58096
    -1.18525
    -1.00109
    -1.40818
    -1.67956
    -2.01880
    -1.82495
    -1.39848
    -1.07863
    -0.78786
    -0.47770
     0.09415
     0.31708
     0.34616
     0.49154
     0.51093
     0.27831
     0.41400
     0.43339
    -0.01246
     0.18138
    -0.08031
    -0.22570
    -0.62309
    -0.62309
    -0.90417
    -0.80724
    -0.94294
    -1.11740
    -1.21433
    -1.05925
    -1.06894
    -1.44695
    -1.53418
    -1.23371
    -1.53418
    -1.47602
    -1.18525
    -1.54387
    -1.27248
    -1.21433
    -1.05925
    -0.69094
    -0.53586
    -0.61340
    -0.40016
    -0.27416
    -0.13847
     0.07477
     0.26862
     0.90832
     0.84047
     0.97617
     1.36386
     1.53833
     1.55771
     1.63525
     1.61587
     1.95510
     2.10049
     2.11018
     2.21680
     2.33311
     2.29434
     2.45911
     2.24588
     2.74988
     2.53665
     2.26526
     2.49788
     2.36218
     2.54634
     2.42034
     2.52696
     2.46880
     2.36218
     2.52696
     1.95510
     2.15864
     2.00356
     1.78064
     1.28632
     1.46079
     1.40263
     0.96647
     0.97617
     0.61754
     0.19108
     0.24923
     0.13292
    -0.09000
    -0.32262
    -0.33231
    -0.77817
    -0.89448
    -0.76847
    -1.04956
    -1.35971
    -1.22402
    -1.20463
    -1.35971
    -1.25310
    -1.35002
    -1.73772
    -1.69895
    -1.91218
    -1.77649
    -1.65049
    -1.74741
    -1.90249
    -1.83464
    -1.79587
    -1.85403
    -2.06726
    -1.95095
    -1.37910
    -1.76680
    -1.48572
    -1.36941
    -1.23371
    -1.08833
    -1.21433
    -1.02048
    -0.54555
    -0.44862
    -0.06093
    -0.09970
    -0.22570
    -0.28385
     0.06508
     0.97617
     1.74187
     1.19909
     0.51093
     1.12155
     1.25725
     2.06172
     1.77095
     0.65631
     1.20878
     0.03600
    -0.93325
     0.25892
    -2.20296
    -3.33697
    -1.06894
    -1.97034
    -2.82327
    -3.35636
    -5.41116
    -4.63576
    -2.92020
    -2.12542
    -3.19159
    -3.61805
    -3.35636
    -2.53250
    -1.81526
    -0.91386
    -0.46801
     0.05538
     0.67570
     0.85016
     1.15063
     1.82910
     1.41233
     1.08278
     0.53031
     0.77262
     1.01494
     1.12155
     0.85986
     0.91801
     0.82109
     0.57878
     0.34616
     0.46247
     0.37523
     0.25892
     0.22985
     0.53031
     0.44308
     0.46247
     0.54970
     0.67570
     0.51093
     0.35585
     0.40431
     0.38493
     0.57878
     0.71447
     0.41400
     0.51093
     0.47216
     0.49154
     0.21046
     0.52062
     0.31708
    -0.11908
     0.02631
    -0.14816
     0.14262
    -0.14816
    -0.34201
    -0.35170
    -0.03185
    -0.06093
    -0.22570
    -0.13847
    -0.38078
    -0.05123
    -0.27416
     0.05538
     0.48185
     0.03600
     0.43339
     0.73385
     0.59816
     0.67570
     0.64662
     0.79201
     0.70478
     0.82109
     0.91801
     0.87924
     0.87924
     0.91801
     0.61754
     0.47216
     1.01494
     0.86955
     0.44308
     0.58847
     0.67570
     0.56908
     0.54970
     0.31708
     0.22985
     0.54001
     0.46247
     0.50124
     0.34616
     0.29769
     0.17169
    -0.18693
     0.33646
     0.12323
    -0.05123
     0.06508
    -0.03185
    -0.06093
    -0.09000
    -0.14816
    -0.31293
    -0.17724
    -0.16754
    -0.26447
    -0.23539
    -0.20631
    -0.45832
    -0.54555
    -0.33231
    -0.00277
    -0.20631
    -0.16754
     0.21046
     0.22985
     0.32677
     0.19108
    -0.00277
     0.20077
     0.47216
     0.63693
     0.61754
     0.64662
     1.06340
     1.11186
     1.10217
     1.14094
     0.65631
     0.87924
     1.75156
     2.13926
     1.99387
     0.85986
     0.43339
     1.01494
    -0.19662
    -0.75878
    -0.39047
    -1.87341
    -1.09802
    -1.35971
    -3.95729
    -3.27882
    -2.25142
    -2.02849
    -1.95095
    -1.65049
    -1.68926
    -1.83464
    -1.55356
    -1.07863
    -0.25478
     0.63693
     1.40263
     2.06172
     2.52696
     2.65296
     2.65296
     3.24420
     3.26358
     2.70142
     2.74988
     2.54634
     2.36218
     2.11018
     2.02295
     1.75156
     1.76125
     1.53833
     1.40263
     1.21848
     1.18940
     0.95678
     0.70478
     0.72416
     0.89863
     0.50124
     0.38493
     0.27831
     0.24923
     0.12323
     0.27831
     0.25892
     0.27831
     0.16200
     0.38493
     0.01661
     0.12323
    -0.07062
    -0.03185
    -0.14816
     0.41400
     0.15231
     0.00692
     0.12323
     0.16200
     0.09415
     0.14262
    -0.12877
     0.04569
    -0.00277
     0.24923
     0.03600
     0.10385
     0.00692
    -0.02216
    -0.10939
     0.44308
     0.19108
    -0.37108
     0.03600
    -0.05123
    -0.12877
     0.00692
    -0.18693
    -0.19662
    -0.14816
    -0.04154
    -0.17724
    -0.15785
    -0.31293
    -0.47770
    -0.59401
    -0.09000
    -0.05123
    -0.50678
    -0.36139
    -0.39047
    -0.25478
    -0.22570
    -0.31293
    -0.27416
    -0.18693
    -0.10939
    -0.17724
    -0.13847
    -0.04154
    -0.25478
    -0.52616
    -0.48739
     0.14262
    -0.19662
    -0.20631
    -0.31293
    -0.48739
    -0.24508
    -0.50678
    -0.51647
    -0.37108
    -0.44862
    -0.44862
    -0.50678
    -0.24508
    -0.47770
    -0.54555
    -0.60370
    -0.17724
    -0.25478
    -0.43893
    -0.19662
    -0.54555
    -0.48739
    -0.28385
    -0.22570
    -0.25478
    -0.15785
    -0.07062
    -0.01246
    -0.19662
    -0.09970
    -0.20631
    -0.46801
     0.23954
     0.30739
     0.13292
     0.32677
     0.31708
     0.44308
     0.62724
     0.37523
     0.76293
     0.81139
     0.85016
     0.48185
     0.50124
     1.29602
     1.19909
    -0.03185
     0.93740
    -0.34201
    -1.09802
    -0.00277
    -1.14648
    -1.64079
    -1.67956
    -2.59065
    -1.78618
    -1.02048
    -1.15617
    -1.26279
    -1.79587
    -1.76680
    -1.80557
    -1.42756
    -0.96232
    -0.09970
    -0.04154
     0.43339
     0.79201
     1.17001
     1.41233
     1.59648
     0.98586
     0.85986
     0.75324
     1.03432
     0.92770
     1.12155
     0.87924
     0.65631
     0.26862
     0.72416
     0.53031
     0.31708
     0.49154
     0.21046
     0.22985
     0.11354
     0.18138
     0.27831
     0.37523
     0.14262
     0.01661
     0.11354
     0.37523
     0.07477
    -0.17724
     0.12323
     0.21046
    -0.21601
     0.17169
     0.04569
    -0.12877
    -0.23539
    -0.03185
     0.13292
     0.22985
     0.01661
     0.03600
     0.02631
     0.10385
     0.02631
    -0.10939
    -0.03185
     0.25892
     0.03600
     0.03600
     0.01661
     0.06508
     0.02631
    -0.05123
    -0.06093
    -0.08031
    -0.20631
    -0.23539
    -0.13847
     0.71447
     1.53833
     0.71447
    -0.00277
     0.26862
    -0.03185
     0.04569
     0.26862
     0.29769
     0.05538
     0.10385
    -0.08031
    -0.09000
    -0.54555
    -0.56493
    -0.89448
    -0.93325
    -1.03017
    -1.22402
    -1.69895
    -1.05925
    -1.17556
    -1.33064
    -1.03986
    -1.11740
    -1.22402
    -1.09802
    -1.21433
    -0.87509
    -1.01079
    -0.96232
    -1.04956
    -1.03017
    -0.94294
    -0.88478
    -1.28217
    -1.11740
    -0.70063
    -1.07863
    -0.92355
    -0.97202
    -1.28217
    -1.28217
    -1.26279
    -1.07863
    -0.74909
    -1.03986
    -0.95263
    -0.83632
    -0.78786
    -0.61340
    -0.90417
    -0.77817
    -0.53586
    -0.69094
    -0.29354
     0.05538
    -0.32262
    -0.33231
    -0.16754
     0.52062
     0.56908
     0.57878
     0.82109
     1.28632
     1.19909
     1.58679
     0.66601
    -0.23539
     0.88893
    -1.34033
    -1.52449
    -0.09000
    -2.71666
    -2.09634
    -0.72001
    -2.75543
    -3.85067
    -4.17052
    -4.51945
    -3.36605
    -1.98972
    -1.59233
    -2.14480
    -2.54219
    -1.77649
    -0.86540
    -0.32262
     0.64662
     1.19909
     1.74187
     2.05203
     2.42034
     2.55603
     2.62388
     2.74988
     2.56573
     2.60450
     2.32341
     2.34280
     2.16834
     1.91633
     2.29434
     1.83879
     1.79033
     1.78064
     1.55771
     1.48017
     1.34448
     1.27663
     1.38325
     1.01494
     0.93740
     0.67570
     0.86955
     0.63693
     0.60785
     0.35585
     0.61754
     0.37523
     0.26862
     0.38493
     0.29769
     0.33646
     0.06508
    -0.01246
     0.22985
     0.29769
     0.36554
     0.06508
     0.19108
     0.23954
     0.24923
     0.04569
     0.39462
     0.42370
    -0.11908
    -0.24508
     0.14262
     0.05538
    -0.09970
    -0.36139
    -0.27416
    -0.13847
    -0.37108
    -0.50678
    -0.57463
    -0.59401
    -0.54555
    -0.86540
    -0.64247
    -0.62309
    -0.88478
    -0.77817
    -0.71032
    -0.69094
    -0.86540
    -0.96232
    -1.08833
    -0.98171
    -0.69094
    -0.91386
    -1.13679
    -1.13679
    -0.89448
    -1.22402
    -1.12710
    -0.90417
    -1.19494
    -1.33064
    -1.35002
    -1.09802
    -1.27248
    -1.49541
    -1.43725
    -1.20463
    -1.28217
    -0.93325
    -1.03017
    -1.15617
    -1.11740
    -1.03017
    -1.11740
    -0.26447
    -0.58432
    -0.54555
    -0.15785
    -0.13847
     0.06508
     0.13292
     0.00692
     0.13292
     0.49154
     0.78232
     0.73385
     0.79201
     1.07309
     1.12155
     1.15063
     1.51894
     1.59648
     1.32509
     1.48986
     1.62556
     1.80002
     1.79033
     1.60617
     2.06172
     2.26526
     1.63525
     1.29602
     1.89695
     3.42835
     3.48651
     2.24588
     0.06508
    -0.61340
    -0.67155
    -2.05757
    -2.00911
    -0.38078
    -2.23203
    -2.10603
    -1.48572
    -3.81190
    -4.66484
    -3.61805
    -3.37574
    -2.97835
    -2.16419
    -1.87341
    -1.73772
    -1.03986
    -0.73940
     0.10385
     1.11186
     1.84849
     2.15864
     2.41065
     2.50757
     2.54634
     3.01158
     3.49620
     3.14727
     2.73050
     1.41233
     1.12155
     1.27663
     2.24588
     2.02295
     1.21848
     1.17971
     0.76293
     0.74355
     0.44308
     0.14262
     0.07477
     0.22015
     0.26862
     0.23954
     0.06508
     0.05538
     0.20077
     0.18138
     0.32677
     0.40431
     0.27831
     0.37523
     0.47216
     0.66601
     0.48185
     0.31708
     0.40431
     0.32677
     0.31708
     0.20077
     0.21046
     0.33646
     0.14262
    -0.21601
    -0.27416
     0.36554
    -0.20631
    -0.08031
    -0.12877
    -0.17724
    -0.27416
    -0.18693
    -0.21601
    -0.04154
     0.03600
     0.07477
     0.11354
    -0.00277
    -0.13847
     0.10385
    -0.36139
     0.31708
     0.11354
    -0.19662
    -0.22570
    -0.36139
    -0.12877
    -0.31293
    -0.45832
    -0.45832
    -0.44862
    -0.26447
    -0.69094
    -0.54555
    -0.77817
    -0.62309
    -0.77817
    -0.43893
    -0.54555
    -0.80724
    -0.51647
    -0.64247
    -0.49709
    -0.60370
    -0.73940
    -0.63278
    -0.57463
    -0.49709
    -0.49709
    -0.50678
    -0.50678
    -0.53586
    -0.74909
    -0.65217
    -0.09000
    -0.55524
    -0.53586
    -0.53586
    -0.64247
    -0.30324
    -0.39047
    -0.24508
    -0.16754
    -0.28385
    -0.23539
    -0.39047
    -0.14816
    -0.10939
    -0.23539
    -0.15785
     0.39462
     0.14262
     0.21046
     0.19108
     0.20077
     0.45277
     0.43339
     0.59816
     0.60785
     0.52062
     0.65631
     0.98586
     0.98586
     0.70478
     0.95678
     0.96647
     1.49956
     1.50925
     0.97617
     0.91801
     1.54802
     0.70478
     0.82109
     1.24755
    -0.95263
    -0.22570
     0.29769
    -1.17556
    -1.60202
    -1.74741
    -2.68758
    -1.76680
    -1.00109
    -0.88478
    -1.55356
    -1.86372
    -1.99941
    -1.98972
    -1.53418
    -1.01079
    -0.52616
    -0.02216
     0.17169
     0.60785
     0.74355
     0.74355
     0.93740
     0.64662
     0.78232
     0.87924
     0.87924
     0.65631
     0.75324
     0.76293
     0.73385
     0.76293
     0.66601
     0.57878
     0.76293
     0.64662
     0.48185
     0.76293
     0.47216
     0.35585
     0.12323
     0.76293
     0.34616
     0.32677
     0.27831
     0.17169
     0.05538
     0.15231
     0.07477
     0.16200
    -0.01246
    -0.01246
     0.16200
     0.00692
     0.02631
    -0.03185
    -0.22570
    -0.00277
     0.25892
    -0.10939
    -0.04154
     0.04569
    -0.08031
    -0.05123
    -0.12877
     0.21046
     0.00692
     0.06508
     0.05538
     0.13292
     0.04569
     0.01661
    -0.08031
    -0.09000
     0.33646
     0.00692
     0.22015
     0.30739
     0.25892
     0.10385
    -0.01246
     0.23954
     0.26862
     0.21046
     0.09415
     0.04569
     0.08446
     0.15231
    -0.15785
    -0.21601
     0.06508
    -0.23539
    -0.11908
    -0.15785
    -0.23539
    -0.38078
    -0.44862
    -0.50678
    -0.37108
    -0.36139
    -0.40016
    -0.36139
    -0.50678
    -0.53586
    -0.47770
    -0.87509
    -0.40985
    -0.32262
    -0.76847
    -0.28385
    -0.59401
    -0.51647
    -0.43893
    -0.47770
    -0.50678
    -0.56493
    -0.51647
    -0.48739
    -0.23539
    -0.27416
    -0.40016
    -0.68124
    -0.21601
     0.11354
    -0.02216
     0.22015
     0.13292
     0.08446
     0.22985
     0.20077
     0.55939
     0.54970
     0.78232
     0.77262
     0.75324
     0.98586
     1.05370
     1.24755
     1.73218
     2.01326
     1.30571
     1.50925
     2.16834
     2.25557
     2.51726
     1.86787
     0.61754
     1.14094
     0.26862
    -1.27248
    -0.41955
    -1.65049
    -1.53418
    -0.92355
    -2.78450
    -4.03483
    -3.47267
    -3.33697
    -2.35804
    -1.30156
    -1.95095
    -2.16419
    -2.02849
    -1.48572
    -0.58432
     0.23954
     0.88893
     1.42202
     1.97449
     2.50757
     2.30403
     2.71111
     2.93404
     2.60450
     2.82742
     2.43003
     1.18940
     0.64662
     1.37356
     1.77095
     1.67402
     1.69341
     1.13124
     0.88893
     0.82109
     0.50124
     0.28800
     0.42370
     0.50124
     0.18138
     0.34616
     0.21046
     0.11354
     0.11354
     0.07477
    -0.09970
     0.12323
     0.04569
     0.00692
    -0.32262
    -0.20631
    -0.22570
    -0.30324
    -0.41955
    -0.01246
    -0.38078
    -0.23539
    -0.09970
    -0.12877
    -0.42924
    -0.14816
    -0.42924
    -0.08031
    -0.07062
    -0.12877
    -0.30324
     0.04569
     0.00692
    -0.03185
    -0.22570
     0.11354
    -0.09970
    -0.08031
     0.19108
     0.12323
    -0.07062
     0.20077
     0.06508
     0.17169
     0.42370
     0.37523
     0.02631
     0.02631
     0.09415
     0.17169
    -0.09970
     0.27831
     0.28800
    -0.01246
     0.20077
     0.10385
     0.22015
    -0.08031
    -0.15785
    -0.04154
     0.05538
     0.12323
    -0.11908
    -0.09000
    -0.09000
     0.03600
    -0.34201
    -0.26447
    -0.02216
    -0.36139
    -0.31293
    -0.19662
    -0.29354
    -0.38078
    -0.43893
    -0.47770
    -0.28385
    -0.20631
    -0.09000
    -0.24508
    -0.13847
    -0.28385
    -0.40985
    -0.44862
     0.03600
    -0.06093
    -0.09970
     0.12323
     0.06508
     0.10385
     0.16200
     0.05538
     0.26862
     0.43339
     0.13292
     0.23954
     0.35585
     0.62724
     0.62724
     0.40431
     0.85016
     0.99555
     0.58847
     0.67570
     0.87924
     1.36386
     1.23786
     1.11186
     0.56908
     0.54970
     0.95678
    -0.33231
    -0.89448
    -0.34201
    -2.07695
    -1.73772
    -1.13679
    -2.95897
    -3.40482
    -1.94126
    -1.82495
    -1.64079
    -1.78618
    -1.73772
    -1.67956
    -1.62141
    -0.75878
    -0.23539
     0.40431
     0.96647
     1.28632
     1.60617
     1.88725
     2.42034
     2.02295
     1.81941
     1.90664
     1.82910
     1.55771
     1.17001
     0.92770
     0.88893
     0.93740
     0.84047
     0.51093
     0.52062
     0.33646
     0.22985
     0.07477
     0.64662
     0.22985
    -0.04154
     0.05538
     0.18138
     0.04569
    -0.21601
    -0.29354
    -0.29354
    -0.04154
    -0.01246
    -0.05123
    -0.25478
    -0.29354
    -0.21601
    -0.49709
    -0.11908
    -0.10939
    -0.42924
    -0.08031
    -0.31293
    -0.18693
    -0.28385
    -0.16754
    -0.20631
    -0.18693
    -0.01246
    -0.14816
    -0.26447
    -0.20631
    -0.14816
    -0.27416
     0.02631
     0.31708
    -0.18693
    -0.07062
     0.03600
    -0.07062
    -0.05123
    -0.20631
    -0.16754
     0.01661
     0.16200
     0.21046
     0.02631
     0.06508
    -0.05123
    -0.00277
    -0.09000
     0.42370
    -0.11908
    -0.38078
    -0.05123
    -0.06093
    -0.01246
    -0.18693
    -0.21601
    -0.20631
    -0.16754
    -0.13847
    -0.24508
    -0.35170
    -0.46801
    -0.56493
    -0.73940
    -0.11908
    -0.38078
    -0.62309
    -0.35170
    -0.34201
    -0.26447
    -0.30324
    -0.54555
    -0.56493
    -0.47770
    -0.44862
    -0.42924
    -0.38078
    -0.50678
    -0.23539
    -0.79755
    -0.37108
     0.02631
    -0.60370
    -0.52616
    -0.39047
    -0.41955
    -0.22570
    -0.20631
    -0.05123
    -0.09970
     0.30739
     0.23954
     0.11354
     0.41400
     0.31708
     0.33646
     0.42370
     0.90832
     0.27831
     0.72416
     1.21848
     1.19909
     1.17001
     0.89863
     1.33479
     1.38325
     1.82910
     1.48017
     0.84047
     1.36386
     0.04569
    -0.50678
     0.37523
    -1.61172
    -1.90249
    -0.43893
    -1.42756
    -2.85235
    -3.14312
    -4.21898
    -3.30789
    -1.59233
    -1.65049
    -2.06726
    -2.68758
    -2.53250
    -2.11572
    -1.20463
    -0.49709
     0.21046
     0.73385
     1.03432
     1.19909
     1.70310
     2.10049
     2.01326
     1.93572
     1.98418
     1.25725
     1.10217
     1.48017
     1.55771
     1.47048
     1.11186
     0.85016
     0.78232
     1.09247
     0.36554
     0.41400
     0.39462
     0.08446
     0.09415
     0.01661
    -0.01246
    -0.07062
    -0.16754
    -0.15785
    -0.24508
    -0.06093
    -0.25478
    -0.41955
    -0.50678
     0.10385
    -0.09970
    -0.37108
    -0.51647
    -0.47770
    -0.46801
    -0.34201
    -0.68124
    -0.36139
    -0.49709
    -0.36139
    -0.60370
    -0.37108
    -0.49709
    -0.71032
    -0.81694
    -0.30324
    -0.37108
    -0.61340
    -0.42924
    -0.45832
    -0.30324
    -0.28385
    -0.33231
    -0.16754
    -0.13847
    -0.10939
    -0.15785
     0.04569
    -0.04154
     0.14262
    -0.18693
     0.07477
     0.37523
     0.06508
     0.22985
     0.17169
     0.17169
     0.16200
     0.15231
     0.10385
     0.02631
     0.17169
     0.22985
     0.15231
     0.05538
     0.22985
    -0.17724
    -0.18693
     0.32677
    -0.17724
    -0.01246
    -0.09970
    -0.18693
    -0.10939
    -0.20631
    -0.45832
    -0.14816
    -0.11908
    -0.07062
    -0.00277
    -0.22570
    -0.22570
    -0.32262
    -0.51647
     0.24923
    -0.04154
    -0.09000
     0.06508
    -0.05123
     0.09415
    -0.02216
     0.17169
     0.25892
     0.54001
     0.60785
     0.55939
     0.60785
     0.87924
     0.77262
     0.35585
     0.83078
     0.98586
     0.80170
     0.93740
     1.07309
     1.10217
     1.10217
     0.66601
     0.41400
     1.04401
     1.82910
     1.75156
     1.52863
     0.81139
     0.30739
     0.69508
    -0.21601
    -0.49709
     0.06508
    -2.04788
    -1.86372
    -0.93325
    -3.12374
    -3.20128
    -2.16419
    -2.54219
    -2.55188
    -2.66819
    -2.47434
    -2.16419
    -2.33865
    -2.22234
    -1.77649
    -0.78786
    -0.17724
     0.26862
     0.66601
     1.00524
     1.05370
     1.17971
     1.25725
     1.28632
     1.12155
     1.19909
     1.03432
     1.09247
     0.89863
     0.87924
     0.64662
     1.00524
     0.99555
     0.83078
     0.92770
     0.78232
     0.74355
     0.96647
     0.84047
     0.85986
     1.02463
     0.85016
     0.67570
     0.87924
     0.81139
     0.69508
     0.32677
     0.58847
     0.71447
     0.51093
     0.56908
     0.59816
     0.34616
     0.20077
     0.13292
     0.17169
     0.22015
     0.07477
     0.18138
    -0.04154
     0.14262
     0.20077
    -0.22570
    -0.31293
     0.02631
    -0.25478
    -0.10939
    -0.00277
    -0.27416
    -0.45832
    -0.40985
    -0.50678
    -0.40985
    -0.28385
    -0.40016
    -0.61340
    -0.63278
    -0.65217
    -0.51647
    -0.95263
    -0.57463
    -0.78786
    -0.59401
    -0.45832
    -0.66186
    -0.54555
    -0.77817
    -0.56493
    -0.31293
    -0.37108
    -0.42924
    -0.46801
    -0.43893
    -0.35170
    -0.25478
    -0.63278
    -0.08031
    -0.09000
    -0.22570
    -0.29354
    -0.43893
    -0.44862
    -0.60370
    -0.55524
    -0.72001
    -0.32262
    -0.54555
    -0.48739
    -0.52616
    -0.49709
    -0.61340
    -0.67155
    -0.63278
    -0.44862
    -0.72001
    -0.45832
    -0.51647
    -0.36139
    -0.40016
    -0.46801
    -0.40016
    -0.48739
    -0.43893
    -0.40016
    -0.20631
    -0.14816
    -0.22570
    -0.46801
    -0.34201
     0.27831
    -0.20631
    -0.14816
     0.08446
    -0.07062
     0.14262
     0.23954
     0.28800
     0.31708
     0.16200
     0.43339
     0.49154
     0.55939
     0.57878
     0.46247
     0.62724
     0.82109
     1.07309
     0.89863
     0.82109
     1.05370
     1.17971
     0.25892
     0.54970
    -0.32262
     0.15231
     0.58847
    -1.06894
    -1.52449
    -0.73940
    -1.05925
    -1.51479
    -0.70063
    -1.08833
    -1.85403
    -1.20463
    -1.28217
    -1.41787
    -1.03986
    -0.66186
    -0.70063
    -0.31293
     0.27831
     0.54970
     0.54970
     1.04401
     1.09247
     0.22015
     0.28800
     0.83078
     1.14094
     1.05370
     1.12155
     0.85016
     0.74355
     0.50124
     0.34616
     0.69508
     0.63693
     0.78232
     0.54001
     0.63693
     0.44308
     0.52062
     0.14262
     0.81139
     0.50124
     0.32677
     0.33646
     0.13292
     0.37523
     0.19108
    -0.00277
     0.30739
     0.25892
     0.17169
     0.12323
     0.07477
     0.08446
     0.05538
    -0.16754
     0.11354
     0.04569
    -0.07062
     0.13292
     0.06508
     0.14262
    -0.07062
    -0.06093
    -0.07062
     0.03600
    -0.03185
    -0.00277
    -0.01246
     0.09415
    -0.06093
    -0.20631
     0.02631
     0.15231
     0.02631
     0.02631
     0.01661
     0.10385
    -0.09970
    -0.19662
     0.00692
    -0.03185
     0.19108
     0.05538
    -0.09000
    -0.03185
     0.04569
    -0.32262
    -0.18693
     0.05538
    -0.20631
    -0.09970
    -0.02216
    -0.09970
    -0.01246
    -0.27416
    -0.23539
    -0.03185
     0.05538
     0.17169
    -0.21601
    -0.21601
    -0.21601
    -0.13847
    -0.42924
     0.19108
    -0.15785
    -0.29354
    -0.30324
    -0.24508
    -0.13847
    -0.36139
    -0.64247
    -0.60370
    -0.50678
    -0.53586
    -0.72970
    -0.63278
    -0.56493
    -0.55524
    -0.77817
    -0.50678
    -0.53586
    -0.77817
    -0.69094
    -0.82663
    -0.65217
    -0.60370
    -0.60370
    -0.57463
    -0.55524
    -0.51647
     0.11354
     0.23954
     0.15231
    -0.09000
     0.36554
     0.51093
     1.05370
     0.66601
     0.04569
     0.60785
    -0.30324
    -1.72803
     0.10385
    -1.77649
    -3.55990
    -1.24340
    -1.27248
    -3.03651
    -3.41451
    -4.28683
    -4.28683
    -3.04620
    -1.33064
    -2.19326
    -2.84266
    -2.56158
    -2.09634
    -1.49541
    -0.70063
    -0.17724
     0.17169
     0.85986
     1.14094
     1.07309
     1.27663
     1.30571
     1.13124
     0.89863
     1.15063
     1.05370
     0.70478
     0.71447
     0.79201
     0.80170
     0.70478
     0.54001
     0.61754
     0.71447
     0.68539
     0.57878
     0.77262
     0.59816
     0.55939
     0.24923
     0.69508
     0.88893
     0.78232
     0.55939
     0.69508
     0.61754
     0.71447
     0.77262
     0.42370
     0.54970
     0.64662
     0.98586
     0.70478
     0.65631
     0.63693
     0.30739
     0.51093
     0.90832
     0.41400
     0.33646
     0.22985
     0.46247
     0.22015
     0.20077
     0.04569
     0.11354
     0.21046
     0.33646
     0.08446
     0.21046
    -0.01246
    -0.09970
    -0.41955
     0.20077
    -0.00277
    -0.13847
    -0.07062
    -0.11908
    -0.03185
    -0.06093
    -0.07062
    -0.17724
    -0.12877
    -0.18693
    -0.01246
    -0.22570
    -0.23539
    -0.07062
    -0.45832
     0.16200
     0.01661
    -0.28385
     0.11354
    -0.17724
    -0.07062
    -0.16754
    -0.12877
    -0.07062
     0.04569
     0.00692
     0.19108
     0.10385
    -0.01246
    -0.18693
    -0.32262
     0.07477
     0.21046
    -0.01246
    -0.04154
    -0.07062
    -0.09970
    -0.00277
    -0.09970
    -0.32262
    -0.17724
    -0.08031
    -0.12877
     0.07477
     0.13292
    -0.05123
    -0.30324
    -0.30324
     0.54001
     0.32677
     0.13292
     0.43339
     0.57878
     0.90832
     0.60785
     0.33646
     0.35585
     0.43339
     0.66601
     0.69508
     0.85016
     0.94709
     1.02463
     0.55939
     0.62724
     0.61754
     0.24923
     1.21848
     1.33479
     1.84849
     0.74355
     0.53031
     0.84047
     1.05370
    -0.27416
    -1.50510
    -1.78618
    -0.26447
    -2.08665
    -3.26912
    -2.75543
    -1.01079
    -1.33064
    -1.86372
    -2.14480
    -1.98972
    -1.97034
    -1.67956
    -1.21433
    -0.69094
     0.22015
     0.82109
     1.24755
     1.76125
     2.18772
     1.95510
     2.59480
     3.06973
     2.93404
     1.87756
     1.02463
     1.44140
     1.34448
     1.59648
     1.45109
     1.35417
     1.16032
     0.82109
     0.74355
     0.57878
     0.50124
     0.28800
     0.26862
     0.69508
     0.48185
     0.34616
     0.36554
     0.32677
     0.58847
     0.32677
     0.33646
     0.32677
     0.37523
     0.54970
     0.41400
     0.29769
     0.13292
     0.24923
    -0.32262
     0.51093
     0.67570
     0.18138
     0.16200
    -0.06093
     0.00692
     0.06508
     0.06508
     0.08446
     0.09415
     0.15231
    -0.10939
     0.10385
     0.16200
     0.18138
    -0.34201
    -0.19662
     0.22015
     0.03600
     0.04569
     0.19108
    -0.08031
    -0.07062
    -0.10939
     0.09415
    -0.14816
    -0.04154
     0.04569
    -0.03185
     0.01661
     0.03600
    -0.20631
    -0.36139
     0.28800
    -0.25478
     0.02631
     0.19108
    -0.09970
    -0.26447
    -0.03185
    -0.14816
     0.07477
     0.12323
     0.18138
    -0.02216
     0.06508
     0.06508
     0.02631
    -0.30324
     0.29769
     0.22985
     0.01661
     0.08446
     0.20077
     0.04569
     0.10385
     0.18138
     0.20077
     0.32677
     0.24923
     0.20077
     0.35585
     0.42370
     0.49154
     0.01661
     0.15231
     0.51093
     0.04569
     0.32677
     0.26862
     0.20077
     0.24923
     0.04569
     0.24923
     0.32677
     0.48185
     0.29769
    -0.01246
     0.23954
     0.30739
     0.20077
     0.34616
     0.87924
     0.48185
     0.83078
     0.62724
    -0.08031
    -0.07062
     0.20077
     0.96647
     1.02463
     0.28800
    -0.80724
    -0.50678
     0.17169
    -0.67155
    -1.42756
    -3.37574
    -3.78282
    -2.17388
    -2.99774
    -3.74405
    -2.29019
    -1.76680
    -2.09634
    -2.16419
    -2.42588
    -1.84434
    -1.37910
    -0.75878
    -0.26447
     0.46247
     1.37356
     1.71279
     2.31372
     2.37188
     2.48819
     2.57542
     2.70142
     2.35249
     2.05203
     1.79033
     1.55771
     1.79033
     1.48017
     1.25725
     1.00524
     0.92770
     0.77262
     0.60785
     0.61754
     0.87924
     0.47216
     0.64662
     0.67570
     0.49154
     0.27831
     0.15231
    -0.03185
     0.28800
     0.23954
    -0.17724
    -0.40985
    -0.24508
    -0.47770
    -0.49709
    -0.92355
    -0.46801
    -0.87509
    -0.78786
    -0.74909
    -0.92355
    -0.78786
    -0.91386
    -0.89448
    -0.72001
    -0.55524
    -0.65217
    -0.72001
    -0.57463
    -0.52616
    -0.40985
    -0.72001
    -0.03185
    -0.24508
    -0.34201
     0.01661
    -0.26447
    -0.11908
    -0.09970
    -0.09970
     0.15231
     0.11354
     0.13292
     0.17169
     0.11354
     0.23954
     0.34616
     0.04569
     0.43339
     0.46247
     0.31708
     0.51093
     0.28800
     0.29769
     0.01661
     0.08446
    -0.00277
     0.28800
     0.28800
    -0.05123
     0.12323
     0.06508
    -0.03185
    -0.22570
    -0.27416
     0.23954
    -0.14816
    -0.09970
     0.01661
    -0.09000
    -0.16754
    -0.20631
    -0.24508
    -0.00277
    -0.00277
    -0.07062
    -0.19662
    -0.27416
    -0.01246
    -0.15785
    -0.29354
     0.08446
    -0.24508
    -0.30324
     0.13292
    -0.01246
     0.12323
    -0.13847
    -0.06093
    -0.07062
    -0.09000
     0.01661
    -0.13847
    -0.18693
     0.02631
     0.00692
    -0.40985
     0.17169
    -0.21601
    -0.21601
     0.05538
     0.17169
     0.33646
     0.22985
     0.07477
    -0.09000
     0.00692
     0.22985
     0.68539
     4.56237
     2.36218
    -1.24340
    -0.96232
     0.38493
     1.73218
     0.94709
     0.36554
    -0.74909
    -0.73940
    -0.15785
    -1.90249
    -2.15449
    -1.53418
    -1.03986
    -2.29019
    -2.32896
    -2.87173
    -2.77481
    -1.75710
    -1.84434
    -1.38879
    -1.33064
    -1.00109
    -0.83632
    -0.67155
    -0.35170
     0.22985
     0.47216
     0.61754
     0.52062
    -0.11908
    -0.27416
     0.37523
     1.08278
     0.68539
     0.14262
     0.45277
     0.00692
     0.00692
     0.32677
     0.28800
     0.48185
     0.25892
     0.32677
     0.29769
     0.28800
     0.54970
     0.32677
     0.18138
     0.27831
     0.28800
    -0.05123
     0.17169
     0.20077
    -0.13847
     0.08446
    -0.12877
    -0.09970
    -0.11908
    -0.29354
    -0.26447
    -0.12877
     0.03600
    -0.06093
    -0.10939
    -0.29354
    -0.09970
    -0.12877
    -0.02216
     0.18138
    -0.29354
    -0.08031
    -0.15785
    -0.03185
    -0.06093
    -0.04154
    -0.09970
    -0.04154
     0.16200
    -0.17724
    -0.29354
    -0.10939
    -0.31293
    -0.33231
    -0.47770
     0.03600
    -0.42924
    -0.38078
    -0.48739
    -0.42924
    -0.27416
    -0.52616
    -0.79755
    -0.70063
    -0.63278
    -0.64247
    -0.61340
    -0.45832
    -0.69094
    -0.52616
    -0.97202
    -0.27416
    -0.51647
    -0.71032
    -0.65217
    -0.67155
    -0.70063
    -0.68124
    -0.73940
    -0.86540
    -0.95263
    -0.89448
    -1.04956
    -1.08833
    -1.18525
    -1.43725
    -1.85403
    -1.62141
    -1.28217
    -1.84434
    -1.81526
    -1.70864
    -1.79587
    -1.66018
    -1.77649
    -1.68926
    -1.42756
    -1.06894
    -0.72970
    -0.82663
    -0.58432
    -0.12877
    -0.00277
     0.38493
     1.06340
     0.99555
     1.14094
     1.52863
     1.98418
     2.14895
     2.14895
     1.98418
     2.19741
     2.73050
     2.80804
     2.83711
     2.79834
     2.74019
     2.49788
     2.63357
     2.94373
     2.77896
     2.90496
     2.30403
     2.48819
     1.94541
     0.69508
     1.46079
     1.15063
    -0.12877
     0.30739
    -0.45832
    -1.35002
    -0.68124
    -0.45832
    -1.02048
    -0.76847
    -0.92355
    -1.66018
    -1.48572
    -1.26279
    -0.99140
    -0.74909
    -0.37108
    -0.22570
     0.04569
     0.12323
     0.25892
     0.40431
     0.46247
     0.22015
     0.07477
    -0.03185
     0.42370
     0.04569
    -0.00277
    -0.20631
    -0.18693
    -0.13847
    -0.24508
    -0.27416
    -0.22570
    -0.19662
    -0.32262
    -0.40016
    -0.34201
    -0.50678
    -0.85571
    -1.01079
    -0.24508
    -0.65217
    -0.73940
    -0.68124
    -0.76847
    -0.77817
    -0.84601
    -0.78786
    -0.71032
    -0.62309
    -0.85571
    -0.85571
    -0.74909
    -0.73940
    -0.72001
    -0.96232
    -0.21601
    -0.25478
    -0.61340
    -0.41955
    -0.40985
    -0.41955
    -0.36139
    -0.40985
    -0.40016
    -0.26447
    -0.11908
    -0.09970
    -0.07062
    -0.14816
    -0.22570
    -0.58432
    -0.10939
    -0.04154
    -0.58432
    -0.38078
    -0.61340
    -0.65217
    -0.45832
    -0.50678
    -0.72001
    -0.69094
    -0.60370
    -0.87509
    -0.80724
    -0.86540
    -0.73940
    -1.06894
    -1.01079
    -0.62309
    -0.63278
    -0.74909
    -0.55524
    -0.72001
    -0.54555
    -0.53586
    -0.61340
    -0.43893
    -0.21601
    -0.33231
    -0.20631
    -0.17724
    -0.05123
     0.13292
    -0.23539
     0.43339
     0.21046
     0.35585
     0.47216
     0.21046
     0.25892
     0.47216
     0.55939
     0.64662
     0.62724
     0.69508
     0.44308
     0.57878
     0.63693
     0.77262
     0.24923
     0.76293
     0.85986
     0.54001
     0.92770
     0.57878
     0.69508
     0.84047
     1.03432
     0.97617
     0.81139
     0.72416
     1.04401
     1.82910
     1.64494
     1.24755
     1.07309
     1.21848
     2.15864
     1.98418
     1.38325
     1.34448
     1.33479
    -0.54555
     0.86955
    -0.08031
    -2.35804
    -0.49709
    -0.72001
    -2.33865
    -2.43557
    -3.80221
    -3.48236
    -2.27080
    -1.68926
    -2.05757
    -2.54219
    -2.51311
    -2.35804
    -1.71833
    -1.30156
    -0.47770
    -0.05123
     0.54970
     1.02463
     1.18940
     1.63525
     1.89695
     1.86787
     1.00524
     1.21848
     0.77262
     1.02463
     1.37356
     1.33479
     1.25725
     1.00524
     0.80170
     0.85986
     0.72416
     0.60785
     0.51093
     0.70478
     0.66601
     0.79201
     0.31708
     0.62724
     0.87924
     0.37523
     0.66601
     0.53031
     0.39462
     0.32677
     0.02631
     0.38493
     0.41400
     0.27831
     0.20077
     0.04569
     0.18138
     0.21046
    -0.04154
    -0.16754
     0.46247
    -0.02216
     0.01661
     0.14262
     0.19108
    -0.07062
    -0.12877
    -0.05123
     0.19108
     0.03600
     0.11354
    -0.03185
    -0.06093
    -0.16754
    -0.28385
    -0.36139
     0.44308
    -0.06093
    -0.17724
     0.06508
     0.22985
     0.00692
     0.24923
    -0.09970
     0.22985
     0.32677
     0.30739
     0.35585
     0.54970
     0.47216
     0.69508
     0.28800
     0.40431
     0.37523
     0.01661
     0.30739
    -0.02216
     0.45277
    -0.10939
    -0.43893
    -0.42924
     0.00692
    -0.03185
    -0.40016
    -0.26447
    -0.43893
    -0.43893
    -0.59401
    -0.41955
    -0.09970
    -0.41955
    -0.15785
     0.00692
     0.02631
    -0.12877
    -0.09000
    -0.01246
     0.22015
     0.00692
     0.02631
    -0.20631
     0.02631
     0.18138
    -0.20631
    -0.57463
    -0.04154
    -0.32262
     0.06508
     0.13292
     0.17169
     0.08446
     0.21046
     0.20077
     0.02631
     0.52062
     0.68539
     0.63693
     0.49154
     0.60785
     0.78232
     0.91801
     1.56740
     1.12155
     1.03432
     1.73218
     1.50925
     1.57710
     0.99555
     0.50124
     1.17001
     0.83078
    -0.42924
     0.59816
    -1.45664
    -1.69895
    -0.13847
    -2.30957
    -2.99774
    -2.79420
    -3.67621
    -2.72635
    -2.16419
    -1.95095
    -2.10603
    -2.39681
    -2.30957
    -2.10603
    -1.44695
    -0.51647
    -0.30324
     0.12323
     0.77262
     0.96647
     1.29602
     1.65464
     1.44140
     1.18940
     1.42202
     1.30571
     1.23786
     0.98586
     1.09247
     0.85016
     1.08278
     0.93740
     0.78232
     0.84047
     0.69508
     0.48185
     0.41400
     0.93740
     0.46247
     0.46247
     0.54001
     0.36554
     0.36554
     0.03600
     0.27831
     0.20077
     0.16200
     0.22985
    -0.04154
    -0.06093
     0.14262
     0.02631
    -0.17724
     0.38493
    -0.04154
    -0.20631
     0.01661
     0.18138
    -0.00277
    -0.16754
    -0.29354
    -0.17724
     0.03600
     0.16200
    -0.19662
     0.02631
    -0.10939
    -0.21601
    -0.31293
    -0.08031
     0.04569
    -0.54555
    -0.22570
    -0.39047
    -0.22570
    -0.16754
    -0.37108
    -0.45832
    -0.18693
    -0.13847
    -0.08031
    -0.29354
    -0.32262
    -0.39047
    -0.47770
    -0.25478
     0.28800
    -0.06093
     0.10385
    -0.00277
     0.11354
     0.13292
     0.00692
    -0.09000
     0.01661
     0.20077
     0.41400
     0.32677
     0.22015
     0.30739
     0.08446
    -0.20631
     0.56908
     0.19108
     0.05538
     0.07477
    -0.04154
     0.11354
    -0.00277
    -0.01246
     0.21046
     0.22015
     0.33646
     0.09415
     0.06508
     0.09415
    -0.04154
    -0.07062
     0.18138
     0.41400
    -0.13847
     0.27831
     0.05538
     0.18138
     0.21046
     0.24923
     0.24923
     0.27831
     0.54001
     0.43339
     0.44308
     0.15231
     0.36554
     0.08446
     0.43339
     0.75324
     0.32677
    -0.02216
     0.29769
     0.71447
     0.56908
     0.57878
     0.43339
     0.41400
     0.54970
     0.91801
     0.85986
     1.12155
     1.30571
     0.57878
     1.18940
     1.71279
    -0.46801
     0.53031
     0.58847
     0.18138
     0.65631
    -1.57295
    -3.00743
    -1.21433
    -0.15785
    -0.41955
    -0.96232
    -1.84434
    -2.08665
    -2.15449
    -2.10603
    -1.46633
    -1.30156
    -1.36941
    -0.65217
    -0.41955
    -0.09970
     0.27831
    -0.02216
    -0.22570
    -0.14816
     0.10385
     0.38493
     0.18138
     0.34616
     0.27831
     0.09415
     0.22985
     0.49154
     0.16200
     0.01661
     0.06508
     0.08446
     0.07477
     0.05538
     0.06508
     0.10385
     0.30739
     0.09415
     0.24923
     0.03600
     0.06508
    -0.24508
    -0.07062
     0.46247
    -0.15785
     0.05538
    -0.08031
    -0.07062
    -0.11908
    -0.14816
    -0.29354
    -0.18693
    -0.20631
    -0.36139
    -0.53586
    -0.42924
    -0.55524
    -0.81694
    -1.06894
    -0.29354
    -0.69094
    -1.02048
    -0.99140
    -0.98171
    -0.84601
    -0.96232
    -1.06894
    -0.95263
    -1.07863
    -0.89448
    -0.87509
    -0.75878
    -0.97202
    -0.85571
    -1.19494
    -0.73940
    -0.67155
    -0.95263
    -0.66186
    -0.92355
    -0.76847
    -0.57463
    -0.63278
    -0.69094
    -0.57463
    -0.40016
    -0.66186
    -0.40985
    -0.49709
    -0.50678
    -0.84601
    -0.61340
    -0.23539
    -0.43893
    -0.40016
    -0.24508
    -0.35170
    -0.24508
    -0.28385
    -0.30324
    -0.03185
     0.00692
     0.03600
     0.14262
     0.34616
     0.34616
     0.24923
     0.27831
     0.91801
     0.81139
     0.76293
     0.68539
     0.54970
     0.55939
     0.89863
     0.79201
     1.01494
     0.84047
     1.01494
     0.98586
     1.06340
     0.94709
     0.68539
     0.34616
     0.85016
     0.87924
     0.75324
     0.84047
     0.54001
     0.23954
     0.02631
     0.31708
     1.13124
     1.10217
     0.70478
     0.25892
     0.33646
     0.85986
     1.68371
     0.96647
     1.30571
     1.68371
    -0.02216
     1.51894
     0.35585
    -1.12710
    -0.20631
    -0.35170
    -1.20463
    -1.15617
    -3.63744
    -4.53883
    -2.68758
    -0.86540
    -1.91218
    -3.28851
    -3.84098
    -3.49205
    -3.39513
    -2.69727
    -2.37742
    -1.99941
    -1.29187
    -0.98171
    -0.51647
     0.02631
    -0.01246
     0.04569
     0.31708
     0.33646
     0.34616
     0.38493
     0.09415
     0.94709
     0.65631
     0.77262
     0.86955
     0.80170
     0.89863
     0.94709
     0.81139
     0.89863
     0.99555
     0.97617
     0.71447
     0.90832
     0.82109
     0.83078
     0.46247
     0.86955
     0.87924
     0.65631
     0.87924
     0.74355
     0.41400
     0.42370
     0.56908
     0.58847
     0.57878
     0.73385
     0.56908
     0.54001
     0.76293
     0.42370
     0.08446
     0.49154
     0.56908
     0.07477
     0.30739
     0.25892
     0.02631
    -0.03185
    -0.07062
    -0.14816
    -0.08031
    -0.03185
    -0.15785
    -0.32262
    -0.29354
    -0.22570
    -0.43893
    -0.49709
    -0.09970
    -0.40016
    -0.35170
    -0.29354
    -0.31293
    -0.17724
    -0.41955
    -0.35170
    -0.17724
    -0.06093
    -0.23539
    -0.13847
     0.12323
    -0.09970
     0.07477
    -0.39047
     0.12323
     0.15231
    -0.02216
     0.13292
    -0.16754
     0.17169
    -0.13847
    -0.17724
    -0.03185
     0.19108
     0.04569
    -0.03185
    -0.04154
     0.13292
     0.08446
    -0.14816
     0.11354
     0.22015
     0.05538
     0.33646
     0.41400
     0.41400
     0.18138
     0.01661
     0.24923
     0.69508
     0.80170
     0.60785
     0.38493
     0.63693
     0.71447
     0.62724
     0.54001
     1.02463
     0.97617
     0.70478
     1.26694
     0.69508
     0.42370
     0.62724
     1.21848
     1.23786
     1.39294
     1.17971
     0.98586
     1.17971
     1.74187
     1.42202
     1.06340
     1.75156
    -0.17724
     0.92770
     1.33479
    -1.65049
    -0.29354
    -0.06093
    -1.02048
    -1.32094
    -3.47267
    -4.05421
    -2.27080
    -0.94294
    -1.44695
    -2.17388
    -3.27882
    -2.73604
    -2.51311
    -1.95095
    -1.38879
    -1.14648
    -0.58432
    -0.15785
     0.17169
     0.52062
     1.10217
     0.86955
     0.53031
     0.15231
     0.07477
     0.39462
     0.54001
     0.72416
     0.74355
     0.38493
     0.56908
     0.15231
     0.31708
     0.32677
     0.15231
     0.23954
     0.60785
     0.57878
     0.54001
     0.48185
     0.50124
     0.44308
     0.52062
     0.29769
     0.77262
     0.34616
     0.49154
     0.70478
     0.74355
     0.44308
     0.45277
     0.28800
     0.48185
     0.63693
     0.47216
     0.24923
     0.39462
     0.32677
     0.41400
     0.02631
     0.37523
     0.11354
     0.04569
     0.02631
     0.13292
     0.13292
     0.01661
    -0.18693
    -0.02216
    -0.09970
     0.04569
     0.03600
     0.14262
     0.31708
     0.22985
    -0.09970
     0.21046
     0.63693
    -0.04154
     0.51093
     0.54970
     0.54970
     0.39462
     0.34616
     0.42370
     0.66601
     0.51093
     0.28800
     0.34616
     0.12323
     0.16200
    -0.12877
    -0.05123
     0.52062
     0.06508
    -0.10939
    -0.05123
     0.10385
     0.07477
    -0.09000
    -0.30324
     0.30739
     0.23954
    -0.03185
     0.09415
     0.19108
     0.07477
     0.02631
     0.03600
     0.53031
     0.17169
     0.01661
     0.19108
     0.10385
     0.11354
     0.20077
    -0.16754
    -0.01246
     0.04569
     0.25892
    -0.06093
    -0.28385
    -0.18693
    -0.03185
    -0.24508
     0.28800
     0.29769
     0.03600
     0.19108
     0.23954
     0.15231
     0.20077
     0.34616
     0.54001
     0.66601
     0.43339
     0.07477
     0.20077
     0.85016
     0.98586
     0.64662
     0.66601
     0.52062
     0.07477
     1.04401
     1.04401
     0.93740
     1.02463
     0.49154
     0.95678
     1.47048
     0.41400
     0.76293
     0.78232
     0.30739
     0.88893
    -1.06894
    -2.72635
    -1.03017
    -0.52616
    -0.52616
    -0.69094
    -1.52449
    -1.82495
    -2.15449
    -2.04788
    -1.90249
    -1.74741
    -1.33064
    -1.36941
    -0.88478
    -0.86540
    -0.68124
    -0.79755
    -0.06093
    -0.39047
    -0.38078
    -0.09000
    -0.01246
    -0.01246
    -0.06093
    -0.13847
    -0.07062
    -0.05123
     0.27831
     0.22015
    -0.01246
     0.05538
     0.03600
    -0.05123
     0.31708
     0.41400
    -0.08031
     0.20077
    -0.00277
     0.14262
     0.18138
     0.01661
    -0.00277
     0.11354
     0.23954
     0.18138
     0.18138
     0.19108
     0.00692
    -0.09000
     0.31708
     0.38493
    -0.03185
     0.10385
     0.09415
     0.11354
     0.25892
     0.06508
     0.20077
     0.03600
     0.01661
     0.20077
    -0.01246
     0.10385
    -0.00277
    -0.22570
    -0.29354
     0.31708
     0.14262
    -0.20631
    -0.09000
    -0.10939
     0.09415
    -0.06093
    -0.36139
    -0.04154
     0.14262
     0.02631
     0.05538
     0.09415
    -0.05123
     0.00692
    -0.40985
     0.17169
     0.17169
    -0.24508
    -0.04154
    -0.05123
     0.16200
     0.08446
    -0.18693
     0.14262
     0.00692
     0.01661
    -0.03185
     0.18138
     0.17169
     0.00692
    -0.33231
     0.32677
     0.52062
     0.07477
     0.27831
     0.24923
    -0.01246
     0.27831
    -0.00277
     0.26862
     0.16200
     0.20077
     0.17169
     0.26862
     0.21046
     0.06508
    -0.11908
     0.01661
     0.42370
     0.09415
     0.30739
     0.27831
     0.10385
     0.19108
     0.39462
     0.21046
     0.18138
     0.24923
     0.46247
     0.32677
     0.43339
    -0.20631
    -0.15785
     0.23954
     1.08278
     0.89863
     0.15231
    -0.01246
    -0.03185
     0.81139
     1.37356
     1.03432
     1.22817
     0.91801
     1.07309
     1.70310
     1.03432
     0.77262
     0.54970
     0.42370
     1.45109
     0.74355
    -2.31927
    -1.92188
    -0.82663
    -0.21601
    -0.73940
    -1.57295
    -2.09634
    -2.28050
    -2.21265
    -2.26111
    -2.45496
    -2.04788
    -1.85403
    -1.67956
    -1.58264
    -0.88478
    -0.87509
    -0.69094
    -0.88478
    -0.83632
    -0.49709
    -0.50678
    -0.37108
    -0.46801
    -0.11908
    -0.40016
    -0.40016
    -0.01246
    -0.26447
    -0.20631
    -0.44862
     0.21046
    -0.05123
    -0.26447
    -0.00277
    -0.08031
    -0.05123
    -0.02216
    -0.07062
    -0.02216
    -0.12877
     0.04569
    -0.01246
     0.12323
     0.05538
    -0.00277
    -0.32262
     0.17169
     0.20077
    -0.09000
     0.27831
     0.04569
     0.07477
     0.08446
     0.03600
     0.17169
     0.23954
     0.16200
     0.11354
     0.09415
     0.20077
     0.24923
    -0.23539
     0.26862
     0.29769
     0.07477
     0.22015
     0.17169
     0.20077
     0.01661
    -0.09970
     0.38493
     0.17169
    -0.19662
     0.16200
     0.12323
     0.12323
     0.17169
    -0.00277
    -0.20631
     0.26862
    -0.04154
     0.01661
     0.07477
     0.03600
    -0.05123
     0.09415
     0.12323
     0.17169
     0.16200
     0.15231
     0.07477
     0.17169
     0.23954
     0.24923
    -0.31293
     0.39462
     0.24923
     0.22015
     0.39462
     0.19108
     0.19108
    -0.05123
     0.17169
     0.00692
     0.17169
     0.24923
     0.03600
     0.34616
     0.18138
     0.42370
    -0.34201
     0.23954
     0.28800
    -0.06093
     0.24923
     0.26862
     0.11354
     0.17169
     0.23954
     0.14262
     0.37523
     0.40431
     0.24923
     0.41400
     0.34616
     0.59816
     0.17169
     0.15231
     0.21046
    -0.09970
     1.48017
     2.29434
     1.70310
     0.34616
    -0.09970
     0.60785
     2.86619
     3.18604
     2.37188
     2.63357
     1.56740
     1.30571
     2.26526
     0.30739
     0.52062
     0.14262
    -0.09970
     0.14262
    -0.28385
    -3.70529
    -3.92821
    -2.19326
    -1.25310
    -2.66819
    -3.62775
    -4.03483
    -3.92821
    -3.39513
    -3.12374
    -3.33697
    -2.17388
    -2.01880
    -1.71833
    -1.23371
    -1.35002
    -0.96232
    -0.91386
    -0.88478
    -0.56493
    -0.32262
    -0.18693
    -0.46801
    -0.33231
    -0.08031
     0.08446
    -0.13847
     0.31708
     0.33646
     0.38493
     0.61754
     0.63693
     0.62724
     0.58847
     0.60785
     0.65631
     0.78232
     0.86955
     0.71447
     0.60785
     0.71447
     0.74355
     0.56908
     0.78232
     0.94709
     0.62724
     0.60785
     0.55939
     0.40431
     0.52062
     0.52062
     0.55939
     0.56908
     0.81139
     0.62724
     0.61754
     0.66601
     0.53031
     0.54001
     0.19108
     0.77262
     0.48185
     0.51093
     0.62724
     0.50124
     0.48185
     0.32677
     0.34616
     0.54001
     0.51093
     0.46247
     0.25892
     0.28800
     0.39462
     0.40431
     0.19108
     0.52062
     0.57878
     0.13292
     0.53031
     0.51093
     0.27831
     0.29769
     0.23954
     0.31708
     0.27831
     0.42370
     0.36554
     0.34616
     0.42370
     0.42370
     0.20077
     0.30739
     0.46247
     0.04569
     0.29769
     0.47216
     0.15231
     0.25892
     0.20077
     0.17169
     0.22985
     0.49154
     0.34616
     0.16200
     0.18138
     0.08446
     0.17169
     0.03600
     0.49154
    -0.02216
     0.10385
     0.22015
     0.02631
     0.21046
     0.10385
     0.22015
     0.22985
     0.50124
     0.43339
     0.28800
     0.45277
     0.22985
     0.53031
     0.45277
     0.86955
     0.85986
     0.52062
     0.57878
     0.12323
     0.42370
     1.29602
     1.46079
     1.33479
     0.95678
     0.69508
     0.78232
     1.97449
     2.23618
     2.10049
     2.02295
     1.40263
     2.44942
     2.28465
     0.77262
     1.23786
     1.11186
     0.58847
     1.03432
    -1.22402
    -2.93958
    -1.63110
     0.07477
    -0.68124
    -1.63110
    -2.33865
    -2.97835
    -2.99774
    -2.09634
    -2.45496
    -2.20296
    -1.60202
    -1.18525
    -1.13679
    -0.81694
    -0.49709
    -0.13847
     0.13292
    -0.42924
    -0.19662
    -0.08031
    -0.00277
     0.23954
    -0.05123
     0.33646
    -0.27416
    -0.24508
    -0.00277
    -0.13847
    -0.08031
    -0.44862
    -0.45832
    -0.38078
    -0.11908
    -0.20631
    -0.25478
    -0.40985
    -0.49709
    -0.37108
    -0.41955
     0.04569
    -0.11908
    -0.40016
    -0.09970
    -0.10939
     0.02631
    -0.01246
    -0.07062
    -0.18693
     0.04569
     0.20077
     0.03600
     0.04569
    -0.04154
    -0.09970
    -0.07062
     0.17169
     0.41400
    -0.07062
     0.02631
     0.06508
     0.03600
     0.02631
     0.07477
    -0.07062
    -0.15785
     0.09415
     0.22015
     0.10385
     0.10385
    -0.06093
    -0.16754
    -0.10939
     0.42370
     0.08446
     0.22015
     0.29769
     0.24923
     0.32677
     0.34616
     0.32677
     0.33646
     0.64662
     0.64662
     0.38493
     0.51093
     0.42370
     0.61754
     0.23954
     0.81139
     0.43339
     0.51093
     0.52062
     0.62724
     0.55939
     0.31708
     0.21046
     0.22015
     0.38493
     0.64662
     0.25892
     0.40431
     0.35585
     0.24923
    -0.01246
     0.41400
     0.56908
     0.06508
     0.22015
     0.27831
     0.42370
     0.36554
     0.05538
    -0.10939
     0.22985
     0.27831
     0.34616
     0.35585
     0.35585
     0.11354
    -0.04154
     0.11354
     0.43339
     0.09415
     0.25892
     0.26862
     0.16200
     0.15231
    -0.28385
     0.33646
     1.04401
     0.99555
     0.70478
     0.05538
    -0.00277
     0.59816
     1.21848
     1.32509
     1.94541
     1.23786
     0.97617
     2.02295
     1.66433
     1.13124
     1.12155
     1.37356
     1.34448
     1.74187
    -1.02048
    -0.98171
    -0.42924
     0.03600
    -0.36139
    -0.86540
    -1.07863
    -1.46633
    -1.97034
    -1.74741
    -2.11572
    -2.03818
    -1.77649
    -1.42756
    -1.41787
    -1.14648
    -1.02048
    -0.97202
    -0.86540
    -0.73940
    -0.66186
    -0.91386
    -0.50678
    -0.14816
    -0.49709
    -0.09000
    -0.38078
    -0.41955
    -0.24508
    -0.26447
    -0.29354
    -0.16754
    -0.26447
    -0.04154
    -0.29354
    -0.06093
    -0.26447
    -0.27416
    -0.17724
     0.15231
    -0.19662
    -0.14816
    -0.34201
    -0.08031
    -0.08031
    -0.08031
    -0.32262
    -0.09970
    -0.01246
     0.04569
    -0.08031
     0.19108
    -0.17724
    -0.28385
    -0.37108
     0.23954
     0.05538
    -0.18693
    -0.07062
    -0.14816
     0.11354
     0.04569
    -0.06093
    -0.35170
    -0.05123
    -0.08031
    -0.12877
    -0.11908
    -0.25478
    -0.24508
    -0.49709
     0.05538
     0.27831
    -0.18693
     0.08446
    -0.20631
    -0.10939
    -0.26447
    -0.13847
    -0.14816
    -0.00277
    -0.15785
    -0.08031
     0.00692
     0.05538
    -0.04154
    -0.28385
    -0.13847
     0.05538
    -0.21601
     0.00692
     0.06508
    -0.15785
    -0.09970
     0.08446
     0.05538
     0.08446
     0.32677
     0.12323
     0.01661
     0.06508
     0.05538
    -0.08031
    -0.04154
     0.29769
    -0.14816
     0.12323
     0.26862
     0.01661
    -0.05123
    -0.02216
    -0.28385
    -0.08031
     0.02631
     0.25892
    -0.03185
    -0.22570
    -0.08031
     0.01661
    -0.31293
     0.26862
    -0.01246
    -0.01246
     0.11354
    -0.13847
    -0.01246
    -0.26447
     0.01661
    -0.34201
    -0.27416
    -0.37108
    -0.10939
     0.36554
     0.37523
    -0.19662
    -0.79755
    -0.32262
     0.54970
     0.89863
     1.00524
     0.85016
     1.09247
     1.18940
     1.72248
     1.85818
     1.93572
     1.44140
     1.50925
     2.22649
     2.37188
    -0.23539
    -0.77817
    -1.12710
     0.06508
     0.30739
    -0.17724
    -0.92355
    -1.65049
    -2.15449
    -2.24173
    -2.74573
    -2.53250
    -2.37742
    -2.35804
    -1.99941
    -1.44695
    -1.43725
    -1.58264
    -1.68926
    -0.70063
    -0.91386
    -1.10771
    -0.64247
    -0.67155
    -0.65217
    -0.90417
    -0.59401
    -0.32262
    -0.25478
    -0.15785
    -0.60370
    -0.30324
    -0.42924
    -0.30324
    -0.47770
    -0.09000
    -0.16754
    -0.66186
    -0.07062
     0.08446
    -0.02216
    -0.20631
    -0.31293
    -0.34201
    -0.07062
    -0.04154
    -0.14816
    -0.07062
     0.05538
    -0.12877
    -0.22570
     0.18138
     0.47216
    -0.25478
     0.01661
     0.03600
     0.04569
     0.04569
     0.10385
    -0.02216
    -0.12877
    -0.04154
     0.04569
     0.22985
     0.17169
    -0.08031
    -0.20631
    -0.23539
     0.21046
    -0.11908
     0.05538
     0.07477
    -0.07062
    -0.14816
     0.06508
     0.01661
     0.27831
     0.08446
     0.17169
    -0.05123
     0.13292
     0.24923
     0.10385
    -0.12877
     0.28800
     0.18138
     0.22015
     0.56908
     0.26862
     0.15231
     0.08446
     0.18138
     0.22985
     0.43339
     0.41400
     0.05538
     0.38493
     0.15231
     0.75324
     0.07477
     0.42370
     0.26862
     0.10385
     0.34616
     0.52062
     0.51093
     0.28800
     0.03600
     0.10385
     0.58847
     0.61754
     0.23954
     0.09415
     0.30739
     0.21046
    -0.01246
     0.09415
     0.42370
    -0.03185
    -0.02216
     0.03600
    -0.01246
     0.12323
    -0.18693
    -0.35170
    -0.70063
    -0.24508
     0.52062
     0.81139
     0.31708
    -0.20631
    -0.25478
     0.71447
     1.89695
     2.12957
     1.88725
     2.62388
     2.71111
     2.40095
     2.99219
     3.11820
     1.85818
     1.41233
     2.84681
     3.46712
     2.10049
     1.03432
    -0.25478
    -1.04956
    -0.27416
     0.15231
    -1.09802
    -1.28217
    -2.05757
    -1.99941
    -2.36773
    -2.57127
    -2.36773
    -1.90249
    -1.71833
    -1.50510
    -1.20463
    -1.04956
    -0.74909
    -0.76847
    -0.46801
    -0.30324
    -0.40016
     0.08446
     0.16200
     0.28800
     0.16200
     0.16200
     0.05538
     0.51093
     0.54001
     0.42370
     0.27831
     0.41400
     0.58847
     0.53031
     0.42370
     0.68539
     0.22985
     0.24923
     0.33646
     0.32677
     0.33646
     0.08446
     0.07477
     0.09415
     0.29769
     0.36554
    -0.09000
    -0.03185
     0.00692
    -0.12877
    -0.30324
     0.37523
     0.14262
    -0.31293
    -0.02216
     0.14262
     0.22015
     0.17169
    -0.23539
     0.14262
    -0.04154
     0.16200
     0.03600
    -0.05123
    -0.09970
    -0.13847
    -0.48739
     0.03600
     0.04569
    -0.34201
    -0.28385
    -0.30324
    -0.35170
    -0.40985
    -0.54555
    -0.33231
    -0.41955
    -0.30324
    -0.29354
    -0.21601
    -0.05123
    -0.27416
    -0.45832
    -0.25478
     0.02631
    -0.25478
    -0.17724
     0.06508
    -0.14816
     0.01661
     0.16200
     0.21046
     0.59816
     0.52062
     0.30739
     0.30739
     0.45277
     0.33646
     0.58847
     0.45277
     1.12155
     0.60785
     0.80170
     0.98586
     0.86955
     0.50124
     0.50124
     0.56908
     0.84047
     0.78232
     0.85016
     0.61754
     0.27831
     0.29769
     0.50124
     0.36554
     0.76293
     0.60785
     0.04569
     0.52062
     0.33646
     0.34616
     0.41400
    -0.01246
     0.21046
     0.22015
     0.39462
     0.16200
    -0.13847
    -0.03185
    -0.13847
     0.13292
     1.08278
     1.05370
    -0.12877
    -0.33231
    -0.13847
     1.26694
     2.30403
     1.99387
     1.91633
     1.58679
     2.29434
     2.74988
     2.02295
     2.54634
     2.12957
     2.03264
     2.19741
     1.32509
    -1.25310
    -0.46801
    -0.08031
     0.30739
    -0.27416
    -1.31125
    -2.10603
    -2.54219
    -2.68758
    -2.60035
    -3.06558
    -2.54219
    -2.68758
    -2.39681
    -2.42588
    -1.52449
    -1.78618
    -1.60202
    -1.04956
    -1.02048
    -0.94294
    -0.98171
    -0.73940
    -0.52616
    -0.40985
    -0.23539
    -0.48739
    -0.20631
    -0.17724
    -0.12877
    -0.28385
     0.29769
     0.11354
    -0.12877
     0.04569
     0.23954
     0.04569
     0.04569
     0.11354
    -0.01246
     0.01661
     0.10385
     0.29769
     0.01661
    -0.19662
     0.10385
    -0.04154
     0.30739
     0.37523
    -0.14816
    -0.14816
    -0.06093
    -0.07062
     0.15231
    -0.02216
    -0.23539
    -0.17724
    -0.00277
     0.18138
     0.19108
    -0.13847
    -0.17724
    -0.29354
    -0.21601
     0.23954
    -0.21601
    -0.09970
    -0.24508
    -0.09000
     0.06508
     0.24923
    -0.20631
    -0.06093
    -0.11908
     0.02631
    -0.15785
     0.19108
    -0.01246
    -0.23539
    -0.29354
     0.19108
     0.11354
     0.01661
    -0.14816
    -0.09000
    -0.06093
    -0.05123
    -0.07062
     0.03600
     0.02631
     0.06508
    -0.03185
     0.19108
     0.12323
     0.04569
    -0.09970
     0.12323
     0.30739
     0.17169
     0.08446
     0.13292
     0.34616
     0.14262
     0.10385
     0.17169
     0.34616
     0.46247
     0.45277
     0.20077
     0.26862
     0.25892
     0.10385
     0.32677
     0.54001
     0.09415
     0.28800
     0.73385
     0.49154
     0.47216
     0.35585
     0.07477
     0.31708
     0.25892
     0.49154
     0.44308
     0.64662
     0.17169
    -0.36139
    -0.38078
     1.24755
     1.51894
     0.88893
    -0.11908
    -0.39047
     0.31708
     1.72248
     2.42034
     1.74187
     2.28465
     1.98418
     2.15864
     2.89527
     2.53665
     1.49956
     1.53833
     2.51726
     3.08912
     1.46079
    -0.42924
    -0.61340
    -0.00277
     0.01661
     0.03600
    -1.07863
    -1.56325
    -2.22234
    -2.26111
    -2.42588
    -2.39681
    -2.50342
    -2.61973
    -2.11572
    -1.39848
    -1.51479
    -1.21433
    -1.05925
    -1.35971
    -1.11740
    -0.93325
    -0.91386
    -0.73940
    -0.63278
    -0.71032
    -0.47770
    -0.47770
    -0.09970
    -0.23539
    -0.45832
    -0.03185
    -0.34201
    -0.21601
    -0.13847
    -0.19662
    -0.22570
    -0.17724
    -0.07062
     0.08446
     0.12323
     0.02631
    -0.22570
    -0.10939
    -0.08031
    -0.17724
    -0.54555
     0.14262
    -0.12877
    -0.16754
    -0.40985
    -0.19662
    -0.18693
    -0.22570
    -0.41955
    -0.25478
    -0.27416
    -0.32262
    -0.28385
    -0.17724
    -0.09000
    -0.31293
    -0.43893
    -0.00277
     0.06508
    -0.39047
    -0.04154
     0.01661
    -0.13847
    -0.29354
    -0.09970
     0.02631
    -0.01246
    -0.01246
     0.10385
     0.28800
     0.24923
     0.14262
    -0.02216
    -0.06093
     0.33646
     0.23954
     0.16200
     0.13292
    -0.00277
     0.16200
     0.14262
     0.23954
     0.23954
     0.23954
     0.06508
    -0.04154
     0.18138
     0.17169
     0.06508
    -0.11908
     0.37523
     0.36554
     0.57878
     0.47216
     0.28800
     0.36554
     0.24923
     0.16200
     0.45277
     0.52062
     0.41400
     0.18138
     0.24923
     0.51093
     0.61754
     0.05538
     0.15231
     0.03600
     0.01661
     0.21046
    -0.02216
     0.26862
    -0.17724
    -0.14816
    -0.05123
     0.51093
     0.19108
     0.12323
    -0.09000
     0.16200
     0.29769
    -0.02216
     0.12323
     0.18138
    -0.40016
    -0.29354
     0.29769
     1.00524
     0.77262
     0.05538
    -0.57463
     0.06508
     0.77262
     1.67402
     1.46079
     1.66433
     1.73218
     1.49956
     2.04233
     2.69173
     2.01326
     1.55771
     2.38157
     2.71111
     2.16834
    -0.33231
    -0.20631
    -0.51647
    -0.09970
     0.10385
    -0.57463
    -1.07863
    -1.67956
    -2.11572
    -2.59065
    -2.59065
    -2.87173
    -2.53250
    -2.03818
    -2.16419
    -1.91218
    -1.63110
    -1.37910
    -1.03986
    -0.93325
    -0.99140
    -0.97202
    -0.89448
    -0.65217
    -0.60370
    -0.72001
    -0.51647
    -0.32262
    -0.65217
     0.03600
     0.11354
     0.00692
    -0.46801
    -0.42924
    -0.30324
     0.05538
     0.15231
    -0.19662
    -0.14816
     0.16200
     0.12323
     0.08446
     0.06508
     0.16200
    -0.14816
    -0.00277
     0.08446
    -0.02216
    -0.05123
    -0.15785
    -0.15785
     0.00692
     0.43339
     0.01661
     0.08446
     0.01661
    -0.06093
    -0.19662
    -0.06093
     0.29769
    -0.03185
    -0.06093
     0.07477
    -0.04154
    -0.03185
    -0.01246
    -0.11908
     0.08446
    -0.03185
     0.09415
     0.14262
    -0.22570
     0.03600
    -0.00277
    -0.33231
     0.42370
     0.33646
     0.04569
     0.02631
    -0.09000
     0.26862
     0.00692
    -0.20631
     0.09415
     0.12323
     0.11354
     0.17169
     0.06508
     0.10385
     0.00692
    -0.06093
    -0.06093
     0.25892
    -0.19662
     0.10385
     0.22015
     0.03600
    -0.02216
    -0.00277
     0.10385
     0.36554
     0.17169
     0.11354
    -0.02216
     0.04569
     0.09415
     0.22015
     0.19108
     0.40431
    -0.05123
     0.21046
     0.44308
     0.48185
     0.16200
    -0.02216
     0.08446
     0.46247
     0.53031
     0.55939
     0.30739
     0.35585
     0.50124
     0.64662
     0.57878
     0.82109
     0.22985
    -0.08031
     0.50124
     0.76293
     0.80170
     0.48185
    -0.14816
     0.18138
     0.74355
     1.13124
     1.05370
     0.78232
     0.86955
     0.94709
     0.75324
     1.84849
     1.74187
     0.85016
     1.34448
     1.89695
     2.43003
     0.95678
     0.28800
    -0.33231
    -0.21601
     0.20077
     0.21046
    -0.28385
    -0.72970
    -1.02048
    -1.40818
    -1.80557
    -1.69895
    -1.79587
    -1.80557
    -2.20296
    -1.66987
    -1.82495
    -1.69895
    -1.60202
    -1.22402
    -1.33064
    -1.22402
    -1.19494
    -0.96232
    -0.82663
    -1.07863
    -0.91386
    -0.37108
    -0.58432
    -0.98171
    -0.71032
    -0.50678
    -0.43893
    -0.39047
    -0.40016
    -0.26447
    -0.32262
    -0.15785
    -0.43893
    -0.35170
    -0.44862
    -0.40016
    -0.53586
    -0.08031
    -0.32262
    -0.59401
    -0.22570
    -0.59401
    -0.09970
    -0.31293
    -0.32262
    -0.21601
    -0.20631
    -0.19662
    -0.22570
    -0.18693
    -0.37108
    -0.09970
    -0.17724
     0.40431
     0.27831
    -0.09000
    -0.07062
     0.05538
    -0.01246
     0.33646
     0.13292
    -0.08031
     0.04569
     0.14262
     0.33646
     0.12323
     0.04569
    -0.07062
    -0.29354
    -0.10939
     0.30739
     0.04569
    -0.09000
     0.02631
    -0.09000
     0.13292
     0.10385
    -0.05123
    -0.13847
    -0.03185
     0.05538
     0.11354
     0.19108
     0.11354
    -0.05123
    -0.16754
     0.52062
     0.33646
     0.15231
     0.08446
     0.20077
     0.25892
     0.05538
     0.11354
     0.11354
     0.32677
     0.23954
     0.20077
     0.38493
     0.14262
     0.23954
    -0.03185
     0.36554
     0.41400
     0.17169
     0.16200
     0.22015
     0.38493
     0.27831
     0.18138
     0.37523
     0.47216
     0.66601
     0.45277
     0.26862
     0.44308
     0.36554
     0.17169
     0.48185
     0.79201
     0.30739
     0.44308
     0.40431
     0.20077
     0.20077
     0.77262
     0.77262
     0.58847
     0.27831
     0.51093
     1.07309
     1.18940
     1.63525
     1.59648
     2.54634
     3.12789
     2.36218
     2.80804
     3.23450
     1.70310
     1.58679
     3.20543
     3.68036
     1.67402
     0.22985
    -0.51647
    -0.63278
     0.55939
    -0.05123
    -0.80724
    -1.73772
    -1.96065
    -2.20296
    -2.83297
    -3.37574
    -3.04620
    -2.79420
    -2.20296
    -2.16419
    -2.10603
    -1.78618
    -1.73772
    -1.66018
    -1.04956
    -1.12710
    -1.09802
    -1.30156
    -0.92355
    -0.53586
    -0.61340
    -0.42924
    -0.48739
    -0.54555
    -0.57463
    -0.46801
    -0.18693
    -0.09970
    -0.28385
    -0.15785
    -0.39047
    -0.18693
    -0.25478
    -0.56493
    -0.49709
    -0.05123
    -0.48739
    -0.36139
    -0.41955
    -0.45832
    -0.51647
    -0.48739
    -0.42924
    -0.24508
    -0.15785
    -0.21601
    -0.40016
    -0.28385
    -0.30324
    -0.30324
    -0.58432
     0.11354
    -0.08031
    -0.26447
    -0.05123
    -0.06093
     0.10385
    -0.08031
    -0.22570
    -0.09000
    -0.07062
     0.09415
     0.02631
     0.30739
    -0.02216
    -0.09000
    -0.09970
     0.54001
     0.41400
    -0.00277
     0.08446
     0.08446
     0.20077
     0.20077
     0.22015
     0.23954
     0.12323
     0.23954
     0.33646
     0.43339
     0.58847
     0.35585
     0.07477
     0.38493
     0.63693
     0.38493
     0.59816
     0.26862
     0.25892
     0.31708
     0.54970
     0.50124
     0.54970
     0.43339
     0.49154
     0.26862
     0.58847
     0.49154
     0.18138
     0.08446
     0.56908
     0.44308
     0.63693
     0.64662
     0.44308
     0.31708
     0.15231
     0.28800
     0.50124
     0.51093
     0.40431
     0.25892
     0.55939
     0.54970
     0.65631
     0.20077
     0.52062
     0.28800
     0.23954
     0.73385
     0.43339
     0.65631
     0.56908
     0.30739
    -0.08031
     0.60785
     1.29602
     1.15063
     0.40431
     0.31708
     0.33646
     0.75324
     1.67402
     1.64494
     1.54802
     1.48017
     1.40263
     2.25557
     2.08110
     1.33479
     1.21848
     1.46079
     1.60617
     1.80972
    -0.86540
    -0.65217
    -0.15785
     0.21046
     0.21046
    -0.00277
    -0.79755
    -1.36941
    -1.48572
    -1.51479
    -1.81526
    -1.75710
    -1.27248
    -1.32094
    -1.11740
    -0.90417
    -0.78786
    -0.64247
    -0.59401
    -0.87509
    -0.93325
    -0.47770
    -0.61340
    -0.54555
    -0.48739
    -0.61340
    -0.59401
    -0.35170
    -0.27416
    -0.11908
    -0.22570
    -0.35170
    -0.42924
    -0.12877
    -0.17724
    -0.16754
    -0.43893
    -0.14816
    -0.16754
    -0.14816
     0.02631
    -0.05123
    -0.27416
    -0.27416
    -0.17724
    -0.23539
    -0.04154
    -0.03185
    -0.11908
    -0.25478
    -0.17724
     0.02631
    -0.04154
    -0.08031
    -0.00277
    -0.40985
    -0.10939
    -0.18693
    -0.21601
    -0.25478
    -0.21601
    -0.41955
    -0.13847
     0.04569
    -0.34201
    -0.21601
    -0.25478
    -0.28385
    -0.42924
    -0.41955
     0.00692
    -0.38078
    -0.17724
    -0.13847
    -0.18693
    -0.09970
    -0.12877
    -0.11908
    -0.21601
    -0.05123
    -0.00277
    -0.29354
    -0.19662
     0.03600
    -0.18693
    -0.35170
     0.13292
    -0.05123
    -0.14816
    -0.01246
    -0.19662
    -0.04154
    -0.21601
    -0.24508
    -0.06093
     0.06508
    -0.13847
    -0.19662
     0.05538
     0.20077
     0.15231
    -0.11908
     0.10385
     0.04569
    -0.24508
     0.12323
     0.24923
     0.03600
     0.12323
     0.09415
     0.26862
     0.32677
     0.43339
     0.01661
     0.14262
     0.31708
     0.25892
     0.36554
     0.37523
     0.70478
     0.39462
     0.60785
     0.75324
     0.85986
     0.66601
     0.56908
     0.60785
     0.77262
     0.64662
     0.37523
     0.49154
     1.22817
     1.39294
     1.03432
     0.35585
     0.72416
     0.85986
     1.87756
     2.19741
     2.12957
     2.38157
     1.70310
     2.19741
     2.29434
     2.12957
     1.76125
     1.65464
     1.91633
     2.37188
    -0.10939
    -1.12710
    -0.86540
     0.10385
    -0.35170
    -0.76847
    -1.53418
    -1.78618
    -2.29988
    -2.25142
    -2.48404
    -2.42588
    -2.01880
    -1.86372
    -1.57295
    -1.32094
    -1.15617
    -1.33064
    -0.82663
    -0.28385
    -0.58432
    -0.44862
    -0.55524
    -0.40016
    -0.37108
    -0.36139
    -0.26447
    -0.00277
     0.09415
    -0.10939
     0.21046
     0.20077
     0.18138
    -0.16754
     0.09415
     0.44308
    -0.12877
     0.17169
     0.20077
     0.27831
    -0.00277
    -0.15785
    -0.04154
     0.23954
     0.15231
     0.16200
    -0.25478
    -0.23539
    -0.22570
    -0.09970
    -0.29354
     0.00692
    -0.24508
    -0.27416
    -0.09970
    -0.00277
    -0.12877
    -0.30324
    -0.45832
    -0.19662
    -0.22570
    -0.02216
    -0.24508
    -0.43893
    -0.45832
    -0.09970
    -0.21601
     0.22985
     0.01661
    -0.50678
    -0.07062
    -0.26447
    -0.07062
    -0.22570
    -0.35170
    -0.16754
    -0.00277
     0.19108
    -0.02216
     0.03600
    -0.18693
    -0.21601
    -0.47770
     0.03600
     0.23954
    -0.37108
    -0.21601
    -0.13847
    -0.13847
     0.08446
    -0.09000
    -0.09970
    -0.18693
     0.04569
    -0.00277
    -0.02216
     0.03600
     0.14262
    -0.10939
    -0.09000
     0.46247
     0.31708
     0.04569
     0.20077
     0.15231
     0.19108
     0.10385
    -0.00277
     0.14262
     0.36554
     0.10385
     0.10385
    -0.01246
     0.17169
     0.27831
    -0.02216
     0.36554
     0.19108
     0.04569
     0.39462
     0.31708
     0.32677
     0.30739
     0.15231
     0.62724
     0.68539
     0.67570
    -0.07062
     0.05538
     1.30571
     2.02295
     1.21848
     0.91801
     0.38493
     0.47216
     2.28465
     2.60450
     2.15864
     2.31372
     1.22817
     1.25725
     2.62388
     0.63693
     0.29769
     0.95678
     0.63693
     0.21046
    -0.12877
    -3.14312
    -2.23203
    -0.32262
    -0.18693
    -1.18525
    -1.98003
    -2.34834
    -2.28050
    -2.00911
    -1.66018
    -1.45664
    -0.78786
    -0.40985
     0.01661
    -0.12877
    -0.18693
     0.01661
     0.78232
     0.47216
     0.51093
     0.32677
     0.30739
     0.50124
     0.68539
     0.51093
     0.51093
     0.46247
     0.58847
     0.54001
     0.55939
     0.60785
     0.43339
     0.25892
     0.45277
     0.68539
     0.51093
     0.60785
     0.43339
     0.43339
     0.35585
     0.19108
     0.12323
     0.29769
     0.27831
     0.23954
     0.30739
     0.29769
     0.26862
    -0.03185
     0.19108
     0.25892
    -0.07062
    -0.02216
     0.06508
    -0.11908
     0.05538
    -0.31293
    -0.16754
    -0.10939
    -0.03185
    -0.17724
    -0.19662
    -0.24508
    -0.43893
    -0.51647
    -0.29354
     0.14262
    -0.28385
    -0.51647
    -0.06093
    -0.09000
    -0.02216
    -0.14816
    -0.32262
    -0.16754
    -0.03185
    -0.09970
    -0.13847
    -0.17724
    -0.25478
    -0.18693
    -0.38078
     0.16200
    -0.04154
    -0.20631
    -0.27416
    -0.29354
    -0.08031
    -0.11908
    -0.24508
    -0.09000
    -0.20631
    -0.12877
    -0.10939
     0.10385
     0.01661
    -0.18693
    -0.58432
    -0.06093
     0.10385
    -0.20631
    -0.01246
    -0.12877
    -0.30324
    -0.05123
    -0.05123
    -0.00277
    -0.01246
    -0.28385
    -0.10939
    -0.01246
     0.17169
    -0.02216
    -0.37108
    -0.34201
     0.31708
     0.31708
     0.32677
     0.33646
     0.30739
     0.39462
     0.36554
     0.32677
     0.55939
     0.56908
     0.77262
     0.74355
     1.03432
     0.82109
     0.54970
     0.47216
     1.40263
     1.79033
     1.23786
     0.96647
     0.70478
     1.02463
     1.58679
     1.97449
     1.72248
     2.15864
     1.62556
     1.50925
     2.22649
     1.26694
     0.74355
     0.65631
     1.21848
     1.32509
     0.36554
    -2.40650
    -1.68926
    -0.11908
     0.33646
    -0.58432
    -1.52449
    -1.65049
    -1.90249
    -1.86372
    -1.36941
    -1.65049
    -1.23371
    -1.04956
    -0.52616
    -0.12877
    -0.24508
     0.20077
    -0.14816
    -0.11908
    -0.19662
    -0.07062
     0.11354
     0.14262
     0.25892
     0.13292
     0.03600
     0.40431
     0.12323
    -0.18693
    -0.19662
     0.34616
    -0.05123
     0.06508
     0.21046
    -0.07062
     0.14262
     0.07477
     0.15231
     0.19108
     0.10385
     0.00692
    -0.10939
     0.10385
     0.04569
     0.00692
    -0.18693
     0.16200
     0.05538
     0.02631
     0.28800
     0.14262
    -0.15785
    -0.19662
    -0.22570
     0.01661
    -0.04154
    -0.04154
    -0.26447
    -0.06093
    -0.08031
    -0.01246
    -0.39047
    -0.13847
    -0.19662
    -0.38078
    -0.22570
    -0.34201
    -0.30324
    -0.20631
    -0.45832
    -0.50678
    -0.17724
    -0.05123
    -0.09970
    -0.40985
    -0.28385
    -0.29354
    -0.40016
    -0.38078
    -0.03185
    -0.45832
    -0.31293
    -0.17724
    -0.15785
    -0.24508
    -0.22570
    -0.22570
    -0.08031
    -0.33231
    -0.22570
    -0.26447
    -0.15785
    -0.20631
    -0.16754
    -0.54555
     0.16200
    -0.12877
    -0.11908
     0.05538
    -0.35170
    -0.25478
    -0.24508
    -0.29354
    -0.01246
    -0.00277
    -0.06093
    -0.20631
    -0.11908
     0.09415
    -0.12877
    -0.46801
    -0.24508
    -0.24508
    -0.19662
     0.08446
    -0.16754
    -0.06093
    -0.16754
     0.14262
     0.02631
     0.46247
     0.25892
     0.24923
     0.11354
     0.51093
     0.63693
     0.16200
     0.09415
     0.25892
     0.97617
     2.01326
     1.70310
     1.09247
     0.56908
     0.64662
     1.94541
     2.73050
     2.16834
     2.33311
     1.83879
     1.28632
     2.61419
     1.28632
     0.03600
     0.92770
     0.49154
     0.06508
     0.66601
    -1.76680
    -2.91050
    -1.70864
    -0.33231
    -0.95263
    -1.61172
    -2.09634
    -2.37742
    -2.05757
    -1.66987
    -1.58264
    -1.31125
    -0.36139
    -0.24508
    -0.18693
     0.21046
     0.13292
     0.35585
     0.37523
     0.14262
     0.36554
     0.39462
     0.39462
     0.28800
     0.33646
     0.42370
     0.25892
    -0.12877
     0.39462
     0.51093
     0.42370
     0.51093
     0.35585
     0.09415
    -0.09000
    -0.07062
     0.25892
     0.23954
     0.10385
     0.13292
     0.08446
     0.06508
     0.22985
    -0.19662
    -0.25478
     0.12323
    -0.32262
    -0.03185
     0.04569
    -0.13847
    -0.23539
    -0.22570
    -0.14816
     0.00692
     0.03600
    -0.23539
    -0.18693
    -0.40016
    -0.21601
    -0.21601
    -0.43893
    -0.13847
    -0.54555
    -0.38078
    -0.15785
    -0.35170
    -0.25478
    -0.70063
    -0.89448
    -0.61340
    -0.38078
    -0.40016
    -0.67155
    -0.54555
    -0.74909
    -0.52616
    -0.60370
    -0.30324
    -0.46801
    -0.92355
    -0.65217
    -0.60370
    -0.46801
    -0.60370
    -0.70063
    -0.78786
    -0.49709
    -0.36139
    -0.51647
    -0.35170
    -0.60370
    -0.53586
    -0.75878
    -0.42924
    -0.14816
    -0.48739
    -0.44862
    -0.33231
    -0.00277
    -0.11908
    -0.34201
    -0.17724
    -0.23539
    -0.15785
    -0.11908
    -0.29354
     0.04569
    -0.18693
    -0.10939
    -0.01246
     0.35585
    -0.13847
    -0.04154
     0.30739
     0.44308
     0.32677
    -0.17724
     0.18138
     0.48185
     0.62724
     0.62724
     0.44308
     0.61754
     0.52062
     0.74355
     0.61754
     0.99555
     0.26862
     0.29769
     0.43339
     0.86955
     1.05370
     0.91801
     0.72416
     1.15063
     1.02463
     1.62556
     1.13124
     0.93740
     1.62556
     0.70478
     0.11354
     1.40263
    -0.76847
    -0.05123
     0.77262
    -0.98171
    -1.40818
    -2.25142
    -2.95897
    -1.59233
    -0.82663
    -0.83632
    -1.61172
    -2.24173
    -2.04788
    -1.89280
    -1.25310
    -0.40985
     0.25892
     0.14262
     0.77262
     1.15063
     1.79033
     1.93572
     1.40263
     1.03432
     0.81139
     1.44140
     1.78064
     2.01326
     1.85818
     1.15063
     0.88893
     0.79201
     1.33479
     0.84047
     0.81139
     1.01494
     1.00524
     1.22817
     0.98586
     0.85986
     0.89863
     0.87924
     0.98586
     0.70478
     0.91801
     0.75324
     0.49154
     0.18138
     0.50124
     0.58847
     0.30739
     0.37523
     0.21046
     0.28800
     0.02631
    -0.06093
    -0.17724
     0.00692
     0.05538
    -0.13847
    -0.07062
     0.10385
     0.02631
    -0.24508
     0.05538
     0.26862
    -0.30324
    -0.24508
    -0.23539
    -0.16754
    -0.14816
    -0.32262
    -0.27416
    -0.04154
    -0.16754
    -0.10939
    -0.22570
    -0.22570
    -0.47770
    -0.45832
    -0.20631
    -0.02216
    -0.47770
    -0.24508
    -0.29354
    -0.09970
    -0.19662
    -0.35170
    -0.62309
    -0.53586
    -0.38078
    -0.24508
    -0.43893
    -0.57463
    -0.54555
    -0.48739
    -0.70063
     0.06508
    -0.26447
    -0.52616
    -0.34201
    -0.56493
    -0.18693
    -0.35170
    -0.25478
    -0.14816
    -0.12877
    -0.09000
    -0.07062
     0.10385
    -0.29354
    -0.30324
    -0.30324
    -0.05123
     0.09415
    -0.40985
    -0.23539
    -0.46801
    -0.44862
     0.02631
    -0.01246
    -0.17724
    -0.16754
    -0.15785
    -0.08031
     0.32677
     0.14262
     0.12323
    -0.18693
     0.22015
     0.58847
     0.67570
     0.79201
     0.53031
     0.31708
     0.80170
     0.76293
     0.86955
     0.97617
     1.26694
     1.05370
     1.06340
     0.85016
     0.68539
     1.09247
     0.75324
     0.05538
     0.68539
    -0.87509
    -1.28217
     0.11354
    -1.50510
    -2.61004
    -2.04788
    -2.50342
    -2.14480
    -1.34033
    -1.57295
    -1.70864
    -2.08665
    -2.18357
    -1.97034
    -0.96232
    -0.60370
    -0.24508
     0.22985
     0.63693
     1.05370
     1.36386
     1.53833
     1.62556
     1.66433
     1.47048
     1.63525
     1.69341
     1.73218
     1.55771
     1.12155
     1.84849
     1.90664
     1.51894
     1.45109
     1.23786
     1.17001
     1.25725
     1.05370
     1.19909
     1.01494
     1.15063
     0.96647
     1.10217
     1.03432
     0.85986
     0.55939
     0.46247
     0.92770
     0.50124
     0.60785
     0.49154
     0.23954
     0.49154
     0.26862
     0.23954
     0.42370
     0.23954
     0.01661
    -0.08031
    -0.18693
    -0.19662
    -0.40985
    -0.57463
    -0.01246
    -0.37108
    -0.38078
    -0.39047
    -0.39047
    -0.36139
    -0.45832
    -0.58432
    -0.37108
    -0.22570
    -0.17724
    -0.50678
    -0.36139
    -0.40985
    -0.12877
    -0.47770
     0.13292
    -0.09000
    -0.39047
    -0.16754
    -0.39047
    -0.27416
    -0.34201
    -0.39047
    -0.30324
    -0.40016
    -0.37108
    -0.32262
    -0.55524
    -0.66186
    -0.50678
    -0.93325
    -0.51647
    -0.24508
    -0.64247
    -0.72001
    -0.69094
    -0.62309
    -0.69094
    -0.56493
    -0.44862
    -0.66186
    -0.62309
    -0.62309
    -0.53586
    -0.52616
    -0.32262
    -0.67155
    -0.64247
    -0.17724
    -0.43893
    -0.30324
    -0.39047
    -0.35170
    -0.43893
    -0.43893
    -0.56493
    -0.35170
    -0.31293
    -0.39047
    -0.32262
    -0.10939
    -0.01246
    -0.32262
    -0.31293
    -0.05123
    -0.14816
    -0.11908
     0.02631
    -0.10939
     0.22015
    -0.09000
    -0.03185
     0.09415
     0.24923
     0.31708
     0.30739
     0.27831
     0.50124
     0.39462
    -0.14816
     0.69508
     0.73385
     0.70478
     1.38325
     0.87924
     1.04401
     0.27831
    -0.03185
     1.03432
     0.90832
     0.54970
     0.72416
    -0.96232
    -1.40818
    -0.12877
     0.17169
    -0.03185
    -0.10939
    -0.74909
    -0.87509
    -0.68124
    -0.63278
    -0.65217
    -0.75878
    -0.43893
     0.05538
     0.25892
     0.74355
     0.05538
     0.13292
     0.02631
     0.36554
     0.36554
     0.74355
     0.33646
     0.16200
     0.22985
     0.23954
     0.38493
     0.11354
     0.24923
     0.22985
     0.20077
     0.23954
     0.11354
     0.19108
     0.22985
     0.13292
    -0.26447
     0.47216
     0.33646
     0.06508
     0.26862
    -0.02216
     0.01661
    -0.17724
    -0.04154
    -0.01246
    -0.10939
    -0.03185
    -0.30324
    -0.32262
    -0.25478
    -0.24508
    -0.72970
    -0.56493
    -0.49709
    -1.23371
    -0.72001
    -0.84601
    -1.19494
    -1.26279
    -1.49541
    -1.35002
    -1.33064
    -1.31125
    -1.55356
    -1.70864
    -1.69895
    -1.79587
    -1.95095
    -2.00911
    -1.49541
    -1.89280
    -1.65049
    -1.34033
    -1.22402
    -1.32094
    -1.51479
    -1.14648
    -0.81694
    -0.59401
    -0.48739
    -0.58432
    -0.24508
    -0.10939
     0.24923
     0.28800
     0.68539
     0.81139
     0.50124
     0.64662
     0.77262
     0.71447
     0.73385
     0.57878
     0.85986
     0.76293
     0.92770
     0.72416
     0.35585
     0.31708
     0.44308
     0.04569
     0.36554
     0.43339
    -0.20631
     0.22015
    -0.05123
     0.04569
    -0.07062
    -0.10939
    -0.15785
    -0.10939
    -0.11908
    -0.20631
    -0.17724
    -0.14816
    -0.15785
    -0.20631
    -0.11908
     0.21046
    -0.10939
     0.10385
     0.22985
     0.14262
     0.30739
     0.22985
     0.02631
    -0.07062
     0.31708
     1.30571
     1.14094
     0.90832
     0.83078
     0.80170
     0.95678
     2.07141
     1.49956
     1.06340
     1.92602
     0.45277
     0.81139
     1.17971
    -1.35002
    -0.89448
     0.07477
    -0.55524
    -1.46633
    -2.15449
    -4.12206
    -3.39513
    -1.11740
    -0.79755
    -1.96065
    -2.81358
    -2.50342
    -2.30957
    -1.42756
    -1.04956
    -0.63278
    -0.33231
     0.46247
     0.85986
     0.99555
     1.17971
     1.16032
     1.35417
     1.08278
     1.25725
     1.61587
     1.00524
     0.88893
     1.09247
     1.16032
     1.09247
     0.90832
     0.88893
     0.90832
     0.90832
     1.02463
     0.96647
     0.84047
     0.74355
     0.34616
     0.43339
     0.85986
     0.44308
     0.33646
     0.61754
     0.43339
     0.35585
     0.32677
    -0.01246
     0.41400
     0.38493
     0.17169
     0.08446
     0.01661
     0.08446
     0.00692
    -0.12877
     0.37523
     0.10385
     0.11354
     0.14262
     0.05538
     0.08446
    -0.09970
    -0.05123
     0.10385
     0.18138
     0.15231
     0.05538
     0.12323
    -0.07062
     0.11354
    -0.04154
     0.22985
     0.16200
    -0.27416
     0.17169
     0.10385
     0.11354
     0.10385
    -0.02216
    -0.04154
     0.07477
     0.27831
     0.13292
    -0.02216
    -0.14816
    -0.06093
    -0.39047
     0.12323
     0.11354
    -0.48739
    -0.13847
    -0.05123
     0.07477
     0.77262
     0.33646
     0.22985
     0.04569
    -0.09000
    -0.02216
    -0.07062
     0.10385
     0.05538
    -0.09000
    -0.09000
     0.17169
    -0.25478
    -0.59401
    -0.72001
    -0.64247
    -0.59401
    -0.77817
    -0.73940
    -0.78786
    -0.52616
    -0.18693
    -0.74909
    -0.33231
    -0.58432
    -0.40985
    -0.71032
     0.00692
    -0.24508
    -0.11908
     0.02631
    -0.11908
     0.17169
    -0.12877
     0.06508
     0.10385
     0.29769
     0.09415
    -0.10939
     0.24923
     0.48185
     0.58847
     0.23954
     0.82109
     1.18940
     0.89863
     1.34448
     0.89863
     0.89863
     1.67402
     0.34616
     0.13292
     0.43339
    -1.27248
    -0.15785
    -0.12877
    -1.86372
    -2.03818
    -2.48404
    -2.65850
    -1.20463
    -1.67956
    -1.76680
    -1.85403
    -2.13511
    -1.84434
    -1.64079
    -1.09802
    -0.48739
     0.20077
     0.80170
     1.12155
     1.75156
     1.99387
     1.74187
     1.22817
     1.53833
     1.24755
     1.35417
     1.72248
     1.57710
     1.27663
     1.08278
     0.97617
     0.80170
     0.69508
     0.65631
     0.79201
     0.79201
     0.70478
     0.55939
     0.21046
     0.94709
     0.67570
     0.34616
     0.42370
     0.26862
     0.55939
     0.39462
     0.16200
     0.12323
    -0.01246
     0.17169
     0.17169
     0.10385
     0.05538
     0.02631
    -0.44862
    -0.10939
     0.38493
    -0.11908
     0.02631
     0.03600
     0.08446
     0.21046
     0.05538
    -0.05123
     0.06508
     0.18138
     0.21046
    -0.00277
     0.24923
     0.10385
    -0.11908
    -0.05123
     0.38493
     0.11354
     0.25892
     0.23954
     0.08446
     0.31708
     0.23954
     0.30739
     0.38493
     0.27831
     0.38493
     0.40431
     0.60785
     0.32677
     0.39462
     0.16200
     0.64662
     0.40431
     0.24923
     0.40431
     0.16200
     0.36554
     0.19108
    -0.00277
     0.13292
     0.12323
     0.05538
     0.09415
     0.06508
     0.00692
    -0.21601
    -0.41955
    -0.06093
     0.20077
    -0.21601
    -0.20631
    -0.07062
    -0.31293
    -0.45832
    -0.35170
    -0.21601
    -0.16754
    -0.20631
    -0.53586
    -0.42924
    -0.54555
    -0.48739
    -0.72001
    -0.46801
    -0.15785
    -0.24508
    -0.24508
    -0.21601
    -0.36139
    -0.03185
    -0.01246
    -0.02216
     0.20077
     0.21046
     0.61754
     0.34616
     0.57878
     0.84047
     0.74355
     0.47216
     0.35585
     0.36554
     1.25725
     1.69341
     1.32509
     0.20077
    -0.54555
     0.01661
    -0.09970
    -1.98972
    -0.90417
    -1.37910
    -3.17220
    -1.40818
    -2.55188
    -5.09130
    -3.62775
    -3.01712
    -2.43557
    -2.40650
    -2.15449
    -2.06726
    -2.23203
    -1.93157
    -1.31125
    -0.52616
     0.42370
     0.96647
     1.36386
     1.89695
     2.11018
     2.09080
     2.10049
     2.39126
     1.83879
     2.05203
     1.77095
     1.63525
     1.77095
     1.46079
     1.37356
     1.23786
     1.20878
     1.12155
     1.00524
     0.96647
     0.78232
     0.48185
     0.41400
     0.78232
     0.36554
     0.15231
     0.26862
     0.04569
     0.03600
    -0.18693
    -0.35170
    -0.06093
    -0.23539
    -0.06093
    -0.22570
    -0.10939
    -0.23539
    -0.36139
    -0.62309
    -0.22570
     0.00692
    -0.04154
     0.05538
    -0.10939
    -0.18693
    -0.34201
    -0.27416
    -0.23539
    -0.14816
    -0.21601
    -0.29354
    -0.37108
    -0.28385
    -0.33231
    -0.65217
    -0.41955
    -0.30324
    -0.72970
    -0.26447
    -0.43893
    -0.59401
    -0.45832
    -0.29354
    -0.40016
    -0.11908
    -0.14816
    -0.17724
    -0.31293
     0.01661
    -0.00277
     0.01661
     0.01661
     0.21046
     0.21046
     0.33646
     0.36554
     0.13292
     0.20077
     0.20077
     0.21046
     0.46247
     0.39462
     0.27831
     0.23954
     0.20077
     0.49154
     0.26862
     0.04569
     0.49154
     0.11354
     0.06508
     0.33646
     0.05538
     0.05538
    -0.17724
    -0.05123
    -0.05123
     0.03600
    -0.22570
    -0.20631
    -0.17724
    -0.24508
    -0.31293
    -0.80724
    -0.57463
    -0.34201
    -0.78786
    -0.51647
    -0.50678
    -0.40985
    -0.70063
    -0.74909
    -0.44862
    -0.46801
    -0.32262
    -0.48739
    -0.61340
    -0.49709
    -0.25478
    -0.40985
    -0.07062
     0.28800
     0.19108
     0.56908
     0.50124
    -0.11908
    -0.02216
     0.25892
     0.85986
     1.01494
     0.91801
     0.15231
     0.08446
     0.59816
    -0.36139
    -1.17556
    -1.67956
    -2.28050
    -1.65049
    -2.11572
    -3.31759
    -2.89112
    -1.64079
    -2.12542
    -2.00911
    -1.80557
    -1.61172
    -1.61172
    -1.56325
    -1.02048
    -0.33231
     0.62724
     1.06340
     1.86787
     1.76125
     2.25557
     2.75957
     2.79834
     2.93404
     2.46880
     1.13124
     1.18940
     1.57710
     1.55771
     1.54802
     1.23786
     1.07309
     0.81139
     0.48185
     0.70478
     0.41400
    -0.04154
     0.31708
     0.10385
     0.08446
     0.22985
    -0.06093
     0.15231
     0.14262
     0.07477
     0.08446
    -0.09000
    -0.13847
    -0.06093
    -0.20631
    -0.05123
     0.08446
    -0.37108
    -0.14816
    -0.21601
    -0.01246
    -0.07062
    -0.34201
    -0.29354
    -0.13847
    -0.33231
    -0.08031
    -0.33231
    -0.25478
    -0.25478
    -0.24508
    -0.32262
     0.14262
    -0.17724
    -0.30324
    -0.29354
    -0.26447
    -0.15785
    -0.53586
    -0.46801
    -0.21601
    -0.16754
    -0.15785
    -0.46801
    -0.25478
    -0.15785
    -0.23539
    -0.42924
    -0.07062
    -0.23539
    -0.46801
    -0.11908
    -0.15785
     0.01661
    -0.21601
    -0.45832
    -0.03185
    -0.01246
     0.07477
    -0.36139
    -0.29354
    -0.24508
    -0.44862
    -0.38078
    -0.20631
     0.04569
    -0.58432
    -0.23539
    -0.16754
    -0.26447
    -0.24508
    -0.50678
    -0.57463
    -0.23539
    -0.17724
    -0.05123
    -0.42924
    -0.25478
    -0.30324
    -0.33231
    -0.26447
    -0.10939
    -0.44862
    -0.36139
    -0.22570
    -0.39047
    -0.21601
    -0.39047
    -0.55524
    -0.32262
    -0.30324
     0.11354
    -0.02216
    -0.01246
    -0.34201
    -0.34201
    -0.35170
     0.28800
     0.04569
    -0.17724
    -0.22570
     0.09415
     0.07477
     0.46247
     0.18138
    -0.00277
     0.05538
     0.32677
     0.36554
     0.51093
     0.47216
     0.37523
     0.54001
     0.68539
     0.01661
    -0.11908
    -1.22402
    -0.39047
    -0.75878
    -2.51311
    -2.63912
    -2.47434
    -2.84266
    -1.95095
    -1.31125
    -1.89280
    -2.23203
    -2.59065
    -2.54219
    -2.01880
    -1.35971
    -1.07863
    -0.43893
     0.13292
     0.76293
     1.03432
     1.01494
     1.27663
     1.39294
     1.48986
     1.45109
     1.31540
     1.21848
     0.96647
     0.68539
     0.81139
     1.25725
     0.80170
     0.54970
     0.68539
     0.77262
     0.70478
     0.43339
     0.50124
     0.47216
     0.44308
     0.53031
     0.52062
     0.53031
     0.31708
     0.42370
     0.09415
     0.75324
     0.39462
     0.25892
     0.11354
     0.16200
     0.14262
     0.12323
     0.09415
     0.11354
    -0.11908
     0.00692
     0.06508
    -0.04154
    -0.10939
    -0.20631
    -0.58432
    -0.05123
     0.06508
    -0.37108
    -0.19662
    -0.28385
    -0.22570
    -0.16754
    -0.24508
    -0.29354
    -0.24508
    -0.29354
    -0.15785
    -0.20631
    -0.03185
    -0.19662
    -0.40985
    -0.20631
     0.26862
     0.01661
    -0.09970
     0.11354
    -0.12877
    -0.09000
    -0.20631
    -0.17724
    -0.09970
     0.03600
    -0.06093
    -0.05123
     0.09415
    -0.09000
    -0.22570
    -0.48739
     0.14262
     0.02631
    -0.39047
     0.04569
    -0.18693
    -0.12877
    -0.04154
    -0.00277
    -0.07062
     0.15231
     0.05538
    -0.19662
     0.09415
    -0.14816
    -0.03185
    -0.18693
     0.23954
     0.22985
    -0.21601
     0.01661
    -0.19662
    -0.14816
     0.03600
     0.23954
     0.14262
     0.15231
     0.08446
     0.13292
     0.34616
     0.38493
     0.34616
     0.41400
     0.64662
     1.35417
     0.49154
     0.74355
     1.60617
     1.53833
     1.32509
     1.39294
     2.00356
     1.91633
     2.11987
     1.47048
     0.59816
     1.24755
    -0.72970
    -1.99941
    -0.22570
    -2.02849
    -3.79252
    -1.51479
    -2.47434
    -4.27714
    -4.60668
    -5.14946
    -4.41283
    -3.05589
    -2.56158
    -3.04620
    -3.16251
    -2.59065
    -1.96065
    -1.23371
    -0.40985
     0.31708
     0.83078
     1.32509
     2.00356
     2.04233
     1.82910
     2.05203
     2.13926
     2.51726
     2.34280
     2.26526
     1.15063
     1.38325
     1.88725
     2.07141
     1.58679
     1.91633
     1.75156
     1.42202
     1.36386
     1.12155
     1.08278
     1.03432
     0.85986
     0.94709
     1.11186
     0.96647
     0.80170
     0.86955
     0.85016
     0.63693
     0.45277
     0.57878
     0.90832
     0.48185
     0.55939
     0.57878
     0.47216
     0.41400
     0.21046
     0.26862
     0.29769
     0.22985
     0.17169
     0.00692
     0.12323
     0.08446
     0.01661
     0.02631
     0.20077
    -0.00277
    -0.10939
     0.11354
    -0.03185
    -0.12877
    -0.05123
    -0.21601
    -0.24508
    -0.17724
    -0.08031
    -0.58432
    -0.25478
    -0.32262
    -0.29354
    -0.61340
    -0.38078
    -0.36139
    -0.60370
    -0.42924
    -0.51647
    -0.37108
    -0.32262
    -0.40985
    -0.46801
    -0.30324
    -0.37108
    -0.33231
    -0.20631
    -0.15785
    -0.07062
    -0.48739
    -0.31293
     0.07477
    -0.26447
     0.08446
    -0.23539
    -0.11908
     0.00692
    -0.29354
    -0.26447
     0.13292
     0.01661
    -0.12877
     0.06508
     0.13292
     0.20077
    -0.00277
     0.05538
     0.36554
    -0.22570
     0.09415
     0.43339
     0.47216
     0.14262
     0.27831
     0.64662
     0.99555
     1.17001
     0.85016
     0.80170
     1.01494
     0.94709
     1.23786
     1.02463
     1.40263
     1.05370
     1.21848
     1.85818
     1.64494
     1.01494
     0.66601
     1.01494
     2.28465
     2.24588
     1.83879
    -0.44862
    -1.44695
    -1.53418
    -1.26279
    -2.21265
    -1.45664
    -2.55188
    -2.29019
    -3.14312
    -5.11069
    -5.42085
    -3.60836
    -3.21097
    -3.37574
    -3.17220
    -3.02681
    -2.69727
    -1.92188
    -1.50510
    -0.41955
    -0.27416
     0.67570
     1.54802
     1.47048
     2.02295
     1.99387
     2.04233
     2.11987
     2.06172
     2.15864
     2.11018
     1.95510
     1.77095
     1.39294
     1.64494
     1.59648
     1.44140
     1.16032
     1.41233
     1.01494
     1.18940
     1.36386
     0.97617
     0.85986
     0.57878
     0.50124
     0.46247
     0.46247
     0.32677
    -0.13847
    -0.03185
     0.00692
    -0.06093
    -0.52616
    -0.07062
    -0.39047
    -0.47770
    -0.21601
    -0.44862
    -0.32262
    -0.46801
    -0.59401
    -0.38078
    -0.25478
    -0.04154
    -0.41955
    -0.28385
    -0.35170
    -0.13847
    -0.47770
    -0.15785
    -0.21601
    -0.38078
    -0.18693
    -0.27416
    -0.31293
    -0.49709
    -0.40985
    -0.42924
    -0.32262
    -0.44862
    -0.50678
    -0.58432
    -0.26447
    -0.31293
    -0.49709
    -0.43893
    -0.25478
    -0.34201
    -0.40985
    -0.11908
    -0.12877
    -0.13847
    -0.24508
    -0.01246
     0.02631
     0.22015
     0.13292
    -0.01246
     0.11354
     0.05538
     0.08446
     0.05538
     0.28800
     0.07477
    -0.18693
     0.11354
     0.11354
    -0.00277
    -0.26447
    -0.30324
    -0.14816
     0.06508
    -0.01246
    -0.33231
    -0.22570
    -0.33231
    -0.16754
    -0.30324
    -0.02216
    -0.12877
    -0.42924
     0.06508
     0.22985
     0.20077
    -0.10939
     0.07477
     0.00692
     0.08446
     0.25892
     0.17169
     0.06508
     0.29769
     0.62724
     0.43339
     0.17169
     0.33646
    -0.06093
     0.17169
     0.50124
     0.53031
     0.56908
     0.25892
     0.26862
     0.76293
     0.97617
     1.45109
     0.69508
     0.63693
     0.99555
     0.76293
    -0.25478
     0.49154
    -1.08833
    -0.66186
    -1.13679
    -2.34834
    -3.02681
    -2.18357
    -2.38711
    -1.91218
    -1.32094
    -2.18357
    -2.57127
    -2.60035
    -2.54219
    -2.08665
    -1.56325
    -0.35170
    -0.07062
     0.27831
     0.80170
     1.06340
     1.38325
     1.58679
     1.62556
     1.33479
     1.17971
     1.02463
     0.96647
     1.10217
     1.28632
     1.18940
     0.83078
     1.04401
     0.85986
     0.43339
     0.51093
     0.66601
     0.88893
     0.57878
     0.43339
     0.53031
     0.67570
     0.72416
     0.53031
     0.43339
     0.37523
     0.14262
     0.14262
     0.07477
     0.65631
    -0.04154
    -0.01246
     0.08446
    -0.17724
     0.03600
    -0.45832
    -0.38078
    -0.31293
    -0.01246
    -0.18693
    -0.26447
    -0.31293
    -0.37108
    -0.44862
    -0.57463
     0.08446
    -0.30324
    -0.47770
    -0.26447
    -0.40985
    -0.27416
    -0.48739
    -0.39047
    -0.42924
    -0.24508
    -0.19662
    -0.32262
    -0.34201
    -0.43893
    -0.50678
    -0.68124
    -0.09000
    -0.23539
    -0.54555
    -0.40985
    -0.31293
    -0.29354
    -0.22570
    -0.48739
    -0.49709
    -0.46801
    -0.09970
    -0.38078
    -0.37108
    -0.65217
    -0.44862
    -0.57463
    -0.33231
    -0.03185
    -0.45832
    -0.51647
    -0.25478
    -0.36139
    -0.43893
    -0.41955
    -0.43893
    -0.52616
    -0.41955
    -0.31293
    -0.44862
    -0.33231
    -0.37108
    -0.44862
    -0.40985
    -0.00277
    -0.45832
    -0.42924
    -0.36139
    -0.36139
    -0.23539
    -0.37108
    -0.23539
    -0.30324
    -0.19662
    -0.13847
    -0.07062
    -0.15785
    -0.34201
    -0.37108
    -0.18693
     0.54970
     0.25892
     0.18138
     0.29769
     0.13292
     0.44308
     0.56908
     0.72416
     0.78232
     0.99555
     1.22817
     1.07309
     1.58679
     1.48017
     1.18940
     1.57710
     3.72882
     3.97113
     2.88558
     0.54001
    -1.40818
     0.39462
    -1.49541
    -3.13343
    -1.56325
    -3.12374
    -4.90715
    -4.63576
    -4.97500
    -2.44527
    -3.65682
    -5.10100
    -5.24638
    -4.36437
    -4.33529
    -3.37574
    -2.44527
    -1.20463
    -0.09000
     0.90832
     1.42202
     2.07141
     2.38157
     2.50757
     2.44942
     2.36218
     2.30403
     2.07141
     1.71279
     2.11018
     1.82910
     1.48017
     1.43171
     1.34448
     1.32509
     1.33479
     1.21848
     1.27663
     1.05370
     1.33479
     1.13124
     1.24755
     1.07309
     1.10217
     0.66601
     1.23786
     1.14094
     0.76293
     0.72416
     0.62724
     0.48185
     0.57878
     0.31708
     0.08446
     0.18138
     0.04569
    -0.22570
    -0.24508
    -0.24508
    -0.42924
    -0.76847
    -0.46801
    -0.39047
    -0.69094
    -0.54555
    -0.49709
    -0.56493
    -0.48739
    -0.55524
    -0.68124
    -0.44862
    -0.58432
    -0.48739
    -0.63278
    -0.38078
    -0.29354
    -0.74909
    -0.79755
    -0.18693
    -0.74909
    -0.83632
    -0.72001
    -0.78786
    -0.94294
    -0.86540
    -0.80724
    -0.70063
    -0.88478
    -0.81694
    -0.79755
    -0.56493
    -0.68124
    -0.81694
    -0.97202
    -0.40985
    -0.40016
    -0.43893
    -0.15785
    -0.38078
    -0.16754
    -0.14816
     0.03600
    -0.00277
     0.00692
     0.20077
    -0.06093
     0.05538
     0.06508
     0.20077
    -0.12877
     0.48185
     0.60785
     0.02631
     0.36554
     0.33646
     0.24923
     0.18138
     0.18138
     0.14262
     0.54001
     0.31708
     0.28800
     0.26862
     0.40431
     0.07477
    -0.28385
     0.18138
     0.62724
     0.50124
     0.48185
     0.38493
     0.55939
     0.59816
     0.88893
     0.66601
     1.05370
     0.62724
     0.88893
     0.81139
     1.12155
     0.89863
     0.79201
     0.84047
     1.57710
     0.71447
     0.19108
     0.30739
     0.28800
     0.85986
     1.02463
     0.54970
    -0.39047
     0.06508
     0.77262
    -0.11908
    -1.01079
    -2.19326
    -1.67956
    -1.87341
    -2.83297
    -2.80389
    -2.06726
    -1.25310
    -2.23203
    -2.46465
    -2.67789
    -2.16419
    -1.87341
    -1.75710
    -1.35002
    -1.03986
    -0.10939
     0.44308
     0.77262
     0.85016
     1.66433
     1.83879
     1.92602
     2.50757
     2.81773
     2.53665
     1.96479
     1.09247
     1.24755
     1.70310
     1.96479
     1.73218
     1.40263
     1.39294
     1.21848
     0.68539
     0.57878
     1.08278
     0.47216
     0.54001
     0.54001
     0.39462
     0.46247
     0.35585
     0.47216
     0.55939
     0.48185
     0.54970
     0.32677
     0.23954
     0.34616
     0.26862
    -0.16754
     0.32677
    -0.02216
    -0.14816
    -0.03185
    -0.43893
    -0.24508
    -0.42924
    -0.67155
    -0.50678
    -0.37108
    -0.62309
    -0.85571
    -0.67155
    -0.51647
    -0.73940
    -0.79755
    -0.58432
    -0.55524
    -0.68124
    -0.60370
    -0.60370
    -0.42924
    -0.35170
    -0.62309
    -0.54555
    -0.24508
    -0.27416
    -0.47770
    -0.41955
    -0.27416
    -0.20631
    -0.21601
    -0.12877
    -0.13847
    -0.32262
    -0.28385
    -0.17724
    -0.24508
    -0.39047
    -0.25478
    -0.26447
    -0.03185
    -0.06093
    -0.23539
    -0.22570
    -0.09000
    -0.05123
    -0.16754
    -0.40016
    -0.01246
    -0.22570
    -0.14816
    -0.01246
     0.03600
    -0.09970
    -0.17724
    -0.13847
     0.00692
     0.08446
    -0.07062
    -0.26447
    -0.05123
    -0.01246
    -0.16754
    -0.28385
     0.30739
    -0.15785
    -0.34201
     0.02631
     0.22985
     0.04569
    -0.14816
    -0.17724
     0.13292
     0.32677
     0.20077
     0.00692
     0.29769
     0.36554
     0.38493
     0.19108
     0.61754
     0.91801
     0.34616
     0.51093
     0.69508
     1.11186
     0.86955
     0.80170
     0.55939
     0.95678
     1.47048
     0.50124
    -0.00277
     0.55939
    -1.45664
    -1.62141
    -0.47770
    -1.75710
    -3.03651
    -2.40650
    -2.68758
    -2.05757
    -1.70864
    -1.73772
    -2.18357
    -2.29988
    -2.26111
    -1.87341
    -1.42756
    -0.77817
    -0.40016
     0.14262
     0.37523
     1.08278
     1.21848
     1.06340
     1.37356
     1.19909
     1.12155
     1.06340
     0.75324
     1.00524
     0.75324
     0.83078
     0.82109
     0.66601
     0.89863
     0.82109
     0.50124
     0.93740
     0.85016
     0.36554
     0.60785
     0.56908
     0.54001
     0.54970
     0.24923
     0.31708
     0.56908
     0.54970
     0.34616
     0.13292
     0.16200
     0.17169
    -0.04154
     0.09415
     0.14262
    -0.23539
    -0.16754
    -0.14816
     0.02631
    -0.43893
    -0.34201
    -0.64247
    -0.17724
    -0.40016
    -0.16754
    -0.59401
    -0.47770
    -0.53586
    -0.58432
    -0.40016
    -0.16754
    -0.33231
    -0.33231
    -0.17724
    -0.34201
    -0.24508
    -0.41955
    -0.26447
    -0.16754
    -0.04154
    -0.16754
    -0.12877
    -0.21601
    -0.20631
    -0.04154
    -0.24508
     0.19108
    -0.11908
    -0.36139
    -0.06093
    -0.19662
    -0.07062
    -0.09970
    -0.08031
    -0.21601
     0.01661
    -0.19662
    -0.13847
    -0.24508
    -0.40985
    -0.15785
    -0.40985
    -0.06093
    -0.04154
    -0.53586
    -0.21601
    -0.29354
    -0.44862
    -0.36139
    -0.40985
    -0.41955
    -0.43893
    -0.27416
    -0.38078
    -0.49709
    -0.56493
    -0.45832
    -0.56493
    -0.47770
    -0.05123
    -0.65217
    -0.38078
    -0.25478
    -0.50678
    -0.63278
    -0.52616
    -0.36139
    -0.34201
    -0.07062
     0.09415
     0.14262
     0.06508
    -0.13847
    -0.08031
    -0.10939
     0.64662
     0.59816
     0.21046
     0.29769
     0.48185
     0.89863
     1.15063
     1.12155
     1.20878
     0.62724
     1.17971
     1.82910
     2.23618
     1.74187
     0.38493
    -0.75878
    -0.15785
    -1.47602
    -2.66819
    -1.86372
    -2.22234
    -2.12542
    -2.67789
    -5.10100
    -5.85701
    -4.66484
    -4.14144
    -3.44359
    -2.81358
    -3.24974
    -3.33697
    -3.22066
    -2.23203
    -0.85571
    -0.38078
     0.63693
     1.34448
     1.61587
     2.10049
     2.26526
     2.30403
     2.30403
     2.70142
     2.75957
     2.99219
     2.76927
     1.72248
     1.00524
     1.48986
     2.56573
     2.33311
     2.11987
     1.90664
     1.89695
     1.77095
     1.47048
     1.25725
     1.49956
     1.41233
     1.56740
     1.19909
     1.45109
     1.29602
     1.10217
     0.85986
     1.49956
     1.04401
     0.97617
     0.76293
     0.77262
     0.71447
     0.55939
     0.42370
     0.11354
     0.35585
     0.30739
     0.03600
     0.18138
    -0.07062
    -0.28385
    -0.38078
     0.00692
     0.15231
    -0.48739
    -0.21601
    -0.35170
    -0.25478
    -0.32262
    -0.30324
    -0.42924
    -0.29354
    -0.33231
    -0.35170
    -0.05123
    -0.17724
    -0.20631
    -0.76847
    -0.09000
     0.21046
    -0.09000
    -0.35170
    -0.22570
    -0.19662
    -0.09000
    -0.12877
    -0.14816
     0.02631
    -0.26447
     0.08446
    -0.02216
     0.09415
    -0.12877
    -0.12877
    -0.29354
     0.37523
    -0.04154
    -0.03185
    -0.08031
    -0.18693
     0.01661
     0.05538
    -0.04154
     0.17169
     0.03600
     0.12323
     0.03600
     0.11354
     0.01661
    -0.07062
    -0.28385
     0.25892
     0.33646
    -0.00277
     0.18138
     0.23954
     0.32677
     0.09415
     0.13292
     0.44308
     0.47216
     0.44308
     0.45277
     0.43339
     0.81139
     0.68539
     0.38493
     0.52062
     0.66601
     0.50124
     0.53031
     0.72416
     0.54001
     0.77262
     0.57878
     0.71447
     0.45277
     0.07477
     0.00692
     0.50124
     0.96647
     0.98586
     0.00692
    -0.40985
     0.27831
     0.56908
    -0.43893
    -1.56325
    -2.69727
    -3.19159
    -1.70864
    -2.70696
    -3.53082
    -2.13511
    -1.40818
    -1.88311
    -2.20296
    -2.43557
    -2.50342
    -2.02849
    -1.02048
    -0.50678
    -0.20631
     0.57878
     0.91801
     1.50925
     1.59648
     1.70310
     2.04233
     1.83879
     1.67402
     1.72248
     1.58679
     2.25557
     3.39928
     2.11987
     1.23786
     0.85986
     0.63693
     1.14094
     1.49956
     1.38325
     1.56740
     1.10217
     0.81139
     0.56908
     0.36554
    -0.02216
     0.03600
     0.14262
    -0.16754
    -0.47770
    -0.26447
     0.03600
    -0.14816
    -0.11908
    -0.14816
    -0.23539
    -0.17724
    -0.14816
     0.19108
     0.26862
     0.36554
     0.51093
     0.22985
     0.45277
     0.42370
     0.16200
     0.01661
     0.63693
     0.38493
     0.53031
     0.69508
     0.36554
     0.23954
     0.21046
     0.11354
     0.33646
     0.32677
     0.46247
    -0.00277
    -0.06093
    -0.10939
    -0.04154
    -0.42924
     0.21046
    -0.02216
    -0.38078
    -0.02216
    -0.06093
    -0.39047
    -0.31293
    -0.40985
    -0.41955
    -0.15785
    -0.23539
    -0.53586
    -0.32262
    -0.29354
     0.00692
    -0.52616
    -0.30324
    -0.08031
    -0.38078
    -0.27416
    -0.40985
    -0.39047
    -0.27416
    -0.29354
    -0.35170
    -0.11908
    -0.05123
    -0.10939
    -0.31293
    -0.11908
    -0.22570
    -0.49709
    -0.67155
    -0.14816
    -0.13847
     0.06508
    -0.10939
    -0.39047
    -0.25478
    -0.37108
    -0.42924
    -0.27416
    -0.19662
    -0.02216
    -0.16754
    -0.17724
     0.14262
    -0.03185
    -0.22570
     0.22015
     0.20077
     0.05538
     0.16200
     0.25892
     0.22015
     0.47216
     0.56908
     0.65631
     0.38493
     0.15231
     0.25892
     0.88893
     0.87924
     0.83078
    -0.28385
    -0.20631
     0.59816
     0.59816
    -0.03185
    -1.02048
    -2.60035
    -2.50342
    -2.02849
    -2.60035
    -2.02849
    -1.49541
    -1.49541
    -2.39681
    -2.45496
    -2.92020
    -2.14480
    -1.87341
    -1.15617
    -1.45664
    -0.57463
    -0.12877
     0.28800
     0.20077
     0.33646
     0.64662
     1.14094
     1.12155
     1.43171
     0.51093
    -0.74909
    -0.31293
     0.95678
     1.23786
     1.06340
     0.11354
    -0.05123
     0.06508
     0.06508
     0.08446
     0.08446
     0.18138
     0.48185
     0.39462
     0.49154
     0.20077
     0.36554
     0.22015
     0.24923
    -0.19662
     0.46247
     0.21046
     0.16200
     0.34616
     0.24923
     0.20077
     0.25892
    -0.05123
     0.11354
     0.30739
     0.37523
     0.15231
     0.16200
     0.41400
     0.30739
     0.19108
     0.52062
     0.43339
     0.09415
     0.29769
     0.26862
     0.33646
    -0.07062
    -0.13847
     0.03600
     0.20077
     0.30739
     0.06508
    -0.09000
    -0.05123
    -0.16754
    -0.18693
    -0.26447
    -0.09000
    -0.51647
    -0.41955
    -0.30324
    -0.09000
    -0.20631
    -0.41955
    -0.53586
    -0.08031
    -0.10939
    -0.40016
    -0.35170
    -0.52616
    -0.70063
    -0.43893
    -0.70063
    -0.18693
    -0.55524
    -0.54555
    -0.24508
    -0.53586
    -0.55524
    -0.67155
    -0.68124
    -0.83632
    -0.64247
    -0.36139
    -0.60370
    -0.68124
    -0.61340
    -0.76847
    -1.19494
    -0.34201
    -0.70063
    -1.19494
    -1.25310
    -1.37910
    -1.19494
    -1.34033
    -1.48572
    -1.52449
    -1.31125
    -1.32094
    -1.50510
    -1.56325
    -1.56325
    -1.21433
    -1.38879
    -0.93325
    -0.57463
    -0.79755
    -0.33231
    -0.12877
     0.03600
     0.04569
     0.15231
     0.37523
     0.56908
     0.87924
     1.01494
     0.85986
     0.95678
     0.73385
     0.90832
     1.22817
     1.58679
     1.10217
     1.20878
     1.00524
     1.48986
     1.42202
     0.47216
     0.92770
    -0.23539
    -1.07863
     0.41400
    -1.11740
    -1.86372
    -1.08833
    -1.46633
    -1.37910
    -0.76847
    -1.14648
    -1.43725
    -1.47602
    -1.21433
    -0.89448
    -0.48739
     0.05538
     0.46247
     1.21848
     1.90664
     2.29434
     2.61419
     2.70142
     2.89527
     3.14727
     3.71913
     3.69974
     3.44774
     3.86451
     3.73851
     3.89359
     3.89359
     3.49620
     3.53497
     3.44774
     3.48651
     3.30235
     3.05035
     2.85650
     2.53665
     2.00356
     1.92602
     1.96479
     1.26694
     1.01494
     0.79201
     0.38493
     0.12323
    -0.09000
    -0.54555
    -0.52616
    -0.63278
    -0.84601
    -1.03986
    -1.17556
    -1.49541
    -1.67956
    -1.91218
    -1.42756
    -1.73772
    -2.03818
    -1.92188
    -1.96065
    -1.85403
    -1.80557
    -2.16419
    -1.89280
    -2.05757
    -1.91218
    -1.91218
    -1.89280
    -1.95095
    -1.98003
    -1.93157
    -1.51479
    -1.51479
    -1.57295
    -1.55356
    -1.67956
    -1.32094
    -1.35971
    -1.49541
    -1.26279
    -1.28217
    -0.92355
    -1.10771
    -1.12710
    -0.95263
    -1.16586
    -1.28217
    -1.02048
    -0.85571
    -1.14648
    -1.19494
    -1.03986
    -1.11740
    -0.94294
    -1.11740
    -1.32094
    -1.08833
    -0.96232
    -0.95263
    -0.94294
    -1.22402
    -1.11740
    -1.39848
    -1.20463
    -0.50678
    -0.95263
    -0.87509
    -0.96232
    -0.82663
    -0.66186
    -0.76847
    -0.92355
    -0.75878
    -0.62309
    -0.48739
    -0.49709
    -0.40985
    -0.38078
    -0.58432
    -0.72001
    -0.17724
    -0.38078
    -0.37108
    -0.23539
    -0.08031
     0.07477
     0.06508
     0.18138
     0.38493
     0.21046
     0.84047
     0.81139
     0.94709
     1.22817
     1.34448
     0.70478
     1.62556
     2.09080
     1.57710
     1.74187
     2.34280
     3.18604
     2.80804
     2.32341
     0.77262
     0.59816
     0.97617
    -1.89280
    -0.72970
    -0.01246
    -2.59065
    -2.04788
    -1.09802
    -3.14312
    -4.11237
    -4.18021
    -3.60836
    -2.67789
    -2.12542
    -1.99941
    -2.29988
    -1.83464
    -1.24340
    -0.43893
     0.50124
     1.26694
     1.60617
     1.72248
     2.13926
     2.67234
     2.48819
     2.29434
     2.61419
     2.79834
     2.78865
     1.89695
     0.99555
     1.09247
     1.27663
     1.81941
     1.51894
     1.32509
     0.99555
     0.78232
     0.20077
     0.62724
     0.47216
     0.37523
     0.47216
     0.21046
     0.32677
     0.28800
     0.12323
     0.40431
     0.38493
     0.31708
     0.14262
     0.40431
     0.38493
     0.25892
    -0.09000
     0.20077
     0.45277
     0.11354
     0.13292
     0.08446
    -0.21601
    -0.11908
     0.03600
    -0.03185
    -0.13847
    -0.02216
    -0.02216
    -0.03185
     0.01661
     0.20077
    -0.10939
    -0.17724
     0.34616
     0.03600
     0.30739
     0.30739
     0.36554
     0.40431
     0.82109
     0.76293
     0.54001
     0.57878
     0.58847
     0.54001
     0.72416
     0.77262
     0.58847
     0.31708
     0.68539
     0.47216
     0.27831
     0.53031
     0.26862
     0.14262
     0.00692
    -0.08031
     0.15231
    -0.06093
     0.05538
    -0.27416
    -0.06093
     0.03600
    -0.15785
    -0.58432
    -0.00277
    -0.15785
    -0.11908
    -0.09000
    -0.04154
    -0.40016
    -0.33231
    -0.23539
    -0.22570
    -0.23539
    -0.15785
    -0.26447
    -0.21601
    -0.00277
    -0.17724
    -0.72001
    -0.27416
    -0.06093
    -0.30324
    -0.19662
     0.30739
     0.14262
     0.07477
     0.03600
     0.35585
     0.78232
     0.70478
     0.48185
     0.24923
     0.29769
     0.54970
     0.46247
     0.45277
     0.83078
     0.38493
     0.86955
     1.08278
     0.13292
    -0.25478
    -0.31293
     0.64662
     1.17971
     1.38325
    -0.15785
    -0.72001
     0.00692
     0.01661
    -1.06894
    -2.40650
    -3.34666
    -2.08665
    -2.21265
    -3.66652
    -3.42420
    -1.77649
    -1.56325
    -2.09634
    -2.53250
    -2.53250
    -1.95095
    -1.65049
    -1.06894
    -0.38078
     0.35585
     1.01494
     1.58679
     2.08110
     1.91633
     2.22649
     2.15864
     1.87756
     1.64494
     1.44140
     1.28632
     1.24755
     1.11186
     0.76293
     0.89863
     1.18940
     0.90832
     0.68539
     0.71447
     1.02463
     0.50124
     0.61754
     0.95678
     0.85016
     0.82109
     0.91801
     1.13124
     1.03432
     1.07309
     1.10217
     0.82109
     0.94709
     0.66601
     0.89863
     0.59816
     0.97617
     0.81139
     0.70478
     0.70478
     0.58847
     0.54970
     0.46247
     0.24923
     0.52062
     0.38493
     0.26862
     0.05538
     0.06508
    -0.05123
    -0.02216
    -0.44862
    -0.08031
    -0.37108
    -0.46801
    -0.26447
    -0.39047
    -0.38078
    -0.54555
    -0.59401
    -0.21601
    -0.04154
     0.25892
     0.10385
     0.06508
     0.23954
     0.60785
     0.43339
     0.67570
     0.77262
     0.54001
     0.71447
     0.68539
     0.78232
     0.76293
     0.55939
     0.43339
     0.71447
     0.47216
     0.16200
     0.08446
     0.09415
     0.00692
    -0.26447
    -0.19662
     0.09415
    -0.18693
    -0.16754
     0.01661
    -0.25478
    -0.09970
    -0.32262
    -0.34201
    -0.16754
    -0.20631
    -0.36139
    -0.25478
    -0.05123
    -0.27416
    -0.30324
    -0.70063
    -0.16754
    -0.58432
    -0.99140
    -0.66186
    -0.40985
     0.06508
    -0.39047
    -0.60370
    -0.38078
    -0.37108
     0.13292
     0.00692
     0.00692
     0.18138
     0.17169
     0.11354
     0.69508
     1.20878
     1.10217
     1.08278
    -0.09000
    -0.50678
     0.14262
     1.59648
     1.98418
     0.75324
    -1.34033
    -1.59233
    -1.48572
    -2.26111
    -2.52281
    -2.28050
    -3.96698
    -3.72467
    -2.93958
    -4.32560
    -4.02514
    -2.60035
    -2.49373
    -2.52281
    -2.61973
    -1.69895
    -1.05925
    -0.43893
     0.21046
     0.80170
     1.68371
     2.31372
     2.52696
     3.27327
     2.81773
     2.91465
     3.06973
     2.79834
     2.84681
     2.62388
     2.38157
     1.79033
     0.81139
     0.47216
     0.57878
     1.09247
     0.77262
     0.72416
    -0.00277
     0.41400
    -0.16754
    -0.51647
    -0.54555
    -0.40985
    -0.38078
    -0.48739
    -0.39047
    -0.49709
    -0.23539
    -0.29354
    -0.26447
    -0.31293
    -0.21601
    -0.14816
    -0.37108
    -0.03185
     0.11354
    -0.03185
    -0.07062
    -0.05123
    -0.02216
     0.01661
     0.20077
    -0.08031
     0.43339
     0.28800
     0.52062
     0.37523
     0.32677
     0.33646
     0.13292
     0.18138
     0.41400
     0.04569
    -0.02216
    -0.06093
    -0.00277
    -0.31293
    -0.46801
    -0.48739
    -0.60370
    -0.64247
    -0.58432
    -0.96232
    -0.99140
    -1.00109
    -1.01079
    -1.09802
    -0.54555
    -0.94294
    -1.11740
    -0.73940
    -0.72970
    -0.64247
    -0.72001
    -0.67155
    -0.39047
    -0.40985
    -0.20631
    -0.18693
    -0.15785
    -0.14816
    -0.12877
    -0.40016
     0.23954
     0.04569
    -0.14816
     0.12323
    -0.10939
     0.19108
     0.09415
    -0.22570
    -0.22570
    -0.03185
     0.21046
     0.01661
     0.04569
    -0.11908
    -0.24508
    -0.42924
    -0.19662
     0.19108
    -0.16754
    -0.33231
    -0.04154
    -0.23539
    -0.07062
    -0.42924
    -0.31293
    -0.13847
     0.06508
     0.12323
    -0.15785
    -0.04154
    -0.08031
     0.03600
    -0.22570
     0.25892
    -0.03185
     0.21046
     0.26862
     0.14262
     0.27831
     0.22985
     0.01661
     0.04569
     0.16200
     0.68539
     0.57878
     0.57878
     0.25892
    -0.32262
     0.10385
     0.81139
     0.11354
    -0.10939
    -1.51479
    -2.24173
    -0.87509
    -2.55188
    -2.49373
    -1.35971
    -1.64079
    -2.27080
    -2.38711
    -2.47434
    -2.16419
    -2.14480
    -2.26111
    -1.68926
    -1.16586
    -1.07863
    -0.59401
    -0.35170
     0.19108
     0.47216
     0.52062
     0.74355
     0.62724
     0.70478
     0.77262
     0.86955
     0.61754
     0.47216
     0.37523
     0.33646
     0.74355
     0.32677
     0.27831
     0.25892
     0.28800
     0.33646
     0.23954
     0.07477
     0.13292
     0.16200
     0.12323
    -0.01246
     0.12323
    -0.14816
    -0.34201
    -0.64247
    -0.02216
    -0.23539
    -0.43893
    -0.39047
    -0.68124
    -0.56493
    -0.73940
    -0.67155
    -0.75878
    -0.86540
    -0.83632
    -0.91386
    -1.04956
    -0.99140
    -0.89448
    -1.30156
    -0.83632
    -0.82663
    -1.08833
    -0.60370
    -0.80724
    -0.72970
    -0.64247
    -0.60370
    -0.40016
    -0.18693
    -0.18693
    -0.08031
     0.15231
     0.31708
     0.27831
     0.26862
     0.36554
     0.87924
     0.50124
     0.72416
     0.65631
     0.77262
     0.86955
     0.83078
     0.71447
     0.75324
     0.73385
     0.78232
     0.62724
     0.81139
     0.66601
     0.49154
     0.25892
     0.79201
     0.50124
     0.31708
     0.32677
     0.20077
     0.26862
     0.12323
     0.23954
     0.16200
     0.06508
     0.10385
     0.10385
     0.19108
    -0.01246
    -0.08031
    -0.23539
     0.12323
     0.16200
    -0.11908
     0.01661
    -0.31293
     0.12323
    -0.17724
    -0.10939
    -0.08031
     0.04569
    -0.26447
    -0.31293
     0.11354
     0.22015
     0.01661
    -0.01246
     0.30739
     0.57878
     0.30739
     0.52062
     0.72416
     0.53031
     0.86955
     0.99555
     1.00524
     1.01494
     1.42202
     1.93572
     1.48017
     1.38325
     1.69341
     2.44942
     2.85650
     2.87588
     1.44140
    -0.03185
     0.49154
    -1.13679
    -2.51311
    -0.27416
    -1.71833
    -2.71666
    -1.10771
    -2.71666
    -4.49037
    -4.36437
    -4.35468
    -3.78282
    -3.19159
    -1.90249
    -2.41619
    -2.51311
    -1.74741
    -0.96232
    -0.15785
     0.54001
     0.98586
     1.54802
     1.91633
     2.00356
     2.08110
     2.13926
     2.06172
     2.03264
     1.64494
     2.29434
     2.20711
     1.70310
     0.78232
     0.69508
     1.15063
     1.39294
     1.21848
     0.96647
     0.90832
     0.73385
     0.59816
     0.55939
     0.67570
     0.41400
     0.22985
     0.35585
     0.54970
     0.26862
     0.48185
     0.54970
     0.28800
     0.38493
     0.12323
     0.23954
     0.55939
     0.47216
     0.31708
     0.15231
     0.28800
     0.32677
     0.10385
     0.05538
     0.45277
     0.21046
    -0.03185
     0.31708
     0.22015
    -0.01246
     0.01661
     0.00692
     0.29769
    -0.19662
    -0.01246
    -0.25478
    -0.10939
    -0.40016
    -0.27416
    -0.62309
    -0.11908
    -0.42924
    -0.56493
    -0.43893
    -0.58432
    -0.50678
    -0.72970
    -0.63278
    -0.60370
    -0.59401
    -0.55524
    -0.81694
    -0.54555
    -0.40016
    -0.49709
    -0.65217
    -0.14816
    -0.35170
    -0.46801
    -0.33231
    -0.27416
    -0.20631
    -0.39047
    -0.34201
     0.01661
     0.07477
     0.04569
    -0.01246
    -0.11908
     0.08446
     0.11354
    -0.10939
    -0.09970
     0.24923
     0.02631
     0.23954
     0.21046
     0.20077
    -0.12877
     0.13292
     0.13292
     0.30739
     0.41400
     0.11354
     0.26862
     0.18138
     0.20077
     0.62724
     0.15231
     0.86955
     0.50124
     0.86955
     0.79201
     0.47216
     0.54001
     0.31708
     0.48185
     0.65631
     1.03432
     1.13124
     0.92770
     0.88893
     0.24923
     0.22985
     0.39462
     1.55771
     1.73218
     0.82109
    -0.02216
    -0.04154
     0.45277
    -0.71032
    -1.25310
    -1.57295
    -3.31759
    -2.69727
    -1.85403
    -3.81190
    -3.44359
    -1.86372
    -2.51311
    -2.28050
    -2.55188
    -2.65850
    -1.93157
    -1.72803
    -0.80724
    -0.26447
     0.36554
     1.33479
     1.82910
     2.28465
     2.39126
     2.36218
     2.58511
     2.43003
     2.07141
     2.01326
     2.18772
     1.47048
     1.60617
     1.63525
     1.34448
     1.16032
     0.93740
     0.66601
     0.92770
     0.83078
     0.81139
     0.63693
     0.65631
     0.46247
     0.44308
     0.24923
     0.63693
     0.25892
     0.17169
     0.40431
     0.14262
     0.24923
     0.18138
     0.05538
     0.22015
     0.31708
     0.35585
     0.22015
     0.01661
     0.28800
     0.27831
     0.04569
     0.43339
     0.42370
     0.07477
     0.42370
     0.49154
     0.48185
     0.32677
     0.11354
     0.18138
     0.41400
     0.67570
     0.42370
     0.31708
     0.22985
     0.21046
     0.03600
     0.37523
     0.54970
     0.10385
     0.08446
    -0.08031
     0.31708
    -0.09000
    -0.18693
    -0.17724
    -0.10939
    -0.15785
    -0.07062
    -0.14816
    -0.35170
    -0.44862
    -0.60370
    -0.55524
    -0.05123
    -0.30324
    -0.41955
    -0.34201
    -0.67155
    -0.21601
    -0.35170
    -0.51647
    -0.43893
    -0.29354
    -0.24508
    -0.39047
    -0.21601
    -0.32262
    -0.09970
    -0.43893
     0.28800
     0.10385
    -0.23539
    -0.05123
     0.02631
     0.01661
     0.01661
    -0.21601
     0.07477
     0.13292
     0.12323
    -0.05123
    -0.19662
    -0.00277
     0.33646
     0.25892
     0.66601
     0.62724
     0.53031
     0.58847
     0.97617
     0.94709
     0.97617
     0.77262
     0.63693
     0.85016
     0.97617
     1.12155
     1.19909
     1.13124
     1.50925
     1.09247
    -0.16754
    -0.15785
    -0.43893
     1.10217
     1.47048
     0.97617
    -1.10771
    -1.85403
    -1.72803
    -1.73772
    -2.46465
    -3.19159
    -4.27714
    -2.89112
    -3.72467
    -4.84899
    -4.05421
    -1.89280
    -2.17388
    -2.65850
    -2.31927
    -2.08665
    -1.45664
    -0.94294
    -0.03185
     0.87924
     1.58679
     2.70142
     2.74988
     2.94373
     2.99219
     2.81773
     2.52696
     3.06004
     3.11820
     2.67234
     2.26526
     1.02463
     0.59816
     0.74355
     1.16032
     1.22817
     1.00524
     0.68539
     0.39462
     0.00692
    -0.15785
    -0.17724
    -0.45832
    -0.19662
     0.02631
    -0.50678
    -0.33231
    -0.32262
    -0.19662
    -0.47770
    -0.43893
    -0.49709
    -0.23539
    -0.24508
    -0.09970
    -0.22570
    -0.10939
    -0.12877
    -0.33231
    -0.19662
     0.27831
    -0.00277
     0.00692
     0.24923
     0.22015
     0.36554
     0.35585
     0.15231
     0.40431
     0.33646
     0.60785
     0.43339
     0.31708
     0.38493
     0.38493
     0.01661
     0.54970
     0.25892
     0.11354
     0.29769
     0.27831
     0.11354
     0.31708
     0.01661
     0.18138
    -0.05123
     0.17169
     0.08446
     0.19108
     0.00692
    -0.15785
    -0.25478
     0.08446
     0.10385
    -0.07062
    -0.01246
    -0.34201
    -0.19662
    -0.31293
    -0.30324
    -0.19662
    -0.31293
    -0.37108
    -0.41955
    -0.39047
    -0.27416
    -0.48739
    -0.69094
    -0.57463
    -0.26447
    -0.50678
    -0.54555
    -0.66186
    -0.68124
    -0.67155
    -0.62309
    -0.72970
    -0.60370
    -0.45832
    -0.65217
    -0.61340
    -0.34201
    -0.65217
    -0.78786
    -0.70063
    -0.07062
    -0.11908
    -0.05123
     0.06508
     0.04569
     0.26862
     0.30739
     0.34616
     0.35585
     0.64662
     0.41400
     0.68539
     0.85016
     1.17001
     1.48017
     0.68539
     0.38493
     0.18138
     0.43339
     1.77095
     1.63525
     0.44308
    -0.77817
    -0.96232
    -0.31293
    -1.01079
    -1.41787
    -1.83464
    -3.58898
    -3.41451
    -2.75543
    -4.57760
    -3.70529
    -2.19326
    -3.05589
    -3.21097
    -3.22066
    -2.90081
    -2.34834
    -1.98972
    -1.49541
    -0.97202
     0.07477
     0.23954
     0.71447
     1.21848
     1.42202
     1.13124
     1.28632
     1.79033
     1.13124
     1.17971
     0.85986
     0.70478
     0.65631
     0.37523
     0.44308
     0.40431
     0.05538
     0.07477
    -0.07062
     0.32677
     0.12323
    -0.09970
    -0.31293
     0.22015
     0.01661
     0.00692
    -0.06093
    -0.00277
    -0.13847
     0.03600
     0.05538
     0.22985
     0.07477
     0.03600
    -0.16754
    -0.02216
     0.03600
     0.05538
    -0.34201
    -0.13847
    -0.00277
    -0.17724
     0.16200
    -0.01246
     0.04569
     0.21046
     0.02631
     0.10385
     0.23954
     0.19108
     0.28800
     0.19108
     0.30739
     0.34616
     0.03600
     0.15231
     0.54970
     0.13292
     0.13292
     0.21046
     0.05538
    -0.10939
    -0.10939
    -0.15785
     0.19108
     0.02631
    -0.00277
     0.16200
     0.00692
     0.08446
    -0.13847
    -0.22570
     0.18138
    -0.04154
     0.16200
     0.09415
    -0.02216
    -0.05123
     0.15231
     0.10385
    -0.01246
    -0.10939
    -0.02216
    -0.38078
    -0.18693
    -0.07062
    -0.35170
    -0.72970
     0.00692
    -0.19662
    -0.30324
    -0.07062
    -0.38078
    -0.60370
    -0.37108
    -0.50678
    -0.27416
    -0.35170
    -0.37108
    -0.38078
    -0.17724
    -0.19662
    -0.12877
    -0.40016
    -0.36139
    -0.32262
    -0.42924
     0.07477
     0.37523
    -0.05123
    -0.12877
     0.11354
     0.30739
     0.55939
     0.58847
     0.13292
     0.42370
     0.36554
     0.71447
     0.53031
     0.50124
     0.57878
     0.44308
     0.98586
     1.17001
     0.68539
     0.45277
     0.84047
     1.38325
     1.40263
     1.62556
     0.63693
     0.27831
     0.97617
    -0.41955
    -0.40016
    -0.74909
    -2.16419
    -1.30156
    -1.63110
    -3.27882
    -3.66652
    -3.55990
    -3.58898
    -2.87173
    -2.11572
    -2.48404
    -2.64881
    -3.03651
    -2.51311
    -1.97034
    -0.95263
    -0.46801
     0.23954
     0.90832
     1.10217
     1.50925
     1.67402
     2.11987
     2.04233
     1.79033
     0.80170
     0.69508
     1.17001
     1.25725
     1.14094
     1.16032
     0.92770
     0.38493
     0.64662
     0.64662
     0.29769
     0.28800
     0.25892
     0.25892
     0.09415
     0.10385
     0.27831
     0.30739
     0.23954
     0.26862
     0.06508
     0.36554
     0.37523
     0.28800
     0.19108
     0.61754
     0.18138
     0.39462
     0.55939
     0.40431
     0.38493
     0.19108
     0.28800
     0.60785
     0.72416
     0.52062
     0.46247
     0.38493
     0.49154
     0.56908
     0.29769
     0.77262
     0.32677
     0.17169
     0.59816
     0.61754
     0.56908
     0.22015
     0.13292
     0.24923
     0.34616
     0.30739
     0.09415
    -0.06093
    -0.11908
     0.29769
    -0.09970
     0.05538
     0.38493
