# Supplementary material for: Software algorithm and hardware design for real-time implementation of new spectral estimator
Source: Biomed Eng Online. 2014 May 9;13:61. doi: 10.1186/1475-925X-13-61 (PMC4057578; doi:10.1186/1475-925X-13-61)
Supplement: Additional file 2 — txtfiles.zip. [file 1475-925X-13-61-S2.zip › FILE008.TXT]

     0.43546
     0.62688
     0.67952
     0.82309
     0.63167
     0.38760
    -0.00481
    -0.06703
    -0.28238
    -0.29673
    -0.31587
    -0.63172
    -0.76093
    -0.68436
    -0.74179
    -0.61737
    -0.86621
    -1.01935
    -1.12942
    -1.11985
    -1.16292
    -1.07678
    -0.93800
    -0.34937
    -0.33980
    -0.47858
    -0.13881
    -0.16752
    -0.13881
    -0.11488
    -0.22495
     0.31582
     0.73695
     0.63167
     0.33496
     0.73695
     0.82787
     0.79916
     0.44024
     0.30146
     0.57902
     0.69388
     0.96666
     1.22508
     0.90444
     0.22011
    -0.35416
    -0.45466
    -0.17231
     0.06218
    -0.33023
    -0.46423
    -0.53123
    -0.67958
    -0.86143
    -0.69393
    -0.46901
    -0.62694
    -0.69393
    -0.78965
    -0.72743
    -0.52644
    -0.36852
    -0.22495
     0.00476
    -0.04788
    -0.09095
    -0.19145
    -0.19624
    -0.26802
    -0.17231
    -0.12445
     0.00954
    -0.18666
    -0.38766
    -0.41159
    -0.43073
    -0.44509
    -0.63651
    -0.67479
    -0.51687
    -0.42116
    -0.45944
    -0.54558
    -0.53601
    -0.50730
    -0.56472
    -0.55515
    -0.26802
    -0.29673
    -0.27280
    -0.11010
    -0.06224
    -0.05267
     0.03347
     0.18182
     0.42589
     0.52638
     0.65081
     0.66516
     0.66038
     0.89009
     0.98580
     0.89009
     1.18201
     1.23943
     1.19636
     1.34950
     1.45000
     1.27293
     0.89966
     0.52638
     0.11483
     0.17225
     0.20097
     0.24404
     0.26318
     0.40196
     0.64124
     0.54074
     0.40196
     0.17225
    -0.01438
     0.70345
     0.78002
     0.73695
     0.10047
    -1.23470
    -1.18685
     0.15311
     1.00973
     0.67952
     0.13397
    -0.17709
    -0.61737
    -0.75136
    -0.84707
    -0.58387
    -0.65565
    -0.59822
    -0.37330
    -0.19145
     0.05261
     0.12918
     0.11004
     0.24882
     0.43546
     0.47374
     0.43067
     0.51681
     0.45460
     0.41153
     0.36367
     0.56467
     0.52160
     0.30146
     0.40674
     0.41153
     0.44503
     0.39717
     0.31103
     0.32539
     0.15790
     0.05261
    -0.18188
    -0.20102
    -0.10531
    -0.24409
    -0.50730
    -0.24409
    -0.36373
    -0.58865
    -0.57908
    -0.40680
    -0.42116
    -0.45466
    -0.53601
    -0.47380
    -0.36373
    -0.11488
     0.12440
     0.14354
     0.04304
     0.31582
     0.40196
     0.28232
     0.04304
    -0.45466
    -0.24409
     0.08611
    -0.08138
    -0.14838
    -0.22495
    -0.31109
    -0.22495
    -0.33502
    -0.46901
    -0.72265
    -0.67001
    -0.58865
    -0.60779
    -0.36373
    -0.33502
    -0.53601
    -0.68915
    -0.39244
    -0.19624
    -0.22495
    -0.34459
    -0.39723
    -0.33980
    -0.33980
    -0.25366
    -0.15317
    -0.35416
    -0.33980
    -0.42116
    -0.41637
    -0.05267
    -0.04310
    -0.19145
    -0.08617
    -0.13881
     0.02869
     0.17704
    -0.05745
    -0.04310
     0.06218
     0.08133
     0.08133
     0.11004
     0.12918
     0.08611
     0.04783
     0.38282
     0.33496
     0.23925
     0.43546
     0.40674
     0.50246
     0.65559
     0.63645
     0.72738
     0.78002
     0.99537
     0.93794
     0.98101
     1.05280
     0.97144
     0.77523
     0.53117
    -0.01438
    -0.89971
    -0.88536
    -0.55994
    -0.42116
    -0.62215
    -0.57908
    -0.87100
    -1.07678
    -1.24427
    -1.34956
    -1.30170
    -1.03371
    -0.77529
    -0.51208
    -0.16752
     0.31103
     0.34453
     0.48331
     0.47853
     0.71781
     0.92358
     0.91401
     0.84702
     0.64602
     0.60295
     0.64602
     0.65081
     0.50246
     0.48331
     0.37803
     0.14354
     0.40196
     0.34453
    -0.01917
    -0.04788
    -0.14838
    -0.17231
    -0.37330
    -0.32545
    -0.08138
    -0.07660
     0.03347
     0.15311
     0.22968
     0.11483
    -0.04310
    -0.29673
     0.11004
     0.47374
     0.47853
     0.58381
     0.49767
     0.43067
     0.61731
     0.69866
     0.65559
     0.62209
     0.42589
     0.52638
     0.26796
     0.16747
    -0.13881
    -0.67001
    -0.62694
    -0.27280
    -0.28238
    -0.37330
    -0.57908
    -0.71308
    -1.24427
    -1.07678
    -0.82793
    -0.84707
    -0.71786
    -0.48816
    -0.49294
    -0.17231
    -0.16274
     0.08133
    -0.11967
     0.16268
     0.22489
     0.53595
     0.68431
     0.52160
     0.14832
     0.09568
     0.18182
     0.20575
     0.21054
     0.22968
     0.34932
     0.43067
     0.65559
     0.81830
     0.46417
     0.20097
    -0.08617
    -0.53601
    -0.33980
    -0.40202
    -0.34459
    -0.09574
    -0.13402
    -0.15795
    -0.35895
    -0.61258
    -0.80400
    -0.71308
    -0.63172
    -0.64129
    -0.64129
    -0.33502
     0.07654
     0.06697
     0.05740
     0.30625
     0.35889
     0.40674
     0.55988
     0.47374
     0.49288
     0.37325
     0.32060
     0.33975
     0.22968
     0.18661
     0.01911
    -0.14838
    -0.22016
    -0.86143
    -1.02414
    -0.91407
    -0.57430
    -0.55994
    -0.74658
    -0.86143
    -1.03371
    -1.04328
    -1.07199
    -0.98107
    -0.65086
    -0.56951
    -0.60301
    -0.79443
    -0.43551
    -0.23452
    -0.15795
    -0.03353
     0.06218
    -0.00481
     0.11004
     0.31582
     0.39239
     0.34453
     0.47374
     0.42110
     0.48331
     0.36846
     0.27275
     0.09568
     0.35889
     0.48331
     0.34453
     0.26318
     0.25839
     0.08611
    -0.05267
    -0.08138
     0.11483
     0.31582
     0.30146
     0.29189
     0.12440
     0.29668
    -0.19145
    -0.29673
    -0.23931
     0.12440
     0.09568
     0.18182
     0.14354
     0.06697
    -0.03353
    -0.10052
    -0.08617
     0.01433
     0.04304
    -0.04310
     0.02390
     0.09568
     0.14354
     0.10047
     0.06218
     0.39239
     0.28232
     0.21054
     0.28232
     0.17704
     0.11004
     0.05261
     0.13875
     0.20575
     0.17704
     0.27275
     0.04304
     0.04304
     0.10047
     0.06697
    -0.23452
    -0.00003
     0.05740
    -0.02396
    -0.11967
    -0.51687
    -0.53601
    -0.60779
    -0.40202
    -0.26323
    -0.41159
    -0.51208
    -0.81357
    -0.80400
    -0.36852
    -0.20102
    -0.22495
    -0.07660
     0.15311
     0.13875
     0.42110
     0.61731
     0.56467
     0.30625
     0.17704
     0.27275
     0.54074
     0.62688
     0.52160
     0.27753
     0.34932
     0.09090
    -0.09095
    -0.22973
    -0.30152
    -0.66044
    -0.50251
    -0.40680
    -0.32066
    -0.39244
    -0.36852
    -0.35416
    -0.26323
    -0.23931
    -0.21059
    -0.31587
    -0.36852
    -0.21538
    -0.20102
    -0.35416
    -0.11488
    -0.49294
    -0.82314
    -0.68436
    -0.56472
    -0.52644
     0.02869
     0.31103
     0.06697
    -0.25366
    -0.31109
    -0.60779
    -0.21538
     0.17225
     0.26796
     0.26796
     0.24404
    -0.05267
    -0.56472
    -0.30630
    -0.66044
    -0.92843
    -0.21538
     1.65578
     2.13912
     0.22011
    -0.65086
    -0.63651
    -0.09095
     0.57902
     1.07194
     1.22986
     1.56485
     1.71799
     1.64142
     1.60313
     1.57921
     1.11501
     0.92358
     0.74173
     0.87094
     1.16286
     1.26815
     1.14851
     0.66038
     0.42589
     0.54553
     0.33975
     0.39717
     0.64602
     0.45939
     0.51203
    -0.05745
    -0.32545
    -0.27280
    -0.16752
    -0.18188
    -0.03353
    -0.03831
    -0.22495
    -0.29673
    -0.49773
    -0.55515
    -0.48337
    -0.50730
    -0.28716
    -0.38766
    -0.53601
    -0.30630
    -0.23931
    -0.16752
    -0.24888
    -0.12924
    -0.16752
     0.00476
     0.12918
     0.15311
     0.12918
     0.21054
     0.20575
     0.20575
     0.43067
     0.51203
     0.31103
     0.52638
     0.51203
     0.37803
     0.19618
    -0.06703
    -0.29673
    -0.21059
    -0.01438
     0.59338
     0.88051
     0.89009
     0.60774
     0.29668
     0.07176
     0.23446
     0.21054
     0.39717
     0.48810
     0.14832
    -0.17709
    -0.84707
    -2.14874
    -1.75154
    -0.54080
     0.27753
     0.51681
    -0.12924
    -1.69890
    -2.37845
    -2.95272
    -2.94315
    -2.04825
    -0.84229
     0.23925
     0.55031
     0.77045
     0.39239
     0.54553
     1.07194
     1.18201
     0.84702
    -0.15317
    -0.12924
     0.08133
     0.44981
     0.62688
     0.75609
     1.03844
     0.96187
     0.71781
    -0.16752
    -0.80879
    -1.40698
    -1.15813
    -0.88057
    -0.48816
    -0.38766
    -0.47858
    -0.36373
    -0.48337
    -0.41159
    -0.50730
    -0.09574
    -0.04788
    -0.31587
    -0.39723
    -0.24888
     0.20097
     0.26796
     0.22489
     0.21532
     0.20575
     0.10047
    -0.09574
    -0.04788
    -0.01917
    -0.32545
    -0.56951
    -0.91886
    -1.07199
    -1.52662
    -1.94775
    -1.81376
    -1.00500
    -0.27759
    -0.49773
    -0.84707
    -1.29691
    -1.20599
    -1.00978
    -0.43551
    -0.20581
     0.09568
     0.88051
     0.88051
     0.47853
    -0.33980
    -0.06703
     1.19636
     1.98598
     0.91880
    -0.40680
    -0.18188
     0.18182
     0.50724
     0.65559
     0.68431
     0.31582
    -0.47858
    -1.14378
    -1.46441
    -0.81836
    -0.50251
    -0.38766
    -0.55037
    -0.92364
    -1.10071
    -1.38784
    -1.47398
    -1.50269
    -1.25384
    -1.09592
    -0.99064
    -0.78007
    -0.70351
    -0.47380
    -0.54558
    -0.20581
     0.05740
     0.08133
     0.27753
     0.44981
     0.37325
     0.39717
    -0.00003
    -0.15795
    -0.11967
     0.37803
     1.48350
     2.56025
     2.24919
     1.29207
     0.71781
     0.38282
     0.75609
     0.91401
     1.19636
     1.21550
     1.06237
     0.87573
     0.61252
     0.15311
    -0.35895
    -0.53601
     0.25361
     1.64142
     1.46914
     0.32539
    -0.20581
    -0.23931
     0.49288
     0.88051
     1.11979
     1.53614
     1.42607
     1.45478
     1.30164
     1.20593
     1.09108
     1.00015
     0.91880
     0.75130
     0.55031
     0.27275
    -0.00481
    -0.48816
    -0.59344
    -1.09592
    -2.51723
    -2.08175
    -0.75615
    -0.71786
    -1.47877
    -2.12003
    -2.83308
    -2.64166
    -2.68473
    -2.59859
    -1.94297
    -1.60798
    -1.39741
    -0.69872
    -0.54080
    -0.40680
    -0.79443
    -0.43551
    -0.38287
    -0.22016
     0.30146
     0.66038
     0.48810
     0.25361
     0.21532
     0.40196
     0.18661
    -0.17231
    -0.61258
    -0.91407
    -0.79922
    -0.31587
    -0.26323
    -0.64129
    -0.65565
    -0.73222
    -0.78965
    -0.31587
     0.53117
     1.09108
     0.96187
     0.63167
     0.49767
     0.98101
     1.13415
     1.26815
     1.29686
     1.61271
     1.95248
     2.08169
     1.73234
     0.95230
     0.55510
     0.49288
     0.10047
     0.17225
     0.22011
     0.01433
    -0.27280
    -0.59822
    -0.87100
    -1.28734
    -1.56491
    -1.55055
    -1.39741
    -1.61276
    -1.74197
    -1.99561
    -1.98125
    -1.95732
    -2.00518
    -1.94775
    -1.76590
    -1.76111
    -1.74676
    -1.64148
    -1.51705
    -1.35434
    -1.12942
    -1.05764
    -0.65086
    -0.60301
    -0.38766
    -0.10531
     0.13397
     0.28232
     0.29668
     0.51203
     0.52638
     0.50246
     0.54074
     0.78002
     0.84702
     0.98580
     0.89009
     0.78959
     0.97144
     0.80873
     0.70823
     0.69866
     0.49288
     0.49767
     0.48810
     0.49288
     0.57902
     0.75130
     0.70823
     0.44981
     0.18661
     0.30625
     0.46896
     0.21532
     0.13875
     0.26318
     0.35889
     0.64124
     0.45939
     0.39717
     0.22011
     0.18661
     0.16268
    -0.12445
    -0.00960
     1.01930
     2.02905
     1.25379
     0.78002
     0.49288
     0.57902
     0.94273
     1.03365
     1.57442
     1.71320
     1.78020
     1.72277
     1.78499
     1.92855
     1.93812
     1.73713
     1.66056
     1.54571
     1.59835
     1.44043
     1.15808
     1.00494
     1.02887
     0.69388
     0.49767
     0.26796
    -0.04310
    -0.10052
    -0.20102
    -0.54558
    -0.67001
    -1.33998
    -1.95732
    -1.59841
    -1.17249
    -0.75136
    -0.36852
    -0.84229
    -0.89493
    -0.99542
    -1.30649
    -1.25863
    -0.74179
    -0.66522
    -0.57430
    -0.82314
    -0.52165
    -0.09095
     0.14832
     0.44981
     0.89487
     0.74652
     0.25361
    -0.30630
    -0.45466
     0.03826
     0.23446
     0.40196
     0.29189
     0.07176
     0.27753
     0.35889
     0.42589
     0.34453
    -0.04788
    -0.33023
    -0.69393
    -1.06242
    -1.48355
    -0.90450
     0.22489
     0.39717
    -0.30630
    -0.54558
    -0.42594
    -0.31587
    -0.26323
    -0.38287
    -0.19145
    -0.04310
    -0.13402
    -0.13402
    -0.17231
    -0.37330
    -0.89014
    -0.98107
    -1.18685
    -0.93321
    -0.91407
    -0.67479
    -0.68436
    -1.06721
    -1.34956
    -1.47877
    -1.61276
    -1.40220
    -0.91407
    -0.83272
    -0.90450
    -0.70351
    -0.64129
    -0.57430
    -0.55994
    -0.38766
    -0.21538
    -0.24888
     0.03347
     0.09568
     0.03826
    -0.06224
    -0.23452
    -0.12924
     0.14832
     0.21054
     0.47374
     0.39239
     0.32060
     0.35889
     0.11483
     0.17704
     0.28232
     0.30146
     0.46417
     0.33496
     0.30146
     0.18661
     0.01433
     0.00954
     0.16268
     0.17225
    -0.04310
    -0.08138
    -0.13402
    -0.08138
    -0.15317
    -0.07181
     0.08133
    -0.03353
     0.11483
     0.23446
     0.11961
     0.22968
     0.08611
     0.16268
     0.43546
     0.69388
     0.68909
     0.63645
     0.73695
     0.66995
     0.66516
     0.68431
     0.88530
     0.78480
     0.73695
     0.89966
     0.75130
     0.89009
     0.80395
     0.71781
     0.74173
     0.66516
     0.60774
     0.35410
     0.30146
     0.33018
     0.55510
     0.55988
     0.80873
     0.68431
     0.35889
     0.41632
     0.42589
     0.33018
     0.29189
     0.35410
     0.42110
     0.44981
     0.52160
     0.36846
     0.24882
     0.06218
     0.28711
     0.21532
     0.49288
     0.37325
    -0.22016
    -0.03831
     0.22489
     0.30625
     0.40196
     0.27275
     0.08611
     0.08133
     0.11004
     0.01911
     0.07176
     0.23925
     0.46896
     0.16747
     0.12918
     0.53595
     0.29668
     0.10525
     0.21054
     0.33496
     0.42589
     0.60295
     0.55988
     0.27753
     0.55031
     0.70345
     0.59338
     0.77045
     1.13894
     1.33514
     1.32557
     1.31600
     1.02408
     0.97144
     1.06715
     0.77523
     0.64602
     0.62688
     0.98101
     1.07194
     1.16765
     0.74652
     0.21054
    -0.19145
    -0.58865
    -0.78486
    -1.13421
    -0.88057
    -0.92364
    -1.25863
    -1.33041
    -1.55534
    -1.69890
    -1.88075
    -1.88554
    -1.88554
    -1.89511
    -1.81854
    -1.61276
    -1.42134
    -1.29213
    -1.01457
    -0.83750
    -0.67958
    -0.49773
    -0.63172
    -0.46901
    -0.25366
     0.10047
     0.17225
     0.20097
     0.05261
     0.11961
     0.14832
     0.20575
     0.03826
    -0.01917
    -0.00003
    -0.11488
    -0.02874
     0.01911
    -0.03353
    -0.16274
    -0.05267
    -0.03353
     0.05740
     0.04783
    -0.02874
     0.11961
     0.30625
     0.40196
     0.34453
     0.35410
     0.38282
     0.40196
     0.50246
     0.80873
     0.78959
     0.66038
     0.78002
     0.83266
     1.07672
     0.95708
     0.81352
     0.69866
     0.76566
     0.73695
     0.48810
     0.42110
     0.34453
     0.42110
     0.22011
     0.49288
     0.54074
    -0.09574
    -0.79443
    -0.88536
    -0.41159
    -0.13881
     0.01433
    -0.07181
    -0.27280
    -0.11967
    -0.23452
    -0.24409
    -0.09095
    -0.02874
    -0.01917
     0.11004
     0.26796
     0.03347
    -0.07660
    -0.16274
    -0.11010
     0.33018
     0.55988
     0.33975
    -0.08138
    -0.38287
    -0.54080
    -0.67479
    -0.81357
    -0.44509
    -0.30630
    -0.04788
     0.29668
     0.07176
    -0.00003
    -0.25845
    -0.48337
    -0.06224
     0.22011
     0.35410
     0.51681
     0.58381
     0.08611
    -0.03831
     0.13397
     0.74652
     0.33975
     0.22968
    -0.33980
    -0.32545
    -0.00481
     0.24882
     0.38282
     0.77045
     0.64602
     0.33496
     0.12440
     0.13875
     0.37325
     0.53595
     0.33018
     0.04304
    -0.37330
    -0.46901
     0.34932
     0.61731
     0.36367
     0.07176
    -0.53123
    -1.09114
    -1.19163
    -0.82314
    -0.77050
    -0.44987
    -0.30152
     0.01911
     0.14832
     0.12918
    -0.04310
    -0.10531
    -0.24888
    -0.08617
    -0.67001
    -0.54558
    -0.21538
    -0.30630
    -0.39244
    -0.60301
    -0.86621
    -1.05285
    -0.93800
    -0.90450
    -0.92843
    -0.92843
    -0.98107
    -1.03371
    -1.36870
    -1.03849
    -0.54080
    -0.33502
    -0.05267
    -0.13402
    -0.13402
     0.11483
     0.19139
     0.30625
     0.38282
     0.47853
     0.35889
     0.34453
     0.25839
     0.25839
     0.23446
     0.62688
     0.36367
    -0.13402
    -0.22495
    -0.60301
    -1.30649
    -1.82811
    -2.38802
    -2.55073
    -1.68455
     0.35889
     1.86634
     2.80910
     1.73234
     0.10525
    -0.48337
     0.13875
     1.24900
     2.27790
     3.17758
     3.56521
     3.68007
     3.05794
     2.66553
     2.20133
     1.98598
     1.38778
     0.82309
     0.22968
    -0.28238
    -0.76093
    -0.93800
    -0.62215
     0.15311
     0.44503
     0.49767
     0.11961
    -0.35895
    -0.55515
    -0.38766
    -0.17231
     0.08133
     0.36367
     0.36846
     0.46896
     0.65559
     0.65559
     0.55988
     0.15311
     0.28232
    -0.00960
    -0.23931
    -0.15317
    -0.16274
    -0.20102
    -0.11967
    -0.15795
    -0.20102
    -0.40202
    -0.59822
    -1.09114
    -1.56969
    -2.19660
    -1.63190
    -1.55055
    -1.35434
    -1.69412
    -2.03389
    -1.82811
    -1.87118
    -1.62233
    -1.54098
    -1.35913
    -0.65565
    -0.05745
     0.21532
     0.44024
     0.47853
     0.42110
     0.47853
     0.22011
    -0.54558
     0.47853
     1.07672
     0.91401
     0.10525
    -0.77050
    -0.71308
    -0.22973
     0.29189
     0.53117
     0.58381
     0.54553
     0.54553
     0.66995
     0.56945
     0.57424
     0.22011
     0.44981
     0.18182
     0.24882
     0.11961
     0.12918
    -0.06703
    -0.18188
    -0.38766
    -0.85664
    -1.19163
    -1.34956
    -1.40698
    -1.43570
    -1.18206
    -0.92843
    -0.87579
    -0.65565
    -0.67001
    -0.52165
    -0.41637
    -0.41637
    -0.19624
    -0.28716
    -0.06224
    -0.01438
    -0.24888
    -0.79443
    -1.11028
    -1.29213
    -1.51226
    -1.34956
    -1.53141
    -1.18685
    -0.84229
    -0.48816
    -0.32545
    -0.83750
    -1.47398
    -1.56969
    -0.84707
    -0.14359
     0.33975
     0.53117
     0.90444
     1.45000
     1.13415
     0.88051
     1.30643
     1.78020
     1.74192
     1.01930
     1.11022
     0.87094
     1.60313
     2.23961
     1.66535
     1.06237
     0.61731
     0.50724
     0.55988
     0.56467
     0.54553
     0.59338
     0.53595
     0.32539
     0.44503
     0.19618
     0.07176
     0.05740
    -0.03831
    -0.06224
    -0.15317
    -0.01438
     0.06697
     0.13875
     0.27275
     0.11004
     0.15790
     0.15790
     0.24882
     0.33018
     0.42110
     0.53117
     0.39717
     0.67952
     0.69388
     0.75609
     0.57902
     0.47374
     0.48810
     0.53595
     0.46417
     0.46896
     0.34932
     0.35410
     0.36367
     0.31103
     0.35889
     0.35889
     0.20575
     0.23925
     0.32060
     0.33018
     0.16747
     0.17225
     0.19618
     0.15790
     0.05740
    -0.13402
    -0.25366
    -0.34937
    -0.69872
    -0.99542
    -1.39741
    -1.95254
    -1.98125
    -1.53141
    -1.41655
    -1.38784
    -1.68933
    -1.94775
    -1.62233
    -1.58405
    -1.12942
    -0.88057
    -0.67479
    -0.83272
    -0.68915
     0.25361
     1.01451
     0.97144
     0.16268
    -0.48816
     0.06697
     0.52638
     0.91880
     0.71781
     0.54074
     0.66038
     0.66038
     0.52638
     0.51681
     0.05261
    -0.26323
     0.08133
     0.48331
     1.15329
     1.23943
     1.17722
     0.94273
     0.65559
     1.00494
     0.76566
     0.45939
     0.35889
     0.59338
     0.35889
     0.21532
     0.62209
     0.51203
     0.03347
    -0.10531
     0.09568
    -0.03353
    -0.19145
     0.01433
     0.24882
     0.10047
    -0.22495
    -0.75615
    -1.16292
    -0.85664
    -0.32066
    -0.17709
    -0.52644
    -0.96671
    -1.30649
    -1.83768
    -2.52202
    -2.98143
    -3.43606
    -2.72301
    -0.30152
     1.78977
     0.73695
    -1.21556
    -1.81376
    -1.25863
    -0.33502
     0.12918
     0.67474
     1.36386
     1.11979
     0.78480
     0.04783
     0.16268
     0.00954
    -0.08138
     0.65559
     1.36864
     0.76088
     0.06218
    -0.46901
    -0.73222
    -0.38766
    -0.01438
     0.24404
     0.44981
     0.51681
     0.66038
     0.68909
     0.81352
     0.66995
     0.46896
     0.20097
     0.13397
    -0.02874
    -0.02396
    -0.20581
    -0.23452
    -0.15317
    -0.17709
    -0.17231
    -0.16752
    -0.20581
    -0.15317
    -0.16274
     0.07176
     0.28232
     0.22489
     0.30146
     0.35410
     0.44981
     0.46417
     0.40196
     0.34932
     0.44981
     0.55031
     0.64124
     0.56467
     0.47374
     0.44024
     0.41153
     0.41153
     0.64124
     0.29668
     0.17225
     0.21054
     0.13397
     0.29668
     0.34453
     0.31103
     0.32060
     0.32539
     0.31582
     0.28232
     0.40674
     0.20097
     0.23446
     0.06218
     0.24882
     0.04783
    -0.26802
    -0.29195
    -0.35416
    -0.43551
    -0.74658
    -0.74179
    -0.94757
    -1.22513
    -0.75615
    -0.47858
    -0.57430
    -0.42594
    -0.17231
    -0.11010
    -0.40680
    -0.23931
     0.32539
     0.82309
     1.13894
     1.30164
     0.48810
     0.41153
     0.64602
     1.12458
     1.05280
     0.82787
     0.59338
     0.84223
     0.92358
     0.71781
     1.01451
     1.09108
     0.13875
    -0.58865
    -0.37330
     0.36367
     0.81830
     1.35907
     1.08151
     0.77523
     0.65559
     0.51681
     0.53595
     0.32060
    -0.07181
    -0.40202
     0.43067
     1.19636
     1.08629
     0.79437
     0.75609
     0.49288
     0.40196
    -0.04788
    -0.09574
    -0.05267
    -0.10052
    -0.40202
    -0.61737
    -0.61258
    -0.47380
    -0.31587
    -0.40680
    -0.15795
    -0.51687
    -0.93800
    -0.82793
    -0.66044
    -0.41159
    -0.29673
    -0.29195
    -0.40202
    -0.18188
     0.68431
     1.07672
     0.93316
     0.26796
     0.10525
    -0.00003
     0.18661
     0.22489
    -0.21538
    -0.13881
     0.08133
     0.14354
    -0.10052
    -0.64129
    -0.85664
    -0.94278
    -0.46901
    -0.47858
    -0.62694
    -0.59344
    -0.70351
    -0.87579
    -0.80879
    -0.46423
    -0.43073
    -0.17231
    -0.09574
    -0.11010
     0.02390
    -0.04310
     0.13875
     0.30146
     0.25839
     0.36367
     0.31103
     0.41632
     0.39717
     0.38282
     0.23925
     0.70823
     0.65559
     0.50246
     0.58860
     0.51681
     0.48810
     0.56945
     0.48331
     0.55031
     0.48331
     0.55031
     0.44024
     0.56467
     0.44024
     0.48331
     0.27753
     0.44981
     0.49767
     0.34932
     0.39717
     0.34932
     0.23446
     0.31582
     0.30625
     0.30625
     0.43546
     0.38760
     0.40196
     0.48331
     0.52638
     0.44024
     0.26796
     0.38282
     0.50724
     0.40674
     0.37803
     0.35410
     0.30146
     0.27275
     0.33975
     0.38282
     0.26796
     0.17225
     0.19139
     0.41632
     0.45460
     0.53595
     0.49288
     0.26796
     0.36846
     0.03826
    -0.00481
     0.33496
     0.21532
     0.14354
     0.16268
    -0.05745
    -0.67001
    -0.37809
    -0.10531
     0.07654
     0.04304
    -0.17709
    -0.32066
    -0.99064
    -0.73700
    -0.40680
     0.14354
     0.43067
     0.29189
    -0.29673
    -0.68436
    -0.87100
    -0.55515
    -0.51687
    -0.29195
     0.08133
     0.38760
     0.62688
     0.82787
     0.78480
     0.90923
     0.77045
     0.00954
     0.24882
     0.45939
     0.57902
     0.93316
     0.71302
     0.65081
     0.45939
     0.29189
     0.08133
    -0.32066
    -0.48816
    -0.48337
    -0.80879
    -0.76572
    -0.60301
    -0.67001
    -0.62694
    -0.55515
    -0.56951
    -0.58387
    -0.44030
    -0.06224
     0.21532
     0.36846
     0.11004
    -0.20102
    -0.05745
     0.16268
     0.49767
     0.48810
     0.52638
    -0.03353
    -0.13402
    -0.13402
    -0.06703
    -0.02396
     0.13397
     0.19139
     0.17704
    -0.04788
    -0.57430
    -0.90928
    -0.96193
    -0.92843
    -0.79922
    -0.85664
    -0.59822
    -0.68436
    -0.76093
    -0.66044
    -0.67958
    -0.64608
    -0.55037
    -0.47380
    -0.36373
    -0.14359
    -0.13402
    -0.21059
    -0.09574
     0.05740
     0.16268
     0.09090
     0.12918
     0.13875
     0.12918
     0.22489
     0.24404
     0.13397
    -0.00003
     0.09568
     0.13397
     0.14832
     0.16747
     0.13397
     0.02869
     0.26318
     0.28711
     0.21054
     0.22489
     0.32060
     0.19618
     0.19139
     0.31582
     0.36846
     0.22489
     0.24404
     0.15790
     0.19139
     0.21532
     0.02869
    -0.15317
     0.00954
    -0.02396
     0.02869
    -0.08138
     0.13875
     0.03826
    -0.00960
     0.08133
     0.00476
     0.07654
    -0.12445
    -0.01438
     0.08133
     0.21054
     0.18661
     0.08611
     0.00476
     0.17704
    -0.01438
    -0.54080
    -0.95714
    -1.11028
    -0.60301
    -0.17231
    -0.00003
    -0.09095
    -0.10531
    -0.56472
    -0.88057
    -1.25384
    -0.93800
    -0.02874
     0.39717
    -0.13402
     0.03826
    -0.33023
    -0.19624
    -0.13402
    -0.49773
    -0.18666
    -0.11488
     0.33975
     0.26796
     0.33496
     0.30625
     0.19139
     0.34453
     0.62209
     1.27293
     1.08629
     0.70345
    -0.08138
    -0.38766
    -0.03353
     0.35410
     0.90444
     1.32079
     1.11022
     0.55031
    -0.16752
    -0.09095
     0.05740
     0.23925
     0.23925
    -0.27759
    -0.22016
    -0.01438
     0.03347
    -0.57908
    -0.72743
    -0.40202
     0.45460
     0.99058
     1.43564
     0.47853
    -1.39263
    -2.30188
    -2.96229
    -2.93836
    -2.23488
    -0.78965
     0.75130
     1.08629
     0.39239
    -1.83768
    -2.08653
    -1.62233
    -1.05764
    -0.13881
     0.78480
     1.63185
     1.65578
     1.45478
     1.20115
     0.25361
    -0.21538
    -0.05745
     0.33496
     0.70345
     0.41153
    -0.07660
    -0.27280
    -0.40202
    -0.78965
    -1.16292
    -1.28734
    -1.22992
    -1.01935
    -0.78007
    -0.46901
    -0.15317
     0.23925
     0.57902
     0.74652
     0.78002
     0.78480
     0.85180
     0.95230
     1.18201
     1.08629
     1.05758
     1.06715
     0.89487
     0.73216
     0.66995
     0.44503
     0.37803
     0.43067
     0.48331
     0.43067
     0.34453
     0.30625
     0.46417
     0.43546
     0.56945
     0.46896
     0.28711
     0.52638
     0.54074
     0.65081
     0.59817
     0.45460
     0.34453
     0.36367
     0.42110
     0.18661
     0.22489
     0.11961
    -0.07660
    -0.03353
     0.02390
     0.00954
    -0.30152
    -0.36373
    -0.27759
    -0.31587
    -0.15317
    -0.13881
    -0.13881
    -0.13402
     0.00476
    -0.00960
    -0.09095
    -0.04310
    -0.11967
    -0.20581
    -0.09095
     0.09090
    -0.14359
    -0.05745
    -0.21059
    -0.44509
    -0.45466
    -0.74658
    -0.82793
    -0.82314
    -0.74179
    -0.73700
    -1.06242
    -1.56012
    -1.93818
    -2.48373
    -2.03868
    -1.04328
    -1.08635
    -1.19163
    -1.15813
    -1.19163
    -1.50269
    -1.11028
    -0.73222
    -0.43073
    -0.15795
    -0.65086
    -0.55994
    -0.29673
    -0.28716
    -0.33023
    -0.14359
     0.44981
     0.59817
     0.46417
     0.31103
     0.36367
     0.57424
     0.80395
     1.17722
     1.42128
     1.19636
     0.88530
     0.21532
    -0.18666
     0.26318
     0.94751
     1.14851
     1.93334
     1.14372
    -0.69872
    -1.25863
    -0.78486
    -0.56951
    -0.49773
    -0.60301
    -0.70829
    -0.76572
    -0.88057
    -0.88536
    -0.96193
    -0.69393
    -0.66044
    -0.72743
    -0.78965
    -0.94757
    -1.37348
    -2.21096
    -2.68473
    -3.07236
    -2.66558
    -1.53141
    -0.78965
    -0.91886
    -1.55534
    -1.70847
    -0.63172
     0.94751
     2.32097
     2.53632
     1.58878
     0.93794
     0.64124
     0.80395
     1.60313
     1.89984
     2.31140
     2.23004
     1.26815
     0.21532
    -0.09574
    -0.56472
    -1.40698
    -1.85204
    -1.69412
    -1.64148
    -1.75633
    -1.30649
    -1.06721
    -1.03849
    -0.57430
    -0.40680
    -0.04788
     0.38760
     0.69866
     0.97144
     1.05280
     1.09108
     1.08151
     1.17722
     1.15329
     1.11501
     0.99058
     0.86616
     0.93316
     0.69866
     0.52638
     0.49288
     0.36846
     0.55031
     0.49767
     0.36846
     0.43067
     0.40674
     0.38282
     0.36846
     0.40674
     0.43067
     0.46417
     0.41153
     0.81352
     0.78002
     0.68431
     0.65081
     0.61252
     0.71302
     0.54553
     0.42589
     0.33975
     0.25839
     0.25839
     0.29668
     0.33018
     0.22968
     0.15311
     0.16747
     0.38282
     0.40196
     0.41632
     0.41153
     0.32539
     0.39239
     0.53117
     0.50246
     0.57902
     0.59338
     0.53595
     0.51681
     0.55988
     0.42589
     0.40196
     0.04304
     0.11961
     0.10525
    -0.04310
    -0.07660
    -0.47858
    -0.87100
    -1.13899
    -1.28256
    -1.55055
    -1.64148
    -1.85683
    -1.96211
    -2.13439
    -2.03868
    -2.81394
    -3.55091
    -3.39299
    -2.70387
    -2.41195
    -2.42152
    -2.15832
    -1.64626
    -1.35434
    -1.56969
    -1.37827
    -0.82314
    -0.65565
    -0.66044
    -0.20102
     0.59817
     0.96187
     1.21550
     1.07672
     1.22508
     0.85180
     0.91880
     1.34471
     1.51221
     1.95248
     2.23483
     2.48846
     2.63203
     2.34490
     1.65099
     0.58381
    -0.43551
     0.21532
     0.46417
     0.60774
     0.91880
     0.25839
    -0.46423
    -1.00021
    -1.34477
    -1.57926
    -1.72762
    -2.19660
    -2.05782
    -2.07696
    -2.14396
    -2.23967
    -1.68455
    -1.34956
    -0.87579
    -0.45466
    -0.04310
     0.21054
    -0.23931
    -0.49294
    -0.20581
     0.62688
     2.07691
     2.62246
     2.84259
     2.46932
     2.11998
     1.53135
     1.04322
     0.90444
     0.97144
     0.93316
     1.05280
     0.93316
     0.18182
    -0.53601
    -0.82793
    -1.16770
    -1.57926
    -1.66062
    -1.65583
    -1.53141
    -1.42612
    -1.43091
    -1.35913
    -0.94757
    -0.75615
    -0.51687
    -0.52644
    -0.16274
    -0.20581
    -0.10531
    -0.02874
     0.08611
     0.06697
     0.14354
     0.30625
     0.38760
     0.49767
     0.49288
     0.51203
     0.61252
     0.87094
     0.91880
     0.89487
     1.01930
     0.84702
     0.97623
     1.00494
     0.95708
     0.99537
     0.91880
     0.91880
     1.03365
     1.06715
     0.95230
     0.75609
     0.80395
     0.76088
     0.85180
     0.67474
     0.73216
     0.84702
     0.63645
     0.77523
     0.67474
     0.66038
     0.66516
     0.64124
     0.63167
     0.62688
     0.68909
     0.54074
     0.47853
     0.42589
     0.44503
     0.40196
     0.19139
     0.56467
     0.36367
     0.15311
     0.30625
     0.07176
     0.00476
    -0.27759
    -0.25845
    -0.32066
    -0.34459
    -0.35895
    -0.39723
    -0.30152
    -0.34937
    -0.64129
    -1.27299
    -1.29213
    -1.05764
    -0.84229
    -0.51208
    -0.50251
    -0.46901
    -0.76093
    -0.83750
    -0.34937
     0.07654
     0.19618
     0.09090
     0.33975
     0.39717
     0.55031
     0.66038
     0.99058
     0.91401
     0.85659
     1.32557
     1.29686
     1.20593
     0.98580
     0.88530
     0.84702
     1.06715
     1.00973
     0.90444
     0.60774
     0.63167
     0.64602
     0.67474
     0.72738
     0.88051
     0.72259
     0.75609
     0.79437
     0.31582
    -0.42594
    -0.77529
    -0.46901
    -0.11010
     0.04783
    -0.13881
    -0.29673
    -0.79922
    -1.15813
    -1.18685
    -1.42612
    -1.05285
    -0.97150
    -0.77050
    -0.41159
    -0.30630
    -0.33980
    -0.26802
     1.91898
     0.72738
    -0.28716
    -0.39244
    -0.26802
     0.68431
     1.52657
     1.87113
     1.73713
     2.00512
     1.36864
    -0.18666
    -1.05764
    -2.02911
    -1.96689
    -1.35913
    -1.15813
    -1.26820
    -1.79461
    -2.40716
    -2.44545
    -2.24446
    -2.35931
    -2.47895
    -2.45981
    -2.09610
    -1.67497
    -1.42134
    -0.78965
    -0.25366
     0.23446
     0.45939
     0.59338
     0.67474
     0.89009
     0.94751
     0.98101
     0.96187
     0.87573
     0.76088
     0.67474
     0.59338
     0.80395
     0.57902
     0.66995
     0.67474
     0.52160
     0.63167
     0.46896
     0.46896
     0.44503
     0.50246
     0.51681
     0.45460
     0.42589
     0.33496
     0.15311
    -0.00481
     0.17225
    -0.07181
    -0.33023
    -0.15317
    -0.11488
    -0.17231
    -0.27280
    -0.35895
    -0.27759
    -0.01917
     0.06218
     0.06218
     0.09568
     0.18182
     0.19139
     0.27753
     0.58381
     0.94273
     0.78002
     0.80395
     0.85180
     0.83744
     1.00494
     0.83744
     0.78002
     0.83266
     1.00015
     1.03365
     0.87573
     0.83744
     0.78959
     0.53117
     0.60774
     0.74173
     0.42589
     0.31582
     0.23446
     0.18661
     0.16747
     0.35410
     0.25839
     0.13875
     0.18661
     0.12440
     0.08611
    -0.02874
    -0.00960
     0.08611
     0.08133
     0.22489
    -0.00960
     0.05261
     0.21054
     0.11483
     0.08133
    -0.03353
    -0.07181
     0.17225
     0.18182
     0.20575
     0.24404
     0.28711
     0.48810
     0.52638
     0.47374
     0.64124
     0.40196
    -0.02396
    -0.02396
     0.50724
     0.87573
     0.78002
     0.48810
     0.29189
     0.33018
     0.22968
     0.13397
     0.16268
     0.13397
     0.19618
    -0.16752
    -0.31109
    -0.75615
    -1.14856
    -0.78486
    -0.60301
    -0.42116
    -0.58865
    -0.80400
    -1.05764
    -1.35434
    -1.56491
    -1.33998
    -1.16292
    -1.09114
    -0.82314
    -0.49294
    -0.02874
     0.47374
     0.33496
     0.50724
     0.02869
    -0.41159
     0.01911
     0.51681
     0.88530
     1.39257
     1.73713
     2.08648
     2.14390
     1.60792
     1.06237
     0.41153
    -0.24888
    -0.18666
    -0.20102
    -0.07181
    -0.12924
    -0.28238
    -0.61737
    -0.89971
    -1.11506
    -1.34956
    -1.66062
    -1.86640
    -1.89032
    -1.70369
    -1.53619
    -1.31127
    -1.27299
    -0.71308
    -0.49773
    -0.51208
    -0.42116
    -0.26323
    -0.13402
    -0.05745
     0.10047
     0.17704
     0.07654
     0.14832
     0.13397
     0.13397
     0.06697
     0.00954
    -0.17231
    -0.01917
     0.07654
    -0.14359
    -0.11488
    -0.24888
    -0.36852
    -0.41159
    -0.51208
    -0.50730
    -0.50251
    -0.53601
    -0.50730
    -0.37809
    -0.32066
    -0.22495
    -0.41159
    -0.21059
     0.11961
     0.03347
     0.18661
     0.23925
     0.27275
     0.35889
     0.49767
     0.66038
     0.77045
     0.80873
     0.81352
     0.80395
     0.68909
     0.61252
     0.55988
     0.46896
     0.79916
     0.61731
     0.45460
     0.50246
     0.27753
     0.26796
    -0.21059
    -0.77529
    -0.52644
    -0.16752
    -0.04310
    -0.03831
    -0.08138
    -0.11967
    -0.14359
    -0.28716
    -0.00960
     0.30146
     0.75130
     1.13894
     1.39257
     1.34471
     1.13415
     0.82787
     0.68909
     0.70823
     1.04801
     1.18679
     1.12936
     0.42110
     0.40674
     0.19139
     0.47374
     1.08629
     1.02887
     0.63167
     0.24882
    -0.18666
    -0.57430
    -0.44030
    -0.02396
     0.87573
     1.53135
     1.08629
     0.78480
     0.73216
     0.63645
     0.35889
     0.36846
     0.71781
     0.31582
     0.51681
     0.80873
     0.85180
     0.83744
     0.75130
     0.89966
     0.74652
     0.85659
     0.74173
     0.52160
     0.74652
     0.74173
     0.36367
     0.23446
     0.62209
     0.90444
     0.97144
     1.29686
     1.58878
     1.90462
     2.59375
     3.57957
     3.90020
     3.73271
     2.49325
     0.08133
    -2.92401
    -3.98640
    -3.94811
    -3.01972
    -1.66540
    -1.64148
    -2.64166
    -3.84283
    -5.12536
    -6.24040
    -6.69981
    -6.71895
    -6.06333
    -5.07272
    -3.96247
    -3.02929
    -1.90468
    -0.56472
     0.31582
     0.54553
     0.79916
     1.10065
     0.96187
     1.62228
     2.13912
     2.13912
     1.69406
     1.48350
     1.40214
     1.45957
     1.56485
     1.56006
     1.45000
     1.51699
     1.49307
     1.44043
     1.11979
     1.16765
     0.63167
     0.33496
     0.24882
     0.20097
     0.15311
    -0.03831
    -0.17709
    -0.15795
    -0.28238
    -0.53601
    -0.74658
    -0.90928
    -0.96193
    -1.17728
    -1.45005
    -1.42134
    -1.52184
    -1.82333
    -1.61276
    -1.67497
    -1.51705
    -1.50269
    -1.34477
    -1.19163
    -1.09114
    -0.97150
    -0.89493
    -0.70829
    -0.52165
    -0.20102
    -0.09574
     0.21532
     0.46896
     0.39717
     0.57424
     0.75609
     0.89487
     0.94273
     0.89487
     1.11979
     1.29686
     1.18201
     1.10544
     0.93316
     1.07194
     1.12936
     0.98580
     0.89009
     1.23465
     0.87094
     0.28711
    -0.65565
    -0.82793
    -0.11010
    -0.39244
    -0.68915
    -0.69393
    -0.70829
    -0.74658
    -1.05764
    -0.91886
    -0.76572
    -0.67479
    -0.75136
    -0.37809
    -0.34459
    -0.27280
     0.00954
     0.10047
     0.31103
     0.16268
    -0.14838
    -0.07660
    -0.21059
    -0.12924
     0.04783
     0.34453
     0.38760
    -0.03831
    -0.40680
    -0.33980
    -0.26323
    -0.27280
    -0.13881
    -0.10531
    -0.17231
     0.08133
    -0.12924
    -0.14359
     0.01911
    -0.05745
    -0.40680
    -0.62215
    -0.67001
    -0.60301
    -0.51208
    -0.48337
    -0.59822
    -0.77050
    -0.80400
    -0.79922
    -0.70351
    -0.62215
    -0.26323
     0.09568
     0.59338
     1.14372
     1.15808
     1.47871
     1.90941
     2.01948
     2.10083
     1.42607
     0.82309
     1.46435
     2.20612
     2.02905
     0.17225
    -1.33041
    -2.84744
    -5.26414
    -5.31200
    -4.51760
    -3.45520
    -3.54134
    -3.79976
    -4.43624
    -4.95308
    -5.30243
    -4.55588
    -3.68491
    -2.88094
    -1.82811
    -0.73222
     0.22489
     1.07194
     1.72756
     2.19176
     2.40711
     2.45018
     2.12955
     1.89505
     1.63185
     1.59835
     1.34471
     1.45957
     1.46914
     1.12936
     0.86137
     0.62209
     0.59338
     0.60774
     0.74652
     0.62688
     0.65081
     0.92837
     1.09108
     1.11979
     1.22029
     1.03365
     0.97623
     1.15329
     1.10544
     0.95708
     1.07672
     1.09108
     0.89487
     0.90444
     0.72738
     0.56467
     0.67474
     0.71302
     0.55510
     0.51203
     0.27275
     0.11483
     0.13875
     0.00476
     0.25361
     0.07176
     0.12918
     0.34453
     0.40196
     0.51681
     0.28232
     0.14354
     0.33018
     0.28711
     0.22968
     0.23446
     0.22489
     0.13397
     0.14354
    -0.06224
     0.01911
     0.01911
     0.02869
     0.00954
    -0.16752
    -0.08138
    -0.05745
    -0.11488
     0.03826
     0.06697
     0.22968
     0.11004
     0.04783
     0.21054
     0.49288
     0.56945
     0.89966
     0.87094
     0.48810
     0.22968
    -0.02874
    -0.33023
    -0.41637
    -0.31109
    -0.02396
    -0.09574
    -0.17231
    -0.51208
    -0.74658
    -0.67001
    -0.65086
    -0.59822
    -0.43551
    -0.25366
    -0.29673
    -0.03831
     0.30625
     0.54553
     0.77045
     0.72259
     0.78959
     0.78480
     0.99537
     1.29207
     1.49307
     1.43564
     1.11022
     0.99058
     0.78480
     0.89487
     0.63167
     0.84223
     1.25379
     1.33993
     0.96666
     0.62209
     0.14354
    -0.44509
    -0.49773
    -0.65086
    -0.25366
     0.13875
    -0.16274
    -0.40202
    -0.87100
    -0.89493
    -0.69872
    -0.82793
    -0.59822
    -0.38766
    -0.00960
     0.30625
     0.59817
     1.00973
     1.70363
     2.67031
     3.75185
     4.70896
     5.13488
     4.36440
     1.83763
    -0.37809
    -0.08617
    -0.07660
     0.81830
     1.31600
     0.96666
     0.03347
    -1.07199
    -2.16789
    -2.90486
    -3.47913
    -4.11561
    -4.10604
    -3.47434
    -2.97186
    -2.55073
    -2.12960
    -1.50269
    -1.08635
    -0.36852
     0.08133
     0.11004
    -0.07181
    -0.30630
    -0.33023
    -0.19145
    -0.27280
    -0.46901
    -0.52644
    -0.48816
    -0.74658
    -1.11028
    -1.29213
    -1.22513
    -1.27777
    -1.45484
    -1.36391
    -1.48834
    -1.49312
    -1.32084
    -1.26342
    -1.23470
    -1.14378
    -0.95235
    -0.82793
    -0.50251
    -0.33980
    -0.26323
    -0.33980
     0.06697
     0.18661
    -0.01438
     0.17225
     0.11961
     0.21054
     0.33018
     0.36367
     0.55510
     0.51203
     0.65081
     0.65559
     0.74173
     0.65559
     0.57902
     0.48810
     0.49288
     0.69388
     0.55988
     0.53595
     0.55988
     0.62688
     0.54553
     0.50246
     0.51203
     0.46417
     0.33496
     0.27275
     0.35889
     0.47853
     0.69388
     0.43546
     0.30625
     0.43546
     0.41153
     0.43546
     0.53595
     0.45939
     0.22968
     0.32060
     0.24882
     0.36367
     0.17704
     0.29668
     0.35889
     0.52638
     0.56467
     0.35889
     0.00954
     0.01433
    -0.13881
    -0.11488
     0.54553
     0.71781
     0.81830
     0.65081
     0.49288
     0.43067
     0.62688
     0.62209
     0.16268
    -0.02396
    -0.09574
     0.13875
     0.24404
     0.60774
     0.47853
     0.19139
    -0.13881
    -0.66522
    -1.39263
    -1.60319
    -1.29213
    -0.36852
     0.45939
     0.45939
     0.66516
     0.99058
     1.08629
     0.19618
    -1.85683
    -2.70865
    -1.78504
    -1.45005
    -1.24906
    -1.65105
    -2.29710
    -2.22053
    -2.35931
    -2.79001
    -3.04843
    -3.30685
    -3.08193
    -2.82829
    -2.19181
    -1.77069
    -1.32563
    -0.76572
    -0.06703
     0.49288
     0.85659
     1.41650
     1.67013
     1.52657
     1.54571
     1.65099
     1.57921
     1.41650
     1.11022
     0.82309
     0.80873
     0.72259
     0.77045
     0.55031
     0.65559
     0.52160
     0.38282
     0.19618
     0.01433
    -0.11010
    -0.23452
    -0.23931
    -0.20102
    -0.23931
    -0.37809
    -0.59822
    -0.86143
    -0.85664
    -0.87579
    -1.08635
    -0.98107
    -0.85186
    -1.01457
    -0.78007
    -0.81357
    -0.73700
    -0.67479
    -0.53601
    -0.32545
     0.00476
     0.06697
     0.12918
     0.14354
     0.25839
     0.47853
     0.55510
     0.55031
     0.67952
     0.32539
     0.30146
     0.28232
     0.33975
     0.22489
     0.29189
     0.22968
     0.12440
     0.09568
     0.04783
    -0.03353
    -0.00481
     0.07654
     0.02869
     0.05261
     0.21054
     0.12440
     0.13397
     0.26318
     0.30146
     0.33975
     0.05261
     0.14832
     0.72738
     0.82309
     0.69388
     0.43067
     0.13397
     0.02869
     0.31103
     0.33496
     0.66038
     0.69866
     0.56467
     0.64124
     0.47374
     0.33496
    -0.00003
    -0.11967
    -0.25845
    -0.17709
     0.00476
     0.04304
    -0.07660
    -0.07181
     0.01433
    -0.18188
    -0.56951
    -1.20599
    -1.52662
    -0.79443
    -0.24409
    -0.15795
    -0.08617
    -0.16274
    -0.12445
     0.15311
     0.29668
     0.61731
     0.72259
     0.57424
     0.15311
    -0.34937
     0.02869
     0.66038
     0.77523
     0.86137
     0.78480
     0.43067
     0.11483
    -0.23452
    -0.43551
    -0.49773
    -0.53601
    -0.37330
    -0.11967
    -0.14359
     0.03826
     0.00476
    -0.12445
    -0.09095
    -0.56472
    -0.60779
    -0.10052
     0.34932
     0.52160
     0.51203
     0.41632
     0.30146
    -0.22495
    -0.42594
    -0.61737
    -0.44030
    -0.21059
     0.23925
     0.31582
     0.53117
    -0.01917
    -0.43551
    -0.22016
    -0.11967
     0.12918
     0.36367
     0.64602
     0.79916
     0.96666
     1.00015
     0.65559
     0.62209
     0.52160
     0.68909
     0.54553
     0.51681
     0.54074
     0.33018
     0.25361
     0.09568
     0.03347
    -0.15795
    -0.29195
    -0.54558
    -0.40680
    -0.38766
    -0.38287
    -0.55994
    -0.53123
    -0.55037
    -0.59822
    -0.75136
    -0.60301
    -0.94278
    -1.08156
    -1.03371
    -1.03849
    -1.17249
    -1.38305
    -1.32563
    -1.32563
    -1.25384
    -1.11985
    -1.09114
    -0.88057
    -0.85186
    -0.63172
    -0.72265
    -0.52165
    -0.26323
    -0.42594
    -0.11967
    -0.25366
    -0.08138
    -0.00960
     0.05261
     0.16268
     0.27275
     0.33975
     0.22489
     0.25839
     0.09090
     0.16747
     0.03347
     0.45460
     0.62688
     0.28232
     0.26796
     0.69388
     0.76566
     0.43067
     0.15790
    -0.02396
    -0.12445
     0.13875
     0.50724
     0.29189
     0.16747
     0.11004
     0.10525
    -0.03831
     0.05261
    -0.33023
    -0.35416
    -0.42594
    -0.47380
    -0.48816
    -0.38766
    -0.27759
    -0.29195
    -0.22495
    -0.19145
    -0.40680
    -1.09592
    -1.45005
    -1.33998
    -0.69872
    -0.01917
     0.07654
     0.03347
     0.07654
     0.11483
     0.41153
     0.57902
    -0.03831
    -0.46901
    -0.19145
     0.35889
     0.69388
     0.83266
     0.70823
     0.49288
     0.33975
     0.53595
     0.33496
    -0.05267
    -0.11488
    -0.12924
    -0.00481
     0.04304
     0.02869
     0.22968
     0.30146
     0.17225
     0.12440
     0.03347
    -0.08138
    -0.19145
    -0.34937
    -0.08617
     0.20575
    -0.01438
    -0.00481
    -0.06703
    -0.02396
    -0.06703
     0.00476
     0.11961
     0.22489
     0.42589
     0.62688
     0.80873
     0.85659
     0.81352
     0.50246
     0.10525
     0.04783
    -0.03831
     0.05740
     0.14832
     0.11004
     0.02390
    -0.18666
    -0.46423
    -0.51208
    -0.54558
    -0.45944
    -0.46423
    -0.49773
    -0.19624
    -0.04788
     0.11004
     0.73695
     0.67952
     0.43546
     0.40196
     0.35889
     0.32060
     0.32060
     0.27753
     0.18182
     0.16747
    -0.03353
    -0.17709
    -0.40680
    -0.53601
    -0.78486
    -0.86621
    -0.69872
    -0.54558
    -0.67479
    -0.60301
    -0.58387
    -0.46423
    -0.44030
    -0.40202
    -0.43073
    -0.32545
    -0.25845
    -0.25366
    -0.31587
    -0.38766
    -0.30630
    -0.70829
    -0.56472
    -0.56951
    -0.77050
    -0.79443
    -1.03849
    -1.01457
    -0.87579
    -0.84707
    -0.82793
    -0.75136
    -0.66522
    -0.48337
    -0.49294
    -0.48816
    -0.70829
    -0.72743
    -0.29195
     0.39717
     0.21532
     0.16747
     0.22968
     0.07654
     0.09090
     0.09090
     0.44503
     0.90444
     1.16286
     1.11022
     0.52638
    -0.33980
    -1.03849
    -1.20599
    -0.76572
    -0.04788
    -0.04788
    -0.48816
    -0.62694
    -0.50251
    -0.63172
    -0.79922
    -0.79922
    -0.90928
    -0.63172
    -0.44030
     0.09090
     0.66995
     1.17243
     1.61749
     1.55049
     1.67492
     1.51221
     0.89487
     0.79916
     0.83266
     0.78959
     0.85180
     0.72738
     0.74652
     0.74652
     0.47374
     0.14354
    -0.03831
    -0.25366
    -0.63651
    -1.07199
    -0.93800
    -0.36852
     0.15311
     0.26796
    -0.08138
    -0.04310
    -0.03831
    -0.16752
    -0.19624
     0.07176
     0.03347
     0.08611
     0.11483
     0.20097
     0.11004
     0.08611
    -0.13402
     0.13875
     0.20575
     0.27275
     0.19139
    -0.05267
    -0.32066
    -0.29673
    -0.34937
     0.04304
     0.27275
     0.06697
    -0.40202
    -0.54558
    -0.42116
    -0.33502
    -0.38766
    -0.17709
     0.30146
     0.62688
     0.74173
     0.29189
    -0.06703
    -0.00960
     0.07176
     0.49288
     0.97144
     1.06237
     1.10065
     1.22029
     1.25379
     1.34471
     1.46435
     1.90941
     2.46454
     2.40711
     2.57939
     2.67989
     2.42625
     1.50264
     0.31103
    -0.06703
     0.25361
     0.73695
     0.86616
     0.73695
    -0.25845
    -1.04328
    -1.59362
    -2.13917
    -2.20139
    -2.54116
    -2.69430
    -2.76130
    -2.55552
    -2.34974
    -1.95254
    -1.65105
    -1.31127
    -1.33998
    -1.03849
    -1.13421
    -0.78965
    -0.47858
    -0.25845
    -0.38287
    -0.04310
     0.02869
     0.20575
     0.23446
     0.31582
     0.19618
     0.16747
     0.13875
     0.22011
     0.20575
     0.08611
    -0.00481
    -0.05745
     0.02390
     0.07654
    -0.51687
    -0.51687
    -0.60779
    -0.94278
    -0.69872
    -0.61258
    -0.34459
     0.04783
     0.00954
    -0.28716
    -0.32545
    -0.53601
    -0.46423
    -0.27280
    -0.11010
    -0.06703
    -0.11010
     0.27275
     0.58381
     0.29668
     0.44024
     0.53117
     0.38760
     0.43546
     0.57424
     0.92358
     1.20115
     1.28729
     1.45000
     1.37343
     1.15329
     1.00973
     0.87094
     1.00973
     1.39257
     1.37343
     1.05280
     0.88051
     0.53117
    -0.08617
    -0.10531
     0.16268
     0.05740
    -0.21059
    -0.64608
    -0.90928
    -0.96193
    -1.32563
    -1.66062
    -1.49312
     0.32060
     1.84720
     1.42607
     0.07176
    -0.84707
    -0.17231
     0.18661
     0.77045
     0.98580
     0.60295
     0.07176
     0.59338
     0.65081
    -0.27280
    -0.63651
    -1.00021
    -0.75136
    -1.08156
    -1.63669
    -1.89990
    -1.56012
    -1.38784
    -1.25863
    -1.02414
    -0.55037
    -0.44030
    -0.02396
     0.24882
     0.63167
     0.81352
     0.81352
     1.18679
     1.65099
     1.82327
     1.53614
     0.83744
     0.20575
     0.11483
     0.12440
     0.28711
    -0.23452
    -0.62215
    -0.89014
    -1.12463
    -1.59362
    -1.67019
    -1.63669
    -1.57926
    -1.57926
    -1.37827
    -1.15813
    -0.90450
    -0.27759
     0.34453
     0.53595
     0.74652
     1.22029
     1.72277
     2.19654
     2.43104
     2.63682
     2.58417
     2.32097
     2.39275
     2.11519
     2.24440
     2.23483
     2.26833
     1.90941
     1.06715
     0.57902
     0.60295
     0.43067
     0.11004
    -0.14838
    -0.29673
    -0.40202
    -0.48337
    -0.57908
    -0.56472
    -0.67958
    -0.40202
    -0.20581
    -0.29673
    -0.16274
    -0.17231
    -0.28238
    -0.29673
    -0.31109
    -0.42594
    -0.53123
    -0.55037
    -0.67958
    -0.23452
    -0.59822
    -0.98107
    -0.93800
    -1.17728
    -0.71786
    -0.63651
    -0.60779
    -0.25366
     0.08133
    -0.21059
    -0.71786
    -0.45466
    -0.04788
    -0.00960
     0.37325
     0.29189
     0.58860
     0.89966
     1.07672
     0.68909
     0.03347
    -0.63172
    -0.86143
    -0.34459
     0.34932
     0.60295
     0.56467
     0.27275
     0.07176
    -0.67958
    -1.43570
    -2.34017
    -2.53637
    -1.74676
    -1.44048
    -1.28256
    -1.09114
    -1.23470
    -1.77069
    -2.13917
    -2.17746
    -2.08175
    -1.89511
    -1.45484
    -0.99064
    -0.38766
     0.02869
     0.35889
     0.34932
     0.64124
     0.78002
     0.97144
     1.31122
     1.40693
     1.17722
     1.41650
     1.59835
     1.97162
     2.00512
     1.90462
     1.70363
     1.49785
     1.39736
     1.40214
     1.18679
     1.27293
     1.14372
     0.99537
     0.94751
     0.97623
     0.52638
     0.37803
     0.23925
     0.02869
    -0.07181
    -0.23931
    -0.28716
    -0.24409
    -0.17709
    -0.26802
    -0.35895
    -0.31109
    -0.34459
    -0.29673
    -0.31587
    -0.11967
    -0.06224
    -0.08617
    -0.09574
    -0.02874
    -0.12445
    -0.24409
    -0.67479
    -0.95714
    -1.36391
    -1.59841
    -2.02911
    -1.57926
    -0.36373
     0.28711
    -0.45466
    -1.10071
    -1.35434
    -1.42134
    -0.82314
    -0.38287
     0.00954
     0.40196
     0.68909
     0.91880
     1.11501
     1.52178
     1.81848
     1.84241
     1.66056
     1.56006
     1.28729
     1.56964
     1.89505
     1.86634
     1.86634
     1.62228
     1.45000
     1.40214
     1.35907
     1.09587
     0.94751
     0.70823
     0.61252
     0.62688
     0.31582
     0.23925
     0.00954
     0.07176
     0.13397
    -0.04788
    -0.08138
    -0.25845
    -0.26323
    -0.09574
    -0.16752
    -0.26323
    -0.26802
    -0.09095
    -0.10052
    -0.02874
    -0.00003
    -0.01917
    -0.02396
    -0.13402
     0.05261
    -0.53123
    -1.34956
    -0.78965
    -0.48816
    -0.30630
    -0.68915
    -0.54558
    -0.88057
    -2.05303
    -2.67516
    -2.12003
    -0.23452
     0.13397
    -0.15317
    -0.60779
    -0.37809
     0.49767
     0.83744
     0.94751
     0.84702
     0.42110
     0.10525
    -0.33023
    -0.77050
    -0.67958
    -1.41655
    -1.48355
    -1.11028
    -0.64608
    -0.80879
    -1.50269
    -1.98604
    -1.90468
    -2.15353
    -1.80418
    -0.87100
    -0.09574
     0.18182
    -0.17231
    -0.32545
     0.84702
     1.40214
     1.79934
     1.97641
     2.12955
     1.55049
     0.91401
     0.48810
     0.27753
     0.17704
     0.45939
     0.85659
     0.88530
     1.02887
     0.72259
     0.61252
     0.77045
     0.84223
     1.05758
     1.07672
     1.00973
     0.90923
     0.96666
     0.82787
     1.06237
     1.11501
     1.05280
     1.01930
     1.00973
     0.75130
     0.64602
     0.58860
     0.59817
     0.48331
     0.32060
     0.27753
     0.29189
     0.33975
     0.27275
    -0.02396
     0.00954
    -0.27280
    -0.89493
    -0.86621
    -0.99064
    -1.15335
    -1.17728
    -1.07199
    -1.05285
    -0.97628
    -0.88057
    -0.70829
    -0.87579
    -0.96193
    -1.00500
    -1.04807
    -0.76572
    -0.20581
    -0.02396
     0.19618
     0.43546
     0.42589
     0.33496
     0.11483
    -0.08138
     0.03347
    -0.10531
    -0.38766
    -0.38766
    -0.14359
    -0.11967
    -0.14359
    -0.44987
    -0.22973
    -0.43073
    -0.73222
    -0.55515
    -0.47380
    -0.33023
    -0.31587
    -0.14838
    -0.00960
     0.11483
     0.13397
     0.20575
     0.27275
     0.45460
     0.35889
     0.30146
     0.49767
     0.54553
     0.45460
     0.70823
     0.41632
     0.41632
     0.40196
     0.35410
     0.37325
     0.36846
     0.20097
     0.11004
     0.11961
     0.05261
     0.02869
    -0.31109
    -0.34459
    -0.04310
    -0.28238
    -0.28716
    -0.32066
    -0.33980
    -0.33502
    -0.37330
    -0.25366
    -0.19145
    -0.22016
    -0.33502
    -0.22495
     0.09090
     0.15311
     0.31582
     0.60774
     1.07672
     1.37343
     1.71799
     1.88548
     1.47392
     0.74652
    -0.36852
    -1.80897
    -2.41195
    -2.01475
    -1.28256
    -0.93800
    -0.65565
    -1.00978
    -1.87118
    -2.69430
    -2.74215
    -2.62730
    -2.24924
    -1.49791
    -0.83272
    -0.36852
     0.33975
     0.89487
     1.67013
     2.10562
     2.46932
     2.14390
     1.50264
     1.07672
     1.19636
     1.61749
     1.89027
     1.64142
     1.04801
     0.75130
     0.11961
    -0.55037
    -0.55037
    -0.19624
    -0.22016
    -0.08617
    -0.18188
    -0.45466
    -0.52644
    -0.40680
    -0.11010
    -0.07660
     0.28232
     0.74173
     0.85180
     1.24900
     1.48828
     1.43564
     1.04322
     0.41632
     0.33975
     0.53595
     1.05280
     1.22029
     0.65559
     0.59817
     0.27753
    -0.01917
    -0.32545
    -0.39244
    -0.66522
    -0.91407
    -0.92843
    -0.97628
    -0.95235
    -0.90928
    -0.83750
    -0.68436
    -0.54080
    -0.57908
    -0.63172
    -0.70829
    -0.47858
    -0.43073
    -0.84229
    -0.73700
    -0.68436
    -0.81357
    -0.65086
    -0.46901
    -0.41159
    -0.59344
    -0.61737
    -0.61258
    -0.61258
    -0.51208
    -0.65565
    -0.60301
    -0.55994
    -0.40202
    -0.41637
    -0.39723
    -0.11010
    -0.25845
    -0.22973
    -0.03353
    -0.00960
    -0.01438
     0.01911
     0.11961
     0.11961
     0.15311
     0.15311
     0.04304
     0.15790
     0.15311
    -0.00960
    -0.00481
     0.20097
     0.08611
     0.06218
     0.30146
     0.24404
     0.17704
     0.31582
     0.36846
     0.44503
     0.53595
     0.54553
     0.67952
     0.63645
     0.67474
     0.55988
     0.47853
     0.60295
     0.27275
     0.15311
     0.22968
     0.05740
    -0.03831
    -0.16752
    -0.09574
     0.18661
     0.52160
     0.71302
     0.56945
     0.80873
     0.83266
     0.67952
    -0.42594
    -1.45484
    -1.98604
    -1.65583
    -0.75615
    -0.08617
     0.15790
    -0.18666
    -0.89493
    -1.28734
    -2.00518
    -2.73258
    -2.27317
    -1.51705
    -0.71786
     0.23925
     0.51681
     0.90444
     0.97623
     0.70823
     1.04801
     1.40214
     1.74670
     1.99076
     1.75149
     1.85198
     1.87591
     2.26354
     2.17740
     1.95727
     1.83284
     1.67492
     1.01930
     1.12936
     0.58381
    -0.42116
    -0.44509
    -0.68915
    -1.32563
    -1.24906
    -1.26342
    -1.01457
    -0.83750
    -1.12942
    -1.35913
    -1.47877
    -1.84247
    -1.91425
    -1.29691
    -0.63172
     0.02390
     0.15790
     0.32539
     0.63645
     0.47374
     0.16268
    -0.11967
     0.11483
     0.21054
     0.27275
     0.13397
    -0.17231
    -0.27280
    -0.24888
    -0.23931
    -0.34459
    -0.19624
    -0.41637
    -0.55037
    -0.32545
    -0.25845
    -0.10052
    -0.17231
    -0.11488
    -0.06703
     0.16747
     0.15790
     0.37803
     0.39239
     0.33018
     0.22968
     0.24882
     0.52638
     0.58860
     0.40674
     0.49767
     0.70345
     0.97144
     1.02408
     1.03844
     0.93316
     1.00494
     0.92358
     1.08629
     1.07194
     1.17722
     0.87573
     0.56467
     0.46417
     0.58381
     0.05740
    -0.37809
    -0.48816
    -0.39723
    -0.40680
    -0.73700
    -1.11028
    -1.36391
    -1.49312
    -1.36870
    -1.12942
    -0.79443
    -0.80400
    -0.52644
    -0.50730
    -0.17231
    -0.07181
     0.02869
     0.20575
     0.46417
     0.63167
     0.76566
     0.87094
     0.99058
     1.07672
     1.24900
     1.21072
     1.13415
     1.08151
     0.91880
     0.78480
     0.89487
     1.11979
     0.88051
     0.97623
     0.90923
     0.74173
     0.71302
     0.57902
     0.70345
     0.71781
     0.76566
     0.64602
     0.77045
     0.99058
     1.23943
     1.39736
     1.80891
     2.54110
     2.67031
     2.08648
     0.89966
    -0.81357
    -1.45962
    -1.41177
    -1.48355
    -1.51226
    -1.57448
    -1.58405
    -2.23967
    -2.67516
    -3.07714
    -3.81890
    -4.39796
    -4.41231
    -3.77584
    -2.83308
    -2.27795
    -1.73719
    -0.98585
    -0.37330
     0.14354
     0.36846
     0.82309
     1.23943
     1.18201
     1.09587
     1.17722
     1.25379
     1.61271
     2.30661
     2.34011
     2.00991
     1.62706
     0.54553
    -0.10052
    -0.09574
     0.37803
     0.78480
     0.86616
     0.27275
     0.03826
    -0.52644
    -1.40698
    -1.99082
    -1.56969
    -1.43570
    -1.00978
    -0.74179
    -0.66522
    -1.28734
    -1.56012
    -0.86143
    -0.09574
     0.22011
     0.44503
     0.42589
    -0.14359
    -0.39244
    -0.36852
    -0.06224
    -0.22973
     0.04304
     0.45939
     0.33975
    -0.01917
    -0.50730
    -0.87579
    -0.93800
    -0.98585
    -1.23470
    -1.10549
    -1.01935
    -0.93321
    -0.82314
    -0.78007
    -0.96671
    -1.11506
    -1.11985
    -0.49294
    -0.44030
    -0.14838
    -0.13402
    -0.10052
    -0.15317
    -0.11010
    -0.18188
    -0.01438
     0.10525
     0.31582
     0.49767
     0.56467
     0.26796
     0.03826
    -0.30630
    -0.13881
    -0.05745
     0.13875
     0.64124
     0.59817
     0.50724
     0.17225
    -0.30152
    -0.14838
     0.14832
    -0.12445
     0.58860
     0.61252
     0.69866
     0.22968
     0.12440
     0.38282
     0.60295
     0.41632
     0.31582
     0.20575
     0.03347
     0.04783
    -0.00003
     0.04304
    -0.00003
    -0.12445
     0.02390
    -0.00481
     0.17225
     0.03347
    -0.15795
    -0.14359
     0.18661
     0.03347
     0.11004
     0.07176
     0.09090
     0.16747
     0.33975
     0.33975
     0.38760
     0.33975
     0.33496
     0.30146
     0.51681
     0.41153
     0.40196
     0.17704
     0.44981
     0.30146
     0.28711
     0.27275
     0.09568
     0.06218
     0.08133
     0.03826
     0.02390
     0.08133
     0.07654
    -0.10531
     0.17704
     0.39239
     0.54074
     0.52160
     0.93794
     1.33514
     1.59356
     2.18697
     2.49325
     1.95727
     1.64620
     0.40196
    -0.87579
    -0.93800
    -0.54558
    -0.39244
     0.19139
     0.27753
    -0.67479
    -2.08175
    -3.01493
    -3.15850
    -3.04843
    -2.56030
    -1.91425
    -1.65105
    -1.50269
    -1.40220
    -0.93800
    -0.46423
    -0.04788
     0.08133
     0.42110
     0.37803
     0.12440
     0.48810
     1.08151
     1.64620
     1.28729
     1.12936
     0.99058
     0.88051
     0.93316
     0.89966
     1.22508
     1.68927
     1.65578
     1.31122
     0.47374
     0.82309
     0.98580
     1.18679
     0.95230
     0.77045
     0.76566
     0.36367
     0.24882
     0.20097
     0.12918
     0.01433
     0.13875
    -0.05745
    -0.03831
     0.01433
     0.17225
     0.17704
     0.31582
     0.20097
    -0.23931
    -0.26323
    -0.19624
    -0.20102
     0.12440
     0.18661
     0.06218
    -0.33502
    -0.78965
    -1.21556
    -0.83272
    -0.25366
    -0.03831
    -0.20102
    -0.45466
    -0.46423
    -0.51687
    -0.31587
     0.04783
    -0.04310
     0.20575
     0.21054
     0.26318
     0.07654
     0.10525
     0.17704
     0.42110
     0.38282
     0.25361
     0.01433
    -0.10052
    -0.28716
    -0.27759
    -0.32545
    -0.15795
    -0.24888
    -0.37330
    -0.39244
    -0.59344
    -0.52644
    -0.63172
    -0.60779
    -0.50251
    -0.36852
    -0.33023
    -0.20102
    -0.20581
    -0.12445
    -0.30152
    -0.41637
    -0.20581
    -0.04788
    -0.00003
     0.20575
     0.26318
     0.46417
     0.33496
     0.27753
     0.44024
     0.62688
     0.56467
     0.35410
     0.51203
     0.55510
     0.56467
     0.41632
     0.42110
     0.50724
     0.15311
     0.20097
     0.17225
     0.19618
    -0.01917
    -0.07660
    -0.12445
     0.03826
     0.04304
     0.02869
    -0.05745
     0.08133
     0.06218
     0.09090
     0.27275
     0.33496
     0.22489
     0.36367
     0.48331
     0.49767
     0.48810
     0.36846
     0.52160
     0.49288
     0.61252
     0.61731
     0.46896
     0.45939
     0.42589
     0.45460
     0.51681
     0.67474
     0.56945
     0.26318
     0.47853
     0.36846
     0.46417
     0.36846
     0.36367
     0.49288
     0.49288
     0.68431
     0.46417
     0.22489
     0.00954
    -0.14838
    -0.31109
    -0.02396
     0.05261
    -0.03353
     0.36367
     0.25361
    -0.03831
    -0.36373
    -0.98107
    -1.20120
    -0.67001
    -0.54558
    -0.90928
    -1.52662
    -1.82333
    -1.85683
    -1.69412
    -1.17249
    -0.80400
    -1.09592
    -1.74197
    -2.02432
    -1.34956
    -0.59822
     0.00476
    -0.00481
     0.10047
    -0.03831
    -0.24409
     0.14832
     0.25361
    -0.41637
    -0.05267
     0.23446
     0.50724
     0.63645
     0.59817
     0.37325
    -0.10531
    -0.38287
    -0.66044
    -0.85186
    -0.81357
    -0.72743
    -1.05285
    -2.71344
    -4.09647
    -4.57981
    -1.66062
     2.55546
     4.69939
     3.12973
     0.10047
    -1.24906
    -0.37809
     0.52160
     1.29207
     2.27790
     3.28287
     3.63700
     3.73749
     3.38815
     2.90959
     2.26833
     1.73234
     1.17722
     0.71781
     0.34453
    -0.27759
    -0.18666
    -0.20102
    -0.13881
    -0.08138
    -0.09574
    -0.01917
     0.14832
     0.33496
     0.57902
     0.55031
     0.50724
     0.46417
     0.48331
     0.38760
     0.44503
     0.14832
     0.04783
    -0.07660
    -0.22016
    -0.34459
    -0.32545
    -0.62215
    -0.60779
    -0.70829
    -0.78965
    -0.77050
    -0.73700
    -0.81836
    -0.71308
    -0.67001
    -0.45466
    -0.53123
    -0.59344
    -0.45466
    -0.40202
    -0.19624
    -0.26323
    -0.31109
    -0.24888
    -0.01438
     0.01911
     0.09568
     0.22968
     0.29189
     0.33975
     0.39239
     0.66995
     0.69388
     0.65081
     0.73695
     0.81830
     0.93316
     0.99537
     0.95230
     0.87094
     0.97144
     0.93794
     0.98580
     1.02887
     0.91880
     0.81352
     0.66995
     0.76566
     0.88051
     0.57424
     0.53117
     0.52160
     0.54074
     0.39717
     0.32539
     0.24404
     0.18661
     0.12918
     0.00954
    -0.02874
     0.00954
    -0.24888
    -0.29673
    -0.20102
     0.11004
    -0.14838
    -0.13402
     0.13397
     0.18182
     0.39239
     0.67952
     0.90923
     1.05280
     1.10065
     1.35907
     1.62228
     1.53614
     1.43564
     1.71320
     2.60332
     3.48865
     3.36422
     1.31600
    -1.45484
    -5.05836
    -8.25512
    -8.53747
    -6.80988
    -4.70902
    -4.80473
    -6.22126
    -7.56600
    -8.27905
    -8.90117
    -8.53268
    -7.62343
    -6.13512
    -5.18757
    -3.64184
    -2.17746
    -0.64129
     0.79916
     1.88070
     2.66074
     3.23501
     3.68485
     3.77578
     3.32594
     3.01009
     2.55068
     2.24440
     1.77063
     1.48828
     1.19158
     0.43546
    -0.33502
    -0.84707
    -0.49773
     1.05758
     3.36901
     4.01506
     2.31618
     0.24404
    -0.95235
    -1.03371
     0.02869
     2.64639
     4.54625
     5.09659
     4.23519
     2.36882
     1.46435
     1.11979
     1.43085
     1.81848
     1.82327
     1.98598
     1.74670
     1.53135
     1.29207
     0.97623
     0.81352
     0.51203
     0.45460
     0.27275
     0.68909
     0.55031
     0.40674
     0.40674
     0.27275
     0.17225
     0.16268
    -0.07660
    -0.13402
    -0.28716
    -0.32545
    -0.42594
    -0.39244
    -0.41159
    -0.52165
    -0.98107
    -0.69872
    -0.58387
    -0.58387
    -0.49294
    -0.58387
    -0.41159
    -0.44987
    -0.33980
    -0.20102
    -0.07660
    -0.15317
    -0.18666
    -0.06703
     0.02869
     0.01911
    -0.01917
    -0.05267
     0.17704
     0.06218
     0.17225
     0.21054
     0.15311
     0.20097
     0.16268
     0.17704
     0.28232
     0.32060
     0.28711
     0.31103
     0.40196
     0.52160
     0.55510
     0.45460
     0.70823
     0.64602
     0.60295
     0.74652
     0.56945
     0.70823
     0.74173
     0.73695
     0.74173
     0.84223
     0.68909
     0.65081
     0.66038
     0.66038
     0.45939
     0.16268
     0.46417
     0.33496
     0.13397
     0.06218
    -0.00481
    -0.06224
    -0.05745
    -0.19145
    -0.25845
    -0.33023
    -0.39244
    -0.44987
    -0.34937
    -0.31587
    -0.25366
    -0.44030
    -0.16752
     0.08611
     0.07176
     0.19618
     0.15311
     0.11483
     0.10047
     0.00954
    -0.01438
     0.05261
    -0.30630
    -0.10052
     0.62688
     0.84702
     0.15790
    -1.49791
    -3.44563
    -4.16825
    -3.51741
    -1.22992
    -0.33023
    -1.38305
    -3.06279
    -4.38360
    -5.16365
    -4.77602
    -3.85719
    -3.27335
    -3.77105
    -3.80933
    -3.05800
    -2.43109
    -1.32084
    -0.41159
    -0.33502
    -0.73700
    -1.10549
    -0.78007
    -0.37809
     0.10525
     0.81352
     1.29207
     2.02905
     1.61749
     1.22029
     0.94273
     0.93794
     0.31103
    -0.01917
     0.06697
    -0.16274
    -0.56951
    -0.53123
    -0.49773
    -0.22016
     0.00476
     0.08611
     0.14832
     0.15790
    -0.07660
    -0.22973
    -0.13402
     0.10047
     0.31582
     0.43546
     0.55031
     0.70823
     0.53117
     0.60774
     0.43546
     0.30625
     0.07654
     0.01433
    -0.11967
    -0.23931
    -0.44030
    -0.55994
    -0.57908
    -0.61737
    -0.56472
    -0.57908
    -0.74658
    -0.40680
    -0.59822
    -0.61737
    -0.46423
    -0.50251
    -0.50251
    -0.47858
    -0.43073
    -0.16752
    -0.03353
     0.04783
    -0.03831
     0.10525
     0.29668
     0.38282
     0.18182
     0.38282
     0.33496
     0.43546
     0.65559
     0.45939
     0.54553
     0.50724
     0.49767
     0.66038
     0.63167
     0.59817
     0.46896
     0.54553
     0.56945
     0.61252
     0.42589
     0.70823
     0.63167
     0.43067
     0.70345
     0.69388
     0.59338
     0.47374
     0.49288
     0.42589
     0.55510
     0.45460
     0.44503
     0.37325
     0.18661
     0.17704
     0.15311
     0.24882
     0.37325
     0.03347
     0.01433
     0.08611
     0.07176
     0.03826
    -0.00003
     0.04304
     0.15311
     0.33018
     0.33975
     0.43067
     0.51203
     0.64602
     0.73216
     0.71781
     1.01930
     0.67474
     0.64124
     0.52638
     0.50246
     0.57902
     0.67474
     0.89487
     1.00494
     1.00494
     0.91401
     0.58381
     0.43546
    -0.09095
    -0.24888
    -0.40680
     0.26796
     0.37803
     0.23446
     0.03826
    -0.15317
    -0.54080
    -0.93800
    -0.20102
     0.12918
    -0.39723
    -1.07199
    -1.92861
    -2.42631
    -2.03868
    -1.86161
    -1.79461
    -1.24427
    -0.99064
    -0.94757
    -0.86143
    -1.09114
    -1.45962
    -1.44048
    -1.23949
    -0.80879
    -0.37809
    -0.10531
     0.12918
     0.33496
     0.46896
     0.63167
     0.64602
     0.79437
     1.04322
     0.81352
     0.61252
     0.58860
     0.62209
     0.59817
     0.65559
     0.66038
     0.69388
     0.66516
     0.71302
     0.63167
     0.61252
     0.44981
     0.38760
     0.07176
     0.22968
     0.03826
    -0.17709
    -0.06703
    -0.08138
    -0.11488
    -0.16752
    -0.22973
    -0.14359
    -0.26323
    -0.13402
    -0.30152
    -0.35895
    -0.42594
    -0.32545
    -0.33980
    -0.11967
     0.01433
    -0.03831
     0.09090
    -0.07660
    -0.04310
    -0.05745
    -0.03353
    -0.05745
     0.06697
     0.11483
    -0.06224
     0.07654
    -0.10052
    -0.29195
    -0.40202
    -0.37809
    -0.23452
    -0.37809
    -0.39723
    -0.33502
    -0.36373
    -0.28716
    -0.46423
    -0.44030
    -0.35895
    -0.31587
    -0.26323
    -0.36373
    -0.39723
    -0.37809
    -0.33980
    -0.30630
    -0.12445
    -0.38766
    -0.44030
    -0.38766
    -0.43073
    -0.33980
    -0.43073
    -0.42594
    -0.40680
    -0.19624
    -0.03831
    -0.02874
     0.02390
    -0.10531
     0.03826
     0.11004
     0.36846
     0.38282
     0.23925
     0.41153
     0.49767
     0.57902
     0.47853
     0.55510
     0.55031
     0.64602
     0.57424
     0.62209
     0.56467
     0.64602
     0.58381
     0.47374
     0.78480
     0.69866
     0.55988
     0.54074
     0.68431
     0.76088
     0.74173
     0.72738
     0.73216
     0.81352
     0.86137
     0.91880
     0.99537
     1.05758
     1.01930
     0.82787
     0.92358
     1.08629
     0.85659
     0.90923
     1.02887
     0.89009
     0.86137
     0.87094
     0.63167
     0.25839
    -0.22016
    -1.06721
    -1.45005
    -1.39741
    -1.17728
    -0.86621
    -0.81357
    -0.56472
    -1.32084
    -1.57448
    -1.60798
    -1.46441
    -1.18685
    -1.22992
    -0.67479
     0.00476
     0.65081
     1.33514
     1.10544
     1.06715
     0.66516
     0.58381
     0.58860
     1.02887
     0.60295
    -0.14359
    -0.22016
    -0.01917
     0.14832
    -0.01917
    -0.44509
    -0.60301
    -0.80879
    -0.83272
    -0.78965
    -0.52644
    -0.43073
    -0.28716
    -0.27280
     0.02390
     0.27275
     0.29668
     0.52160
     0.63167
     0.80873
     0.76088
     0.65559
     0.46417
     0.33496
     0.24882
     0.04304
    -0.03353
     0.13397
    -0.06224
    -0.25366
    -0.16752
     0.07176
    -0.10052
    -0.19624
    -0.36373
    -0.44509
    -0.18666
    -0.14359
    -0.07181
     0.07654
     0.00954
     0.09090
     0.18661
     0.34453
     0.25839
     0.23925
     0.03347
     0.48331
     0.44024
     0.44503
     0.45460
     0.33496
     0.38282
     0.38760
     0.39717
     0.53595
     0.47374
     0.50246
     0.51203
     0.46417
     0.47853
     0.37325
     0.28232
     0.44503
     0.42110
     0.29189
     0.42589
     0.32539
     0.32060
     0.30625
     0.27753
     0.31103
     0.24404
     0.35410
     0.23446
     0.32060
     0.28232
     0.30146
     0.15311
     0.23446
     0.44503
     0.22968
     0.22011
     0.15311
     0.11961
     0.15311
     0.10047
     0.11483
     0.15790
     0.18182
     0.24404
     0.21532
     0.26796
     0.19139
     0.21054
     0.09568
     0.40196
     0.27275
     0.46896
     0.44024
     0.50724
     0.62209
     0.69388
     0.71302
     0.86616
     0.88051
     0.86137
     0.78959
     0.54553
     0.11004
     0.40674
     0.10047
     0.49767
     0.35889
     0.16747
     0.03826
    -0.13402
    -0.33023
    -0.16274
    -0.09095
    -0.04788
     0.11004
     0.20575
     0.29668
     0.34453
     0.40196
     0.96666
     0.47374
     0.24404
     0.06218
    -0.48816
    -1.64148
    -2.90486
    -2.60337
    -1.88554
    -1.03371
    -1.13899
    -1.62712
    -2.33060
    -2.82351
    -2.86179
    -2.44066
    -2.21096
    -2.18703
    -1.69412
    -1.12463
    -0.65565
    -0.17709
     0.27275
     0.55031
     0.54553
     0.71781
     0.83744
     0.82309
     0.67952
     0.63645
     0.69866
     0.70823
     0.59338
     0.47374
     0.33496
     0.46417
     0.29189
     0.11004
     0.12440
    -0.05267
    -0.06224
    -0.31109
    -0.35895
    -0.43551
    -0.47858
    -0.58387
    -0.67479
    -0.58865
    -0.42116
    -0.44987
    -0.53123
    -0.16752
    -0.18666
    -0.14838
     0.01433
    -0.11010
    -0.07181
    -0.00481
    -0.00003
     0.01911
     0.10047
     0.09568
     0.02869
     0.07654
     0.13397
     0.29189
     0.03347
     0.23446
     0.23925
     0.17704
     0.40196
     0.41153
     0.33496
     0.36367
     0.37325
     0.39239
     0.57902
     0.58381
     0.46896
     0.44981
     0.54074
     0.62688
     0.44503
     0.28232
     0.32060
     0.13397
     0.28232
     0.28711
     0.24404
     0.06218
    -0.05267
     0.12440
     0.12440
     0.20575
     0.07176
    -0.03353
    -0.03353
     0.04304
     0.01433
    -0.03353
     0.24882
     0.06697
     0.06697
     0.22011
     0.16747
     0.13875
     0.06697
     0.08611
     0.18661
     0.25839
     0.26318
     0.15311
     0.27275
     0.27275
     0.43546
     0.27753
     0.46896
     0.43546
     0.39717
     0.57424
     0.57424
     0.55510
     0.42589
     0.34453
     0.38760
     0.44024
     0.37803
     0.23925
     0.31582
     0.22489
     0.05261
    -0.15795
     0.03826
    -0.04788
    -0.14838
     0.10525
    -0.10531
    -0.16274
    -0.21538
    -0.20581
    -0.01438
     0.08133
    -0.05745
    -0.28716
    -0.11967
     0.18182
     0.09090
    -0.08138
    -0.27280
    -0.13881
    -0.34937
    -0.48816
    -0.53601
    -0.52165
    -0.50251
    -0.48816
    -0.80400
    -1.12942
    -1.12942
    -0.95235
    -1.02892
    -1.27777
    -1.12463
    -1.24427
    -1.38784
    -0.73222
    -0.80400
    -0.68436
    -0.43073
    -0.49773
    -0.65086
    -0.47380
    -0.24888
     0.16747
     0.19139
    -0.17709
    -0.50730
    -0.56472
    -0.25845
     0.20575
     0.14354
     0.14354
     0.15311
     0.15790
     0.15790
     0.11483
    -0.13881
    -0.28716
    -0.36373
    -0.16752
     0.04304
     0.13397
     0.16747
     0.28232
     0.33496
     0.34932
     0.06697
     0.28711
     0.15790
    -0.13881
    -0.02874
     0.20097
     0.25361
     0.31582
     0.35410
     0.47374
     0.71302
     0.58860
     0.73695
     0.69866
     0.74173
     0.79437
     0.68431
     0.74173
     0.99537
     0.79916
     0.79437
     0.91401
     0.93316
     1.10544
     0.92837
     0.91401
     0.91880
     1.00973
     0.90444
     0.77045
     0.78959
     0.73216
     0.67474
     0.61252
     0.78959
     0.56467
     0.45460
     0.56467
     0.36367
     0.36846
     0.24404
     0.08611
     0.03347
     0.11004
     0.09568
    -0.07660
    -0.14359
    -0.16752
    -0.21059
    -0.39723
    -0.11488
    -0.28716
    -0.44030
    -0.29673
    -0.36852
    -0.32066
    -0.25845
    -0.37330
    -0.46901
    -0.23452
    -0.17231
    -0.10531
    -0.11488
    -0.11967
    -0.00003
    -0.02874
     0.27275
     0.41632
     0.15311
     0.35889
     0.49288
     0.82309
     0.85659
     0.83744
     0.93794
     1.09587
     1.16765
     1.18679
     0.91880
     0.87094
     0.72259
     0.65081
     0.51203
     0.80395
     0.81830
     0.38282
     0.10047
    -0.65565
    -1.09114
    -1.21556
    -1.13899
    -1.03849
    -1.86640
    -2.90486
    -3.46477
    -3.22550
    -2.48852
    -2.14396
    -2.60337
    -2.47416
    -2.05782
    -1.67976
    -1.72283
    -0.88057
    -0.66522
    -0.42116
     0.46896
     1.01451
     1.37343
     1.30164
     2.58417
     3.39293
     2.71338
     1.99076
     1.54571
     1.29686
     1.68449
     0.97623
     1.06715
     0.95230
     0.40196
     0.33975
     0.41632
    -0.73222
    -1.24427
     0.03826
     1.25379
     0.85659
    -0.27759
    -0.65565
    -0.29195
     0.03347
     0.53117
     0.47374
     0.75130
     0.80873
     0.38282
     0.04304
     0.01911
    -0.14359
     0.06218
    -0.28238
    -0.38287
    -0.37330
    -0.38766
    -0.46901
    -0.50730
    -0.66522
    -0.37809
    -0.43551
    -0.48816
    -0.37809
    -0.31587
    -0.22495
    -0.21059
    -0.28238
    -0.33980
    -0.26323
    -0.33502
    -0.28238
    -0.12924
    -0.15317
    -0.22495
    -0.19145
     0.24404
     0.32539
     0.26318
     0.11961
    -0.03831
     0.07654
    -0.01917
     0.05740
     0.11961
     0.12440
     0.06218
     0.13397
     0.18661
     0.09090
    -0.13881
    -0.28238
    -0.05267
    -0.02396
    -0.06703
    -0.14359
    -0.16752
    -0.19624
    -0.05267
     0.02869
     0.04783
     0.08611
     0.09090
    -0.06703
    -0.16274
    -0.21538
    -0.24888
    -0.38766
    -0.39244
    -0.09095
    -0.29195
    -0.16752
    -0.27280
    -0.36373
    -0.38287
    -0.28716
    -0.27759
    -0.11967
    -0.24409
    -0.05267
     0.02869
     0.15790
     0.19139
     0.36846
     0.07176
     0.33018
     0.18661
    -0.01438
    -0.11967
    -0.30152
    -0.51208
    -0.45466
    -0.32545
    -0.47380
    -0.77050
    -0.90450
    -1.16292
    -1.09114
    -1.01457
    -1.09114
    -1.64626
    -1.04328
    -0.48816
    -0.46423
    -0.35416
    -0.18666
    -0.16274
    -0.02874
     0.04783
     0.42589
     0.71781
     0.71302
     0.96666
     1.25379
     1.35429
     1.29207
     0.94751
     1.02408
     1.09108
     1.13894
     1.53135
     1.39736
     1.04322
     1.07194
     1.58399
     2.53632
     1.58399
    -0.55037
    -2.18703
    -1.78983
    -0.95714
    -1.09592
    -1.57448
    -2.04825
    -0.68436
     0.50246
    -0.36373
    -1.95732
    -2.49809
    -2.32102
    -1.94775
    -1.45484
    -0.66044
    -0.04310
     0.38282
     0.47374
     0.61731
     0.31103
     0.15311
    -0.01917
     0.40196
     0.36846
     0.29189
    -0.05267
    -0.25366
    -0.34459
    -0.50730
    -0.51687
    -0.38766
    -0.56472
    -0.68915
    -0.66044
    -0.55037
    -0.61258
    -0.70829
    -0.86621
    -0.73222
    -0.61737
    -0.67001
    -0.55037
    -0.61737
    -0.41637
    -0.02396
     0.18182
     0.12440
     0.24404
     0.28232
     0.50724
     0.64602
     0.78959
     0.83266
     0.78002
     0.86616
     1.04801
     0.79916
     0.86137
     0.77045
     0.68431
     0.65081
     0.58381
     0.50724
     0.38282
     0.24882
    -0.07660
    -0.24409
    -0.39244
    -0.48816
    -0.56951
    -0.86621
    -0.67001
    -0.94278
    -0.89971
    -0.89493
    -1.09592
    -1.10549
    -1.18206
    -1.14378
    -0.98107
    -0.90450
    -0.83272
    -1.10071
    -0.85664
    -0.78007
    -0.76093
    -0.89014
    -0.48337
    -0.30630
    -0.31109
    -0.06703
    -0.00960
    -0.02396
    -0.12924
    -0.05745
     0.25839
     0.50724
     0.57902
     0.65559
     0.81352
     1.08151
     1.27293
     1.22029
     1.42607
     1.60313
     1.46914
     1.55528
     1.26336
     0.99537
     0.41632
     0.29189
     0.24882
     0.12918
     0.11004
    -0.21538
    -0.45944
    -0.44509
    -0.42594
    -0.59344
    -0.62215
    -0.33023
    -0.31109
    -0.13402
    -0.13881
    -0.20581
     0.32539
     0.68431
     1.07672
     1.32079
     1.45478
     1.48350
     1.31600
     1.35907
     1.11501
     0.99058
     1.31600
     3.00530
     3.92413
     3.49343
     2.37361
     0.82309
    -1.59362
    -2.14874
    -1.48834
    -0.71308
    -0.01438
    -0.09095
    -0.43073
    -0.88536
    -1.59841
    -2.55073
    -3.17764
    -3.05322
    -2.84744
    -2.20139
    -1.62712
    -1.27777
    -1.30170
    -1.53619
    -1.13899
    -0.56951
     0.24404
     0.41632
     0.44024
     0.24404
    -0.14838
    -0.44030
    -0.62694
    -0.13402
     0.12440
     0.04304
     0.31103
     0.54074
     0.27753
     0.00954
    -0.09574
    -0.04788
    -0.12445
     0.18661
     0.34932
     0.47374
     0.39717
     0.28711
     0.21532
     0.13875
     0.37803
     0.18661
     0.23925
     0.35889
     0.41632
     0.40674
     0.42589
     0.04304
    -0.03353
    -0.21059
    -0.22495
    -0.40202
    -0.46423
    -0.49773
    -0.45944
    -0.56472
    -0.43073
    -0.73700
    -0.82314
    -0.67958
    -0.55515
    -0.56951
    -0.51687
    -0.32066
    -0.11967
     0.17225
     0.13875
     0.07654
     0.13397
     0.19618
     0.34932
     0.25361
     0.51681
     0.59338
     0.40674
     0.67474
     0.66995
     0.56945
     0.45460
     0.34932
     0.41153
     0.46896
     0.49288
     0.34453
     0.25839
     0.21532
     0.14832
    -0.01917
     0.00954
     0.12918
    -0.20581
    -0.05745
    -0.07181
    -0.06224
    -0.08617
    -0.10531
    -0.22973
    -0.02874
    -0.04310
    -0.04310
    -0.11967
    -0.05745
    -0.07660
     0.10047
     0.31582
     0.57902
     0.45939
     0.58381
     0.93316
     1.15329
     1.40214
     1.32079
     0.94751
     0.46417
     0.20575
     0.06697
     0.10047
     0.38282
     0.54074
     0.69388
     0.88051
     1.33993
     1.05280
    -0.39723
    -2.01475
    -2.80915
    -2.57944
    -1.87597
    -1.44048
    -1.05764
    -0.74179
    -0.95235
    -1.33041
    -1.58883
    -1.95254
    -2.00518
    -2.13917
    -1.98125
    -1.41177
    -0.96671
    -1.00978
    -0.72743
    -0.29673
     0.10525
     0.24882
     0.18661
     0.54074
     0.71781
     0.48810
     0.55988
     0.51681
     0.63645
     0.69866
     0.89487
     1.19636
     1.00015
     1.04801
     1.08151
     1.04801
     0.88530
     0.76566
     0.69866
     0.92837
     0.88051
     0.94273
     0.84223
     0.66995
     0.84702
     1.22508
     1.22508
     1.59356
     1.11979
     0.55988
     0.57902
     0.63167
     0.79916
     0.76088
     0.55510
     0.43067
     0.42110
     0.38760
     0.00954
    -0.19624
    -0.29673
    -0.47858
    -0.78486
    -0.41159
    -0.47858
    -0.70829
    -0.65086
    -0.66522
    -0.53123
    -0.58865
    -0.72265
    -0.77529
    -0.83272
    -0.65086
    -0.73700
    -0.70351
    -0.67479
    -0.76572
    -0.86621
    -0.75136
    -0.63172
    -0.77529
    -0.67479
    -0.68436
    -0.65565
    -0.48816
    -0.46423
    -0.25845
    -0.14838
    -0.07660
     0.07654
     0.07654
     0.14354
    -0.00960
    -0.01917
     0.13397
     0.39717
     0.33496
     0.26796
     0.18182
     0.07176
     0.06218
     0.09090
    -0.02874
    -0.02396
    -0.09095
    -0.01917
    -0.15795
    -0.06703
    -0.11967
    -0.13402
    -0.24409
     0.14354
     0.01433
     0.06218
     0.09090
     0.14354
     0.25361
     0.37803
     0.33018
     0.43546
     0.53117
     0.51203
     0.74173
     0.83266
     0.81830
     0.66038
     0.45939
     0.60774
     0.58860
     0.32060
     0.30625
     0.11483
     0.08611
     0.06697
     0.28232
     0.47853
     0.53117
     0.78480
     0.67952
     0.55988
     0.75130
     0.80873
     0.92358
     1.22508
     1.42607
     1.07194
     0.87573
     0.07654
    -0.36852
    -0.73222
    -1.16292
    -1.24427
    -1.02414
    -1.28256
    -1.70847
    -1.90947
    -1.92382
    -2.34495
    -3.00057
    -3.02929
    -2.48852
    -2.35452
    -2.31145
    -1.85204
    -1.61276
    -1.29691
    -0.92364
    -0.61258
    -0.48816
    -0.59344
    -0.46901
    -0.39723
     0.03826
     0.24404
     0.24882
     0.29189
     0.64602
     0.69866
     0.79437
     0.72259
     0.52638
     0.45939
     0.63167
     0.71302
     1.16286
     1.46435
     1.05758
     0.71302
     0.54553
     0.79916
     0.74652
     0.55988
     0.75609
     0.95708
     0.95708
     1.04322
     0.89009
     0.74652
     0.63645
     0.68909
     0.82309
     0.73695
     0.72259
     0.64124
     0.62688
     0.63645
     0.72738
     0.67474
     0.63645
     0.92358
     0.58860
     0.67474
     0.66516
     0.60295
     0.51681
     0.46896
     0.27275
     0.26318
     0.05740
    -0.05745
    -0.29195
    -0.13881
    -0.23931
    -0.55994
    -0.80400
    -0.37330
    -0.47858
    -0.53123
    -0.52165
    -0.52644
    -0.54080
    -0.48337
    -0.49773
    -0.32545
    -0.27280
    -0.28238
    -0.22495
    -0.19624
     0.00476
    -0.11010
    -0.24409
    -0.03353
    -0.08617
    -0.12924
    -0.08617
    -0.31587
    -0.34459
    -0.55994
    -0.44030
    -0.41159
    -0.36852
    -0.42594
    -0.54558
    -0.54558
    -0.37809
    -0.38287
    -0.59822
    -0.49294
    -0.11967
     0.35410
     0.45939
     0.19618
     0.15311
     0.00476
     0.27753
     0.45939
     0.67952
     0.66995
     0.61731
     0.62209
     0.72259
     0.67474
     0.63645
     0.53117
     0.71302
     0.58860
     0.77045
     0.87094
     0.79437
     0.96666
     1.22508
     1.35429
     1.51221
     1.52657
     1.15329
     0.70345
     0.67952
     0.15311
    -0.69872
    -0.87100
     0.34453
     0.22489
    -0.12924
    -0.11488
    -0.33502
    -0.59822
    -0.77050
    -1.10549
    -1.13421
    -0.71308
    -1.08156
    -1.19642
    -1.46920
    -1.06721
    -0.53123
    -1.47398
    -2.20139
    -1.50269
     0.07654
     1.25857
     0.01911
    -1.57448
    -1.98125
    -0.16274
     1.03365
     0.84223
     0.01433
    -0.00481
     0.14354
     0.17704
     0.43546
     0.42110
    -0.11010
    -0.61737
    -1.63669
    -1.81854
    -1.05764
    -1.06242
    -1.36870
    -2.43588
    -2.96708
    -3.06757
    -2.22531
    -1.38305
    -0.74179
    -0.67479
    -0.59344
    -0.40680
    -0.05745
     0.23446
     0.31582
     0.54074
     1.06715
     1.10065
     1.22986
     1.21072
     1.09108
     1.24900
     1.31122
     1.23943
     1.01451
     1.02408
     0.98101
     1.05758
     0.90923
     0.89487
     0.72259
     0.54074
     0.64124
     0.67952
     0.66038
     0.49767
     0.43067
     0.40674
     0.39717
     0.26318
     0.05261
    -0.02396
     0.00954
     0.10525
    -0.20581
    -0.08138
    -0.15795
    -0.32545
    -0.20581
    -0.18666
    -0.14359
    -0.16752
    -0.25845
    -0.24888
    -0.07660
     0.00476
    -0.20581
    -0.03831
     0.01911
     0.11483
     0.09568
     0.21054
     0.29189
     0.03826
     0.08133
     0.17225
     0.06697
    -0.05267
    -0.17231
    -0.26323
    -0.22495
    -0.26323
    -0.22973
    -0.45944
    -0.51208
    -0.51208
    -0.60301
    -0.63651
    -0.44987
    -0.53123
    -0.65086
    -0.38766
    -0.31587
    -0.35895
    -0.24409
    -0.15795
    -0.01438
     0.10525
     0.23446
     0.17225
     0.11004
     0.06218
     0.33496
     0.17225
     0.48331
     0.33018
     0.06697
     0.00954
     0.03826
    -0.22973
    -0.76093
    -0.55515
    -0.43073
    -0.40202
    -0.75136
    -1.11506
    -1.01457
    -0.76572
    -0.61258
    -0.70829
    -0.60301
    -0.29195
    -0.27280
     0.25839
     0.66995
     1.04801
     1.11979
     0.98101
     0.60774
     0.46896
     0.58381
     0.37803
     0.39239
     0.33975
     0.22968
     0.32539
    -0.14838
    -1.07199
    -1.41177
    -1.30649
     0.07654
     1.94291
     1.58878
     0.24882
    -1.60319
    -1.44048
     1.09108
     1.76106
     1.51221
     2.10083
     1.17722
    -0.54558
    -0.50730
     0.46896
     0.37803
     0.34453
     0.00954
    -0.31587
    -0.90928
    -1.20120
    -1.53141
    -1.51705
    -1.88075
    -2.31145
    -2.30667
    -1.83290
    -1.20120
    -0.81836
    -0.83750
    -0.44509
    -0.44509
    -0.81836
    -0.77050
    -0.62215
    -0.57908
    -0.42594
    -0.17709
     0.30625
     0.61252
     0.59338
     0.57424
     0.33018
     0.19618
    -0.02396
    -0.12924
    -0.06703
     0.05740
    -0.38766
    -0.35416
    -0.40202
    -0.32066
    -0.29673
    -0.34937
    -0.29673
    -0.24888
    -0.15317
    -0.08617
    -0.03353
     0.13397
     0.15311
     0.07176
     0.17225
     0.41632
     0.16747
     0.06697
     0.03826
     0.06218
     0.02390
    -0.02874
    -0.05745
    -0.04788
     0.00954
     0.09568
     0.07176
     0.04783
    -0.03353
    -0.00003
    -0.04788
     0.30146
     0.04783
     0.02390
     0.06218
    -0.04310
     0.02869
     0.03347
    -0.09574
    -0.20581
    -0.28716
    -0.23931
    -0.41159
    -0.48337
    -0.59822
    -0.74658
    -0.73700
    -0.72743
    -0.71308
    -0.91407
    -0.80879
    -0.84707
    -0.69872
    -0.81357
    -0.83750
    -0.81357
    -0.72265
    -0.55037
    -0.38287
    -0.34937
    -0.33980
    -0.12445
    -0.30630
    -0.10531
     0.35889
     0.16268
     0.44503
     0.59817
     0.68909
     0.78002
     0.79437
     0.85659
     0.85180
     0.67952
     0.65559
     0.45939
     0.37325
     0.24882
     0.14354
     0.11004
     0.28232
    -0.00481
    -0.44030
    -0.55515
    -0.33023
    -0.19624
    -0.01917
     0.11004
     0.05261
     0.06697
     0.22968
     0.23446
     0.43546
     0.48331
     0.39717
     0.28232
     0.66995
     0.59817
     0.19139
     0.34932
     1.30643
     2.56982
     3.11059
     2.45975
     1.59356
     0.85180
     0.30625
     0.50724
     0.29668
     0.57424
     1.15329
     1.37821
     1.50742
     1.69885
     1.25379
     0.33975
     0.53117
     0.24882
    -0.47380
    -1.05764
    -1.58883
    -0.27280
     0.98101
     0.83744
     0.11961
    -0.57908
    -1.39741
    -1.65583
    -1.17249
    -0.15317
     0.10525
    -0.42116
    -1.07678
    -1.62233
    -1.63190
    -1.37827
    -0.85664
    -0.35895
    -0.11488
    -0.00960
    -0.07660
     0.03347
     0.06218
    -0.11488
    -0.19145
     0.05740
    -0.06224
    -0.01917
    -0.06224
    -0.29673
    -0.46423
    -0.57430
    -0.59822
    -0.74179
    -0.78007
    -0.76093
    -0.63172
    -0.58865
    -0.45944
    -0.48337
    -0.59344
    -0.39244
    -0.35416
    -0.46901
    -0.25366
    -0.12924
     0.06218
     0.16268
     0.08611
     0.10047
     0.19618
     0.18182
     0.19618
     0.26318
     0.27753
     0.24404
     0.08611
     0.13875
     0.39717
     0.20575
     0.33018
     0.08133
     0.17225
     0.14832
     0.14354
     0.11004
     0.11961
     0.21532
     0.04304
     0.05740
     0.18182
    -0.03831
    -0.02874
    -0.06703
     0.14354
     0.06697
     0.07176
     0.22011
     0.09568
     0.22011
     0.15790
     0.34932
     0.38760
     0.49767
     0.38282
     0.47853
     0.61252
     0.66038
     0.70823
     0.44024
     0.62688
     0.73216
     0.73695
     0.79916
     0.62209
     0.50246
     0.48810
     0.45939
     0.49767
     0.50724
     0.28711
     0.15311
     0.25361
     0.16268
     0.08133
    -0.15317
    -0.08617
    -0.06224
    -0.13881
    -0.22495
    -0.34937
    -0.56951
    -0.67958
    -0.58865
    -0.47858
    -0.55037
    -0.65086
    -0.81357
    -0.74658
    -0.46901
    -0.21538
    -0.40680
     0.04304
     0.20575
     0.08611
     0.30146
     0.41632
     0.56945
     0.47374
     0.65081
     0.74652
     0.99537
     1.06715
     0.99537
     0.61731
     0.33496
     0.08133
    -0.40680
    -0.84229
    -0.59344
    -0.70829
    -0.63651
    -0.67479
    -1.11506
    -1.20599
    -1.01935
    -0.70351
    -0.50730
    -0.33023
    -0.50730
    -0.22016
    -0.23931
     0.01433
     0.60774
     0.95230
     1.31122
     1.20115
     1.05280
     0.67952
     0.11483
     0.09090
     0.52638
     0.92837
     0.93794
     0.51681
     0.24404
    -0.07181
    -0.07660
     0.00954
     0.10525
    -0.32545
    -0.35416
    -0.34459
    -0.38287
    -0.44987
    -0.36373
    -0.22495
    -0.40202
    -0.41159
    -0.25845
    -0.11488
    -0.04788
    -0.02874
     0.11004
     0.27275
     0.26796
     0.27275
     0.33975
     0.53117
     0.55510
     0.72738
     0.77523
     0.92358
     0.99537
     0.72259
     0.37803
     0.45460
     0.15790
     0.07176
    -0.18666
    -0.25366
    -0.34937
    -0.30152
    -0.40680
    -0.31587
    -0.57908
    -0.68436
    -0.53123
    -0.40680
    -0.49773
    -0.52165
    -0.56951
    -0.33023
    -0.24888
    -0.19145
    -0.27280
    -0.14359
     0.03347
     0.01433
     0.05261
     0.12918
     0.08611
     0.02390
     0.22968
     0.34932
     0.24404
     0.14832
     0.21054
     0.40196
     0.39717
     0.51681
     0.36367
     0.44503
     0.52160
     0.51681
     0.28711
     0.41153
     0.27753
     0.19618
     0.26796
     0.24882
     0.11961
     0.08133
    -0.06703
    -0.08617
     0.02390
    -0.00481
    -0.24888
    -0.22016
    -0.28238
    -0.38766
    -0.42594
    -0.40680
    -0.29195
    -0.33502
    -0.13402
    -0.11967
    -0.02396
    -0.21059
    -0.36852
    -0.55037
    -0.52644
    -0.64129
    -0.62215
    -0.67001
    -0.45466
    -0.25845
    -0.27759
    -0.53601
    -0.50730
    -0.78007
    -0.72265
    -0.53123
    -0.33023
    -0.12924
    -0.07660
    -0.00481
     0.20575
     0.47374
     0.47853
     0.38760
     0.07654
    -0.33023
    -0.41159
    -0.17231
     0.38760
     0.31103
    -0.27759
    -1.04328
    -1.18685
    -0.84707
    -0.79443
    -0.41159
    -0.23931
    -0.41637
    -0.67479
    -0.02396
    -0.57908
    -1.46920
    -0.56472
     0.71302
     1.23943
     1.07194
     1.09587
     0.66038
     0.26796
     0.33975
     1.00973
     1.24900
     0.78959
     0.46417
     0.66516
     0.53595
     0.52638
     0.40674
     0.10525
     0.05740
    -0.04310
     0.09568
    -0.10531
    -0.15795
    -0.24409
    -0.35895
    -0.26323
    -0.48337
    -0.60779
    -0.40202
    -0.42116
    -0.34937
    -0.55037
    -0.58387
    -0.86621
    -0.96671
    -1.12463
    -0.74179
    -0.65565
    -0.58865
    -0.40680
    -0.40202
    -0.18188
    -0.24888
    -0.23452
    -0.00960
     0.17225
     0.48331
     0.62688
     0.77523
     0.78480
     0.89487
     0.85659
     1.04801
     1.00973
     0.79437
     0.83744
     0.89966
     0.84223
     0.61252
     0.43067
     0.44024
     0.39717
     0.48810
     0.37325
     0.30146
     0.09090
    -0.00960
    -0.12924
    -0.11010
     0.11004
    -0.17709
    -0.15795
    -0.22016
    -0.17231
    -0.19624
    -0.24888
    -0.38766
    -0.37809
    -0.23931
    -0.16274
    -0.14359
    -0.09574
    -0.20102
    -0.16752
    -0.19145
     0.19618
     0.01433
     0.02869
     0.24882
     0.25839
     0.47853
     0.51203
     0.55031
     0.55988
     0.67474
     0.92358
     0.91401
     0.71302
     0.64602
     0.57424
     0.37803
     0.66995
     0.51681
     0.27753
     0.51203
     0.27753
     0.08133
    -0.30630
    -0.54080
    -0.41637
    -0.54080
    -0.74179
    -0.60301
    -0.41159
    -0.11967
     0.00476
    -0.06224
     0.16747
     0.46417
     0.16268
     0.00954
     0.11483
    -0.03353
    -0.27759
    -0.53123
    -0.49773
    -0.22016
     0.03826
     0.56945
     0.75609
     0.31582
    -0.00960
     0.06697
     0.05740
     0.24882
     0.07176
     0.04304
    -0.03353
     0.41153
     0.62209
     0.62688
     0.38760
     0.69866
     0.78959
     1.28250
     1.03365
     0.33496
     0.21532
     0.56467
     0.54553
     0.54074
    -0.52165
    -1.73719
    -0.63651
     0.91880
     1.00973
     0.53117
    -0.28716
    -0.42116
    -0.61737
    -0.46901
    -0.30152
    -0.20102
    -0.87579
    -1.47877
    -1.57926
    -0.70829
    -0.40202
    -0.26802
    -0.08617
    -0.46423
    -0.69393
    -0.79443
    -0.89493
    -1.22035
    -1.25863
    -0.97150
    -0.62694
    -0.47858
    -0.50251
    -0.35895
    -0.59822
    -0.37809
    -0.15317
    -0.28238
    -0.20581
    -0.38287
    -0.23931
    -0.10052
     0.12440
     0.17225
     0.27753
     0.05740
    -0.01917
     0.12918
     0.24882
     0.26796
     0.32539
     0.46417
     0.70823
     0.50724
     0.47374
     0.45460
     0.48810
     0.51203
     0.49288
     0.54074
     0.55510
     0.46896
     0.47853
     0.30625
     0.29189
     0.10525
     0.16747
    -0.13881
     0.07654
    -0.05267
    -0.05745
    -0.16752
    -0.20102
    -0.23452
    -0.23931
    -0.32066
    -0.26323
    -0.31109
    -0.34459
    -0.26323
    -0.31109
    -0.22016
    -0.21538
    -0.32545
    -0.13881
    -0.03831
    -0.20102
    -0.13402
    -0.10531
    -0.07660
     0.05261
     0.06697
     0.07654
     0.01911
     0.02869
    -0.06224
    -0.12924
     0.07654
    -0.00003
    -0.14838
    -0.17709
     0.15790
    -0.00481
     0.15790
     0.14354
     0.20097
     0.14832
     0.10047
     0.10047
     0.16268
     0.49767
     0.87094
     0.85180
     0.86137
     0.83744
     0.64602
     0.49288
     0.67474
     0.60295
     0.34453
    -0.02396
    -0.29195
    -0.87579
    -1.51226
    -1.39263
    -1.10549
    -0.91407
    -0.77050
    -1.52184
    -2.37845
    -1.90468
    -0.97628
    -0.72265
    -0.60301
    -1.18685
    -0.66522
     0.82309
     1.17243
     1.22986
     1.82806
     2.11040
     2.17262
     1.07672
     0.65081
     0.69866
     0.90444
     0.92358
     0.65081
     0.22968
     0.01911
    -0.43551
    -0.68436
    -0.28238
    -0.37809
    -0.68436
    -1.04328
    -1.49312
    -1.18206
    -0.34459
     0.08133
     0.10047
     0.28711
     0.49288
     0.22489
     0.00954
    -0.13402
    -0.11967
    -0.34937
    -0.34459
    -0.48337
    -0.38287
    -0.39244
    -0.21538
    -0.16274
    -0.27759
    -0.66044
    -0.70829
    -0.72265
    -0.55515
    -0.35416
    -0.15795
    -0.10531
     0.24404
     0.18182
     0.14832
     0.28711
     0.26796
     0.26318
     0.26796
     0.30625
     0.28232
     0.28711
     0.30146
     0.33975
     0.44024
     0.44024
     0.39239
     0.22489
     0.44503
     0.40196
     0.22968
     0.43067
     0.33975
     0.28232
     0.19139
     0.21054
     0.36846
     0.37803
     0.36367
     0.20097
     0.19139
     0.24882
     0.26318
     0.18182
     0.15311
     0.33018
     0.11961
     0.27753
     0.30146
     0.21532
     0.11004
    -0.00481
    -0.09574
    -0.00960
    -0.14838
    -0.26802
    -0.51208
    -0.53123
    -0.52165
    -0.67479
    -0.77050
    -0.57430
    -0.83750
    -0.84707
    -0.81357
    -0.79443
    -0.80879
    -0.74658
    -0.74658
    -0.55515
    -0.39723
    -0.40680
    -0.33980
    -0.12445
     0.06218
     0.12440
     0.03826
     0.38760
     0.25361
     0.22011
     0.46417
     0.61731
     0.56945
     0.63645
     0.76088
     0.90923
     1.12936
     1.23465
     1.14851
     1.03844
     1.04801
     1.11022
     1.08629
     1.21072
     1.28250
     0.97144
     0.76088
     0.18182
    -0.28716
    -0.78486
    -0.43551
    -0.06703
     0.20575
     0.25839
     0.28711
     0.32539
     0.77045
     0.99058
     0.51203
     0.09568
    -0.10531
    -0.95714
    -1.61276
    -1.92861
    -1.01457
    -0.09095
    -0.22973
    -0.95235
    -1.97168
    -2.73258
    -2.67037
    -3.12978
    -3.11543
    -2.88572
    -2.77087
    -2.27795
    -1.32563
    -0.98585
    -0.58387
     0.03347
     0.62688
     1.17722
     1.57921
     1.76584
     1.85198
     1.97162
     2.16304
     2.13433
     2.26833
     2.15826
     1.86634
     1.47392
     1.66535
     1.25857
     0.76088
     0.64602
     0.37803
     0.29668
     0.03347
    -0.53601
    -0.90450
    -0.74658
    -0.01917
     0.13397
    -0.51208
    -0.75615
    -0.82314
    -0.63172
     0.03826
     0.40196
     0.56945
     0.73216
     0.80395
     0.73695
     0.58381
     0.60774
     0.56467
     0.79916
     0.88051
     0.83266
     0.69866
     0.70345
     0.60295
     0.55031
     0.46417
     0.63645
     0.52160
     0.46896
     0.29189
     0.27275
     0.28711
     0.17704
     0.11483
     0.16268
     0.39717
     0.40196
     0.42589
     0.49288
     0.43546
     0.36846
     0.41153
     0.64124
     0.38282
     0.38760
     0.42589
     0.44981
     0.54074
     0.55510
     0.46896
     0.50246
     0.61731
     0.74652
     0.62688
     0.64124
     0.50246
     0.54074
     0.44981
     0.66995
     0.49288
     0.26796
     0.40196
     0.32539
     0.37803
     0.30146
     0.24882
     0.19139
     0.17225
    -0.02874
    -0.34937
    -0.58865
    -0.62694
    -0.69872
    -0.78486
    -0.37330
    -0.22495
    -0.61737
    -0.57908
    -0.62215
    -0.67001
    -0.54080
    -0.50251
    -0.27280
     0.18182
     0.64124
     0.77045
     1.04322
     0.93316
     0.29189
    -0.35895
    -0.13402
     0.22968
     0.52638
     0.95708
     0.83744
     0.47374
     0.16268
    -0.18666
    -0.24888
    -0.37809
    -0.47858
    -0.43073
    -0.44987
    -0.22973
    -0.02396
     0.01433
     0.28232
     0.72738
     0.07176
    -0.80400
    -1.16770
    -1.56491
    -1.10071
    -0.29195
    -0.11010
     0.07176
    -0.03353
    -0.10052
     0.02390
     0.23446
     0.08611
    -0.26802
    -0.37809
     0.46417
     0.85659
     0.74173
     0.33975
     0.25839
     0.34453
     0.36846
     0.40196
     0.31582
     0.26318
     0.20575
     0.00954
    -0.10531
    -0.12924
    -0.10052
    -0.18188
     0.22011
     0.50724
     0.28711
     0.65559
     0.84702
     0.85659
     0.89966
     0.82787
     0.38760
     0.28711
     0.27275
     0.23446
     0.23925
     0.35889
     0.44024
     0.18661
     0.08611
     0.17704
    -0.00960
    -0.25845
    -0.25845
    -0.13402
    -0.12445
    -0.15795
    -0.06224
     0.10047
    -0.03831
    -0.06703
    -0.06224
    -0.08138
    -0.08617
    -0.19145
    -0.22973
     0.07176
     0.00954
     0.06697
    -0.00003
     0.05740
     0.05740
     0.11004
     0.07654
     0.09090
     0.18661
     0.06697
     0.11483
     0.05740
     0.08611
     0.01433
    -0.21059
     0.03826
     0.02390
    -0.00960
     0.06697
    -0.01917
    -0.05267
    -0.04788
    -0.04310
    -0.06703
    -0.04310
    -0.10052
    -0.14359
    -0.02396
     0.08611
    -0.05267
    -0.17231
    -0.07660
     0.08611
    -0.09095
    -0.05745
    -0.11010
    -0.16274
    -0.11967
    -0.01917
    -0.05745
     0.02390
     0.08133
    -0.07181
    -0.18666
    -0.32545
    -0.39723
    -0.45466
    -0.93800
    -0.60779
    -0.55515
    -0.33980
    -0.30630
    -0.43073
    -0.62215
    -0.72265
    -0.29673
     0.02869
     0.20575
     0.45460
     0.72738
     0.88530
     0.74173
     0.51203
     0.02869
     0.38282
     0.76088
     1.07194
     1.30643
     0.91880
     0.42110
     0.09568
     0.11483
     0.08611
    -0.00481
    -0.38287
    -0.82314
    -1.17249
    -1.33520
    -1.32084
    -1.54576
    -2.01475
    -2.16789
    -1.94775
    -2.02432
    -2.21574
    -2.14396
    -2.19660
    -2.08653
    -1.93818
    -1.49312
    -0.90450
    -0.43551
    -0.03831
    -0.04788
    -0.39723
    -0.52165
    -0.25845
     0.57424
     0.92837
     1.10544
     1.10544
     0.75130
     0.52638
     0.63167
     0.68431
     0.50724
     0.25839
     0.38760
     0.33975
     0.78002
     0.88530
     0.96666
     0.87094
     1.35907
     1.48350
     1.60313
     1.28250
     0.75130
     0.66516
     0.84223
     0.82309
     0.89966
     0.85659
     0.69866
     0.46417
     0.11004
     0.07176
     0.01911
    -0.37330
    -0.21538
    -0.16752
     0.29668
     0.29668
    -0.03353
    -0.24888
    -0.36852
    -0.27759
    -0.08138
    -0.04788
    -0.12445
    -0.02396
     0.23446
     0.27753
     0.06697
    -0.14359
    -0.11010
     0.03826
    -0.02874
     0.17704
     0.24404
     0.33975
     0.33018
     0.35410
     0.49288
     0.59338
     0.61252
     0.61731
     0.58860
     0.61731
     0.67474
     0.51681
     0.52638
     0.50724
     0.23925
     0.38282
     0.33975
     0.25361
     0.17704
    -0.03353
    -0.04788
     0.05261
     0.01433
    -0.14359
    -0.31587
    -0.22016
    -0.31109
    -0.20581
    -0.33502
    -0.20581
    -0.20581
    -0.24888
    -0.15795
    -0.16752
    -0.16752
    -0.24888
    -0.15317
    -0.15795
    -0.07181
    -0.09574
    -0.16752
    -0.16274
     0.01433
     0.08611
    -0.00003
    -0.03831
    -0.33023
    -0.50251
    -0.67958
    -0.56951
     0.15311
     0.22968
     0.12918
     0.06697
     0.28711
     0.40674
     0.66995
     0.71781
     0.93794
     1.12458
     0.90923
     0.64602
     0.03347
    -0.76572
    -0.47380
    -0.08617
    -0.31109
    -0.51687
    -0.85186
    -1.45005
    -1.47398
    -2.07218
    -2.17746
    -2.24446
    -1.81854
    -1.48355
    -1.27299
    -1.59841
    -2.15832
    -2.56030
    -1.71804
    -0.89493
    -0.34937
    -0.25845
    -0.29195
    -0.46423
    -0.64608
    -0.58865
    -0.57430
    -0.33502
    -0.07181
     0.15790
     0.39717
     0.51203
     1.05758
     1.21550
     1.22029
     1.40693
     1.42128
     1.17243
     1.07672
     0.99537
     0.91880
     0.86137
     0.80395
     0.53595
     0.31582
    -0.00481
    -0.28238
    -0.45466
    -0.33502
    -0.32545
    -0.63172
    -0.55037
    -0.52644
    -0.68436
    -0.52165
    -0.56951
    -0.57908
    -0.31587
    -0.19624
    -0.12445
     0.21054
     0.35410
     0.36367
     0.30625
     0.25839
     0.33975
     0.18661
     0.23446
     0.38760
     0.49288
     0.54074
     0.61731
     0.61252
     0.52638
     0.55031
     0.58381
     0.45460
     0.34453
     0.41632
     0.32060
     0.30146
     0.47853
     0.22011
     0.13875
     0.27753
     0.30146
     0.22011
     0.10047
     0.01911
     0.09568
     0.23446
     0.22489
     0.19139
     0.07176
     0.11483
     0.25361
     0.09090
     0.31582
     0.16747
     0.02869
     0.08611
     0.09568
     0.04783
    -0.00960
    -0.12924
    -0.06224
    -0.11967
    -0.06703
    -0.25845
    -0.15317
    -0.22016
    -0.21538
    -0.32066
    -0.09095
    -0.14359
    -0.29673
    -0.25366
    -0.14359
    -0.06703
    -0.07660
    -0.23452
    -0.23452
    -0.09095
     0.03826
     0.02869
    -0.07660
    -0.00003
    -0.02874
    -0.06224
     0.09090
     0.53595
     0.31103
     0.40196
     0.31103
     0.16747
    -0.53601
    -0.49294
     0.51203
     1.14372
     0.75609
    -0.73700
    -1.98125
    -2.21096
    -1.88075
    -1.49791
    -1.49312
    -1.43091
    -2.25881
    -2.34495
    -2.20139
    -2.11525
    -2.06739
    -2.11046
    -1.94775
    -1.43091
    -0.83272
    -0.51687
    -0.24888
     0.20575
     0.29668
     0.48810
     0.57902
     0.74652
     0.67474
     0.56467
     0.70823
     0.68431
     0.87573
     0.90923
     0.78480
     0.66516
     0.61731
     0.55031
     0.44024
     0.59817
     0.59338
     0.59338
     0.61252
     0.82309
     0.83266
     0.55510
     0.75609
     0.34932
     0.19618
    -0.11488
    -0.59344
    -0.46423
     0.13875
     0.04783
    -0.32545
    -0.47380
    -0.60779
    -0.62694
    -0.55037
    -0.43073
    -0.01917
    -0.11010
    -0.08617
    -0.01438
     0.33496
     0.33018
     0.32060
     0.23446
     0.40196
     0.44503
     0.96666
     2.56982
     0.55988
    -0.20102
     0.07176
     0.20575
     0.73695
     0.80395
     0.73216
     0.66516
     0.43067
     0.35889
     0.22011
     0.13397
     0.04304
     0.04783
     0.18182
     0.01911
     0.16747
     0.25361
     0.25839
     0.22489
     0.28232
     0.35889
     0.13397
     0.18661
     0.28232
     0.44981
     0.42589
     0.48810
     0.26318
     0.37325
     0.41632
     0.38282
     0.45460
     0.39239
     0.31582
     0.05740
     0.16747
     0.36846
     0.11483
     0.11483
     0.04783
     0.03347
    -0.12445
     0.00954
    -0.20102
    -0.08617
    -0.25366
    -0.27280
    -0.26323
    -0.22495
    -0.21059
    -0.27280
    -0.29195
    -0.01917
    -0.10052
    -0.10052
     0.01433
    -0.02874
     0.15311
     0.19618
     0.22011
     0.31103
     0.43067
     0.59817
     0.52160
     0.66038
     0.61252
     0.66516
     0.58860
     1.10065
     0.96666
     0.80873
     0.45939
    -0.57430
    -1.17249
    -1.13899
    -0.41159
     0.61731
     1.16765
     1.60792
     1.89505
     1.46914
     0.86616
     0.22011
    -0.19624
     0.06218
    -0.72265
    -2.30188
    -2.09610
    -0.78965
    -0.39244
    -0.78486
    -1.43570
    -2.07696
    -2.79480
    -3.12500
    -3.22071
    -2.98143
    -2.42152
    -1.83768
    -1.04328
    -0.30152
     0.59817
     0.66038
     0.94273
     1.50742
     2.28268
     2.34490
     2.43104
     2.62724
     2.48846
     2.31140
     2.25876
     2.29704
     2.62724
     2.31618
     1.81370
     1.14851
     0.97623
     0.52160
     0.21532
     0.15311
    -0.10531
     0.38282
     0.49288
    -0.11488
    -0.87100
    -1.35434
    -1.47877
    -1.62233
    -1.54098
    -1.38784
    -1.22035
    -1.44048
    -1.25384
    -1.16770
    -1.36870
    -1.20120
    -1.13899
    -1.15335
    -1.03849
    -0.98585
    -0.80879
    -0.69393
    -0.66522
    -0.65086
    -0.50730
    -0.55037
    -0.33980
    -0.48337
    -0.33023
    -0.11010
    -0.23452
    -0.02874
     0.03826
     0.06218
     0.03826
     0.10047
     0.06697
     0.12918
     0.16747
     0.15311
     0.19139
     0.20575
     0.14354
     0.02390
    -0.04310
     0.17704
     0.05261
     0.00476
     0.07654
    -0.14359
    -0.24409
    -0.21059
    -0.22973
    -0.19624
    -0.33502
    -0.37809
    -0.46901
    -0.39723
    -0.25366
    -0.33980
    -0.44030
    -0.16274
    -0.12445
    -0.14838
    -0.01438
    -0.02874
     0.01911
     0.06697
     0.29189
     0.54074
     0.49767
     0.61252
     0.54553
     0.75609
     0.93316
     0.92837
     0.72259
     1.08151
     1.08629
     1.05758
     1.12936
     0.95708
     0.90444
     1.00973
     0.78002
     0.78480
     0.93794
     0.78480
     0.61252
     0.52638
     0.55031
     0.57902
     0.41632
     0.36367
     0.56467
     0.36367
     0.40196
     0.48810
     0.46417
     0.28711
     0.25361
     0.38760
     0.36846
    -0.06224
    -0.79443
    -1.20120
    -0.63651
     0.39239
     0.69866
    -0.42116
    -0.91407
    -1.31606
    -1.01457
    -0.49773
     0.04783
     0.48331
     0.54553
     0.08133
    -0.08617
     0.20575
     0.02390
    -0.36852
    -0.78007
    -1.24427
    -1.69412
    -0.43551
     1.71799
     0.28232
    -2.51245
    -4.15868
    -4.19218
    -1.57926
     3.90020
     6.17334
     4.57018
     1.62228
    -0.67958
    -0.84707
     1.12936
     3.11059
     4.20169
     4.57975
     5.02481
     4.76639
     3.64657
     3.21587
     2.75167
     2.08648
     1.74192
     0.70345
    -0.73222
    -1.98604
    -2.72301
    -3.51263
    -3.43127
    -2.37845
    -1.74197
    -1.69412
    -2.61773
    -3.26378
    -4.02947
    -4.24482
    -4.17304
    -4.05818
    -3.43127
    -2.99100
    -2.29231
    -1.59841
    -1.28256
    -1.02892
    -1.07678
    -0.99542
    -1.06242
    -1.07678
    -1.11028
    -0.89014
    -0.93800
    -0.82314
    -0.65565
    -0.60301
    -0.58387
    -0.59344
    -0.30152
    -0.13881
    -0.12445
    -0.19624
    -0.13402
    -0.11967
    -0.16752
    -0.11488
    -0.12924
    -0.02396
    -0.10052
    -0.20102
    -0.04788
    -0.08138
    -0.04310
    -0.25845
    -0.34459
    -0.25366
    -0.11010
    -0.10052
    -0.07660
    -0.12445
    -0.07660
     0.03826
    -0.03831
     0.05740
     0.22489
     0.03826
     0.22489
     0.30625
     0.30625
     0.30146
     0.26796
     0.39239
     0.49767
     0.57902
     0.61731
     0.68431
     0.71302
     0.80395
     0.90923
     0.99058
     1.33993
     1.30643
     1.42607
     1.59835
     1.72756
     1.71320
     1.81370
     1.67013
     1.98119
     1.98598
     2.04819
     1.83284
     1.50742
     1.11979
     0.97623
     0.60774
     0.58381
     0.24404
    -0.03353
    -0.33023
    -0.59344
    -0.89014
    -1.13421
    -1.31127
    -1.31127
    -1.06242
    -1.00021
    -1.02892
    -0.84707
    -0.85186
    -0.59344
    -0.65565
    -0.27759
    -0.56472
    -1.16770
    -1.63190
    -1.79940
    -1.83290
    -0.73222
     0.51681
     0.19139
    -0.48337
    -0.97628
    -1.18206
    -0.83750
    -0.56951
    -0.31587
    -0.07660
     0.62688
     1.07672
     0.86616
     0.85659
     0.65559
     0.50724
     0.11961
    -0.00003
     0.65081
     2.82824
     4.01027
     2.40711
     0.87094
     0.49767
     0.83744
     1.48350
     2.35925
     3.23980
     3.63700
     3.55564
     2.52196
     1.11501
    -0.39723
    -1.92382
    -3.32121
    -4.30703
    -2.95750
     0.35410
     2.91438
     2.29704
    -1.54576
    -4.13954
    -5.01529
    -4.09168
    -2.76608
    -1.62233
    -0.65565
    -0.23452
    -0.01438
    -0.02396
    -0.40202
    -0.71786
    -0.96671
    -1.13899
    -1.49791
    -1.62712
    -1.83768
    -1.77547
    -1.78026
    -1.66062
    -1.42134
    -1.45005
    -1.31127
    -1.31606
    -1.24906
    -1.25384
    -1.12463
    -1.00500
    -0.97628
    -0.96193
    -0.95714
    -1.04328
    -0.93321
    -1.05764
    -0.93800
    -0.62694
    -0.17231
    -0.14838
    -0.04788
     0.44981
     0.71302
     0.91880
     1.03365
     0.97623
     1.33993
     1.47392
     1.66535
     1.84241
     1.81370
     1.70363
     1.51221
     1.38778
     1.58878
     1.24900
     1.04322
     0.96187
     0.86137
     0.81830
     0.74652
     0.63645
     0.62209
     0.56467
     0.65081
     0.56467
     0.63167
     0.61252
     0.66995
     0.46896
     0.78480
     0.92358
     0.88051
     1.10065
     1.03365
     1.15808
     1.16765
     0.88530
     0.41632
    -0.04310
    -0.54080
    -0.69872
    -0.64129
    -0.43073
    -0.41159
    -0.74179
    -0.71786
    -0.94278
    -1.35434
    -1.54576
    -1.60798
    -1.57926
    -1.58405
    -1.31127
    -1.19642
    -0.78007
    -0.64608
    -0.39244
    -0.18666
    -0.12445
    -0.06224
    -0.12445
    -0.01438
     0.26796
     0.14354
     0.22011
     0.16268
     0.27753
     0.46896
     0.48331
     0.38760
     0.34932
     0.11004
    -0.33502
    -0.97150
    -1.36870
    -1.15813
    -0.30630
     0.31582
     0.59817
     0.04304
    -0.35895
    -0.22495
    -0.06703
     0.39717
     0.85180
     1.11501
     1.33514
     0.86137
    -0.29673
    -0.68436
    -0.20581
    -0.33502
    -0.43551
    -1.12463
    -1.31606
    -0.87579
    -0.44030
    -0.96193
    -1.41177
    -1.98125
    -2.01475
    -1.55534
    -1.03849
    -0.46901
     0.09568
     0.48331
     0.44981
     0.16747
    -0.22973
    -0.69393
    -0.33023
     0.51681
     1.06715
     1.76584
     1.82327
     0.93316
    -0.08617
    -0.54558
    -0.64608
    -0.17709
     0.23446
     0.38760
     0.28711
     0.24882
     0.09090
    -0.21538
    -0.56951
    -0.72265
    -1.08635
    -1.26820
    -1.36391
    -1.48355
    -1.45005
    -1.41177
    -1.44048
    -1.18685
    -1.15813
    -1.00978
    -0.89014
    -0.70829
    -0.61258
    -0.42594
    -0.35416
     0.16268
     0.35410
     0.48810
     0.77523
     0.83266
     0.89966
     0.96666
     1.26336
     1.46435
     1.56485
     1.56964
     1.53135
     1.50264
     1.51221
     1.36864
     1.09587
     1.19636
     1.14851
     0.83266
     0.81352
     0.45939
     0.44981
     0.28232
     0.25361
     0.10525
     0.05740
     0.07176
     0.00476
    -0.23931
     0.21054
     0.20575
     0.24404
     0.53117
     0.89487
     0.89487
     1.24900
     1.54571
     1.46435
     0.85659
     0.18661
    -0.16752
    -1.06721
    -1.85204
    -1.17728
    -0.12924
     0.21532
    -0.70351
    -1.27777
    -1.82811
    -1.40220
    -1.53141
    -1.65583
    -1.58883
    -1.17249
    -0.66522
    -0.32545
     0.28232
     0.82787
     1.03844
     1.11979
     1.23465
     1.28250
     1.48350
     1.44521
     1.19636
     1.49307
     1.22986
     0.68909
     0.46896
     0.11961
    -0.05267
     0.06218
     0.20097
     0.25361
     0.39239
     0.05261
    -0.15795
    -0.45944
    -0.44987
    -0.29195
    -0.64608
    -0.31587
    -0.35895
    -0.88057
    -1.04328
    -0.90450
    -0.74658
     0.16268
     0.55510
     0.59817
     0.36846
     0.17225
     0.07176
    -0.03353
    -0.20102
    -0.34937
    -0.44987
    -0.01917
     0.42589
     0.66516
     0.98580
     0.92837
     0.53117
     0.05261
    -0.28238
    -0.31109
    -0.06703
     0.08133
     0.14354
    -0.00960
     0.09090
     0.14832
     0.13397
    -0.01917
     0.06218
     0.07176
     0.13397
     0.19618
    -0.04788
    -0.26323
    -0.28716
     0.01911
     0.34932
     0.58381
     0.50246
     0.22011
     0.17704
     0.11004
     0.18661
     0.15790
     0.55988
     0.60774
     0.60774
     0.81352
     0.66038
     0.56945
     0.24404
     0.06218
    -0.01438
     0.14832
     0.30625
     0.11961
     0.11483
     0.15311
     0.20097
    -0.03353
     0.02869
     0.03347
    -0.28238
    -0.22495
    -0.27759
    -0.16752
    -0.35895
    -0.33023
    -0.15317
    -0.01917
     0.17225
    -0.04788
    -0.00960
    -0.13402
    -0.11488
     0.05740
     0.15790
     0.40674
     0.39717
     0.54074
     0.61252
     0.63645
     0.63645
     0.73695
     0.82787
     1.10065
     1.32557
     1.25857
     0.56467
    -0.21538
    -1.04807
    -1.29213
    -1.05285
    -0.33502
    -0.47858
    -0.66522
    -0.98585
    -1.24906
    -1.21556
    -1.33998
    -1.39263
    -1.13899
    -0.76093
    -0.55037
    -0.33023
    -0.14359
    -0.00960
     0.04304
    -0.20102
     0.05261
     0.35410
     0.44503
     0.66516
     0.36367
     0.22489
    -0.01917
    -0.07181
    -0.19145
     0.04304
     0.22968
     0.14354
     0.05740
    -0.11488
     0.07654
    -0.00003
    -0.04788
     0.14354
    -0.28716
    -0.28238
    -0.35895
    -0.48337
    -0.61737
    -1.14378
    -1.22513
    -1.30170
    -1.22992
    -1.54098
    -1.56969
    -1.24427
    -1.20599
    -1.46441
    -1.57926
    -1.09592
    -0.96671
    -0.68915
    -0.22973
    -0.16752
    -0.18188
    -0.73700
    -1.21077
    -1.08635
    -0.58865
    -0.47380
    -0.59344
    -0.71308
    -0.95235
    -0.84707
    -1.08635
    -0.86621
    -1.17249
    -1.56969
    -1.42612
    -1.15813
    -0.71308
    -0.51687
    -0.67479
    -0.97628
    -1.19642
    -1.08156
    -0.48337
     0.55988
     1.41650
     0.94751
    -0.00481
    -0.29673
    -0.29673
    -0.38287
     0.19618
     0.44503
     0.35410
     0.24404
     0.02390
    -0.16752
     0.22011
     0.47374
     0.67952
     1.32079
     1.49785
     1.00015
     0.95230
     0.39717
     0.46896
     0.64124
     0.92837
     0.75130
     0.24404
    -0.08617
    -0.03831
    -0.26323
    -0.27759
    -1.08635
    -0.40202
     1.21550
     0.95708
    -0.81836
    -1.89511
    -1.95732
    -1.17249
    -0.94757
    -0.78486
    -0.48816
    -0.41637
    -0.33980
    -0.11967
    -0.31587
    -0.53123
    -0.76093
    -0.58387
     0.37803
     1.28729
     0.11961
    -0.36852
    -0.12924
     0.31103
     0.69866
     0.80395
     1.31122
     1.67970
     1.73234
     1.46435
     0.81352
     0.36367
     0.14354
     0.28711
     0.33975
     0.44981
     0.33018
     0.05740
    -0.02874
     0.18661
     0.14832
    -0.11967
    -0.25845
    -0.32066
    -0.34937
    -0.13402
    -0.12924
    -0.11967
    -0.04310
    -0.10052
    -0.19145
    -0.04310
     0.02869
     0.05261
     0.02390
     0.11483
     0.57424
     0.58860
     0.57424
     0.66995
     0.75609
     0.94751
     1.06715
     1.04322
     1.20593
     1.21072
     1.39257
     1.23465
     1.13415
     0.93316
     0.97144
     0.71781
     1.06715
     1.04322
     0.86137
     0.79916
     0.65559
     0.51203
     0.40674
     0.42110
     0.22968
     0.02869
    -0.24409
    -0.07181
     0.11004
     0.07654
    -0.04310
    -0.41159
    -0.60779
    -0.83750
    -1.16292
    -1.09592
    -0.95714
    -0.40680
     0.04304
    -0.25845
    -1.08635
    -2.88094
    -3.97204
    -4.29268
    -3.27814
    -1.63669
    -0.84707
    -1.34477
    -1.85683
    -2.19660
    -2.50766
    -2.46459
    -2.12482
    -1.62233
    -0.95235
    -0.61258
    -0.48816
    -0.58387
    -0.53123
    -0.56472
    -0.60779
    -0.12924
    -0.18666
    -0.40202
    -0.89493
    -0.93800
    -0.72265
    -1.11506
    -1.72283
    -2.07696
    -1.51705
    -0.25366
     0.06218
    -0.00960
    -0.28716
    -0.37330
    -0.48337
    -0.75136
    -1.12942
    -0.49773
     0.75609
     1.90941
     2.48368
     1.74670
     1.01930
     0.55510
     0.59338
     1.01451
     1.56006
     1.75149
     1.71320
     1.67013
     1.36864
     0.88051
     1.19158
     1.44521
     0.85180
     0.67952
     0.43067
    -0.09574
    -0.31109
    -0.76572
    -1.02414
    -1.28734
    -1.57926
    -1.47877
    -1.56012
    -1.90468
    -2.22531
    -1.66540
    -0.80400
     0.37803
     1.10065
     1.21072
     0.83744
     0.62209
     0.69866
     0.99058
     1.51221
     2.02426
     2.47411
     2.43582
     2.23483
     1.64620
     1.11501
     1.08151
     1.17243
     0.55510
    -0.08138
     1.01930
     2.20133
     0.27753
    -0.24409
     0.65081
     0.81830
     1.31122
     1.90462
     1.85677
     1.76106
     1.86155
     1.93812
     1.90941
     1.74670
     1.46435
     1.30164
     1.02887
     1.10065
     0.81352
     0.48331
     0.31103
     0.22968
    -0.00003
    -0.08617
     0.12918
     0.16268
     0.32539
     0.31582
     0.34932
     0.23925
     0.27753
     0.36367
     0.12440
     0.32539
     0.42110
     0.17225
     0.31103
     0.22489
     0.17704
     0.01911
    -0.09095
    -0.07181
    -0.07660
    -0.01917
    -0.16752
    -0.03831
     0.09090
     0.15311
    -0.03353
    -0.11010
     0.22968
     0.21054
     0.35889
     0.35410
     0.37325
     0.55510
     0.57424
     0.65559
     0.70345
     0.69866
     0.71302
     0.62688
     0.70823
     0.45460
     0.17225
    -0.28238
    -0.33980
    -0.47380
    -0.63172
    -0.65086
    -0.82793
    -1.09592
    -1.62712
    -2.04825
    -1.93339
    -1.62712
    -1.32563
    -1.35913
    -1.46441
    -2.20139
    -3.13936
    -3.97204
    -3.30206
    -2.15353
    -1.73719
    -1.46920
    -1.96689
    -3.25421
    -4.08211
    -4.25918
    -3.01972
    -0.90928
    -0.19624
    -0.52165
    -0.95714
    -0.97150
    -0.74658
    -0.38287
     0.49288
     1.22986
     1.62228
     2.31618
     2.47411
     2.80910
     2.31618
     1.26815
    -0.10052
    -0.76093
    -0.90450
    -0.25845
     0.67474
     1.04801
     0.61731
     0.00954
    -0.59822
    -0.97150
    -1.02414
    -1.19642
    -1.42612
    -0.99542
    -0.11967
     0.56467
     0.90444
     1.21550
     1.18201
     1.09108
     0.73695
     0.52160
     0.75130
     0.49767
    -0.15795
    -0.50730
    -0.60301
    -0.64129
    -0.27280
    -0.25366
    -0.30630
    -0.71308
    -0.90928
    -0.73700
    -0.98585
    -0.95714
    -0.95235
    -0.99064
    -0.81357
    -1.26820
    -1.76590
    -0.88057
     1.32079
     2.72296
     2.52675
     1.15329
     0.29189
     0.37803
     0.60295
     1.15329
     1.56964
     2.11998
     2.87609
     2.83781
     2.51718
     2.08648
     1.37343
     0.97623
     1.24422
     1.25379
     1.35429
     1.24422
     0.84223
     0.43546
     0.11004
     0.00954
    -0.00481
     0.03347
    -0.10531
    -0.40202
    -0.48816
    -0.67958
    -0.69393
    -0.78486
    -0.63172
    -0.59344
    -0.63172
    -0.40202
    -0.22495
    -0.07181
    -0.21059
    -0.15317
    -0.04310
     0.14832
     0.22011
     0.25839
     0.50246
     0.70345
     0.87573
     0.81352
     1.25857
     1.08629
     1.01451
     1.23465
     1.24422
     1.48828
     1.41650
     1.24422
     1.34950
     1.31122
     0.95230
     0.82787
     0.62209
     0.59338
     0.50246
     0.34932
     0.13397
    -0.59344
    -1.10071
    -0.90928
    -0.91407
    -0.78486
    -1.03371
    -1.71804
    -2.49330
    -2.17267
    -1.52184
    -1.22035
    -1.04807
    -0.86621
    -0.89493
    -0.73222
    -0.87579
    -1.02892
    -1.34477
    -0.78965
    -0.33502
     0.05740
     0.57902
     1.05280
     0.73695
    -0.19145
    -1.65105
    -2.44545
    -1.63669
    -0.21538
     0.46417
     0.34453
    -0.12445
    -0.50730
    -0.85664
    -0.99542
    -0.74658
    -0.32545
     0.29189
     0.53117
     0.91880
     1.15808
     1.53135
     1.68927
     1.03844
    -0.23452
    -0.84229
    -0.72743
     0.00476
     1.04801
     0.95230
     0.43067
     0.16268
    -0.08138
    -0.22495
    -0.15795
    -0.17231
     0.26796
     0.76566
     1.18679
     1.35907
     0.99058
     0.49767
     0.26318
    -0.12445
     0.01911
     0.03826
    -0.32545
    -0.42116
    -0.27280
    -0.42116
    -0.97628
    -1.23470
    -1.40698
    -1.13421
    -0.84707
    -0.85664
    -0.89971
    -0.49294
     0.01433
     0.46896
     0.89966
     1.21550
     1.16286
     1.24422
     1.53135
     1.46435
     1.68449
     1.50264
     1.33036
     1.45000
     1.34471
     1.19636
     1.51699
     1.50742
     1.25379
     1.24422
     0.96666
     0.90923
     0.70823
     0.61252
     0.47853
     0.38760
     0.30625
    -0.00960
    -0.30152
    -0.48337
    -0.72743
    -0.57908
    -0.38766
    -0.29195
    -0.50730
    -0.67958
    -0.89493
    -0.51687
    -0.49294
    -0.67001
    -0.66044
    -0.64129
    -0.43551
    -0.28238
    -0.19624
    -0.04310
    -0.00481
     0.33018
     0.37803
     0.40196
     0.40196
     0.46417
     0.45460
     0.76088
     1.14851
     1.09587
     1.23465
     1.27772
     1.36864
     1.43564
     1.38300
     1.25857
     1.11501
     1.00973
     0.89009
     0.78959
     0.79437
     0.74652
     0.45460
    -0.01438
    -0.10531
    -0.66522
    -1.03371
    -1.09592
    -1.34956
    -1.34477
    -1.34956
    -1.39741
    -1.36391
    -1.51705
    -1.34956
    -1.40698
    -1.06242
    -0.80879
    -0.70351
    -0.78486
    -0.32066
    -0.26323
    -0.27280
    -0.10052
    -0.00481
     0.43546
     0.73695
     0.73216
     0.95230
     1.17722
     0.79916
    -0.21059
    -1.01935
    -1.36391
    -0.96193
    -0.36373
     0.22489
     0.15790
    -0.42116
    -0.55037
    -0.90928
    -0.80400
    -0.61737
    -0.33502
     0.05261
     0.52160
     0.82309
     0.60295
    -0.30152
    -0.83750
    -0.84229
    -0.36373
     0.79916
     1.33514
     1.36864
     0.99537
     0.54074
     0.24882
     0.22968
    -0.11010
    -0.92843
    -0.33023
     0.27753
     0.73216
     0.95230
     0.95230
     0.58381
    -0.20581
     0.10525
     0.86137
     0.97623
     0.58860
    -0.23931
    -1.57448
    -2.48373
    -2.26360
    -1.70847
    -1.88075
    -1.42612
    -1.36391
    -1.65583
    -1.70847
    -2.27317
    -2.73737
    -3.17285
    -2.60816
    -2.00996
    -1.72283
    -1.47398
    -1.03371
    -0.65086
    -0.43551
    -0.39723
    -0.53123
     0.04783
     0.37325
    -0.05745
     0.77523
     0.88051
     1.10065
     0.61252
    -0.34937
    -0.18666
    -0.25845
    -0.01917
    -0.08138
    -0.20102
     0.07654
     0.59338
     1.38300
     1.33036
     1.19636
     0.22968
     0.75130
     2.38797
     2.68946
     2.52675
     2.43104
     2.08169
     2.14869
     2.69903
     2.96702
     2.82345
     2.73253
     2.44061
     1.94291
     1.62706
     0.86616
     0.28711
    -0.04310
    -0.21538
    -0.37330
    -0.41637
    -0.53601
    -0.28716
    -0.31587
    -0.77050
    -0.49294
    -0.66044
    -0.73222
    -0.56951
    -0.40202
    -0.09574
    -0.03353
     0.16268
     0.16268
     0.08133
     0.11004
    -0.12924
    -0.33023
    -0.03353
     0.20575
     0.01911
     0.15311
     0.19618
     0.05261
    -0.13402
    -0.06703
     0.15311
    -0.01917
     0.11961
     0.36846
     0.42589
     0.26318
     0.22968
    -0.07660
     0.21054
     0.22011
     0.02869
    -0.14359
    -0.34937
    -0.20581
    -0.54080
    -0.56951
    -0.78486
    -0.69872
    -1.05764
    -1.24427
    -1.17249
    -0.76093
    -0.50251
    -0.59344
    -0.74179
    -0.69872
    -1.10071
    -0.74658
    -0.17709
    -0.54558
    -1.43091
    -2.04346
    -1.27299
    -0.34459
     0.03347
    -0.08138
    -0.48337
    -0.70351
    -0.75615
    -0.67001
    -0.53601
     0.38282
     0.83744
     1.46435
     1.67492
     0.71781
     0.28232
    -1.31606
    -2.06739
    -0.58865
     0.72259
     1.10065
     0.92358
     0.59338
    -0.19624
    -1.14378
    -1.99561
    -1.81854
    -1.71326
    -1.00500
    -0.63172
    -0.58387
    -0.17231
     0.01911
     0.34932
     0.53595
     0.09568
    -0.08617
    -1.02892
    -1.21556
    -1.28734
    -1.28734
    -1.32084
    -1.14856
    -0.93800
    -1.23949
    -1.28734
    -1.35434
    -1.51226
    -1.72283
    -1.91425
    -1.67019
    -1.27299
    -0.75615
    -0.18188
    -0.25366
    -0.02396
     0.20097
     0.27275
     0.24882
     0.55988
     0.39717
     0.13875
     0.05740
    -0.33023
    -0.67479
    -1.16770
    -1.78026
    -2.31624
    -2.99579
    -2.67037
    -1.75154
     0.38282
     1.84720
     2.11519
     1.22029
    -0.30152
    -0.59822
     0.54553
     3.19194
     4.11555
     4.56540
     4.26391
     3.82842
     3.42165
     3.14887
     2.37840
     1.99555
     1.32557
     0.99058
     1.64142
     1.97162
    -0.03831
    -0.99542
    -1.23470
    -1.03371
    -0.74658
    -0.64129
    -0.31109
    -0.19624
    -0.01438
     0.12918
     0.39239
     0.56467
     0.63167
     0.76088
     0.90923
     0.91401
     0.97623
     1.20593
     1.17722
     1.48828
     1.74192
     1.70842
     1.68449
     1.62706
     1.69406
     1.76106
     1.68449
     1.52657
     1.38300
     1.60792
     1.60792
     1.37343
     1.07672
     0.88530
     0.33496
     0.07176
     0.07176
     0.07176
    -0.18188
    -0.47380
    -0.68436
    -0.49773
    -0.56951
    -0.67958
    -0.99064
    -1.02414
    -1.07199
    -0.95235
    -0.88536
    -0.71308
    -1.07199
    -1.22513
    -1.02414
    -0.81357
    -0.58865
    -0.61737
    -0.81357
    -0.92843
    -0.91886
    -0.87579
    -0.70829
    -0.55515
    -0.34937
    -0.55994
    -0.76572
    -0.37330
     0.23446
     0.25361
     0.38282
     0.49767
     0.74652
     0.83266
     1.03365
     1.09587
     1.11501
     1.31122
     1.97162
     2.24919
     1.74192
     0.38282
    -0.97150
    -1.75154
    -1.07678
    -1.01935
    -1.48355
    -1.24906
    -0.74658
    -0.42594
    -0.46901
    -1.23949
    -1.93818
    -2.46459
    -2.92879
    -3.73755
    -3.75191
    -3.44563
    -2.20139
    -2.01953
    -1.50269
    -1.58883
    -2.33538
    -2.84265
    -3.16328
    -3.14893
    -3.02450
    -2.82351
    -2.35452
    -1.69412
    -1.41177
    -1.16770
    -0.65565
    -0.27759
    -0.05745
     0.14832
     0.53595
     0.63167
     0.38760
     0.53117
     0.36367
     0.33496
     0.18182
    -0.25845
    -0.51687
    -0.79922
    -1.21077
    -1.53619
    -1.50269
    -0.79922
     0.48331
     1.51221
     1.54571
     1.28250
     0.43067
     0.30625
     0.67474
     1.28729
     2.00991
     2.58896
     2.79474
     2.93831
     3.10580
     2.89045
     2.72774
     2.20133
     1.89505
     1.36386
     1.03844
     1.21550
     0.88051
     0.49767
     0.37803
     0.85659
     0.93794
     0.71302
     0.56945
     0.50246
     0.36367
     0.45939
     0.72738
     0.78480
     0.76566
     1.09587
     1.12936
     1.39257
     1.55528
     1.41650
     1.54092
     1.37821
     1.51699
     1.47392
     1.36386
     1.42607
     1.21550
     1.25857
     1.17722
     1.07672
     0.88051
     0.75130
     0.57424
     0.69388
     0.59817
     0.41632
     0.40674
     0.40674
     0.29189
     0.34932
     0.44981
     0.49288
     0.39717
     0.35410
     0.31582
     0.23925
     0.30625
     0.22011
     0.26318
    -0.05267
    -0.44030
    -0.35895
    -0.07660
    -0.27280
    -0.28716
    -0.46423
    -0.78965
    -0.90928
    -0.83272
    -0.76572
    -0.68436
    -0.64129
    -0.57430
    -0.48337
    -0.41637
    -0.33980
     0.04783
     0.22011
     0.08611
     0.22489
     0.49767
     0.87573
     1.05280
     0.85659
     0.85659
     0.87573
     0.81830
     0.24882
     0.01911
     0.13397
     0.15790
    -0.45466
    -0.60301
    -0.90450
    -0.82793
    -0.05267
     0.54553
     0.74173
     0.70345
     0.03826
    -1.82811
    -3.72798
    -4.17782
    -2.95750
    -1.38784
    -0.62215
    -1.03849
    -2.31624
    -3.15371
    -3.09629
    -2.86179
    -2.53637
    -2.90008
    -3.72319
    -3.38342
    -2.69908
    -1.65105
    -0.96193
    -0.93321
    -0.67001
    -0.52644
    -0.35416
    -0.35416
    -0.42116
    -0.29195
     0.01433
    -0.02874
    -0.00481
     0.13875
     0.26318
    -0.09574
    -0.09095
    -0.19624
     0.02869
     0.01911
    -0.11967
    -0.32545
    -0.66522
    -1.11985
    -1.63669
    -2.23967
    -2.03868
    -1.19642
     0.36367
     1.57921
     1.85198
     1.53135
     0.61252
    -0.50730
     0.27753
     1.44521
     2.52675
     3.03402
     3.42165
     3.42643
     3.39772
     3.12016
     3.13451
     2.77081
     2.18219
     1.50264
     0.81830
     0.90923
     0.79916
     0.79437
     0.68909
     0.84702
     0.75609
     0.45939
     0.09090
    -0.01917
    -0.02874
    -0.12924
     0.26318
     0.82787
     0.79437
     0.50724
     0.23925
    -0.05267
     0.05261
     0.33018
     0.38282
     0.48810
     0.46417
     0.42589
     0.51203
     0.72259
     0.80395
     0.68909
     0.71781
     0.88051
     0.77045
     0.82787
     0.93316
     1.03844
     0.80873
     0.86616
     0.80873
     0.93316
     0.74652
     0.51203
     0.40674
     0.51681
     0.46417
     0.11004
    -0.20102
     0.11004
     0.05261
    -0.11488
    -0.11488
    -0.30152
    -0.45466
    -0.32066
    -0.28238
    -0.20102
    -0.21059
    -0.24888
    -0.17231
    -0.11010
    -0.15795
    -0.27280
    -0.48337
    -0.13402
     0.12918
     0.18182
     0.23446
    -0.04788
    -0.20581
    -0.40202
    -0.47858
    -0.39723
    -0.59344
    -0.48337
     0.06697
     0.07654
    -0.14838
    -0.87100
    -1.26342
    -1.27299
    -1.42612
    -1.42134
    -1.37827
    -1.12942
    -0.83272
    -0.92843
    -1.16292
    -1.66062
    -2.00518
    -2.14874
    -1.69890
    -1.24906
    -0.66522
    -0.39244
    -0.22016
    -0.38766
    -0.01917
     0.02869
     0.45460
     0.87573
     0.96187
     1.12458
     1.30164
     1.42128
     1.75149
     1.81370
     1.43085
     0.92837
     0.27275
     0.17225
     0.52160
     0.52160
     0.61252
     0.33975
     0.00476
    -0.19624
    -0.34937
    -0.54558
    -0.51208
    -0.52165
    -0.23452
    -0.00003
     0.13397
     0.04783
     0.21054
     0.24404
     0.42589
     0.36846
     0.40674
     0.55031
     0.42589
     0.54074
     0.66038
     0.68909
     0.56467
     0.45460
     0.70823
     1.00015
     1.01451
     0.95708
     0.79437
     0.67952
     0.48810
     0.15311
     0.18661
     0.62688
     0.51203
     0.65559
     0.63167
     0.39717
     0.03826
    -0.22495
    -0.34459
    -0.10052
    -0.09574
     0.05740
     0.08611
     0.28232
     0.17704
     0.03826
    -0.11967
     0.31582
     0.46896
     0.42589
     0.56945
     0.38760
     0.27753
     0.32539
     0.22968
     0.44024
     0.53117
     0.53595
     0.36846
     0.37803
     0.42110
     0.37803
     0.19139
     0.33018
     0.29668
     0.35410
     0.78002
     0.39717
     0.39717
     0.20575
     0.16268
     0.11004
     0.37325
     0.38760
     0.21532
     0.06218
     0.19139
     0.18182
     0.05740
    -0.01438
     0.08133
    -0.13402
     0.06218
     0.15311
     0.20575
     0.04304
    -0.00960
     0.05740
     0.19618
     0.28711
     0.01433
    -0.34937
    -0.36852
    -0.24888
    -0.08138
    -0.24409
    -0.30630
    -0.88536
    -0.90928
    -0.75136
    -0.63651
    -0.74179
    -0.98107
    -0.93321
    -0.39723
    -0.05267
    -0.26323
    -1.09114
    -1.70369
    -2.38802
    -2.45023
    -2.12003
    -1.38784
    -1.07678
    -1.01935
    -0.85664
    -1.13421
    -1.95732
    -3.49827
    -4.11561
    -3.42649
    -2.27317
    -1.45962
    -0.90450
    -0.73700
    -0.43073
    -0.24409
    -0.44030
     0.02869
     0.60295
     0.97144
     1.60792
     1.84720
     1.65099
     1.12936
     0.30625
     0.34453
     0.79916
     1.16286
     0.83266
     0.39239
    -0.10531
    -0.55994
    -1.11028
    -1.33520
    -1.55055
    -1.76590
    -1.47877
    -1.17249
    -1.04328
    -1.00021
    -1.30649
    -1.33041
    -0.21538
    -0.14838
    -0.15795
    -0.35416
    -0.23452
    -0.23931
    -0.36373
    -0.43551
    -0.00481
    -0.10531
     0.39717
     0.70823
     0.33975
    -0.05267
    -0.12924
    -0.22016
    -0.31109
     0.11004
     0.49767
     0.60774
     0.70823
     0.65559
     0.53117
     0.44024
     0.52638
     0.35889
     0.17225
     0.22968
     0.91401
     1.78020
     1.10065
    -0.00960
     0.06697
     0.49288
     0.64602
     0.42589
     0.33975
     0.30146
     0.47853
     0.18182
     0.42589
     0.70823
     0.79437
     0.69388
     0.65559
     0.88530
     0.97144
     1.04322
     1.22029
     1.41171
     1.08151
     1.14372
     1.21072
     1.19158
     0.95708
     0.80873
     0.79437
     0.76566
     0.39239
     0.15790
     0.19618
     0.14832
     0.01433
     0.05261
     0.27753
     0.48810
     0.49767
     0.45460
     0.40674
     0.57424
     0.70345
     0.75130
     0.81352
     0.93794
     0.86616
     0.92837
     1.11022
     1.16765
     0.99058
     0.91401
     0.91401
     0.81830
     0.90444
     0.60774
    -0.04310
    -0.00481
    -0.02874
    -0.53601
    -0.41159
     0.11004
     0.22968
     0.07176
     0.09090
     0.09090
     0.42110
     0.59817
     0.23446
     0.05261
     0.49767
     0.82309
     0.60774
     0.00476
    -0.05745
     0.08611
    -0.16752
    -0.59344
    -1.05764
    -1.71326
    -1.69890
    -1.20120
    -1.14856
    -1.47398
    -1.67497
    -1.87597
    -1.96689
    -1.95254
    -2.03868
    -1.98125
    -1.32084
    -0.58865
    -0.56951
    -0.97150
    -1.00978
    -0.93321
    -1.14856
    -1.33041
    -1.60798
    -1.53619
    -1.72762
    -1.99561
    -2.04825
    -2.23967
    -2.30188
    -2.17746
    -1.85204
    -1.76590
    -1.91425
    -2.24924
    -1.79940
    -1.92861
    -1.96211
    -1.49791
    -1.02892
    -0.46901
    -0.35895
    -0.30630
    -0.22495
     0.05261
     0.20097
     0.34932
     0.55988
     0.43546
     0.49288
     0.35889
     0.53595
     0.73216
     0.66516
     0.93794
     0.68431
     0.22489
     0.71302
     1.46435
     0.96187
     0.48331
     0.35410
     0.44981
     0.76088
     0.68431
     0.71781
     0.68431
     0.75130
     0.73695
     0.56467
     1.09587
     2.41668
     2.21569
     1.13415
     0.40674
     0.61731
     1.50742
     1.74192
     1.93334
     1.86634
     1.59835
     1.27293
     1.07194
     1.26336
     1.34950
     0.98101
     0.76566
     0.49288
     0.14354
    -0.11488
    -0.10531
     0.20097
     0.22968
     0.08133
     0.10047
     0.08133
     0.33018
     0.43067
     0.48331
     0.40196
     0.96187
     1.02887
     1.07672
     1.23465
     1.36864
     1.49785
     1.61271
     1.30643
     0.64124
     0.07176
     0.22489
     0.61731
     0.85659
     0.57424
     0.44503
    -0.01917
     0.16747
     0.16747
    -0.11488
    -0.10052
    -0.20581
    -0.19145
     0.05740
     0.32539
     0.51203
     0.78002
     0.94751
     1.06715
     1.22986
     1.28250
     1.36864
     1.15329
     1.21072
     1.46435
     0.97623
     0.86616
     0.21054
    -0.62694
    -1.31127
    -2.18703
    -2.00996
    -1.15335
    -1.23470
    -1.41655
    -1.94775
    -2.13439
    -2.02911
    -1.90947
    -1.65583
    -1.54576
    -1.78026
    -1.36870
    -0.33023
     0.30625
     0.50724
     0.50246
     0.08611
    -0.40202
    -0.37330
    -0.39723
    -0.53123
    -0.42594
    -1.08635
    -0.90450
    -1.28734
    -0.94278
    -1.05285
    -1.45962
    -1.57926
    -1.66062
    -1.51705
    -1.04328
    -0.81357
    -0.72743
    -0.78007
    -0.48337
    -0.31587
    -0.14838
    -0.22973
    -0.32545
    -0.53601
    -0.47380
    -0.40202
    -0.61737
    -0.52644
    -0.47858
    -0.45944
    -0.42116
    -0.09574
    -0.29673
    -0.52644
    -0.67958
    -0.73700
    -0.66044
    -0.32066
    -0.10531
    -0.11010
    -0.06703
     0.25839
     0.15311
     0.15311
     0.20097
     0.09090
     0.03826
     0.10047
     0.07176
     0.21054
     0.04304
    -0.11010
    -0.43551
    -0.59344
    -0.56472
    -0.74658
    -0.93800
    -0.67958
    -0.88536
    -1.09592
    -0.93321
    -0.93321
    -0.79922
    -0.91886
    -1.06242
    -0.67001
     0.05261
     0.51203
     0.27753
    -0.01438
    -0.33502
    -0.55037
     0.16268
     2.63203
     3.49822
     2.56503
     2.05298
     1.11022
     0.97623
     1.75627
     3.13451
     4.05813
     3.68485
     2.67989
     2.34968
     2.57939
     2.00991
     1.00973
     0.26318
     0.66516
     1.01930
     0.92358
     0.91880
     0.69388
     0.08133
    -0.33502
    -0.44509
    -0.44030
    -0.86143
    -0.96671
    -0.37809
    -0.07660
    -0.07660
    -0.60779
    -0.83750
    -1.28256
    -1.30649
    -1.58883
    -1.44048
    -1.35913
    -1.41655
    -1.48834
    -1.82811
    -1.95254
    -1.83290
    -1.53619
    -1.26342
    -1.09592
    -0.79922
    -0.50730
    -0.19145
    -0.20102
    -0.00481
     0.24404
     0.47853
     0.63645
     0.67952
     0.35889
     0.09568
    -0.01917
     0.01433
     0.43546
     0.16747
     0.05740
     0.02390
     0.32539
     0.30146
     0.04783
    -0.10531
     0.04783
     0.20575
     0.51681
     0.61731
     0.79916
     0.83266
     0.76566
     0.69388
     0.84702
     0.72259
     0.76566
     0.66995
     0.82309
     0.84223
     0.83266
     0.78480
     0.95708
     0.40196
     0.07654
    -0.04310
    -0.09095
     0.00476
     0.19139
     0.47853
     0.61252
     0.39239
     0.19139
    -0.13881
    -0.00003
     0.06697
     0.02390
    -0.27280
     0.13397
     0.10047
     0.02390
     0.16268
    -0.03353
    -0.10531
    -0.15317
    -0.20102
    -0.07660
    -0.10052
    -0.10531
    -0.32066
    -0.33023
    -0.06703
    -0.09095
    -0.18666
    -0.03831
    -0.01917
    -0.18666
     0.15790
     0.16268
     0.11961
    -0.01438
    -0.11010
    -0.02874
     0.17704
     0.07654
    -0.00003
     0.01911
     0.08133
     0.26318
     0.34453
     0.58381
     0.89487
     0.70823
     1.00015
     1.11501
     1.35907
     1.09108
     0.30625
    -0.25845
    -0.49294
    -0.12445
     0.07654
     0.35889
     0.53117
     0.59338
    -0.27759
    -0.89971
    -0.85186
    -1.05285
    -0.88536
    -0.64608
    -0.67958
    -0.29673
    -0.10531
     0.30146
     0.89487
     1.30164
     1.29686
     0.96187
     0.75609
     0.20575
     0.05261
     0.18182
     0.63645
     0.83744
     0.66038
     0.47853
    -0.00481
    -0.36373
    -1.01935
    -1.16770
    -1.11028
    -1.22035
    -0.98107
    -1.02414
    -1.03371
    -1.01935
    -0.88536
    -1.00978
    -0.79922
    -0.92364
    -1.00500
    -0.57430
    -0.25366
    -0.15795
    -0.36373
    -0.34937
    -0.18188
    -0.14838
    -0.09095
     0.04783
    -0.01917
    -0.05745
     0.14354
     0.14832
     0.26796
     0.41632
     0.33018
     0.46896
     0.55988
     0.70345
     0.78959
     0.78002
     0.74173
     0.74173
     0.92837
     0.96187
     1.02887
     1.10065
     1.05758
     1.03365
     1.06715
     1.28250
     0.86616
     0.56467
     0.42110
     0.28711
     0.29189
     0.26796
     0.27275
     0.33975
     0.37803
     0.43546
     0.38282
     0.20097
     0.02869
     0.10525
    -0.01917
     0.29189
     0.07176
    -0.19624
     0.02869
     0.31103
     0.32060
     0.38760
    -0.02396
    -0.21538
    -0.30630
    -0.21059
    -0.47380
    -0.50730
    -0.59822
    -0.67479
    -0.91407
    -0.65565
    -0.44987
    -0.80400
    -0.66522
    -0.74658
    -0.58865
    -0.52644
    -0.69393
    -0.73700
    -0.72743
    -0.46423
    -0.44030
    -0.44987
    -0.39244
    -0.33502
    -0.34459
    -0.31109
     0.00476
    -0.14359
     0.10525
     0.41153
     0.59338
     0.46417
    -0.12445
    -0.36852
    -0.36373
    -0.48337
    -0.23452
    -0.25366
    -0.49773
    -0.74179
    -1.33041
    -1.34956
    -1.10549
    -1.77547
    -1.97168
    -2.12003
    -2.23967
    -1.73240
    -1.54576
    -1.38305
    -1.49791
    -1.56012
    -1.43570
    -1.19642
    -0.90928
    -0.79922
    -0.65565
    -0.54558
     0.10047
     0.16747
    -0.15317
    -0.14838
    -0.22016
    -0.14359
    -0.13402
    -0.26802
    -0.21059
    -0.49773
    -0.82793
    -0.96671
    -0.57908
     0.22489
     0.24404
    -0.22973
    -0.22495
     0.01433
     0.50246
     1.18201
     1.55049
     1.77063
     2.21569
     2.01469
     1.98598
     2.17262
     2.19176
     2.54110
     2.61289
     2.79952
     2.41189
     2.16304
     1.86634
     1.22508
    -0.24888
    -1.07199
    -1.21556
    -0.28716
     0.41632
    -0.07181
    -0.47858
    -0.97628
    -1.09592
    -1.28734
    -1.10549
    -0.97150
    -0.68915
    -0.62694
    -0.59344
    -0.17709
     0.11483
     0.17704
     0.40196
     0.29189
     0.29668
     0.21532
     0.18182
     0.33496
     0.27753
     0.28232
     0.29668
     0.37325
     0.34453
     0.25361
     0.07176
     0.34453
     0.44503
     0.33018
     0.61252
     0.55510
     0.62209
     0.71781
     0.83266
     0.61731
     0.55510
     0.67952
     0.88051
     1.07194
     1.09108
     0.88530
     0.70345
     0.85659
     0.87573
     0.63645
     0.70823
     0.53595
     0.49288
     0.56945
     0.56945
     0.58381
     0.51203
     0.53595
     0.49288
     0.64124
     0.74173
     0.61731
     0.43546
     0.43546
     0.80873
     0.68909
     0.73695
     0.63645
     0.20097
     0.14354
    -0.01917
    -0.15317
    -0.30152
    -0.43551
    -0.53601
    -0.52644
    -0.43551
    -0.35895
    -0.58865
    -0.68915
    -0.11967
     0.00954
     0.09568
     0.13875
    -0.18666
    -0.50730
    -0.54080
    -1.09592
    -1.57448
    -1.78504
    -1.01935
     0.62209
    -0.32545
    -2.41195
    -3.79498
    -3.95290
    -2.96708
    -2.43109
    -2.44545
    -2.62730
    -2.65123
    -2.45023
    -2.40238
    -2.50288
    -2.47895
    -1.86640
    -1.18685
    -1.03371
    -0.79443
    -0.69393
    -0.51687
    -0.39244
    -0.06224
     0.16268
     0.12440
     0.32539
     0.42589
     0.29189
    -0.23452
    -0.24888
    -0.09574
     0.16268
     0.55988
     0.20575
    -1.03371
    -0.93800
    -0.23452
    -0.32545
    -0.47858
     0.00476
     0.17704
     0.28711
     0.24882
     0.48810
     0.91401
     1.43564
     1.99555
     2.35925
     2.51718
     2.08169
     2.05298
     2.37361
     2.53632
     2.61289
     2.45975
     2.55068
     2.08648
     1.64620
     1.48828
     1.18679
     1.02887
     0.81352
     0.58860
     0.58381
     0.41632
     0.11961
    -0.19624
    -0.25366
    -0.35895
    -0.45944
    -0.40680
     0.06697
     0.04783
    -0.47380
    -0.56472
    -0.51687
    -0.53601
    -0.53601
    -0.60779
    -0.56951
    -0.36373
    -0.08617
    -0.04310
    -0.30630
    -0.22016
    -0.24409
    -0.37330
    -0.51687
    -0.42594
    -0.28716
     1.02887
     1.45000
     1.05280
     0.50246
     0.33018
     0.41153
     0.79916
     1.05758
     1.23943
     1.24900
     1.39736
     1.33993
     1.39736
     1.09108
     1.16765
     1.09587
     0.85659
     0.85180
     0.72259
     0.68909
     0.57902
     0.59338
     0.50724
     0.42110
     0.43546
     0.28711
     0.41153
     0.33018
     0.29668
     0.23925
     0.46896
     0.49767
     0.31103
     0.18182
    -0.25845
    -0.41159
    -0.46901
    -0.23452
    -0.22016
    -0.35895
    -0.86621
    -1.47398
    -1.99082
    -2.09132
    -2.35931
    -2.55552
    -1.92861
    -1.68455
    -2.24446
    -2.12960
    -2.65601
    -2.61773
    -2.40716
    -2.41195
    -2.51723
    -1.82811
    -1.06721
    -0.80879
    -0.78007
    -1.03371
    -1.21556
    -1.26820
    -1.32084
    -0.92364
    -0.71786
    -0.45944
    -0.34459
    -0.53601
    -0.66044
    -0.76572
    -0.84707
    -0.59822
    -0.50730
    -0.23931
    -0.20581
    -0.15317
    -0.03831
     0.23446
     0.27275
     0.66995
     0.60774
     0.78480
     0.90923
     0.68909
     0.59338
     0.24404
     0.14354
     0.16268
     0.20575
     0.29668
    -0.11488
    -0.43551
    -0.62694
    -0.78486
    -0.81836
    -0.67958
    -0.61258
    -0.49294
    -0.16752
     0.17704
     0.27753
     0.52638
     0.81352
     1.36864
     1.55528
     1.71320
     1.52657
     1.59835
     1.68927
     1.89984
     1.94769
     1.92377
     1.95248
     1.43085
     1.34471
     1.07194
     0.80873
     0.54074
     0.35410
     0.27275
     0.30146
     0.41632
     0.38760
     0.30146
     0.33496
     0.29189
     0.33975
     0.16747
     0.35889
     0.12918
     0.20575
     0.32539
     0.41153
     0.35889
     0.32060
     0.14832
     0.39717
     0.47853
     0.26318
     0.15790
    -0.24409
    -0.20102
     0.18182
     0.31582
     0.44024
     0.10525
    -0.26323
    -0.17709
    -0.04788
    -0.06224
     0.05261
     0.15311
     0.62688
     1.30164
     1.29686
     0.82309
     0.24404
     0.27753
     0.78480
     1.32557
     1.98598
     1.66535
     0.69388
     0.36367
    -0.12445
    -0.04310
     0.33018
     0.15790
    -0.21059
    -0.47858
    -1.02414
    -1.37827
    -1.47877
    -1.49791
    -1.95254
    -2.21574
    -2.33060
    -2.42152
    -2.45023
    -2.52680
    -2.46938
    -1.85683
    -1.70369
    -1.59362
    -1.67976
    -1.02892
    -0.82793
    -1.01935
    -1.15813
    -1.04328
    -0.76572
    -0.48816
    -0.37809
     0.09090
     0.20097
     0.23925
     0.05740
     0.03826
     0.04783
     0.10047
    -0.13402
    -0.14838
    -0.03831
    -0.00003
    -0.32066
    -0.46901
    -0.60301
    -0.64129
    -0.65086
    -0.36852
    -0.49773
    -0.82793
    -0.85186
    -0.99542
    -1.16770
    -1.22513
    -1.36391
    -1.46920
    -1.16770
    -1.03849
    -0.85664
    -0.83272
    -0.55515
    -0.21538
    -0.18188
     0.18182
     0.48331
     0.33496
     0.46896
     0.57902
     0.85180
     0.93316
     0.98580
     0.87573
     1.21072
     1.29686
     1.30164
     1.22029
     1.25857
     1.21550
     1.06715
     0.95708
     1.17243
     0.92837
     0.54553
     0.54074
     0.66038
     1.00973
     0.90923
     0.69866
     0.50246
     0.41153
     0.25361
     0.14354
     0.38282
     0.26796
     0.50724
     0.19139
     0.40196
     0.27753
     0.27753
     0.53117
     0.41632
     0.64602
     0.55510
     0.72259
     0.57424
     0.63645
     0.55988
     0.52638
     0.61731
     0.54074
     0.62209
     0.36846
     0.62209
     0.65559
     0.42589
     0.52638
     0.36367
     0.36367
     0.28711
     0.35889
     0.31582
     0.31103
     0.41632
     0.41153
     0.43546
     0.36846
     0.34932
     0.12918
     0.36846
     0.47374
     0.26318
     0.41153
     0.41632
     0.67952
     0.99537
     1.03365
     1.12936
     1.37343
     1.72756
     1.93812
     1.91898
     1.29207
     0.29189
    -0.81357
    -1.98125
    -2.74215
    -1.14856
    -0.42116
    -1.21556
    -1.93818
    -2.66080
    -2.88572
    -3.18721
    -3.43127
    -3.42649
    -3.09150
    -2.52680
    -1.72762
    -0.95235
    -0.48816
    -0.08138
     0.72738
     0.82787
     0.77523
     0.51681
     0.37325
     0.38282
     0.44503
     0.54553
     0.38760
     0.14832
     0.13875
    -0.16752
    -0.60779
    -0.85186
    -0.79443
    -0.75136
    -0.54080
    -0.35416
    -0.45466
    -0.42594
    -0.53601
    -0.72743
    -0.53601
    -0.22973
     0.10525
     0.32060
     0.15790
     0.04783
    -0.12445
    -0.15317
    -0.20102
    -0.39723
    -0.28238
     0.06218
    -0.08617
     0.01911
     0.13875
     0.10047
    -0.02874
     0.07176
     0.04783
     0.29668
     0.36367
     0.38760
     0.55031
     0.63645
     0.65559
     0.62209
     0.46896
     0.75130
     0.64124
     0.66516
     0.76566
     0.72738
     0.81352
     0.89009
     0.74173
     0.71781
     0.62209
     0.60774
     0.58860
     0.64124
     0.65559
     0.61252
     0.35889
     0.63645
     0.81830
     0.77523
     0.82309
     0.69388
     0.79916
     0.79437
     0.81352
     0.75609
     0.83744
     0.70823
     0.63167
     0.55510
     0.57902
     0.44024
     0.17704
     0.12440
     0.05740
    -0.09095
    -0.12445
    -0.33502
    -0.45944
    -0.54080
    -0.50730
    -0.42594
    -0.30630
    -0.42116
    -0.45466
    -0.43073
    -0.32545
    -0.20102
    -0.35416
    -0.33023
    -0.17231
    -0.12924
     0.01911
     0.10047
     0.00476
    -0.03353
     0.06697
     0.06218
     0.22489
     0.11483
     0.14832
     0.11004
     0.20097
     0.33975
     0.26318
     0.30625
     0.58381
     0.45460
     0.50724
     0.39239
    -0.04788
     0.04783
     0.33496
     0.11483
    -0.00960
    -0.00481
    -0.06703
    -0.45466
    -0.58865
    -0.25366
    -0.64608
    -1.31606
    -1.65105
    -1.35434
    -1.10071
    -1.04328
    -0.81357
    -0.76572
    -0.72743
    -0.69393
    -0.48337
     0.03347
     0.33975
     0.36367
     0.23925
    -0.05267
    -0.05267
     0.17704
     0.56467
     0.84702
     0.66516
     0.51681
     0.28711
    -0.06703
    -0.18666
    -0.33980
    -0.47380
    -0.64129
    -0.95235
    -1.11985
    -1.22513
    -0.88057
    -0.85664
    -0.85186
    -0.95235
    -0.81357
    -0.86621
    -0.83750
    -0.85186
    -0.83272
    -0.83272
    -0.78965
    -0.67001
    -0.49773
    -0.38287
    -0.52644
    -0.50730
    -0.46423
    -0.29195
    -0.22973
    -0.31109
     0.01433
     0.11961
     0.00954
    -0.11010
    -0.44030
    -0.57430
    -0.56472
    -0.39723
    -0.46423
    -0.27759
     0.32539
     0.45939
    -0.03831
    -0.39723
    -0.60301
    -0.59344
    -0.30630
    -0.18666
    -0.16752
     0.05261
     0.09090
    -0.04788
    -0.21538
    -0.31587
    -0.23452
    -0.28238
    -0.12924
    -0.15317
     0.12918
     0.33975
     0.31103
     0.07654
     0.19618
     0.53117
     0.62688
     1.09108
     1.38300
     1.50742
     1.49307
     1.54571
     1.45957
     1.46435
     1.50742
     1.48828
     1.30643
     1.06715
     1.05758
     0.89966
     0.61252
     0.67952
     0.46417
     0.18182
     0.04304
    -0.22016
    -0.48337
    -0.61258
    -0.60301
    -0.32066
    -0.27759
    -0.15795
    -0.22495
    -0.04310
     0.09568
     0.30625
     0.33975
     0.63167
     0.66038
     0.77523
     1.14372
     1.25379
     1.24900
     1.14372
     1.20115
     1.25857
     1.45000
     1.35429
     1.17722
     0.93794
     0.71781
     0.58381
     0.28711
     0.18661
    -0.14838
    -0.74179
    -0.89971
    -0.48337
    -0.07181
    -0.13881
    -0.78486
    -1.51705
    -1.56969
    -1.50748
    -1.53619
    -0.92364
    -0.42116
     0.17225
    -0.03831
    -0.25845
     0.28711
     0.35410
     0.05740
    -0.42594
    -0.52165
    -0.19145
     0.02390
    -0.16274
    -0.12445
    -0.39244
    -0.44030
     0.53117
     1.82327
     1.76584
     0.48810
     0.22968
     0.24882
     0.11004
    -0.27280
    -0.33502
    -0.30152
    -0.05745
     0.15311
    -0.32066
    -1.35434
    -2.03389
    -1.90468
    -1.99561
    -2.06739
    -2.70865
    -3.24464
    -3.45042
    -3.20157
    -3.04364
    -2.44066
    -2.08653
    -1.29213
    -0.93321
    -1.68933
    -1.81854
    -1.06721
    -1.28256
    -1.11985
    -0.84229
     0.12440
     1.68449
     1.61271
     0.67474
     0.27275
     0.30625
     0.23446
     0.38282
     0.98101
     1.31122
     1.70842
     1.89984
     1.79934
     1.29686
     1.02408
     0.89966
     0.75130
     0.66038
     0.53595
     0.47374
     0.36846
     0.43067
     0.03826
    -0.18666
    -0.14838
     0.21532
     0.55988
     0.72738
     0.47374
     0.22968
     0.22011
     0.21532
     0.29668
     0.43067
     0.47853
     0.49767
     0.42110
     0.68909
     0.52638
     0.51681
     0.52638
     0.42589
     0.31582
     0.21532
     0.11004
     0.16268
     0.31103
     0.35889
     0.36367
     0.50246
     0.50724
     0.43546
     0.33975
     0.62688
     0.67952
     0.37803
     0.44024
     0.36846
     0.36367
     0.32539
     0.19618
     0.01911
    -0.06224
    -0.20581
    -0.11488
    -0.25366
    -0.37330
    -0.42594
    -0.51208
    -0.45466
    -0.10052
    -0.34459
    -0.17231
    -0.05745
     0.10047
     0.19618
     0.18661
     0.23925
     0.42589
     0.57424
     0.59817
     0.55031
     0.45460
     0.27753
     0.05740
     0.17225
     1.40693
     1.99555
     1.48828
     0.36367
    -0.18666
     0.31582
     0.88530
     1.74192
     2.33533
     2.11519
     1.78977
     0.91880
    -0.49294
    -2.23488
    -3.07714
    -2.64644
    -0.75615
    -0.52644
    -0.81357
    -1.52184
    -2.65123
    -3.46956
    -4.00076
    -4.12518
    -3.45042
    -2.05303
    -0.51208
     0.04304
    -0.44987
    -1.03849
    -0.63651
    -0.17231
    -0.24409
     0.01433
     0.18182
     0.16747
    -0.71786
    -0.67479
    -0.88057
    -1.20599
    -1.57448
    -2.06739
    -2.41195
    -2.21574
    -1.93818
    -1.80897
    -1.84725
    -2.00518
    -1.93339
    -1.36870
    -0.99542
    -0.43073
    -0.36373
     0.26796
     0.36846
    -0.03831
     0.30625
     0.30146
     0.12440
     0.22011
     0.40196
     0.83266
     0.89487
     1.10065
     0.93794
     1.11979
     0.61731
     0.16268
     0.20097
     0.30146
     0.40196
     0.49288
     0.96187
     1.34950
     0.99537
     0.23446
    -0.19624
    -0.15317
    -0.25845
    -0.27759
    -0.67001
    -0.60301
    -0.73700
    -1.11506
    -1.39263
    -1.82333
    -1.90947
    -1.86161
    -1.68455
    -1.15813
    -1.21077
    -1.45005
    -1.62233
    -1.45484
    -1.29691
    -0.86621
    -0.78007
    -0.61737
    -0.29195
    -0.32066
    -0.07181
     0.02869
     0.16268
     0.42589
     0.51681
     0.45460
     0.64602
     0.62688
     0.72738
     0.72259
     0.78959
     0.89487
     0.94751
     1.03844
     1.32079
     1.29207
     1.22508
     1.13894
     0.91880
     0.77045
     0.76088
     0.57902
     0.63167
     0.48331
     0.21054
     0.06218
     0.11483
    -0.01917
    -0.02874
    -0.21538
     0.00476
    -0.01438
    -0.05267
     0.17225
     0.22011
     0.46896
     0.58860
     0.76088
     0.97623
     1.04801
     1.13415
     1.12458
     1.17243
     1.11501
     1.07194
     0.91401
     1.13415
     1.26815
     0.92837
     1.05280
     0.91401
     0.85180
     0.86616
     1.25857
     1.92377
     2.75167
     3.66571
     4.06770
     3.39772
     0.68431
    -4.44581
    -8.15941
    -5.93891
    -0.32545
     1.49307
     0.98101
    -0.39723
    -1.46920
    -3.70884
    -5.23543
    -5.56085
    -5.48907
    -4.64202
    -3.43127
    -2.07218
    -0.84707
     0.06218
     0.47853
     0.53117
     0.54074
    -0.00960
    -0.06703
    -0.07181
    -0.03831
     0.06218
    -0.03353
    -0.18188
    -0.24409
    -0.28238
    -0.55037
    -0.87100
    -0.93800
    -0.79443
    -0.26802
     0.10525
     0.24882
    -0.66522
    -0.99542
    -0.80400
    -0.59344
    -0.33023
     0.12918
     0.31103
     0.42110
     0.44981
     0.22489
     0.04304
     0.33975
     0.66038
     0.96666
     0.15311
    -0.04310
    -0.35895
    -0.39723
     0.25839
     0.89487
     1.46435
     1.25857
     0.85180
     0.65081
     0.88530
     1.28250
     1.75627
     1.74192
     1.52178
     1.52178
     1.28250
     1.12458
     1.04801
     0.61252
     0.33018
     0.24882
     0.28711
     0.61252
     0.79916
     0.65081
     0.13875
    -0.38287
    -0.53123
    -0.40202
    -0.11488
     0.25361
     0.46417
     0.56467
     0.71302
     0.64124
     0.62688
     0.62209
     0.33975
     0.24404
     0.11961
    -0.00003
     0.17704
     0.06697
    -0.04310
    -0.15795
    -0.22973
    -0.16752
    -0.01917
    -0.16752
     0.02869
    -0.03831
    -0.00003
     0.30625
     0.21054
     0.31582
     0.35410
     0.38760
     0.45939
     0.56467
     0.64124
     0.66516
     0.60295
     0.63167
     0.68431
     0.44981
     0.54074
     0.44981
     0.11483
     0.16747
     0.10525
     0.15790
     0.19618
     0.14832
     0.31103
     0.30146
     0.18182
     0.17225
    -0.05267
     0.17704
     0.22489
     0.24882
     0.61252
     0.81352
     0.26318
     0.13397
     0.17225
     0.25361
     0.24882
     0.15311
     0.05740
     0.07654
     0.22968
     0.20097
     0.05261
     0.07176
     0.18661
     0.26796
     0.04783
     0.10047
    -0.09574
    -0.31587
     0.20097
     0.56945
     0.31582
    -0.37330
    -0.90450
    -1.22513
    -1.59841
    -0.85664
     0.44024
     1.23465
     0.88051
     0.94751
     0.81830
     0.83744
     1.00494
     1.06237
     0.97144
    -0.06703
    -1.44048
    -1.84247
    -1.29691
     0.35889
     0.86137
     0.26796
    -0.67479
    -1.78983
    -2.60337
    -2.92401
    -2.53159
    -2.16310
    -1.77547
    -1.67497
    -1.20120
    -0.71786
    -0.25366
    -0.01917
     0.07176
     0.21054
     0.38282
     0.43067
     0.35889
     0.39717
     0.47853
     0.49288
     0.46896
     0.32539
     0.33975
     0.24882
     0.38760
     0.64602
     0.43067
     0.19139
     0.31103
     0.17225
     0.37803
     0.51681
     0.53595
     0.49288
     0.33975
     0.12440
     0.28232
     0.04783
     0.23925
     0.16747
     0.13875
     0.16268
     0.34932
     0.34932
     0.25361
     0.41632
     0.46417
     0.65559
     0.56945
     0.45939
     0.41632
     0.44024
     0.68909
     0.71302
     1.03844
     0.95230
     0.77523
     0.70823
     0.75609
     0.79437
     0.87573
     1.01451
     0.80395
     0.76088
     0.83744
     0.66038
     0.67474
     0.55988
     0.53595
     0.36846
     0.45460
     0.58381
     0.20575
     0.22968
     0.23446
     0.14354
     0.13875
    -0.03831
    -0.08617
    -0.00003
    -0.00003
    -0.01438
    -0.03831
    -0.14838
    -0.15317
    -0.16274
    -0.19145
     0.13397
    -0.06703
    -0.13402
    -0.13881
     0.03826
     0.07654
     0.15311
    -0.09095
    -0.06703
     0.08611
     0.13875
     0.03826
     0.06697
     0.11961
    -0.05745
    -0.21059
    -0.03831
    -0.14359
    -0.32545
    -0.18666
    -0.17709
    -0.08617
    -0.21538
    -0.33502
    -0.23931
    -0.29673
    -0.07660
    -0.00481
    -0.01438
    -0.08138
     0.14832
     0.07176
     0.38282
     0.56467
     0.37803
     0.40196
     0.26318
     0.28232
     0.41632
     0.44024
     0.42110
     0.53117
     0.67474
     0.63167
     0.10047
    -0.09095
    -0.74658
    -0.86143
    -0.65565
    -0.31587
    -0.54558
    -0.59344
    -0.51687
    -0.49773
    -0.80400
    -0.84707
    -0.64608
    -0.43551
    -0.19624
     0.06218
     0.22968
     0.39239
     0.65559
     0.93316
     1.28250
     1.58878
     0.94751
     0.18182
     0.05740
     0.19139
     0.66038
     0.78002
     0.44981
     0.09568
    -0.23452
    -0.53123
    -0.81357
    -1.03371
    -1.03849
    -0.79922
    -0.87579
    -0.63651
    -0.46423
    -0.79922
    -0.78007
    -0.76093
    -0.56951
    -0.41637
    -0.43551
    -0.23931
    -0.26323
    -0.20581
    -0.26802
    -0.25366
    -0.31109
    -0.26323
    -0.36373
    -0.20581
    -0.03353
    -0.41159
    -0.41159
    -0.38287
    -0.31587
    -0.11488
    -0.05745
    -0.04310
    -0.22016
    -0.32545
    -0.28716
    -0.16274
     0.12918
     0.15311
     0.11483
    -0.03353
     0.36846
     0.38760
     0.30625
     0.43546
     0.55510
     0.56945
     0.70823
     0.87094
     0.73695
     0.43546
     0.27753
     0.50246
     0.77523
     0.63645
     0.57424
     0.36367
     0.39717
     0.22489
     0.11004
     0.14354
     0.11483
    -0.04788
    -0.01438
    -0.13402
    -0.02874
    -0.10531
    -0.09095
     0.01911
     0.13397
     0.15790
     0.13875
     0.00476
     0.26796
     0.36846
     0.39717
     0.40196
     0.26318
     0.31103
     0.35410
     0.48331
     0.46896
     0.44503
     0.36367
     0.20575
     0.10047
     0.37803
     0.29189
     0.16268
     0.21054
     0.19139
     0.20575
     0.26796
     0.29668
     0.28711
     0.44024
     0.48331
     0.58381
     0.83744
     0.94273
     0.87094
     0.84702
     0.72738
     0.70823
     0.68431
     0.91401
     0.73216
    -0.68436
    -0.73700
    -0.11010
     0.24882
     0.09090
    -0.38766
    -1.16770
    -2.36409
    -4.17782
    -4.63724
    -3.60355
    -2.37845
    -2.26838
    -2.81872
    -2.38802
    -2.02432
    -3.34035
    -3.56527
    -3.25899
    -3.37863
    -2.98622
    -2.12003
    -0.79443
    -0.22973
    -0.39723
    -0.41159
    -0.41159
    -0.48816
    -0.70829
    -0.44030
    -0.35895
     0.26796
     0.63167
     0.38282
     0.22968
     0.09568
     0.06697
     0.06697
     0.12440
     0.38282
     0.49288
     0.42110
     0.34453
     0.27753
     0.39239
     0.48810
     0.42589
     0.54553
     0.71781
     0.47374
     0.12918
     0.90923
     1.75627
     1.34471
     0.56467
    -0.01917
     0.04783
     0.11004
     0.19139
     0.11483
     0.12440
    -0.15795
    -0.24888
     0.14832
     0.78480
     0.19139
    -0.63172
    -1.17728
    -1.51705
    -1.21077
    -1.01935
    -0.76093
    -0.31587
     0.07654
    -0.21538
    -0.20581
     0.19618
     0.40674
    -0.09574
    -0.87100
    -0.73222
    -0.41159
    -0.08138
     0.68431
     1.15808
     0.84702
     0.42589
     0.35889
     0.70823
     0.85659
     0.90444
     0.82309
     0.92837
     1.13894
     1.15808
     1.27293
     1.12936
     1.20115
     1.20593
     1.36864
     1.31122
     0.98580
     0.69388
     0.37325
    -0.02396
    -0.12924
    -0.36373
    -0.77529
    -0.94278
    -1.11985
    -1.09592
    -1.14856
    -1.29213
    -1.13899
    -1.14378
    -0.99064
    -1.04328
    -0.99542
    -0.74179
    -0.53601
    -0.25366
     0.18661
     0.33975
     0.51681
     0.55510
     0.72259
     0.70345
     0.73695
     0.64602
     1.11022
     1.01930
     0.99058
     1.02887
     1.30643
     1.21072
     0.92358
     0.64602
     0.54553
     0.65081
     0.82787
     0.69388
     0.74173
     1.11501
     1.11501
     0.69866
     0.77523
     1.11979
     1.13894
     1.76584
     1.83763
     1.30643
     0.94273
    -0.11488
    -1.94297
    -2.99579
    -2.46938
    -1.11985
    -0.13881
    -0.57430
    -1.54098
    -2.29231
    -2.72301
    -2.75651
    -2.73737
    -2.54116
    -2.30667
    -1.91904
    -1.36391
    -1.70847
    -1.40698
    -0.45466
    -0.74179
    -1.11028
    -0.67958
    -0.30152
    -0.45944
    -0.77050
    -0.89493
    -0.82793
    -1.24427
    -1.18685
    -0.62694
    -0.48816
    -0.43073
    -0.41159
     0.06697
     0.43067
     0.48810
     0.82309
     0.73216
     0.69866
     0.91880
     1.06237
     1.06237
     1.21072
     1.07194
     1.00494
     1.00973
     1.10065
     1.16286
     1.14372
     0.87094
     0.66038
     0.64124
     1.45000
     2.10083
     1.20593
     0.47853
     0.19618
     0.11961
     0.05261
    -0.08138
    -0.56472
    -0.51687
    -0.20102
     0.79437
     1.30164
     0.45939
    -0.69872
    -1.24906
    -1.45484
    -1.16292
    -1.09592
    -0.96671
    -0.79443
    -0.44987
    -0.58865
    -0.31587
    -0.48337
    -0.42594
    -0.35416
    -0.53601
    -0.91407
    -1.22035
    -0.83272
    -0.27759
    -0.19624
     0.17225
     0.09568
     0.04304
    -0.25366
    -0.43551
    -0.79922
    -0.38287
    -0.54558
    -0.48337
    -0.23452
    -0.22495
    -0.37809
    -0.21059
     0.01911
     0.09090
     0.37325
     0.68909
     0.68431
     0.81352
     0.85180
     1.13894
     1.20115
     1.52178
     1.39736
     1.24422
     1.13415
     0.98580
     0.80395
     0.25361
     0.05740
    -0.33023
    -0.63651
    -0.65565
    -0.69393
    -0.55037
    -0.71786
    -0.87579
    -1.10071
    -0.83272
    -0.60301
    -0.73700
    -0.34459
    -0.10531
     0.25361
     0.62688
     0.74652
     0.90923
     1.16286
     1.11501
     1.01930
     0.95708
     0.89487
     1.00015
     1.18679
     1.19636
     1.23943
     1.01930
     0.88051
     1.12936
     1.62228
     1.74670
     1.41650
     0.75130
     0.50246
    -0.07181
    -0.95714
    -1.65105
    -1.45962
    -0.97628
    -0.66522
    -0.85664
    -1.12942
    -1.92382
    -2.78044
    -3.26857
    -2.89529
    -1.91425
    -1.68933
    -2.07696
    -2.10567
    -1.52662
    -1.11985
    -1.11028
    -0.73700
    -0.28716
     0.01911
    -0.00003
    -0.01438
    -0.01917
    -0.21538
    -0.10531
    -0.07181
     0.49288
     0.88051
     0.95708
     0.60774
     0.55510
     1.11501
     1.28729
     1.41171
     1.45478
     1.50742
     1.62228
     1.52178
     1.51221
     1.15329
     1.19636
     1.05280
     1.12936
     1.22029
     1.03365
     0.80873
     0.84702
     0.64602
     0.86616
     0.70823
     0.66038
     0.49767
     0.30625
     0.40674
     1.12936
     0.89487
     0.55031
     0.49288
     0.46417
     0.39239
     0.33018
     0.11961
     0.01911
     0.12918
     0.51681
     0.83744
     0.95230
     0.73695
     0.57424
     0.45460
     0.38760
    -0.03353
    -0.24888
     0.11961
    -0.04310
    -0.31587
    -0.14838
    -0.22973
    -0.52165
    -0.75136
    -0.89014
    -1.21556
    -1.33041
    -1.40220
    -1.39263
    -1.44527
    -1.09592
    -0.73222
    -0.69393
    -0.34937
    -0.11010
     0.13397
     0.23446
     0.51681
     0.78480
     1.00494
     1.09108
     1.15808
     1.33514
     1.49307
     1.61271
     1.33514
     1.37343
     1.42128
     0.66995
     0.23446
     0.20097
     0.35410
     0.70823
     0.78002
     0.69388
     0.47853
     0.37803
     0.23446
     0.17225
     0.08611
    -0.00481
    -0.40202
    -0.34459
     0.61252
     1.10065
     0.86137
     0.60774
     0.05740
    -0.60779
    -0.89971
    -0.51687
    -0.38766
    -0.09095
    -0.33023
    -0.69393
    -1.05764
    -1.60798
    -1.99082
    -1.95254
    -1.36870
    -0.82314
    -0.99064
    -1.17249
    -1.78983
    -1.93339
    -1.50748
    -1.39741
    -0.89014
    -0.58387
    -0.65565
    -0.90928
    -1.04807
    -1.05285
    -0.64129
    -0.60779
    -0.32545
    -0.25366
    -0.03831
     0.22489
    -0.16752
    -0.18188
    -0.09574
    -0.21538
    -0.09574
     0.51681
     0.99537
     0.79437
     0.74652
     1.11022
     1.61271
     1.71799
     1.96684
     1.90462
     1.63663
     1.84720
     2.08648
     2.14869
     1.94769
     1.86155
     1.75627
     1.27772
     1.13415
     1.06715
     0.97623
     0.89966
     0.48810
     0.22011
    -0.17231
     0.00954
    -0.09095
    -0.29195
    -0.27759
    -0.22495
    -0.07181
     0.03347
     0.17225
     0.45939
     0.56467
     0.45939
     0.34932
     0.28232
     0.22968
     0.32060
     0.14354
     0.41153
     0.37803
     0.48810
     0.80395
     0.94273
     0.75609
     0.46417
     0.42110
     0.55031
     0.84702
     0.77523
     0.77045
     0.70823
     0.95230
     1.00494
     0.90444
     0.97144
     1.32557
     1.20115
     0.97144
     0.61731
     0.12918
    -0.29673
    -0.52644
    -0.34937
     0.01433
    -0.02396
    -0.49294
    -1.32084
    -1.86161
    -1.99082
    -1.65105
    -1.68455
    -1.21556
    -1.56012
    -1.82333
    -1.88554
    -1.55055
    -1.30170
    -1.18206
    -1.10071
    -0.73222
    -0.45466
    -0.18188
    -0.19624
    -0.03831
    -0.08138
    -0.10052
     0.05261
     0.30625
     0.03347
    -0.30630
    -0.14838
    -0.25845
    -0.52165
    -0.51208
    -0.72743
    -0.49294
    -0.60301
    -0.69872
    -0.72743
    -0.61737
    -0.45466
    -0.48337
    -0.82793
    -0.68915
    -0.34459
    -0.42116
    -0.28716
    -0.04310
     0.20575
     0.16747
     0.37803
     0.09568
     0.21054
     0.21054
     0.18661
     0.38760
     0.49767
     0.52638
     0.34453
     0.31582
     0.41632
     0.26318
     0.44981
     0.42110
     0.44503
     0.44981
     0.39717
     0.39239
     0.47374
     0.47374
     0.38282
     0.13875
     0.14832
     0.22968
     0.16747
     0.12440
     0.46417
     0.36367
     0.48810
     0.61252
     0.55510
     0.64124
     0.69388
     0.75130
     0.74652
     0.37803
    -0.37330
    -0.54558
     0.11483
     0.58381
     0.97144
     0.98101
     0.82787
     0.18182
    -0.16274
    -0.10531
     0.00476
    -0.12924
    -0.05745
     0.02869
     0.16747
     0.40674
     0.44024
     0.33975
     0.09090
     0.13875
     0.15790
     0.01911
     0.04783
     0.07654
    -0.08138
     0.00476
     0.21532
     0.08133
    -0.11967
    -0.04788
     0.21054
     0.38760
     0.73216
     0.78480
     0.86137
     0.87573
     0.57424
     0.02390
    -0.43073
    -0.44509
    -0.16274
     0.20575
     0.25839
    -0.02874
    -0.32066
    -0.74179
    -1.09592
    -1.20599
    -1.16292
    -0.84229
    -0.73222
    -0.60301
    -0.71786
    -0.79443
    -0.73222
    -0.47380
    -0.53601
    -0.33023
    -0.19145
    -0.13402
    -0.10531
    -0.28716
    -0.23452
    -0.36373
    -0.26323
    -0.25366
    -0.44987
    -0.27759
    -0.27759
    -0.06224
    -0.07660
     0.33496
     0.27753
     0.11483
     0.51203
     0.56467
     0.77045
     0.78959
     0.63645
     0.71302
     0.76566
     0.84702
     0.89009
     0.78002
     0.46417
     0.14832
     0.23925
     0.35889
     0.08611
    -0.25845
    -0.28716
    -0.41637
    -0.64608
    -0.75615
    -0.75615
    -0.86621
    -0.71786
    -0.58387
    -0.59822
    -0.67001
    -0.86143
    -0.89493
    -0.81357
    -0.49294
     0.04783
     0.07654
     0.03347
     0.03347
    -0.04788
    -0.01917
    -0.45944
    -0.39244
    -0.16752
    -0.05267
     0.14354
     0.02390
    -0.11010
    -0.43551
    -0.72265
    -0.83272
    -0.59822
    -0.72265
    -0.76093
    -0.67001
    -0.53601
    -0.51208
    -0.51687
    -0.67001
    -0.61737
    -0.43551
    -0.32545
    -0.34459
    -0.35416
    -0.22495
     0.01433
     0.10047
     0.34453
     0.31582
    -0.01917
     0.11961
     0.35889
     0.84223
     0.41632
     0.10047
     0.26796
     0.36846
     0.51203
     0.48331
     0.43067
     0.38760
     0.32539
     0.17225
     0.18182
     0.19139
    -0.14838
    -0.15795
    -0.28238
    -0.24888
    -0.20102
    -0.23452
    -0.34459
    -0.20581
    -0.17231
    -0.22016
    -0.32545
    -0.48816
    -0.62215
    -0.54558
    -0.43073
    -0.28238
    -0.65565
    -0.88536
    -0.85664
    -0.94757
    -0.60779
    -0.18666
    -0.25366
    -0.34937
    -0.96193
    -1.78983
    -1.60798
     0.95230
     2.78995
     2.23483
     1.07672
     0.44503
    -0.00960
    -0.10052
     0.70345
     1.46435
     1.71320
     1.59835
     1.19158
     0.69866
     0.97623
     0.83744
     0.43067
    -0.60301
    -1.15813
    -1.34477
    -1.54576
    -1.24906
    -1.28256
    -1.22513
    -0.67001
    -0.41637
    -0.81836
    -1.00500
    -0.84229
    -0.26802
    -0.02874
     0.43546
     0.89966
     0.44981
    -0.23452
    -0.55994
    -0.59344
    -0.05745
     0.64602
     0.69866
     0.38282
     0.27753
     0.10047
     0.21532
     0.31582
     0.42589
     0.62209
     0.86137
     1.43085
     1.94291
     2.23004
     1.55528
     1.09587
     0.72259
     0.89009
     1.35907
     1.59835
     1.41171
     1.00015
     0.40674
    -0.01438
    -0.70829
    -1.08156
    -0.88536
    -1.12942
    -1.27299
    -1.40220
    -1.48834
    -1.68933
    -1.63190
    -1.15335
    -0.81357
    -0.73222
    -0.40680
    -0.58387
    -0.93800
    -1.15813
    -1.40220
    -1.41655
    -1.26342
    -1.00021
    -0.78486
    -1.03371
    -1.19642
    -0.90450
    -0.33980
    -0.48816
    -0.93800
    -1.38784
    -0.90450
    -0.48816
    -0.37809
    -0.44030
    -0.57430
    -0.50251
    -0.63651
    -0.34459
    -0.11488
    -0.19624
    -0.24409
    -0.14838
    -0.22016
    -0.38766
    -0.29673
    -0.41159
    -0.60779
    -0.55037
    -0.52165
    -0.36373
    -0.21538
    -0.11967
    -0.00003
     0.03826
     0.21054
     0.34932
     0.63167
     0.59338
     0.59338
     0.36367
     0.76566
     0.82787
     0.90923
     1.11022
     1.09108
     1.06715
     0.94273
     0.92837
     0.76566
     0.68431
     0.66038
     0.51681
     0.41153
     0.22489
     0.21054
     0.17225
     0.43067
     0.48331
     0.22011
     0.21054
     0.41153
     0.50724
     0.19618
     0.38282
     0.80395
     1.63185
     1.89027
     1.45000
     1.38778
     1.70363
     2.60810
     3.21587
     3.33072
     3.14887
     1.72277
     0.16747
    -1.55534
    -1.39263
    -0.41159
     0.45460
     0.72259
     0.44024
    -1.27299
    -2.67994
    -3.47434
    -3.27814
    -3.08671
    -2.81394
    -2.74694
    -1.91425
    -1.51705
    -1.01935
    -0.78965
    -1.03849
    -1.01457
    -0.41637
     0.03347
     0.19618
     0.00954
     0.12918
     0.54074
     0.52638
     0.46896
     0.45939
     0.54074
     0.99537
     0.94751
     0.29668
    -0.15795
    -0.66522
    -0.38287
     0.11961
     0.49288
     0.52160
     0.26318
    -0.20581
    -0.76093
    -0.78965
    -0.68915
    -0.78486
    -0.72265
    -0.44030
    -0.14838
    -0.30630
    -0.33023
    -0.21059
    -0.17709
    -0.21538
    -0.31109
    -0.01438
     0.14832
    -0.04310
    -0.00960
     0.26318
     0.49288
     0.44503
     0.35410
     0.40674
     0.31103
    -0.17709
    -0.01917
     0.01433
    -0.18188
    -0.22973
    -0.33023
    -0.59822
    -0.71786
    -0.59822
    -0.50251
    -0.84229
    -0.80879
    -0.87100
    -0.97150
    -0.88057
    -0.54558
    -0.52165
    -0.50251
    -0.43551
    -0.32545
    -0.27280
    -0.30152
    -0.33980
    -0.24409
    -0.21538
     0.00954
    -0.10052
     0.02869
    -0.11488
    -0.08138
    -0.25366
    -0.19145
    -0.32066
    -0.28238
    -0.17231
    -0.12445
    -0.08617
    -0.11010
    -0.08138
     0.03347
     0.11961
     0.10525
    -0.17709
    -0.13881
    -0.15317
    -0.07660
    -0.08138
     0.22011
     0.53595
     0.37803
     0.57902
     0.44024
     0.03826
    -0.01438
     0.33496
     0.82787
     1.36386
     1.46914
     1.19158
     0.55988
     0.61252
     0.76088
     1.07672
     1.68449
     2.63682
     3.15366
     3.30679
     3.07709
     2.54110
     1.15808
    -0.61737
    -1.75633
    -1.06721
     0.29189
     0.74652
     0.62209
     0.21532
    -0.42116
    -1.02414
    -1.81854
    -2.05303
    -2.32102
    -2.23010
    -1.73719
    -1.10549
    -0.19624
     0.41632
     0.81830
     1.01451
     1.05280
     0.48810
     0.24404
     0.21532
     0.25839
     0.59338
     0.75130
     0.98580
     0.93794
     0.82787
     1.06715
     1.11501
     0.91880
     0.92358
     0.98580
     1.24422
     1.70842
     2.09605
     1.67492
     0.97144
     0.60295
     0.66038
     1.08151
     1.32079
     1.07194
     0.51681
     0.23925
    -0.02874
    -0.13402
    -0.17231
    -0.25366
    -0.07660
     0.12440
     0.33018
     0.31103
     0.31582
     0.28711
     0.51681
     0.44981
     0.31582
     0.44503
    -0.07181
    -0.44987
    -0.66044
    -0.55515
    -0.00481
     0.29668
    -0.10531
    -0.36852
    -0.65565
    -0.85664
    -0.89971
    -0.48816
    -0.13881
     0.07176
     0.05740
     0.30625
     0.06697
    -0.14838
     0.07654
     0.05740
     0.05261
     0.02869
    -0.04788
    -0.11967
     0.10047
     0.08133
     0.01433
     0.02390
     0.02869
     0.05261
    -0.09095
     0.13875
     0.28232
     0.14354
     0.32060
     0.45939
     0.42110
     0.22968
     0.15311
    -0.05267
    -0.01917
    -0.07660
    -0.22495
    -0.35895
    -0.40202
    -0.35895
    -0.24888
    -0.18666
    -0.10531
    -0.42116
    -0.05745
     0.07654
     0.12440
     0.16268
     0.03826
    -0.05745
     0.05261
     0.06697
     0.11483
    -0.01917
     0.25361
     0.27753
     0.49288
     0.64124
     0.80395
     0.10047
    -1.12942
    -2.29231
    -2.05303
    -1.05285
    -0.67479
    -0.74658
    -0.90928
    -1.27299
    -1.20120
    -1.10549
    -1.13899
    -1.17249
    -1.01935
    -0.78486
    -0.22973
     0.00476
     0.26318
     0.79437
     1.13894
     1.44043
     1.55528
     1.29207
     1.14372
     1.38778
     1.45957
     1.33036
     0.96187
     0.58860
     0.29668
    -0.00003
    -0.51687
    -0.92843
    -1.05285
    -0.87100
    -0.72743
    -0.82793
    -1.14856
    -1.22992
    -1.19642
    -1.06242
    -0.79922
    -0.81357
    -0.59822
    -0.38287
    -0.08138
     0.37325
     0.69388
     0.73216
     0.20575
     0.35889
     0.70345
     1.10065
     1.26815
     1.27293
     1.22986
     0.98101
     0.87094
     1.02408
     0.96187
     1.09587
     1.10065
     1.09108
     1.08151
     1.32557
     1.09108
     0.88051
     0.86616
     0.71302
     0.81352
     1.00015
     0.86616
     0.86616
     0.81830
     0.77523
     0.55510
     0.61252
     0.61252
     0.24404
    -0.20102
    -0.10531
    -0.00481
     0.00476
     0.28711
     0.32539
     0.09568
    -0.17231
    -0.37809
    -0.52165
    -0.48816
    -0.36373
    -0.59822
    -0.51687
    -0.30630
    -0.23931
    -0.33980
    -0.18188
     0.05740
    -0.11010
    -0.18666
    -0.10531
    -0.24888
    -0.06224
    -0.00003
    -0.15795
    -0.15317
    -0.09095
     0.14354
     0.22489
     0.28711
     0.52160
     0.44024
     0.49288
     0.79437
     0.71781
     0.71781
     0.54553
    -0.18188
    -1.28734
    -2.03389
    -1.87597
    -0.78486
    -0.28238
    -0.73700
    -1.61755
    -2.29710
    -2.88572
    -2.64644
    -2.47895
    -1.97646
    -1.98125
    -1.98125
    -1.43570
    -1.30170
    -1.11985
    -0.90450
    -0.68436
    -0.45466
    -0.11967
     0.00476
     0.11483
     0.15790
     0.19618
     0.23925
     0.23446
     0.43546
     0.78959
     0.82309
     0.72259
     0.53117
     0.21054
     0.18182
     0.06218
    -0.06224
    -0.12924
    -0.20102
    -0.02396
     0.22489
     0.14832
    -0.15795
    -0.57908
    -0.57908
    -0.64129
    -0.89493
    -0.71308
    -0.44509
    -0.32545
    -0.08617
     0.16268
     0.29189
     0.39717
     0.36846
     0.15790
    -0.08138
    -0.18188
    -0.34937
    -0.17709
     0.05261
     0.69388
     0.75130
     0.63645
     0.38282
     0.16747
     0.72738
     1.23465
     1.46435
     0.86137
    -0.37330
    -1.15335
    -0.69393
     0.43067
     0.38282
    -0.46901
    -0.11010
     0.09090
    -1.73240
    -1.87118
    -2.06739
    -2.00996
    -1.67976
    -1.80418
    -1.53619
    -1.43570
    -1.26820
    -0.94278
    -0.29195
     0.58381
     1.24422
     1.08629
     1.02887
     1.62706
     2.05298
     1.86155
     2.25876
     2.47889
     2.84259
     2.63682
     2.39754
     2.21569
     2.06255
     1.56006
     1.13415
     0.96187
     0.85180
     0.47374
    -0.00003
    -0.20581
    -0.14359
    -0.30630
    -0.62694
    -0.92843
    -0.95235
    -0.80879
    -0.99064
    -1.07199
    -0.97628
    -0.99542
    -1.05285
    -1.07678
    -0.88057
    -0.73700
    -0.80879
    -0.57908
     0.11483
     0.06697
    -0.06703
     0.25361
     0.36367
     0.47374
     0.70345
     1.06715
     1.36864
     1.64142
     1.26336
     0.88530
     0.96666
     1.03365
     1.32557
     1.49307
     1.70842
     1.45478
     0.96187
     0.54553
     0.14354
    -0.10531
     0.00954
     0.17704
     0.34453
     0.36367
     0.43067
     0.20575
     0.10047
    -0.14838
    -0.19145
    -0.29195
    -0.20102
     0.06697
    -0.06703
    -0.11488
    -0.17709
    -0.29673
    -0.29195
    -0.23931
    -0.24888
    -0.24888
    -0.05267
    -0.00481
     0.05740
     0.11004
    -0.11010
    -0.44987
    -0.58865
    -0.46423
    -0.77050
    -0.57430
    -0.40202
    -0.44509
    -0.59822
    -0.68436
    -0.80879
    -0.71308
    -0.67479
    -0.52644
    -0.63651
    -0.56472
    -0.30152
    -0.28716
    -0.19624
     0.21054
     0.36846
     0.47374
     0.62209
     0.52160
     0.42110
     0.37803
     0.54074
     0.51681
     0.37803
     0.25361
     0.10525
     0.14832
     0.11961
    -0.14359
    -0.47380
    -0.24888
    -0.22973
    -0.37809
    -0.04310
     0.06218
    -0.06224
    -0.16274
    -0.02874
     0.45460
     0.66038
     0.72259
     0.74652
     0.85659
     0.95708
     0.88530
     0.60295
    -0.10531
     0.16268
    -0.01917
    -1.09114
    -1.96689
    -1.85204
    -0.87579
    -0.80879
    -1.53619
    -2.48852
    -3.14893
    -3.72319
    -3.79976
    -2.51723
    -1.24906
    -1.20599
    -1.77069
    -2.57944
    -1.68933
    -0.89493
    -0.49294
    -0.21538
     0.12918
    -0.10531
     0.14832
     0.46896
     0.63167
     0.67952
     0.48331
     0.41153
     0.44981
     0.59338
     0.35889
     0.48331
     0.43546
     0.14832
     0.12440
     0.10047
     0.16268
     0.22968
     0.20097
     0.10525
     0.17225
     0.33496
    -0.09095
    -0.18188
     0.28711
     0.55031
     0.44024
     0.65081
     0.55510
     0.13397
    -0.08617
    -0.28238
    -0.33502
    -0.33980
    -0.79922
    -0.77050
    -0.87100
    -0.80879
    -1.02892
    -1.03371
    -1.22992
    -1.22513
    -1.11028
    -1.04807
    -0.96671
    -1.24427
    -1.05285
    -0.48337
    -0.00003
    -0.07181
     0.07654
     0.27275
     0.51681
     0.52160
     0.61731
     0.04304
    -1.10549
    -1.30649
    -0.80400
    -0.34937
     0.11961
    -0.24888
    -0.61258
    -0.79922
    -0.78965
    -0.95235
    -1.00978
    -0.87579
    -0.61258
    -0.35895
    -0.09095
    -0.09574
     0.03826
     0.20097
     0.21054
     0.17225
     0.46417
     0.45939
     0.14354
     0.18661
     0.25361
     0.36367
     0.25839
     0.29189
     0.35410
     0.57424
     0.64602
     0.66995
     0.79437
     0.79437
     0.87573
     0.97144
     1.27772
     1.43564
     1.13894
     0.97144
     0.80873
     0.71302
     0.77523
     1.03844
     0.88051
     0.62688
     0.37803
     0.03826
    -0.23931
    -0.36373
    -0.41159
    -0.39723
    -0.48816
    -0.09095
    -0.41159
    -0.43073
    -0.39244
    -0.25845
    -0.01438
     0.15311
     0.27275
     0.25361
     0.44981
     0.63645
     0.77045
     0.58381
     0.26796
     0.01433
    -0.36852
    -0.12924
     0.06218
     0.58381
     1.20593
     1.08629
     0.25839
    -1.59841
    -2.22053
    -1.36870
    -0.19624
     0.25361
     0.13875
    -0.15795
    -0.51208
    -0.46901
    -0.38766
    -0.12924
     0.23925
     0.21054
     0.35889
     0.90923
     1.09108
     0.70823
     0.14832
     0.02390
     0.58860
     0.51681
     0.43067
     0.42110
     0.29668
     0.07176
    -0.22016
    -0.35895
    -0.45466
    -0.65086
    -0.71308
    -0.72743
    -0.59344
    -0.56951
    -0.63651
    -0.67958
    -0.45944
    -0.16752
     0.41153
     0.44024
     0.35410
     0.49767
     0.54553
     0.45939
     0.58860
     0.56945
     0.63645
     0.92837
     0.66995
     0.61731
     0.39717
     0.29668
    -0.01917
    -0.54080
    -0.63172
    -0.49773
    -0.04310
    -0.00481
    -0.30152
    -0.93321
    -0.69393
    -0.65565
    -0.45944
    -0.11010
    -0.17709
     0.09090
    -0.10052
    -0.10531
     0.10525
     0.28232
     0.43067
     0.44503
     0.54553
     0.54553
     0.51681
     0.32060
     0.58860
     0.62688
     0.37325
     0.34453
     0.25361
     0.04783
     0.04783
     0.15311
     0.24404
     0.37803
     0.40674
     0.35889
     0.30625
     0.19618
     0.21532
     0.19139
     0.52638
     0.81352
     0.70823
     0.48331
     0.67474
     0.69866
     0.73216
     0.69388
     0.58381
     0.54553
     0.37803
     0.33496
     0.26318
     0.24404
     0.24882
     0.16268
     0.03826
     0.30146
     0.16268
     0.14832
     0.32060
     0.14354
     0.25839
     0.51681
     0.59338
     0.77045
     0.89487
     1.02887
     0.75609
     0.55510
     0.33018
     0.38282
     0.27753
     0.61252
     0.60295
     0.28711
     0.14832
    -0.16752
    -0.81836
    -1.18206
    -1.33041
    -1.22513
    -1.22992
    -1.05764
    -1.19642
    -1.41177
    -1.52662
    -1.81854
    -2.41674
    -2.42631
    -2.28274
    -2.29231
    -1.70847
    -1.03371
    -0.51687
    -0.35416
    -0.65565
    -0.76572
    -0.61258
    -0.28238
    -0.02396
     0.33496
     0.61731
     0.65559
     0.71781
     0.76088
     1.05758
     0.96666
     1.14851
     1.12936
     0.86137
     0.70823
     0.39717
     0.52160
     0.61731
     0.81830
     0.91880
     0.85659
     0.84702
     0.81352
     0.66516
     0.44024
     0.74173
     0.48331
     0.60774
     0.82309
     1.09108
     0.95230
     0.81352
     0.72259
     0.58860
     0.67952
     0.60295
     0.68909
     0.74652
     0.66038
     0.56467
     0.40196
     0.62209
     0.67952
     0.37803
     0.21532
    -0.22016
    -0.27759
    -0.27280
    -0.10531
    -0.15795
    -0.37809
    -0.50730
    -0.48816
    -0.46423
    -0.42594
    -0.33502
    -0.38287
    -0.22973
     0.09090
    -0.07181
     0.10047
     0.15311
     0.21054
     0.38282
     0.48810
     0.55988
     0.67474
     0.55510
     0.41632
     0.49767
     0.42110
     0.38760
     0.11004
    -0.05267
     0.15790
    -0.00003
    -0.01438
    -0.00481
    -0.23931
    -0.30152
    -0.28238
    -0.18666
    -0.16274
    -0.09095
    -0.13881
    -0.16274
    -0.10531
    -0.15317
    -0.14359
    -0.23931
     0.03347
     0.10047
    -0.03831
    -0.14838
    -0.27280
    -0.30152
    -0.32545
    -0.39244
    -0.36852
    -0.36852
    -0.33023
    -0.31109
    -0.23452
    -0.19145
    -0.18188
    -0.21538
     0.00476
     0.17704
     0.11004
     0.20097
     0.35410
     0.34932
     0.58381
     0.64602
     0.73695
     0.89009
     0.93794
     1.06237
     0.95708
     0.95230
     1.09587
     1.11501
     1.36864
     1.79456
     1.63185
     1.49785
     0.99058
     0.55031
     0.02390
    -0.59344
    -0.78965
    -0.62694
    -0.67958
    -0.64129
    -1.19642
    -2.03868
    -2.73258
    -2.70865
    -2.27795
    -0.90450
    -1.15813
    -2.82351
    -3.41692
    -2.97665
    -2.07218
    -1.13899
    -0.72743
    -0.24888
     0.05740
     0.07654
    -0.61258
    -1.19642
    -0.79922
     0.17225
     0.56467
     0.55510
     0.18182
    -0.01917
     0.47853
     0.47853
     0.67474
     0.35410
     0.29668
    -0.04788
    -0.27280
    -0.16274
    -0.07660
    -0.06703
     0.25839
     0.30146
     0.02390
     0.02390
     0.29668
     0.33018
     0.76088
     0.45460
     0.36367
     0.31103
     0.36367
     0.77523
     1.25379
     1.18201
     0.84223
     0.57902
     0.69388
     0.71781
     0.66038
     0.59338
     0.63167
     0.37803
     0.27753
     0.27753
     0.19618
     0.11961
     0.06218
     0.11004
     0.27753
     0.32539
     0.17225
     0.11483
     0.20575
     0.39717
     0.37325
     0.16268
     0.52160
     0.54074
     0.63645
     0.76566
     0.82787
     0.76566
     0.79437
     0.83744
     1.00973
     1.06715
     1.11979
     1.01451
     0.94751
     1.04801
     1.10065
     1.09587
     1.32557
     1.33036
     1.08629
     0.54074
    -0.11488
    -0.92843
    -1.56969
    -2.04346
    -2.30667
    -2.39759
    -2.11525
    -2.09610
    -2.41195
    -2.90965
    -2.75651
    -2.85701
    -2.74694
    -2.32581
    -2.27795
    -1.59362
    -1.02414
    -0.28716
     0.19618
     0.76566
     1.17722
     1.55528
     1.75627
     1.72756
     1.59356
     1.65099
     1.50742
     1.54092
     1.38300
     1.52178
     1.03844
     0.85659
     0.81352
     0.64124
     0.65559
     0.67474
     0.30146
     0.26318
     0.31103
     0.16268
     0.21532
     0.27275
     0.33496
     0.42110
     0.50724
     0.74173
     0.56467
     0.56467
     0.75609
     0.81352
     0.47374
     0.69866
     0.94751
     0.55988
     0.55510
     1.18679
     1.18679
     0.77045
    -0.25845
    -0.53601
    -0.57430
    -1.28256
    -1.56969
    -1.77069
    -1.95254
    -3.13936
    -4.61331
    -5.17322
    -5.27372
    -2.93358
    -2.39759
    -3.07236
    -3.76626
    -3.90983
    -3.67534
    -3.10586
    -2.17267
    -1.42612
     0.67474
     2.56503
     2.68946
     2.80910
     3.29722
     3.63700
     3.88585
     3.73749
     3.61307
     2.89045
     3.35944
     3.20151
     2.78038
     2.59375
     2.34968
     1.38300
     0.93794
     0.19618
    -0.31587
    -0.48337
    -0.84229
    -0.91886
    -1.10071
    -1.12942
    -1.07678
    -0.89971
    -1.02414
    -1.16770
    -1.27299
    -1.53619
    -1.60319
    -1.89511
    -1.63669
    -1.68455
    -1.81376
    -1.73240
    -1.55534
    -1.45005
    -1.36391
    -1.29213
    -1.13421
    -0.96193
    -0.74658
    -0.63651
    -0.40680
    -0.32066
    -0.28238
    -0.49773
    -0.18666
     0.04304
    -0.27280
    -0.30630
    -0.25845
    -0.17231
    -0.12445
    -0.26802
    -0.46901
    -0.51687
    -0.46901
    -0.63172
    -0.73222
    -0.64129
    -0.49773
    -0.53123
    -0.54558
    -0.29195
    -0.64129
    -0.65086
    -0.63651
    -0.65086
    -0.64129
    -0.77529
    -0.68436
    -0.66044
    -0.42116
    -0.38287
    -0.30152
    -0.07660
    -0.08617
    -0.14359
    -0.21059
     0.13397
     0.07176
    -0.08617
    -0.04788
    -0.09095
    -0.16752
    -0.00003
     0.00476
     0.13397
     0.27275
     0.33975
     0.27275
     0.29668
     0.19139
     0.25839
     0.04783
     0.38282
     0.83266
     0.61731
     0.68909
     0.87573
     1.04801
     0.92837
     0.89009
     0.46417
     0.42589
     0.37803
     0.33018
     0.29189
     0.49288
     0.44503
    -0.02396
     0.11483
     0.37325
     0.13397
     0.22489
     0.22489
     0.45460
     0.49767
     0.74652
     0.93794
     1.40693
     1.85677
     2.31618
     1.96205
     1.16286
    -0.24888
    -1.45005
    -1.58405
    -0.75136
    -0.26802
    -0.33980
    -0.77529
    -1.64148
    -1.92382
    -1.98125
    -1.45005
    -1.39741
    -1.31606
    -1.11985
    -1.65583
    -2.43109
    -2.25403
    -1.27299
    -0.07181
     1.29207
     1.38778
     1.20593
     0.66516
     0.00954
     0.00476
    -0.00481
    -0.06224
    -0.06703
     0.05740
     0.08133
     0.51203
     0.81830
     0.83266
     1.21072
     1.11022
     1.51699
     1.34950
     0.81352
     0.62688
     0.62688
     0.84223
     1.10544
     1.28729
     1.21550
     1.05280
     0.80873
     0.39239
     0.22011
     0.03347
    -0.14838
    -0.39723
    -0.32545
    -0.18188
    -0.44509
    -0.67479
    -0.54558
    -0.63172
    -0.47858
    -0.35416
    -0.45466
    -0.41637
    -0.38287
    -0.29673
    -0.21538
    -0.06224
    -0.03353
    -0.05745
    -0.06703
     0.24882
    -0.05267
    -0.11010
     0.00954
     0.06218
    -0.00481
    -0.01917
    -0.00960
    -0.00003
     0.11961
     0.13397
     0.18182
     0.19139
     0.15790
     0.19139
    -0.06224
     0.12918
     0.12918
     0.05261
     0.19618
     0.13875
     0.09090
     0.07176
    -0.14359
    -0.16274
     0.00476
    -0.00003
    -0.06703
     0.04304
    -0.04310
    -0.05267
    -0.21059
    -0.28716
    -0.04788
    -0.12924
     0.02869
     0.11483
     0.34453
     0.41153
     0.36367
     0.04304
    -0.08617
    -0.23931
    -0.14359
    -0.12924
     0.06218
     0.14832
     0.08611
     0.15311
     0.55510
     0.17225
     0.16747
    -0.05745
    -0.26802
    -0.45466
    -0.41159
    -0.30630
    -0.16274
    -0.25845
    -0.29195
    -0.31109
    -0.33023
    -0.45944
    -0.42594
    -0.43073
    -0.25366
     0.04783
     0.49288
     0.90923
     1.06715
     0.67474
    -0.12445
    -1.19163
    -1.95732
    -1.57448
    -0.54558
     0.47374
     0.92358
     0.16268
    -0.46423
    -1.00021
    -0.96671
    -0.78007
    -0.82314
    -0.47858
    -0.43551
    -0.44030
    -0.49294
    -0.18188
     0.21532
     0.81830
     1.22986
     1.85677
     2.47411
     2.31140
     1.52178
     0.78959
     0.16747
    -0.35895
    -0.12924
     0.57902
     1.40693
     1.78020
     1.32557
     0.63167
     0.13397
     0.16747
     0.42110
     0.78959
     0.93794
     0.89009
     0.56945
     0.49288
     0.72738
     1.13894
     1.24422
     1.24900
     1.20115
     1.11501
     0.97144
     0.96666
     0.88530
     0.74173
     0.36367
     0.05261
    -0.14838
    -0.30152
    -0.35895
    -0.52644
    -0.68436
    -0.54080
    -0.70829
    -0.88536
    -0.69872
    -0.79443
    -0.74179
    -0.80879
    -0.64608
    -0.70829
    -0.61258
    -0.60779
    -0.67001
    -0.62694
    -0.36852
    -0.21538
    -0.30152
    -0.22016
    -0.22016
    -0.31109
    -0.11488
    -0.21538
    -0.31587
    -0.25845
    -0.42116
    -0.42116
    -0.39244
    -0.45944
    -0.54080
    -0.67001
    -0.64129
    -0.53601
    -0.54558
    -0.50730
    -0.45944
    -0.69872
    -0.63172
    -0.56951
    -0.46423
    -0.43551
    -0.29195
    -0.18188
    -0.04310
    -0.25366
    -0.30152
    -0.46901
    -0.28716
    -0.31109
     0.08133
     0.04783
     0.17225
     0.10047
     0.05740
     0.16268
    -0.00960
    -0.43073
    -1.00978
    -0.92843
    -0.21538
     0.22968
     0.25361
    -0.12445
    -0.52165
    -0.86143
    -0.99542
    -0.97150
    -0.53123
    -0.34459
    -0.33023
    -0.09574
     0.01433
     0.24882
     0.29189
     0.46417
     0.70823
     0.62209
     0.23925
    -0.22495
    -0.30152
    -0.10531
     0.08611
    -0.13881
    -0.15795
    -0.04788
    -0.40680
    -0.70351
    -0.92364
    -0.84707
    -0.99064
    -1.11506
    -0.89971
    -0.46901
    -0.11010
    -0.14838
    -0.22495
    -0.55515
    -0.43073
    -0.22016
     0.24882
     0.78959
     0.80873
     0.78959
     0.78959
     0.80395
     0.77523
     0.86616
     1.00015
     1.32079
     1.31600
     1.26815
     1.35429
     1.43564
     1.39257
     1.12936
     1.05758
     1.00494
     0.62688
     0.38282
     0.42589
     0.34932
     0.22489
    -0.04310
    -0.25366
    -0.28238
    -0.55037
    -0.70351
    -0.95235
    -0.85186
    -0.84707
    -0.63651
    -0.04788
     0.38760
     0.18661
    -0.01917
     0.15311
     0.04783
     0.10047
     0.27275
     0.25361
     0.41632
     0.50724
     0.53595
     0.29668
     0.12440
    -0.16752
    -0.27759
    -0.42116
    -0.17231
    -0.29673
    -0.65086
    -0.57908
    -0.64129
    -0.62215
    -0.56951
    -0.61737
    -0.80400
    -0.63651
    -0.07181
     0.18661
     0.00476
    -0.11488
    -0.01438
     0.13875
     0.11483
     0.18661
     0.12440
     0.12440
     0.32539
     0.43546
     0.28232
     0.25839
     0.15790
     0.07176
     0.12918
     0.43546
     0.34932
     0.29189
     0.22011
     0.43067
     0.32060
     0.76566
     0.77523
     0.89966
     0.67952
     0.33496
    -0.00003
    -0.03353
    -0.13402
    -0.00960
     0.14354
     0.24882
     0.05261
     0.17225
    -0.06224
    -0.08138
    -0.34459
    -0.34459
    -0.22973
    -0.22973
     0.17704
     0.34453
     0.72738
     0.71781
     0.51203
     0.55510
     0.56467
     0.71781
     0.93316
     1.15329
     1.15808
     1.18679
     0.99537
     1.01451
     0.96666
     0.69866
     0.81352
     1.02408
     1.20593
     1.43564
     1.48828
     1.71320
     2.06733
     2.16304
     1.62228
     0.69866
     0.66516
     0.79437
     0.91880
     1.22508
     1.01930
     0.33496
    -0.35416
    -0.04788
     0.00476
    -0.23452
    -0.96193
    -1.07678
    -0.35895
    -0.27759
    -0.38287
    -1.55055
    -3.40256
    -4.16825
    -3.85240
    -2.81872
    -2.27795
    -2.50288
    -2.60816
    -2.77565
    -3.03886
    -3.04364
    -3.12021
    -3.02450
    -2.76130
    -2.08175
    -1.65583
    -1.22513
    -0.95235
    -0.80400
    -0.26323
     0.04304
     0.51203
     0.66038
     0.43067
     0.34932
     0.25361
     0.13397
    -0.18188
    -0.10052
    -0.17709
    -0.19145
     0.19139
     0.55510
     0.63645
     0.41153
     0.06218
    -0.22495
    -0.12445
     0.22968
     0.19139
     0.32539
     0.54074
     0.73695
     0.63645
     0.44981
     0.12918
     0.00954
    -0.24888
    -0.59344
    -1.19163
    -1.46441
    -0.50730
     0.55510
     0.57902
     0.52638
     0.09568
    -0.46423
    -0.59822
    -0.84707
    -0.84707
    -0.77050
    -0.11488
    -0.01917
     0.56945
     0.85659
     0.64124
     0.47853
     0.31582
     0.03826
     0.10047
     0.71781
     0.78480
     0.66995
     0.48331
     0.18661
     0.04783
     0.16268
     0.56945
     1.06715
     1.17722
     0.65559
     0.01911
    -0.05745
    -0.16752
    -0.33502
    -0.62694
    -0.38287
    -0.58865
    -0.66522
    -0.18666
     0.47853
     0.61731
     0.18182
     0.12918
    -0.05745
    -0.11488
     0.03826
     0.39717
     0.61731
     0.99058
     0.87094
     0.74173
     0.56467
     1.00494
     1.06237
     1.55528
     1.53135
     0.94273
     0.88530
     0.92837
     1.06715
     1.03844
     1.03844
     1.33993
     1.36864
     1.26815
     1.26815
     1.19158
     1.12936
     1.08629
     0.79916
     0.32060
    -0.08617
    -0.19624
    -0.47858
    -0.24888
     0.19139
     0.06697
    -0.21059
    -0.50730
    -0.42116
    -0.42594
    -0.37809
    -0.31587
    -0.55994
    -0.28716
    -0.12924
     0.10525
     0.32539
     0.28232
     0.43546
     0.38282
     0.46417
     0.43546
     0.52638
     0.43067
     0.29668
     0.31582
     0.42110
     0.52160
     0.33975
     0.12440
    -0.00960
    -0.59344
    -0.69872
    -0.90450
    -0.92364
    -0.77050
    -0.79443
    -1.04807
    -1.21077
    -1.29213
    -1.19642
    -1.20120
    -1.05285
    -1.07678
    -1.15813
    -1.08156
    -0.78965
    -0.97150
    -0.82793
    -0.52165
    -0.53601
    -0.53123
    -0.28716
    -0.03831
     0.57902
     0.97623
     0.71302
    -0.02396
    -0.37330
    -0.19624
     0.06697
     0.04304
     0.20097
     0.02390
    -0.04788
     0.30146
     0.58860
     0.30146
    -0.02396
    -0.12924
     0.07654
    -0.11488
     0.10047
    -0.26802
     0.04783
     0.46896
     0.69866
     0.94273
     1.43085
     1.87591
     1.98119
     1.75627
     1.43564
     0.87094
    -0.08138
    -0.98107
    -1.46441
    -2.15832
    -1.80897
    -2.42152
    -1.86161
    -2.14874
    -2.98622
    -3.33556
    -3.30685
    -2.80437
    -3.00057
    -1.77547
    -1.18206
    -1.29691
    -0.97628
    -0.05267
     0.60295
     1.22986
     1.95248
     2.19654
     2.14390
     1.99076
     1.77541
     1.49307
     1.09587
     1.00015
     0.34453
    -0.04310
     0.15790
     0.16268
    -0.21538
    -0.36852
    -0.63651
    -0.59344
    -0.33023
    -0.18188
    -0.25366
     0.04304
     0.22968
     0.32060
     0.44981
     0.49288
     0.44024
     0.41153
     0.72738
     0.85659
     0.95230
     0.90444
     1.13894
     1.17722
     1.10544
     1.08151
     1.08151
     1.03365
     1.05280
     1.15808
     1.00494
     1.09108
     1.00973
     0.82309
     0.98580
     0.91401
     0.81830
     0.65559
     0.63167
     0.63645
     0.59338
     0.45460
     0.53117
     0.55031
     0.71781
     0.58860
     0.48810
     0.34932
     0.66995
     0.51203
     0.64602
     0.66516
     0.62688
     0.47853
     0.31582
     0.30146
     0.29668
     0.28232
    -0.03353
    -0.22016
    -0.25366
    -0.35895
    -0.33980
    -0.62215
    -0.55994
    -0.64608
    -0.58865
    -0.44509
    -0.46423
    -0.61258
    -0.71308
    -0.67958
    -0.48816
    -0.29195
    -0.21538
    -0.02874
     0.04783
     0.02869
    -0.11967
    -0.23452
    -0.02874
    -0.06224
    -0.23452
     0.23925
     0.37803
     0.19139
    -0.27759
    -0.44987
    -0.45466
    -0.19624
    -0.25845
    -0.47380
    -0.53123
    -0.54558
    -0.57908
    -0.72743
    -0.72743
    -0.62215
    -0.66044
    -0.37330
    -0.15795
    -0.19624
    -0.28238
    -0.25845
    -0.15795
     0.01433
    -0.09095
    -0.26323
    -0.26802
    -0.25845
     0.05740
     0.21532
     0.19618
     0.63167
     0.44024
     0.23446
     0.22489
    -0.02874
    -0.15795
    -0.03831
     0.27275
     1.03365
     1.33036
     1.34471
     0.73695
    -0.73222
    -2.12960
    -2.34017
    -1.64626
    -0.36852
    -0.26323
    -0.37330
    -0.22973
    -0.81836
    -1.58883
    -2.41674
    -2.03389
    -1.22992
    -0.20581
     0.26318
     0.22968
     0.55510
     0.92358
     1.10065
     1.07672
     1.15329
     1.14851
     1.10065
     1.16765
     1.06715
     0.97623
     0.73216
     0.37803
     0.22968
     0.44024
     0.36367
     0.35889
     0.28711
     0.14354
     0.00954
    -0.13881
    -0.13402
    -0.09574
    -0.36373
    -0.35416
    -0.15795
    -0.06224
    -0.01438
    -0.11010
    -0.32545
    -0.38766
    -0.40680
    -0.34459
    -0.37330
    -0.35416
    -0.48337
    -0.33502
    -0.36852
     0.01911
    -0.12445
    -0.09574
     0.08133
     0.27275
     0.38760
     0.35889
     0.22011
     0.33018
     0.36846
     0.46417
     0.32539
     0.53595
     0.46417
     0.55031
     0.40196
     0.71302
     0.75609
     0.54553
     0.57902
     0.59817
     0.50246
     0.51681
     0.28232
     0.33018
     0.24882
     0.00476
    -0.18188
    -0.19624
    -0.14359
    -0.17231
    -0.22495
    -0.22495
    -0.43551
    -1.00978
    -1.07199
    -0.79443
    -0.30152
    -0.11967
    -0.08617
    -0.11967
    -0.08138
     0.05740
     0.27753
     0.29189
     0.35889
     0.29668
     0.38282
     0.52638
     0.81830
     0.57424
     0.52160
     0.45939
     0.45460
     0.35889
     0.04304
    -0.04788
     0.19139
     0.23446
     0.08133
    -0.26323
     0.01911
     0.98580
     0.98101
     0.19618
    -0.08138
    -0.23931
    -0.02874
    -0.00003
    -0.18188
     0.24404
     0.66995
     0.65559
     0.11004
    -0.40680
    -0.50730
    -0.42116
    -0.50251
    -0.73700
    -1.08635
    -1.52662
    -0.75136
    -0.97150
    -1.55534
    -2.32102
    -2.20617
    -1.07678
    -0.09095
     0.26796
    -0.47858
    -0.82314
    -0.90450
    -0.56951
     0.15790
     0.17704
     0.01433
    -0.53601
    -0.46423
     0.21532
     0.37803
     0.23446
     0.07176
    -0.28238
    -0.57908
    -0.41159
    -0.37809
    -0.47380
    -0.35895
    -0.25845
    -0.11010
     0.35889
     0.80395
     1.14372
     1.26815
     1.25379
     0.51203
     0.47853
     0.60774
     0.51681
     0.60295
     0.28711
    -0.00481
    -0.16274
    -0.06703
    -0.13402
    -0.56472
    -0.64129
    -0.80879
    -0.87100
    -0.86621
    -0.33502
    -0.23931
    -0.14838
     0.20097
     0.31582
     0.45939
     0.44981
     0.44024
     0.45939
     0.46896
     0.62209
     0.46896
     0.54074
     0.42589
     0.22489
     0.08611
     0.37803
     0.40196
     0.19618
     0.21054
     0.13397
     0.30625
     0.35410
     0.33975
     0.33975
     0.45939
     0.32060
     0.39239
     0.38760
     0.41632
     0.33018
     0.06697
     0.12918
     0.27275
    -0.00003
    -0.09095
    -0.26802
    -0.34937
    -0.39244
    -0.41637
    -0.44987
    -0.47858
    -0.48816
    -0.50730
    -0.34937
    -0.33502
    -0.22973
    -0.19145
    -0.18188
     0.12440
    -0.06224
     0.10047
     0.15311
     0.12440
     0.23925
     0.17225
    -0.02396
    -0.32066
    -0.40680
    -0.29673
    -0.13402
    -0.11967
     2.06733
     4.01027
     3.06273
     0.32539
    -1.07199
    -0.51208
     0.44503
     1.02887
     1.36864
     1.75149
     1.40693
     0.55031
     0.04783
    -0.22973
     0.35889
     1.02408
     0.33975
    -0.94278
    -1.69890
    -0.69393
     1.14372
     1.27772
     1.28250
     1.14372
     1.07194
     1.37343
     1.28729
     1.27293
     1.48828
     1.47392
     1.24900
     0.90444
     0.09090
    -0.43073
    -0.88536
    -1.86640
    -1.29691
    -0.65565
    -0.29195
    -0.67958
    -1.10549
    -1.56969
    -2.23967
    -2.35452
    -2.04825
    -1.14378
    -0.81357
    -1.10549
    -0.64129
    -1.17728
    -1.15335
    -1.17728
    -1.02892
    -0.82793
    -1.32563
    -1.89032
    -2.38802
    -2.63209
    -2.37845
    -2.14874
    -1.83768
    -1.75633
    -1.93818
    -1.92861
    -1.71326
    -1.48355
    -1.40698
    -1.35913
    -0.99064
    -0.65565
    -0.60301
    -0.25366
    -0.07181
     0.05261
     0.04783
     0.19618
     0.29189
     0.33018
     0.28711
     0.14354
     0.14832
     0.21054
     0.24404
     0.11483
     0.18661
     0.36846
     0.26796
     0.35410
     0.52638
     0.40674
     0.37803
     0.45939
     0.51681
     0.72738
     0.75609
     0.76088
     0.78480
     0.75130
     0.71781
     0.70823
     0.64124
     0.92358
     0.66516
     0.79916
     0.77045
     0.66516
     0.62688
     0.72738
     0.69388
     0.78959
     0.64124
     0.65559
     0.37325
     0.54553
     0.74652
     0.51681
     0.36367
     0.51203
     0.49767
     0.27753
     0.29668
     0.12440
     0.07176
    -0.05745
     0.04304
     0.03826
     0.00476
    -0.07181
    -0.25366
    -0.14359
     0.06697
    -0.06224
    -0.39244
    -0.30152
    -0.32545
    -0.59344
    -0.83750
    -0.95714
    -1.20599
    -1.26820
    -1.02892
    -0.13402
     2.22526
     3.60350
     2.69424
     1.18679
     0.64602
     0.92358
     1.55049
     2.25876
     2.70381
     2.59375
     2.49325
     2.34490
     2.15826
     1.65099
     0.98580
     0.39717
     0.08133
    -0.39723
    -0.88536
    -1.11028
    -1.50748
    -2.01953
    -2.11525
    -2.40238
    -1.78504
    -1.04328
    -0.06224
    -0.06703
    -0.67958
    -0.17709
     0.14354
    -0.00003
     0.19139
     1.31600
     2.30661
     2.38797
     1.22029
    -0.47858
    -1.11028
    -0.59344
     0.10525
     0.88051
     0.42589
    -0.48337
    -0.84707
    -1.51226
    -2.23967
    -2.10567
    -1.90947
    -1.45962
    -0.82314
    -0.03353
    -0.15795
    -0.19624
    -0.42594
    -0.53123
     0.19139
     0.52160
     0.15311
    -0.01917
    -0.67001
    -1.39741
    -1.03371
    -0.97628
    -1.26820
    -1.28256
    -1.45962
    -1.85683
    -1.98125
    -1.90468
    -1.86640
    -1.70369
    -1.44048
    -1.04807
    -0.92843
    -0.64129
    -0.45466
    -0.20581
    -0.24888
    -0.22495
    -0.01438
     0.25839
     0.33975
     0.31103
     0.11961
     0.17225
     0.22011
     0.35410
     0.42589
     0.76566
     0.52638
     0.48331
     0.90444
     0.98580
     0.94751
     0.70823
     0.64602
     0.77045
     0.92837
     0.95708
     0.82787
     0.86616
     0.66038
     0.82309
     0.70345
     0.89009
     0.76566
     0.51681
     0.82309
     0.73216
     0.76088
     0.57902
     0.48810
     0.40196
     0.34453
     0.40196
     0.46896
     0.42589
     0.30146
     0.07654
     0.01433
     0.14354
     0.12440
    -0.22495
    -0.05267
    -0.15795
    -0.23931
    -0.33502
    -0.50730
    -0.59344
    -1.01457
