# Supplementary material for: Software algorithm and hardware design for real-time implementation of new spectral estimator
Source: Biomed Eng Online. 2014 May 9;13:61. doi: 10.1186/1475-925X-13-61 (PMC4057578; doi:10.1186/1475-925X-13-61)
Supplement: Additional file 2 — txtfiles.zip. [file 1475-925X-13-61-S2.zip › FILE009.TXT]

    -0.24315
    -0.30572
    -0.28617
     0.10880
     0.15573
     0.06970
    -0.02416
    -0.13756
    -0.17667
    -0.03980
     0.07752
    -0.02416
    -0.38784
    -0.54818
    -0.84539
    -0.77500
    -1.37332
    -1.48282
    -1.58058
    -1.83086
    -2.01075
    -2.35879
    -2.68729
    -3.13701
    -2.60907
    -2.41745
    -2.54259
    -2.50349
    -2.59343
    -2.19846
    -1.83086
    -1.35768
    -1.20125
    -1.15433
    -0.95097
    -0.68114
    -0.65768
    -0.52081
    -0.22751
    -0.09455
     0.01104
    -0.03589
    -0.22751
    -0.29399
    -0.46215
    -0.70851
    -0.99008
    -0.96662
    -1.18170
    -1.34986
    -1.18561
    -1.13086
    -1.07611
    -1.11131
    -1.39678
    -1.43980
    -1.13086
    -1.02527
    -1.16997
    -1.04092
    -0.37611
     0.30433
     0.62892
     1.13339
     1.38758
     0.07752
    -0.68505
     0.03450
     0.90266
     0.55852
     0.28478
     0.81663
     2.27528
     1.94288
     1.01216
    -0.06326
    -0.21187
    -0.39175
    -0.26662
    -0.32919
    -0.08282
    -0.28617
    -0.33310
    -0.05153
     0.27696
     0.79316
     1.08255
     0.93394
     0.67193
     0.71104
     0.97696
     1.06690
     1.36411
     1.82165
     2.37696
     2.45517
     2.57640
     2.29875
     1.88422
     1.89204
     1.63003
     1.50489
     1.50880
     1.66132
     1.54791
     1.43059
     1.28199
     1.19987
     1.08255
     0.81271
     0.80098
     0.56635
     0.71104
     0.89484
     0.71495
     0.97696
     0.97696
     0.85182
     0.84009
     0.88311
     0.94177
     1.12556
     1.25852
     1.39931
     1.24679
     1.08255
     1.26244
     1.41495
     1.33674
     1.53618
     1.41886
     1.36411
     1.14903
     0.82836
     0.93394
     0.88311
     0.75797
     0.60936
     0.52724
     0.34735
     0.19484
     0.01104
    -0.07500
    -0.20796
    -0.18058
     0.08143
     0.10489
     0.07752
     0.17137
     0.26914
     0.31998
    -0.18449
    -0.79064
    -1.15433
    -1.15041
    -1.10740
    -1.29120
    -1.45544
    -1.76829
    -1.98338
    -2.32751
    -2.41745
    -2.62863
    -3.11354
    -2.99623
    -2.73421
    -2.53086
    -2.35488
    -2.15544
    -2.11243
    -1.75265
    -1.10740
    -0.87667
    -0.82974
    -0.87667
    -0.86494
    -0.90013
    -0.64986
    -0.02807
    -0.11019
    -0.04762
    -0.30572
    -0.41522
    -0.38784
    -0.55209
    -0.90013
    -1.04092
    -1.05265
    -0.97444
    -0.93924
    -0.63421
    -0.76326
    -1.07611
    -0.95879
    -0.78282
    -1.28338
    -1.19343
    -1.31075
    -1.32639
    -1.27555
    -1.35377
    -0.82192
     0.06579
    -0.46606
    -1.66662
    -1.29902
    -0.06717
     0.12836
    -0.27444
    -0.71634
     0.39428
     0.69931
     0.53506
     1.20378
     2.12668
     1.59484
     0.26132
    -0.02807
     0.06579
     0.70713
     1.06299
     0.89484
     0.55461
     0.19875
    -0.13365
    -0.49734
    -0.47388
    -0.32527
    -0.05935
     0.20657
     0.57026
     0.47640
     0.67975
     0.73450
     1.13339
     1.30545
     1.43841
     1.52445
     1.57920
     1.88813
     1.77473
     1.68869
     1.77864
     1.90769
     1.57528
     1.28590
     1.00433
     0.82054
     0.62501
     0.46467
     0.34344
     0.53506
     0.76188
     0.84791
     0.73450
     0.54288
     0.32780
     0.18311
     0.19484
     0.48813
     0.48813
     0.57808
     0.61327
     0.49595
     0.31216
     0.26132
     0.26914
     0.33562
     0.33171
     0.46076
     0.50769
     0.68366
     0.70713
     0.69149
     0.57026
     0.75014
     0.57026
     0.42947
     0.47640
     0.56635
     0.62109
     0.58590
     0.71886
     0.72277
     0.66802
     0.80489
     0.78143
     0.65238
     0.51551
     0.48422
     0.39819
     0.41383
     0.49204
     0.38255
     0.41383
     0.13618
    -0.19231
    -0.46215
    -0.70851
    -1.74483
    -3.09790
    -3.83310
    -2.85153
    -2.50349
    -2.93757
    -3.40684
    -3.90349
    -4.44706
    -4.09511
    -3.63757
    -3.19958
    -2.79678
    -2.36662
    -1.83868
    -1.55712
    -0.99399
    -0.46997
    -0.41131
    -0.14148
    -0.04371
     0.34344
     0.42165
     0.33171
     0.43730
     0.60154
     0.57808
     0.44903
    -0.12974
    -0.38393
    -0.36438
    -0.48952
    -0.73198
    -0.57946
    -0.25879
    -0.49734
    -0.66159
    -0.34092
    -0.36829
    -0.72025
    -0.86103
    -0.69678
     0.11663
    -0.18840
    -0.23533
    -0.37220
    -0.56773
    -0.96662
     0.01886
    -0.64986
    -0.43086
     0.43338
     0.36299
     0.26523
    -0.15712
    -0.11019
     0.98478
     1.91551
     2.15406
     1.93115
     2.18143
     2.29484
     1.33283
     1.01216
     1.37975
     1.77864
     2.16970
     2.30266
     1.96244
     1.57528
     0.94568
     0.38646
     0.05014
    -0.14148
     0.20657
     0.18311
     0.12836
     0.30825
     0.19484
     0.26914
     0.39428
     0.54288
     0.63674
     0.99260
     1.02389
     0.94568
     0.93003
     1.14903
     1.23115
     1.14121
     1.16076
     0.99260
     0.74623
     0.62109
     0.45294
     0.53897
     0.40601
     0.48031
     0.28869
     0.13618
    -0.00851
    -0.13365
    -0.08282
    -0.00069
     0.18702
     0.14009
     0.32780
     0.52333
     0.47640
     0.63283
     0.73841
     0.75797
     0.74623
     0.81271
     0.90266
     1.06690
     1.03171
     1.00042
     1.00825
     1.06299
     1.05126
     0.82836
     0.58590
     0.47249
     0.12445
    -0.02807
    -0.34092
    -0.57946
    -0.73980
    -0.91969
    -1.06047
    -0.98226
    -0.86494
    -0.78673
    -0.77891
    -0.82192
    -0.58338
    -0.40349
    -0.31354
     0.36690
     0.55461
     0.48813
     0.58199
     0.73059
     0.78534
     1.01998
     1.26244
     1.40322
     1.42668
     1.27417
     0.71104
    -0.98226
    -2.24930
    -2.12807
    -1.81522
    -1.35768
    -1.67053
    -2.38226
    -3.35600
    -3.96606
    -3.62583
    -2.71466
    -1.85433
    -1.72136
    -2.01466
    -2.27667
    -2.40963
    -1.58449
    -0.77108
    -0.41522
     0.03450
     0.25350
     0.35908
     0.51942
     0.57808
     0.73059
     0.47640
     0.01886
    -0.58729
    -0.91969
    -0.45432
     0.04232
     0.09316
     0.01104
    -0.09846
    -0.34092
    -0.69678
    -0.39958
     0.02277
     0.35126
     1.08646
     0.50378
     0.08143
     0.35517
    -0.34092
     0.19484
     0.20657
     0.12445
    -0.14539
     0.10098
     0.25350
    -0.11019
     0.22221
    -0.15712
    -0.03589
    -0.20796
     0.13227
     0.57417
     0.29260
     0.14009
     0.28478
     0.31998
     0.77361
     1.01607
     1.14512
     1.01216
     0.97696
     0.82445
     0.71886
     0.51551
     0.68366
     0.71886
     0.73841
     0.88311
     1.00433
     0.92221
     0.72668
     0.48813
     0.49595
     0.58199
     0.51551
     0.32780
     0.17528
     0.25350
     0.25350
     0.12836
     0.16355
     0.13227
    -0.26270
    -0.34483
    -0.35265
    -0.40740
    -0.19231
    -0.05935
     0.15573
     0.30433
     0.27305
     0.28087
     0.43730
     0.38646
     0.36690
     0.44512
     0.42165
     0.62892
     0.47249
     0.46467
     0.44512
     0.46858
     0.40992
     0.33171
     0.26132
     0.31216
     0.30042
     0.32780
     0.31607
     0.28869
     0.24176
     0.26914
     0.15573
     0.23003
     0.04232
    -0.07891
     0.12836
     0.27696
     0.17919
     0.43338
     0.39428
     0.29651
     0.26914
     0.29651
     0.21439
     0.17137
     0.07361
     0.14791
     0.37082
     0.50378
     0.43338
     0.23394
     0.54288
     0.75797
     0.54679
     0.32389
     0.26523
     0.22612
    -0.13756
    -0.82974
    -1.34986
    -1.94427
    -2.04203
    -2.19064
    -2.08114
    -2.60907
    -2.98058
    -3.61019
    -3.58282
    -3.62974
    -3.73142
    -3.50461
    -3.06662
    -2.96103
    -2.59734
    -2.13198
    -1.51801
    -1.11522
    -0.86494
    -0.55991
    -0.57164
    -1.00572
    -0.09064
    -0.26662
    -0.31354
     0.15182
     0.13227
     0.04623
    -0.13365
    -0.49343
    -0.72807
    -1.05265
    -1.42416
    -1.14650
    -0.35656
     0.17137
    -0.11801
    -0.26662
     0.11271
     0.46076
    -0.16103
    -0.16494
     0.76579
     1.68478
     0.81663
     0.12836
     0.56635
     1.53618
     1.71216
     1.36802
     1.75517
     1.64177
     1.10210
     0.98087
     1.18031
     1.32892
     1.07082
     1.06299
     1.32892
     1.65741
     1.30154
     0.60154
     0.58199
     0.73450
     0.85182
     1.02780
     1.19596
     1.12165
     0.95741
     0.85182
     0.84009
     0.84009
     0.66411
     0.70713
     0.70322
     0.71495
     1.02389
     0.94177
     0.83618
     1.07082
     1.19596
     1.14512
     1.01216
     0.94959
     0.99651
     1.12556
     0.91830
     0.98869
     0.76579
     0.48422
     0.52724
     0.43730
     0.35517
     0.06970
    -0.12974
    -0.55209
    -0.53645
    -0.46215
    -0.57555
    -0.59902
    -0.44259
    -0.37611
    -0.38393
    -0.05153
     0.08143
     0.18311
     0.33562
     0.51160
     0.62892
     0.76970
     0.82054
     0.76970
     0.96132
     1.01998
     1.06299
     1.00042
     1.03171
     1.14121
     1.11774
     1.08255
     1.25070
     1.18031
     1.33674
     1.41886
     1.43450
     1.47752
     1.36802
     1.36802
     1.22724
     1.18031
     1.00825
     0.87920
     0.79316
     0.69149
     0.60545
     0.45685
     0.58981
    -0.20796
    -1.20516
    -1.70572
    -2.29231
    -2.32751
    -1.90516
    -2.06550
    -2.71857
    -3.37947
    -3.61410
    -3.61019
    -3.74706
    -3.52025
    -3.44595
    -3.41466
    -3.24650
    -3.22695
    -3.21913
    -3.00405
    -2.42136
    -1.34203
    -0.88058
    -0.67332
    -0.83757
    -0.83365
    -0.79455
    -0.53645
    -0.46997
    -0.48170
    -0.29399
    -0.17667
     0.17137
     0.48031
     0.25350
    -0.12192
    -0.43477
    -0.53645
    -0.62248
    -0.76326
    -0.72025
    -0.41913
     0.05797
     0.08143
    -0.55600
    -0.93924
    -0.74762
    -0.39958
    -0.27835
    -0.25879
    -0.87667
    -0.66550
    -0.34483
    -0.38393
    -0.27444
    -0.12192
     0.17919
     0.57026
    -0.57946
    -0.39958
    -0.32527
    -0.49343
    -0.12192
     0.15964
     0.40601
     0.50769
    -0.12974
    -0.39567
     0.53115
     0.89093
     1.29763
     1.33283
     1.44623
     1.33674
     0.89875
     0.62892
     0.71886
     0.96132
     1.32501
     1.29763
     1.01607
     0.96914
     0.64847
     0.03841
    -0.29399
    -0.50125
    -0.24315
     0.03841
     0.23003
     0.51551
     0.71886
     0.64847
     0.67584
     1.00825
     1.38366
     1.64177
     1.74344
     1.89204
     1.95461
     1.82947
     1.86467
     1.90378
     1.99763
     2.00545
     1.85685
     1.77082
     1.54400
     1.40713
     1.14121
     0.95350
     0.83227
     0.79316
     0.76188
     0.67193
     0.72668
     0.54679
     0.44121
     0.43730
     0.28478
     0.27696
     0.39037
     0.42556
     0.44121
     0.40601
     0.44121
     0.41383
     0.58199
     0.66411
     0.82054
     0.91830
     1.26635
     1.33283
     1.34847
     1.41495
     1.30154
     1.19204
     1.01998
     0.95350
     1.01216
     0.87137
     0.82445
     0.58199
     0.41383
     0.64456
     0.65629
     0.36690
    -0.02025
    -0.50125
    -0.73198
    -0.90405
    -1.20516
    -1.41243
    -1.67053
    -1.95600
    -2.08114
    -1.69399
    -2.31187
    -2.85935
    -3.94259
    -4.47835
    -3.82919
    -2.69902
    -2.34315
    -2.05377
    -2.25712
    -2.72248
    -2.49958
    -2.22974
    -1.89343
    -1.38896
    -0.83365
    -0.40349
    -0.21578
    -0.16494
     0.03450
     0.05797
     0.01104
    -0.23142
    -0.34874
    -0.00460
    -0.19231
    -0.53254
    -0.54818
    -0.44259
    -0.43868
    -0.50516
    -0.14539
    -0.00851
    -0.34874
    -0.82583
    -1.06438
    -0.94706
    -0.96662
    -0.71634
    -0.81410
    -0.95488
    -0.85712
    -0.50907
    -0.35656
    -0.63421
    -1.00181
    -0.90405
    -0.69287
    -0.72025
    -0.67723
    -0.36438
    -0.34092
    -0.30572
    -0.69287
    -1.52583
    -2.68729
    -2.90628
    -0.51298
     2.06020
     3.31551
     2.16188
     1.67696
     0.82445
     0.02668
     1.19596
     2.85406
     2.31830
     1.81383
     2.02501
     2.45517
     2.33003
     1.93506
     1.35629
     0.78143
     0.44512
     0.82836
     0.58981
     0.06970
    -0.26662
    -0.14930
    -0.16885
     0.10489
     0.69149
     1.23115
     1.45406
     1.45406
     1.45797
     1.46188
     1.37193
     1.82556
     1.78646
     1.51663
     1.21942
     1.08255
     0.75797
     0.63283
     0.62892
     0.60154
     0.66802
     0.45685
     0.37473
     0.22221
     0.15182
     0.04232
     0.17919
     0.33953
     0.44512
     0.23003
     0.23785
    -0.05153
    -0.16494
    -0.36047
    -0.32527
    -0.05544
     0.23003
     0.30042
     0.24176
     0.27696
     0.39428
     0.45294
     0.37864
     0.40601
     0.60936
     0.66802
     0.80098
     0.52724
     0.42556
     0.26132
     0.06188
     0.14791
     0.08925
     0.11271
    -0.04762
    -0.32136
    -0.23142
    -0.32136
    -0.14539
    -0.03980
     0.24176
    -0.00460
     0.04232
     0.08925
     0.21048
     0.23785
     0.16746
     0.12445
    -0.09455
    -0.23142
    -0.28617
    -0.43086
    -0.69678
    -1.15824
    -1.12695
    -1.32639
    -1.59622
    -1.79567
    -1.85824
    -1.44371
    -1.97947
    -3.06662
    -2.80069
    -1.71354
    -1.28729
    -0.95488
    -1.23254
    -1.59622
    -1.55712
    -1.40460
    -1.41243
    -1.32248
    -1.13477
    -1.01354
    -1.21689
    -1.40069
    -1.08393
    -0.60684
    -0.99399
    -1.49455
    -1.36159
    -0.96662
    -0.96662
    -1.02527
    -1.06047
    -0.86885
    -0.59120
    -0.53254
    -0.25879
     0.00713
     0.06970
     0.12445
     0.03841
     0.15573
     0.17528
     0.31998
     0.01104
    -0.49343
    -1.23645
    -2.06159
    -2.83589
    -1.10740
     1.78646
     3.09651
     1.55182
     0.39819
    -0.34092
    -0.76326
     0.51160
     2.11495
     2.09149
     2.28702
     2.12668
     2.13059
     2.13450
     2.01718
     1.76690
     1.48143
     1.11383
     0.64456
     0.28478
     0.47640
     0.05406
    -0.36438
    -0.38784
    -0.13365
    -0.10237
     0.04623
     0.55070
     0.98087
     0.79707
     0.30825
     0.44512
     0.56244
     0.80098
     0.84009
     0.83227
     0.94568
     0.76188
     0.37082
     0.41774
     0.46467
     0.59763
     0.51942
     0.43338
     0.29651
     0.16746
     0.24176
     0.16746
     0.41774
     0.33953
     0.30433
     0.33171
     0.28087
     0.36299
     0.21048
     0.31216
     0.51551
     0.60545
     0.64065
     0.60936
     0.63674
     0.72668
     0.77752
     0.77752
     0.99651
     1.12556
     0.98087
     0.95350
     0.55852
     0.63674
     0.26523
     0.16355
     0.17919
    -0.01243
    -0.10237
    -0.15712
    -0.04371
     0.30825
     0.47640
     0.53115
     0.47249
     0.36690
     0.60936
     0.69149
     0.76579
     1.03171
     1.28590
     1.32892
     1.20769
     1.03171
     0.66802
     0.08534
    -0.42695
    -0.74371
    -1.00572
    -1.29120
    -1.67444
    -2.05377
    -2.33142
    -2.56606
    -2.75768
    -2.70684
    -2.34315
    -2.62081
    -2.67555
    -2.62472
    -2.29622
    -2.13589
    -1.63533
    -1.03701
    -0.50516
    -0.39175
    -0.11410
    -0.05935
     0.08925
     0.24568
    -0.10237
    -0.86885
    -2.26885
    -3.20740
    -3.55544
    -2.75377
    -1.54539
    -1.93254
    -2.78505
    -3.02360
    -3.47723
    -4.11075
    -4.36103
    -3.98952
    -3.14874
    -2.58952
    -2.24930
    -1.60796
    -1.26773
    -1.14259
    -0.87276
    -0.32136
     0.00713
    -0.41913
    -0.79846
    -1.25991
    -2.01075
    -2.60516
    -1.42807
    -0.24315
     1.61830
     2.68199
     3.27640
     4.07026
     2.63115
     0.25741
     0.31216
     1.70825
     2.94400
     3.73786
     4.35182
     4.27752
     3.74568
     3.45238
     2.78366
     2.13841
     1.76299
     1.51271
     1.25852
     0.78534
     0.49987
     0.41383
     0.45685
     0.82836
     1.16858
     1.64959
     1.99763
     1.94288
     1.42668
     1.16858
     1.11774
     1.09037
     1.10210
     1.09819
     1.09819
     1.13339
     1.22724
     1.41495
     1.14903
     0.78143
     0.82836
     0.75797
     0.85182
     0.73059
     0.72277
     0.71104
     0.59372
     0.49204
     0.64065
     0.69931
     0.71495
     0.54679
     0.38255
     0.67584
     0.62892
     0.54679
     0.55070
     0.63283
     0.64456
     0.49204
     0.51160
     0.58199
     0.64456
     0.69931
     0.62892
     0.64065
     0.66411
     0.56635
     0.46076
     0.36299
     0.52333
     0.27696
     0.16746
     0.11663
     0.08143
     0.20657
     0.36299
     0.21048
     0.48422
     0.63283
     0.70322
     0.79707
     0.99651
     1.13339
     1.12556
     1.09819
     1.07082
     0.84791
     0.81271
     0.55070
     0.43730
     0.39428
     0.17137
    -0.32527
    -0.63421
    -1.07611
    -1.58449
    -2.11634
    -2.24539
    -2.17500
    -2.44483
    -2.84371
    -2.91410
    -3.19567
    -3.33254
    -3.21522
    -2.89064
    -2.18673
    -1.90125
    -1.72527
    -1.43980
    -1.57667
    -1.78784
    -1.40460
    -0.99008
    -0.81410
    -0.82583
    -1.00181
    -0.75544
    -0.68896
    -0.82192
    -0.70460
    -0.85321
    -1.12304
    -1.28729
    -1.46717
    -1.59622
    -2.17109
    -2.64818
    -2.59734
    -1.38896
    -0.61466
    -1.44762
    -1.97164
    -1.71745
    -1.11522
    -0.74371
    -0.95488
    -1.34203
    -1.54539
    -0.89622
    -0.37611
    -0.95879
    -1.32639
    -1.21298
    -0.52472
    -0.61857
    -0.22360
     0.90266
     1.71998
     1.72780
     1.74344
     0.89093
    -0.07108
     0.56635
     1.36020
     1.91942
     2.13841
     2.47864
     2.41998
     1.94288
     1.59875
     1.24288
     0.80489
     0.31216
    -0.12583
    -0.34092
     0.11271
     0.39037
     0.64847
     1.30545
     1.34456
     1.00825
     0.90266
     1.05126
     1.28981
     1.57137
     1.99372
     2.09540
     2.27137
     2.15797
     1.84903
     1.82947
     1.99763
     1.96635
     1.58311
     1.36020
     1.07864
     0.95350
     0.82836
     0.65238
     0.65629
     0.67584
     0.83227
     0.73841
     0.64065
     0.57026
     0.30825
     0.21048
     0.35517
     0.63674
     0.39819
     0.42556
     0.68757
     0.57026
     0.73059
     0.80880
     0.88702
     0.83618
     0.91439
     1.10601
     0.90266
     0.67193
     0.55070
     0.48031
     0.34344
     0.82054
     0.55461
     0.37864
     0.26914
    -0.01634
    -0.23533
    -0.45432
    -0.50125
    -0.32136
    -0.16494
    -0.03589
     0.17919
     0.31216
     0.82445
     1.03171
     0.92221
     0.78534
     0.76970
     0.64847
     0.79316
     0.75406
     0.39037
    -0.19622
    -0.84148
    -1.23254
    -1.15041
    -1.27555
    -1.65879
    -1.76829
    -1.92472
    -2.52304
    -3.28561
    -3.06271
    -2.75768
    -2.57388
    -2.47220
    -2.47220
    -2.77723
    -2.05768
    -1.33030
    -0.82192
    -0.85712
    -1.35377
    -1.52583
    -1.65488
    -1.58058
    -1.70963
    -1.47108
    -1.60405
    -1.88561
    -1.90516
    -1.44762
    -1.20516
    -1.46717
    -2.29622
    -3.99343
    -4.23980
    -2.69120
    -1.25209
    -1.07220
    -1.35768
    -1.48282
    -1.55321
    -1.52974
    -1.61578
    -1.44762
    -1.25209
    -0.54818
     0.02668
     0.63283
     0.85182
     0.26132
    -0.08282
     0.09707
     0.80489
     0.71886
     1.70042
     2.65461
     3.07305
     2.79149
     0.66802
    -0.21969
     1.43841
     2.04456
     2.28702
     2.24791
     2.05238
     1.52054
     1.15685
     0.99651
     0.94177
     0.74232
     0.51160
     0.17919
    -0.00069
     0.05406
    -0.03198
     0.23003
     0.71495
     0.91439
     1.12556
     1.11383
     1.22333
     1.52836
     1.77082
     1.88813
     1.77082
     1.67696
     1.55573
     1.52054
     1.68087
     1.75908
     1.54009
     1.29763
     1.26635
     0.93394
     0.84791
     0.58981
     0.58981
     0.44121
     0.24176
     0.06579
     0.15573
     0.05797
     0.10489
     0.01886
     0.08143
     0.07361
    -0.04371
    -0.02807
     0.14400
     0.23394
     0.22612
     0.49204
     0.59372
     0.48813
     0.28478
     0.28478
     0.37864
     0.54679
     0.87137
     0.71886
     0.67193
     0.66411
     0.62109
     0.37473
     0.22612
     0.05406
    -0.34092
    -0.39958
    -0.53645
    -0.40740
    -0.36047
    -0.43477
    -0.41522
    -0.23533
    -0.03589
     0.06970
     0.14009
     0.23785
     0.17528
     0.52724
     0.69149
     0.66802
     0.48813
     0.59372
     0.47640
     0.16355
    -0.10237
    -0.19622
    -0.59902
    -0.87667
    -1.07220
    -1.35768
    -1.56103
    -1.51410
    -1.62360
    -1.53365
    -1.32248
    -1.10740
    -1.12304
    -1.21298
    -1.12695
    -1.00181
    -1.21298
    -1.02527
    -0.53645
    -0.04762
    -0.07500
    -0.35265
    -0.55991
    -0.70460
    -0.97444
    -1.18952
    -2.03812
    -2.56215
    -2.98449
    -2.18673
    -1.46717
    -1.44762
    -1.17779
    -1.50628
    -1.64706
    -2.13589
    -2.76941
    -2.53477
    -1.81913
    -2.11243
    -2.57779
    -3.34036
    -3.28561
    -1.21689
     1.61048
     2.78758
     0.70713
    -1.02919
    -0.79846
    -0.16494
     0.18311
    -0.23924
    -0.17667
     0.87920
     1.81774
     1.61439
     1.25461
     1.33283
     0.91830
     0.10489
    -0.16103
    -0.94315
    -1.40069
    -1.27164
    -1.04874
    -0.60293
    -0.41131
    -0.28617
    -0.43086
    -0.88449
    -0.50516
     0.55852
     1.79819
     1.55182
     1.11383
     1.07473
     2.08366
     2.52165
     2.72110
     3.05350
     2.95964
     2.87361
     2.18925
     2.33394
     2.71718
     3.28422
     2.89707
     2.66244
     2.31830
     1.76690
     1.53227
     1.23115
     1.25852
     1.03171
     0.80489
     0.81663
     0.65629
     0.51160
     0.44512
     0.24959
     0.05797
     0.08925
    -0.04371
    -0.02416
     0.06188
     0.06188
     0.13618
    -0.02025
     0.04232
     0.17919
    -0.01634
     0.08534
     0.29260
     0.35126
     0.43338
     0.33171
     0.22612
     0.18311
     0.08143
    -0.03589
    -0.14148
    -0.20405
    -0.36047
    -0.48170
    -0.49734
    -0.16103
    -0.09064
    -0.09064
    -0.01634
    -0.17667
    -0.23142
    -0.27053
    -0.31354
    -0.02416
     0.23394
     0.63283
     0.91048
     1.34065
     1.41886
     1.31327
     1.20378
     1.27417
     0.92221
     0.51160
     0.35908
     0.21048
     0.31998
    -0.01243
    -0.16103
    -0.22360
    -0.27053
    -0.35265
    -1.08002
    -1.75265
    -2.20237
    -2.22583
    -1.85041
    -1.33421
    -1.06047
    -1.00181
    -1.20125
    -1.58449
    -1.34203
    -1.08002
    -0.67723
    -0.36047
    -0.46997
    -0.42304
    -0.57946
    -0.51298
    -0.62248
    -0.57555
    -1.31075
    -2.13589
    -2.35097
    -2.12025
    -1.57667
    -1.75265
    -2.33533
    -2.29231
    -1.86215
    -2.64036
    -3.75880
    -4.17723
    -2.68729
     1.01216
     1.99372
     0.25350
    -0.08282
     0.02668
    -0.09455
    -0.16103
     0.30433
     0.69149
     0.93394
     0.82054
     1.60266
     2.06020
     1.48534
     0.82445
    -0.04371
    -0.91969
    -1.17388
    -1.49064
    -1.24818
    -0.72807
    -0.34483
    -0.50516
    -1.12304
    -1.75656
    -1.69790
    -0.46215
     0.33562
    -0.13365
    -0.44650
     0.03450
     1.52836
     2.95573
     2.82277
     1.88422
     1.56355
     1.55964
     1.91942
     2.18143
     2.10322
     2.25964
     2.27137
     2.27137
     2.07975
     1.89987
     1.52836
     0.97305
     0.37473
    -0.09455
    -0.18058
     0.12054
     0.26132
     0.09707
     0.09707
     0.19484
     0.04232
     0.19093
     0.24176
     0.13227
    -0.00460
    -0.18449
    -0.44650
    -0.46606
    -0.63812
    -0.79846
    -0.79846
    -0.74762
    -0.57946
    -0.49343
    -0.39567
    -0.12974
    -0.09455
    -0.09846
     0.06970
     0.00322
     0.14400
     0.28869
     0.40601
     0.48813
     0.76579
     0.77752
     0.73059
     0.63283
     0.50769
     0.28087
     0.07361
     0.19484
     0.08925
    -0.42304
    -0.69287
    -0.86103
    -1.06829
    -1.12304
    -1.09958
    -0.85712
    -0.39175
     0.09707
     0.33562
     0.23003
    -0.10237
    -0.09455
    -0.11019
     0.08534
     0.76970
     0.92612
     1.40713
     1.74344
     1.67696
     1.22333
     0.76188
     0.25741
     0.26914
     0.03059
    -0.34092
    -0.61857
    -0.68505
    -0.69678
    -0.74762
    -0.98617
    -0.66159
    -0.68896
    -0.53645
    -0.61466
    -0.68114
    -0.78673
    -1.01745
    -0.88058
    -0.45824
    -0.59120
    -0.79846
    -0.75935
    -0.95879
    -0.87667
    -0.86103
    -1.27555
    -1.72527
    -2.18282
    -2.85153
    -3.37164
    -4.16941
    -5.76103
    -5.64371
    -2.19455
    -0.48170
    -0.18449
    -0.95097
    -2.15153
    -1.85824
    -1.24036
    -1.47891
    -0.78282
     0.06579
     0.82054
     1.86467
     1.84512
     1.52445
     1.36411
     0.96914
     1.03171
     1.25852
     1.27026
     0.44903
    -0.29008
    -0.74762
    -1.06829
    -1.11131
    -0.87276
    -0.86103
    -0.78673
    -1.09567
    -1.43980
    -1.34595
    -0.99399
    -0.59511
    -0.09064
    -0.21578
    -0.17276
     0.17137
     1.08255
     1.23115
     1.20769
     1.29763
     1.38758
     1.66914
     2.43953
     2.79149
     2.82277
     3.11998
     2.98702
     2.63115
     2.35741
     2.22445
     2.27920
     2.29484
     2.06802
     1.81383
     1.66914
     1.84121
     1.86467
     1.71216
     1.77082
     1.45015
     1.05908
     1.06299
     1.02780
     0.75797
     0.46858
     0.28478
     0.23394
     0.11271
     0.02277
    -0.06717
    -0.03589
     0.09707
     0.21439
     0.22221
     0.26914
     0.18311
     0.06188
     0.27305
     0.52724
     0.75797
     0.76970
     0.78143
     0.92612
     0.94959
     0.87528
     0.75406
     0.67584
     0.58981
     0.47640
     0.35517
     0.34735
     0.49595
     0.12445
    -0.34483
    -0.65768
    -0.75544
    -0.86103
    -0.95879
    -0.95879
    -0.81019
    -0.64203
    -0.43477
    -0.30963
    -0.20796
    -0.08673
     0.11271
     0.05406
     0.15573
     0.23785
     0.23785
     0.31607
     0.52333
     0.27305
     0.34735
     0.37473
     0.27305
     0.02277
    -0.34874
    -0.87667
    -1.06047
    -0.94706
    -0.98226
    -1.13086
    -0.96270
    -0.86103
    -1.15824
    -1.18952
    -1.50628
    -1.38114
    -1.15824
    -1.07220
    -0.84539
    -0.84539
    -0.73198
    -0.95879
    -1.19343
    -1.41634
    -1.45544
    -1.49064
    -1.60796
    -1.43589
    -1.37332
    -1.21689
    -1.35377
    -1.78002
    -2.83589
    -3.68840
    -3.66103
    -3.01578
    -2.96494
    -2.83980
    -2.18282
    -2.46047
    -2.87109
    -3.33645
    -3.74315
    -4.82248
    -4.30628
    -1.69790
     0.87137
     2.24009
     4.03506
     2.47864
     1.14512
     1.10210
     1.76690
     3.24903
     3.83953
     4.88758
     5.01272
     4.06635
     3.36635
     3.30378
     3.03003
     2.07975
     1.25461
     0.42556
    -0.40349
    -0.90405
    -1.43198
    -1.55712
    -1.47891
    -1.24427
    -1.10349
    -0.95097
    -0.68505
    -0.34483
    -0.11019
     0.19093
     0.17919
     0.61327
     1.33283
     1.66132
     1.96244
     2.00545
     1.67305
     1.42668
     1.93115
     2.20098
     2.24791
     2.17361
     1.95070
     1.63003
     1.28590
     1.28590
     1.38758
     0.98087
     0.96132
     0.83227
     0.84791
     0.67193
     0.60545
     0.41383
     0.28869
     0.15573
     0.03059
     0.00713
     0.12836
     0.09316
     0.05014
    -0.09846
     0.15964
     0.00713
     0.07361
     0.10098
     0.24568
     0.31998
     0.23785
     0.37082
     0.38255
     0.36690
     0.40210
     0.35517
     0.33562
     0.23785
    -0.09455
    -0.46997
    -0.43477
    -0.43086
    -0.53645
    -0.40740
    -0.43868
    -0.27053
    -0.36047
    -0.38393
    -0.34092
    -0.15712
    -0.28226
    -0.36438
    -0.38002
    -0.42304
    -0.33701
    -0.25488
    -0.38784
    -0.53254
    -0.75544
    -0.64986
    -0.84539
    -1.07611
    -1.21298
    -1.29511
    -1.29511
    -1.31857
    -1.36159
    -1.25209
    -0.83365
    -0.40349
    -0.42695
    -0.38784
    -0.81410
    -0.97053
    -0.21969
     0.33953
     0.43338
     0.25741
     0.11271
    -0.09064
    -0.09455
    -0.37220
    -0.58729
    -0.55209
    -0.52472
    -0.91187
    -1.26382
    -0.85712
    -1.15041
    -1.54539
    -2.44483
    -3.32081
    -3.23086
    -2.17891
    -1.72136
    -1.74874
    -2.13589
    -2.55433
    -3.05097
    -2.61690
    -2.10069
    -1.59231
    -1.87388
    -2.15153
    -1.94818
    -1.57276
    -1.01354
    -1.03701
    -1.15041
    -1.22863
    -0.86885
    -0.65377
    -1.16215
    -1.59231
    -0.27053
     2.79149
     3.54624
     1.04344
     0.08534
     1.12165
     2.23227
     2.54903
     3.00266
     2.93227
     2.95182
     3.03003
     3.08869
     2.39651
     1.79819
     1.42277
     1.57920
     1.34847
     0.83227
     0.37473
    -0.02025
    -0.23924
    -0.41131
    -0.60684
    -0.21578
    -0.20405
    -0.00851
     0.27305
     0.43338
     0.62109
     0.69149
     0.76579
     1.11383
     1.21551
     1.31327
     1.39540
     1.54009
     1.67305
     1.81774
     1.83339
     2.08366
     2.04847
     1.75126
     1.62612
     1.54791
     1.52445
     1.45015
     1.27417
     1.13730
     0.94177
     0.95741
     1.05517
     1.07864
     0.94568
     0.91830
     0.53897
     0.55461
     0.51160
     0.31607
     0.41774
     0.37864
     0.43338
     0.39428
     0.31607
     0.16746
     0.06970
    -0.11801
    -0.16494
    -0.26270
    -0.18840
    -0.59902
    -0.91969
    -1.06438
    -0.98226
    -1.05656
    -1.09567
    -0.97053
    -0.84539
    -0.62248
    -0.45432
    -0.38393
    -0.30963
    -0.29790
    -0.34874
    -0.62639
    -0.86103
    -0.91969
    -0.95879
    -1.00963
    -0.74762
    -1.06829
    -1.26382
    -1.47108
    -2.23365
    -2.50349
    -2.60516
    -2.26885
    -2.30014
    -2.39008
    -1.76047
    -1.65488
    -1.44762
    -0.81410
    -0.79455
    -1.17388
    -0.73198
    -0.41131
    -0.01634
     0.52333
     0.54288
     0.23394
     0.24568
     0.01495
     0.24568
     0.05014
     0.06188
     0.20657
     0.22612
    -0.15712
    -0.77500
    -0.44650
    -0.26270
    -0.30181
    -0.32527
    -0.10237
    -0.33701
    -0.86103
    -0.63030
     0.22612
     0.28478
    -0.54036
    -0.64203
    -0.05935
     0.28869
     0.12054
     0.08143
    -0.33701
    -0.03980
     1.00825
     1.08255
     0.39428
     0.12445
     0.40992
     0.40210
     0.23003
     0.28478
     0.75014
     0.71886
    -0.52472
    -0.86103
    -0.84148
    -0.92360
    -0.95097
    -1.05656
    -1.11131
    -0.80628
    -0.27835
     0.02668
    -0.00851
     0.03450
    -0.54818
    -0.52081
    -0.02416
     0.48031
     1.62612
     2.31439
     2.63506
     2.89316
     3.14735
     2.65070
     1.93897
     1.68869
     1.60266
     1.86076
     2.02110
     1.97026
     1.49707
     1.09428
     0.94959
     0.60936
     0.42947
    -0.07108
    -0.30181
    -0.23924
    -0.30963
    -0.49343
    -0.36829
    -0.13365
     0.01886
     0.31216
     0.11663
    -0.08673
    -0.13756
    -0.00851
     0.25741
     0.89093
     1.22724
     1.36020
     1.20378
     1.18813
     1.11383
     0.94568
     0.76188
     0.80098
     0.68757
     0.79316
     1.03171
     0.81663
     0.57026
     0.34344
     0.23785
     0.13618
    -0.09846
    -0.38393
    -0.68896
    -0.97444
    -1.15433
    -1.21298
    -1.48282
    -1.40851
    -1.40851
    -1.52583
    -1.31466
    -1.08784
    -0.61857
    -0.41913
    -0.06326
     0.14791
     0.18702
    -0.03589
    -0.05544
     0.40210
     0.78925
     1.04735
     1.02780
     0.89484
     0.39428
     0.07361
    -0.03980
    -0.33310
    -0.72807
    -1.06829
    -1.15824
    -0.99008
    -0.71634
    -0.58338
    -0.86103
    -1.51019
    -1.49064
    -1.97164
    -1.57667
    -0.82974
    -0.11801
    -0.22360
    -0.44259
    -0.67332
    -0.93533
    -1.34203
    -1.00181
    -1.07611
    -1.10349
    -1.11913
    -1.75265
    -2.84762
    -1.65879
    -0.74371
    -1.17388
    -1.56494
    -1.46717
    -1.65879
    -1.83868
    -1.74483
    -1.49846
    -1.22472
    -0.68896
    -0.68896
    -0.82583
    -0.86103
    -0.32136
    -0.31745
    -0.59902
    -0.44259
     0.01495
    -0.06326
    -0.09064
    -0.46997
    -0.63030
    -0.29399
     0.56244
     2.09540
     2.03283
     0.66411
    -0.83365
    -0.68505
    -0.16103
     0.21439
    -0.04762
    -0.66941
    -0.63421
    -0.54818
    -0.20013
     0.13227
     0.35126
     0.01104
    -0.02416
    -0.36438
    -0.39567
    -0.15321
     0.33562
     0.48422
     0.36690
     0.66411
     0.90266
     1.14121
     1.18813
     0.82054
     0.52724
     0.77752
     0.80489
     0.88702
     1.46579
     2.35350
     2.96746
     2.67026
     2.10713
     2.19707
     2.39651
     2.51774
     2.54903
     2.79540
     3.08087
     3.17082
     2.97529
     2.65461
     1.76690
     1.14121
     0.91439
     0.75406
     0.49987
     0.29651
     0.14791
    -0.21187
    -0.50907
    -0.58729
    -0.53254
    -0.26662
    -0.20013
    -0.18449
    -0.39958
    -0.04762
     0.03059
     0.08925
     0.02668
     0.12054
     0.02277
    -0.05544
    -0.25097
    -0.26662
    -0.08282
     0.06188
     0.05406
     0.03450
     0.02668
    -0.07108
    -0.02025
     0.05014
     0.16746
     0.05014
     0.23394
     0.52724
     0.82836
     0.94177
     0.69149
     0.58981
     0.43338
     0.52333
     0.58590
     0.68757
     0.57026
     0.17528
    -0.31745
    -0.82974
    -0.94315
    -1.25209
    -1.60796
    -1.41634
    -1.27164
    -1.52974
    -1.64315
    -1.49846
    -0.95879
    -0.55209
    -0.31745
    -0.45824
    -0.62639
    -0.90013
    -0.81410
    -0.72025
    -0.12583
     0.28478
     0.25741
     0.10489
    -0.05153
    -0.12583
    -0.34874
    -0.97053
    -1.24036
    -1.40069
    -1.33421
    -1.06829
    -0.81801
    -1.24427
    -2.21410
    -1.79958
    -0.80628
    -0.62248
    -1.03310
    -1.31857
    -1.12304
    -0.80237
    -0.92360
    -1.00181
    -0.86885
    -0.53645
    -0.62248
    -0.51298
    -0.19622
     0.11663
    -0.20013
    -0.41131
    -0.21969
    -0.17667
    -0.55991
    -0.36047
    -0.63421
    -0.50516
    -0.18840
     0.26914
     0.42556
     1.54400
     1.55573
     0.42947
    -0.72025
    -0.77500
    -0.70069
    -0.53254
     0.37473
     1.33283
     0.94959
     0.69931
     0.78925
     0.65629
     0.56244
     0.34735
     0.04232
    -0.03589
    -0.02416
     0.34735
     0.49595
     0.73841
     0.80489
     0.91830
     0.80098
     1.04344
     1.07473
     0.89875
     0.86355
     0.96132
     0.87528
     1.02389
     1.30154
     1.15685
     1.19987
     1.29763
     1.27026
     1.33674
     1.22724
     1.14512
     0.92221
     0.66020
     0.77361
     0.60936
     0.84791
     0.60545
     0.50378
     0.80098
     0.93785
     0.83227
     0.49595
     0.33171
     0.45685
     0.76579
     0.81663
     1.01607
     1.04735
     1.06690
     1.10992
     0.99260
     0.79707
     0.60154
     0.48031
     0.49987
     0.39428
     0.37082
     0.10098
     0.03841
    -0.10237
    -0.37611
    -0.45432
    -0.64594
    -0.77108
    -0.87276
    -0.48952
    -0.38002
    -0.48170
    -0.17276
     0.01104
     0.24959
     0.27305
     0.24176
     0.13618
    -0.21969
    -0.24706
    -0.06326
     0.47249
     0.39037
    -0.12974
    -0.27835
    -0.47388
    -1.25209
    -1.41243
    -1.10740
    -1.04483
    -0.86103
    -1.08784
    -1.11913
    -1.13086
    -1.18170
    -1.64315
    -2.22974
    -1.23254
    -0.32527
    -0.15712
    -0.44259
    -0.50516
    -0.68896
    -1.13477
    -1.29120
    -1.25991
    -1.19343
    -1.42416
    -1.58840
    -1.49064
    -1.26382
    -1.18952
    -1.00181
    -1.34595
    -1.81131
    -1.68617
    -1.54148
    -1.57667
    -1.47108
    -1.61187
    -1.72527
    -1.84650
    -0.20013
     1.03953
     0.81271
    -0.10628
     0.73841
     0.44903
     0.20657
     1.16858
     1.23897
     1.70042
     1.77864
     1.98590
     2.11886
     1.79819
     1.75908
     1.49316
     0.67193
     0.29260
     0.02668
     0.26132
     0.43338
     0.14791
    -0.13756
    -0.44650
    -0.35656
    -0.20013
    -0.12192
     0.01104
     0.57026
     0.59763
     0.35908
     0.58981
     0.76970
     0.67975
     0.95741
     1.00042
     1.12165
     1.30936
     1.18031
     1.13730
     1.04735
     1.04344
     1.00825
     0.89484
     0.84009
     0.98478
     0.97305
     0.87137
     1.05517
     1.04344
     0.99651
     0.84009
     0.64456
     0.78925
     0.64847
     0.61327
     0.46076
     0.44121
     0.26523
     0.12836
    -0.18449
    -0.16885
    -0.48170
    -0.57164
    -0.27053
    -0.17276
    -0.12974
    -0.30572
    -0.23533
    -0.25097
    -0.20796
    -0.24706
    -0.34483
    -0.35265
    -0.22360
    -0.08282
    -0.18058
     0.07361
     0.08534
    -0.16885
    -0.06326
    -0.14539
    -0.26270
    -0.39567
    -0.38002
    -0.27053
    -0.22751
    -0.49734
    -0.65377
    -0.80237
    -0.76326
    -0.79064
    -0.79064
    -0.95488
    -0.76717
    -0.79846
    -0.61075
    -0.43477
    -0.33310
    -0.27835
    -0.22360
    -0.03589
     0.33953
     0.66802
     0.80489
     0.51160
    -0.69287
    -1.13868
    -1.02136
    -0.14539
     0.37864
    -0.36829
    -0.97835
    -1.16215
    -1.58058
    -1.52192
    -1.44762
    -1.08002
    -0.91969
    -0.84930
    -0.50907
    -0.42304
    -0.01634
     0.03841
     0.14009
    -0.33310
    -0.34483
     0.30042
     0.48031
     0.53506
     0.19093
    -0.14148
    -0.36438
    -0.34483
    -0.17667
    -0.26270
    -0.61075
    -0.92360
    -1.13868
    -0.94315
    -0.52863
    -0.03198
     0.15182
    -0.19622
     0.06188
     0.70322
     0.69540
     0.09316
     0.01495
     1.37584
     0.75797
     0.17137
     0.82445
     0.70322
     0.40992
     0.16355
     0.19093
     0.42165
     0.52333
     0.28087
    -0.14148
    -0.23142
    -0.23533
    -0.40740
    -0.35656
    -0.38002
    -0.47388
    -0.22360
     0.02277
     0.06579
    -0.07108
    -0.11410
    -0.01243
     0.11663
     0.02277
     0.30433
     0.23785
     0.25741
     0.28087
     0.39428
     0.57808
     0.67193
     0.76188
     0.85573
     0.94177
     0.96523
     0.92221
     0.87528
     0.89093
     0.82836
     0.85964
     1.16467
     1.11383
     0.94177
     1.00825
     1.02780
     0.96132
     0.90657
     0.63283
     0.63674
     0.66411
     0.72668
     0.70713
     0.60545
     0.49204
     0.38255
     0.33953
     0.29260
     0.19093
    -0.05153
    -0.17667
    -0.29008
    -0.19622
    -0.24315
    -0.45432
    -0.40349
    -0.38784
    -0.54036
    -0.47779
    -0.53254
    -0.47779
    -0.53254
    -0.49343
    -0.47388
    -0.37611
    -0.40740
    -0.34092
    -0.36438
    -0.40740
    -0.30963
    -0.20405
    -0.26270
     0.01104
     0.04623
     0.17919
     0.26523
     0.15182
     0.21830
     0.20266
     0.24959
     0.43338
     0.49204
     0.38255
     0.48813
     0.54288
     0.51160
     0.48422
     0.49595
     0.39428
     0.37864
     0.51160
     0.52724
     0.10880
    -0.02807
    -0.72025
    -1.20125
    -1.40851
    -1.42025
    -1.36941
    -1.45935
    -1.67053
    -1.51410
    -1.33421
    -1.33421
    -1.17779
    -1.02527
    -1.11522
    -1.30684
    -1.33812
    -0.64203
    -0.33701
    -0.02025
     0.39819
     0.48031
    -0.06326
    -0.04371
    -0.53645
    -0.54427
    -0.35656
    -0.30963
    -0.34483
    -0.48170
    -0.87667
    -1.07611
    -1.05656
    -1.05656
    -1.16997
    -1.53365
    -1.71745
    -1.18170
    -0.02807
     0.26523
     0.71886
     2.12277
     1.19204
    -0.07891
    -0.46997
     0.49595
     0.93394
     0.82054
     0.91830
     0.76970
     0.73450
     0.50378
     0.20266
     0.26523
     0.06579
    -0.21187
    -0.50516
    -1.03310
    -1.05656
    -1.02919
    -1.04483
    -0.99790
    -0.77500
    -0.66941
    -0.75153
    -0.55991
    -0.30963
    -0.24706
    -0.23924
    -0.07891
    -0.02025
    -0.16885
    -0.24706
    -0.23142
    -0.19622
    -0.21969
    -0.15321
    -0.18449
    -0.28226
    -0.32919
    -0.32527
    -0.21578
    -0.20013
    -0.21187
    -0.25879
    -0.24315
     0.06188
    -0.01634
     0.17137
     0.33171
     0.35126
     0.51551
     0.61718
     0.69540
     0.80880
     0.63674
     0.78534
     0.75014
     0.60936
     0.69540
     0.67584
     0.64847
     0.93785
     0.66802
     0.44903
     0.51160
     0.29260
     0.29651
     0.40601
     0.39428
     0.33953
     0.24176
     0.31607
     0.35908
     0.39428
     0.45294
     0.41774
     0.28087
     0.49595
     0.59372
     0.50769
     0.70322
     0.65238
     0.74623
     0.94177
     0.88702
     0.86355
     0.89484
     0.96523
     1.07082
     0.93394
     0.96132
     0.84791
     0.54288
     0.62501
     0.89875
     0.95350
     1.04344
     1.07082
     1.13339
     0.90266
     0.93785
     1.09819
     0.51551
    -0.39567
    -0.72416
    -0.50516
    -0.30963
    -0.42304
    -1.11131
    -1.79176
    -1.99120
    -2.12025
    -2.11243
    -2.30405
    -2.26494
    -2.00684
    -1.99902
    -1.89343
    -1.49455
    -1.01745
    -0.53254
    -0.31354
    -0.11410
     0.07752
     0.40601
     0.55070
     0.85964
     0.81271
     0.59372
     0.72277
     0.57417
     0.24959
     0.24176
     0.04232
    -0.81019
    -1.55712
    -1.40069
    -0.68114
    -0.15321
     0.17137
    -0.37220
    -1.29902
    -1.57276
    -1.79958
    -1.53757
    -0.99790
    -0.33310
    -0.42304
    -0.13365
     0.30825
    -0.27835
    -0.03198
    -0.74371
    -0.52081
     0.19093
     0.39037
    -0.02416
    -0.28226
    -0.24706
     0.15964
    -0.60684
    -0.92360
    -0.92751
    -0.15712
    -0.01634
    -0.02025
     0.76188
     1.09819
    -0.01243
    -0.86103
    -0.70851
    -0.02416
     0.41383
     0.53115
     0.48031
     1.23506
     1.50098
     1.35238
     1.34456
     1.10210
     0.84791
     0.60936
     0.64065
     0.74232
     0.71104
     0.84400
     0.89484
     0.85573
     1.12947
     1.22724
     1.24679
     1.39540
     1.14903
     1.06690
     1.06299
     0.85964
     0.80489
     0.79316
     0.78143
     0.77361
     0.74232
     0.44903
     0.25350
     0.07361
     0.11271
     0.10098
    -0.04762
    -0.07500
     0.09707
    -0.01634
     0.21439
     0.23785
     0.09316
     0.14791
     0.35908
     0.35126
     0.53897
     0.62501
     0.72277
     0.67975
     0.71495
     0.58981
     0.62501
     0.59372
     0.78534
     0.64456
     0.66802
     0.86746
     0.84400
     0.75406
     0.71886
     0.48031
     0.55461
     0.55852
     0.49204
     0.37082
     0.36690
     0.22612
     0.06579
    -0.04371
     0.19093
     0.15573
     0.07752
     0.13227
     0.02277
    -0.19622
    -0.77108
    -1.12304
    -1.79176
    -1.72919
    -1.24427
    -1.02136
    -1.46717
    -1.87388
    -2.28840
    -2.56997
    -2.54259
    -2.92583
    -2.76941
    -2.21410
    -1.97164
    -1.75265
    -1.55321
    -1.45935
    -1.20516
    -0.86494
    -0.55991
    -0.27053
     0.09707
     0.28869
     0.26132
     0.23785
     0.26523
     0.44903
     0.59372
     0.47249
     0.31998
     0.07361
    -0.37611
    -0.69287
    -0.85321
    -0.55991
    -0.68505
    -0.54818
    -0.43868
    -0.43868
    -0.35656
    -0.46215
    -0.74371
    -0.89622
    -0.84539
    -0.75153
    -0.14148
     0.18702
    -0.01634
    -0.24706
    -0.05935
     0.61718
     0.40601
     0.31998
    -0.21969
    -0.14148
     0.05797
     0.40210
     0.66802
     1.41104
     0.74232
    -0.14148
    -0.22360
    -0.19231
    -0.62639
    -0.60684
    -0.16103
     0.35126
     0.98869
     1.19596
     0.70322
     0.07752
    -0.42695
    -0.37611
    -0.42304
     0.46467
     0.69149
     0.69931
     0.72668
     0.44121
     0.32389
     0.23003
     0.30433
     0.23003
     0.55461
     0.54679
     0.48031
     0.66411
     0.72668
     1.05126
     1.16858
     1.14512
     1.16076
     0.94959
     1.10210
     1.22333
     1.09037
     0.94959
     0.82445
     0.72277
     0.60936
     0.59372
     0.53115
     0.25741
     0.10098
    -0.10237
    -0.23142
    -0.39175
    -0.44259
    -0.61466
    -0.66941
    -0.39175
    -0.36047
    -0.36438
    -0.44650
    -0.53645
    -0.43086
    -0.21578
    -0.23533
    -0.34874
    -0.26270
    -0.14930
     0.00322
     0.12054
     0.43338
     0.56244
     0.84009
     1.06299
     1.11774
     1.09428
     0.95741
     0.79707
     0.76970
     0.89875
     0.93785
     0.72668
     0.62109
     0.65629
     0.61718
     0.48422
     0.46467
     0.42947
     0.14791
     0.17919
     0.36299
     0.55461
     0.68366
     0.31216
    -0.91578
    -2.32751
    -2.49958
    -1.17388
    -0.45432
    -0.87276
    -1.58449
    -2.26103
    -2.94148
    -2.46047
    -2.10460
    -2.10069
    -1.52192
    -1.79176
    -1.62360
    -1.42416
    -0.98226
    -0.58729
    -0.32919
    -0.11410
     0.17137
     0.29651
     0.38646
     0.53506
     0.29651
     0.17137
     0.06579
     0.03841
    -0.16103
    -0.13365
    -0.06717
    -0.09846
    -0.27835
    -0.34483
    -0.33310
    -0.18058
    -0.13365
    -0.38393
    -0.88058
    -0.88058
    -0.13365
     0.28478
     0.07361
     0.28478
     0.23785
    -0.69678
    -0.94706
     0.46076
     1.88813
     2.00545
     2.40434
     1.79819
     0.02277
     0.60154
     1.34847
     1.74735
     2.05629
     2.19316
     2.12668
     1.60266
     1.15294
     0.78925
     0.43730
     0.47249
     0.33953
     0.24959
     0.12054
    -0.21187
    -0.44650
    -0.36047
     0.01495
     0.37473
     0.34344
     0.19875
     0.23785
     0.04623
     0.37473
     0.93785
     1.37193
     1.63785
     1.76690
     1.85685
     1.98590
     1.90378
     1.93897
     1.83730
     1.71607
     1.71607
     1.57137
     1.36020
     1.28199
     0.93785
     0.63283
     0.46467
     0.18702
    -0.14539
    -0.48952
    -0.67332
    -0.90013
    -1.04483
    -1.24427
    -1.15433
    -1.06829
    -1.11131
    -1.24036
    -1.35768
    -1.16997
    -1.01354
    -0.92360
    -0.82192
    -0.85321
    -0.78282
    -0.88058
    -0.86885
    -0.72416
    -0.54818
    -0.46606
    -0.49343
    -0.47388
    -0.28617
    -0.11410
    -0.23142
    -0.16103
    -0.03980
    -0.28226
    -0.22360
    -0.14539
    -0.07891
    -0.01634
     0.03841
    -0.09455
    -0.20013
    -0.18449
    -0.32919
    -0.44650
    -0.52863
    -0.58338
    -0.72807
    -0.64594
    -0.32136
    -0.37611
    -0.50125
    -0.19622
    -0.04371
     0.17137
     0.28087
     0.37082
     0.17528
    -0.08673
    -0.87276
    -0.99399
    -0.75153
    -0.36829
    -0.13365
    -0.55991
    -0.87667
    -1.29120
    -1.51410
    -1.50237
    -1.60796
    -1.18561
    -1.10740
    -1.18170
    -0.68114
     0.98478
    -0.74762
    -0.95488
    -0.23142
     0.42947
     0.55070
     0.24176
     0.30825
     0.51942
     0.30433
     0.40601
     0.39037
     0.13618
    -0.17276
    -0.27053
    -0.28617
    -0.11410
    -0.02025
    -0.29008
    -0.11801
     0.51942
     0.78143
     0.64847
     1.88813
     2.02892
     1.21551
     0.69149
     0.43338
     0.83618
     1.31718
     1.14903
     1.02389
     1.01216
     0.89875
     0.70322
     0.24176
    -0.07891
    -0.36047
    -0.29399
    -0.43477
    -0.54818
    -0.63030
    -0.88058
    -0.79846
    -0.85321
    -0.88449
    -0.67723
    -0.75153
    -0.61075
    -0.61857
    -0.74371
    -0.76326
    -0.58338
    -0.59511
    -0.68505
    -0.91187
    -0.51689
    -0.43086
    -0.63421
    -0.63421
    -0.60293
    -0.42695
    -0.23924
    -0.25488
    -0.11019
    -0.00069
     0.06970
    -0.01243
    -0.09846
    -0.08282
    -0.03589
     0.05406
     0.31998
     0.71104
     0.71495
     0.93785
     1.01998
     1.00825
     1.19987
     1.07082
     1.03171
     1.07473
     1.07082
     1.08646
     0.99651
     1.03953
     1.06690
     0.79707
     0.51551
     0.65238
     0.33953
     0.17919
     0.09316
     0.03450
    -0.11410
    -0.25097
    -0.29790
    -0.26270
    -0.28617
    -0.43477
    -0.53645
    -0.36829
    -0.43868
    -0.32136
    -0.33701
    -0.25488
    -0.24315
    -0.30181
    -0.16494
    -0.07500
     0.03059
     0.08143
    -0.00069
     0.09316
     0.24568
     0.24959
     0.24959
     0.23003
     0.19093
     0.10489
     0.05014
     0.12836
     0.19875
    -0.02807
     0.00322
    -0.12974
    -0.11019
    -0.20796
    -0.35656
    -0.53254
    -0.80628
    -1.38896
    -1.30293
    -0.92360
    -0.38002
    -0.16494
    -0.91578
    -1.14650
    -0.64594
    -0.50516
    -0.26662
    -0.04371
    -0.11801
    -0.18058
    -0.14539
     0.11663
     0.63674
     0.95350
     1.00433
     1.22333
     1.08255
     0.89875
     0.76188
     0.48422
     0.45685
     0.27696
     0.50769
     0.53506
     0.39819
     0.53506
     0.44903
     0.26132
    -0.01243
    -0.26270
    -0.23142
    -0.05544
    -0.16103
     0.03059
     0.26523
     0.72277
     1.84903
     1.43059
    -0.01634
    -0.46215
    -0.32919
     0.00322
     0.24568
     0.41774
     0.55070
     0.42556
     0.35126
    -0.12583
    -0.37220
    -0.48952
    -0.75935
    -0.62248
    -0.50516
    -0.46606
    -0.61075
    -0.86885
    -0.82192
    -0.73980
    -0.59511
    -0.59120
    -0.39958
    -0.20405
    -0.24315
    -0.41522
    -0.44650
    -0.35265
    -0.26662
    -0.22751
    -0.18840
     0.04623
     0.01104
    -0.03198
     0.09316
     0.00322
    -0.05153
    -0.21969
    -0.12583
     0.09316
     0.05797
     0.11663
    -0.09064
    -0.23533
    -0.21187
    -0.26270
    -0.16885
    -0.16103
    -0.35656
    -0.25879
    -0.02807
    -0.10628
    -0.14539
    -0.23142
    -0.13365
    -0.05153
    -0.11019
    -0.12974
    -0.14539
    -0.09846
     0.00322
    -0.12583
    -0.18840
     0.03450
     0.01495
    -0.08673
     0.04623
     0.04232
    -0.00460
    -0.01243
     0.02277
     0.09707
     0.29651
     0.31998
     0.39428
     0.44512
     0.50378
     0.58199
     0.42947
     0.52724
     0.53897
     0.14791
    -0.10628
    -0.12583
    -0.09064
    -0.11801
     0.12836
     0.15573
    -0.00460
    -0.08673
     0.02668
     0.13227
     0.00713
     0.23394
     0.60154
     0.89093
     1.15294
     0.37473
    -1.36550
    -2.11243
    -1.60014
    -0.54036
    -0.07500
    -0.68505
    -0.96662
    -1.77611
    -2.59734
    -2.41745
    -2.38226
    -2.09287
    -1.62360
    -1.45153
    -1.03701
    -0.80237
    -0.58338
    -0.14148
     0.15182
     0.44903
     0.58199
     0.75406
     0.84400
     0.90657
     0.81663
     0.59763
     0.26914
     0.13227
     0.22221
     0.00322
     0.10098
     0.12836
    -0.50125
    -0.58729
    -0.49343
    -0.56773
    -0.50907
    -0.43868
    -0.42695
    -0.32136
    -0.28617
    -0.25488
    -0.12192
    -0.08673
    -0.14930
    -0.37611
    -0.28226
     0.34735
     0.40601
     0.21439
    -0.01634
     0.01495
     1.32501
     3.08869
     2.02892
     0.91439
     0.14400
     0.76579
     1.29763
     1.64959
     1.21942
     0.97305
     0.84400
     0.30433
    -0.13365
    -0.04371
    -0.00460
    -0.14539
    -0.38002
    -0.91969
    -1.39678
    -1.69399
    -1.69399
    -1.78002
    -1.57667
    -0.96662
    -0.45041
    -0.18058
    -0.01634
     0.26914
     0.12836
     0.12445
     0.42165
     0.63674
     0.98087
     0.99260
     0.98869
     1.06299
     1.22333
     1.38758
     1.43450
     1.40713
     1.47361
     1.59093
     1.32892
     1.27417
     1.30154
     1.34065
     1.47361
     1.47361
     1.67305
     1.54009
     1.56355
     1.65350
     1.68087
     1.50880
     1.36411
     1.24679
     0.99651
     0.90266
     0.78534
     0.63674
     0.77752
     0.45294
     0.31607
     0.22221
     0.26132
     0.21439
     0.17919
     0.07752
     0.10489
     0.27305
     0.31216
     0.26132
     0.22221
     0.28869
     0.37082
     0.23394
     0.46467
     0.50769
     0.44121
     0.59763
     0.61327
     0.85573
     0.80098
     0.60936
     0.63283
     0.67193
     0.60936
     0.55461
     0.58981
     0.37473
     0.47640
     0.49987
     0.62501
     0.57808
     0.00713
    -0.43477
    -1.26382
    -2.68729
    -2.51522
    -1.56103
    -1.26382
    -1.95600
    -2.49176
    -2.84371
    -3.70405
    -3.35600
    -2.38226
    -2.23365
    -2.03030
    -1.67053
    -2.07332
    -1.84650
    -1.33812
    -0.98617
    -0.51298
    -0.18840
     0.09707
     0.26132
     0.44903
     0.42556
     0.32389
     0.13618
    -0.00851
    -0.08282
    -0.15712
    -0.14539
    -0.52863
    -0.70851
    -0.68114
    -0.55209
    -0.49734
    -0.52863
    -0.76326
    -0.66550
    -0.57164
    -0.31354
    -0.32136
    -0.34092
    -0.13756
    -0.07891
    -0.32919
    -0.02416
    -0.11801
    -0.20405
     0.03059
     0.46467
     1.21160
     0.70713
     0.08534
    -0.09064
    -0.22360
     0.42165
     1.45015
     0.94177
     0.32389
    -0.04371
    -0.65377
    -0.46215
    -0.12974
     0.00322
     0.66020
     1.17640
     0.50378
    -0.11019
    -0.76326
    -0.92360
    -0.59511
    -0.12192
     0.45294
     0.70713
     1.18813
     1.00433
     0.90657
     1.01998
     0.98869
     0.76579
     0.86746
     0.99260
     1.00042
     1.01216
     0.80098
     0.71495
     0.60936
     0.39428
     0.31998
     0.08925
     0.04232
     0.14009
     0.07752
     0.14009
     0.40601
     0.29260
     0.07361
    -0.00460
     0.10880
     0.23394
     0.44512
     0.44121
     0.46076
     0.30825
     0.39428
     0.48813
     0.39037
     0.35126
     0.20657
     0.05014
     0.10098
    -0.03589
    -0.22360
    -0.25488
    -0.25097
    -0.10237
    -0.07500
    -0.11801
    -0.17276
    -0.33310
    -0.35656
    -0.28617
    -0.15321
    -0.10628
    -0.05153
    -0.22360
    -0.11019
    -0.01243
    -0.09064
    -0.07108
    -0.10237
    -0.02807
    -0.01243
    -0.04371
    -0.04371
    -0.12974
    -0.18058
    -0.21187
    -0.22751
    -0.24315
    -0.32919
    -0.30963
    -0.30572
    -0.15712
    -0.35265
    -0.33310
    -0.81801
    -1.98338
    -2.70684
    -2.02639
    -1.03310
    -0.70460
    -0.92751
    -1.39678
    -2.15935
    -2.40572
    -2.51131
    -2.21410
    -1.81913
    -1.18952
    -0.88840
    -0.64986
    -0.92751
    -0.92751
    -0.39567
    -0.01634
     0.10880
     0.13227
     0.13618
    -0.13365
    -0.25879
    -0.02025
     0.08534
     0.23003
    -0.01243
    -0.17276
    -0.14539
    -0.57164
    -0.55600
    -0.50516
    -0.54427
    -0.43477
    -0.40740
    -0.36047
    -0.04762
     0.23003
     0.52333
     0.95350
     1.62612
     1.30545
     1.36020
     1.75126
     1.64177
     0.76970
     0.81663
     1.12947
     1.17249
     1.19596
     1.26635
     0.87137
     0.43730
     0.06188
    -0.09064
    -0.32919
    -0.38784
    -0.45824
    -0.52863
    -0.55600
     0.18702
     0.16746
     0.34735
     0.73059
     0.84400
     0.93785
     1.12556
     1.32109
     1.48925
     1.29763
     1.24288
     1.15685
     1.15294
     1.09428
     1.01998
     0.68757
     0.67584
     0.48813
     0.11271
     0.21439
     0.05406
    -0.02416
    -0.18449
    -0.13365
    -0.00069
     0.04623
     0.17919
     0.28478
     0.49204
     0.74623
     0.82445
     0.77752
     0.86746
     0.87528
     0.69931
     0.99651
     1.04735
     0.99651
     0.94177
     0.88311
     0.76970
     0.68366
     0.34735
     0.15182
     0.08534
     0.04623
    -0.00851
    -0.20405
    -0.21578
    -0.13365
    -0.45824
    -0.47779
    -0.62248
    -0.60293
    -0.58338
    -0.57164
    -0.56773
    -0.40740
    -0.37611
    -0.27444
    -0.21578
    -0.07891
     0.18702
     0.31216
     0.30825
     0.48422
     0.40210
     0.36299
     0.54288
     0.58981
     0.60936
     0.48813
     0.40992
     0.34344
     0.18311
     0.07752
    -0.11410
    -0.00069
     0.03450
    -0.05935
    -0.08282
     0.06970
    -0.25097
    -0.78673
    -1.08393
    -1.93254
    -1.96382
    -1.85433
    -1.47500
    -1.21689
    -1.60405
    -2.37053
    -2.35879
    -1.84259
    -1.62360
    -1.45544
    -1.38505
    -0.97053
    -0.93533
    -1.08002
    -0.42695
    -0.24706
    -0.02416
     0.38646
     0.62501
     0.69931
     0.93003
     1.00825
     1.01607
     0.43338
     0.36690
     0.26523
     0.35908
     0.84009
     1.28590
     0.83227
     0.51551
     0.35908
     0.05014
    -0.34483
    -0.42304
    -0.41913
     0.39037
     2.04847
     1.78255
     1.25070
     0.88311
     0.27305
     0.10880
     0.74232
     1.50489
     1.60657
     1.09819
     0.72668
     0.86355
     1.18031
     1.17249
     1.02389
     0.95350
     0.69931
     0.37473
     0.11663
    -0.12192
    -0.20796
    -0.28617
    -0.53645
    -0.45432
    -0.41131
    -0.33701
    -0.29399
    -0.06326
     0.17919
     0.39428
     0.46858
     0.48813
     0.69931
     0.84400
     0.73841
     0.77361
     1.12556
     1.46188
     1.45015
     1.25461
     0.66802
    -0.07891
    -0.08673
    -0.00851
     0.03059
    -0.03198
    -0.05935
    -0.33701
    -0.64986
    -0.90405
    -1.08002
    -1.14259
    -1.17388
    -1.18952
    -1.15041
    -1.08784
    -0.63030
    -0.62639
    -0.68505
    -0.50907
    -0.47779
    -0.47779
    -0.51689
    -0.50125
    -0.53645
    -0.55600
    -0.49343
    -0.61466
    -0.63812
    -0.52863
    -0.50516
    -0.46997
    -0.26270
    -0.43477
    -0.46215
    -0.46606
    -0.45432
    -0.39175
    -0.38784
    -0.38784
    -0.24706
    -0.20796
    -0.27053
    -0.29008
    -0.30181
    -0.25879
    -0.21969
    -0.36829
    -0.09455
    -0.05935
    -0.29008
    -0.20796
    -0.21969
    -0.16103
    -0.21969
    -0.33701
    -0.30572
    -0.18840
    -0.07108
     0.07361
     0.09316
    -0.00851
     0.03841
    -0.38002
    -0.84930
    -1.09176
    -1.12304
    -0.73198
    -0.36047
    -0.53254
    -0.70069
    -0.93142
    -0.86494
    -0.44650
    -0.16103
    -0.03589
    -0.02416
     0.12836
     0.51942
     0.53506
     0.64456
     0.85573
     0.67193
     0.82445
     1.25070
     1.44232
     1.45797
     1.17640
     0.79707
     0.31216
     0.26914
     0.31607
     0.33171
     0.63283
     0.87528
     0.84400
     0.37082
     0.10880
     0.11271
     0.08143
     0.29260
     0.50769
     0.39819
     0.38255
     0.31216
     0.15573
    -0.27444
    -0.33701
     0.36690
     1.04735
     2.37696
     2.50992
     1.22724
     0.41383
     0.15182
     0.53897
     1.20378
     1.38366
     1.17249
     1.01607
     1.05908
     0.91048
     0.66020
     0.13618
    -0.27444
    -0.64986
    -0.86103
    -0.93924
    -1.07220
    -0.93142
    -0.64986
    -0.79455
    -0.97053
    -0.99790
    -0.81410
    -0.63030
    -0.43086
    -0.32136
    -0.12192
    -0.05935
    -0.06326
    -0.12192
     0.04232
     0.34735
     0.44121
     0.39819
     0.51942
     0.25350
    -0.04371
    -0.12974
    -0.29399
    -0.21187
    -0.08673
     0.10098
     0.11271
     0.05014
    -0.11801
    -0.34483
    -0.29399
    -0.17667
    -0.17276
    -0.09064
     0.35908
     0.49987
     0.40992
     0.75014
     0.79316
     1.02389
     1.23115
     1.37975
     1.36020
     1.45015
     1.45797
     1.24679
     1.20378
     1.12947
     1.13730
     1.05908
     1.17249
     1.28199
     1.04344
     0.87528
     0.60936
     0.33953
     0.30042
     0.09707
     0.03841
     0.10489
     0.06970
    -0.07500
    -0.31745
    -0.35656
    -0.12974
    -0.16885
    -0.21187
     0.08925
    -0.01634
    -0.28617
    -0.24706
    -0.30181
     0.05797
     0.20657
     0.33953
     0.44121
     0.24959
     0.12836
    -0.35656
    -1.49064
    -2.82025
    -3.26606
    -1.87388
    -0.78673
    -1.16997
    -1.89343
    -2.48784
    -3.30125
    -3.34818
    -2.42136
    -2.32360
    -1.79176
    -1.79567
    -1.78393
    -1.76438
    -1.45153
    -1.10349
    -0.47779
    -0.45432
    -0.07500
     0.35126
     0.14009
     0.13227
    -0.25879
    -0.48952
    -0.57946
    -0.18449
    -0.04371
     0.01104
    -0.00851
    -0.00460
    -0.07500
    -0.31745
    -0.40740
    -0.44650
    -0.54427
    -0.38002
    -0.20405
     0.23394
     0.35126
    -0.25488
    -0.31745
    -0.63421
    -0.25097
    -0.04762
     0.27696
     0.28869
     0.18311
     0.53115
     0.98478
    -0.12192
    -0.31354
     0.80098
     1.05908
     0.32389
     0.39037
     0.54288
     0.92221
     0.77361
     0.75014
     0.75797
     0.55852
     0.46076
     0.46467
     0.26914
    -0.18058
    -0.13756
    -0.23924
    -0.00851
     0.04232
    -0.21578
    -0.46606
    -0.62639
    -0.73589
    -0.30181
    -0.08673
     0.07361
     0.35908
     0.28869
     0.04232
     0.12445
     0.32389
     0.55070
     0.70322
     0.94568
     1.09819
     0.85182
     0.80880
     0.78143
     0.73059
     0.68757
     0.66411
     0.71104
     0.60545
     0.56244
     0.46076
     0.39819
     0.50769
     0.52333
     0.50769
     0.40992
     0.51942
     0.26914
     0.34344
     0.33953
     0.24176
     0.00713
    -0.10237
    -0.21578
    -0.12583
    -0.03198
    -0.05153
    -0.01243
     0.00322
     0.16746
     0.22612
     0.06579
     0.29651
     0.34735
     0.28087
     0.42947
     0.50378
     0.55461
     0.71886
     0.83618
     0.79707
     0.64847
     0.46858
     0.40210
     0.57417
     0.69149
     0.60545
     0.23394
     0.06579
     0.19484
     0.26132
     0.31998
     0.17919
    -0.07108
    -0.14930
    -0.08282
     0.11271
     0.32780
     0.42556
     0.50378
     0.37082
    -0.44650
    -1.63533
    -2.86717
    -3.04315
    -1.56103
    -1.12695
    -1.78784
    -2.04595
    -2.09287
    -2.45656
    -2.82416
    -2.88673
    -3.01187
    -2.62863
    -1.89343
    -1.42025
    -1.07611
    -0.65377
    -0.56382
    -0.56773
    -0.47388
    -0.37220
    -0.27053
     0.28087
     0.30433
     0.10880
     0.10880
    -0.02416
     0.40992
     1.31718
     1.44623
     0.37473
    -0.13756
    -0.10237
     0.19093
     0.51160
     1.41495
     1.75908
     0.96914
     0.86355
     1.12556
     0.95741
     0.64456
     0.40601
     0.51160
     0.54679
     0.60154
     0.63674
     0.31607
     0.23394
     0.33953
     0.15573
    -0.12974
    -0.24706
    -0.27835
    -0.32136
    -0.41131
    -0.55209
    -0.52863
    -0.28617
    -0.29790
    -0.40349
    -0.35265
    -0.34874
    -0.56382
    -0.52863
    -0.24706
     0.14400
     0.04232
    -0.00851
    -0.39175
    -0.18449
    -0.05935
    -0.07500
     0.11663
     0.12445
     0.12836
     0.11271
     0.13227
     0.05014
    -0.11019
    -0.13756
    -0.07891
     0.06970
     0.11663
     0.31216
     0.20657
     0.21048
     0.23003
     0.27305
     0.19484
     0.16355
     0.20657
     0.26914
     0.33171
     0.33953
     0.51942
     0.36690
     0.40992
     0.29651
     0.22221
     0.51160
     0.56244
     0.52333
     0.65238
     0.68366
     0.72277
     0.48422
     0.28087
     0.28869
     0.37473
     0.33171
     0.19875
     0.04623
     0.00322
    -0.00460
    -0.21187
    -0.09455
     0.06970
    -0.15321
    -0.00851
    -0.05153
    -0.20013
    -0.43477
    -0.39958
    -0.36829
    -0.07500
    -0.07500
     0.02277
    -0.18840
    -0.23142
    -0.36438
    -0.61075
    -0.69287
    -0.59511
    -0.79846
    -1.06438
    -1.07611
    -1.00963
    -1.02919
    -0.99790
    -0.99399
    -0.95488
    -0.86885
    -0.56773
    -0.65377
    -0.54036
    -0.43477
    -0.71243
    -1.47500
    -2.75377
    -2.58170
    -1.65879
    -0.89622
    -0.90796
    -1.70963
    -2.44092
    -2.16326
    -1.94427
    -2.14762
    -1.60405
    -1.47108
    -1.71745
    -1.91690
    -1.78002
    -1.62751
    -1.12695
    -0.48952
    -0.35265
    -0.43868
    -0.59902
    -0.53645
    -0.16494
    -0.18840
    -0.37220
    -1.03310
    -1.36550
    -0.65768
     2.65461
     3.43283
     2.35741
     0.96914
    -0.21578
     0.39037
     0.87137
     1.75517
     2.55685
     2.37305
     1.90769
     1.87640
     1.41886
     1.00042
     0.40992
    -0.02025
    -0.23924
    -0.27835
    -0.59511
    -0.51298
    -0.70851
    -0.34092
    -0.41522
    -0.57164
    -0.47779
    -0.50125
    -0.45824
    -0.69287
    -0.84539
    -0.69287
    -0.47779
    -0.52472
    -0.50125
    -0.52863
    -0.38393
    -0.42304
    -0.59120
    -0.52081
    -0.57555
    -0.72025
    -0.73589
    -0.59120
    -0.58338
    -0.61466
    -0.73198
    -0.63421
    -0.59511
    -0.51298
    -0.58338
    -0.54427
    -0.63030
    -0.59511
    -0.82974
    -0.66159
    -0.58729
    -0.76717
    -0.66550
    -0.53645
    -0.64594
    -0.64203
    -0.62639
    -0.65377
    -0.48561
    -0.56382
    -0.56382
    -0.49734
    -0.56773
    -0.56382
    -0.59120
    -0.55991
    -0.43868
    -0.58729
    -0.61466
    -0.67723
    -0.53645
    -0.70460
    -0.90405
    -1.00181
    -1.00572
    -1.02136
    -1.08393
    -1.18952
    -1.24818
    -1.36159
    -1.21689
    -1.39287
    -1.15433
    -1.18561
    -1.06438
    -0.95097
    -1.07220
    -0.95879
    -0.86103
    -0.72807
    -0.74762
    -0.57164
    -0.50516
    -0.49343
    -0.45824
    -0.48952
    -0.44650
    -0.53254
    -0.43477
    -0.33310
    -0.41913
    -0.38784
    -0.56773
    -0.41522
    -0.49734
    -0.54818
    -0.55991
    -0.59511
    -0.52081
    -0.59902
    -0.41522
    -0.41131
    -0.38002
    -0.90013
    -1.71354
    -1.90907
    -1.95991
    -1.78393
    -1.49455
    -1.43589
    -1.69399
    -2.42919
    -2.23365
    -1.42025
    -1.34595
    -1.12304
    -1.20516
    -1.28338
    -0.89622
    -0.66550
    -0.26270
     0.21048
     0.10098
     0.12445
     0.42165
     0.50378
     0.31216
    -0.15321
    -0.25488
    -0.05544
    -0.17667
    -0.25488
    -0.07500
    -0.12583
    -0.58338
    -1.20907
    -1.70963
    -1.34595
    -0.28226
     0.49595
     1.45406
     2.67808
     3.11607
     1.19987
    -0.37611
    -0.21578
     0.44903
     1.25070
     1.83339
     1.86076
     1.12947
     0.64065
     0.29260
    -0.29008
    -0.89231
    -1.09567
    -1.15433
    -1.25600
    -1.74874
    -1.56103
    -1.56494
    -1.70963
    -1.89343
    -1.72136
    -1.43980
    -1.26382
    -1.09176
    -1.02919
    -1.12695
    -0.92360
    -0.80237
    -1.02136
    -0.84930
    -0.68505
    -0.53254
    -0.57164
    -0.63030
    -0.76717
    -0.43868
    -0.23142
     0.13227
     0.23394
     0.40210
     0.31216
     0.29651
     0.27696
     0.75797
     0.64065
     0.67975
     0.67584
     0.72277
     0.78534
     0.85182
     0.82445
     0.83227
     0.91439
     1.00825
     1.10992
     1.19987
     1.11383
     1.12947
     0.96132
     1.07473
     1.13730
     1.05908
     0.96132
     0.94959
     0.95741
     0.88702
     0.96132
     0.92221
     0.83618
     0.69540
     0.30433
     0.21048
     0.17528
     0.10880
    -0.17276
    -0.21187
    -0.06717
    -0.16494
    -0.23533
    -0.34092
    -0.55600
    -0.63421
    -0.59120
    -0.61857
    -0.56773
    -0.46215
    -0.53645
    -0.40740
    -0.28617
    -0.20405
    -0.15712
    -0.14148
     0.29651
     0.40601
     0.49595
     0.66802
     0.77361
     0.82054
     0.74623
     0.74232
     0.79707
     0.30825
    -0.56773
    -1.54539
    -1.58058
    -1.33030
    -0.96270
    -1.19734
    -1.22863
    -2.35879
    -3.02360
    -2.62472
    -2.40181
    -2.49176
    -2.53477
    -2.19064
    -1.78002
    -1.73701
    -1.48282
    -1.26382
    -1.06438
    -1.03701
    -0.79846
    -0.72025
    -0.45041
    -0.42695
    -0.45432
     0.26523
     0.07752
    -0.37220
    -0.82974
    -0.65377
    -0.20013
     0.19484
     0.04623
    -0.20796
     0.07361
     0.46858
     0.28478
     0.98869
     1.39149
     0.59763
    -0.12192
     0.03059
     0.62109
     1.01607
     1.41495
     1.78255
     1.49707
     1.39149
     1.54009
     1.05908
     0.63674
     0.81271
     0.84009
     0.60545
     0.76579
     1.35238
     0.95741
     0.60154
     0.52333
     0.66411
     0.46076
    -0.13365
    -0.47388
    -0.21187
     0.03450
    -0.34092
    -0.72025
    -0.60684
    -0.46606
    -0.32136
    -0.43477
    -0.25097
    -0.55209
    -0.91578
    -0.95488
    -0.86494
    -0.58338
    -0.12192
     0.08534
     0.11663
     0.17919
     0.16355
     0.17137
     0.49987
     0.72668
     0.80098
     0.94568
     1.15685
     1.10601
     0.94959
     1.18813
     1.12165
     1.18031
     1.05908
     0.91048
     0.83227
     0.95741
     1.10992
     1.10992
     1.10210
     1.00825
     0.93785
     0.71104
     0.53506
     0.61718
     0.44903
     0.38255
     0.42947
     0.37473
     0.22221
     0.17528
    -0.03980
    -0.14930
    -0.18058
    -0.29399
    -0.37220
    -0.55991
    -0.61075
    -0.59511
    -0.65768
    -0.36438
    -0.47779
    -0.57555
    -0.61075
    -0.70851
    -0.64986
    -0.55991
    -0.60293
    -0.52863
    -0.43086
    -0.38784
    -0.42695
    -0.32136
    -0.16494
     0.03841
    -0.15712
     0.05797
     0.12054
     0.15964
     0.40601
     0.56635
     0.19093
    -1.16606
    -2.60907
    -2.20628
    -1.26773
    -0.63812
    -0.95879
    -1.42807
    -2.08114
    -2.86717
    -2.56215
    -1.84259
    -1.86606
    -1.81913
    -1.40460
    -1.12695
    -0.66159
    -0.55600
    -0.58729
    -0.25488
     0.13618
     0.53506
     0.69540
     0.83618
     0.78534
     0.57026
     0.38255
     0.37082
     0.19484
     0.15182
     0.17919
     0.42556
     0.45685
     0.26523
    -0.11019
    -0.23142
    -0.28226
    -0.12192
     0.60936
     1.61439
     2.16970
     1.77473
     0.64065
     0.42165
     1.61048
     2.08366
     1.81774
     1.37975
     1.49707
     1.50098
     1.12556
     1.09428
     0.98087
     0.91048
     0.60545
     0.34344
    -0.24315
    -0.13365
    -0.45432
    -0.57164
    -0.35265
    -0.30572
    -0.69678
    -0.57164
    -0.45432
    -0.47779
    -0.30963
    -0.36829
    -0.18840
    -0.13365
    -0.14930
    -0.25879
    -0.40740
    -0.43086
    -0.42304
    -0.17276
     0.23003
     0.40210
     0.04623
     0.07361
     0.01886
    -0.06717
    -0.16494
    -0.16494
    -0.04371
     0.12445
     0.09707
     0.06188
    -0.07500
    -0.15712
    -0.23533
    -0.15712
    -0.26270
    -0.16494
    -0.28226
    -0.30963
    -0.15712
     0.08143
     0.22221
     0.26523
     0.28478
     0.43338
     0.70322
     0.72668
     0.66802
     0.89484
     0.88311
     1.11774
     1.01998
     1.15685
     0.87137
     0.74232
     0.62892
     0.55070
     0.63283
     0.36690
     0.08143
     0.05014
     0.06970
    -0.17667
    -0.28226
    -0.30181
    -0.42304
    -0.64986
    -0.79455
    -0.61857
    -0.44259
    -0.43477
    -0.35656
    -0.27053
    -0.17276
    -0.18058
    -0.24315
    -0.17667
    -0.20405
    -0.49734
    -0.44650
    -0.39567
    -0.28226
    -0.22751
    -0.29008
    -0.25488
    -0.09455
    -0.20405
    -0.32919
    -0.22751
    -0.04762
    -0.05935
    -0.57164
    -1.49846
    -1.78393
    -1.81131
    -0.75544
    -0.20796
    -0.35656
    -1.47891
    -1.82304
    -1.49455
    -0.88449
    -0.51298
    -0.54427
    -0.98617
    -0.75153
     0.08534
     0.44512
     0.18702
     0.51942
     0.84400
     1.20769
     1.12947
     1.32501
     1.20378
     1.62612
     1.61048
     1.77082
     1.36802
     1.09819
     0.94568
     0.67584
     0.74623
     1.17249
     1.93506
     1.76690
     2.43171
     2.74065
     2.28311
     1.09037
     1.26244
     1.82165
     2.22054
     2.43562
     2.49819
     1.85685
     1.50098
     1.25461
     1.32501
     1.68869
     1.71216
     1.41104
     1.06299
     0.82054
     0.56244
     0.43338
     0.50769
     0.76970
     0.57417
     0.35908
     0.40601
     0.05014
    -0.17276
    -0.11019
    -0.15321
    -0.11801
    -0.06717
    -0.25097
    -0.26662
    -0.46606
    -0.67332
    -0.69678
    -0.70069
    -0.75544
    -0.45432
    -0.46215
    -0.14148
    -0.12583
    -0.15712
    -0.08282
    -0.07500
     0.01104
     0.14791
     0.19875
     0.19484
     0.01886
    -0.01243
    -0.18449
    -0.10628
    -0.24706
    -0.41522
    -0.55991
    -0.59511
    -0.68114
    -0.86103
    -0.70851
    -0.60684
    -0.59511
    -0.63812
    -0.60293
    -0.58338
    -0.53254
    -0.67723
    -0.72025
    -0.49734
    -0.30572
    -0.13365
    -0.00460
     0.21830
     0.37864
     0.25350
     0.15573
    -0.13756
    -0.52472
    -0.49734
    -0.35265
    -0.40349
    -0.48170
    -0.69678
    -0.69287
    -0.50907
    -0.54036
    -0.57164
    -0.72807
    -0.85321
    -0.57555
    -0.66550
    -0.76326
    -0.66159
    -0.61466
    -0.36829
    -0.33701
    -0.24315
    -0.21578
    -0.22360
    -0.18840
    -0.16103
    -0.18058
    -0.22751
    -0.30963
    -0.57164
    -0.38784
    -0.26270
    -0.38784
    -0.33310
    -0.48170
    -0.46997
    -0.47388
    -0.48170
    -0.48561
    -0.84148
    -1.42807
    -1.58058
    -1.23254
    -0.77108
    -1.06438
    -1.15433
    -0.87276
    -0.36438
    -0.06717
     0.13618
     0.06188
    -0.14148
    -0.28617
    -0.39567
     0.18311
     0.64456
     0.76970
     0.57026
     0.66411
     0.41774
     0.16355
     0.29260
     0.67193
     1.43450
     1.65350
     2.73283
     2.79931
     1.49316
     0.53115
     0.98478
     1.67305
     2.35350
     2.45126
     2.83059
     2.71718
     2.30657
     1.91551
     1.29763
     0.85573
     0.67975
     0.19484
    -0.03980
    -0.06326
    -0.48952
    -0.49734
    -0.78282
    -0.74762
    -0.58338
    -0.34483
    -0.15712
    -0.11410
    -0.07500
    -0.11410
    -0.24315
    -0.37220
    -0.02807
    -0.10628
    -0.01243
     0.03841
    -0.02416
    -0.09064
    -0.00851
    -0.14930
    -0.20013
    -0.19231
    -0.34874
    -0.48561
    -0.44650
    -0.35656
    -0.45041
    -0.48170
    -0.26270
    -0.23924
    -0.37220
    -0.27444
    -0.32527
    -0.39175
    -0.44650
    -0.34092
    -0.16103
    -0.17276
    -0.19622
    -0.27835
    -0.27444
    -0.20013
     0.14791
     0.13227
    -0.02416
     0.15573
     0.08534
     0.23003
     0.35517
     0.26523
     0.39819
     0.23003
     0.19093
     0.33171
     0.25741
     0.33171
     0.19484
     0.04232
    -0.08282
    -0.16885
    -0.30181
    -0.16103
    -0.17276
    -0.37611
    -0.29008
    -0.41131
    -0.34483
    -0.63812
    -0.78282
    -0.68505
    -0.61857
    -0.55209
    -0.40740
    -0.34092
    -0.32919
    -0.45824
    -0.57164
    -0.36047
    -0.38393
    -0.34483
    -0.10237
    -0.05544
     0.02277
     0.02277
     0.02668
     0.14400
     0.12836
     0.13227
     0.03841
     0.14009
     0.13618
     0.21830
     0.10880
     0.13227
     0.30825
     0.28478
     0.60545
     0.74623
     0.44903
    -0.69287
    -2.13198
    -1.91690
    -1.11913
    -0.45432
    -0.67332
    -1.60796
    -1.94036
    -1.77611
    -1.81913
    -1.79958
    -1.69790
    -2.07723
    -1.56885
    -1.19734
    -0.98617
    -0.68896
    -0.40349
    -0.29399
    -0.20013
    -0.07500
     0.06188
     0.47249
     0.69149
     0.69931
     0.96914
     0.37473
     0.19484
     0.06970
    -0.23533
    -0.27053
    -0.51298
    -0.07500
     2.16188
     3.35853
     2.83450
     0.89875
     0.76188
     0.01886
     0.58590
     2.06411
     2.50992
     1.61830
     1.35629
     1.20378
     1.20378
     1.35629
     1.03562
     0.71886
     0.17919
    -0.45432
    -0.39175
    -0.30181
    -0.24315
     0.19875
     0.21830
     0.30042
    -0.28617
    -0.81019
    -0.57946
    -0.09455
    -0.04371
     0.26523
     0.14791
    -0.29008
    -0.55209
    -0.51298
    -0.28226
     0.06188
    -0.06326
    -0.28617
    -0.48952
    -0.41913
    -0.32527
    -0.08282
    -0.00851
     0.36690
     0.20657
     0.23003
     0.62501
     0.71104
     0.50769
     0.57026
     0.67584
     1.06690
     1.49316
     1.46579
     1.41495
     1.40322
     1.38366
     1.16467
     1.29372
     1.65350
     1.57528
     1.48143
     1.55182
     1.38758
     1.16858
     1.06690
     0.84791
     0.68757
     0.65238
     0.64456
     0.63283
     0.51160
     0.43730
     0.37864
     0.15964
     0.19875
     0.19484
     0.03059
     0.26132
     0.34735
     0.35908
     0.16746
     0.13227
     0.26132
     0.37082
     0.46076
     0.38646
     0.31216
     0.28087
     0.31607
     0.44512
     0.57026
     0.61718
     0.45685
     0.32780
     0.32389
     0.39428
     0.44121
     0.53897
     0.54679
     0.73841
     0.82054
     0.64065
     0.60154
     0.61327
     0.67584
     0.82836
     0.78925
     1.03562
     0.49987
    -0.41522
    -1.36550
    -1.42025
    -0.92360
    -0.55991
    -0.82192
    -1.41634
    -1.98338
    -2.26103
    -2.72639
    -2.65991
    -2.31969
    -1.94818
    -1.69008
    -1.79176
    -2.09678
    -2.37053
    -2.12025
    -1.42025
    -0.97444
    -0.79064
    -0.48170
    -0.41913
    -0.60293
    -0.75544
    -1.00181
    -0.92360
    -0.63812
    -0.63812
    -0.51689
    -0.59120
    -0.54818
    -0.71634
    -0.49343
    -0.05544
     0.03450
     0.28869
    -0.03589
    -0.02807
     0.21830
     0.50378
     1.51271
     2.01327
     1.88031
     1.90378
     1.84512
     0.99651
     0.96523
     1.42277
     1.53618
     1.61830
     1.73953
     1.37584
     1.16858
     1.00825
     0.49595
     0.26132
     0.23394
     0.33171
     0.26523
    -0.37220
    -0.51689
    -0.52863
    -0.30963
    -0.56382
    -0.75935
    -0.50516
    -0.25488
    -0.50516
    -0.94315
    -1.04874
    -1.00963
    -0.81801
    -0.64986
    -0.71243
    -0.50907
    -0.46215
    -0.31354
    -0.29790
     0.01495
     0.33171
     0.21048
     0.18702
     0.10098
     0.21439
     0.54679
     0.71495
     0.84791
     0.97305
     0.84791
     0.76188
     0.69149
     0.85964
     1.16467
     1.31718
     1.19596
     1.22333
     1.07082
     1.00042
     1.18813
     1.20769
     1.14903
     1.19987
     1.21551
     1.23506
     1.10992
     1.09037
     1.07473
     1.08646
     0.95350
     0.86355
     0.76970
     0.96523
     0.98478
     0.87920
     0.82836
     0.59372
     0.48813
     0.34735
     0.12836
    -0.02807
    -0.04371
    -0.12974
    -0.23533
    -0.44259
    -0.59120
    -0.72025
    -0.88449
    -0.71243
    -0.59902
    -0.70851
    -0.55991
    -0.57555
    -0.46215
    -0.36829
    -0.18449
     0.04232
     0.10489
     0.15182
     0.34735
     0.42165
     0.46858
     0.53506
     0.68366
     0.72668
     0.87528
    -0.16885
    -1.86215
    -2.58170
    -1.24427
    -0.53254
    -0.66550
    -1.04092
    -1.65488
    -2.36271
    -2.42528
    -2.50740
    -2.34315
    -2.09287
    -1.92863
    -1.58840
    -1.11131
    -0.89622
    -0.63812
    -0.45824
    -0.34092
    -0.23142
    -0.03198
    -0.18058
    -0.22360
    -0.14148
    -0.01243
     0.02277
     0.09707
     0.23785
    -0.04762
    -0.41131
    -0.49343
    -0.72025
    -0.46606
     0.31607
     1.25070
     1.37975
     0.03059
    -0.17667
     0.99651
     2.43562
     2.30657
     1.18031
     0.94568
     1.17249
     1.77864
     1.98981
     2.07193
     2.00936
     1.53618
     1.44232
     1.00042
     0.84791
     1.08255
     0.82445
     0.47640
     0.40601
     0.61327
     0.42165
    -0.02416
    -0.13365
    -0.15321
    -0.23924
    -0.21578
    -0.15712
    -0.34483
    -0.20405
    -0.20796
    -0.32136
    -0.52081
    -0.56773
    -0.50907
    -0.36047
    -0.29790
    -0.24315
    -0.10237
     0.01104
     0.24959
     0.18311
    -0.01243
     0.24176
     0.20657
     0.21048
     0.35517
     0.44121
     0.52724
     0.74623
     0.68366
     0.71104
     0.66802
     0.69149
     0.80489
     0.90266
     0.89093
     1.01607
     0.97305
     1.05908
     1.02780
     0.94177
     0.94959
     0.75014
     0.72668
     0.53115
     0.52724
     0.76970
     0.96523
     0.77752
     0.42165
     0.21830
     0.33562
     0.46467
     0.39819
     0.58981
     0.41383
     0.27305
     0.48813
     0.58981
     0.55070
     0.51551
     0.48813
     0.41774
     0.64065
     0.68757
     0.68757
     0.42165
     0.28087
     0.21048
     0.13618
     0.18311
     0.34344
     0.14400
    -0.00460
    -0.09455
    -0.27835
    -0.35656
    -0.26662
    -0.05935
    -0.06326
     0.05406
    -0.10628
    -0.05544
    -0.05935
     0.15182
     0.03841
    -0.16885
    -0.11801
    -0.81801
    -1.91298
    -2.18282
    -2.00293
    -1.65879
    -1.28338
    -1.18170
    -1.62360
    -1.74092
    -1.91690
    -2.15153
    -1.86606
    -1.58840
    -1.38114
    -1.21298
    -0.83365
    -0.21578
     0.23003
     0.64065
     0.28869
    -0.00069
     0.09316
     0.47640
     0.71104
     0.32389
     0.07361
    -0.21578
    -0.36047
    -0.38784
     0.03841
    -0.12192
    -0.44650
    -0.31745
    -0.81801
    -0.77500
     0.29651
     1.10992
     0.46467
     1.34065
     1.97808
     0.82836
     0.93003
     1.02389
     0.77752
     1.06690
     1.45406
     1.69260
     1.52836
     1.61439
     1.36411
     1.20769
     0.91830
     0.73059
     0.57026
     0.37082
     0.41774
     0.66411
     0.65629
     0.60545
     0.45294
     0.43730
     0.54679
     0.49987
     0.45685
     0.55070
     0.50769
     0.31216
     0.26523
     0.01104
     0.01886
    -0.10237
    -0.18449
    -0.09455
    -0.08673
    -0.16885
    -0.31354
    -0.41913
    -0.38784
    -0.31354
    -0.43086
    -0.28226
    -0.09064
    -0.24315
    -0.21578
    -0.24315
    -0.13756
    -0.10628
    -0.19622
    -0.14539
    -0.00851
     0.00322
    -0.05544
     0.01104
     0.15964
     0.20657
     0.22612
     0.13227
     0.28869
     0.04623
     0.08925
     0.29651
     0.21439
     0.25741
     0.14009
     0.00713
     0.14791
     0.19875
     0.06579
    -0.20796
    -0.19622
    -0.17276
    -0.12583
    -0.11410
    -0.11019
    -0.39958
    -0.43868
    -0.25097
    -0.12583
    -0.08673
    -0.16103
    -0.27835
    -0.38393
    -0.36047
    -0.30963
    -0.17667
    -0.16885
    -0.03198
    -0.05935
    -0.10237
     0.06970
     0.05406
    -0.20405
    -0.20405
    -0.14148
    -0.06326
    -0.12192
    -0.05935
    -0.04371
     0.04623
     0.21439
     0.14400
    -0.04762
     0.07361
     0.11271
    -0.27444
    -0.69287
    -0.73980
    -0.83757
    -0.44650
    -0.68114
    -0.51298
    -0.28617
     0.05797
     0.37864
     0.60545
     0.15182
     0.21048
     0.20266
     0.40601
     0.80880
     1.05908
     1.69260
     2.18143
     1.82165
     1.53618
     1.36020
     1.40322
     0.98478
     0.62501
     0.65238
     0.72277
     0.59763
     0.39819
     0.32780
     0.59763
     0.33562
    -0.08673
    -0.31354
    -0.27053
    -0.40740
    -0.18840
     0.50378
     1.17249
     1.35238
     1.66914
     1.67305
     0.86746
     0.35126
     0.47249
     0.96914
     1.27026
     1.43450
     1.30545
     0.84791
     0.75797
     0.44512
     0.19484
     0.13227
    -0.08282
    -0.19622
    -0.30181
    -0.37220
    -0.52863
    -0.41131
    -0.36047
    -0.43086
    -0.31354
    -0.16103
    -0.30181
    -0.32136
    -0.15712
     0.06188
    -0.11019
    -0.22360
    -0.12583
    -0.18840
    -0.22751
    -0.38002
    -0.44650
    -0.41913
    -0.36047
    -0.45824
    -0.43086
    -0.38393
    -0.43477
    -0.49734
    -0.42695
    -0.26270
    -0.23924
    -0.35656
    -0.30572
    -0.37611
    -0.23142
    -0.13756
    -0.31354
    -0.26270
    -0.04762
     0.09316
    -0.07500
    -0.09455
    -0.16885
    -0.14148
    -0.27053
     0.03841
     0.00713
    -0.05935
     0.04623
     0.05014
    -0.05544
     0.11271
     0.03059
     0.23785
     0.35908
     0.49987
     0.45294
     0.46076
     0.47640
     0.57417
     0.64847
     1.02389
     0.99260
     0.79316
     0.85573
     0.91439
     0.86746
     0.79707
     0.68366
     0.52333
     0.36690
     0.27305
     0.19484
     0.20657
     0.19484
     0.17919
    -0.09064
    -0.13756
     0.09707
    -0.07108
    -0.00460
     0.31998
     0.52333
     0.44121
     0.03059
    -0.99008
    -1.84650
    -1.64315
    -0.56382
    -0.15712
    -0.28617
    -0.96662
    -1.61969
    -2.08114
    -2.23365
    -1.91298
    -1.47108
    -1.38505
    -1.47891
    -1.03310
    -0.99399
    -1.17388
    -1.22472
    -1.15824
    -1.04874
    -0.43086
     0.04623
     0.33562
     0.41383
     0.23394
     0.12836
    -0.14148
    -0.23924
    -0.19231
    -0.05544
     0.12445
     0.03450
     0.05797
     0.08143
     0.23003
     0.45685
     0.67193
     0.63283
     1.05126
     0.97696
    -0.11019
    -0.36829
    -0.25879
     0.53897
     0.81663
     0.75406
     1.13730
     1.71998
     1.60657
     0.40601
     0.13227
    -0.09846
    -0.20013
    -0.06717
     0.53506
     0.94568
     1.01216
     0.81271
     0.90657
     0.10880
     0.02277
    -0.15712
     0.04623
     0.38255
     0.32389
     0.45685
     0.53115
     0.25350
    -0.00069
    -0.43086
    -0.58338
    -0.67332
    -0.79064
    -0.89231
    -0.76717
    -1.23645
    -1.46717
    -1.37332
    -1.16215
    -0.89622
    -0.96662
    -1.18952
    -1.18952
    -1.09176
    -0.97444
    -0.79455
    -0.54818
    -0.33701
    -0.28226
    -0.29790
    -0.02807
     0.10880
     0.07752
     0.10880
     0.14791
     0.16355
     0.12836
     0.17528
     0.21048
     0.33171
     0.59372
     0.67193
     0.61327
     0.64456
     0.76188
     0.86746
     0.90657
     1.06690
     0.99651
     1.14512
     1.16076
     1.14512
     1.25461
     1.59875
     1.63003
     1.57528
     1.49316
     1.41104
     1.43450
     1.61048
     1.64959
     1.62221
     1.46579
     1.66523
     1.52445
     1.42668
     1.37584
     1.07864
     0.96132
     0.72277
     0.68757
     0.47640
     0.23394
     0.09316
    -0.10237
    -0.14148
    -0.07500
     0.19093
    -0.07108
    -0.18058
    -0.39567
    -0.50907
    -0.20013
    -0.05153
    -0.06326
    -0.62248
    -1.71354
    -2.23757
    -1.37723
    -0.25879
    -0.32919
    -1.04092
    -1.66271
    -1.90125
    -2.08896
    -2.06159
    -1.53365
    -1.40851
    -1.19734
    -1.09567
    -0.89231
    -1.04483
    -1.02136
    -0.97835
    -0.76326
    -0.50907
    -0.38784
    -0.15321
     0.20266
     0.22612
    -0.39958
    -0.60293
    -0.43086
    -0.52472
    -0.33310
    -0.38002
    -0.68896
    -0.77500
    -0.64203
     0.09707
     0.34735
     0.99651
     1.14121
    -0.05935
     0.09316
    -0.02025
     0.40210
     0.61327
     1.27808
     2.09931
     1.77082
     1.37584
     0.95350
     0.81663
     0.75797
     1.05126
     1.31718
     1.28590
     1.30154
     1.17249
     0.77361
     0.61327
     0.51942
     0.21048
     0.23785
     0.15182
     0.04623
     0.16355
    -0.02807
     0.37864
     0.36690
    -0.32136
    -0.47779
    -0.45041
    -0.36829
    -0.35265
    -0.46997
    -0.62639
    -0.48561
    -0.40740
    -0.04762
     0.01886
    -0.12974
    -0.23533
    -0.33310
    -0.46997
    -0.48952
    -0.50907
    -0.38784
    -0.27835
    -0.28617
    -0.34092
    -0.51298
    -0.51689
    -0.42304
    -0.43086
    -0.59120
    -0.36438
    -0.35656
    -0.45041
    -0.20796
    -0.09064
     0.01495
     0.06188
     0.28478
     0.38646
     0.42947
     0.40601
     0.36690
     0.41774
     0.53897
     0.64456
     0.53506
     0.66020
     0.58199
     0.42947
     0.50378
     0.39037
     0.31216
     0.20266
     0.27305
     0.28869
     0.30433
     0.35517
     0.38255
     0.43730
     0.38255
     0.43730
     0.47249
     0.61327
     0.66802
     0.60545
     0.83618
     0.98478
     0.84791
     0.62501
     0.58981
     0.66020
     0.83618
     0.82054
     0.64847
     0.68757
     0.56635
     0.47249
     0.39819
     0.32780
     0.53506
     0.37864
     0.49987
     0.55070
     0.48422
     0.27305
    -0.45041
    -2.22583
    -3.29343
    -1.96773
    -0.57164
    -0.32919
    -0.66550
    -1.65488
    -2.77723
    -2.74986
    -1.98338
    -1.84650
    -1.50237
    -1.50628
    -1.09958
    -0.58729
    -0.29008
    -0.32136
     0.29651
     0.67584
     0.74232
     0.29260
    -0.07891
    -0.32527
    -0.53254
    -0.45041
     0.46076
     1.04735
     1.01998
     1.84512
     1.71216
     1.20378
     0.56635
    -0.19231
     0.54679
     1.06299
     1.31718
     1.90769
     2.15797
     2.15015
     1.69260
     1.17249
     0.82054
     0.64065
     0.31998
     0.34735
     0.29260
     0.14400
    -0.14930
    -0.34483
    -0.20405
    -0.01634
     0.08534
    -0.34092
    -0.32136
    -0.18058
    -0.28617
    -0.22751
    -0.06717
    -0.05153
    -0.13365
    -0.13756
    -0.03980
    -0.03198
    -0.01634
    -0.24315
    -0.20405
    -0.01243
     0.17137
     0.22612
     0.12054
     0.05406
    -0.04371
    -0.07108
    -0.14148
     0.10880
    -0.10237
    -0.23533
    -0.23924
    -0.36438
    -0.39567
    -0.57164
    -0.66550
    -0.64203
    -0.66159
    -0.62248
    -0.77108
    -0.90405
    -0.79846
    -0.87276
    -0.79846
    -0.61857
    -0.53645
    -0.61075
    -0.57946
    -0.57164
    -0.36438
    -0.32919
    -0.46997
    -0.58338
    -0.52472
    -0.51689
    -0.27053
     0.00713
     0.20657
     0.22612
     0.09707
     0.06579
     0.23003
     0.19875
     0.35126
     0.48422
     0.59763
     0.60154
     0.74623
     0.69931
     0.72668
     0.66020
     0.55461
     0.43338
     0.27305
     0.22612
     0.21048
     0.06579
     0.26914
     0.08143
     0.07752
     0.12445
     0.11663
     0.15182
     0.19484
     0.18311
     0.35908
     0.45685
     0.60545
     0.28087
     0.18311
     0.19093
     0.26523
     0.10489
     0.28869
     0.17137
    -0.01634
    -0.08282
    -0.00851
    -0.05935
    -0.28226
    -0.49734
    -0.83757
    -1.17388
    -1.69008
    -1.69008
    -1.46717
    -1.19734
    -1.22472
    -2.10069
    -2.13589
    -1.90516
    -2.08505
    -1.36159
    -1.15041
    -1.25600
    -1.20907
    -1.50237
    -1.12695
    -0.43086
    -0.18058
     0.05797
     0.54679
     0.54679
     0.42947
     0.21439
     0.01495
     0.05014
    -0.01634
     0.39037
     1.01607
     0.43338
    -0.37611
     0.55070
     1.98199
     1.60657
     0.19875
    -0.14930
     0.28087
     0.69540
     1.10992
     1.30936
     1.37975
     1.55964
     1.66132
     1.60266
     1.56746
     1.04735
     0.87528
     1.13730
     1.06690
     1.19987
     1.04735
     1.00433
     0.85964
     0.80098
     0.66411
     0.59372
     0.48031
     0.55852
     0.36690
     0.24959
     0.41383
     0.44512
     0.26132
     0.08143
    -0.14148
    -0.24706
    -0.10628
    -0.15712
    -0.06326
    -0.14148
    -0.06326
    -0.14148
    -0.11801
    -0.04371
    -0.01243
    -0.27835
    -0.37611
    -0.51298
    -0.25097
    -0.10237
    -0.19622
    -0.08673
    -0.01634
     0.04623
     0.05797
     0.05406
     0.05014
     0.00322
    -0.07500
     0.09707
     0.41774
     0.21439
     0.23003
     0.18702
     0.12445
     0.31607
     0.37864
     0.48422
     0.47249
     0.46076
     0.35908
     0.23003
     0.36690
     0.35126
     0.23394
     0.16355
     0.52724
     0.35908
     0.24176
    -0.00460
    -0.20013
    -0.20796
    -0.06717
     0.01104
    -0.20405
    -0.26662
    -0.26270
    -0.17667
    -0.24706
    -0.23142
    -0.26662
    -0.38002
    -0.15321
     0.01495
    -0.11019
     0.03450
     0.06579
     0.05406
     0.07752
     0.15182
     0.21439
     0.31607
     0.30042
     0.38646
     0.37082
     0.48031
     0.27305
     0.23785
     0.26523
     0.28087
     0.16355
     0.15182
     0.13227
     0.05406
    -0.14930
    -0.96270
    -1.35377
    -1.20125
    -0.86494
    -0.81410
    -1.23645
    -1.71745
    -1.54930
    -1.09567
    -0.90796
    -0.40349
    -0.39958
    -0.70460
    -0.72807
    -0.73198
    -0.43086
    -0.17276
     0.20657
     0.50769
     0.64456
     0.84791
     0.62501
     0.35908
     0.04623
    -0.09455
    -0.35656
    -0.12192
    -0.16494
     0.02277
     0.28087
     0.09707
    -0.45432
    -0.84930
    -0.75935
    -0.46606
    -0.63421
    -0.73198
    -0.19622
     1.07082
     2.16579
     3.06523
     2.63506
     0.48813
    -0.14930
     0.26132
     1.13730
     1.93897
     2.32612
     2.44344
     1.86467
     1.42277
     0.92221
     0.49204
     0.35126
     0.05797
    -0.23924
    -0.46215
    -0.67332
    -0.91969
    -0.82974
    -1.04092
    -0.94706
    -0.93924
    -0.67723
    -0.77108
    -0.73980
    -0.78282
    -0.77108
    -0.70069
    -0.55209
    -0.49343
    -0.58338
    -0.47388
    -0.46606
    -0.41522
    -0.19622
    -0.22360
    -0.31745
    -0.27053
    -0.28617
    -0.36829
    -0.39958
    -0.33701
    -0.08282
    -0.19622
    -0.19231
    -0.26270
    -0.09455
    -0.03198
     0.09707
     0.07361
     0.33171
     0.26132
     0.07752
     0.13227
     0.10098
     0.24959
     0.20266
     0.18702
     0.24959
     0.22612
     0.17528
     0.21439
     0.19484
     0.07752
    -0.00851
    -0.16885
    -0.08673
     0.03450
    -0.09846
    -0.10237
    -0.15712
    -0.18058
     0.03450
     0.21830
     0.29260
     0.39819
     0.37473
     0.19093
     0.03059
     0.16746
     0.79316
     1.11774
     1.28590
     1.56355
     1.29763
     1.01216
     0.94568
     0.82836
     0.92221
     1.17249
     1.05126
     1.04735
     0.83618
     0.57417
     0.40992
     0.57808
     0.66411
     0.66802
     0.45685
     0.06579
    -0.98617
    -1.94427
    -1.77220
    -1.02527
    -0.54036
    -1.11913
    -1.43980
    -1.73701
    -2.45265
    -2.31578
    -2.69902
    -2.67947
    -2.23757
    -1.93254
    -2.12807
    -1.70181
    -1.39678
    -1.16997
    -0.92360
    -1.07611
    -1.18561
    -0.86494
    -0.61466
    -0.14539
     0.21830
     0.12836
    -0.04762
    -0.25488
    -0.38002
    -0.31354
    -0.50516
    -0.27835
    -0.05935
    -0.23142
    -0.22751
    -0.29008
    -0.31745
    -0.34483
    -0.54036
    -0.83365
    -0.43477
    -0.17667
     0.24959
     0.24568
    -0.05935
    -0.04371
     0.12054
     0.28869
     0.61718
     0.38646
     0.37864
     0.14009
     0.70713
     0.80098
     1.10601
     1.23115
     1.12947
     0.74232
     0.73059
     0.76579
     0.94568
     0.77361
     0.18702
    -0.25879
     0.19875
     0.45685
     0.21830
     0.58981
     0.17528
    -0.23533
    -0.70851
    -1.02527
    -0.54818
     0.31216
     0.51551
     0.38255
     0.17137
     0.27696
     0.23394
    -0.08282
     0.07361
     0.32780
     0.56244
     1.18031
     1.59875
     1.76690
     1.59875
     1.30545
     1.14512
     1.21942
     1.40322
     1.63394
     1.84903
     1.93506
     1.98590
     2.04456
     1.86076
     1.83339
     1.37193
     1.32109
     1.14903
     0.86746
     0.54679
     0.62501
     0.39037
     0.29260
     0.21439
     0.15964
    -0.20405
    -0.35265
    -0.35265
    -0.24315
    -0.21187
    -0.01634
    -0.14930
    -0.00851
     0.18311
     0.21830
     0.35908
     0.26914
     0.26914
     0.26132
     0.25350
     0.23785
     0.24176
     0.18311
     0.16746
     0.19875
    -0.03980
     0.13227
     0.04232
    -0.03589
     0.06579
     0.14791
     0.25741
     0.33953
     0.22612
     0.27696
     0.34344
     0.42165
     0.44903
     0.48422
     0.30825
     0.24959
    -0.00460
    -0.03198
     0.05014
     0.07752
     0.24959
     0.05014
    -0.27835
    -0.78282
    -1.51801
    -1.65879
    -1.43198
    -1.29120
    -1.65488
    -2.19064
    -2.27276
    -1.83477
    -2.54259
    -2.56606
    -2.40572
    -2.55433
    -3.04315
    -3.60628
    -2.95712
    -2.21019
    -1.89734
    -2.04595
    -2.06941
    -1.71745
    -1.40069
    -1.26382
    -0.61857
    -0.23533
    -0.16885
    -0.26662
     0.18311
     0.35908
     0.11663
     0.22221
     0.12054
     0.19093
     0.36299
     0.29651
     0.31216
     0.55461
     0.28869
    -0.17276
    -0.35265
    -0.30963
    -0.33701
    -0.44259
    -0.11801
    -0.00460
    -0.11410
     0.12054
     0.12054
     0.30042
     0.08143
     0.04623
     0.27696
     0.65629
     0.43338
     0.34735
     0.58981
     0.91439
     0.44903
    -0.02807
     0.24176
     0.10489
    -0.11019
    -0.22360
    -0.50125
    -0.24706
    -0.09064
    -0.44259
    -0.37611
    -0.06717
    -0.23533
    -0.30963
    -0.20013
    -0.01634
     0.09316
     0.15573
     0.30042
     0.72277
     0.66802
     0.78925
     1.02389
     1.10210
     1.17249
     1.19204
     1.06299
     1.18031
     1.21942
     1.23115
     1.07473
     0.98478
     0.92612
     1.03171
     0.99651
     1.22333
     1.07473
     1.02780
     1.15294
     0.99260
     0.72668
     0.66411
     0.58981
     0.52333
     0.69149
     0.66802
     0.53506
     0.57026
     0.56244
     0.46858
     0.26914
     0.33171
     0.37864
    -0.10628
    -0.07500
    -0.03198
     0.03059
     0.07752
     0.14400
     0.05406
     0.04232
     0.01495
     0.21048
     0.31216
     0.13227
    -0.14539
    -0.28226
     0.01104
     0.31998
     0.11271
     0.24568
     0.28087
     0.22612
     0.36299
     0.49595
     0.52724
     0.36299
     0.30433
     0.42947
     0.59372
     0.84791
     0.88311
     0.94177
     0.90657
     1.30936
     1.24679
     0.97696
     1.11774
     1.30545
     1.48925
     1.63003
     1.46579
     0.96523
    -0.03980
    -1.11913
    -2.15544
    -1.93254
    -1.47500
    -1.58058
    -2.17500
    -2.58170
    -2.77723
    -3.08226
    -2.87891
    -2.60125
    -2.80069
    -2.91410
    -2.93757
    -2.58561
    -2.16326
    -2.12025
    -2.02248
    -1.27555
    -0.24706
    -0.48561
    -0.86103
    -1.32639
    -1.52974
    -1.09958
    -0.73589
    -0.36438
    -0.20405
    -0.09846
    -0.78282
     0.03450
    -0.02025
    -0.35265
     0.23394
     0.44121
     0.47640
     0.35517
     1.00433
     1.79037
     2.04456
     1.73562
     0.76579
     0.43338
     0.54679
     0.49595
     0.70322
     0.64065
     1.40713
     1.67696
     1.00042
     0.36299
     0.23785
    -0.06326
     0.01495
     0.17919
     0.46076
     0.38255
     0.06188
    -0.19231
    -0.31354
    -0.23533
    -0.10237
    -0.11410
     0.22221
     0.53506
     0.65238
     0.72668
     0.75014
     0.69931
     0.80489
     0.84400
     1.12947
     1.25070
     1.20769
     1.31718
     1.23115
     1.16858
     1.14903
     1.01998
     0.92221
     0.99260
     1.07082
     0.99651
     0.96914
     0.85573
     0.73841
     0.51942
     0.55070
     0.59372
     0.49987
     0.62109
     0.76970
     0.62501
     0.65238
     0.59372
     0.49595
     0.36690
     0.25741
     0.17528
     0.22221
     0.23394
     0.06579
     0.08143
     0.23003
     0.59763
     0.44512
     0.41774
     0.50378
     0.31216
     0.20266
     0.11663
     0.28478
     0.26132
     0.30042
     0.21439
     0.02668
    -0.04762
    -0.05935
    -0.29008
    -0.52081
    -0.64986
    -0.79064
    -1.06829
    -0.93142
    -0.94315
    -0.75935
    -0.68114
    -0.50125
    -0.30572
    -0.25097
    -0.09064
     0.07752
     0.15182
     0.31998
     0.55070
     0.67584
     0.91439
     1.14512
     1.11774
     1.21942
     1.30154
     1.27417
     1.05908
     1.01216
     0.96523
     0.84009
     0.20657
    -0.54818
    -1.24427
    -1.33421
    -1.15433
    -1.26382
    -1.10740
    -1.06438
    -1.42025
    -1.69399
    -2.10460
    -2.49958
    -2.11243
    -1.67444
    -1.42416
    -1.32248
    -1.39678
    -1.34595
    -1.02919
    -0.76717
    -0.81801
    -1.12695
    -1.55712
    -1.68226
    -0.97835
    -0.17276
    -0.15321
    -0.61857
    -1.01354
    -1.56494
    -1.69399
    -1.60014
    -1.11131
    -0.03980
     0.43338
    -0.00460
     1.30545
     1.61830
     1.31327
     1.10601
     0.75406
     0.76188
     0.53506
     0.88702
     1.40322
     1.89596
     2.07975
     2.15797
     1.74344
     0.81271
     0.40992
     0.21830
     0.40601
     0.80098
     1.07082
     0.75797
     0.51551
     0.19093
     0.37864
     0.39428
     0.35908
     0.15573
     0.10880
    -0.07891
     0.01495
    -0.00460
    -0.12974
    -0.18840
    -0.40740
    -0.40740
    -0.34092
    -0.33701
     0.39037
     0.04623
    -0.03198
     0.00713
     0.11271
     0.10098
     0.14791
     0.24176
     0.38255
     0.44903
     0.52724
     0.47249
     0.41774
     0.35517
     0.31998
     0.21830
     0.45294
     0.23394
     0.24959
     0.32389
     0.42556
     0.50378
     0.46858
     0.51551
     0.58590
     0.59372
     0.56635
     0.59372
     0.60545
     0.65238
     0.71495
     0.48031
     0.58590
     0.38255
     0.17919
     0.29651
     0.50378
     0.64456
     0.53897
     0.26523
     0.08143
     0.18702
     0.21439
     0.08143
    -0.12974
    -0.22751
    -0.23924
    -0.38002
    -0.41131
    -0.36047
    -0.54427
    -0.53254
    -0.30572
    -0.25097
    -0.43086
    -0.44259
    -0.40740
    -0.12192
     0.10880
     0.34344
     0.47249
     0.58590
     0.69149
     0.87137
     0.97696
     1.21942
     1.16076
     1.25461
     1.37975
     1.32892
     0.77752
    -0.22751
    -0.76326
    -0.72416
    -0.66550
    -0.82974
    -1.45153
    -1.88952
    -2.25712
    -2.47611
    -2.53477
    -2.19846
    -2.50349
    -2.92583
    -2.57388
    -2.39008
    -1.93645
    -1.84650
    -1.74874
    -1.24036
    -0.75153
    -0.51689
    -0.55991
    -0.27835
    -0.17667
    -0.23142
    -0.35265
    -0.13756
    -0.10237
    -0.15712
    -0.14148
     0.11271
     0.13618
    -0.13365
    -0.49734
    -0.68505
    -0.49734
    -0.63812
    -0.28226
    -0.09846
    -0.01243
     0.28869
     0.57026
     0.60154
     1.21942
     0.14009
    -1.41243
    -1.08393
    -0.50907
     0.44121
     0.65629
     0.45685
    -0.07108
    -0.43477
    -0.70460
    -0.80628
    -0.73980
    -0.86885
    -0.37220
     0.36299
     0.28087
    -0.26270
    -0.48561
    -0.28617
    -0.11019
    -0.00851
     0.10880
     0.17919
     0.12054
     0.14009
    -0.02807
    -0.24315
    -0.34092
    -0.25879
    -0.26662
     0.01495
     0.29260
     0.19093
    -0.20796
    -0.12192
     0.03450
     0.48813
     0.72277
     0.79707
     0.88702
     0.90657
     0.82836
     0.93003
     1.06690
     1.01998
     0.93003
     0.89484
     1.05126
     0.96132
     0.58199
     0.38255
     0.42556
     0.48422
     0.44903
     0.45294
     0.55852
     0.73841
     0.86746
     1.16467
     1.42668
     1.52836
     1.48925
     1.41104
     1.37584
     1.88813
     2.37696
     2.66244
     2.41998
     2.31439
     2.12668
     2.11495
     1.78255
     1.57137
     1.76299
     1.37975
     0.94959
     0.65238
     0.37864
     0.00713
    -0.27444
    -0.15321
    -0.45432
    -0.71634
    -0.67332
    -0.57164
    -0.65768
    -0.40740
    -0.27835
    -0.25879
    -0.16494
    -0.20405
    -0.52081
    -0.60293
    -0.58729
    -0.65768
    -0.71634
    -0.52081
    -0.58338
    -1.45544
    -1.60796
    -1.78002
    -1.97555
    -2.10069
    -1.99902
    -2.06550
    -1.88952
    -1.67053
    -1.51019
    -1.31466
    -1.33421
    -1.28338
    -1.23645
    -1.05656
    -0.70460
    -0.70851
    -0.75544
    -0.40740
    -0.05153
    -0.14539
    -0.40740
    -0.60293
    -0.89231
    -0.75153
    -0.63421
    -0.70851
    -0.99399
    -0.80628
    -0.68114
    -0.98226
    -0.57164
    -0.95488
    -1.10740
    -0.62248
    -0.32527
    -0.35656
    -0.66159
    -0.83365
    -0.71634
    -0.40740
    -0.14930
    -0.11019
     0.11271
     0.46858
     0.74232
     0.73450
     0.82836
     0.75406
     0.45685
     0.41774
     0.77361
     1.13339
     1.19987
     1.01216
     1.19596
     0.82445
     1.45406
     2.24791
     1.57528
     0.30825
    -0.35265
     0.59763
     2.49819
     0.58199
    -0.23533
     0.20266
     0.21439
     0.15964
     0.05406
    -0.18840
    -0.49734
    -0.66550
    -0.96270
    -1.13477
    -1.39678
    -1.52974
    -1.78784
    -2.08896
    -1.81913
    -1.04483
    -0.58729
    -0.14539
    -0.22360
    -0.44259
    -0.61857
    -0.40740
     0.07361
     0.24959
     0.67975
     1.03562
     1.14512
     1.66132
     1.82165
     1.46188
     1.04344
     1.31718
     1.48925
     1.66914
     1.46579
     1.14903
     1.21942
     1.39149
     1.60657
     1.51663
     1.38366
     1.12165
     0.97305
     0.96523
     1.17249
     1.05126
     0.75014
     0.84009
     0.98869
     0.72668
     0.69149
     0.52333
     0.53897
     0.58981
     0.81271
     0.77361
     0.54288
     0.39428
    -0.00851
    -0.12974
    -0.02025
    -0.11801
    -0.40349
    -0.37611
    -0.30572
    -0.57946
    -0.74371
    -1.06829
    -1.11522
    -0.94706
    -0.83365
    -0.69678
    -0.80237
    -0.95488
    -0.97835
    -1.05265
    -1.00963
    -0.61466
    -0.46215
    -0.97444
    -1.09567
    -1.66271
    -1.79567
    -1.80349
    -1.40069
    -0.81410
    -0.67723
    -0.81801
    -0.97444
    -1.22472
    -1.25600
    -1.16997
    -0.73980
    -0.50516
    -0.25879
    -0.00851
     0.41774
     0.25741
     0.08534
     0.03841
    -0.05153
     0.04623
    -0.20405
    -0.34092
    -0.33310
    -0.33701
    -0.66159
    -1.05265
    -0.99008
    -1.00963
    -0.97835
    -1.09958
    -1.19734
    -1.32639
    -1.26773
    -0.72025
    -0.30963
    -0.03980
    -0.04762
    -0.05544
    -0.29790
    -0.37220
    -0.27444
     0.16746
     0.68366
     0.94177
     0.80880
     0.77752
     0.97696
     1.10992
     0.74232
     0.87920
     0.79707
     0.97696
     0.76970
     1.21942
     1.72780
     1.72780
     0.75014
     0.73841
     0.78143
     0.91048
     1.07864
     0.90657
     0.56244
     0.18702
    -0.02807
    -0.00851
     0.11663
     0.08534
    -0.23924
    -0.52472
    -0.82583
    -0.98617
    -0.72416
    -0.66159
    -0.70851
    -0.77108
    -0.62248
    -0.46215
    -0.35656
     0.26523
     0.71886
     0.74623
     0.67193
     0.51160
     0.36690
     0.41383
     0.63283
     0.64456
     0.97696
     1.20769
     1.16467
     1.19204
     1.34456
     1.37193
     1.00433
     0.57417
     0.65629
     0.71495
     0.84009
     0.94568
     0.85182
     0.96523
     0.84400
     1.07082
     1.22333
     1.07082
     0.82054
     0.55852
     0.68366
     0.77752
     0.69149
     0.49595
     0.44903
     0.31998
     0.42165
     0.74232
     0.78534
     0.55852
     0.52724
     0.50769
     0.58199
     0.53897
     0.33171
     0.37082
     0.51160
     0.45294
     0.53115
     0.14400
     0.22612
    -0.02416
    -0.27444
    -0.28226
    -0.29008
    -0.22751
    -0.17667
    -0.14539
     0.03059
    -0.11410
    -0.16885
    -0.32136
    -0.42304
    -0.41913
    -0.13365
    -0.38002
    -0.85712
    -1.34203
    -1.72527
    -2.16717
    -2.69511
    -2.34706
    -1.88952
    -1.76829
    -2.14371
    -2.71075
    -3.40293
    -4.06382
    -3.23477
    -1.97947
    -1.60796
    -1.68226
    -1.68226
    -1.44762
    -1.14259
    -0.78673
    -0.36438
    -0.07108
    -0.49343
    -0.73198
    -0.68896
    -0.21969
    -0.01634
    -0.52863
    -1.20125
    -1.88170
    -1.67444
    -1.34203
    -0.96270
    -0.38784
    -0.43477
    -0.72807
    -1.09958
    -1.31857
    -1.43198
    -0.30963
     0.70713
     0.55852
     0.44903
     0.96523
     0.94177
     0.87920
     1.05517
     1.31718
     1.97417
     2.14232
     1.91942
     1.98590
     2.23227
     2.04847
     1.72780
     1.50098
     1.82165
     1.96635
     1.81774
     1.34065
     1.09819
     1.01998
     0.99260
     1.04735
     0.87137
     0.67193
     0.39037
     0.06970
     0.07361
     0.17528
     0.39819
     0.31607
    -0.02025
    -0.21969
     0.15573
     0.62501
     0.92612
     0.95350
     1.08646
     0.89875
     1.08255
     1.12556
     1.15685
     1.24288
     1.10992
     1.08646
     1.16467
     1.42668
     1.37584
     1.11383
     1.02389
     0.91439
     0.61718
     0.33953
     0.38646
     0.73450
     1.06299
     1.10210
     1.18813
     0.60936
     0.49595
     0.40210
     0.42165
     0.55070
     0.67975
     0.89484
     0.82445
     0.70713
     0.62892
     0.42947
     0.19093
    -0.08282
    -0.40349
    -0.61075
    -0.59120
    -0.74762
    -0.84539
    -0.65768
    -0.66159
    -0.77500
    -0.91969
    -0.99008
    -0.86494
    -0.75153
    -0.46997
    -0.41522
    -0.34092
    -0.14930
     0.31607
     0.49204
     0.51551
     0.46858
     0.32780
     0.23003
     0.26132
     0.31607
     0.24568
    -0.00069
    -0.09846
    -0.20405
    -0.20013
    -0.23924
    -0.12192
    -0.30572
    -0.60293
    -1.23645
    -1.59622
    -1.01745
    -0.81801
    -0.59511
    -0.16103
     0.19093
    -0.09064
    -0.91187
    -1.24427
    -1.47108
    -1.56103
    -1.95600
    -1.83868
    -1.52192
    -1.42807
    -1.31075
    -1.47500
    -1.92081
    -2.39399
    -2.25712
    -2.28840
    -2.37444
    -1.94427
    -1.17779
    -1.54539
    -1.64315
    -1.17779
    -1.13477
    -0.82192
    -0.40740
    -0.41522
    -0.89231
    -1.10740
    -0.72807
     0.03059
    -0.33310
    -0.09455
     0.33171
     0.62501
     0.71886
     0.79707
     0.64847
     1.09037
     1.19596
     1.05517
     1.29763
     0.96523
     0.48422
     1.14903
     1.46579
     1.97026
     2.04456
     1.65350
     1.17249
     0.68757
     0.25741
     0.33171
     0.42556
     0.37473
     0.48813
     0.68757
     0.35908
     0.32780
     0.13227
     0.08925
    -0.07108
     0.12836
    -0.02025
    -0.14930
    -0.28617
    -0.28617
     0.09707
     0.32389
     0.67193
     0.99651
     1.03562
     1.12947
     1.00825
     0.93394
     0.91830
     0.93394
     0.91048
     1.33283
     1.46579
     1.21160
     1.14121
     0.87920
     0.76188
     0.70713
     0.71495
     0.67975
     0.62109
     0.73059
     0.76188
     0.64847
     0.39819
     0.56244
     0.68366
     1.11383
     1.35238
     1.04344
     1.05908
     1.01998
     1.06299
     1.10210
     1.12556
     1.14121
     1.06690
     0.97305
     0.91830
     0.98087
     0.89093
     0.57808
     0.17919
     0.02668
     0.09707
    -0.03980
     0.00713
    -0.00460
    -0.18449
    -0.46215
    -0.73589
    -1.04483
    -1.05656
    -1.09176
    -1.12304
    -1.32248
    -1.40851
    -1.51410
    -1.74092
    -1.69399
    -1.18170
    -1.02919
    -0.86885
    -0.74371
    -0.88058
    -0.86494
    -1.13086
    -1.02136
    -0.84539
    -0.43868
    -0.27053
    -0.02416
     0.33953
     0.54679
     0.63674
     0.22221
    -0.13756
    -0.10237
     0.03059
     0.11663
     0.33171
     0.48031
     0.32780
    -0.14148
    -0.75153
    -0.75935
    -0.75153
    -0.74762
    -0.85712
    -1.37332
    -1.94818
    -2.30014
    -2.57388
    -2.37053
    -2.15935
    -2.00293
    -2.28058
    -2.54259
    -2.27667
    -2.02639
    -1.43198
    -1.08784
    -1.63924
    -2.05377
    -1.93254
    -1.41243
    -1.06829
    -1.19343
    -0.86494
     0.43730
     0.30433
    -0.52472
    -0.46997
    -0.37611
     0.25741
     0.45294
     0.53897
     0.19875
    -0.11019
     0.35908
     0.83227
     1.34456
     2.24009
     1.45406
     0.74623
     0.00713
    -0.41913
     0.87137
     1.99372
     1.28590
     0.42947
     0.25350
     0.23394
     0.48422
     0.59372
     0.40601
     0.33171
     0.37473
     0.35517
     0.17137
     0.04232
     0.25350
     0.38646
     0.25741
     0.20266
     0.08143
     0.13618
     0.26523
     0.60545
     0.68366
     0.64065
     0.66020
     0.85573
     0.86746
     0.93394
     0.93785
     0.96523
     1.17640
     1.44232
     1.19204
     1.15294
     1.01998
     0.75797
     0.67584
     0.79707
     0.67584
     0.84400
     0.91830
     0.91830
     0.87528
     0.87920
     0.70713
     0.57808
     0.43730
     0.61718
     0.66411
     0.86355
     1.14121
     1.10601
     0.96523
     0.91830
     0.68757
     0.68366
     0.59763
     0.67975
     0.63283
     0.80880
     0.69149
     0.62501
     0.27696
     0.45685
     0.37082
     0.24959
     0.28087
     0.11271
     0.09316
    -0.01243
    -0.06717
    -0.08282
    -0.16885
    -0.36438
    -0.30181
    -0.45041
    -0.48952
    -0.42695
    -0.67332
    -0.48170
    -0.14930
    -0.05544
     0.13227
    -0.01634
    -0.40740
    -0.81019
    -0.98226
    -0.91969
    -0.76717
    -0.71634
    -0.46606
    -0.65377
    -1.10740
    -1.34595
    -1.08393
    -1.11913
    -1.08002
    -1.39287
    -1.55321
    -1.53757
    -1.16215
    -0.85712
    -0.76326
    -0.60293
    -0.46215
    -0.52081
    -0.68896
    -1.00572
    -0.84539
    -0.66159
    -0.59511
    -0.76717
    -0.86885
    -1.18952
    -1.22081
    -1.00181
    -0.98226
    -0.64594
    -0.86494
    -1.10740
    -1.15041
    -1.23254
    -0.98617
    -0.91187
    -0.78282
    -0.31745
    -0.04762
    -0.14539
     0.17919
    -0.21187
    -0.96270
    -0.86103
    -1.21298
    -1.15824
    -0.46997
    -0.29790
     0.19093
    -0.07891
    -1.57667
    -2.69120
    -3.89176
    -2.52695
     0.84400
     0.89875
     1.03562
     0.23394
    -0.76717
    -1.42025
    -0.26270
     1.38366
     1.39149
     1.14903
     1.61830
     1.79819
     1.50098
     1.47361
     1.71216
     1.54400
     1.19596
     0.93003
     0.55461
     0.73059
     0.53506
     0.69931
     0.60545
     0.38646
     0.19875
     0.21830
     0.64065
     1.11774
     1.55182
     1.16076
     1.01216
     1.05126
     1.02780
     1.03562
     0.99260
     1.54009
     1.36020
     1.28590
     1.15685
     0.93785
     0.98478
     1.14121
     1.52054
     1.60657
     0.97696
     0.60936
     0.43338
     0.37082
     0.84400
     1.16076
     1.08255
     1.28199
     1.23897
     0.71886
     0.73450
     0.73841
     0.83618
     0.75014
     0.54288
     0.76579
     0.64065
     0.59372
     0.59372
     0.73841
     0.68757
     0.57417
     0.33562
     0.28087
     0.22612
    -0.12974
    -0.14930
    -0.00069
    -0.03198
    -0.20405
    -0.36047
    -0.37220
    -0.31354
    -0.35656
    -0.45041
    -0.48952
    -0.59120
    -0.55991
    -0.39175
    -0.28226
     0.14791
     0.29260
     0.48422
     0.26914
     0.05797
    -0.18058
    -0.26662
    -0.21578
     0.08143
     0.18311
    -0.09064
    -0.25097
    -0.30181
    -0.53645
    -0.79455
    -1.04092
    -0.93142
    -1.32639
    -1.93645
    -1.86215
    -1.68226
    -1.81913
    -1.91690
    -2.12025
    -2.24930
    -2.78114
    -2.53477
    -1.90907
    -1.58840
    -1.48673
    -1.87779
    -1.93645
    -1.76438
    -1.14259
    -0.98226
    -0.75544
    -0.57164
    -0.53254
    -0.45824
    -0.62639
    -0.46997
    -0.21187
    -0.09846
    -0.67332
    -1.19734
    -0.64594
    -0.21187
    -0.43477
    -0.76717
    -0.59902
    -0.72025
    -0.52081
    -0.25488
    -0.55600
    -0.48952
    -0.22751
    -0.20013
     0.58981
     1.17640
     0.98478
     0.90657
    -0.11019
     0.47249
     1.37584
     1.70825
     1.77082
     0.96132
    -0.14148
     0.31216
     1.45406
     1.44232
     0.79316
     0.39819
     0.75406
     0.83227
     0.24959
    -0.03589
     0.17528
     0.25350
    -0.05935
    -0.30963
    -0.46606
    -0.70460
    -0.94315
    -0.74371
    -0.68114
    -0.62248
    -0.27053
    -0.19622
    -0.08673
    -0.30963
    -0.57946
    -0.29790
     0.04232
     0.12836
     0.28087
     0.52333
     0.78925
     1.34847
     1.95461
     2.84232
     2.85015
     2.50992
     1.99763
     1.61048
     1.70434
     2.10713
     2.31048
     2.17361
     1.86858
     1.56355
     1.06299
     0.97696
     0.80098
     0.82445
     0.53115
     0.21048
     0.09316
    -0.03980
    -0.27835
    -0.51689
    -0.54818
    -0.43477
    -0.15321
    -0.03589
     0.17919
     0.28869
     0.28478
     0.13227
    -0.02416
     0.23394
     0.14791
     0.09707
     0.10489
     0.12054
     0.21048
     0.15573
     0.03059
     0.05014
     0.24568
     0.04623
    -0.09455
    -0.15712
    -0.18840
    -0.05153
    -0.10628
     0.12836
     0.14400
    -0.00460
     0.11271
     0.12445
     0.18311
     0.33953
     0.42947
     0.35126
     0.41774
     0.55461
     0.68366
     0.56635
     0.30042
     0.10489
    -0.04371
    -0.08673
     0.14791
    -0.07500
    -0.38784
    -0.70069
    -1.18170
    -1.67444
    -1.76438
    -1.83477
    -2.01075
    -2.26885
    -2.81634
    -2.89846
    -2.18673
    -1.54148
    -1.83868
    -2.12807
    -1.76047
    -2.22192
    -2.31187
    -1.63924
    -1.36941
    -0.70460
    -1.07220
    -1.56103
    -1.16215
    -0.73589
    -0.59511
    -0.80237
    -0.67332
    -0.62639
    -0.89622
    -1.41634
    -1.78784
    -1.13086
    -0.62639
    -0.64986
    -0.79846
    -0.60293
    -0.56382
    -0.87276
    -0.63030
    -0.39958
     0.10489
     0.94959
     0.67584
     0.62501
     1.25070
     1.14121
     0.71495
     0.98478
     1.09037
     1.56746
     0.90657
     0.86746
     1.01216
     0.93785
     0.80098
     0.43730
     0.24959
    -0.02025
     0.04623
     0.08925
    -0.26662
    -0.73980
    -0.55991
     0.14009
     0.45685
     0.19093
     0.26914
     0.48422
     0.21830
    -0.06717
     0.12836
     0.48813
     0.52333
     0.62892
     1.06690
     1.66914
     1.95853
     1.49707
     0.88702
     0.43730
     0.64456
     0.83227
     1.73171
     2.04847
     1.98590
     2.02110
     1.96635
     1.95853
     1.96635
     2.11495
     1.95461
     2.09540
     2.24400
     2.32612
     1.99372
     1.66523
     1.48534
     1.16467
     1.18813
     1.04735
     0.78534
     0.44512
     0.29651
    -0.16885
    -0.43477
    -0.64594
    -0.68896
    -0.59902
    -0.60684
    -0.53254
    -0.66941
    -0.71634
    -0.60293
    -0.81801
    -0.77891
    -0.49343
    -0.14930
     0.15964
     0.27696
     0.38255
     0.44512
     0.40601
     0.10880
     0.09707
     0.22221
     0.20266
     0.01886
     0.08925
     0.38255
     0.21439
     0.30042
     0.51551
     0.45294
     0.29651
     0.33171
     0.32780
     0.40992
     0.50769
     0.71495
     0.70713
     0.79316
     0.76970
     0.78534
     0.50378
     0.55461
     0.47249
     0.30433
     0.37864
     0.11663
    -0.34483
    -0.94315
    -1.45153
    -1.51410
    -1.74874
    -1.66662
    -1.82304
    -1.82695
    -1.72136
    -1.92081
    -2.18673
    -2.34706
    -2.24539
    -2.41354
    -2.63645
    -2.39008
    -1.71354
    -1.34203
    -1.28338
    -1.59231
    -1.65488
    -1.22081
    -1.83868
    -2.00293
    -2.12416
    -1.37332
    -0.38002
    -0.24706
    -1.84259
    -3.61801
    -3.03924
    -2.31969
    -1.51801
    -0.79455
    -1.13477
    -1.59622
    -1.92472
    -1.83086
    -1.66271
    -1.40851
    -0.73589
    -0.54427
    -0.60293
     0.40210
     1.28199
     1.63394
     1.83730
     2.13059
     2.14623
     0.80489
     0.58981
     1.23897
     1.39149
     1.39931
     1.14512
     1.05517
     0.55070
     0.36299
     0.41383
     0.23003
    -0.20405
    -0.31354
    -0.37220
    -0.28617
    -0.48952
    -0.40349
     0.04623
     0.27696
     0.32780
     0.31998
     0.66802
     0.96914
     1.36411
     1.77082
     2.00936
     1.76299
     1.73562
     1.39931
     1.25852
     1.72780
     1.89987
     1.94679
     1.81774
     1.79037
     1.86076
     1.67696
     1.26635
     1.00433
     1.02780
     0.82054
     0.78534
     0.67975
     0.57417
     0.50378
     0.34735
     0.21830
     0.45685
     0.62109
     0.88702
     0.76579
     0.59372
     0.33562
     0.24959
     0.24959
     0.17137
     0.23003
     0.31607
     0.35517
     0.27305
     0.27696
    -0.04371
    -0.33310
    -0.09846
    -0.04371
     0.00713
    -0.00069
     0.06188
     0.07361
     0.12836
     0.30042
     0.23003
     0.44121
     0.42165
     0.39428
     0.17528
     0.28087
     0.34735
     0.42556
     0.70713
     0.67584
     0.61718
     0.67975
     0.55852
     0.69540
     0.59763
     0.49987
     0.52724
     0.41383
     0.46076
     0.05797
    -0.09064
    -0.09455
    -0.01634
    -0.34483
    -0.63812
    -1.01354
    -1.37332
    -1.91690
    -2.33142
    -2.76159
    -2.48002
    -2.02639
    -1.70963
    -1.64706
    -1.74483
    -2.09287
    -2.21019
    -2.00293
    -1.32639
    -1.02527
    -0.92751
    -0.63030
    -0.29790
    -0.34483
    -0.55991
    -0.58729
    -0.91187
    -1.00963
    -0.68505
    -0.65377
    -0.71634
    -1.09567
    -1.47891
    -1.94036
    -2.00684
    -2.40572
    -2.15544
    -2.14371
    -1.73310
    -1.20125
    -1.02527
    -1.57667
    -3.36382
    -3.93477
    -1.90516
    -0.90013
    -0.40349
    -0.34092
    -0.28617
    -0.77108
    -0.21969
     0.40992
     0.16355
     0.51551
     1.32109
     1.47752
     1.38366
     0.67584
     1.82947
     3.34679
     3.20210
     0.73841
     0.05014
     0.43338
     0.51160
     0.57417
     0.62109
     0.56244
    -0.07108
    -0.29008
    -0.37611
    -0.63812
    -0.89622
    -1.31466
    -1.17388
    -0.86103
    -0.71634
    -0.08673
     0.27696
     0.24568
     0.07361
     0.33171
     0.59763
     0.93785
     0.68757
     0.81271
     0.83618
     1.16467
     1.34065
     1.87249
     2.07193
     2.40825
     2.64288
     2.40825
     1.97026
     1.71607
     1.52054
     1.38366
     1.40713
     1.69651
     1.73953
     1.36802
     1.20769
     1.08255
     0.82445
     0.51551
     0.12054
    -0.03589
    -0.11410
    -0.23533
    -0.30963
    -0.41522
    -0.41522
    -0.30181
    -0.21578
    -0.14930
     0.05406
    -0.07891
     0.08143
     0.21048
     0.50378
     0.61718
     0.69149
     0.58981
     0.66020
     0.66020
     0.78534
     0.75014
     0.72277
     0.66411
     0.65238
     0.44903
     0.64456
     0.56635
     0.57808
     0.63283
     0.44512
     0.55461
     0.49204
     0.30433
     0.30825
     0.20657
     0.15964
     0.15964
     0.03059
    -0.26270
    -0.57555
    -0.88449
    -0.95879
    -1.21298
    -1.64706
    -1.69790
    -1.82304
    -1.94818
    -2.09678
    -2.34315
    -2.69511
    -2.63645
    -2.38617
    -1.79567
    -1.46717
    -1.17388
    -1.05265
    -1.02527
    -1.02527
    -1.01745
    -1.00181
    -0.65768
    -0.16494
     0.22221
     0.11663
    -0.08282
     0.09316
    -0.16103
    -0.56382
    -0.69287
    -0.64203
    -0.21187
    -0.02416
    -0.60293
    -1.04483
    -0.96662
    -1.11131
    -1.02136
    -1.02527
    -0.97053
    -1.22081
    -0.66550
    -0.61857
    -1.64706
    -2.49176
    -2.21410
    -1.46326
    -0.39958
    -0.63812
    -0.64986
    -0.56773
     0.27696
     0.43338
     0.21048
     0.10880
     1.15685
     1.68087
     2.02892
     0.85573
     0.12054
     2.28311
     3.08478
     2.29484
     0.89875
     0.61718
     0.59763
     0.33171
     0.01104
    -0.17276
    -0.54036
    -0.77891
    -1.29511
    -1.44762
    -1.69790
    -1.63142
    -1.53365
    -1.41243
    -1.21298
    -0.76717
    -0.21578
    -0.35656
    -0.18449
    -0.12974
     0.04232
     0.33562
     0.65629
     1.49316
     1.88422
     1.58311
     1.18031
     1.07082
     1.09819
     1.48534
     1.75126
     1.76299
     1.59875
     1.54791
     1.48534
     1.51271
     1.26635
     1.23506
     1.03562
     1.19987
     1.09037
     0.96914
     1.06690
     1.18813
     1.23897
     1.10210
     0.98087
     1.06299
     1.12556
     1.18422
     1.00825
     0.69540
     0.45294
     0.70322
     0.57417
     0.53897
     0.31998
     0.05797
    -0.09455
    -0.38784
    -0.46215
    -0.36047
    -0.30181
    -0.17276
    -0.00460
     0.19093
     0.28478
     0.15573
     0.05797
     0.45294
     0.79707
     0.96523
     1.15294
     1.12556
     1.12165
     1.01607
     0.80489
     0.66020
     0.60936
     0.35126
    -0.16494
    -0.62248
    -0.90013
    -1.21298
    -1.60796
    -1.54148
    -1.75656
    -2.14762
    -2.09678
    -1.83086
    -1.63924
    -1.30293
    -1.01745
    -0.95488
    -0.81019
    -0.82583
    -0.81410
    -0.64986
    -0.66941
    -0.81410
    -0.75935
    -0.38002
     0.06188
     0.00713
    -0.27444
    -0.55600
    -0.90013
    -1.16606
    -1.00572
    -0.81019
    -0.84148
    -0.55991
    -0.42304
    -0.73980
    -0.72807
    -0.61075
    -0.42304
    -0.56382
    -0.54427
    -0.91969
    -1.66271
    -1.74483
    -1.13868
    -1.02919
    -1.04874
    -1.13868
    -1.00572
    -0.65377
    -1.03701
    -1.24818
    -0.89622
    -0.54036
    -0.80628
    -0.30181
     0.48813
     1.56355
     2.07193
     1.99763
     1.43450
     1.05517
     0.06188
     0.71104
     1.91160
     1.73562
     1.28590
     1.23897
     0.66020
     0.52724
     0.76970
     0.71495
     0.28869
     0.15964
    -0.13756
    -0.37220
    -0.74371
    -0.88449
    -0.80628
    -0.66159
    -0.65377
    -0.68505
    -0.75153
    -0.90013
    -0.87276
    -0.59902
    -0.72416
    -0.60684
    -0.68896
    -0.11019
     0.12054
     0.17919
     0.54679
     0.82054
     0.85182
     0.64065
     0.72668
     0.97696
     1.53227
     2.13841
     2.66635
     2.47473
     2.13059
     1.95853
     1.55182
     1.35238
     1.48925
     1.53618
     1.76299
     1.97026
     1.80601
     1.38366
     0.91048
     0.53506
     0.44903
     0.35908
     0.18311
     0.19875
     0.01104
    -0.24315
    -0.31745
    -0.19231
     0.05014
     0.01104
    -0.07891
     0.02277
     0.11663
     0.17919
     0.06188
    -0.08282
    -0.23924
    -0.17667
    -0.44259
    -0.73198
    -0.85321
    -0.72807
    -0.88058
    -0.90796
    -0.81019
    -0.61857
    -0.16103
     0.22612
     0.48422
     0.64065
     0.49595
     0.27305
     0.48813
     0.71104
     0.84009
     0.75014
     0.58981
     0.44512
     0.48422
    -0.22751
    -0.75153
    -1.15433
    -1.61969
    -1.85041
    -2.03030
    -2.41354
    -2.81634
    -3.40293
    -3.71187
    -2.95712
    -2.19846
    -1.79958
    -1.78002
    -1.71745
    -1.90907
    -1.81522
    -1.25991
    -0.91187
    -0.55600
    -0.03980
     0.08534
     0.26132
    -0.24315
    -0.89231
    -0.43868
     0.41383
     0.60154
     0.12054
    -0.21969
    -0.47779
    -0.36829
    -0.34874
    -0.43477
    -0.65768
    -0.88840
    -0.72807
    -0.54818
    -0.76326
    -0.39175
    -0.10237
    -0.06717
    -0.07891
     0.17919
     0.37864
    -0.38002
     0.05014
     0.88702
     1.55573
     1.54009
     2.03674
     1.80210
     0.93785
    -0.48170
     0.76579
     2.29484
     1.18422
     0.91830
     0.86746
     0.47640
     0.32389
     0.25350
     0.43730
     0.10098
    -0.05544
    -0.19622
    -0.23142
    -0.53254
    -0.73980
    -0.65768
    -0.49343
    -0.45432
    -0.66941
    -0.81801
    -0.76717
    -0.52472
    -0.23924
    -0.33310
    -0.25879
    -0.14539
    -0.11801
    -0.17276
     0.21830
     0.68366
     0.82445
     1.27417
     1.63785
     1.86467
     1.74735
     1.47361
     1.38366
     1.64177
     1.91160
     2.00154
     1.93506
     1.98590
     2.03283
     2.00936
     1.97808
     1.80601
     1.21160
     1.06690
     1.11774
     1.08646
     1.05126
     1.08646
     1.14121
     1.12165
     1.02780
     1.00825
     0.69540
     0.48422
     0.37473
     0.43338
     0.58981
     0.76188
     0.53897
     0.39428
     0.63283
     0.75406
     0.75014
     0.65629
     0.37082
     0.44121
     0.29260
     0.28087
     0.30433
     0.44903
     0.59763
     0.59763
     0.49987
     0.71886
     1.00825
     0.94177
     1.28590
     1.19987
     1.01607
     0.89093
     0.62109
     0.60154
     0.59763
     0.51942
     0.09316
    -0.46606
    -0.88058
    -0.96270
    -1.29511
    -1.22081
    -1.01745
    -1.29511
    -1.33812
    -1.40460
    -1.32639
    -1.23645
    -1.37332
    -1.38114
    -0.90796
    -0.70460
    -0.84148
    -0.97053
    -0.97444
    -0.83365
    -1.11131
    -1.02919
    -0.71243
    -0.94315
    -1.24036
    -1.69399
    -1.58058
    -1.47108
    -1.46326
    -1.58449
    -1.49455
    -1.29120
    -1.03310
    -1.28729
    -1.54539
    -2.19846
    -2.99231
    -1.89343
    -1.73310
    -1.49846
    -1.53757
    -2.03421
    -2.84371
    -2.84371
    -2.51131
    -2.08505
    -0.95879
    -0.60293
    -0.84148
    -0.61075
     1.05517
     2.32221
     2.01327
     1.21160
     0.59763
     1.39931
     1.87249
     1.75126
     2.08366
     2.59204
     1.79428
     1.38758
     0.89484
     0.52724
     0.10098
    -0.14148
    -0.36438
    -0.53645
    -0.68505
    -0.95097
    -0.95097
    -0.92360
    -1.05265
    -1.02919
    -0.79064
    -0.60293
    -0.56382
    -0.57164
    -0.63421
    -0.54427
    -0.27053
    -0.13365
    -0.10237
    -0.11801
    -0.10237
     0.11271
     0.13618
     0.38255
     0.44121
     0.51551
     0.52333
     0.48031
     0.67193
     0.49987
     0.58590
     0.63283
     0.63674
     0.82836
     0.89484
     1.11774
     1.04344
     1.05517
     0.88702
     1.14512
     1.05908
     0.96914
     1.14512
     1.00433
     0.75406
     0.80880
     0.85964
     0.71886
     0.57026
     0.30825
     0.12445
     0.07752
     0.10098
     0.03059
    -0.09064
    -0.14930
    -0.12192
    -0.26270
    -0.14539
    -0.17667
    -0.09846
    -0.05153
    -0.06326
    -0.04762
     0.26914
     0.60154
     0.72277
     0.74623
     0.77361
     0.88702
     0.83227
     0.86355
     1.10601
     1.01216
     1.17640
     1.52054
     1.62221
     1.84121
     1.77473
     1.34065
     0.94568
     0.56635
     0.20657
    -0.20796
    -0.51689
    -0.62248
    -1.62751
    -3.07444
    -2.69902
    -2.01466
    -1.80740
    -1.52974
    -1.80740
    -2.46829
    -2.74204
    -2.67555
    -2.24539
    -1.97164
    -1.47108
    -1.09176
    -1.02919
    -0.70069
    -0.63030
    -0.67332
    -0.41913
    -0.11801
    -0.16103
    -0.15712
    -0.48170
    -0.77108
    -0.79455
    -0.91969
    -0.85712
    -0.47779
    -0.25097
    -0.14148
    -0.31745
    -0.29008
    -0.41913
    -0.64203
    -0.52863
    -0.17667
    -0.12583
    -0.22360
    -0.73198
    -1.62751
    -1.94427
    -1.42416
    -0.74762
    -1.13086
    -1.20125
    -0.95879
    -0.80237
    -0.22360
    -0.05153
     0.18702
     0.33562
     0.31607
     0.01495
     0.27305
     1.89596
     1.42277
     0.91048
     2.52165
     2.49428
     0.87920
     0.61718
     0.98869
     1.21160
     1.28199
     1.24679
     0.89484
     0.36299
     0.21830
    -0.02807
    -0.28617
    -0.21578
    -0.19622
    -0.30963
    -0.31354
    -0.37220
    -0.48952
    -0.23924
    -0.12974
    -0.23142
    -0.14148
    -0.29008
    -0.38002
    -0.35265
    -0.07500
     0.25350
     0.55852
     0.94959
     1.03953
     1.09428
     1.22333
     1.36802
     1.18422
     1.23506
     1.60657
     1.70042
     1.46188
     1.57920
     1.34847
     1.23506
     1.33283
     1.34847
     0.99260
     0.84009
     0.67975
     0.48813
     0.21830
     0.00713
    -0.07500
    -0.05153
     0.03450
     0.03450
    -0.02807
    -0.12192
    -0.25879
    -0.31745
    -0.36829
    -0.04762
     0.03450
     0.10098
     0.02277
     0.07361
     0.38255
     0.47640
     0.69931
     0.82054
     1.01216
     0.88311
     0.71886
     0.88702
     1.07082
     1.32109
     1.35238
     1.58702
     1.59484
     1.62612
     1.76690
     1.71607
     1.45797
     1.10992
     0.73841
     0.44121
     0.25350
     0.14400
    -0.13756
    -0.45041
    -0.94706
    -1.33030
    -1.63924
    -1.93254
    -2.35488
    -2.57388
    -2.40963
    -2.63645
    -2.90628
    -3.36382
    -3.47723
    -3.00796
    -2.66382
    -2.82807
    -2.80852
    -2.37053
    -2.24930
    -1.81131
    -1.70181
    -1.51410
    -1.25209
    -1.37723
    -1.15824
    -1.08393
    -0.98617
    -0.56773
    -0.21578
    -0.03980
     0.26523
     0.13618
     0.00713
    -0.19622
    -0.14930
    -0.01243
    -0.19231
    -0.49734
    -0.16103
    -0.18840
    -0.29008
    -0.37220
    -0.60684
    -0.61075
    -0.24706
     0.06188
    -0.45824
    -0.69678
    -0.14148
     0.20657
     0.13227
    -0.00851
     0.85964
     0.93003
     1.14903
     1.37975
     1.36411
     2.02501
     1.30154
     0.47249
     1.46970
     1.59875
     0.69540
     0.24568
     0.04232
     0.09316
     0.64456
     1.30154
     1.48534
     1.10210
     0.41774
    -0.15321
    -0.90405
    -0.55600
    -0.17667
     0.12054
     0.07752
     0.21439
     0.18702
     0.10489
     0.08143
     0.08925
    -0.07500
    -0.07108
    -0.44650
    -0.69287
    -0.55600
    -0.39567
    -0.34874
     0.03841
     0.38255
     0.32780
     0.48031
     0.36690
     0.28087
     0.39037
     0.77752
     0.90657
     0.87528
     0.94177
     1.04344
     1.06690
     1.00825
     1.10210
     0.87528
     0.76970
     0.89484
     0.80489
     0.78534
     0.57026
     0.45294
     0.38646
     0.30433
     0.18702
     0.06579
     0.19875
     0.33953
     0.30042
     0.10489
     0.17137
     0.12445
     0.04232
     0.22221
     0.19484
     0.38646
     0.44903
     0.47249
     0.27305
     0.42947
     0.51160
     0.60545
     0.59763
     0.65238
     0.58199
     0.62892
     0.56635
     0.76579
     0.70322
     0.74623
     0.39037
     0.17137
    -0.16103
    -0.20013
     0.03450
     0.26914
     0.33171
    -0.06326
    -0.67332
    -0.91578
    -0.66550
    -0.67332
    -0.95097
    -1.32248
    -1.86997
    -2.44874
    -2.40963
    -1.70572
    -1.08002
    -1.19343
    -1.45544
    -1.85824
    -1.82304
    -1.26773
    -1.14259
    -1.20125
    -1.08393
    -0.77108
    -0.48952
     0.13227
     0.39428
     0.31607
     0.43730
     0.57417
     0.55070
     0.65629
     0.69149
     0.43338
     0.23394
     0.35908
     0.72277
     0.93785
     0.85964
     1.13730
     0.04232
    -0.81410
    -0.32527
     0.64847
     1.38758
     1.21942
     0.88702
     0.34735
     0.02668
     0.37082
     0.60936
     0.54288
     0.37082
     0.26523
     0.44903
     0.33171
     0.51160
     0.71495
     1.09037
     0.37864
     0.15964
     0.08534
     0.19484
     0.42947
     0.53897
     0.58199
     0.67584
     0.55070
     0.62501
     0.39037
     0.39819
     0.26523
     0.10098
    -0.05153
     0.20657
     0.06970
    -0.03198
     0.05406
    -0.02416
    -0.12192
    -0.07500
    -0.07500
    -0.10237
    -0.09064
    -0.05544
    -0.06326
    -0.07500
    -0.08282
    -0.12974
    -0.25097
    -0.01634
     0.10489
     0.00713
     0.20266
     0.36690
     0.17528
     0.03059
    -0.14930
    -0.00460
     0.05406
     0.07361
     0.16746
     0.13618
     0.05797
     0.05406
     0.01104
     0.16746
     0.54679
     0.38646
     0.56244
     0.51551
     0.49987
     0.46858
     0.55070
     0.47640
     0.58199
     0.57026
     0.51551
     0.47640
     0.40601
     0.19875
     0.03841
     0.03059
     0.04623
    -0.10237
    -0.10237
    -0.12192
    -0.25488
    -0.30181
    -0.36829
    -0.19622
    -0.10628
    -0.07891
    -0.10237
     0.01886
     0.03450
    -0.48952
    -0.99008
    -1.29511
    -1.06438
    -0.95879
    -0.92360
    -0.81801
    -0.74371
    -0.61075
    -0.97835
    -1.16997
    -1.06438
    -1.09567
    -0.78282
    -0.26270
    -0.15712
    -0.18058
    -0.05544
    -0.14539
     0.47640
     0.67975
     0.39428
     0.39819
     0.19484
     0.31607
     0.29260
     0.51942
     1.13730
     0.77361
     0.05014
     0.18702
     1.70825
     2.49037
     1.18422
     0.88702
     0.47249
     0.60545
     1.01216
     0.92612
     2.16970
     1.93897
     0.93003
     0.54288
     0.51160
     0.03841
    -0.20405
    -0.34483
    -0.23142
    -0.13365
    -0.09846
    -0.34874
    -0.56773
    -0.40740
    -0.79455
    -0.70069
    -0.66159
    -0.61075
    -0.60684
    -0.66550
    -0.34092
    -0.30963
    -0.27835
    -0.46606
    -0.67332
    -0.72416
    -0.66941
    -0.57555
    -0.59511
    -0.41522
    -0.53254
    -0.79846
    -0.78673
    -0.84148
    -0.76326
    -0.70460
    -0.57946
    -0.59511
    -0.60293
    -0.54036
    -0.61466
    -0.57555
    -0.49734
    -0.49343
    -0.48170
    -0.28226
    -0.25879
    -0.45432
    -0.34483
    -0.51298
    -0.45041
    -0.44259
    -0.45824
    -0.46997
    -0.40740
    -0.46997
    -0.32527
    -0.40349
    -0.29008
    -0.29399
    -0.36438
    -0.43086
    -0.12583
    -0.14148
    -0.04371
     0.06188
    -0.11410
    -0.18449
    -0.15321
    -0.08282
    -0.04762
    -0.03198
     0.10098
     0.12836
     0.15573
    -0.02416
     0.05406
     0.12054
     0.28087
     0.27305
     0.07752
     0.16746
     0.15573
     0.12836
     0.09707
     0.34735
     0.43338
     0.35908
     0.28087
     0.09316
    -0.03980
    -0.07108
    -0.15712
    -0.47779
    -0.20013
    -0.11019
    -0.20013
    -0.21578
    -0.32919
    -0.49734
    -0.61075
    -0.70851
    -0.53645
    -0.41131
    -0.75935
    -1.33030
    -1.69790
    -2.22583
    -1.63533
    -1.42807
    -1.32248
    -1.05265
    -1.20516
    -0.90796
    -0.36047
    -0.31354
    -0.62248
    -0.86103
    -0.63812
    -0.20405
     0.22221
     0.73059
     1.00433
     1.23506
     1.39540
     1.30545
     1.15294
     1.26244
     1.10601
     0.91048
     0.56244
     0.20657
     0.03841
    -0.16885
    -0.05544
     0.01886
    -0.23533
    -0.24315
    -0.45824
    -0.49343
    -0.78673
    -1.07220
    -1.09567
    -0.95097
    -0.82974
    -0.60293
    -0.23533
    -0.14148
    -0.16494
     0.10489
     0.21048
     0.46858
     0.13618
     0.10489
     0.94177
     1.33283
     0.36299
    -0.36047
    -0.27053
     0.62501
     2.41998
     2.69763
     1.52054
     0.75406
     0.64847
     0.71495
     0.95741
     1.25070
     1.78255
     2.09149
     2.05629
     1.88031
     1.74735
     1.34847
     1.15685
     0.88311
     0.87528
     0.58981
     0.62109
     0.61327
     0.26523
    -0.05153
    -0.20013
    -0.29008
    -0.33701
    -0.48952
    -0.76326
    -1.06438
    -1.12304
    -1.06438
    -1.18952
    -1.23645
    -1.02919
    -1.21298
    -1.08002
    -1.05656
    -0.93533
    -0.90013
    -1.09176
    -1.08784
    -1.02527
    -0.71243
    -0.48561
    -0.51689
    -0.43086
    -0.34092
    -0.36829
    -0.36829
    -0.25879
    -0.16103
    -0.43477
    -0.23924
    -0.28226
    -0.31745
    -0.36047
    -0.36438
    -0.33701
    -0.28226
    -0.23924
    -0.35656
    -0.09064
    -0.09064
     0.03450
    -0.10628
     0.04232
     0.58199
     0.56244
     0.75797
     0.64065
     0.53115
     0.44512
     0.57026
     0.75406
     0.85964
     0.73059
     0.41774
     0.33562
     0.41774
     0.38646
     0.10880
    -0.24706
    -0.07108
    -0.17667
    -0.49343
    -0.86103
    -0.87667
    -0.61857
    -0.53254
    -0.59120
    -0.44650
    -0.42304
    -0.46606
    -0.66941
    -0.60293
    -0.28226
    -0.01634
    -0.10628
     0.14400
     0.27305
     0.42556
     0.85964
     1.23506
     1.03562
     0.89093
     0.98087
     1.16858
     1.46579
     1.30154
     1.07864
     1.01607
     0.84791
     0.95741
     0.98087
     1.42277
     1.07473
     0.42947
     0.01104
    -0.37611
    -0.15712
    -0.09846
     0.00322
    -0.39958
    -0.65377
    -1.06829
    -1.22081
    -0.99008
    -1.01354
    -1.25209
    -1.19343
    -0.27835
     0.25350
    -0.19622
     0.26132
     0.28478
     0.39428
     1.12556
     1.37584
     1.41495
     1.71216
     2.00936
     2.40042
     2.16579
     1.98981
     2.00545
     1.53618
     1.10210
     1.18813
     0.90266
     0.36299
     0.73841
     0.89875
     0.10880
    -0.25097
    -0.27835
    -0.01243
     0.19093
     0.03841
    -0.23533
    -0.21969
     0.00713
     0.27305
     0.21830
     0.48422
     0.33171
     0.17137
     0.17137
     0.03450
    -0.02416
    -0.13365
    -0.23533
    -0.10237
     0.16746
     0.21830
     0.13227
    -0.14930
    -0.19622
    -0.06326
    -0.11801
    -0.01243
     0.27305
     0.05014
     0.07361
     0.00322
     0.03450
     0.11663
     0.11663
     0.18702
     0.20266
    -0.06717
    -0.17667
    -0.07108
     0.05014
     0.06970
    -0.12192
    -0.11019
     0.08925
    -0.09064
    -0.17667
    -0.00069
    -0.00851
    -0.05544
    -0.07108
    -0.06717
     0.08143
     0.08143
     0.24959
    -0.12192
    -1.27946
    -2.69902
    -2.96494
    -2.18282
    -1.37332
    -1.60796
    -1.72527
    -1.92472
    -2.40572
    -2.85935
    -3.00014
    -2.78114
    -2.56215
    -2.16717
    -1.78784
    -1.55712
    -1.44762
    -1.05656
    -0.70851
    -0.59120
    -0.20013
    -0.03980
     0.24959
     0.56244
     0.38646
     0.44512
     0.29651
     0.20657
     0.14791
     0.45294
     0.52724
     0.52333
     0.42947
     0.29651
     0.30433
     0.26523
     0.37473
     0.57808
     0.49987
     0.63283
     0.59372
     0.62501
     0.74623
     0.69540
     0.70713
     0.93785
     1.01998
     1.03953
     1.07864
     1.09428
     1.05517
     0.91048
     0.59372
     0.78143
     0.48813
     0.31998
     0.09316
    -0.11019
    -0.22751
    -0.34483
    -0.29399
    -0.12192
     0.23785
     0.19093
    -0.51298
    -0.79455
    -0.58338
    -0.40740
    -0.23533
    -0.09455
     0.02277
     0.69149
     1.85294
     2.52947
     1.21551
     0.08143
     0.30042
     0.70322
     1.25461
     1.45797
     1.23115
     1.08255
     0.75797
     0.67584
     0.58590
     0.42947
     0.41383
     0.15182
    -0.44259
    -0.96270
    -0.81410
    -0.54036
    -0.64594
    -0.45824
    -0.32136
    -0.50516
    -0.39175
    -0.18840
     0.01104
    -0.09064
    -0.23924
    -0.25097
    -0.12974
    -0.18449
    -0.00851
     0.12054
     0.15964
     0.40992
     0.31998
     0.22221
     0.35126
     0.41383
     0.37864
     0.30042
     0.32389
     0.40992
     0.42556
     0.31216
     0.44121
     0.32780
     0.20266
     0.23394
     0.18311
     0.35517
     0.40992
     0.46076
     0.47640
     0.40601
     0.48422
     0.35126
     0.37082
     0.13227
     0.00322
    -0.10628
     0.12836
    -0.15321
    -0.16494
    -0.25097
    -0.19231
    -0.23924
    -0.62248
    -1.76829
    -2.84762
    -2.40181
    -1.15824
    -1.07220
    -1.40460
    -1.75656
    -1.90907
    -2.10852
    -1.62360
    -1.07220
    -1.16215
    -1.08002
    -1.11913
    -1.03701
    -0.86885
    -0.54427
    -0.25097
    -0.12974
    -0.06717
    -0.02416
    -0.08282
    -0.04371
    -0.10628
    -0.05544
     0.01104
     0.24176
    -0.00460
    -0.16494
    -0.23924
    -0.24315
    -0.03589
     0.08143
     0.12836
     0.23394
     0.09316
     0.06970
     0.14791
     0.20266
     0.20657
     0.19093
     0.17528
     0.60545
     0.63674
     0.63674
     0.86746
     0.85573
     0.80489
     0.80880
     0.77752
     0.77361
     0.73450
     0.86746
     0.71886
     0.61718
     0.48422
     0.29260
    -0.03980
    -0.02025
     0.12836
     0.14009
     0.30433
     0.27696
     0.15573
    -0.03198
    -0.35656
    -0.30181
    -0.22751
     0.00713
     0.05797
    -0.05935
     0.10489
     0.15182
     0.17137
     0.40601
     0.80489
     1.14512
     1.18813
     1.02780
     0.74232
     0.61327
     1.12556
     2.61160
     4.62557
     4.72333
     2.89707
     0.94959
     0.95741
     1.49316
     1.90769
     2.10713
     1.96635
     1.47361
     0.98478
     0.42947
     0.37082
    -0.18058
    -1.22081
    -1.30684
    -1.22472
    -0.99399
    -0.59902
    -1.26773
    -1.66271
    -1.35377
    -0.73198
    -0.40740
    -0.02807
    -0.25879
    -0.20405
    -0.20405
    -0.22360
    -0.07891
     0.01495
    -0.06326
    -0.16885
    -0.19622
    -0.17667
    -0.16494
    -0.19231
    -0.25879
    -0.47779
    -0.75544
    -0.54427
    -0.56382
    -1.08784
    -1.34595
    -1.39678
    -1.35768
    -1.65097
    -1.80740
    -1.87779
    -1.82695
    -2.16717
    -2.16717
    -2.06159
    -1.65488
    -1.59231
    -1.77611
    -2.12025
    -1.81913
    -1.93645
    -2.18673
    -2.26494
    -1.98338
    -1.81522
    -1.65879
    -1.13477
    -0.99008
    -0.95879
    -1.10349
    -1.31075
    -1.43198
    -1.26382
    -1.15433
    -1.21298
    -0.75153
    -0.73589
    -0.72416
    -0.56773
    -0.54818
    -0.36829
    -0.41913
    -0.37611
    -0.18058
    -0.09455
    -0.18058
    -0.27053
    -0.26270
    -0.16885
     0.02668
    -0.10237
     0.22221
     0.05797
    -0.27835
    -0.12192
    -0.18449
    -0.12583
    -0.29008
    -0.30572
    -0.17276
     0.04232
    -0.13756
    -0.41913
    -0.44650
    -0.21187
    -0.16103
    -0.12583
     0.07361
     0.19875
     0.15573
     0.27696
     0.44903
     0.45685
     0.51942
     0.36690
     0.33562
     0.62892
     0.74232
     0.81271
     0.70322
     0.69931
     0.62109
     0.31998
     0.24568
     0.39037
     0.24176
     0.06188
     0.10098
    -0.02025
    -0.11019
    -0.18449
    -0.31745
    -0.29008
    -0.39958
    -0.31354
    -0.41913
    -0.40349
    -0.35265
    -0.31354
    -0.34483
     0.00713
     0.15182
     0.38646
     0.46467
     0.37082
     0.44903
     0.55070
     0.48422
     0.76970
     1.23115
     1.01216
     0.88702
     1.89987
     2.94400
     2.66244
     2.46691
     2.66635
     2.45908
     2.03674
     2.22836
     2.41998
     2.57640
     2.42780
     2.26746
     1.98199
     1.45406
     1.26635
     0.99651
     1.02389
     0.76188
     0.26914
    -0.39958
    -0.79455
    -0.81801
    -1.04483
    -0.91578
    -0.90013
    -0.90405
    -0.88058
    -1.09958
    -1.27555
    -1.22472
    -1.25209
    -1.25209
    -1.35377
    -1.49846
    -1.54930
    -1.58058
    -1.65097
    -1.47891
    -1.61969
    -1.59622
    -1.42025
    -1.38896
    -1.51410
    -1.58840
    -1.41243
    -1.22863
    -1.01745
    -0.87276
    -0.76326
    -0.50516
    -0.27053
    -0.29008
    -0.35656
    -0.19231
    -0.24706
    -0.42304
    -0.45041
    -0.48952
    -0.33310
    -0.48170
    -0.70460
    -0.74371
    -0.91187
    -0.95879
    -1.07220
    -1.27555
    -1.32248
    -1.44762
    -1.45544
    -1.15824
    -0.88840
    -1.14650
    -1.04483
    -0.85321
    -0.68896
    -0.86885
    -1.02136
    -1.02919
    -0.95097
    -0.78282
    -0.90796
    -0.94706
    -0.98226
    -1.04483
    -1.00181
    -0.90405
    -0.83757
    -1.10349
    -1.26382
    -1.10740
    -0.91578
    -0.73589
    -0.79455
    -0.72807
    -0.77500
    -0.66159
    -0.60684
    -0.63812
    -0.59511
    -0.49343
    -0.50516
    -0.66550
    -0.30572
    -0.57164
    -0.49343
    -0.31745
    -0.23533
    -0.10628
    -0.06717
     0.08143
     0.57417
     0.80489
     0.71495
     0.41774
     0.41774
     0.57026
     0.98087
     0.91830
     0.83618
     1.00433
     0.71886
     0.83227
     0.82054
     0.74623
     0.46467
     0.33562
     0.23394
     0.31998
     0.16355
     0.11663
     0.05797
    -0.08673
    -0.16885
    -0.08282
     0.25350
     0.30825
     0.01886
    -0.01634
    -0.29008
    -0.48170
    -0.58729
    -0.79846
    -0.70460
    -0.81410
    -0.30572
     0.80098
     1.89987
     2.67808
     2.59596
     0.93785
     0.10880
     0.83618
     1.18813
     2.21272
     2.71327
     2.67026
     2.57640
     2.45126
     2.02892
     1.59875
     0.98087
     0.56635
     0.14791
    -0.06717
    -0.13365
    -0.28617
    -0.50516
    -0.41522
    -0.83365
    -1.02527
    -1.06438
    -1.10740
    -1.09176
    -1.14259
    -0.98226
    -0.71634
    -0.50516
    -0.40740
    -0.68114
    -0.75153
    -0.75544
    -0.55991
    -0.55209
    -0.27444
    -0.16885
    -0.27053
    -0.04371
     0.11271
     0.12836
    -0.01634
    -0.14148
    -0.15712
    -0.05544
    -0.08673
    -0.02025
    -0.07891
    -0.10237
    -0.19622
    -0.25879
    -0.11019
     0.02277
    -0.29399
    -0.30963
    -0.25097
    -0.27835
    -0.33701
    -0.51689
    -0.51689
    -0.48952
    -0.51298
    -0.44650
    -0.39567
    -0.36438
    -0.46215
    -0.50516
    -0.48561
    -0.25097
    -0.27444
    -0.18058
    -0.14539
    -0.40349
    -0.62248
    -0.81019
    -0.57555
    -0.23924
    -0.22360
    -0.47779
    -0.63812
    -0.53645
    -0.34092
    -0.38784
    -0.52081
    -0.34874
    -0.32136
    -0.24315
    -0.35265
    -0.64986
    -0.75153
    -0.95097
    -1.31466
    -1.51410
    -1.66662
    -1.84650
    -2.10852
    -2.03030
    -2.15935
    -2.19455
    -2.30796
    -2.12025
    -2.04203
    -2.10069
    -1.73701
    -1.49064
    -1.11522
    -0.67332
    -0.35656
     0.17528
     0.60936
     0.93785
     1.13339
     1.25461
     1.63785
     1.66914
     1.73953
     1.00042
     0.38255
     0.23003
     0.58199
     0.87920
     0.71886
     0.34735
     0.32780
    -0.39175
    -1.36550
    -1.69399
    -1.25600
    -0.97053
    -0.82583
    -1.15041
    -1.86606
    -2.37053
    -2.38617
    -1.93254
    -1.69790
    -1.73310
    -2.26885
    -1.95991
    -1.78393
    -1.45544
    -1.05265
    -0.91969
    -0.46997
    -0.56773
    -0.63030
    -0.64594
    -0.10237
     0.97696
     2.09149
     2.52556
     2.11495
     1.10601
    -0.06326
     0.71886
     1.52445
     1.79428
     1.96244
     1.95853
     1.32109
     0.77752
     0.63283
     0.40601
     0.50378
     0.13227
    -0.20013
     0.01886
    -0.02807
    -0.21578
    -0.46997
    -0.54427
    -0.38393
    -0.14148
     0.07752
    -0.27053
    -0.51689
    -0.48170
    -0.64594
    -0.58338
    -0.49734
    -0.27444
     0.09316
     0.31216
     0.48031
     0.53506
     0.72668
     0.66020
     0.57417
     0.84009
     0.89093
     1.12947
     1.25070
     1.48143
     1.45797
     1.59484
     1.43450
     1.28981
     1.10601
     1.28981
     1.41104
     1.25461
     1.23506
     1.34065
     1.34847
     1.36802
     1.21942
     1.09428
     1.14512
     1.12947
     1.00433
     0.98478
     1.06690
     0.84009
     0.75797
     0.84009
     0.82445
     0.57808
     0.60154
     0.60154
     0.49204
     0.44121
     0.31216
     0.31216
     0.58981
     0.56244
     0.38255
     0.41383
     0.75014
     0.76970
     0.68366
     0.64456
     0.69149
     0.45685
     0.42947
     0.40210
     0.17528
     0.05014
     0.18702
     0.35517
     0.60936
     0.85182
     0.70322
     0.73450
     0.65238
     0.43338
     0.43730
     0.60545
     0.80098
     0.87920
     1.14903
     1.34847
     1.34456
     0.97696
     0.69931
     0.60936
     0.84009
     0.59372
     0.29651
    -0.11019
    -0.34874
    -0.57946
    -0.80628
    -1.47500
    -1.95600
    -2.05377
    -1.95991
    -2.20628
    -2.60125
    -2.76941
    -2.78505
    -3.49287
    -3.70405
    -3.73924
    -3.77444
    -4.12639
    -3.90349
    -3.16438
    -2.56215
    -2.79287
    -2.62081
    -2.55041
    -2.52695
    -2.04595
    -1.64315
    -1.38505
    -0.62248
    -0.41913
     0.30042
     0.30433
     0.12054
     0.34735
     0.78925
     1.87640
     3.00657
     2.84623
     2.17361
     2.06802
     1.87249
     1.97417
     1.85294
     1.45406
     1.43059
     1.33283
     1.31718
     1.15685
     0.99651
     0.82054
     0.31216
    -0.46215
    -0.87276
    -0.69287
    -0.63812
    -0.62639
    -1.01745
    -1.25209
    -0.98617
    -0.84148
    -0.64203
    -0.79064
    -0.93533
    -0.82974
    -0.61857
    -0.26662
    -0.28617
    -0.43868
    -0.33701
    -0.48170
    -0.34874
     0.23003
     0.48422
     0.45685
     0.90657
     0.97696
     0.92221
     0.81271
     0.80880
     0.85573
     0.93394
     0.88311
     0.85182
     0.90657
     0.93003
     0.98087
     1.01216
     1.04344
     1.07864
     0.74623
     0.75014
     0.75406
     0.84791
     0.93394
     0.91830
     0.91830
     0.96132
     0.99260
     1.05908
     0.98869
     0.87920
     0.64456
     0.47640
     0.33953
     0.63674
     0.56635
     0.67975
     0.62501
     0.48031
     0.64065
     0.68757
     0.67193
     0.72277
     0.73059
     0.66411
     0.51160
     0.53115
     0.72668
     0.87920
     0.69540
     0.88311
     0.81663
     0.76970
     0.75014
     0.57808
     0.28087
     0.20266
     0.15182
     0.10489
     0.37473
     0.35517
     0.14400
     0.13618
    -0.02416
     0.06188
    -0.03198
    -0.05935
    -0.11410
    -0.38393
    -0.21578
    -0.25097
    -0.21969
    -0.21578
    -0.18840
    -0.19231
    -0.12974
    -0.06326
    -0.09455
    -0.25097
    -0.52081
    -0.54427
    -0.61466
    -0.69678
    -0.50907
    -0.81801
    -1.36159
    -1.97164
    -3.01969
    -2.89846
    -2.05768
    -1.83477
    -2.87500
    -3.53198
    -2.56606
    -2.84762
    -3.19567
    -3.37555
    -2.97276
    -2.39008
    -1.72527
    -1.30293
    -1.00963
    -0.58338
    -0.20405
     0.06188
     0.21048
     0.82836
     1.17640
     1.22333
     1.09428
     1.47361
     2.03283
     1.98590
     2.47082
     3.16299
     2.87752
     1.61439
     1.19204
     1.64959
     1.59875
     1.68478
     1.68087
     1.64177
     1.47361
     1.51271
     1.06690
     1.05126
     0.53115
     0.17919
     0.13618
     0.18702
     0.10489
    -0.11410
    -0.39958
    -0.48952
    -0.47388
    -0.31745
    -0.39958
    -0.71243
    -0.76717
    -0.70851
    -0.55209
    -0.56382
    -0.70069
    -0.63030
    -0.69678
    -0.60684
    -0.35265
    -0.09064
     0.02277
     0.14400
     0.25350
     0.17137
     0.22221
     0.32780
     0.29260
     0.34735
     0.48813
     0.47249
     0.47249
     0.55070
     0.60154
     0.56635
     0.46076
     0.81271
     0.80489
     0.57417
     0.67193
     0.89093
     0.90657
     0.94177
     0.90266
     0.87920
     0.84400
     0.82054
     0.90266
     0.76970
     0.67975
     0.55070
     0.42556
     0.62501
     0.60154
     0.31607
     0.39819
     0.39037
     0.39037
     0.37864
     0.33953
     0.24176
     0.16746
     0.32389
     0.31607
     0.42556
     0.36690
     0.35126
     0.28478
     0.46467
     0.50378
     0.26132
     0.22612
     0.07752
    -0.03589
     0.10489
     0.31216
     0.33562
     0.37473
     0.16746
     0.18311
     0.21439
     0.30825
     0.32780
     0.20657
     0.24568
     0.64065
     0.26523
    -0.17276
    -0.34092
    -0.74762
    -1.42416
    -1.08393
    -0.62639
    -1.25600
    -1.22081
    -1.31466
    -1.26382
    -1.15041
    -1.01745
    -1.01745
    -1.08002
    -0.85321
    -0.95097
    -1.02136
    -0.70069
    -0.41913
    -0.23533
    -0.26662
    -0.36047
    -0.59511
    -0.55209
    -0.56773
    -0.74762
    -1.08784
    -1.08393
    -1.05265
    -1.16215
    -0.55991
    -0.23924
    -0.42695
     0.22612
     0.37864
     0.79316
     1.67305
     1.92724
     1.19596
     1.07473
     1.52836
     2.00545
     2.27920
     2.22445
     1.90769
     1.44232
     1.98981
     2.40434
     1.59484
     1.04344
     0.92612
     0.89484
     0.85573
     0.84009
     0.82836
     0.77361
     0.51942
     0.53897
     0.53506
     0.60545
     0.46858
     0.39428
     0.36299
     0.48813
     0.24959
     0.19093
     0.21439
    -0.00460
    -0.11019
    -0.19622
    -0.21578
    -0.09455
    -0.04371
    -0.02807
    -0.16494
    -0.17667
    -0.44259
    -0.55991
    -0.58729
    -0.43477
    -0.27444
    -0.37611
    -0.25488
    -0.29008
    -0.32136
    -0.33310
    -0.30963
    -0.27835
    -0.24706
    -0.36438
    -0.29790
    -0.41131
    -0.31745
    -0.38393
    -0.36047
    -0.29790
    -0.20796
    -0.29399
    -0.29399
    -0.34483
    -0.41131
    -0.46997
    -0.47388
    -0.52081
    -0.29399
    -0.23533
    -0.21969
    -0.29790
    -0.32136
    -0.34874
    -0.37611
    -0.39175
    -0.09455
    -0.20405
    -0.19622
    -0.06326
    -0.08282
    -0.16103
    -0.04371
    -0.02807
     0.06188
    -0.03589
    -0.10237
    -0.22751
    -0.20013
    -0.29399
    -0.29399
    -0.40740
    -0.14930
    -0.14148
    -0.31745
    -0.27835
    -0.49734
    -0.43868
    -0.72416
    -1.13086
    -1.69790
    -1.97164
    -1.60405
    -1.31857
    -0.95488
    -1.06438
    -1.39287
    -1.86215
    -1.90516
    -1.58058
    -1.51019
    -1.24036
    -1.23645
    -1.22472
    -1.24427
    -1.09567
    -0.96662
    -0.33701
    -0.03198
     0.21830
     0.38646
     0.26132
     0.37864
     0.29260
     0.33171
     0.60545
     0.61327
     0.60154
     0.42165
     0.41774
     0.33171
     0.33171
     0.31216
     0.31607
     0.13618
    -0.26270
    -0.53254
    -0.70460
    -0.77500
    -0.65377
    -0.91578
    -0.70069
    -0.51298
     0.32389
     1.22333
     1.81383
     1.94288
     1.44232
     0.59372
     0.84791
     1.56746
     2.29875
     2.70545
     2.93227
     2.87361
     2.67808
     2.06802
     1.92333
     1.71607
     1.54400
     1.35629
     1.08646
     1.05517
     0.94959
     0.63283
     0.44512
     0.30825
     0.33953
     0.43338
     0.24568
     0.12054
     0.00713
    -0.15321
    -0.27444
    -0.24706
    -0.38393
    -0.40349
    -0.50907
    -0.43868
    -0.41131
    -0.57946
    -0.48170
    -0.52081
    -0.58338
    -0.71243
    -0.54427
    -0.44259
    -0.34483
    -0.36047
    -0.34874
    -0.23924
    -0.40740
    -0.37220
    -0.34483
    -0.32527
    -0.38393
    -0.44650
    -0.39958
    -0.29008
    -0.32919
    -0.27835
    -0.38002
    -0.46606
    -0.42304
    -0.42304
    -0.50907
    -0.32527
    -0.38002
    -0.50907
    -0.35265
    -0.39175
    -0.39958
    -0.47388
    -0.55600
    -0.55600
    -0.43477
    -0.46997
    -0.37611
    -0.30963
    -0.38393
    -0.54036
    -0.62639
    -0.34092
    -0.32136
    -0.45824
    -0.29790
    -0.07500
    -0.09455
    -0.32919
    -0.50907
    -0.59120
    -0.53254
    -0.37611
    -0.34874
    -0.42695
    -0.45041
    -0.42695
    -0.45824
    -0.59120
    -0.55209
    -0.91578
    -0.87276
    -0.94315
    -0.98617
    -1.01745
    -1.19343
    -1.25600
    -1.27555
    -1.19734
    -0.83757
    -0.27444
     0.27696
     1.00433
     0.76188
     0.17528
     0.12054
     0.33171
     0.81271
     1.33283
     1.63394
     1.86076
     1.86467
     1.61439
     1.46188
     1.30154
     1.16858
     0.96132
     0.86746
     0.85964
     1.07864
     0.87920
     0.78534
     0.51160
     0.50378
     0.47249
     0.36690
     0.37864
     0.36690
     0.66020
     0.52724
     0.68366
     0.72277
     0.29651
    -0.18840
     0.28869
     1.14903
     1.86076
     2.47864
     1.78646
     0.09707
    -0.18840
     0.50378
     0.84009
     0.73059
     0.77752
     0.93785
     0.94177
     0.90657
     0.63283
     0.20657
    -0.45432
    -0.77500
    -0.84148
    -0.49734
    -0.32919
    -0.57946
    -0.39958
    -0.29790
    -0.45824
    -0.32527
    -0.15712
    -0.16103
    -0.20013
    -0.30963
    -0.19622
    -0.60293
    -0.66159
    -0.65768
    -0.75935
    -0.88058
    -0.68505
    -0.57946
    -0.50907
    -0.54036
    -0.92360
    -1.00572
    -1.03701
    -0.96270
    -0.85321
    -0.87667
    -0.84930
    -0.62639
    -0.61857
    -0.54427
    -0.38002
    -0.49343
    -0.29790
    -0.37220
    -0.24706
     0.10880
     0.06579
     0.21439
     0.12836
     0.18311
     0.20266
     0.38255
     0.48422
     0.45685
     0.52724
     0.58981
     0.60154
     0.53115
     0.62501
     0.54288
     0.42165
     0.43730
     0.49987
     0.41383
     0.43730
     0.49204
     0.44121
     0.55070
     0.60936
     0.51551
     0.41774
     0.51160
     0.59372
     0.45685
     0.40992
     0.40210
     0.31998
     0.07361
     0.04623
    -0.08282
     0.05406
    -0.00069
    -0.13365
    -0.26662
    -0.42304
    -0.59511
    -0.72025
    -1.03701
    -1.35768
    -1.52583
    -1.11913
    -0.90405
    -1.25600
    -1.74483
    -1.28729
    -0.59120
    -0.53645
    -0.53254
    -0.60293
    -1.75656
    -2.42528
    -2.42919
    -1.47500
    -0.97053
    -0.73980
    -0.98617
    -1.65488
    -1.06829
    -0.54818
    -0.60684
    -0.73980
    -0.93142
    -0.72025
     0.12836
     0.60545
     0.55070
     0.86355
     0.89093
     0.93003
     0.96132
     1.03562
     1.06690
     0.80880
     0.68757
     0.60545
     0.37864
     0.30433
     0.24176
    -0.08673
    -0.40740
    -0.47779
    -0.64203
    -0.68114
    -0.34874
    -0.44259
    -0.55600
    -0.30572
     0.14791
     0.33562
     0.09707
     0.21048
     0.18702
     0.14400
     0.10880
     0.54288
     1.69260
     1.94288
     1.04735
     0.52333
     0.60936
     1.00433
     0.92612
     0.88702
     0.75406
     0.88702
     0.81271
     1.02780
     0.75406
     0.39037
     0.81271
     0.37864
     0.02668
     0.12054
     0.30042
     0.43338
     0.05406
    -0.25488
    -0.23924
    -0.10628
    -0.05544
    -0.10237
    -0.27053
     0.07361
     0.24959
    -0.02025
    -0.21578
    -0.44259
    -0.33310
    -0.30181
    -0.31745
    -0.24315
     0.07361
     0.03059
     0.22221
     0.24959
     0.34735
     0.11663
     0.03059
     0.11271
     0.27305
     0.14400
     0.21830
     0.50378
     0.54679
     0.46467
     0.59763
     0.67975
     0.92221
     1.00433
     0.96523
     0.88702
     0.84791
     0.78925
     0.68366
     0.76970
     1.01216
     0.88702
     0.87137
     0.94177
     0.89484
     0.88311
     0.87137
     0.96523
     0.96523
     0.96914
     0.86355
     0.80880
     0.76970
     0.80489
     0.84009
     0.82445
     1.14903
     1.22333
     0.87920
     0.76970
     0.46467
     0.31998
     0.37082
     0.16746
     0.00322
    -0.11019
    -0.20796
    -0.21578
    -0.26270
    -0.38002
    -0.62639
    -0.90405
    -0.58729
    -0.39567
    -0.90405
    -1.02919
    -0.86494
    -0.75935
    -0.91969
    -1.07611
    -1.93645
    -2.10069
    -1.98338
    -1.65879
    -1.44371
    -1.76438
    -1.95991
    -2.07332
    -1.92863
    -1.79567
    -1.32248
    -0.86494
    -0.86494
    -0.89622
    -1.11913
    -0.67332
    -0.21187
     0.21439
     0.53897
     0.62109
     0.49204
     0.56635
     0.55461
     0.09316
    -0.30963
    -0.27835
    -0.20013
    -0.11019
     0.00322
    -0.09455
    -0.09455
    -0.00851
     0.60545
     0.56635
     0.34735
     0.05797
    -0.07500
     0.29651
     0.58199
     1.40322
     1.25461
     0.89875
     0.79707
     0.80880
     1.01216
     0.91439
     0.69931
     0.42556
     0.31607
     0.53506
     0.75797
     0.60936
     0.42947
     0.43338
     0.42947
     0.25741
     0.14400
     0.18311
     0.52724
     0.29651
     0.08143
     0.21048
     0.48422
     0.30042
     0.06188
     0.17919
     0.31607
     0.37473
     0.35517
     0.32780
     0.35908
     0.28478
     0.20266
     0.12054
     0.30042
     0.15964
     0.07361
    -0.00069
    -0.15712
    -0.15712
    -0.32136
    -0.23924
    -0.31745
    -0.39567
    -0.45041
    -0.50516
    -0.35656
    -0.18449
    -0.26662
    -0.32527
    -0.10628
    -0.05935
    -0.13756
     0.04232
    -0.02025
    -0.08673
     0.03450
     0.10880
     0.28478
     0.24568
     0.12836
     0.09316
     0.20657
     0.10489
     0.12445
    -0.01243
    -0.02807
     0.06579
    -0.20405
    -0.12583
    -0.11410
    -0.20013
    -0.33701
    -0.46606
    -0.30963
    -0.25097
    -0.40740
    -0.52472
    -0.42695
    -0.29008
    -0.13756
    -0.01634
    -0.11801
     0.01495
    -0.03980
    -0.03589
     0.02277
    -0.07108
    -0.14148
    -0.25488
    -0.23533
    -0.20796
    -0.23924
    -0.26270
    -0.46606
    -0.78282
    -1.06047
    -1.18170
    -1.25209
    -0.97835
    -0.99399
    -1.32248
    -1.59622
    -1.79958
    -2.38226
    -2.56606
    -2.45656
    -1.90516
    -1.32248
    -1.43589
    -1.84259
    -2.01075
    -2.20628
    -1.86606
    -1.20125
    -0.50125
    -0.21578
    -0.14930
     0.19484
     0.22612
     0.23394
     0.59763
     1.09819
     1.45406
     1.35238
     1.38758
     1.40713
     1.36802
     1.35629
     1.33283
     1.11774
     0.96914
     1.06690
     1.05517
     0.78143
     0.60154
     0.22221
    -0.38002
    -0.82583
     0.34735
     1.26244
     1.75126
     2.77975
     2.72501
     0.82836
    -0.01243
     0.31216
     1.36411
     2.31439
     2.35350
     2.67026
     2.70936
     2.17752
     1.86467
     1.79428
     1.68869
     1.78255
     1.66132
     1.40322
     1.09428
     1.09037
     0.67975
     0.62109
     0.14400
     0.23003
     0.17137
     0.08143
     0.05797
     0.05406
    -0.07500
    -0.32527
    -0.51689
    -0.54427
    -0.42695
    -0.47779
    -0.61075
    -0.62248
    -0.52472
    -0.44650
    -0.32527
    -0.04762
    -0.02025
    -0.25879
    -0.19622
    -0.03980
     0.00322
     0.06970
    -0.09846
    -0.14148
    -0.12192
     0.01495
    -0.04371
    -0.08282
    -0.15712
    -0.10628
    -0.36438
    -0.16494
     0.00322
    -0.30181
    -0.20796
    -0.19622
    -0.30572
    -0.23924
    -0.21578
    -0.12583
    -0.03980
    -0.03980
     0.01104
    -0.02025
     0.16355
     0.16746
     0.14009
     0.05797
     0.15573
    -0.02416
    -0.01243
     0.05797
    -0.06326
    -0.12192
    -0.23924
    -0.16494
     0.04623
     0.16355
    -0.02025
    -0.46606
    -0.88449
    -1.07611
    -0.86494
    -0.81019
    -0.40740
    -0.51298
    -0.82192
    -1.00963
    -1.08393
    -0.97835
    -1.09176
    -1.17388
    -1.22081
    -1.02527
    -0.94315
    -1.12695
    -1.14650
    -1.09958
    -1.24427
    -1.34595
    -1.18952
    -1.13868
    -1.40069
    -1.40851
    -1.51410
    -1.47500
    -1.16215
    -0.90796
    -1.22081
    -1.18561
    -1.13868
    -0.91187
    -0.54818
    -0.32136
    -0.07108
     0.16746
     0.39037
     0.49595
     0.55070
     0.59763
     0.84009
     1.05517
     1.27026
     1.31327
     1.21942
     1.19596
     1.05126
     0.78925
     0.91830
     0.91048
     0.85182
     0.69540
     0.37473
     0.51160
     0.60545
     0.34735
     0.60936
     0.83227
     0.57417
     0.39819
     0.49595
     1.24288
     1.28981
     1.38366
     0.94568
     0.85182
     0.80098
     0.89484
     0.90266
     1.03171
     0.99651
     0.87528
     1.01607
     0.92612
     0.79707
     0.60545
     0.44121
     0.33171
     0.27305
     0.47640
     0.42556
     0.26132
     0.10098
     0.04232
    -0.21187
    -0.03980
     0.05014
     0.03059
     0.06579
    -0.22360
    -0.34483
    -0.49734
    -0.68114
    -0.84930
    -0.59902
    -0.43868
    -0.40349
    -0.37611
    -0.45432
    -0.63030
    -0.70460
    -0.53254
    -0.35265
    -0.47779
    -0.46215
    -0.51689
    -0.60684
    -0.46606
    -0.43086
    -0.44259
    -0.34874
    -0.21969
    -0.06326
    -0.05153
    -0.05153
    -0.09064
    -0.32919
    -0.39175
    -0.06326
    -0.01634
    -0.06717
    -0.14148
    -0.34874
    -0.26662
    -0.27444
    -0.36438
    -0.29008
    -0.20405
    -0.27835
    -0.43477
    -0.47388
    -0.37220
    -0.39567
    -0.44259
    -0.02807
     0.21830
     0.26523
     0.59372
     0.66020
     0.76970
     0.67193
     0.76188
     0.81271
     0.96914
     1.00042
     0.92612
     1.17249
     1.17640
     1.05126
     0.98087
     0.89875
     0.86355
     0.62892
     0.60936
     0.64456
     0.27696
     0.06579
    -0.04762
    -0.17276
    -0.16103
    -0.27444
    -0.30181
    -0.52472
    -0.39567
    -0.29399
    -0.38393
    -1.56494
    -3.85656
    -3.82137
    -2.34315
    -1.56103
    -1.11131
    -1.40069
    -1.88561
    -2.05377
    -2.13198
    -1.84259
    -1.58449
    -1.31075
    -0.81019
    -0.45432
    -0.08673
     0.20266
     0.51551
     0.67975
     0.47640
     0.83618
     0.77361
     0.93003
     1.13339
     0.75014
     0.51160
     0.28478
     0.48031
     0.58199
     0.43730
    -0.19231
    -0.32527
     0.09316
     0.63674
     1.09819
     1.31327
     1.73171
     1.56746
     0.37473
     0.22612
     0.44121
     0.55461
     0.98478
     2.07193
     1.34847
     0.72668
     0.37082
     0.72277
     1.03562
     0.77752
     0.76188
     0.27305
     0.43338
     0.55461
     0.66411
     0.35126
     0.06579
    -0.06326
     0.06579
     0.20657
     0.12445
    -0.16494
    -0.02416
    -0.12974
    -0.35656
    -0.48170
    -0.40740
    -0.62248
    -0.64986
    -0.36047
    -0.30572
    -0.31354
    -0.33701
    -0.41913
    -0.36829
    -0.23142
    -0.11019
    -0.17276
    -0.08282
    -0.09455
    -0.07500
    -0.12974
     0.02277
    -0.11410
    -0.18449
    -0.07891
    -0.18058
    -0.23142
    -0.25879
    -0.32136
    -0.20013
    -0.11410
    -0.04762
     0.00322
     0.01495
     0.06188
     0.05406
    -0.04371
     0.01104
     0.27696
     0.25741
     0.21048
     0.24176
     0.15573
     0.05014
     0.05406
     0.12836
     0.24568
     0.25741
     0.25741
     0.24959
     0.31998
     0.41774
     0.51551
     0.44121
     0.63283
     0.55852
     0.65238
     0.79316
     0.85573
     0.73841
     0.64065
     0.70713
     0.72277
     0.78534
     0.77361
     0.63283
     0.70322
     0.67193
     0.62501
     0.27696
     0.35908
     0.26914
     0.08925
     0.26132
     0.09707
     0.05797
    -0.10628
    -0.16103
    -0.27835
    -0.30572
    -0.27053
    -0.27835
    -0.13756
    -0.15712
    -0.34483
    -0.79064
    -1.45153
    -3.04706
    -4.13030
    -2.92192
    -1.86606
    -1.46326
    -1.92472
    -2.68338
    -3.11745
    -3.35991
    -2.40963
    -1.92081
    -1.58840
    -1.49455
    -1.24818
    -1.11913
    -0.30181
     0.53506
     0.64456
     0.79316
     0.82836
     1.13339
     1.40713
     1.39540
     1.52445
     1.21551
     0.87528
     0.28087
    -0.34483
    -0.15321
     0.38255
     0.98087
     1.98199
     1.93897
     0.24959
    -0.26662
     0.09707
     0.43338
     0.26523
     1.06690
     1.82947
     1.01998
     0.89875
     0.84400
     0.82054
     0.66802
     0.65629
     0.75406
     0.25350
     0.41774
    -0.07108
    -0.21578
    -0.21187
    -0.07891
    -0.15321
    -0.20013
    -0.24315
    -0.00069
    -0.07500
    -0.30572
    -0.46606
    -0.25488
    -0.12974
    -0.07891
    -0.20405
    -0.04762
     0.09316
    -0.09064
     0.00713
     0.06188
    -0.01243
    -0.04371
    -0.14930
    -0.11019
    -0.09064
    -0.03589
    -0.05153
    -0.20013
    -0.21969
    -0.20013
    -0.19231
    -0.12192
     0.06579
    -0.03589
     0.03059
     0.21048
     0.21830
     0.25741
     0.08534
     0.01886
     0.20266
     0.14009
     0.24568
     0.12836
     0.15573
     0.13227
     0.06188
     0.01104
     0.25350
     0.06579
     0.01104
     0.10098
     0.12445
     0.15182
     0.12054
     0.15964
     0.21439
     0.27305
     0.36299
     0.16746
     0.32780
     0.26132
     0.37864
     0.22612
     0.42556
     0.37473
     0.21830
     0.25350
     0.16355
     0.19093
     0.31607
     0.31216
     0.32780
     0.45685
     0.49204
     0.37864
     0.17137
     0.22612
     0.17528
     0.22221
     0.16746
     0.33562
     0.10489
     0.15573
     0.19875
     0.36299
     0.33171
     0.01495
    -0.13756
    -0.02416
     0.08534
     0.21439
     0.17919
     0.28869
     0.31607
     0.33562
     0.14400
    -0.27053
    -1.33812
    -2.52304
    -2.44483
    -1.54148
    -1.36550
    -1.59622
    -1.82695
    -1.53365
    -1.46326
    -1.29120
    -1.50237
    -1.69008
    -1.52583
    -0.97444
    -0.56773
    -0.00851
     0.48813
     0.77361
     0.96914
     1.05908
     0.76970
     1.03171
     1.32892
     1.27026
     1.29763
     1.12556
     0.92221
     0.76188
     0.82836
     0.72668
     0.28478
     0.16746
     0.61327
     1.89204
     3.33897
     4.21104
     3.37026
     1.29763
     0.17528
     0.15964
     1.31718
     2.19707
     2.60378
     2.75629
     2.34959
     1.91160
     1.41104
     1.18813
     0.79707
     0.09316
    -0.15321
    -0.16494
    -0.00069
     0.33171
     0.18702
     0.06579
     0.03059
    -0.17276
    -0.23142
    -0.37220
    -0.41913
    -0.48952
    -0.39567
    -0.50125
    -0.19622
    -0.34092
    -0.37611
    -0.26270
    -0.35265
    -0.24315
    -0.41522
    -0.40740
    -0.42695
    -0.21969
    -0.09064
    -0.14930
    -0.18449
    -0.18058
    -0.09455
    -0.09846
     0.09316
     0.09316
    -0.07500
     0.06970
    -0.03980
     0.08925
    -0.01634
     0.01104
    -0.12974
    -0.05153
    -0.02416
    -0.04371
    -0.12974
    -0.20013
    -0.18840
    -0.21578
    -0.07108
     0.07361
    -0.10628
    -0.05544
     0.02277
     0.10489
     0.11663
     0.11271
     0.14400
     0.22221
     0.13618
     0.08925
     0.15182
     0.11271
     0.03059
    -0.00460
    -0.23533
    -0.01243
    -0.11019
    -0.23142
    -0.27053
    -0.35656
    -0.33701
    -0.26270
    -0.28226
    -0.24706
    -0.18840
    -0.33701
    -0.26662
    -0.23533
    -0.16885
    -0.16885
    -0.44650
    -0.20405
    -0.21969
    -0.34874
    -0.21969
    -0.29399
    -0.34483
    -0.40349
    -0.37611
    -0.48561
    -0.45041
    -0.38393
    -0.37611
    -0.46997
    -0.57555
    -0.80628
    -1.16606
    -1.39287
    -1.50237
    -1.32639
    -0.89231
    -0.94315
    -1.11131
    -1.31466
    -1.59231
    -1.69399
    -1.26382
    -0.55991
    -0.12974
    -0.05544
    -0.38393
    -0.70851
    -0.67723
    -0.25097
     0.20657
     0.29260
     0.67193
     0.54288
     0.09707
    -0.09846
     0.18702
     0.39428
     0.21048
     0.32780
     0.84791
     0.51551
    -0.10628
     0.03450
     0.46076
     0.60545
     0.87528
     0.97696
     1.06299
     0.79316
     0.97305
     2.04847
     2.81104
     2.42389
    -0.02025
    -0.30963
     0.03450
     0.40210
     0.61327
     0.80880
     0.96132
     0.87528
     0.80880
     0.53506
     0.19484
    -0.24315
    -0.49734
    -0.64594
    -0.44259
    -0.43868
    -0.56382
    -0.57946
    -0.29008
    -0.39175
    -0.34874
    -0.60293
    -0.84539
    -0.99008
    -0.65377
    -0.50125
    -0.89231
    -0.95097
    -0.84148
    -0.84148
    -0.66159
    -0.46997
    -0.23924
    -0.02025
     0.10489
     0.18311
     0.14400
     0.23785
     0.17528
     0.18311
     0.16746
     0.39819
     0.28478
     0.31607
     0.41383
     0.31998
     0.35517
     0.28087
     0.21048
     0.21830
     0.22612
     0.28869
     0.10489
     0.10489
     0.01886
    -0.01634
    -0.06717
     0.16355
     0.13618
     0.12836
     0.17528
     0.30433
     0.37473
     0.57026
     0.53506
     0.58981
     0.67193
     0.71886
     0.94568
     1.14512
     1.10992
     0.89484
     0.78925
     0.94568
     0.91439
     0.77752
     0.92221
     0.82445
     0.82445
     0.88311
     0.65629
     0.61718
     0.53115
     0.41774
     0.42165
     0.51942
     0.41774
     0.48422
     0.35126
     0.50769
     0.56635
     0.49987
     0.47640
     0.37473
     0.19484
     0.20657
     0.15182
     0.14400
     0.22612
     0.34735
     0.37473
     0.26914
     0.35126
     0.35908
     0.37864
     0.47640
     0.70322
     0.73059
     0.51942
    -0.18058
    -0.36047
     0.45685
     0.90266
     0.50378
    -0.22360
    -0.73198
    -1.32639
    -1.32248
    -0.93533
    -0.82583
    -0.69287
    -1.42025
    -1.63142
    -1.76438
    -1.79176
    -1.84650
    -1.84650
    -1.70181
    -1.47500
    -1.11913
    -0.82974
    -1.18952
    -1.16215
    -1.15433
    -1.22472
    -0.95488
    -0.62639
    -0.38002
     0.56244
     1.91160
     1.43059
     0.69149
     1.23115
     1.00433
     0.66802
     0.62501
     0.98087
     1.54009
     1.63394
     1.60657
     1.39149
     0.88311
     0.45685
    -0.03589
    -0.18058
     0.20266
    -0.05935
     0.01886
     0.27696
    -0.18058
    -0.61466
    -0.72025
    -0.64203
    -0.37611
    -0.30963
    -0.18058
    -0.12192
    -0.24706
    -0.41913
    -0.68114
    -0.83757
    -0.66941
    -0.63421
    -0.44259
    -0.36438
    -0.50516
    -0.55600
    -0.51298
    -0.39175
    -0.23924
    -0.10628
    -0.02025
     0.02668
     0.03841
    -0.00460
     0.08925
     0.06579
     0.36299
     0.27305
     0.03059
     0.09316
     0.16746
     0.12445
     0.16355
     0.14791
     0.20657
     0.22221
     0.21048
     0.13618
     0.17919
     0.00322
     0.05014
     0.02668
     0.06970
     0.20266
    -0.03198
     0.03059
     0.16355
     0.08534
     0.28087
     0.22221
     0.31216
     0.46467
     0.49595
     0.49987
     0.47249
     0.89484
     0.84400
     0.59763
     0.53897
     0.66020
     0.51942
     0.51942
     0.56635
     0.48422
     0.37082
     0.28869
     0.13618
     0.06970
    -0.05935
    -0.07108
    -0.27053
    -0.30963
    -0.30963
    -0.34092
    -0.49343
    -0.36829
    -0.52863
    -0.52863
    -0.38002
    -0.46606
    -0.50907
    -0.52863
    -0.63030
    -0.63421
    -0.47779
    -0.39175
    -0.54818
    -0.52472
    -0.36829
    -0.17667
    -0.05544
     0.25741
     0.29260
     0.07361
     0.01104
     0.01886
    -0.05544
    -0.07500
    -0.14148
     0.02668
    -0.22360
    -0.68896
    -0.85712
    -0.87667
    -0.57555
    -0.47388
    -0.91969
    -1.19343
    -1.29511
    -1.23645
    -1.20125
    -1.35768
    -1.47891
    -1.45153
    -1.11522
    -0.99790
    -0.66550
    -0.46215
    -0.14148
    -0.07108
    -0.18449
    -0.00069
     0.07361
     0.08925
     0.29651
     0.05406
     0.46076
     0.60154
     0.68366
     0.26523
    -0.11801
     0.46858
     2.71327
     5.01272
     5.12221
     1.10210
    -0.68114
     0.10098
     1.45797
     2.06411
     2.59596
     2.66244
     2.25182
     1.96244
     1.25852
     0.78143
     0.32780
     0.12445
    -0.03198
    -0.22360
    -0.15712
    -0.24315
    -0.24706
    -0.11019
     0.00322
    -0.05153
    -0.11019
    -0.09846
    -0.09846
    -0.07500
    -0.09846
    -0.08282
    -0.07108
    -0.09846
    -0.23924
    -0.31354
    -0.32527
    -0.32919
    -0.41522
    -0.50125
    -0.46606
    -0.43477
    -0.38784
    -0.18058
    -0.34483
    -0.21969
    -0.13365
    -0.07108
    -0.01634
    -0.07891
    -0.05935
    -0.06717
     0.04232
     0.06579
    -0.03589
    -0.01634
    -0.04762
     0.01495
    -0.19231
     0.06188
    -0.09064
    -0.17667
    -0.05153
    -0.14148
    -0.02025
    -0.11801
    -0.13756
    -0.11410
     0.05014
     0.09707
     0.00322
     0.10489
     0.14009
     0.14009
     0.15573
     0.24568
     0.14791
     0.10098
     0.28087
     0.15964
     0.24959
     0.13227
     0.10489
     0.12445
     0.03450
    -0.01243
    -0.08282
    -0.06717
    -0.19231
    -0.23533
    -0.35656
    -0.28226
    -0.16494
    -0.49343
    -0.42304
    -0.38393
    -0.45824
    -0.42304
    -0.42695
    -0.46606
    -0.46606
    -0.48170
    -0.49343
    -0.55600
    -0.38002
    -0.15321
     0.01495
    -0.05935
    -0.39175
    -1.23254
    -1.43980
    -1.02919
    -0.63421
    -0.90405
    -1.10740
    -1.51019
    -1.42416
    -1.08393
    -0.87276
    -0.70460
    -0.63812
    -0.90796
    -0.41913
    -0.31354
    -0.21969
    -0.02807
     0.15182
     0.40992
     0.67193
     0.93785
     1.05908
     1.01607
     0.82836
     0.91048
     1.07864
     1.02389
     0.75797
     0.16746
    -0.13756
    -0.43477
    -0.48952
    -0.81801
    -1.20907
    -1.30684
    -1.00572
    -0.70851
    -0.93924
    -1.46717
    -1.30684
    -0.66941
     0.40992
     2.66635
     3.20601
     2.21272
     1.27808
     1.11383
     1.41104
     2.19707
     3.11607
     3.70266
     3.60489
     3.19037
     2.86188
     2.36132
     1.64177
     1.01998
     0.73450
     0.68757
     0.56244
     0.13618
     0.02277
     0.00322
     0.09316
     0.26132
     0.08925
     0.14791
     0.15964
     0.08925
     0.13227
     0.06579
     0.03450
     0.05014
     0.03059
     0.01495
    -0.06717
    -0.17276
    -0.24706
    -0.27835
    -0.27835
    -0.07500
    -0.07108
    -0.11410
    -0.02416
    -0.16494
    -0.08282
    -0.08282
    -0.12583
    -0.12192
    -0.09455
    -0.15712
    -0.20013
    -0.22751
    -0.16885
    -0.32527
    -0.34092
    -0.25879
    -0.14148
    -0.30572
    -0.30181
    -0.32919
    -0.36047
    -0.29008
    -0.32919
    -0.29008
    -0.27053
    -0.20796
    -0.24315
    -0.30572
    -0.14148
    -0.20796
    -0.30572
    -0.22751
    -0.01243
    -0.21578
    -0.22360
    -0.13365
    -0.10628
    -0.11410
    -0.12192
    -0.27835
    -0.20405
    -0.22360
    -0.20013
    -0.23533
    -0.26270
    -0.34483
    -0.54036
    -0.68505
    -0.43477
    -0.58338
    -0.60684
    -0.59120
    -0.70851
    -0.68896
    -0.76717
    -0.89622
    -0.90405
    -0.86494
    -0.89622
    -0.93924
    -0.96662
    -0.84539
    -0.93533
    -1.16606
    -1.45544
    -1.59231
    -1.50628
    -1.25209
    -1.29511
    -1.25209
    -1.33812
    -1.05656
    -0.71634
    -0.61466
    -0.42695
    -0.54427
    -0.41522
    -0.12192
     0.13227
     0.15573
     0.24176
     0.61327
     0.73450
     0.82445
     0.76579
     0.36690
     0.15182
    -0.05935
     0.15182
     0.10098
    -0.04762
    -0.19231
    -0.16103
    -0.45432
    -0.74371
    -0.73198
    -0.71634
    -0.43477
    -0.44650
    -0.53254
    -0.75153
    -1.08002
    -0.91578
    -0.32527
     0.46467
     1.35629
     1.49316
     1.75517
     0.83227
     0.39037
     0.43338
     0.63283
     0.95350
     1.43450
     1.95461
     2.18925
     1.94679
     1.49316
     1.28981
     1.44232
     1.52836
     1.10601
     0.93394
     0.91439
     0.94177
     1.13339
     1.14121
     1.21160
     0.95741
     0.95741
     1.15294
     1.08646
     1.01998
     0.76188
     0.37473
     0.32389
     0.41774
     0.58199
     0.60936
     0.27696
     0.12445
     0.08534
     0.12054
     0.13227
     0.05797
     0.08534
     0.31607
     0.13227
     0.11271
     0.10098
    -0.02807
    -0.09455
    -0.01634
    -0.02807
     0.04623
     0.05406
    -0.01634
    -0.06326
    -0.02807
     0.00713
    -0.04371
    -0.03589
     0.05014
    -0.08282
    -0.09064
    -0.01243
    -0.05935
     0.00713
    -0.01243
     0.01104
     0.01104
     0.08925
     0.05406
    -0.04371
     0.01886
     0.04623
     0.08534
    -0.09846
     0.04623
     0.01104
    -0.00851
     0.01104
    -0.05544
    -0.08282
    -0.20405
    -0.23533
    -0.22360
    -0.21969
    -0.24315
    -0.31745
    -0.42304
    -0.40740
    -0.38393
    -0.55991
    -0.50516
    -0.42695
    -0.54427
    -0.50907
    -0.50907
    -0.60293
    -0.58338
    -0.70460
    -0.71243
    -0.64203
    -0.74762
    -0.86103
    -0.89622
    -0.97053
    -0.97444
    -0.97835
    -1.09176
    -0.83757
    -0.83365
    -0.39567
    -0.09455
    -0.27053
    -0.27444
    -0.05153
     0.23003
     0.47249
     0.68366
     0.57026
     0.52724
     0.64456
     0.84791
     1.19987
     1.32892
     1.43841
     0.94568
     0.80098
     0.82836
     0.93394
     0.69540
     0.45685
     0.47249
     0.58199
     0.69149
     0.40992
     0.02668
     0.09707
     0.01104
    -0.11410
    -0.59120
    -0.73980
    -0.94706
    -0.92751
    -0.59902
    -0.34483
     0.31998
     0.84009
     0.92612
     0.46076
     0.03841
     0.12445
     0.29260
     0.75797
     0.95741
     0.96914
     0.96132
     1.04735
     0.93394
     0.39037
     0.24959
     0.08143
    -0.19622
    -0.32527
    -0.37220
    -0.52863
    -0.30181
    -0.52863
    -0.33701
    -0.50907
    -0.43086
    -0.41913
    -0.17667
    -0.24315
     0.01104
    -0.05935
    -0.14148
     0.21439
     0.07361
     0.28087
     0.26914
     0.47249
     0.55070
     0.28869
     0.19484
     0.22221
     0.31216
     0.22612
     0.29260
     0.42165
     0.66802
     0.46076
     0.31216
     0.32389
     0.21048
    -0.03589
    -0.04371
     0.05014
    -0.02807
    -0.01634
    -0.09455
    -0.22751
    -0.12192
    -0.07108
     0.03841
    -0.03198
     0.07752
     0.12445
    -0.09064
    -0.03198
     0.02277
     0.01886
    -0.02025
    -0.06326
    -0.09064
     0.05014
     0.08143
     0.01495
    -0.12583
    -0.07500
    -0.07108
    -0.17276
    -0.07500
     0.00322
    -0.12583
    -0.10628
    -0.03589
    -0.11801
    -0.03198
    -0.16494
    -0.10628
    -0.05935
    -0.03589
    -0.03980
     0.00713
    -0.09455
    -0.13756
    -0.07891
    -0.18449
     0.02277
    -0.21187
    -0.21969
    -0.24315
    -0.24315
    -0.18840
    -0.31354
    -0.38393
    -0.32136
    -0.21578
    -0.10237
    -0.29008
    -0.59120
    -1.09958
    -1.47108
    -1.10740
    -0.30963
    -0.32919
    -0.63421
    -0.88449
    -0.63030
    -0.21187
    -0.04762
     0.15182
    -0.11019
     0.17137
     0.25350
     0.19484
     0.23394
     0.64456
     1.03171
     1.09819
     1.11383
     0.93003
     0.70322
     0.73841
     0.31216
     0.19875
     0.29651
     0.48422
     0.47249
     0.26914
     0.05406
     0.07361
     0.01104
     0.28087
     0.35517
     0.47249
     0.35517
     0.55070
     0.19484
    -0.00851
     0.37473
     0.79707
     0.84791
     0.70713
     0.10880
     0.60545
     0.26132
     0.48422
     0.26914
     0.12445
     0.13227
    -0.18840
    -0.28617
     0.05797
    -0.41522
    -0.55209
    -0.81019
    -0.60684
    -0.36829
    -0.49734
    -0.75153
    -0.59511
    -0.60684
    -0.46606
    -0.34874
    -0.11801
    -0.06717
    -0.41913
    -0.48170
     0.37082
     0.58199
     0.35908
     0.32389
     0.10489
     0.10098
    -0.01243
    -0.00460
    -0.02025
     0.11663
     0.12445
     0.03059
    -0.13365
    -0.29008
    -0.36047
    -0.37220
    -0.18840
    -0.19231
    -0.59511
    -0.66550
    -0.66550
    -0.61466
    -0.53254
    -0.16494
    -0.14930
    -0.28617
    -0.29399
    -0.33701
    -0.59120
    -0.54036
    -0.27053
    -0.16494
    -0.12974
     0.10489
     0.05014
    -0.16103
    -0.13756
     0.01104
     0.35908
     0.41383
     0.37473
     0.26132
     0.18702
     0.29260
     0.31607
     0.60154
     0.76188
     0.99260
     0.96914
     1.06299
     1.17249
     0.93394
     0.84009
     0.70713
     0.81663
     0.86355
     0.93785
     0.98478
     0.88311
     0.79316
     0.66411
     0.45685
     0.37082
     0.09316
    -0.27444
    -0.22751
    -0.07108
    -0.16885
     0.10880
     0.11663
     0.18702
    -0.20405
    -1.28729
    -1.95600
    -1.75265
    -0.72807
    -0.48952
    -0.97835
    -1.36550
    -1.14650
    -1.28338
    -1.22081
    -0.81019
    -0.45432
    -0.13756
     0.33953
     0.53897
     0.59763
     0.90657
     0.85182
     1.06690
     1.20378
     1.27808
     1.15685
     1.19987
     1.04735
     0.74232
     0.51942
     0.40601
     0.14009
    -0.07500
    -0.47779
    -0.90796
    -0.81019
    -0.66159
    -0.53254
    -0.41522
    -0.73589
    -0.72416
    -0.64986
    -0.34874
    -0.40349
    -0.21578
    -0.48561
    -0.46606
    -0.27444
    -0.22360
     0.18702
     0.30433
     0.87137
     0.63283
     0.10489
    -0.40349
    -0.25097
     0.35908
     0.33171
     1.03562
     1.04735
     0.78143
     0.43338
     0.32389
     0.11271
    -0.06717
     0.03841
     0.40601
     0.20657
    -0.05935
    -0.25488
    -0.07891
     0.14400
    -0.09846
    -0.25097
    -0.35265
    -0.07891
     0.19875
     0.40210
     0.40210
     0.51942
     0.26132
     0.13227
     0.12445
     0.13227
     0.10489
     0.03059
    -0.11019
    -0.20405
    -0.18449
     0.19093
     0.37864
     0.40992
     0.21830
     0.03450
    -0.31354
    -0.18058
    -0.20013
    -0.03589
     0.17528
     0.34344
     0.46467
     0.58199
     0.69931
     0.53115
     0.61327
     0.47249
     0.21830
     0.17528
     0.21048
     0.32780
     0.20266
     0.29651
     0.18311
     0.05406
     0.23785
     0.29260
     0.14009
     0.03059
    -0.07108
    -0.09846
     0.18311
     0.38646
     0.36299
     0.53115
     0.40992
     0.34735
     0.15573
     0.24568
     0.38255
     0.24959
     0.33171
     0.47249
     0.49204
     0.29260
     0.13618
     0.17137
     0.05406
     0.08143
    -0.36438
    -0.94706
    -1.16997
    -1.33812
    -1.03310
    -0.89622
    -0.60684
    -1.04874
    -1.58449
    -1.75265
    -1.81131
    -1.54930
    -1.71745
    -1.59231
    -1.18952
    -0.88058
    -0.58729
    -0.38784
    -0.07891
     0.11271
     0.28087
     0.33171
     0.73059
     0.80098
     0.82836
     0.97696
     1.04344
     0.89875
     0.84009
     0.84791
     0.93003
     0.72668
     0.39428
     0.06579
    -0.12192
    -0.38393
    -0.50907
    -0.54818
    -0.22751
     0.11271
    -0.20796
    -0.36047
    -0.56382
    -0.34483
     0.01886
     0.12836
     0.03841
     0.09316
    -0.17667
    -0.20405
    -0.12583
    -0.03980
     0.19875
     0.12445
     0.50378
     1.65350
     2.43562
     2.05238
     1.47361
     0.20657
    -0.18840
     0.06188
     0.74232
     1.44232
     1.73171
     1.71607
     1.05908
     0.47249
    -0.25097
    -0.51689
    -0.60684
    -0.86103
    -0.95488
    -0.71634
    -0.57946
    -0.72416
    -1.13868
    -1.36159
    -1.25991
    -1.22081
    -0.76326
    -0.91187
    -0.89622
    -0.49343
    -0.23533
    -0.08673
    -0.43868
    -0.35265
    -0.43477
    -0.40349
    -0.07108
     0.29260
     0.48813
     0.37473
     0.25350
     0.38646
     0.46076
     0.43338
     0.28869
     0.04623
     0.14791
     0.15182
     0.05406
     0.15182
     0.25350
     0.22612
     0.33171
     0.25741
     0.11271
     0.05797
     0.03841
    -0.13365
     0.05014
     0.24959
     0.31216
     0.38255
     0.35908
     0.15964
    -0.02807
    -0.07500
    -0.00069
    -0.35656
    -0.21969
    -0.05544
     0.06188
     0.25741
     0.31998
     0.31607
     0.25741
     0.22612
     0.19484
     0.33562
     0.39037
     0.48813
     0.67975
     0.85573
     0.81663
     0.21830
     0.01886
     0.07361
     0.20657
     0.45685
     0.21830
    -1.49064
    -2.63645
    -2.39008
    -1.91298
    -1.25600
    -1.40851
    -2.49176
    -2.45265
    -1.84259
    -1.38896
    -1.51410
    -1.90516
    -1.85041
    -1.38896
    -0.65768
    -0.11410
     0.24568
     0.46467
     1.05517
     1.11383
     1.15294
     1.06690
     1.12556
     1.29763
     1.40713
     1.40713
     1.45015
     1.20769
     1.02780
     0.83618
     0.52724
     0.28087
     0.37864
     0.37082
     0.33562
     0.28087
     0.13227
    -0.11410
    -0.25097
    -0.32919
    -0.51689
    -0.63421
    -0.26270
    -0.45041
    -0.48170
    -0.29790
    -0.21969
    -0.22751
    -0.24706
    -0.44259
    -0.68114
    -0.54818
    -0.71634
    -0.63421
    -0.06717
     0.53115
     0.79707
     1.17640
     1.83339
     2.30266
     2.20489
     1.84121
     0.88311
     0.29651
     0.70713
     1.64177
     2.24009
     2.18925
     1.96244
     1.48534
     0.97696
     0.34344
    -0.09064
    -0.82974
    -0.93533
    -0.51298
    -0.36047
    -0.33310
    -0.78282
    -0.83365
    -0.84930
    -1.00572
    -1.00963
    -0.62248
    -0.18840
    -0.01634
    -0.15712
    -0.66159
    -0.78282
    -0.45041
    -0.07108
     0.46858
     0.14009
     0.00322
     0.09707
     0.24176
     0.37864
     0.35908
     0.40992
     0.51942
     0.37082
     0.46076
     0.24959
     0.21830
     0.20266
     0.20657
     0.00713
     0.08143
    -0.07108
    -0.30572
    -0.20013
     0.03450
     0.14009
     0.10489
     0.02277
     0.10489
     0.12836
     0.15964
     0.08534
     0.08534
     0.09707
     0.05406
    -0.12192
    -0.15712
    -0.09455
    -0.46606
    -0.56773
    -0.51689
    -0.41913
    -0.50125
    -0.42304
    -0.63030
    -0.72416
    -0.72025
    -0.72416
    -0.59120
    -0.36829
    -0.29790
    -0.29790
    -0.35265
     0.09316
     0.17528
     0.31607
     0.03059
    -0.10237
    -0.02416
    -0.32136
    -0.42304
    -0.03198
     0.33171
    -0.15321
    -0.70460
    -0.82583
    -1.07611
    -1.69790
    -1.88561
    -1.29511
    -1.35377
    -1.20125
    -1.49455
    -1.76438
    -1.89734
    -1.97555
    -1.85041
    -1.03310
    -0.49734
    -0.48561
    -0.45432
    -0.59902
    -0.21578
     0.11271
     0.31216
     0.78534
     1.00825
     0.92612
     0.89093
     0.86355
     1.18813
     1.21942
     1.03953
     0.81271
     0.45685
     0.46858
     0.43338
     0.36299
     0.40601
     0.41383
     0.19484
     0.23785
     0.03059
    -0.48952
    -0.22360
     0.08534
     0.06579
     0.31607
     0.75406
     0.83618
     0.98087
     0.67584
     0.80098
     1.59484
     1.60266
     1.42668
     1.03953
     1.37975
     1.86076
     1.45797
     1.36411
     1.33283
     1.34847
     1.08646
     0.67584
     0.33562
     0.14009
     0.26132
     0.34344
    -0.02025
    -0.36829
    -0.22360
    -0.20405
    -0.20013
    -0.09064
    -0.43086
    -0.39175
    -0.19622
    -0.24706
    -0.36829
    -0.32136
    -0.29399
    -0.45432
    -0.57946
    -0.37220
    -0.01634
     0.25741
    -0.03980
    -0.29008
    -0.50907
    -0.11019
     0.00713
     0.03059
     0.16746
     0.04232
     0.15573
     0.01104
    -0.02807
    -0.02416
    -0.03980
    -0.01634
    -0.04762
    -0.07500
    -0.05153
    -0.23924
    -0.49734
    -0.43477
    -0.30181
    -0.38784
    -0.34092
    -0.37220
    -0.34092
    -0.34483
    -0.18058
    -0.01243
     0.04232
     0.03450
     0.02668
     0.05014
     0.10489
     0.26132
     0.40601
     0.66020
     0.95350
     0.88702
     0.82054
     0.87528
     0.70713
     0.60545
     0.51160
     0.65629
     0.85182
     1.11383
     1.00042
     0.70322
     0.63283
     0.63283
     0.47640
     0.17919
     0.37473
     0.28869
     0.21830
     0.12445
    -0.03980
    -0.10628
    -0.05935
    -0.23924
    -0.24315
    -0.01634
     0.06188
     0.04232
     0.15964
    -0.03198
    -0.00069
     0.08534
     0.24176
    -0.06717
     0.00713
    -0.21969
    -1.40460
    -2.03812
    -1.38505
    -0.50907
    -0.46606
    -0.81801
    -1.47108
    -2.37053
    -1.99511
    -1.61578
    -1.43589
    -1.60014
    -1.27555
    -0.89622
    -0.51298
    -0.41131
    -0.94706
    -0.90013
    -0.28226
     0.33562
     0.32389
     0.17137
    -0.28226
    -0.09455
    -0.33701
    -0.32527
     0.29260
     1.07082
     0.64847
    -0.38002
    -1.29902
    -0.99399
     0.06970
     0.26914
     0.35126
     0.10880
     0.01886
     0.30042
     0.37473
     0.36299
     0.39037
     0.09316
     0.01495
     0.31998
    -0.44650
    -0.11019
     0.23003
     0.32389
     0.93394
     1.07082
     0.56635
    -0.39958
    -0.43477
    -0.29008
    -0.07891
    -0.02416
     0.08925
    -0.07500
    -0.22751
    -0.42695
    -0.60293
    -0.41913
    -0.29790
    -0.64986
    -0.74371
    -0.70069
    -0.68114
    -0.39958
    -0.07891
     0.09316
     0.10098
     0.11271
     0.23003
     0.31607
     0.46076
     0.76579
     0.88311
     0.92221
     1.01607
     0.79316
     0.75014
     0.67584
     0.52724
     0.45685
     0.49204
     0.51551
     0.70713
     0.62501
     0.28478
    -0.01243
     0.04623
    -0.01634
     0.10880
     0.12445
     0.29651
     0.25741
     0.21830
     0.28478
     0.26523
     0.47640
     0.53897
     0.19875
     0.20657
     0.33562
     0.72668
     0.73059
     0.87920
     1.05126
     1.14121
     0.88311
     0.95741
     0.89875
     0.85182
     1.21160
     1.01998
     1.06299
     0.99260
     0.90657
     0.84791
     0.77361
     0.54288
     0.49595
     0.25741
     0.12836
     0.14009
     0.14009
     0.28087
     0.52333
     0.43338
     0.48422
     0.34735
     0.16355
     0.05797
    -0.03589
    -0.03589
     0.06579
     0.06579
    -0.02416
    -0.01634
    -0.05544
    -0.05544
     0.14009
     0.31607
     0.69931
     0.67584
     0.91048
     0.88702
     0.23394
    -0.37611
    -0.95097
    -0.90405
    -0.37611
    -0.18840
    -0.48952
    -0.88058
    -1.31857
    -2.22192
    -2.42528
    -1.98338
    -1.92472
    -2.51522
    -2.39790
    -2.13980
    -2.81634
    -1.67835
     0.42947
     1.61439
     0.98869
     0.03450
    -0.34483
    -0.22751
    -0.25097
     0.72277
     1.25070
     0.51160
     0.36690
     0.30042
     0.08143
    -0.55991
    -0.82583
    -0.72416
    -1.15824
    -1.48673
    -1.40460
    -0.91969
    -0.69287
    -1.10349
    -0.99008
    -0.76326
    -0.32136
     0.05014
     0.42165
    -0.00851
    -0.43477
    -0.36047
    -0.21187
    -0.47779
    -0.46606
    -0.54036
    -0.68505
    -0.83365
    -0.94706
    -0.68896
    -1.14259
    -1.52583
    -1.39678
    -1.00963
    -0.89231
    -0.71243
    -0.96662
    -0.93142
    -0.72807
    -0.43868
    -0.23533
    -0.18449
    -0.02807
     0.18702
     0.39819
     0.43730
     0.48813
     0.32389
     0.25741
     0.24568
     0.14009
     0.20266
     0.06188
     0.11271
     0.50378
     0.65629
     0.81271
     0.49987
     0.30433
     0.29651
     0.36299
     0.44512
     0.52724
     0.60154
     0.61327
     0.77752
     0.80880
     0.87137
     0.73841
     0.55461
     0.59763
     0.45294
     0.59763
     0.75014
     0.92612
     0.98087
     1.09428
     1.10992
     1.02780
     0.93003
     0.81663
     0.74623
     0.69931
     0.77361
     0.91439
     0.69931
     0.79707
     0.78534
     0.60936
     0.58590
     0.41774
     0.19093
     0.07361
     0.15573
     0.17919
     0.31216
     0.45685
     0.39428
     0.30825
     0.11271
     0.46076
     0.16746
    -0.07891
     0.05406
    -0.03589
    -0.12583
    -0.24706
    -0.23142
    -0.24315
    -0.41522
    -0.44259
    -0.58338
    -0.60293
    -0.41522
    -0.13365
    -0.03198
     0.37864
     0.35126
     0.14791
     0.37082
     0.57026
     0.21830
    -0.96662
    -1.79958
    -2.05377
    -1.60014
    -0.99790
    -1.13477
    -1.35768
    -1.79958
    -2.44483
    -2.10069
    -1.71354
    -1.82695
    -2.10069
    -1.51801
    -1.16606
    -1.07611
     0.68757
     1.52445
     3.07696
     2.40434
     0.47249
     0.34735
     1.43059
     1.52054
     1.48534
     1.25070
     0.63674
     1.30936
     1.64568
     0.76970
    -0.07891
    -1.05656
    -1.15433
    -1.27946
    -1.31466
    -1.02527
    -0.77891
    -0.61466
    -0.51689
    -0.58338
    -0.44650
    -0.66550
    -0.84930
    -0.90796
    -0.95879
    -0.62639
    -0.26270
    -0.14148
    -0.30181
    -0.32136
    -0.06326
     0.07752
     0.05014
    -0.01634
    -0.07500
    -0.18840
     0.05406
     0.25350
     0.06188
     0.18702
     0.33562
     0.22612
     0.33953
     0.22612
     0.21439
     0.20266
     0.13227
     0.14400
     0.32389
     0.35126
     0.33953
     0.35126
     0.35517
     2.00154
     0.66020
    -0.18840
     0.28869
     0.55070
     0.86355
     0.97305
     0.88311
     0.82054
     0.71886
     0.72277
     0.58981
     0.45294
     0.38255
     0.35126
     0.46858
     0.71495
     0.83618
     0.75406
     1.15294
     1.18813
     1.22724
     1.37975
     1.38366
     1.48925
     1.64959
     1.46579
     1.51663
     1.34847
     1.32109
     1.08255
     0.75797
     0.73059
     0.52724
     0.21048
     0.06579
    -0.02416
    -0.44650
    -0.51689
    -0.29790
    -0.06326
    -0.18058
    -0.41522
    -0.38393
    -0.24315
    -0.16885
    -0.08282
    -0.05544
     0.12836
     0.27696
     0.09707
     0.25741
     0.40992
     0.24568
     0.09707
     0.05014
    -0.07108
    -0.19622
    -0.38002
    -0.34874
    -0.48561
    -0.43868
    -0.46215
    -0.48952
    -0.50907
    -0.52863
    -0.31745
    -0.36047
    -0.08282
    -0.20405
    -0.04371
     0.07752
     0.16746
    -0.38393
    -1.49064
    -1.73310
    -1.45153
    -1.40069
    -1.54539
    -2.00293
    -2.22974
    -1.99511
    -1.72136
    -2.17109
    -2.21410
    -2.36662
    -2.48393
    -1.82304
    -1.23254
    -0.16494
    -0.12583
     0.29260
     1.82165
     4.04288
     3.85517
     2.57640
     1.54009
     1.57137
     2.36523
     2.55685
     3.43674
     3.71439
     3.39372
     2.63115
     1.86858
     0.62501
    -0.35656
    -0.75153
    -1.09176
    -1.46717
    -1.16997
    -0.62639
    -0.53254
    -1.02919
    -1.74874
    -1.96773
    -1.72136
    -1.06829
    -0.98226
    -0.91187
    -0.91969
    -1.05265
    -1.08784
    -0.99790
    -0.52081
    -0.33310
    -0.37611
    -0.10237
    -0.18449
    -0.48561
    -0.84539
    -0.91187
    -0.76717
    -0.29008
    -0.39175
    -0.50516
    -0.52081
    -0.59902
    -0.45041
    -0.57164
    -0.54427
    -0.39175
    -0.32527
    -0.09064
    -0.03980
     0.09707
     0.06188
     0.03059
    -0.09064
     0.10489
     0.05797
     0.06579
     0.20266
     0.20266
     0.31607
     0.20657
     0.21830
     0.28478
     0.30042
     0.23003
     0.17137
     0.14400
     0.21439
     0.12445
    -0.18058
    -0.04762
     0.06970
     0.14009
     0.42165
     0.42947
     0.49204
     0.19875
     0.14400
     0.20657
     0.27696
     0.24176
     0.13618
     0.11271
     0.06970
    -0.05935
    -0.25097
    -0.39175
    -0.25097
    -0.21578
     0.05014
    -0.00069
    -0.11410
    -0.15712
    -0.09846
     0.04232
     0.06970
     0.17137
     0.26132
     0.28087
     0.43730
     0.35908
     0.42947
     0.29260
     0.40601
     0.30433
     0.10489
     0.19484
     0.05797
    -0.02416
     0.02668
    -0.03198
    -0.09064
     0.01104
     0.04232
    -0.07891
     0.04232
    -0.02416
     0.22612
     0.20657
     0.34735
    -0.21969
    -1.54930
    -1.95991
    -1.79176
    -1.38505
    -1.28338
    -1.22472
    -1.30684
    -1.57667
    -1.71354
    -1.57276
    -1.93254
    -1.92472
    -1.66662
    -0.93924
    -0.21187
     0.72668
     1.45797
     2.03674
     2.31048
     2.27137
     2.06802
     1.27417
     0.80489
     1.97808
     2.52947
     2.10713
     1.58702
     1.75126
     1.70825
     1.04735
     0.20266
    -0.07500
    -0.38393
    -0.33701
    -0.04371
    -0.32136
    -0.52472
    -0.79846
    -0.21578
     0.62109
     0.39037
     0.06188
     0.06579
    -0.13365
    -0.11019
    -0.03980
    -0.15321
     0.12836
     0.17137
     0.03450
    -0.09064
    -0.44259
    -0.63812
    -0.74762
    -0.96270
    -0.72416
    -0.69678
    -0.86103
    -0.74371
    -0.73589
    -0.42304
    -0.58729
    -0.97444
    -0.86885
    -0.63812
    -0.56382
    -0.32136
    -0.17667
    -0.02025
     0.05797
     0.02668
    -0.05544
     0.24959
     0.41383
     0.37082
     0.47249
     0.49204
     0.41383
     0.26132
     0.32389
     0.55461
     0.29651
     0.15964
     0.11663
     0.08143
     0.08534
     0.00713
    -0.09455
    -0.08673
    -0.10628
    -0.12974
    -0.25879
    -0.23533
    -0.21578
    -0.14930
    -0.26270
     0.04623
    -0.00460
     0.10880
     0.35126
     0.50378
     0.40992
     0.33953
     0.45685
     0.55461
     0.58199
     0.54679
     0.40992
     0.30825
     0.31998
     0.41383
     0.60545
     0.86355
     0.85573
     0.68757
     0.87137
     0.85573
     0.96132
     0.98087
     1.01998
     1.04344
     1.13730
     1.24679
     1.31718
     1.30936
     1.24679
     1.19987
     1.14903
     1.26244
     1.25461
     1.18422
     0.98869
     0.85573
     0.47640
     0.57808
     0.46467
     0.08925
    -0.48952
    -0.89622
    -1.32639
    -1.74874
    -2.17109
    -2.49176
    -3.18002
    -3.60237
    -2.82025
    -2.53477
    -2.13198
    -2.11243
    -2.06159
    -1.97947
    -1.82304
    -1.37332
    -1.00572
    -0.38393
     0.33562
     1.21942
     2.67026
     2.81495
     2.06020
     1.74735
     1.73953
     1.37584
     0.55070
     0.42165
     0.62109
     0.54679
    -0.18058
    -0.74762
    -1.54930
    -0.73980
    -0.09455
    -0.59511
    -1.51410
    -2.35488
    -2.57388
    -1.45153
    -0.09064
     0.54679
     0.10880
    -0.00851
     0.09316
     0.11271
     0.28087
     0.60936
     0.63674
     0.28478
     0.01104
     0.17919
     0.41383
     0.30042
    -0.01243
    -0.57555
    -0.79455
    -0.79455
    -1.18561
    -1.09567
    -0.99399
    -0.98617
    -1.34203
    -1.45935
    -1.13868
    -0.73198
    -0.23924
    -0.35265
    -0.30572
    -0.11801
     0.01886
     0.07752
     0.22221
     0.60936
     0.38646
     0.35908
     0.53897
     0.49987
     0.70322
     1.01607
     1.14512
     1.14903
     0.85964
     0.56635
     0.15964
     0.02277
     0.17919
     0.48422
     0.42947
     0.46467
     0.30825
    -0.18840
    -0.46606
    -0.53254
    -0.26662
     0.04232
     0.33171
     0.40992
     0.01104
    -0.36829
    -0.30963
     0.16355
     0.45294
     0.81663
     0.88702
     1.40713
     1.30545
     0.94177
     0.77752
     0.62501
     0.86355
     0.91439
     0.68757
     0.83227
     1.13339
     1.23115
     1.02780
     0.54679
     0.07752
    -0.19622
    -0.43086
    -0.22360
     0.33562
     0.54288
     0.52724
     0.66020
     0.48422
     0.36299
     0.21830
     0.33562
     0.39819
     0.55070
     0.57026
     0.64847
     0.71495
     0.40601
     0.39428
     0.23394
     0.32389
     0.17137
    -0.07500
    -0.03198
    -0.23142
    -0.25879
    -0.44259
    -0.52081
    -0.52863
    -0.34092
    -0.36829
    -0.66941
    -0.93533
    -1.11913
    -0.94706
    -0.95879
    -0.94315
    -1.29120
    -1.42416
    -1.24818
    -1.42807
    -1.54930
    -1.42025
    -1.72136
    -1.56494
    -1.46326
    -1.36159
    -1.34203
    -0.92751
    -0.32527
    -0.26270
    -0.60293
    -0.45432
    -0.27053
    -0.08673
    -0.02025
     0.06579
     0.34344
     0.50769
     0.17137
    -0.17667
    -0.25097
    -0.56382
    -0.50516
    -0.57946
    -0.72416
    -1.29511
    -1.45544
    -1.43589
    -0.90013
    -0.65377
     0.17528
     1.08255
     0.45685
     0.30433
    -0.32136
    -1.11913
    -0.71243
    -0.33701
     0.10489
     0.13618
     0.33171
     0.15964
    -0.47779
    -1.11522
    -1.19343
    -1.02136
    -0.84539
    -1.00963
    -0.99008
    -1.08393
    -1.04483
    -0.97053
    -0.56773
    -0.33701
    -0.08282
     0.01495
     0.06188
     0.01886
    -0.06326
    -0.08282
     0.21830
     0.28087
     0.43338
     0.88702
     0.54288
     0.48422
     0.65238
     0.69540
     0.43338
     0.65238
     0.60545
     0.46467
     0.69931
     0.86746
     1.10601
     0.92221
     1.03171
     1.18813
     0.69540
     0.64065
     0.64456
     0.63283
     0.81271
     0.91048
     1.08646
     1.22333
     1.20769
     1.19596
     1.10601
     1.26244
     1.36020
     1.34456
     1.02389
     1.36020
     1.10601
     1.14121
     1.10210
     0.81271
     0.68757
     0.68366
     0.62892
     0.46858
     0.50769
     0.46467
     0.58590
     0.69149
     0.67193
     0.53897
     0.13618
     0.19484
     0.14791
     0.24176
     0.33171
     0.34344
     0.21830
     0.28869
     0.15573
     0.13618
    -0.19231
    -0.53645
    -0.63421
    -0.64594
    -0.68505
    -0.60684
    -0.74762
    -0.75153
    -0.62639
    -0.58338
    -0.37220
    -0.10237
     0.09707
     0.12445
     0.06188
     0.17919
     0.13618
    -0.27444
    -0.44650
    -0.56773
    -0.67332
    -0.97444
    -1.42807
    -1.72527
    -2.24930
    -2.77723
    -2.45656
    -2.05768
    -2.03812
    -2.08505
    -2.15935
    -2.61298
    -2.74595
    -1.91298
    -0.69678
     0.85964
     1.73562
     1.11774
     1.10992
     1.30154
     1.90769
     1.74735
     1.00825
    -0.09846
    -0.34092
     0.90266
     2.05238
     1.54009
     0.92221
    -0.23924
    -0.88058
    -1.64315
    -2.21019
    -2.43310
    -1.65488
    -0.65768
     0.53115
     0.71104
     0.06579
     0.49595
     0.95741
     0.65629
     0.12836
    -0.21578
     0.41774
     0.68366
     0.58199
     0.58590
     0.31216
     0.30433
     0.29651
    -0.12583
    -0.43086
    -0.33310
    -0.77108
    -0.80237
    -0.49343
    -0.51298
    -0.68114
    -0.53645
    -0.29790
    -0.05544
     0.03059
     0.17919
     0.37082
     0.64065
     0.60936
     0.76579
     0.64065
     0.99260
     0.76579
     0.71104
     0.89875
     1.07082
     1.01998
     0.80880
     0.66020
     0.86355
     0.90266
     0.56635
     0.29651
     0.32780
     0.58590
     0.76970
     0.53115
     0.49595
     0.35517
     0.12836
     0.17137
     0.15964
     0.45685
     0.42556
     0.44121
     0.48422
     0.51942
     0.42165
     0.34344
     0.48031
     0.49987
     0.51551
     0.55461
     0.72277
     0.63674
     0.46076
     0.60936
     0.68757
     0.73059
     0.84400
     0.58199
     0.48031
     0.51551
     0.72668
     0.92221
     0.82054
     0.87920
     0.90657
     0.83227
     0.79707
     0.98869
     0.54288
     0.28869
     0.34344
     0.38646
     0.21830
     0.10098
    -0.22751
    -0.22751
    -0.22360
    -0.62639
    -0.90405
    -0.90013
    -1.20125
    -1.33812
    -1.26773
    -1.04874
    -1.07611
    -0.80237
    -0.63812
    -0.48170
    -0.45041
    -0.32527
    -0.09455
     0.14400
     0.03841
     0.00713
    -0.06717
    -0.20405
    -0.77108
    -1.24036
    -1.45153
    -1.46326
    -1.70572
    -1.95600
    -1.76047
    -1.86997
    -1.89734
    -2.06941
    -2.19064
    -2.31969
    -2.32360
    -1.95209
    -0.98617
     1.29763
     2.39260
     1.35238
     0.38255
    -0.84148
    -0.59902
     1.30545
     1.86467
     1.48143
     1.43450
     0.89484
    -0.05935
    -0.48952
    -0.51298
    -0.96662
    -1.76438
    -1.86997
    -1.58449
    -1.47500
    -1.32248
    -1.02919
    -0.73198
    -0.78282
     0.08534
     0.46076
    -0.15321
    -0.52472
    -0.42695
    -0.05153
     0.34735
     1.08646
     1.22333
     0.87920
     0.45294
     0.11663
    -0.03589
    -0.25879
    -0.05544
    -0.54818
    -0.84148
    -0.77891
    -0.53645
    -0.23142
    -0.23533
    -0.34092
    -0.11019
     0.05406
     0.20657
     0.31216
     0.40210
     0.19093
     0.23003
     0.33562
     0.50378
     0.45294
     0.35517
     0.37473
     0.45685
     0.41383
     0.22612
    -0.05935
    -0.13365
    -0.05935
     0.06970
     0.30042
     0.47640
     0.47249
     0.56635
     0.53115
     0.40992
     0.24568
    -0.14930
     0.08925
     0.33171
     0.40601
     0.56635
     0.63674
     0.48813
     0.22221
     0.28087
     0.32780
     0.37082
     0.63283
     0.76970
     0.98478
     1.21160
     1.47752
     1.30936
     1.34847
     1.55182
     1.31327
     1.25461
     0.99260
     0.98869
     1.16076
     1.23506
     1.35238
     0.93785
     0.65238
     0.35126
     0.00713
    -0.28617
    -0.09846
    -0.03198
     0.06188
     0.24568
     0.10489
    -0.12583
    -0.26270
    -0.57555
    -0.55600
    -0.48952
    -0.43086
    -0.53645
    -0.42304
    -0.59511
    -0.57555
    -0.56382
    -0.27053
    -0.21969
    -0.26270
    -0.10628
    -0.26270
    -0.42695
    -0.57164
    -0.90796
    -1.04483
    -0.75153
    -0.63030
    -0.73980
    -1.11131
    -1.60014
    -2.21410
    -2.72248
    -2.37835
    -1.47108
    -1.54539
    -1.83868
    -2.03030
    -2.13980
    -1.95600
    -1.13086
    -0.11019
     0.02668
     0.01104
     0.13227
     0.09707
    -0.05544
     0.40992
     0.91439
     0.71886
     1.23506
     1.06299
     0.63283
     0.14009
    -0.20405
    -0.23924
     0.08925
    -0.21187
    -1.15433
    -1.47500
    -1.32248
    -0.79064
     0.23785
     0.43338
    -0.28617
     0.01495
     0.85573
    -0.48952
    -0.92751
    -0.12583
    -0.00069
     0.42556
     0.89875
     1.01607
     0.63674
    -0.09846
    -0.04371
     0.04232
    -0.27053
    -0.60293
    -0.43086
    -0.52863
    -0.64594
    -0.64203
    -0.59511
    -0.48952
    -0.48561
    -0.35265
    -0.30963
    -0.50516
    -0.38002
     0.40992
     0.76188
     0.68757
     0.51160
     0.52724
     0.54288
     0.43730
     0.52724
     0.89093
     0.80880
     1.07864
     1.26635
     1.46970
     1.31718
     0.90657
     0.60936
     0.56635
     0.58981
     0.76188
     0.81271
     0.80489
