# Supplementary material for: Software algorithm and hardware design for real-time implementation of new spectral estimator
Source: Biomed Eng Online. 2014 May 9;13:61. doi: 10.1186/1475-925X-13-61 (PMC4057578; doi:10.1186/1475-925X-13-61)
Supplement: Additional file 2 — txtfiles.zip. [file 1475-925X-13-61-S2.zip › FILE010.TXT]

     1.47944
     1.76290
     1.97550
     2.30451
     2.83601
     2.87650
     2.74489
     2.37538
     2.01599
     1.80339
     1.57055
     1.59586
     1.25672
     1.32758
     1.35289
     1.32758
     1.29721
     0.80621
     0.58349
     0.60880
     0.47719
     0.46201
     0.52275
     0.55818
     0.36077
     0.34052
     0.32534
     0.13805
     0.02163
     0.12287
     0.31015
     0.11780
     0.16336
     0.27472
     0.31015
     0.29497
     0.25447
     0.27472
     0.25954
     0.27472
     0.32028
     0.42151
     0.46201
     0.24435
     0.30003
     0.23929
     0.54300
     0.34052
     0.20892
     0.20386
     0.22916
     0.21904
     0.07731
     0.02669
    -0.16566
    -0.23652
    -0.20109
    -0.04417
    -0.04924
    -0.04924
    -0.25171
    -0.38838
    -0.20109
    -0.19603
    -0.41875
    -0.38332
    -0.52505
    -0.45924
    -0.47949
    -0.46937
    -0.55542
    -0.48455
    -0.40863
    -0.58073
    -0.48962
    -0.47443
    -0.50480
    -0.69209
    -0.57060
    -0.42887
    -0.50986
    -0.42887
    -0.33776
    -0.36813
    -0.24665
    -0.19603
    -0.35295
    -0.25171
    -0.26183
    -0.18591
    -0.09479
    -0.03911
    -0.19097
    -0.26183
    -0.37319
    -0.11504
    -0.29727
    -0.30739
    -0.37825
    -0.40863
    -0.53011
    -0.33776
    -0.10492
     0.08237
    -0.20615
    -0.43394
    -0.52505
    -0.52505
    -0.53517
    -0.35295
    -0.50986
     0.04188
     0.21398
     0.23423
     0.63917
     0.78090
     0.73029
     0.51769
     0.41139
     0.03682
    -0.44912
    -1.04642
    -1.71458
    -1.93730
    -2.24101
    -2.51941
    -2.90917
    -2.92436
    -3.10152
    -3.39511
    -3.49634
    -3.48116
    -3.24325
    -3.05596
    -2.60040
    -2.44854
    -2.07397
    -1.39568
    -0.50480
     0.18361
     0.77584
     1.15042
     1.33771
     1.54524
     1.71228
     1.47437
     1.61611
     1.38832
     1.14029
     1.08968
     1.00869
     0.91757
     0.80621
     0.59868
     0.40127
     0.66448
     1.07955
     1.04918
     0.60880
     0.22916
     0.67461
     0.71510
     0.94288
     0.74547
     0.72522
     0.59868
     0.87708
     1.00362
     0.96313
     0.91757
     0.83152
     0.79103
     0.79609
     0.71004
     0.65942
     0.35065
     0.62399
     0.83658
     0.75053
     0.85177
     0.80621
     0.81127
     0.85177
     0.65942
     0.59362
     0.51769
     0.47213
     0.41645
     0.48226
     0.56325
     0.45189
     0.15830
     0.18867
     0.21904
    -0.03405
    -0.00368
     0.07731
    -0.00368
     0.08743
     0.05200
     0.05706
     0.21904
     0.13805
     0.23929
     0.16842
     0.45189
     0.33040
     0.18867
     0.09250
     0.36077
     0.16336
     0.14311
     0.06212
    -0.01887
    -0.06948
    -0.07961
    -0.14541
    -0.10492
    -0.08973
    -0.10998
    -0.24665
    -0.17578
    -0.26183
    -0.28714
    -0.43394
    -0.12516
    -0.12516
    -0.23652
    -0.14035
    -0.22640
    -0.43900
    -0.37825
    -0.34788
    -0.26689
    -0.24665
    -0.16060
    -0.40356
    -0.26689
    -0.20615
    -0.28208
    -0.44912
    -0.25677
    -0.25677
    -0.35801
    -0.13529
    -0.06948
    -0.29727
    -0.25677
    -0.28714
    -0.32764
    -0.39344
    -0.63641
    -0.92999
    -0.85913
    -0.61616
    -0.23146
    -0.20615
    -0.31751
    -0.50986
    -0.78826
    -0.49974
    -0.17578
     0.32028
     0.66448
     0.58855
    -0.15553
    -1.07679
    -2.10940
    -2.43842
    -2.51941
    -2.06891
    -2.21064
    -2.02841
    -2.37768
    -2.78262
    -3.12177
    -3.36980
    -3.05090
    -2.62571
    -2.15496
    -1.75001
    -1.49692
    -0.71234
    -0.13023
     0.58349
     0.96313
     1.24659
     1.62623
     1.86920
     1.71228
     1.99068
     1.79327
     1.64141
     1.57561
     1.44400
     1.22634
     1.01375
     0.82646
     0.75559
     0.67967
     0.69991
     0.48226
     0.38608
     0.41645
     0.23423
     0.06212
     0.15324
     0.21398
     0.00138
     0.17855
     0.04188
    -0.04417
    -0.42381
    -0.39344
    -0.35801
    -0.28714
    -0.38332
    -0.28208
    -0.09479
     0.41139
     0.69485
     0.10768
     0.16842
     0.15324
    -0.23146
     0.44176
     0.87708
     0.82140
     0.79609
     0.61893
     0.53287
     0.69485
     0.90745
     0.80621
     0.62905
     0.41139
     0.46707
     0.51263
     0.45189
     0.68979
     0.46201
     0.45695
     0.84671
     0.66954
     0.56325
     0.61386
     0.53794
     0.39114
     0.37090
     0.53794
     0.35571
     0.43164
     0.50757
     0.45189
     0.20386
     0.25447
     0.13805
    -0.01380
     0.14818
     0.17855
     0.12793
     0.17348
     0.12793
    -0.05430
     0.03175
     0.19373
     0.20386
     0.01151
    -0.05430
     0.06719
    -0.05430
    -0.00874
     0.09756
    -0.06442
    -0.06948
    -0.13529
    -0.14541
    -0.13023
    -0.27702
    -0.41369
    -0.30739
    -0.27196
    -0.31245
    -0.43900
    -0.53517
    -0.52505
    -0.62628
    -0.79839
    -0.48962
    -0.57060
    -0.57060
    -0.57567
    -0.64653
    -0.57567
    -0.54530
    -0.65666
    -0.61616
    -0.34788
    -0.41875
    -0.50480
    -0.52505
    -0.33776
    -0.31245
    -0.44912
    -0.27196
    -0.32257
    -0.41369
    -0.28208
    -0.25677
    -0.29727
    -0.47443
    -0.75283
    -0.69715
    -0.77308
    -0.67690
    -0.81357
    -0.62628
    -0.30233
    -0.34282
    -0.53011
    -0.37825
    -0.33270
    -0.30739
     0.08743
     0.32028
     0.63917
     0.59362
     0.25954
     0.11780
    -0.01887
    -0.34282
    -0.70221
    -1.13753
    -1.87149
    -2.43842
    -2.46879
    -2.53966
    -2.23595
    -2.51941
    -2.80287
    -2.42323
    -2.43842
    -2.33718
    -2.30681
    -2.06384
    -1.64371
    -1.01098
    -0.19603
     0.44682
     0.74041
     0.97832
     1.10992
     1.23141
     1.51487
     1.29721
     1.19091
     1.25672
     1.00869
     0.88214
     0.73029
     0.56325
     0.43670
     0.35065
     0.33040
     0.34559
     0.26966
     0.21398
     0.02669
    -0.01380
     0.26460
     0.34559
     0.12793
     0.18867
     0.19373
     0.16336
     0.23423
     0.19879
     0.07731
     0.26966
     0.24941
     0.27978
     0.26966
     0.22410
     0.23929
     0.16842
     0.23929
     0.24435
     0.09250
     0.16336
     0.24941
     0.44682
     0.40127
     0.22916
     0.24941
     0.28484
     0.21398
     0.33040
     0.23929
     0.18361
    -0.17072
    -0.11504
    -0.01887
     0.90239
     1.45919
     1.10992
     0.95807
     0.64930
     1.16054
     1.48450
     0.58855
     0.53794
     0.57337
     1.35795
     1.51487
     1.34783
     0.91251
     0.80115
     0.54300
     0.72016
     0.35065
    -0.08467
    -0.13023
    -0.31245
    -0.19097
    -0.24159
    -0.14541
     0.02163
    -0.24665
    -0.18591
    -0.14541
    -0.16060
    -0.12516
    -0.20109
    -0.26689
     0.13299
     0.03175
    -0.27196
    -0.14035
    -0.04924
    -0.08467
    -0.15553
    -0.13023
    -0.27702
    -0.13529
    -0.23146
    -0.14541
    -0.15047
    -0.25171
    -0.36307
    -0.31245
    -0.27702
    -0.05430
    -0.28714
    -0.29727
    -0.29727
    -0.13529
    -0.03911
    -0.10998
    -0.21628
    -0.31751
    -0.32764
    -0.37825
    -0.64653
    -0.62628
    -0.73258
    -0.66172
    -0.44912
     0.06719
    -0.03405
    -0.46937
    -0.72246
    -0.82370
    -0.34282
    -0.02899
     0.25954
     0.49238
     0.52781
     0.32534
     0.20892
    -0.00368
    -0.40356
    -1.11222
    -2.32200
    -2.61558
    -2.91929
    -3.52165
    -3.71400
    -3.67857
    -3.18757
    -3.22807
    -3.24325
    -3.42548
    -3.27868
    -3.19769
    -2.61558
    -1.93224
    -1.00086
    -0.22640
     0.22916
     0.94288
     1.59586
     1.89957
     1.94512
     1.85401
     1.82364
     1.89451
     1.86414
     1.65660
     1.34277
     0.91251
     0.75559
     0.62399
     0.60880
     0.52781
     0.17348
     0.03175
     0.26460
     0.09756
     0.12793
     0.34052
     0.25447
     0.10768
     0.06719
     0.22916
     0.33546
     0.24941
     0.17855
     0.21904
     0.32534
     0.42658
     0.46707
     0.40127
     0.57337
     0.47719
     0.77584
     0.87708
     0.68979
     0.66448
     0.68979
     0.76572
     0.71004
     0.88214
     0.83152
     0.68979
     0.60880
     0.50757
     0.52781
     0.37596
     0.54300
     0.47213
     0.23929
     0.30003
     0.22916
     0.28991
     0.18361
     0.26966
     0.03682
     0.07731
     0.11274
     0.27472
     0.13299
     0.03175
    -0.07455
    -0.10492
     0.05706
     0.23423
     0.17855
     0.14818
     0.11274
     0.09756
     0.08743
    -0.04924
    -0.02393
    -0.11504
    -0.04417
     0.48226
     0.79103
     0.69991
     0.03175
     0.02669
     0.33040
     0.16336
     0.80115
     0.92264
     1.00362
     0.61893
     0.25447
     0.49238
     0.97325
     0.84671
     0.67461
     0.00644
    -0.26689
     1.14536
     1.74265
     1.12511
    -0.17578
    -0.46431
    -0.00874
     0.21904
     0.44682
     0.37596
     0.13299
     0.09756
     0.11780
     0.17348
     0.07225
    -0.08467
    -0.31751
    -0.12010
     0.03175
    -0.06948
    -0.25171
    -0.26183
    -0.21121
    -0.05936
     0.02163
    -0.21121
    -0.59591
    -1.13753
    -1.27420
    -1.10716
    -0.84394
    -0.57060
     0.07225
     0.10768
    -0.39344
    -0.73764
    -0.74271
    -0.74777
    -0.45418
    -0.43900
     0.04694
     0.46707
     0.44176
     0.36583
     0.54300
     0.04188
    -0.39850
    -0.59591
    -1.20840
    -2.09928
    -2.90411
    -3.22807
    -3.16226
    -2.93954
    -2.83324
    -3.07115
    -3.30905
    -3.43560
    -3.30905
    -2.90917
    -2.39286
    -1.76520
    -1.43112
    -0.88444
    -0.00368
     0.42151
     0.63917
     0.94288
     1.19091
     1.31240
     1.85907
     1.92994
     1.95019
     1.94006
     1.50475
     1.42882
     1.48450
     1.19091
     0.89733
     0.63411
     0.69991
     0.77584
     0.90239
     1.16054
     1.23647
     1.04412
     0.78597
     0.97832
     0.92264
     0.78597
     0.55312
     0.36583
     0.26966
     0.69991
     0.82140
     0.73535
     0.43164
     0.08743
    -0.00874
     0.10262
     0.18361
     0.16336
     0.04694
     0.12287
    -0.10492
     0.04694
     0.18361
     0.18867
     0.04694
    -0.18591
    -0.09985
     0.07225
     0.16336
     0.05706
    -0.05430
    -0.02393
     0.06212
     0.10262
     0.16336
     0.33040
     0.16336
     0.00138
     0.29497
     0.23929
     0.36077
     0.17855
     0.18361
     0.04188
     0.22916
     0.34052
     0.41645
     0.31522
     0.32534
     0.12287
     0.11274
     0.15324
     0.34052
     0.16336
     0.26460
     0.15830
    -0.00874
     0.10262
     0.19879
     0.19879
     0.15324
     0.07225
    -0.00874
    -0.12010
    -0.01887
     0.14818
    -0.01887
    -0.04924
     0.06212
    -0.23652
    -0.02899
     0.05200
     0.05200
    -0.10998
    -0.12010
    -0.34282
    -0.18084
    -0.03405
     0.13805
    -0.00368
    -0.01380
    -0.01887
    -0.01887
    -0.19603
     0.01151
    -0.01380
    -0.03911
     0.11274
     0.04694
     0.00138
    -0.42381
    -0.73258
    -0.61110
    -0.61616
    -0.72246
    -0.93506
     0.03682
     1.08461
     0.43164
    -0.59085
    -0.92999
    -1.16284
    -1.02111
    -0.36307
    -0.00874
     1.44907
     3.12453
     2.66897
     2.43106
     2.37538
     1.77302
     1.82870
     1.19091
    -0.31245
    -1.16790
    -1.62853
    -1.65890
    -2.21570
    -2.83324
    -1.79557
    -1.60322
    -1.96261
    -3.04078
    -3.81018
    -3.63807
    -3.15214
    -2.60040
    -1.75001
    -0.50986
     0.56831
     1.36301
     1.89957
     2.62847
     3.22071
     3.23083
     3.25614
     3.19033
     3.07897
     2.94737
     2.84107
     2.53736
     2.36526
     1.88438
     1.67685
     1.61104
     1.39845
     1.35289
     1.35795
     1.11498
     1.24153
     0.92770
     0.93276
     0.91757
     0.84671
     0.72522
     0.63917
     0.54806
     0.41645
     0.44682
     0.48732
     0.36077
     0.11780
     0.15830
     0.33546
     0.07225
     0.30509
     0.25447
    -0.09479
    -0.01380
    -0.14541
     0.08237
    -0.03911
    -0.07455
    -0.05936
     0.03682
     0.02163
     0.03175
    -0.12010
    -0.04417
    -0.13529
    -0.15553
    -0.13023
     0.17348
    -0.16060
    -0.21121
    -0.10492
     0.07225
     0.08743
    -0.06442
    -0.09985
    -0.07455
    -0.03405
     0.04188
     0.01657
     0.14311
    -0.10492
    -0.08467
    -0.02393
     0.27472
     0.04188
    -0.03405
     0.04694
    -0.00874
     0.07225
    -0.03405
    -0.09985
    -0.04417
    -0.09479
     0.11274
     0.04694
     0.11780
     0.13299
    -0.09479
    -0.29220
     0.06212
     0.03682
    -0.06948
    -0.15047
    -0.07961
    -0.17578
    -0.09985
    -0.10998
    -0.02899
    -0.20615
    -0.13023
    -0.21121
    -0.22640
    -0.34788
    -0.44406
    -0.56048
    -0.30739
    -0.21628
    -0.49974
    -0.31751
    -0.43900
    -0.41875
    -0.51492
    -0.61616
    -0.70727
    -0.77814
    -0.71740
    -0.64653
    -0.69715
    -0.57060
    -0.51492
    -0.42887
    -0.27196
    -0.16566
    -0.76295
    -1.02617
    -1.10716
    -1.15778
    -0.92493
    -0.54530
    -0.26183
     0.11780
     0.00644
    -0.29727
    -0.40863
    -0.36813
    -0.05430
     0.14818
     0.42658
     0.96313
     0.78090
     0.68473
     0.52275
     0.22410
    -0.31245
    -1.20840
    -1.95248
    -2.37262
    -2.70163
    -3.10658
    -2.56497
    -2.39286
    -2.09928
    -2.55484
    -2.66114
    -2.46373
    -2.13977
    -1.39568
    -0.57567
    -0.25171
     0.13805
     0.71510
     1.39339
     2.13747
     2.43106
     2.72465
     2.99799
     2.38550
     1.94512
     1.93500
     1.66166
     1.65660
     1.53005
     1.08461
     0.72016
     0.57337
     0.44176
     0.59362
     0.60880
     0.81127
     0.76066
     0.77584
     0.83152
     0.79609
     0.86696
     0.82140
     0.78090
     0.71510
     0.95301
     0.78597
     0.87202
     0.80115
     0.72522
     0.62905
     0.48732
     0.33040
     0.47213
     0.28484
     0.30003
     0.17348
     0.08743
     0.10262
     0.09250
    -0.13529
     0.20386
     0.07225
    -0.16566
    -0.01887
    -0.24159
    -0.10998
    -0.16566
    -0.05430
    -0.10492
    -0.12010
    -0.07455
    -0.08973
    -0.09479
    -0.07455
    -0.19097
    -0.24665
    -0.09479
     0.11274
    -0.05936
    -0.06948
    -0.23652
    -0.23652
     0.04188
     0.10768
    -0.07961
    -0.08467
    -0.12010
    -0.23146
    -0.09479
    -0.04417
    -0.07961
    -0.21628
    -0.26183
     0.13805
     0.12287
    -0.13023
    -0.04417
    -0.21628
    -0.16060
    -0.03405
    -0.03911
    -0.05936
    -0.17072
    -0.14035
    -0.03911
     0.02669
     0.02669
    -0.02899
    -0.29727
    -0.16566
    -0.08973
    -0.21121
     0.00138
    -0.10492
    -0.22640
    -0.16566
    -0.20615
    -0.06948
     0.07225
    -0.04417
    -0.09985
    -0.09479
    -0.06442
    -0.07961
    -0.13023
    -0.04924
     0.05200
     0.02163
     0.15324
     0.12287
    -0.00368
    -0.25677
    -0.47443
    -0.56554
    -0.57567
    -0.54530
    -0.59085
    -0.13529
     0.13805
     0.17348
    -0.54530
    -0.65666
    -0.22640
    -0.13023
     0.30509
     0.75559
     0.45695
     0.17348
     0.36583
     0.01151
    -0.28208
    -0.95024
    -1.93730
    -2.43842
    -2.83324
    -3.26856
    -3.35967
    -2.96991
    -2.69151
    -2.65102
    -2.67126
    -3.05596
    -3.14201
    -2.63583
    -1.80569
    -0.79332
     1.03400
     2.36019
     2.23365
     1.79833
     1.93500
     2.45131
     3.08404
     3.25108
     3.86356
     3.53960
     3.19033
     3.20552
     2.73983
     2.04636
     1.69710
     1.17573
     1.05424
     1.09980
     1.16054
     0.82646
     0.81634
     1.06437
     1.08968
     0.71510
     0.49744
     0.62399
     0.40633
     0.54300
     0.55312
     0.44176
     0.20386
     0.22410
     0.20892
     0.37596
     0.35571
     0.16842
     0.04188
     0.03682
     0.18361
     0.00138
     0.00644
     0.16336
    -0.10492
     0.04694
     0.14818
     0.15324
    -0.04417
    -0.21121
    -0.30233
    -0.09985
    -0.13529
    -0.15553
    -0.24665
    -0.24665
    -0.21628
    -0.27196
    -0.34788
    -0.03405
    -0.20615
    -0.28714
    -0.22134
    -0.22134
    -0.28714
    -0.43394
    -0.24159
    -0.23146
    -0.12516
    -0.06442
    -0.23652
    -0.15047
    -0.28714
    -0.24159
    -0.35801
    -0.03405
    -0.22640
    -0.33776
    -0.12010
    -0.29727
    -0.23146
    -0.22640
    -0.10998
    -0.03911
    -0.00368
    -0.04417
    -0.17578
    -0.15553
    -0.08973
     0.01151
    -0.10998
    -0.04924
     0.10768
     0.00644
     0.08237
     0.14818
     0.04694
    -0.09479
     0.00644
    -0.04417
     0.10768
     0.07731
     0.04694
    -0.15553
    -0.07961
     0.16336
     0.21904
     0.06719
     0.26460
    -0.15047
    -0.23652
    -0.27702
    -0.33270
    -0.41369
    -0.56554
    -0.61616
    -0.26689
     0.28484
     0.61386
     0.00138
    -0.46937
    -0.68196
    -0.65159
    -0.43900
     0.34052
     0.44176
     0.42658
     0.49238
     0.60880
     0.31015
    -0.23146
    -0.83382
    -1.35519
    -1.65384
    -2.29163
    -3.12177
    -3.22807
    -3.18757
    -3.19263
    -3.43560
    -3.23819
    -3.16732
    -3.36980
    -3.31412
    -3.11670
    -2.51435
    -1.91705
    -1.48173
    -0.60098
     0.43164
     0.85683
     1.14536
     1.46425
     1.60092
     1.89957
     1.84895
     1.86414
     1.93500
     1.77808
     2.19315
     1.92488
     1.33771
     1.05930
     0.73535
     0.85177
     0.80621
     0.63411
     0.95807
     0.31015
    -0.32257
     0.32534
     0.50250
     0.16336
     0.54806
     0.99856
     1.71734
     2.66897
     1.20610
     0.45695
     1.02387
     1.50475
     2.12229
     2.20834
     2.11217
     2.05142
     2.21340
     2.15772
     2.02611
     1.64648
     1.66166
     1.32252
     0.90239
     0.76572
     0.67967
     0.65436
     0.51263
     0.27472
     0.20892
     0.42151
     0.49238
     0.32028
     0.33040
     0.15830
     0.03175
    -0.03911
     0.08237
     0.12287
    -0.02899
     0.04188
     0.05706
     0.07225
    -0.06948
    -0.25677
    -0.37319
    -0.21628
    -0.15553
    -0.21121
    -0.28714
    -0.30739
    -0.38838
    -0.41875
    -0.35295
     0.07731
    -0.24159
    -0.27702
    -0.20615
    -0.18591
    -0.20615
    -0.25677
    -0.30233
    -0.10492
    -0.06948
    -0.02899
     0.01151
     0.03682
    -0.09985
    -0.13023
    -0.07455
     0.11274
     0.06212
     0.00138
     0.07225
     0.04188
     0.03682
     0.10262
     0.13299
     0.22410
     0.22916
     0.25954
     0.14818
     0.05706
    -0.07961
    -0.20615
    -0.49468
    -0.37319
    -0.34282
    -0.45924
    -0.08467
     0.55312
     0.47719
    -0.42887
    -0.71740
    -0.73258
    -0.68196
    -0.01380
     0.37596
     0.44682
     0.72016
     1.09980
     0.74041
     0.26460
    -0.21121
    -1.51210
    -2.21064
    -2.61558
    -2.94966
    -2.94966
    -2.71176
    -2.81806
    -3.06102
    -3.00534
    -3.22807
    -3.78993
    -3.81524
    -3.44066
    -2.73707
    -2.11446
    -1.17296
    -0.72752
     0.09250
     0.62905
     1.04918
     1.49462
     1.80339
     1.78821
     2.03624
     2.19822
     2.33489
     2.24377
     1.82870
     1.52499
     1.35289
     1.08461
     1.21622
     1.19091
     0.98844
     1.07955
     0.79103
     1.03400
     0.79609
     0.47719
     0.17348
     0.26460
     0.34052
     0.41139
     0.56831
     0.72522
     0.51769
     0.32028
     0.62399
     0.76572
     0.43670
     0.48732
     0.33040
     0.42658
     0.57843
     0.53287
     0.35065
     0.19373
     0.04188
    -0.05936
     0.03175
     0.11780
     0.15324
     0.00644
     0.06212
     0.30509
    -0.07455
     0.54300
     0.63411
     0.83658
     1.21116
     1.02387
     0.88214
     1.17573
     1.15548
     1.14029
     1.01375
     1.71228
     1.85401
     1.91982
     2.23871
     0.93276
     0.00644
     0.15324
     0.32534
     0.37090
     0.40633
     0.29497
    -0.02393
    -0.10998
    -0.18591
    -0.21121
    -0.36813
    -0.43900
    -0.55036
    -0.57567
    -0.76802
    -0.45924
    -0.25171
    -0.40356
    -0.35295
    -0.33270
    -0.19097
    -0.07961
    -0.19603
    -0.15047
    -0.17578
    -0.10492
    -0.17072
    -0.10492
     0.00644
    -0.11504
    -0.24665
    -0.09985
     0.15830
    -0.17072
    -0.06948
    -0.33776
    -0.61110
    -0.54023
    -0.38332
    -0.51999
    -0.08467
     0.11780
     0.19373
    -0.00874
    -0.21628
    -0.37825
    -0.20109
     0.05200
     0.73029
     0.51769
     0.53287
     0.63917
     0.26460
    -0.16060
    -0.84901
    -1.31976
    -1.68421
    -2.46879
    -2.86361
    -3.05090
    -3.13189
    -3.24831
    -3.18251
    -3.35461
    -3.02559
    -3.09140
    -3.03065
    -2.76744
    -2.38780
    -1.34506
    -0.71740
    -0.29220
     0.24941
     0.81634
     1.28709
     1.76796
     2.12735
     2.25390
     2.28933
     2.09192
     2.21340
     2.09698
     1.81858
     1.77808
     1.56549
     1.51993
     1.43388
     1.32252
     1.22128
     1.04918
     1.07449
     0.90239
     0.92770
     0.77078
     0.66448
     0.49238
     0.43670
     0.64930
     0.33040
     0.38102
     0.18361
     0.05706
     0.18361
     0.20892
     0.29497
     0.23929
     0.16336
     0.08237
     0.03682
     0.13299
     0.16842
     0.13805
     0.16336
     0.47719
     0.34052
     0.32028
     0.39114
     0.15324
     0.08237
     0.15324
    -0.02393
     0.23423
     0.45695
     0.25954
     0.12793
     0.04694
     0.19373
     0.17855
    -0.12516
    -0.01380
    -0.19097
    -0.01887
     0.20892
     0.20892
     0.28991
     0.27472
     0.57337
     0.68473
     0.71510
     0.66954
     0.58349
     0.31522
     0.92770
     1.17066
     1.66166
     1.44400
     1.15548
     0.59868
     0.97325
     1.03906
     0.95301
     0.79609
     0.57843
     0.21398
     0.44682
     0.85177
     0.24435
    -0.06948
     0.05200
    -0.19097
     0.04694
     0.17348
     0.71510
     0.34052
     0.15324
     0.12793
     0.18361
     0.34052
     0.49238
     0.55818
     0.61893
     0.62399
     0.60880
     0.43670
     0.51263
     0.36077
    -0.04417
    -0.50480
    -0.55036
    -0.76802
    -0.77814
    -0.64653
    -0.11504
     0.27472
    -0.32764
    -1.21852
    -1.52223
    -1.17296
    -0.67690
    -0.60098
    -0.32257
    -0.10998
    -0.12516
    -0.67690
    -0.77814
    -1.55260
    -2.21064
    -2.65102
    -3.11164
    -3.31918
    -3.00534
    -3.07621
    -3.03065
    -3.13189
    -3.44066
    -3.57227
    -3.45585
    -3.06609
    -2.83324
    -2.31694
    -1.84112
    -1.08691
    -0.45924
     0.19879
     0.62399
     0.91757
     1.15042
     1.30227
     1.46425
     1.55030
     1.71734
     1.54018
     1.32252
     1.19597
     1.12005
     0.98844
     0.77584
     0.99350
     0.93276
     0.73535
     0.62905
     0.63411
     0.69991
     0.62905
     0.51769
     0.51263
     0.50250
     0.51769
     0.23929
     0.52275
     0.48732
     0.55312
     0.22410
     0.36583
     0.12793
     0.10768
     0.26460
     0.27472
     0.33040
     0.26966
     0.35571
     0.27978
     0.37596
     0.36583
     0.19879
     0.39620
     0.62399
     0.49744
     0.20386
     0.41645
     0.41139
     0.24435
     0.35065
     0.42151
     0.16336
     0.18361
     0.07225
     0.16336
     0.20386
     0.24941
     0.07731
     0.02163
     0.04188
     0.10262
    -0.19097
    -0.03911
     0.15324
     0.19373
     0.47719
     0.52275
     0.37090
     0.16336
     0.15830
     0.16842
     0.43670
     0.43164
     0.59868
     0.56325
     0.56831
     0.50250
     0.68979
     0.58349
     0.68979
     0.40127
     0.29497
     0.37596
     0.44176
     0.49744
     0.33546
     0.13805
     0.11274
     0.10262
     0.12287
     0.06719
    -0.09985
     0.32534
     0.30003
     0.04694
     0.28991
     0.02163
    -0.24159
     0.08237
     0.24941
     0.31522
     0.24941
     0.28991
     0.53794
     1.25672
     0.81127
    -0.31245
    -0.81357
     0.94288
     3.68133
     1.98562
    -0.22640
    -0.38332
     0.04694
     1.21622
     1.88438
     1.71228
     1.21622
     0.58349
     0.75053
     1.03906
     0.88720
     0.82140
     0.60880
     0.22410
     0.08743
    -0.22640
    -0.97049
    -1.48680
    -2.36249
    -2.45867
    -2.37768
    -2.37768
    -2.61052
    -2.88892
    -2.87374
    -2.78769
    -2.63583
    -2.60040
    -2.38274
    -1.99804
    -1.58297
    -1.05654
    -0.48962
    -0.00368
     0.31015
     0.55312
     1.14029
     1.35289
     1.55030
     1.45919
     1.33264
     1.32758
     1.28203
     1.21622
     0.89733
     0.70498
     0.67461
     0.53794
     0.41645
     0.61893
     0.40127
     0.07225
    -0.00368
     0.10262
     0.09250
     0.12287
    -0.06948
    -0.19603
    -0.19097
    -0.08467
    -0.04417
    -0.14035
     0.08237
    -0.11504
    -0.06442
     0.28484
     0.29497
     0.05200
     0.14311
     0.06212
     0.24941
     0.36583
     0.33546
     0.03682
     0.07731
     0.07731
     0.09250
     0.07731
    -0.06948
    -0.28208
    -0.30739
    -0.48455
    -0.20615
    -0.26689
    -0.33270
    -0.34282
    -0.20615
    -0.18591
    -0.12516
    -0.15553
    -0.16060
    -0.12516
    -0.02899
    -0.00874
     0.28484
     0.34052
     0.33040
     0.08237
     0.38102
     0.57843
     0.34559
     0.33546
     0.18867
     0.27472
     0.11274
     0.19879
     0.20892
     0.42151
     0.33546
     0.13805
     0.11274
     0.24941
     0.06212
    -0.00368
     0.10768
     0.19879
     0.04694
     0.12287
     0.15324
     0.16336
     0.12793
     0.12287
     0.02669
     0.15830
     0.15830
     0.31015
     0.21904
     0.18361
     0.24941
     0.14818
     0.24435
     0.47719
     0.29497
     0.06719
     0.26460
     0.25447
     0.35065
     0.19879
     0.20386
     0.32534
     0.30509
     0.39620
     0.33040
     0.28991
     0.12287
    -0.21628
    -0.57060
    -0.29727
    -0.39850
    -0.65159
    -0.48962
     0.47719
     0.81127
     0.34052
    -0.54530
    -0.88444
    -1.18815
    -0.80851
     0.33546
     2.16278
     2.45637
     1.63129
     0.87202
     1.05930
     1.79833
     0.43670
    -1.14259
    -1.77532
    -2.10940
    -0.40863
     1.10992
    -1.01605
    -2.92942
    -3.84055
    -2.94966
    -1.99298
    -1.95248
    -2.11446
    -2.04360
    -1.90693
    -1.13247
    -0.59591
     0.36583
     0.89226
     1.42882
     2.01599
     2.32476
     2.68415
     2.72465
     2.47662
     2.60822
     2.74489
     2.50699
     2.07673
     1.66166
     1.39339
     1.57561
     1.15042
     0.88720
     0.95301
     0.88720
     0.84671
     0.68473
     0.56325
     0.38608
     0.36583
     0.41139
     0.32028
     0.38102
     0.16336
     0.13299
    -0.06442
     0.31015
     0.33040
    -0.00368
     0.07225
    -0.02899
     0.03682
    -0.25171
    -0.17578
     0.00138
    -0.00368
     0.18867
     0.09756
     0.19373
     0.26966
     0.08743
    -0.23146
    -0.01380
     0.05200
    -0.05430
    -0.06948
     0.00644
     0.16336
    -0.07455
    -0.13023
    -0.15047
    -0.10492
    -0.13529
    -0.24665
    -0.31751
    -0.16060
    -0.33776
    -0.44406
    -0.33270
     0.13805
    -0.10492
    -0.05936
     0.03682
    -0.14035
    -0.20109
    -0.09479
    -0.03911
     0.01151
    -0.01887
    -0.13023
    -0.08973
    -0.05936
    -0.05430
    -0.02899
    -0.38332
    -0.13529
    -0.31751
    -0.24665
    -0.21628
    -0.35295
    -0.44912
    -0.43900
    -0.34788
    -0.29727
    -0.17072
    -0.16060
    -0.24159
    -0.23146
    -0.17578
    -0.17578
    -0.25171
    -0.15047
     0.02669
    -0.09985
     0.07225
     0.03682
    -0.06948
    -0.03911
    -0.07455
    -0.18591
     0.02163
    -0.05430
    -0.01380
    -0.04417
    -0.00368
    -0.08467
    -0.44406
    -0.38332
    -0.40356
    -0.56554
    -0.56554
    -0.64147
    -0.22640
     0.21398
     0.19373
    -0.29220
    -0.53517
    -0.49468
    -0.22640
     0.26460
     0.61893
     0.60374
     0.53794
     0.18361
    -0.02899
    -0.64653
    -1.22864
    -1.67408
    -2.53459
    -3.28375
    -3.35967
    -3.15214
    -3.45585
    -3.63301
    -3.83548
    -3.89116
    -3.94178
    -3.90635
    -3.75450
    -3.46091
    -2.67126
    -2.07903
    -1.19321
    -0.27702
     0.17855
     0.49238
     0.80621
     1.30227
     1.53005
     2.41587
     2.76008
     2.38550
     2.38044
     2.28933
     2.70946
     2.62847
     2.70440
     2.89675
     1.40351
     1.21622
     2.22859
     2.27414
     1.37820
     1.30733
     1.87932
     1.80339
     1.32758
     0.98844
     1.08461
     1.55030
     1.15548
     1.28203
     0.95807
     1.30227
     1.29215
     1.30733
     1.39845
     1.49968
     1.35289
     1.29215
     1.09474
     0.90239
     0.87708
     0.75053
     0.42151
     0.27472
     0.20892
     0.00138
    -0.13529
     0.11274
     0.15830
     0.05200
    -0.09479
    -0.20109
    -0.13023
    -0.38332
    -0.27702
    -0.05430
    -0.00874
    -0.02393
    -0.20109
    -0.09985
     0.04694
    -0.10492
    -0.47949
    -0.18084
    -0.14035
    -0.30739
    -0.18084
    -0.11504
    -0.30739
    -0.32257
    -0.31245
    -0.12010
    -0.16566
    -0.14035
    -0.27702
    -0.29220
    -0.16060
    -0.16566
    -0.19097
    -0.20109
    -0.02899
    -0.27702
     0.01151
     0.00644
    -0.03405
    -0.17578
    -0.30233
    -0.20109
    -0.17578
    -0.05430
    -0.19603
    -0.39850
    -0.45924
    -0.22640
    -0.36307
    -0.34282
    -0.12516
    -0.40356
    -0.27196
    -0.12010
    -0.18084
    -0.39344
    -0.62122
    -0.64147
    -0.49468
    -0.21121
    -0.03911
     0.31015
     0.62905
     0.44682
     0.16842
    -0.12516
     0.18361
     0.44682
     0.48732
     0.64423
     0.63917
     0.78597
     0.60374
     0.17348
    -0.00874
    -0.35295
    -0.69715
    -1.19321
    -2.00816
    -2.56497
    -2.86867
    -3.30905
    -3.36980
    -3.57227
    -3.57733
    -3.52671
    -3.49634
    -3.34955
    -3.35461
    -3.21794
    -2.64089
    -2.04360
    -1.32482
    -0.77814
    -0.41369
     0.01657
     0.56325
     0.87708
     1.12511
     1.39845
     1.24153
     1.44907
     1.44400
     1.34277
     1.27190
     1.07955
     1.02387
     1.13017
     0.97325
     0.81127
     0.63917
     0.44176
     0.39114
     0.43164
     0.36077
     0.53287
     0.29497
     0.16336
     0.16336
     0.23929
     0.12287
    -0.08973
     0.03175
     0.27978
     0.40633
     0.57843
     0.08743
    -0.07961
     0.33040
     0.70498
     0.18361
     0.71510
     0.85177
     1.13523
     1.84895
     1.96537
     1.43388
     0.63917
     0.99856
     1.56043
     1.47437
     1.48956
     1.50981
     1.20104
     1.22634
     1.74771
     1.16054
     1.43388
     1.56043
     0.85177
     0.76066
     0.91757
     0.71510
     0.60374
     0.62905
     0.32534
     0.35571
     0.34052
     0.22410
     0.12287
     0.06719
     0.11780
    -0.16060
    -0.26183
    -0.05936
    -0.19603
    -0.39850
    -0.32764
    -0.28208
    -0.13023
    -0.03911
     0.08743
     0.24941
     0.30509
     0.39114
     0.39114
     0.35571
     0.35065
     0.23929
     0.23929
     0.36583
     0.37090
     0.22410
     0.26966
     0.16336
     0.15830
     0.03682
    -0.18084
    -0.17578
    -0.06948
    -0.11504
    -0.14035
    -0.06948
    -0.02899
     0.28991
    -0.22134
    -0.02393
     0.03682
    -0.09479
    -0.00368
     0.10768
    -0.00368
    -0.03911
    -0.06442
    -0.23146
    -0.30739
    -0.23146
     0.46201
     0.74547
     0.53794
    -0.08973
    -0.79332
    -0.56048
    -0.20615
    -0.29727
    -0.19603
     0.12793
     0.13299
    -0.03405
    -0.32257
    -0.71740
    -0.91987
    -1.33494
    -1.72470
    -2.43336
    -2.54978
    -2.58521
    -2.53966
    -2.33212
    -2.30175
    -2.57003
    -2.76744
    -2.37262
    -2.38274
    -2.12965
    -1.91199
    -1.56272
    -1.12234
    -0.70727
    -0.22640
    -0.03911
     0.25954
     0.59868
     0.74041
     0.82140
     1.15042
     1.21116
     0.93782
     0.90745
     0.81634
     0.81634
     0.65942
     0.51263
     0.43670
     0.51263
     0.38608
     0.32534
     0.31015
     0.28991
     0.21398
     0.15324
     0.34559
     0.56831
     0.36077
     0.37596
     0.37090
     0.25447
     0.19879
     0.52275
     0.51263
     0.29497
     0.16842
     0.08743
     0.00644
    -0.10998
    -0.08467
     0.01151
     0.11274
     0.07731
    -0.33270
    -0.18084
    -0.05430
    -0.07455
     0.07731
    -0.12516
    -0.00368
     0.10768
     0.21904
     0.27472
     0.35065
     0.39620
     0.16842
     0.30003
     0.24941
     0.55312
     0.29497
     0.01151
     0.00644
    -0.13023
    -0.15047
     0.18361
     0.53287
     1.59080
     0.49744
     0.60374
     1.64648
     1.02893
     0.53287
     0.77078
     0.94288
     1.10486
     1.30733
     1.28709
     1.84895
     1.66166
     1.01881
     0.30003
     0.02163
     0.23423
     0.32028
     0.26966
     0.07225
    -0.07961
    -0.10492
    -0.32764
    -0.49974
    -0.49468
    -0.20615
    -0.42887
    -0.42887
    -0.37825
    -0.39344
    -0.30233
    -0.26689
    -0.33270
    -0.23146
    -0.15553
    -0.19097
    -0.09479
     0.07731
     0.00644
    -0.11504
    -0.10998
     0.16842
    -0.01380
     0.02669
     0.07225
    -0.08467
    -0.20109
    -0.37825
    -0.50480
    -0.49468
    -0.66172
    -0.36307
     0.37090
     0.49744
     0.34052
    -0.07961
    -0.63641
    -0.19603
     0.28484
     0.63411
     0.96819
     0.71510
     0.51263
     0.37090
     0.26966
     0.30509
    -0.11504
    -0.84901
    -1.40581
    -1.69939
    -1.97273
    -2.37262
    -2.74719
    -2.50422
    -2.33212
    -2.60546
    -2.68139
    -2.71682
    -2.62065
    -2.09422
    -1.32988
    -1.04642
    -0.76295
    -0.47949
    -0.06948
     0.50757
     0.83658
     1.14029
     1.18585
     1.33771
     1.63129
     1.52499
     1.41869
     1.18079
     0.93782
     0.69485
     0.64930
     0.59868
     0.49744
     0.25954
     0.06719
     0.00138
     0.06719
     0.54806
    -0.31751
    -0.61616
     0.06212
     0.02163
     0.10768
     0.12287
     0.03175
     0.12287
    -0.02899
    -0.06948
    -0.04417
     0.10262
     0.23423
     0.24941
     0.08237
     0.23929
     0.25447
     0.22916
     0.22916
     0.11780
    -0.03911
    -0.09479
    -0.02393
    -0.12516
    -0.04417
     0.06719
     0.32534
     0.27978
     0.20892
    -0.23146
    -0.28714
    -0.13023
    -0.15553
    -0.27702
    -0.10492
     0.11780
    -0.16060
    -0.12516
    -0.24159
    -0.31245
    -0.33270
    -0.34282
    -0.24665
    -0.18591
    -0.12010
    -0.07455
    -0.17578
     0.08237
     0.12287
     0.07731
     0.05706
     0.17348
     0.21398
     0.30509
     0.33546
     0.26460
     0.21398
     0.12793
     0.11780
     0.05706
     0.10262
     0.03175
     0.03682
     0.52275
     0.66448
     0.68979
     0.11780
     0.36583
     0.16336
    -0.27196
    -0.02393
    -0.06948
    -0.36307
    -0.12010
     0.87202
     1.42882
     0.80115
     0.90239
    -0.24159
    -0.70221
    -0.77814
     0.25954
     1.17066
     2.00587
     1.78315
     1.31240
     1.34783
     1.41869
     1.18585
     0.95301
     1.16054
     1.40351
     1.48956
     1.36301
     1.31746
     1.08968
     0.75559
     0.52781
     0.51263
     0.52781
     0.21398
    -0.07961
    -0.44912
    -0.92493
    -1.12234
    -1.16790
    -1.01098
    -1.08185
    -1.40074
    -1.37544
    -1.40074
    -1.48173
    -1.47161
    -1.40581
    -1.40581
    -1.30963
    -0.67184
    -0.48962
    -0.29727
    -0.12516
    -0.05430
     0.12287
     0.36583
     0.60374
     0.71004
     1.05930
     1.11498
     1.05424
     1.14029
     1.08461
     0.96313
     0.69991
     0.83658
     0.73029
     0.65942
     0.75559
     0.60880
     0.49744
     0.35571
     0.21904
     0.25954
     0.48226
     0.36077
     0.19879
    -0.15047
    -0.27702
    -0.28208
    -0.46937
    -0.35295
    -0.19097
    -0.42381
    -0.31245
    -0.40356
    -0.54023
    -0.69715
    -0.72752
    -0.64653
    -0.54023
    -0.48455
    -0.54023
    -0.64147
    -0.74271
    -0.59591
    -0.50480
    -0.36813
    -0.17072
    -0.43394
    -0.39344
     0.00138
    -0.00368
     0.14311
     0.17855
     0.24435
     0.43670
     0.54300
     0.65436
     0.37596
     0.41645
     0.38102
     0.44682
     0.40127
     0.69991
     0.44682
     0.28991
     0.30509
     0.37090
     0.19373
     0.16842
     0.04694
     0.02163
     0.06719
     0.16842
     0.12793
     0.10262
     0.04188
     0.23929
     0.04694
     0.21398
     0.22916
     0.00644
     0.17855
     0.05200
    -0.15553
    -0.27196
    -0.45418
    -0.73258
    -0.55036
    -0.29220
    -0.01380
     0.12287
    -0.18084
    -0.61616
    -0.76295
    -0.37319
     0.80621
     0.99350
     0.97832
     1.13017
     0.80115
     0.79103
     0.98338
     0.55818
     0.64423
     0.67967
     0.85683
     1.39339
     2.24377
     2.00587
     1.56549
     1.12005
     0.98338
     0.38608
     0.12287
     0.13299
     0.17855
     0.38102
     0.08743
    -0.19097
    -0.28208
    -0.68703
    -1.11728
    -1.58297
    -1.92211
    -2.58015
    -2.76744
    -2.92436
    -2.69151
    -2.59534
    -2.63077
    -2.35743
    -2.19545
    -1.96261
    -1.63865
    -1.50198
    -1.15778
    -0.69715
    -0.32257
     0.09756
     0.28484
     0.60880
     0.86189
     0.93276
     1.12005
     1.19091
     0.82140
     0.93782
     0.81634
     0.78090
     0.58349
     0.43164
     0.31015
     0.27472
     0.19373
     0.14818
    -0.10492
    -0.11504
    -0.18591
    -0.02393
    -0.21628
     0.17855
    -0.00874
    -0.14035
    -0.04924
    -0.01887
     0.07225
     0.05200
    -0.03911
     0.06719
     0.11274
     0.05200
     0.05200
    -0.03405
    -0.14035
    -0.20109
    -0.39850
    -0.18084
    -0.40863
    -0.49468
    -0.51492
    -0.47949
    -0.32257
    -0.26689
    -0.39850
    -0.40863
    -0.41875
    -0.41875
    -0.33270
    -0.26183
    -0.18084
    -0.17072
    -0.33270
     0.04188
     0.23423
    -0.02899
     0.08237
     0.11780
     0.21904
     0.37090
     0.37090
     0.57337
     0.85683
     0.82646
     0.55818
     0.62905
     0.56831
     0.68473
     0.79609
     0.92264
     1.15042
     0.80115
     0.82140
     0.79103
     0.53794
     0.47719
     0.52781
     0.30003
     0.32028
     0.36583
     0.37596
     0.29497
     0.28991
     0.46201
     0.75559
     0.98844
     0.69991
     0.72016
     1.31240
     1.20104
     0.67967
     0.78597
     0.87708
     0.85177
     0.52781
     0.28484
     0.31015
    -0.18591
     0.34052
     0.42151
     0.14818
    -0.28714
    -0.93506
    -1.00592
    -1.06666
    -0.85913
    -0.55542
    -0.27702
    -0.33270
     0.20892
     0.69991
    -0.02393
    -0.79839
    -0.87431
    -0.71234
    -0.62122
    -0.39850
    -0.16060
     0.61893
     0.78090
    -0.21628
    -1.01605
    -1.47161
    -1.40074
    -1.00086
    -0.68196
    -0.58073
    -0.61110
    -0.41875
    -0.33776
    -0.12010
     0.06719
     0.02163
    -0.04924
    -0.17578
     0.20892
     0.18361
     0.28484
     0.45695
     0.66954
     0.90239
     0.89733
     0.82646
     0.74041
     0.58349
     0.63917
     0.56831
     0.51769
     0.42151
     0.27472
     0.15830
     0.50757
     0.42658
     0.25447
     0.22410
     0.13805
     0.23929
     0.21398
     0.13805
     0.00644
     0.02163
     0.09250
    -0.02393
    -0.03405
    -0.01380
     0.00138
    -0.14541
     0.15830
     0.22410
    -0.01380
    -0.13023
    -0.27702
    -0.40863
    -0.42887
    -0.44406
    -0.44912
    -0.44406
    -0.30233
    -0.37319
    -0.31751
    -0.25677
    -0.40863
    -0.36813
    -0.24665
     0.13805
    -0.31245
    -0.38838
    -0.62122
    -0.62628
    -0.20615
     0.16336
     0.17855
     0.14818
    -0.16060
    -0.26183
    -0.62122
    -0.43900
    -0.59591
    -0.63135
    -0.50986
     0.02163
     0.02669
     0.10768
     0.09756
    -0.06948
     0.03682
     0.07225
     0.25954
     0.26966
     0.40127
     0.58855
     0.61893
     0.80115
     0.64930
     0.54300
     0.49238
     0.54806
     0.44682
     0.43670
     0.39114
     0.37596
     0.34052
     0.31015
     0.41139
     0.44176
     0.57843
     0.49238
     0.53287
     0.81634
     0.61893
     0.66954
     0.44682
     0.74547
     0.92264
     0.97325
     0.97325
     0.56325
     0.46707
     0.34559
     0.30003
     0.30003
     0.02163
    -0.09985
    -0.27702
    -0.31751
    -0.36307
    -0.51999
    -0.78826
    -0.94518
    -0.74777
    -0.88444
    -0.98567
    -1.17802
    -1.73989
    -1.95248
    -1.54754
     0.96819
     2.45637
     0.62905
    -0.83888
     0.17348
     0.62905
    -0.28208
     0.07225
     0.18867
     0.57843
     0.37596
     0.10262
    -0.31751
    -0.96543
    -1.29951
    -1.40581
    -1.21346
    -1.23877
    -1.44124
    -1.53741
    -1.87656
    -1.80063
    -1.43112
    -0.62628
    -0.33270
     0.08237
     0.62905
     1.35795
     1.93500
     1.65154
     1.74771
     1.88438
     1.94006
     2.21340
     2.37538
     2.14760
     2.02611
     1.80339
     1.67685
     1.50981
     1.03906
     0.89733
     0.80621
     0.47213
     0.36583
     0.26460
     0.11274
     0.00138
    -0.02393
    -0.07961
    -0.00874
    -0.04924
    -0.03405
    -0.13529
    -0.07455
    -0.06442
    -0.15553
    -0.01380
     0.10262
    -0.14035
    -0.02393
    -0.09985
    -0.01887
    -0.15047
    -0.19603
    -0.36307
    -0.35801
    -0.32257
    -0.47949
    -0.66678
    -0.48962
    -0.64147
    -0.63135
    -0.84394
    -0.72752
    -0.74271
    -0.83888
    -0.79332
    -0.70221
    -0.68196
    -0.66678
    -0.35295
    -0.27196
    -0.33776
    -0.36813
    -0.33776
    -0.21628
    -0.00368
     0.01657
    -0.23652
     0.00138
     0.12793
    -0.20615
    -0.10492
    -0.05936
    -0.09985
    -0.04417
     0.09250
     0.37596
     0.62905
     0.47213
     0.11780
    -0.16566
    -0.04924
     0.23423
     0.25954
     0.27472
     0.48226
     0.16336
     0.34052
     0.19879
     0.01657
    -0.05936
    -0.11504
     0.04188
     0.38102
     0.33040
     0.05200
    -0.17578
    -0.10998
     0.20892
     0.20892
    -0.03911
    -0.04417
    -0.36307
    -0.39344
    -0.10998
    -0.10492
    -0.10998
    -0.43900
    -0.35295
    -0.34282
    -0.32257
    -0.38838
    -0.48962
    -0.44406
    -0.42887
    -0.54023
    -0.59085
    -0.23146
    -0.32764
    -0.45924
    -0.36307
    -0.33776
    -0.24665
    -0.33776
    -0.53517
    -0.56554
    -0.54530
    -0.36307
    -0.34282
    -0.37319
    -0.09985
     0.41139
     0.17348
    -0.04924
     0.00644
    -0.23652
    -0.28208
    -0.59591
    -0.86925
    -0.81357
    -0.93506
    -1.00592
    -1.19827
    -0.90975
    -0.48962
    -1.09703
    -1.17296
    -0.51999
     0.73029
    -0.59591
     1.23141
     0.60880
    -0.04924
     1.03906
     1.57055
     2.03118
     2.14254
     2.08686
     2.13747
     2.05142
     1.95525
     1.61104
     1.39845
     1.21622
     1.06437
     0.89733
     0.85177
     0.63411
     0.47719
     0.55312
     0.51263
     0.45695
     0.31015
     0.21904
     0.23423
     0.17855
     0.07731
     0.06212
     0.03175
    -0.01380
     0.02163
    -0.20109
    -0.03911
    -0.10492
    -0.24665
    -0.34788
    -0.37825
    -0.34788
    -0.34282
    -0.42887
    -0.44912
    -0.31751
    -0.22134
    -0.26183
    -0.28208
    -0.40863
    -0.41369
    -0.48455
    -0.35801
    -0.09479
    -0.34788
    -0.27702
    -0.28208
    -0.15047
    -0.05430
    -0.26689
    -0.34282
    -0.19097
    -0.10998
    -0.09985
    -0.09985
     0.02163
     0.08743
    -0.00874
     0.03682
     0.33040
     0.16336
     0.27978
     0.39114
     0.46201
     0.58349
     0.57843
     0.51263
     0.73029
     0.97325
     1.14029
     1.05930
     1.05930
     1.16054
     1.02387
     0.91757
     1.20104
     1.43388
     1.53512
     1.53005
     1.32758
     0.60374
     0.31015
     0.04188
     0.05200
     0.18361
     0.00138
    -0.24665
    -0.35295
    -0.30739
    -0.71740
    -1.12741
    -1.00086
    -1.07679
    -0.94012
    -0.99580
    -1.10716
    -1.00086
    -1.08691
    -1.01605
    -0.99580
    -1.06160
    -0.91481
    -0.84394
    -0.75283
    -0.85407
    -0.93506
    -1.04135
    -0.92999
    -0.78320
    -1.04135
    -1.03629
    -0.87431
    -0.66678
    -0.34282
    -0.07455
     0.11274
     0.05706
    -0.19097
    -0.38838
    -0.78320
    -0.73764
    -0.53517
    -0.41875
    -0.72246
    -0.66172
    -1.03629
    -1.25901
    -1.37544
    -1.43618
    -1.27926
    -1.17296
    -1.16284
    -1.21346
    -1.03123
    -0.93506
    -0.84394
    -0.52505
    -0.26183
    -0.09985
     0.05200
     0.44176
     0.53794
     0.49744
     0.65436
     0.59868
     0.71004
     0.54806
     0.57337
     1.00869
     1.35289
     0.91251
     1.06943
     0.79103
     0.80115
     0.43164
     0.55312
     0.53794
     1.48956
     1.34277
     1.27696
     0.83658
     1.05424
     0.66954
     0.83658
     0.82646
     0.54806
     0.53794
     0.50250
     0.63917
     0.69485
     0.48732
     0.31015
     0.20892
     0.36077
     0.07225
     0.01657
    -0.17072
    -0.05430
    -0.03911
     0.06212
    -0.21628
    -0.30233
    -0.29727
    -0.21121
    -0.13023
    -0.07455
    -0.09479
    -0.20615
    -0.33270
    -0.02393
    -0.12010
    -0.31245
    -0.15553
    -0.20109
    -0.11504
    -0.13023
    -0.19603
    -0.23652
    -0.22640
    -0.15047
    -0.14541
    -0.12010
    -0.20109
    -0.12516
    -0.18084
     0.15324
     0.20892
     0.05706
     0.17348
     0.12287
     0.10768
     0.23929
     0.22916
     0.19879
     0.26966
     0.53794
     0.47719
     0.54806
     0.45695
     0.56325
     0.55312
     0.70498
     0.86189
     0.62399
     0.48732
    -0.03405
    -0.02393
     0.76066
     0.97325
     1.20610
     1.10486
     0.56325
     0.34559
     0.05200
    -0.08467
    -0.20615
    -0.35295
    -0.43394
    -0.27702
    -0.43394
    -0.81357
    -0.83382
    -1.22358
    -1.45642
    -1.58297
    -1.58803
    -1.42099
    -0.68196
    -0.16566
    -0.33776
    -0.62628
    -0.86925
    -0.72246
    -0.63641
    -0.09479
     0.21398
     0.28991
     0.56325
     0.46707
     0.30003
     0.04694
    -0.12010
    -0.12516
    -0.28208
    -0.05430
    -0.15553
     0.03175
    -0.08467
    -0.68703
    -1.19321
    -1.40581
    -1.12234
    -1.19321
    -1.08691
    -0.83888
    -0.76802
    -0.73764
    -0.88444
    -1.05148
    -1.14259
    -1.10716
    -0.89456
    -0.54023
    -0.23652
    -0.14541
    -0.30233
    -0.15047
     0.29497
     0.33040
     0.27978
     0.44176
     0.27472
     0.33546
     0.33040
     0.36583
     0.43164
     0.22410
     0.09250
     0.15324
     0.04188
     0.18361
     0.00138
    -0.12010
     0.15324
     0.14311
    -0.04924
     0.01151
    -0.09985
     0.00644
    -0.14035
    -0.07455
    -0.01380
     0.04188
     0.02669
    -0.00368
     0.16336
     0.02669
     0.20386
     0.06719
     0.17348
     0.22410
     0.12287
     0.17348
     0.14818
     0.12287
     0.08237
    -0.06442
     0.07731
     0.01657
    -0.21628
    -0.69715
    -0.47949
     2.64872
     3.15996
     0.58349
     0.38608
    -0.01380
    -0.30739
    -0.09985
     0.81127
     1.28203
     1.95525
     1.87426
     1.47944
     1.38326
     1.51487
     0.88214
     0.37090
     0.11274
     0.03175
     0.27978
     0.32534
     0.73535
     0.96313
     0.96819
     1.16560
     0.53287
    -0.10998
    -0.16060
     0.06719
     0.12793
     0.37090
     0.38608
     0.57843
     0.82140
     0.81634
     0.89226
     0.40633
     0.50250
     0.49238
     0.45695
     0.37090
     0.28484
     0.38608
     0.81634
     1.56549
     1.19091
     1.01375
     0.45695
     0.66448
     1.08461
     1.23647
     0.98338
     0.78090
     0.85177
     1.02387
     0.80115
     0.63917
     0.27978
    -0.24665
    -0.53011
    -0.62122
    -0.85913
    -1.00592
    -1.13753
    -1.47161
    -1.45136
    -1.39568
    -1.28432
    -1.37037
    -1.70952
    -1.48680
    -1.47667
    -0.96543
    -0.46431
    -0.17072
    -0.32257
    -0.59591
    -0.28208
     0.02163
    -0.29220
    -0.64653
    -0.93506
    -1.43112
    -1.83100
    -1.83606
    -1.79557
    -2.02335
    -2.82818
    -3.12683
    -2.98510
    -2.79275
    -2.51941
    -2.63583
    -2.61052
    -2.15496
    -2.02335
    -1.82088
    -1.74495
    -1.28432
    -0.54530
     0.01151
     0.45695
     0.75559
     0.93782
     0.91757
     1.04412
     1.01375
     0.99350
     0.95807
     0.82646
     0.92264
     0.97325
     0.89733
     0.71004
     0.51769
     0.51263
     0.36077
     0.31522
     0.27978
     0.37596
     0.10768
     0.13299
     0.18867
     0.17348
     0.12793
     0.08237
     0.01151
     0.14311
     0.20386
     0.10262
    -0.02899
     0.08743
    -0.00874
     0.14818
     0.00138
     0.19373
    -0.02899
    -0.00368
     0.14311
     0.08237
     0.13299
    -0.05430
    -0.07455
     0.07731
     0.08237
    -0.01380
    -0.01380
     0.00644
     0.02669
     0.41139
     0.27472
     0.39114
     0.21398
     0.10262
     0.48732
     0.43670
     0.57843
     0.45189
     0.35065
     0.42151
     0.56831
     0.67461
     0.79609
     0.65436
     0.59362
     0.59362
     0.34559
     0.38102
     0.42658
     0.05200
     0.15324
     0.15324
     0.20386
     0.55818
     1.48956
     2.02105
     1.85401
     1.31240
     1.57561
     1.25672
     1.72240
     2.03624
     2.10204
     2.14254
     2.62847
     2.22859
     2.26402
     2.14254
     1.84895
     1.27696
     0.76572
     0.66954
     0.94794
     0.34559
    -0.13529
    -0.02393
     0.60374
     0.60880
     0.16336
     0.34559
     1.42376
     0.98844
     0.25447
     0.30003
    -0.23146
    -0.47443
    -0.31245
     0.27472
     0.12287
     0.01657
    -0.29220
    -0.54530
    -0.89456
    -1.20333
    -1.36025
    -1.66902
    -1.54754
    -1.80063
    -1.82088
    -1.73483
    -1.46149
    -1.51717
    -1.37544
    -1.47161
    -1.43112
    -1.31469
    -1.13247
    -1.37544
    -1.54754
    -1.70445
    -2.01829
    -2.32706
    -2.20051
    -1.89174
    -2.12965
    -1.80569
    -1.32988
    -1.41593
    -1.29445
    -1.35013
    -1.32482
    -1.09703
    -0.90975
    -0.66172
    -0.38838
    -0.21628
     0.11780
     0.25447
     0.36077
     0.71510
     0.61893
     0.63411
     0.56831
     0.53287
     0.53287
     0.41139
     0.12793
     0.20892
     0.31015
     0.43164
     0.22916
     0.24941
     0.18361
     0.12793
     0.03682
     0.22410
     0.15324
     0.07225
     0.07731
     0.08743
     0.13805
     0.02163
     0.03175
     0.02163
     0.14818
     0.18361
     0.06212
     0.09250
    -0.06442
    -0.10492
    -0.22134
    -0.15047
    -0.06442
    -0.30739
    -0.21121
    -0.31751
    -0.07961
    -0.20109
    -0.03405
    -0.13529
    -0.17072
    -0.07961
     0.01657
     0.10262
     0.18361
     0.19879
     0.15830
     0.27472
     0.56831
     0.33040
     0.40633
     0.39620
     0.44682
     0.33546
     0.23423
     0.24435
     0.18867
     0.16336
     0.21904
     0.18361
     0.26460
     0.38102
     0.32534
     0.00138
     0.36583
     0.25447
     0.23423
     0.21398
     0.30509
     0.37596
     0.43670
     0.42658
     0.32028
     0.27978
     0.38608
     0.39620
     0.46201
     0.35571
     0.27978
     0.17348
     0.75559
     0.56831
     0.51263
     0.80115
     0.69991
     0.72016
     0.86189
     0.74547
     0.39620
     0.48732
     0.42151
     0.40127
     0.36077
     0.44682
     0.33546
     0.27472
     0.39114
     0.37596
     0.36583
     0.62399
     1.05930
     1.93500
     2.21846
     1.47437
     2.11217
     1.91982
     2.13747
     2.18809
     1.73759
     1.75784
     1.85907
     1.57561
     1.66672
     1.90969
     1.57055
     1.16560
     0.76066
     0.12287
    -0.19603
    -0.00368
    -0.19603
    -0.55036
    -0.51492
    -0.79839
    -1.00592
    -1.36025
    -1.83100
    -2.19545
    -2.75731
    -2.62571
    -2.98004
    -3.25337
    -2.88892
    -2.82312
    -2.73707
    -2.98004
    -3.20782
    -3.11164
    -2.72694
    -2.23088
    -1.70952
    -1.26408
    -0.76802
    -0.49974
    -0.56048
    -0.06948
     0.19879
     0.14818
     0.26460
     0.31015
     0.43164
     0.46707
     0.34559
     0.17348
     0.22916
     0.15830
     0.05200
     0.14311
     0.16336
     0.11274
    -0.07455
    -0.03911
     0.18867
    -0.07455
    -0.09479
    -0.02393
    -0.15553
    -0.08467
    -0.07961
    -0.13529
    -0.08973
    -0.14035
    -0.03911
    -0.09985
    -0.11504
    -0.00368
     0.00644
    -0.06948
     0.19373
    -0.06442
     0.04694
     0.19373
    -0.01887
     0.14311
     0.12287
     0.02669
     0.14311
     0.12287
     0.07731
     0.00644
     0.04188
     0.00644
    -0.02899
    -0.26689
    -0.09985
    -0.08467
    -0.11504
    -0.09479
    -0.14541
    -0.28208
    -0.23652
    -0.14035
    -0.04924
    -0.06948
    -0.01887
    -0.16566
    -0.00874
    -0.06948
    -0.13023
    -0.24665
    -0.12516
    -0.02393
    -0.15047
    -0.05936
    -0.14541
    -0.22134
    -0.20109
    -0.22134
    -0.17072
    -0.17578
    -0.15047
    -0.05430
    -0.05936
    -0.07961
    -0.06948
    -0.14541
    -0.13529
     0.24435
     0.03682
    -0.00368
     0.09250
    -0.03911
    -0.00874
     0.21398
     0.08237
     0.06719
     0.05706
     0.15830
     0.04694
     0.13299
    -0.01380
    -0.07455
    -0.22134
     0.04188
     0.03682
     0.04694
     0.40127
     0.55818
     0.68473
     0.76066
     0.57337
     0.81127
     1.02387
     1.25672
     1.10486
     0.92264
     1.05930
     1.07449
     0.62905
     0.82646
     0.94794
     1.02893
     0.93782
     0.36583
    -0.18084
    -1.04642
    -1.44124
    -1.73483
    -2.05372
    -1.98285
    -1.78544
    -1.76520
    -1.73989
    -2.25619
    -2.58015
    -2.12965
    -1.56778
    -1.39062
    -0.99074
    -0.37825
    -0.31751
    -0.63641
    -0.49974
     0.94794
     0.83152
     0.89733
     0.91757
     0.92264
     1.06943
     0.94794
     0.58855
     0.41139
     0.49744
     0.54300
     0.19373
     0.16842
    -0.02393
    -0.07961
    -0.16060
    -0.26689
    -0.11504
    -0.06442
    -0.11504
    -0.05936
     0.10262
     0.21398
     0.15324
    -0.02899
     0.23423
     0.25447
     0.23929
     0.21398
    -0.08467
    -0.16566
    -0.15047
    -0.01380
     0.10262
     0.17855
     0.05200
    -0.09479
    -0.10998
    -0.08467
    -0.05430
    -0.19603
    -0.09985
     0.04188
    -0.18591
    -0.01380
    -0.06442
    -0.00874
    -0.10492
    -0.12010
     0.10768
     0.25447
     0.26966
     0.07225
     0.01657
     0.09756
     0.04694
    -0.01887
    -0.06948
     0.31015
     0.14311
     0.21398
     0.21904
     0.25954
     0.15324
     0.17855
     0.23423
     0.34559
     0.19879
     0.33546
     0.26966
     0.27472
     0.21398
     0.19373
     0.13805
     0.22916
     0.15830
     0.05200
     0.21398
     0.08237
    -0.12010
    -0.21121
    -0.45418
    -0.28208
    -0.20109
     0.06212
     0.06212
     0.04694
     0.02163
    -0.30233
    -0.34788
     0.04694
     0.44682
     0.14311
     0.00138
    -0.05936
     0.03175
     0.02669
     0.04188
     0.19879
     0.28991
     0.43670
     0.27472
     0.16842
     0.18361
     0.12287
     0.03175
     0.28991
     0.59362
     0.48732
     0.66954
     0.76066
     0.71510
     0.47719
     0.22916
     0.31015
     0.72016
     0.75053
     0.90745
     1.44907
     1.32758
     1.53005
     1.20610
     0.72016
     0.67967
     0.66448
    -0.33776
    -2.10434
    -3.03572
    -3.10658
    -3.09646
    -2.98510
    -2.63077
    -2.23595
    -2.51435
    -3.09140
    -3.83042
    -3.94684
    -3.86079
    -3.47609
    -2.46373
    -1.73989
    -0.99074
    -0.25677
     0.44682
     0.81634
     1.02893
     0.95301
     1.06437
     1.17573
     1.23141
     1.17573
     0.95807
     0.78597
     0.90239
     0.54300
     0.73029
     0.75559
     0.38608
     0.63917
     0.69991
     0.77078
     0.49238
     0.41139
     0.32534
     0.14818
     0.12287
     0.22916
     0.50757
     0.33040
     0.10262
    -0.04924
     0.20386
     0.52781
     0.31522
     0.59868
     1.27190
     1.08461
     1.16054
     0.94288
     0.48226
     0.77584
     1.08461
     1.23647
     0.98338
     0.80115
     1.08968
     1.35795
     0.63411
     0.49238
     1.32758
     1.96031
    -0.15553
    -0.33776
    -0.16566
     0.14311
     0.20892
     0.34559
     0.41139
     0.37090
     0.27978
     0.24435
     0.01151
    -0.19097
    -0.24665
     0.01657
     0.07225
    -0.21628
    -0.03911
    -0.01887
     0.07225
     0.07731
     0.02669
    -0.13023
    -0.02899
     0.09250
     0.06719
     0.05200
     0.00644
     0.05200
    -0.12516
    -0.05430
     0.05706
     0.11780
     0.17855
     0.23929
     0.26460
     0.27978
     0.15830
     0.03682
     0.27472
     0.32028
     0.45695
     0.34052
     0.29497
     0.27978
     0.12793
     0.18361
     0.45189
     0.28484
     0.03175
     0.25954
     0.19373
     0.21904
     0.07225
    -0.05936
     0.02669
     0.18867
     0.45189
     0.28991
     0.23929
     0.16336
     0.14818
     0.02669
     0.23423
    -0.02899
    -0.29727
    -0.17072
     0.13805
     0.61893
     0.67967
     0.74041
     0.81634
     1.01375
     1.26684
     1.33264
     1.29215
     0.52275
    -0.41875
    -1.53741
    -2.18027
    -2.53966
    -2.42830
    -2.59534
    -2.61558
    -2.40805
    -2.53459
    -2.95473
    -3.60264
    -3.48622
    -3.59758
    -3.33436
    -2.71176
    -1.81075
    -1.28432
    -0.54530
     0.24435
     1.02893
     1.20610
     1.31746
     1.34277
     1.24153
     1.29721
     1.29215
     1.09474
     0.93276
     0.74041
     0.63917
     0.53287
     0.50250
     0.48226
     0.36583
     0.24941
     0.46707
     0.25447
     0.21904
     0.34559
     0.20386
     0.25954
     0.30003
     0.17348
     0.29497
     0.29497
     0.33040
     0.31015
     0.40127
     0.25954
     0.33546
     0.17348
     0.26966
     0.19879
     0.04188
     0.31522
     0.19373
     0.22410
     0.25447
     0.03682
    -0.05936
    -0.04924
     0.04188
     0.02669
    -0.12516
    -0.37825
    -0.48962
    -0.28208
     0.21398
     0.23423
    -0.38838
    -0.32764
    -0.24665
    -0.13529
    -0.11504
     0.16336
     0.19879
     0.47719
     0.49744
     0.73029
     0.90745
     0.61893
     0.73535
     0.71004
     0.81634
     1.26178
     1.23647
     1.32252
     1.10486
     0.78090
     0.69485
     0.69991
     0.68979
     0.64423
     0.67461
     0.49238
     0.33546
     0.40127
     0.30509
     0.11780
    -0.00874
     0.21398
     0.13805
     0.02163
     0.24941
     0.16842
     0.15324
     0.18361
     0.08237
     0.12793
     0.07225
     0.06212
    -0.02393
    -0.01380
    -0.12516
    -0.26689
    -0.63135
    -0.33270
    -0.39850
    -0.55036
    -0.20615
    -0.15047
    -0.10998
    -0.04924
    -0.29220
    -0.27196
    -0.40356
    -0.25171
    -0.13529
     0.06212
     0.17348
     0.52781
     0.72016
     0.89733
     1.55536
     1.25165
     1.07449
     1.03906
     0.38608
    -0.17072
    -0.90975
    -1.94236
    -2.21570
    -2.34224
    -2.82818
    -3.01547
    -3.23819
    -3.06102
    -3.32424
    -3.44572
    -3.37486
    -3.71906
    -3.89623
    -3.30905
    -2.76744
    -1.95248
    -1.11222
    -0.47443
     0.17348
     0.81634
     1.10992
     1.12511
     1.34783
     1.35289
     1.31240
     1.10486
     1.22634
     1.14029
     0.99856
     0.94288
     0.72522
     0.61386
     0.29497
     0.49744
     0.45189
     0.50250
     0.37090
     0.19373
     0.18361
     0.22410
     0.13805
    -0.00368
     0.14311
     0.20892
     0.10262
     0.16336
     0.19373
     0.18867
     0.20892
     0.32028
     0.32534
     0.39114
     0.30003
     0.15830
     0.19879
     0.31522
     0.40633
     0.31015
     0.31015
     0.46707
     0.20892
     0.35065
     0.32534
     0.27978
     0.12287
     0.15324
     0.10262
     0.19373
     0.34559
     0.40127
     0.15830
     0.17855
     0.07731
     0.15324
     0.08237
     0.37596
     0.10768
     0.07225
     0.20892
     0.16842
     0.10262
    -0.05430
    -0.05430
    -0.02899
     0.03682
    -0.44406
    -0.61616
    -0.08467
     0.50757
     0.48226
    -0.01380
     0.12287
    -0.13529
    -0.26689
     0.42658
     1.38326
     1.24153
     1.07955
     0.92264
     1.10486
     1.27696
     1.51487
     1.70216
     1.91982
     1.48956
     1.48956
     1.29721
     1.23141
     1.42882
     1.04918
     0.95807
     0.91757
     0.51769
     0.20892
    -0.08467
    -0.19097
    -0.22134
    -0.19603
     0.23423
     0.32534
     0.15830
    -0.16566
    -0.48455
    -0.80345
    -0.29220
    -0.04924
     0.13805
     0.42151
     0.58349
     0.55818
     0.57843
     0.60374
     1.02387
     0.78597
     0.13299
    -0.58073
    -1.05654
    -1.74495
    -1.87149
    -2.24101
    -1.99298
    -2.37262
    -3.06102
    -3.49128
    -3.95191
    -3.86079
    -3.67857
    -3.21794
    -2.88892
    -2.90917
    -2.64089
    -2.33718
    -1.73483
    -1.01098
    -0.42887
     0.06719
     0.77078
     1.10486
     1.09980
     1.24153
     1.42376
     1.37820
     1.29215
     1.14029
     1.30733
     1.23141
     0.96313
     0.89733
     0.59362
     0.59362
     0.54806
     0.55818
     0.35065
     0.46707
     0.25447
     0.31015
     0.36583
     0.32534
     0.22916
     0.06212
    -0.03911
    -0.03911
    -0.03911
    -0.21628
    -0.26183
    -0.17072
    -0.27196
    -0.25171
    -0.40863
    -0.12516
    -0.12516
    -0.04924
     0.07225
     0.04188
    -0.15047
    -0.06948
     0.04694
     0.19879
     0.33546
     0.57337
     0.44176
     0.33040
     0.22916
     0.35065
     0.06719
     0.20386
     0.13805
    -0.02899
     0.02163
     0.07225
     0.11780
     0.03175
    -0.21628
    -0.26183
     0.10262
     0.01151
    -0.19603
    -0.15047
    -0.12516
     0.03682
    -0.06948
    -0.03911
     0.30509
     0.27978
     0.28484
     0.12793
     0.15324
     0.25954
    -0.01380
    -0.00874
    -0.01887
     0.14818
     0.06719
     0.12793
     0.11274
     0.04188
     0.05706
    -0.01887
     0.07225
    -0.28714
    -0.25677
    -0.10998
    -0.11504
    -0.11504
    -0.08973
    -0.00368
     0.04694
    -0.05936
    -0.15553
    -0.30233
    -0.43394
    -0.32764
    -0.42887
    -0.75283
    -0.21628
     0.16842
     0.05706
    -0.56554
    -1.25395
    -1.28432
     0.11274
     2.74996
     2.31970
     1.55536
     1.09474
     1.31746
     1.89957
     2.30451
     2.19315
     1.79833
     1.72240
     0.80115
     0.24435
    -0.08973
    -0.18084
    -0.05936
    -0.80345
    -1.90187
    -2.81299
    -2.95473
    -3.15214
    -3.03572
    -2.78769
    -2.73201
    -2.42323
    -2.28656
    -1.82088
    -1.34506
    -1.15271
    -0.62628
    -0.09479
     0.13299
     0.41645
     0.48226
     0.57843
     0.68979
     0.86696
     0.83658
     0.62399
     0.67461
     0.47213
     0.52275
     0.40633
     0.59362
     0.26460
     0.18361
     0.32534
     0.25954
     0.34052
     0.15830
     0.01151
    -0.01887
     0.14818
     0.13299
     0.07731
    -0.00368
     0.04694
    -0.03911
    -0.19097
     0.18867
     0.10262
    -0.14035
     0.03175
    -0.05430
     0.00644
    -0.02899
    -0.13529
    -0.13023
    -0.03911
     0.05200
    -0.07455
    -0.06442
    -0.17578
    -0.26689
    -0.38332
    -0.23652
    -0.20109
    -0.40863
    -0.34788
    -0.25171
    -0.05936
     0.16336
     0.02669
     0.04188
    -0.05936
     0.16842
     0.32534
     0.24435
     0.33040
     0.24941
     0.33040
     0.37090
     0.40127
     0.21398
     0.13299
     0.27978
     0.26460
     0.36077
     0.10262
    -0.20109
    -0.38332
    -0.30739
    -0.20615
    -0.07455
    -0.08973
    -0.07961
    -0.34788
    -0.43394
     0.06719
    -0.02899
    -0.05936
     0.00138
     0.12793
     0.13299
     0.22916
    -0.01887
    -0.08467
     0.07731
     0.27978
     0.19373
     0.23929
     0.19373
     0.14818
     0.05200
     0.22916
     0.20892
     0.12793
     0.36077
     0.37090
     0.49238
     0.31015
     0.25447
     0.44176
     0.38102
     0.35065
     0.25447
     0.17855
     0.22916
     0.26966
     0.58349
     0.91757
     1.00362
     0.49238
     0.24435
     0.70498
     0.93276
     1.01881
     0.65436
     0.75559
     0.89733
     0.73029
     0.72016
     0.50757
    -0.22134
    -1.02617
    -1.54248
    -2.21064
    -2.15496
    -1.99804
    -1.95248
    -1.36025
    -1.03123
    -1.57791
    -2.32200
    -2.11446
    -1.62346
    -1.56272
    -1.16284
    -0.95024
    -0.02393
     0.48732
     0.96313
     1.28709
     1.51993
     1.10992
     0.68473
     0.94794
     0.95301
     0.93276
     1.16054
     1.12511
     0.81127
     0.66954
     0.51263
     0.55818
     0.71004
     0.56831
     0.54806
     0.30509
     0.38102
     0.63917
     0.24941
     0.27978
     0.13805
     0.15830
     0.17348
     0.16842
     0.05200
     0.15830
     0.08743
     0.07225
    -0.00874
     0.01657
    -0.12010
    -0.19097
    -0.07455
     0.17348
    -0.01380
    -0.08973
    -0.18084
    -0.19603
    -0.22134
    -0.16060
    -0.27196
    -0.27702
    -0.19097
    -0.26183
    -0.24159
    -0.30739
    -0.24159
    -0.44406
    -0.45924
    -0.23652
    -0.31751
    -0.32764
    -0.11504
    -0.01380
    -0.04924
     0.02163
     0.10262
     0.19373
     0.16336
     0.20386
     0.46201
     0.56325
     0.46707
     0.52275
     0.23423
     0.50757
     0.53287
     0.45695
     0.53794
     0.34052
     0.17855
    -0.00874
     0.01657
    -0.04924
     0.00138
    -0.00874
    -0.31751
    -0.25171
    -0.22640
    -0.06948
    -0.18084
    -0.02899
     0.31522
     0.06212
     0.05706
     0.03175
     0.12793
     0.18867
     0.40127
     0.19373
     0.30003
     0.35065
     0.42151
     0.27472
     0.22916
    -0.00874
    -0.09479
    -0.24665
    -0.00368
    -0.20109
    -0.18591
    -0.28714
    -0.31751
     0.04188
     0.08237
    -0.31245
    -0.48962
    -0.48455
    -0.27196
    -0.11504
     0.27978
     0.86696
     0.93276
     0.70498
     0.94288
     0.86696
     0.82646
     0.88214
     1.14029
     1.20104
     1.21116
     1.36301
     1.01881
     1.04918
     0.76066
     0.32534
     0.16336
    -0.42887
    -1.19827
    -2.14483
    -2.86361
    -3.14708
    -3.13695
    -2.72694
    -2.83324
    -3.07115
    -3.38498
    -3.27362
    -3.02053
    -2.72188
    -2.67126
    -2.48904
    -1.89174
    -1.08691
    -0.59085
    -0.16566
     0.19373
     0.77584
     1.06943
     1.45919
     1.94512
     2.65884
     1.73759
     1.26178
     2.08179
     1.53512
     0.98844
     1.15042
     1.56549
     1.62623
     1.33264
     0.67967
     0.52781
     1.35289
     1.14536
     0.69485
     0.20386
    -0.34282
    -0.37319
    -0.04417
     0.59868
     0.98844
     0.65942
     0.39620
     0.32534
     0.27472
     0.60880
     0.50757
     0.26966
     0.42658
     0.38102
     0.22410
     0.40127
     0.34559
     0.39114
     0.26966
     0.09756
     0.10262
     0.06212
    -0.00874
     0.04188
    -0.00368
     0.05200
     0.07225
    -0.13529
     0.08743
     0.27978
     0.01657
     0.08743
    -0.02899
    -0.02393
    -0.05936
    -0.10998
    -0.09985
    -0.19603
    -0.26183
    -0.36307
    -0.45418
    -0.40863
    -0.33270
    -0.28208
    -0.34788
    -0.04924
    -0.16060
    -0.14035
    -0.02393
    -0.02899
    -0.10998
     0.00644
     0.06719
     0.25447
     0.46707
     0.36077
     0.10768
     0.12793
     0.02163
     0.30509
     0.08743
     0.24435
     0.12793
     0.06212
     0.35065
     0.26460
     0.19879
     0.26966
     0.38102
     0.10262
     0.16842
     0.19879
     0.48226
     0.33546
     0.33040
     0.28991
     0.07225
     0.09250
     0.16336
     0.18361
     0.22410
     0.23929
     0.07731
    -0.06442
    -0.22134
    -0.41875
    -0.33776
    -0.18084
     0.29497
     0.83152
     0.92770
     0.93782
     0.95301
     0.88214
     1.06437
     0.74547
     0.95301
     1.00869
     1.34783
     1.69710
     1.78821
     1.84895
     1.86414
     1.87932
     1.83376
     1.68191
     1.13017
     0.15324
    -1.31976
    -3.07621
    -3.25337
    -2.33718
    -1.72470
    -1.51210
    -1.46655
    -2.03347
    -2.65102
    -3.20782
    -3.57227
    -3.60770
    -3.01547
    -2.54978
    -1.76520
    -1.14765
    -0.62628
    -0.31245
     0.14311
     0.26460
     0.31522
     0.51769
     0.61893
     0.62905
     0.30509
     0.26966
     0.40127
     0.55818
     0.50250
     0.39114
     0.18361
     0.28484
     0.45189
     0.30509
     0.47213
     0.44682
     0.25954
     0.33040
     0.37596
     0.48226
     0.40127
     0.23929
     0.24435
     0.37090
     0.53794
     0.39620
     0.30509
     0.28991
     0.27472
     0.29497
     0.14311
     0.21398
     0.11274
     0.06212
     0.10262
     0.12287
     0.10262
    -0.03911
    -0.18591
    -0.05430
    -0.03911
     0.14311
    -0.06948
    -0.10492
    -0.10998
    -0.03405
    -0.10998
     0.07225
     0.13299
    -0.03405
     0.05200
    -0.01380
     0.10262
     0.03682
    -0.06948
    -0.00368
     0.01657
     0.05706
     0.00644
    -0.00368
    -0.06442
    -0.03405
    -0.22640
    -0.27196
    -0.22134
    -0.36307
     0.38608
     0.77584
     0.75559
     0.83152
     0.77078
     0.62905
     0.52781
     0.76572
     0.85683
     0.24435
     0.76572
     1.20610
     1.10486
     0.84671
     0.52781
    -0.05430
    -0.00368
     0.19879
     0.08743
    -0.17072
    -0.30233
    -0.26183
    -0.24159
    -0.12516
    -0.13529
    -0.26183
    -0.13023
    -0.11504
    -0.00368
     0.06719
     0.42151
     0.07731
    -0.05936
     0.09250
     0.06212
     0.13299
     0.09250
     0.08743
     0.09250
     0.12287
     0.12287
    -0.14541
    -0.07455
    -0.04417
     0.44682
     0.94794
     1.40351
     1.50475
     1.26684
     1.45919
     1.78821
     1.50475
     1.30227
     0.78597
     0.31522
     0.53794
     0.99350
     0.84165
     0.60880
    -0.14541
    -1.31976
    -2.62571
    -2.82312
    -2.80793
    -2.79781
    -3.04078
    -3.17238
    -2.95473
    -2.94460
    -2.37262
    -2.36755
    -2.40299
    -2.26632
    -1.91199
    -1.41593
    -0.99074
    -0.69715
    -0.37825
    -0.03405
     0.53794
     0.45695
     0.41645
     0.55818
     0.46707
     0.53287
     0.46201
     0.43164
     0.48732
     0.38102
     0.45189
     0.44176
     0.43164
     0.36583
     0.36583
     0.24941
     0.60374
     0.36583
     0.33040
     0.28991
     0.38102
     0.35065
     0.28484
     0.35571
     0.23929
     0.31522
     0.22410
     0.23423
     0.28991
     0.24435
     0.16336
     0.00138
     0.15830
     0.41139
     0.24941
     0.17348
     0.14311
     0.23423
     0.13805
     0.25954
     0.28484
     0.31015
     0.34559
     0.26460
     0.22916
     0.29497
     0.16336
     0.06719
     0.14311
     0.31015
     0.20892
     0.09756
     0.13805
     0.08237
     0.02163
     0.01657
    -0.07455
    -0.03911
    -0.03911
    -0.02899
    -0.10998
    -0.00368
    -0.05936
    -0.13529
    -0.24159
     0.11780
    -0.16060
    -0.04924
    -0.10492
    -0.11504
     0.02669
    -0.10998
    -0.05430
    -0.13023
    -0.00874
    -0.00368
    -0.04924
    -0.02899
     0.00644
    -0.02899
    -0.19603
     0.13299
     0.01151
    -0.07455
    -0.03911
    -0.05430
    -0.04924
    -0.06442
    -0.06948
    -0.07455
    -0.15047
    -0.09479
    -0.02393
     0.06719
    -0.01887
    -0.14035
    -0.19603
     0.14311
     0.18867
    -0.07961
    -0.00368
    -0.04417
     0.06212
     0.14311
     0.18867
     0.16336
     0.07225
     0.20386
     0.11274
     0.25954
     0.14818
    -0.00874
    -0.27702
    -0.36813
    -0.27702
    -0.43394
    -0.46431
    -0.19603
     0.13805
     0.09756
     0.30003
     0.18867
     0.28991
     0.21398
     0.19373
     0.47213
     0.67461
     0.58349
     1.46425
     1.77302
     2.40575
     2.12735
     1.42882
     0.96819
     0.18361
    -0.03911
     0.21904
     0.07731
    -0.51492
    -1.08691
    -1.20333
    -1.09197
    -1.09703
    -1.29951
    -1.54754
    -1.35519
    -1.38050
    -1.64371
    -1.46149
    -0.83888
    -0.40863
    -0.05430
     0.22410
     0.53287
     0.73535
     0.96819
     1.00362
     1.06437
     1.03400
     1.09474
     0.93276
     0.69991
     0.75559
     0.88720
     0.64930
     0.59362
     0.37596
     0.39114
     0.36583
     0.48732
     0.33040
     0.32028
     0.17855
     0.35571
     0.33546
     0.34052
     0.25954
     0.26966
     0.06719
     0.35065
     0.16336
     0.14311
     0.15324
     0.02669
     0.10768
     0.11780
     0.08237
     0.13299
     0.11274
     0.07225
     0.00138
     0.05200
    -0.03911
    -0.07961
    -0.27196
     0.10768
     0.01151
    -0.09479
     0.01151
    -0.16566
    -0.16060
    -0.09985
    -0.15047
    -0.15553
    -0.20109
    -0.14035
    -0.22134
    -0.17578
    -0.14035
    -0.23146
    -0.35801
    -0.18591
    -0.13529
    -0.23652
    -0.14541
    -0.16060
    -0.26183
    -0.36813
    -0.22640
    -0.17072
    -0.13023
    -0.23146
    -0.18084
    -0.18084
    -0.13529
    -0.15553
    -0.30233
    -0.24159
     0.00644
    -0.23146
    -0.20109
    -0.04417
    -0.23146
    -0.19603
    -0.17578
    -0.24159
    -0.08467
    -0.14035
    -0.23146
    -0.25677
    -0.09479
    -0.18591
    -0.23652
    -0.28714
     0.00138
    -0.14541
    -0.14035
    -0.11504
    -0.18084
    -0.24665
    -0.12010
    -0.15047
    -0.03911
    -0.03405
    -0.13529
    -0.19097
    -0.15553
     0.00644
    -0.14541
    -0.44406
    -0.21628
    -0.28714
    -0.34282
    -0.13023
    -0.22640
    -0.25171
    -0.27196
    -0.06442
     0.08237
     0.11274
     0.22410
    -0.03911
    -0.25171
    -0.57060
    -0.99074
    -1.54248
    -1.96767
    -2.05372
    -1.99804
    -2.41311
    -2.86361
    -2.90917
    -2.99016
    -2.95979
    -2.92436
    -2.82818
    -2.54978
    -2.41817
    -2.07903
    -1.44630
    -0.90469
    -0.39344
     0.04694
     0.60374
     1.00869
     1.52499
     1.85401
     1.94512
     1.86920
     1.97550
     1.91475
     1.98562
     1.92488
     1.84895
     1.62623
     1.66166
     1.59080
     1.47437
     1.30733
     1.37314
     1.24153
     1.22128
     1.37314
     1.19597
     1.20610
     1.13523
     0.99350
     1.02893
     0.95807
     1.06943
     0.88720
     0.98338
     0.79103
     0.74041
     0.50757
     0.52275
     0.75053
     0.76572
     0.62905
     0.45695
     0.40127
     0.36077
     0.18867
     0.25954
     0.38102
     0.45695
     0.25447
     0.15324
     0.07731
    -0.01887
    -0.14035
     0.10768
     0.40633
    -0.04417
    -0.12516
    -0.13529
    -0.24159
    -0.15047
    -0.27196
    -0.17072
    -0.22134
    -0.19603
    -0.19603
    -0.30739
    -0.23146
    -0.28208
    -0.21628
    -0.28714
    -0.08467
    -0.11504
    -0.09479
    -0.07455
    -0.05936
    -0.04417
    -0.14035
    -0.14035
    -0.03911
    -0.03405
     0.03175
    -0.09985
    -0.11504
    -0.03405
    -0.09479
    -0.16060
     0.10262
    -0.02899
    -0.20109
    -0.20109
    -0.14541
    -0.03911
    -0.09479
    -0.22640
    -0.28208
    -0.04417
     0.01151
    -0.09479
    -0.15047
    -0.14541
    -0.16566
    -0.23146
     0.00644
    -0.00874
    -0.26183
    -0.18591
    -0.12516
    -0.07961
    -0.13529
    -0.27702
    -0.35295
    -0.15047
    -0.11504
    -0.10492
    -0.15553
    -0.32764
    -0.17072
    -0.10492
    -0.08973
     0.04694
    -0.40356
    -0.44406
    -0.26183
    -0.37319
    -0.26689
    -0.04417
     0.13805
     0.44176
     0.59362
     0.63411
     0.17348
     0.32028
     0.17348
    -0.08467
    -0.55036
    -1.04642
    -1.75507
    -2.31694
    -2.76238
    -2.90917
    -2.88386
    -2.73707
    -2.81806
    -3.01041
    -3.01547
    -3.21794
    -3.32424
    -2.90917
    -2.38274
    -1.69433
    -1.11222
    -0.54530
     0.02669
     0.65436
     1.66166
     2.22859
     2.60822
     2.70440
     2.51711
     2.51711
     2.45637
     2.45637
     2.29439
     2.21846
     2.05648
     2.21846
     1.88944
     1.63635
     1.65154
     1.37820
     1.30227
     1.00869
     0.93276
     0.69991
     0.56325
     0.39114
     0.53287
     0.44176
     0.48732
     0.44682
     0.24941
     0.16336
    -0.04417
    -0.05430
     0.16842
    -0.00368
    -0.16060
    -0.19097
    -0.06442
     0.00138
    -0.11504
    -0.19603
    -0.28208
    -0.29727
    -0.18084
    -0.19097
    -0.07961
    -0.06442
     0.33546
     0.36077
     0.51769
     0.85177
     1.79327
     1.86414
     1.06437
     0.61893
     0.18361
     0.41139
     1.13523
     1.86414
     0.52275
     0.32028
     0.36583
     0.62905
     0.70498
     0.15830
     0.01151
    -0.33776
    -0.71234
    -0.60604
    -0.47949
    -0.25171
    -0.20109
    -0.24665
    -0.32257
    -0.22640
    -0.00368
     0.02163
    -0.16566
    -0.19603
    -0.26689
    -0.20109
    -0.10492
     0.02669
    -0.22134
    -0.27196
    -0.06948
    -0.06948
    -0.10492
    -0.24665
    -0.38332
    -0.27196
    -0.15047
    -0.24159
    -0.33270
    -0.46431
    -0.43394
    -0.46431
    -0.33776
    -0.21121
    -0.50480
    -0.50986
    -0.51492
    -0.55542
    -0.44912
    -0.48962
    -0.46431
    -0.44406
    -0.35295
    -0.26183
    -0.36813
    -0.24159
    -0.29727
    -0.60604
    -0.77814
    -0.47443
    -0.33270
    -0.51999
    -0.06442
     0.41139
     0.51263
     0.09756
    -0.20109
    -0.23146
     0.23423
     0.51769
     0.58855
     1.01375
     0.96819
     0.54806
    -0.02899
    -0.30739
    -0.84901
    -1.80569
    -2.63077
    -3.07621
    -2.95473
    -2.69151
    -2.80287
    -3.01547
    -3.05090
    -3.16226
    -3.00534
    -2.77756
    -2.58521
    -2.24101
    -1.69939
    -1.31469
    -0.24159
     0.40127
     0.92770
     1.30227
     1.50981
     1.64648
     1.67685
     1.49462
     1.52499
     1.30733
     1.08968
     0.99856
     0.95301
     0.89226
     0.76572
     0.59868
     0.89733
     0.95807
     0.62905
     0.64423
     0.71510
     0.91251
     1.00869
     0.95807
     1.00869
     0.87202
     0.91757
     0.84165
     0.97325
     0.87708
     0.72016
     0.58855
     0.60880
     0.47719
     0.30003
     0.23929
     0.11274
     0.03682
    -0.02899
    -0.12516
    -0.04924
    -0.25171
    -0.20109
    -0.24665
    -0.26183
    -0.28208
    -0.20615
    -0.25677
    -0.28714
    -0.03405
    -0.17578
    -0.14541
    -0.13529
    -0.26183
    -0.09985
     0.07731
     0.16842
     0.23929
     0.13299
     0.13805
     0.10768
     0.21904
     0.28991
     0.40633
     0.45695
     0.81634
     0.55818
     0.47213
     0.53287
     0.53287
     0.65436
     0.45189
     0.34559
     0.75053
     1.80846
     1.72747
     0.66448
     0.71510
     0.92264
     1.04918
     0.69485
     0.80115
     0.70498
     0.62905
     0.59868
     0.28484
     0.20386
     0.16336
     0.49744
     0.75559
     0.48226
     0.10262
    -0.22640
    -0.07961
     0.00138
    -0.01380
    -0.15553
     0.05706
     0.15324
     0.08237
     0.09756
     0.09756
    -0.12010
    -0.23146
    -0.24159
    -0.19097
    -0.27702
    -0.22134
    -0.42381
    -0.47443
    -0.31245
    -0.12516
    -0.08973
     0.01151
     0.12793
    -0.07961
     0.03682
     0.16336
     0.09250
     0.17855
     0.23423
     0.29497
     0.30003
     0.05200
     0.18361
     0.43670
     0.82646
     0.51769
     0.66954
     0.17348
     0.62399
     0.70498
     0.45695
     0.10262
    -0.96037
    -1.71964
    -2.43842
    -3.00028
    -3.27362
    -4.12401
    -4.17969
    -3.45079
    -3.39004
    -3.07115
    -3.11670
    -3.26856
    -3.42548
    -3.42548
    -2.95473
    -2.05372
    -1.18309
    -0.27196
     0.51263
     1.35795
     2.09698
     2.20834
     2.41081
     2.26402
     1.96537
     2.01093
     2.13241
     1.87932
     1.77302
     1.59586
     1.11498
     1.15548
     1.04412
     0.94794
     1.05424
     0.99856
     0.73029
     0.64930
     0.69991
     0.84165
     0.62399
     0.64423
     0.61386
     0.80115
     0.63917
     0.73029
     0.41139
     0.36077
     0.39620
     0.43670
     0.40633
     0.34052
     0.26966
     0.10768
     0.06719
     0.09250
    -0.07961
    -0.01380
    -0.04417
    -0.05430
    -0.30739
     0.02163
     0.06719
    -0.15553
    -0.00368
    -0.02393
    -0.12516
    -0.18591
    -0.14035
     0.04188
     0.19373
    -0.03911
    -0.23652
    -0.10998
     0.12287
    -0.01380
    -0.20109
     0.04188
     0.06719
    -0.02899
     0.07731
     0.14818
     0.06719
    -0.04924
    -0.10492
     0.05200
     0.21904
     0.19373
     0.01657
     0.01151
     0.04188
     0.02669
    -0.11504
     0.03682
     0.04188
    -0.24159
    -0.10998
     0.18361
     0.10768
     0.06719
    -0.02899
     0.00644
     0.11274
     0.08237
     0.14818
    -0.01887
     0.11780
     0.34559
     0.57843
     0.49744
     0.61893
     0.20892
     0.17855
     0.14311
     0.22916
     0.24941
     0.50250
     0.38102
     0.48226
     0.63917
     0.62905
     0.17855
    -0.12010
    -0.25677
    -0.20109
    -0.29727
    -0.20615
    -0.22640
    -0.36813
    -0.26183
    -0.35801
    -0.28714
    -0.28714
    -0.48455
    -0.52505
    -0.43900
    -0.38838
    -0.29727
    -0.12516
     0.08237
     0.14818
    -0.14035
    -0.09985
     0.07225
    -0.05936
    -0.04417
    -0.24159
    -0.40863
    -0.34788
     0.11780
     0.76572
     1.13523
     0.75053
     0.37596
     0.30003
     0.37596
     0.20386
     0.02669
    -0.18591
     0.08237
     0.02163
     0.02669
    -0.33270
    -0.43394
    -0.73764
    -1.37544
    -2.09928
    -2.14483
    -2.32706
    -2.96485
    -3.30399
    -2.85349
    -2.56497
    -2.32706
    -2.16002
    -1.70952
    -1.21346
    -1.15271
    -1.16790
    -0.99074
    -0.68196
    -0.19603
     0.19373
     0.64423
     1.12511
     1.38326
     1.46931
     1.48450
     1.62117
     1.64648
     1.55536
     1.65660
     1.30733
     0.88214
     1.00362
     1.27190
     1.22634
     1.01881
     0.87708
     0.65942
     0.68473
     0.71510
     0.89226
     0.60374
     0.52781
     0.39620
     0.31522
     0.30003
     0.48732
     0.31015
     0.35571
     0.24941
     0.07225
     0.18867
     0.27978
     0.12793
     0.09250
     0.11274
     0.04188
    -0.00368
    -0.05936
     0.01151
    -0.01887
    -0.11504
    -0.01887
    -0.08973
    -0.04924
    -0.04924
    -0.11504
    -0.14035
    -0.23652
    -0.31245
    -0.30739
    -0.05936
    -0.22134
    -0.27702
    -0.23652
    -0.20615
    -0.02899
    -0.14035
     0.05200
    -0.03405
    -0.28208
    -0.10492
    -0.01380
     0.13805
     0.07731
     0.00138
     0.11274
     0.13299
     0.15830
     0.06212
    -0.03405
    -0.13529
    -0.06442
     0.05706
     0.29497
     0.20386
    -0.17072
    -0.22134
    -0.17578
    -0.02899
    -0.03405
     0.15830
     0.39114
     0.36077
     0.06212
    -0.21628
    -0.05936
     0.41645
     0.17348
     0.05706
     0.06212
     0.44682
     0.24941
     0.28991
     0.37596
     0.63917
     0.46707
     0.22410
     0.30509
     0.47213
     0.16842
     0.20386
     0.47213
     0.61386
     0.44682
     0.33546
     0.12793
     0.50757
     0.20892
     0.06212
     0.08743
    -0.02393
     0.02669
     0.00644
     0.04694
    -0.00874
    -0.16566
    -0.22134
    -0.24665
    -0.23652
    -0.19603
    -0.09985
    -0.28208
    -0.03405
     0.06212
     0.00138
     0.10768
     0.16336
     0.20386
     0.31015
     0.42151
     0.48732
     0.61386
     0.60880
     0.14818
    -0.31751
    -0.46431
    -0.53011
    -0.50986
    -0.35801
    -0.17072
    -0.16060
    -0.01380
    -0.49468
    -1.22358
    -1.76013
    -2.28150
    -2.51941
    -1.63865
    -1.29445
    -1.84619
    -2.24607
    -2.04866
    -1.52223
    -1.11728
    -1.52729
    -0.96037
    -0.84901
    -0.86925
    -0.54023
    -0.52505
    -0.13529
     0.51769
     0.64930
     0.80621
     1.02893
     1.37820
     1.39339
     1.44907
     1.21622
     1.03906
     0.80621
     1.04918
     0.91251
     0.55312
     0.45695
     0.31015
     0.43164
     0.35065
     0.33040
     0.27978
     0.15324
     0.18361
     0.20892
     0.29497
     0.21904
     0.10768
    -0.09985
     0.02669
     0.25954
     0.00644
    -0.03911
    -0.01380
    -0.12010
    -0.05936
     0.01151
     0.03175
     0.14818
    -0.15553
    -0.09479
    -0.01380
     0.06212
    -0.01380
    -0.15047
    -0.14035
    -0.01380
    -0.02899
     0.10768
     0.09756
    -0.08467
    -0.09985
    -0.14035
    -0.25171
    -0.24665
    -0.18084
    -0.12010
    -0.18591
    -0.03911
    -0.08467
    -0.04924
    -0.20109
     0.02163
    -0.22640
    -0.21121
    -0.15047
    -0.20109
    -0.02899
    -0.04417
    -0.07961
     0.04694
    -0.00874
    -0.04924
    -0.12516
    -0.19603
    -0.08467
    -0.19097
    -0.31245
    -0.12516
    -0.03405
    -0.17578
    -0.21121
    -0.14541
     0.07731
    -0.03911
     0.10262
    -0.02393
    -0.00874
    -0.03405
     0.18361
     0.20892
     0.17348
     0.15830
    -0.00874
     0.09250
     0.51263
     0.25954
     0.17855
     0.07731
    -0.00874
     0.06212
     0.24435
     0.41645
     0.25447
     0.33040
     0.79609
     0.32534
     0.42658
     0.21398
    -0.34282
     0.01657
     1.14029
     1.14536
     0.58855
     0.16842
     0.02163
    -0.08467
     0.27472
     0.51769
     0.66954
     0.36583
     0.21904
     0.07731
    -0.08467
    -0.11504
    -0.15047
    -0.19097
     0.09756
     0.26966
     0.12287
     0.06212
    -0.34282
    -0.69209
    -0.94518
    -1.03123
    -0.89962
    -0.71740
    -0.35801
     0.27472
    -0.09985
    -0.45924
    -0.54023
    -0.91987
    -0.76295
    -0.61616
    -0.45418
     0.26460
     0.93276
     1.11498
     0.87202
     1.09474
     0.74547
     0.47719
    -0.32764
    -1.22358
    -1.82594
    -2.36249
    -2.60546
    -2.92942
    -1.90693
    -0.77814
    -0.58579
    -0.51492
    -0.93506
    -1.44630
    -1.62346
    -1.44630
    -0.64653
     0.32028
     1.29215
     2.12735
     2.47662
     3.02329
     3.04354
     2.64366
     2.38550
     2.47155
     2.21340
     1.95019
     1.65154
     1.25165
     0.85177
     0.73535
     0.66954
     0.53287
     0.47719
     0.41139
     0.18867
     0.34052
     0.43670
     0.37090
     0.12793
     0.29497
     0.27978
     0.09756
     0.26460
     0.20892
     0.05706
    -0.01380
     0.02163
     0.09250
     0.22916
     0.05706
    -0.12516
    -0.07961
    -0.10998
    -0.05430
    -0.22640
    -0.13529
    -0.05936
    -0.29220
    -0.00874
    -0.02899
    -0.05430
    -0.15553
    -0.24665
    -0.25171
    -0.14035
    -0.12516
    -0.22134
    -0.16060
    -0.25171
    -0.27196
    -0.15553
    -0.08973
     0.14818
    -0.05430
    -0.19097
    -0.20615
    -0.19097
    -0.18591
    -0.19097
    -0.14035
    -0.10492
     0.01657
     0.18867
     0.05200
     0.04694
    -0.09479
    -0.13529
    -0.30233
    -0.07455
     0.03175
     0.06212
    -0.09479
    -0.07455
    -0.02393
    -0.04924
    -0.15553
    -0.10492
    -0.06442
    -0.04924
    -0.16566
    -0.14541
    -0.02899
    -0.12010
    -0.40356
    -0.31751
     0.01151
     0.04694
     0.22916
     0.19373
     0.20892
    -0.28208
    -0.38838
    -0.13023
     0.17348
    -0.13023
    -0.13023
     0.35065
     0.69991
     0.46201
    -0.06442
    -0.23146
    -0.03405
    -0.20109
    -0.02899
     0.15830
     0.44682
     0.28484
     0.11274
    -0.07455
     0.02163
     0.03175
    -0.24665
    -0.36307
    -0.45924
    -0.42887
    -0.49468
    -0.70727
    -0.56048
    -0.81863
    -1.18815
    -0.86419
    -0.75789
    -0.54023
    -0.62628
    -0.42887
    -0.18591
    -0.22640
    -0.37825
    -0.45418
    -0.21628
     0.10768
     0.57337
     0.77078
     1.08968
     1.02893
     0.57337
     0.48732
     0.18361
    -0.35801
    -1.26408
    -1.73483
    -2.56497
    -2.65102
    -2.69151
    -2.87880
    -2.61052
    -2.62065
    -2.66620
    -2.76238
    -2.16508
    -1.71964
    -1.71964
    -1.23877
    -0.88444
    -0.06948
     0.75053
     1.43894
     1.87932
     2.48674
     2.72465
     2.77526
     2.58292
     2.48168
     2.43612
     2.22353
     1.91475
     1.79833
     1.48956
     1.20104
     1.08461
     0.90745
     0.61893
     0.63411
     0.44682
     0.55818
     0.62399
     0.52781
     0.36077
     0.38608
     0.40633
     0.51263
     0.38608
     0.56831
     0.33040
     0.25447
     0.37596
     0.38608
     0.31522
     0.19373
     0.18361
     0.34559
     0.18867
     0.32534
     0.11780
     0.03175
    -0.13529
     0.04188
    -0.09985
     0.08237
    -0.04417
    -0.25677
    -0.15553
    -0.08467
     0.01657
    -0.17072
    -0.31245
    -0.41369
    -0.18084
    -0.20109
    -0.21121
    -0.22640
    -0.27702
    -0.33270
    -0.26183
    -0.05936
     0.11274
    -0.30233
    -0.38838
    -0.22640
    -0.27196
    -0.38838
    -0.30233
    -0.23652
    -0.16060
    -0.04417
    -0.04924
    -0.09479
    -0.22134
    -0.31245
    -0.19603
    -0.28208
     0.11274
    -0.07961
    -0.18084
    -0.07455
    -0.10998
    -0.06442
     0.00644
     0.06719
    -0.00874
    -0.01887
    -0.11504
    -0.16060
    -0.23146
    -0.07455
    -0.19603
    -0.36307
     0.10768
    -0.02393
    -0.28714
    -0.10998
    -0.14035
    -0.11504
    -0.35801
    -0.25171
    -0.15553
     0.15324
     0.17855
    -0.01380
    -0.07455
    -0.08467
    -0.05430
     0.08237
     0.36583
     0.47213
     0.28991
     0.36583
     0.24435
    -0.03405
    -0.09985
    -0.22134
    -0.23652
    -0.12516
    -0.14541
    -0.30233
    -0.42381
    -0.57060
    -0.78826
    -0.74777
    -0.84394
    -0.58579
    -0.94012
    -1.01098
    -0.72246
    -0.41369
    -0.13023
     0.19879
     0.42151
     0.70498
     0.56325
     0.50250
     0.33040
     0.30003
    -0.35801
    -0.83888
    -1.48680
    -1.38556
    -1.54248
    -1.92717
    -1.38556
    -1.36531
    -1.22864
    -1.54754
    -1.77026
    -1.58803
    -1.43618
    -1.08691
    -0.51999
     0.17855
     0.60880
     0.96819
     1.21622
     1.85907
     2.10204
     2.06155
     2.08686
     1.81352
     1.70722
     1.56549
     1.44907
     1.25165
     1.00362
     0.82140
     0.69991
     0.61893
     0.62905
     0.46201
     0.54300
     0.46201
     0.67461
     0.43670
     0.53287
     0.60374
     0.54806
     0.57337
     0.45189
     0.44176
     0.46201
     0.40633
     0.43164
     0.35065
     0.38102
     0.25447
     0.24435
     0.24941
     0.39620
     0.22410
     0.09756
     0.14311
     0.03175
     0.13805
     0.06212
     0.06212
     0.10262
     0.07731
     0.24435
     0.13805
     0.10768
     0.09250
    -0.06442
    -0.17072
     0.15324
     0.12793
    -0.08973
     0.01151
    -0.01887
     0.13805
     0.02669
    -0.09985
    -0.13529
    -0.18084
    -0.04924
    -0.14035
    -0.09479
    -0.06442
    -0.29220
    -0.35295
    -0.15553
     0.06719
    -0.21121
    -0.22640
    -0.26689
    -0.36307
    -0.33776
    -0.26183
    -0.21121
    -0.13529
    -0.16060
    -0.19097
    -0.06948
    -0.02393
    -0.09985
    -0.41369
    -0.24159
     0.03175
    -0.02899
    -0.10492
    -0.01887
    -0.12010
    -0.16566
    -0.00874
    -0.00874
     0.03682
    -0.07455
    -0.06948
    -0.07961
     0.01151
    -0.10492
    -0.13529
    -0.23146
    -0.07455
    -0.58579
    -0.13023
     0.08237
     0.09250
     0.02669
    -0.30739
    -0.20615
    -0.02899
     0.05706
    -0.04417
    -0.09479
    -0.03405
    -0.19097
    -0.13529
    -0.23146
    -0.04417
    -0.20109
    -0.20109
     0.13299
    -0.26689
    -0.60604
    -0.70727
    -0.40863
    -0.21628
    -0.23146
     0.06212
     0.10262
     0.14311
     0.01151
     0.04188
     0.13299
     0.64423
     1.36301
     1.55030
     1.42882
     1.07449
     0.88720
     0.61386
    -0.04417
    -0.76295
    -1.51717
    -2.21570
    -2.89398
    -2.84337
    -2.65102
    -2.33718
    -2.72188
    -3.09140
    -2.66620
    -2.89905
    -2.96991
    -2.49916
    -1.85125
    -1.21852
    -0.54530
     0.21398
     0.92770
     1.60092
     2.03118
     2.35007
     2.64872
     2.63860
     2.56267
     2.03118
     2.00587
     1.85907
     1.59586
     1.56549
     1.25672
     1.12511
     0.93782
     0.81127
     0.87202
     0.75053
     0.56325
     0.44682
     0.49238
     0.56831
     0.41645
     0.38102
     0.43164
     0.32028
     0.20892
     0.34052
     0.32028
     0.27472
     0.22916
     0.18361
     0.01151
     0.13805
     0.05706
     0.05200
    -0.11504
     0.01151
    -0.03911
    -0.18591
    -0.08467
     0.14818
    -0.15553
    -0.04417
    -0.08467
    -0.15047
    -0.09985
    -0.09479
    -0.06948
    -0.00368
     0.00138
     0.01657
     0.00138
     0.06212
    -0.10998
    -0.06948
    -0.21628
     0.05200
    -0.07961
    -0.13529
    -0.04417
    -0.15047
    -0.08467
    -0.19603
    -0.10998
    -0.09985
    -0.10492
    -0.13529
    -0.33270
    -0.16060
    -0.20109
    -0.17578
    -0.45418
    -0.13023
    -0.07961
    -0.09985
    -0.08467
    -0.18591
    -0.26689
    -0.31751
    -0.27196
    -0.16060
    -0.06948
    -0.09479
    -0.22640
    -0.16566
    -0.00874
    -0.02899
    -0.20615
    -0.16060
    -0.04924
    -0.15553
    -0.10492
    -0.00368
    -0.07455
    -0.23652
    -0.14541
    -0.05936
     0.03682
     0.08237
    -0.08973
    -0.18591
    -0.09479
    -0.15047
    -0.21121
    -0.26689
    -0.10492
    -0.35801
    -0.43394
    -0.57060
    -0.71740
    -0.93506
    -1.17802
    -1.20840
    -0.86419
    -0.17578
     0.40127
    -0.22640
    -0.74777
    -0.67690
    -0.50480
    -0.51999
     0.04188
     0.15324
     0.14311
     0.61386
     0.79103
     0.86696
     0.10768
    -0.05430
    -0.19603
    -0.45924
    -1.14259
    -1.76013
    -1.32482
    -0.73764
    -1.39568
    -2.44348
    -1.88668
    -1.54248
    -1.46655
     0.13805
     0.61893
    -1.10716
    -1.43618
    -0.82876
     0.04188
     0.93276
     1.27696
     1.58067
     1.64141
     1.72747
     1.79327
     1.63635
     1.58573
     1.69203
     1.43388
     1.40351
     1.28709
     1.08968
     0.86696
     0.79103
     0.81634
     0.78597
     0.73535
     0.62399
     0.53287
     0.39620
     0.43164
     0.50250
     0.28991
     0.38102
     0.15830
     0.04188
     0.25447
     0.14818
     0.18867
    -0.00368
    -0.06948
     0.14311
     0.21398
     0.18867
     0.04188
     0.02669
     0.04188
     0.08743
     0.11274
     0.31015
     0.18361
    -0.02899
     0.11274
     0.22916
     0.24941
     0.15324
     0.03682
     0.07731
     0.16336
     0.29497
     0.08743
     0.18361
     0.10768
     0.08237
     0.03682
     0.20892
     0.37090
     0.09250
     0.11274
     0.19373
     0.12793
     0.16842
     0.14818
     0.06719
     0.25954
     0.23423
     0.19373
     0.25447
     0.27472
     0.20386
     0.15830
     0.08237
     0.36583
     0.10262
     0.17855
     0.28991
     0.06719
     0.11274
     0.09756
     0.05706
     0.12793
     0.10768
     0.03175
    -0.02899
    -0.09985
    -0.06948
    -0.03405
    -0.30739
    -0.10492
    -0.13529
    -0.12516
    -0.04924
    -0.12010
    -0.26689
    -0.33270
    -0.48962
    -0.41875
    -0.18591
    -0.24665
    -0.28714
    -0.20615
    -0.14541
    -0.09479
    -0.08973
    -0.08467
    -0.16060
    -0.42381
    -0.26689
    -0.45418
    -0.56048
    -0.61110
    -0.92999
    -0.79839
    -0.23652
     0.51263
     0.36583
    -0.32257
    -0.66678
    -0.74777
    -0.49468
     0.30003
     1.05930
     1.28203
     1.42376
     1.49968
     1.50981
     1.44907
     0.78597
    -0.18084
    -0.88950
    -1.74495
    -2.69657
    -3.02053
    -3.16226
    -2.92942
    -2.19039
    -2.20558
    -2.11952
    -2.94460
    -3.18251
    -2.93448
    -2.77250
    -1.98285
    -1.02111
     0.12287
     0.99350
     1.44400
     1.66672
     2.32982
     3.00305
     2.84107
     2.59304
     2.39563
     2.55254
     2.06661
     1.56549
     1.41869
     1.19091
     1.09474
     1.19597
     0.99856
     1.09980
     1.19597
     1.37820
     1.15042
     1.06437
     1.09980
     0.89226
     0.74547
     1.24659
     1.26178
     1.19091
     1.65154
     1.34783
     1.35289
     0.96313
     0.26966
     0.25447
     0.45189
     0.52275
     0.44176
     0.21398
     0.14311
    -0.11504
    -0.21628
    -0.39344
    -0.12010
    -0.54530
    -0.54530
    -0.59085
    -0.43394
    -0.34788
    -0.42887
    -0.47443
    -0.40863
    -0.20615
    -0.14541
    -0.10492
    -0.18591
    -0.12516
    -0.18084
    -0.26183
     0.14311
    -0.04417
    -0.05430
    -0.02899
    -0.02393
     0.14311
     0.16336
     0.02669
     0.06719
    -0.05430
     0.03175
     0.10262
     0.11274
     0.01657
    -0.03911
    -0.16566
     0.20892
     0.28991
    -0.03911
    -0.08467
    -0.03911
    -0.01380
     0.06212
     0.01151
    -0.01887
    -0.06948
    -0.04924
     0.03682
    -0.03911
     0.09250
    -0.01887
    -0.17072
    -0.01380
     0.12793
    -0.20109
    -0.03911
    -0.10492
    -0.21121
    -0.13529
    -0.21121
    -0.06948
    -0.15047
    -0.01380
    -0.08467
    -0.19097
    -0.08973
    -0.18591
    -0.31751
    -0.32257
    -0.12516
    -0.21121
    -0.23652
    -0.06442
    -0.04924
    -0.19603
    -0.20615
    -0.40356
    -0.40863
    -0.49468
    -0.53011
    -0.64147
    -0.60604
    -0.89456
    -0.90975
    -0.86419
    -0.30233
    -0.32257
    -0.45924
    -0.63641
    -0.65666
    -0.61110
    -0.29220
     0.02669
     0.40633
     0.66448
     0.99350
     1.00362
     0.89226
     0.60374
     0.14818
    -0.37825
    -0.73764
    -1.44630
    -2.40805
    -2.45867
    -2.51941
    -2.56497
    -1.94236
    -2.00310
    -2.07397
    -2.47385
    -2.45867
    -2.29163
    -2.20051
    -1.76520
    -1.07679
    -0.33270
     0.22410
     1.08461
     1.34277
     1.81858
     1.87426
     1.91982
     1.71734
     1.60598
     1.48956
     1.55030
     1.39845
     1.13523
     1.03906
     0.98338
     0.86696
     0.67461
     0.52275
     0.67461
     0.74041
     0.60880
     0.56325
     0.41139
     0.17348
     0.21904
     0.20892
     0.25447
     0.14818
    -0.04417
    -0.11504
    -0.12516
    -0.15553
    -0.02899
    -0.24159
    -0.02393
    -0.01380
    -0.09985
    -0.01380
    -0.07455
     0.08237
     0.15324
     0.15830
     0.10768
     0.32534
     0.36583
     0.47719
     0.31522
     0.47719
     0.36583
     0.29497
     0.49744
     0.54300
     0.20386
     0.24435
     0.20892
     0.29497
     0.45695
     0.20386
     0.16842
     0.06719
    -0.18084
     0.09756
     0.40127
     0.26966
    -0.21628
    -0.25677
    -0.30233
    -0.04924
    -0.18591
    -0.08467
    -0.12516
    -0.29727
    -0.24665
    -0.31245
    -0.21628
    -0.25677
    -0.28208
    -0.25171
    -0.12010
    -0.13529
    -0.01380
    -0.02393
    -0.19603
     0.16842
     0.25447
     0.22916
     0.25954
     0.13805
    -0.00874
     0.12793
     0.14311
     0.19373
     0.22916
     0.16842
     0.01151
     0.07731
     0.08237
     0.09250
    -0.21121
    -0.06948
    -0.04417
    -0.18591
    -0.01380
    -0.00368
    -0.02899
    -0.21121
    -0.12516
    -0.23652
    -0.03911
    -0.23146
    -0.30233
    -0.40863
    -0.30233
    -0.25677
    -0.24665
    -0.10998
    -0.12010
    -0.40356
    -0.21628
    -0.23652
     0.06719
     0.27978
     0.28484
     0.26460
     0.45695
     0.31015
    -0.08467
    -0.49974
    -0.92999
    -1.43112
    -1.91199
    -2.45867
    -2.59534
    -2.93954
    -3.10658
    -2.98004
    -2.85349
    -2.80287
    -3.06102
    -2.91423
    -2.73201
    -2.49916
    -2.05372
    -1.43112
    -0.64147
     0.02163
     0.65436
     1.01375
     1.75784
     2.05142
     2.11217
     2.05142
     1.90463
     1.76796
     1.61611
     1.71228
     1.72240
     1.66672
     1.38832
     1.05930
     0.82140
     0.82140
     0.76066
     0.48226
     0.50250
     0.50250
     0.36077
     0.37090
     0.45695
     0.37090
     0.28484
     0.16842
     0.35571
     0.24435
     0.33040
     0.14818
    -0.02393
     0.12793
     0.24435
     0.14311
     0.16842
     0.24435
    -0.05430
     0.06719
     0.11274
     0.03682
     0.04188
    -0.09985
     0.03175
     0.32534
     0.15830
     0.05706
    -0.12010
    -0.11504
    -0.13023
    -0.13529
    -0.18084
     0.13299
    -0.08467
    -0.26183
    -0.01887
    -0.10492
     0.02163
    -0.21628
    -0.17072
    -0.09479
    -0.05430
     0.12287
    -0.14035
    -0.04417
    -0.09479
     0.10262
    -0.07455
     0.13805
     0.16336
     0.10262
     0.21398
     0.38102
     0.49238
     0.28484
     0.24941
     0.51769
     0.41645
     0.25447
     0.43164
     0.48226
     0.61893
     0.46707
     0.25954
     0.36077
     0.15830
     0.08237
     0.43670
     0.38608
     0.07731
    -0.05430
    -0.09985
    -0.01380
     0.10768
     0.10768
     0.09250
     0.04188
    -0.02393
     0.09250
    -0.03405
    -0.20109
    -0.16060
    -0.29727
    -0.41369
    -0.36307
    -0.14541
    -0.02899
     0.05706
    -0.08973
    -0.20615
    -0.31751
    -0.13023
    -0.18084
    -0.03405
     0.33546
     0.67967
     0.59868
     0.67461
     0.48732
     0.22410
     0.12287
    -0.43394
    -0.99074
    -1.61334
    -2.15496
    -2.55484
    -2.73201
    -2.59534
    -2.68139
    -2.61558
    -2.83830
    -2.88892
    -2.92436
    -2.89905
    -2.55990
    -2.41311
    -1.64877
    -1.09703
    -0.42381
     0.13299
     0.58349
     1.01881
     1.42376
     1.47437
     1.58067
     1.50475
     1.50981
     1.33771
     1.20610
     1.11498
     1.32252
     0.86189
     0.80115
     0.74547
     0.44682
     0.15830
     0.06212
    -0.01380
     0.03682
     0.29497
     0.54806
     0.23929
    -0.10492
    -0.12516
    -0.03911
     0.22410
     0.85177
     0.75559
     0.59868
     0.86696
     1.05424
     0.94794
     1.00869
     0.65942
     0.54300
     0.72016
     0.79103
     0.80115
     0.69485
     0.60880
     0.44682
     0.25954
     0.21904
     0.04188
    -0.18084
    -0.13529
    -0.15553
    -0.06442
    -0.14541
    -0.09985
    -0.13529
    -0.00874
     0.00138
     0.02669
    -0.01887
     0.00644
    -0.02393
     0.05200
     0.01151
    -0.05936
    -0.21121
    -0.05430
     0.05706
     0.15324
    -0.07961
    -0.31245
    -0.28208
    -0.07961
    -0.08467
     0.09756
     0.09756
    -0.05936
    -0.12010
    -0.22640
    -0.27196
    -0.00368
    -0.18084
    -0.13529
    -0.08973
    -0.12516
     0.07225
     0.01657
    -0.05430
    -0.02393
     0.03682
     0.05706
     0.03175
     0.07225
     0.07225
     0.18867
     0.38102
     0.63411
     0.89226
     1.67685
     1.48956
     0.42151
     0.28991
     0.33040
     0.36583
     0.75559
     0.91757
     1.10486
     0.53794
     0.48732
     0.03682
     0.06212
    -0.11504
    -0.01887
    -0.07961
    -0.36307
    -0.40863
    -0.63135
    -0.78320
    -0.94012
    -0.88444
    -0.80851
    -0.67690
    -0.10492
     0.49744
     0.30003
    -0.46431
    -0.52505
    -0.60604
    -0.21121
     0.41645
     0.53794
     0.48732
     0.67461
     1.03400
     1.24153
     1.00362
     0.20892
    -0.70221
    -1.27420
    -1.90693
    -2.61052
    -2.57509
    -2.34224
    -2.09928
    -2.47385
    -2.45867
    -3.00534
    -3.33943
    -3.08127
    -2.75225
    -2.42323
    -2.17520
    -1.93224
    -1.27926
    -0.55036
    -0.08973
     0.38608
     0.65942
     0.74041
     0.92770
     0.85177
     1.21116
     1.06437
     0.78090
     0.64423
     0.51769
     0.58349
     0.43164
     0.34559
     0.51769
     0.51769
     0.45695
     0.18867
     0.27978
     0.27472
     0.22916
     0.09250
     0.28991
     0.47213
     0.19373
     0.16336
     0.19879
     0.16336
     0.20892
     0.39114
     0.34559
     0.30509
     0.13805
     0.11780
     0.25447
     0.47213
     0.79609
     0.53794
     0.33546
     0.55312
     0.59362
     0.87202
     0.73535
     0.91757
     1.33264
     1.06437
     0.54806
     0.79103
     1.22128
     1.33264
     1.11498
     1.12511
     0.86696
     0.98844
     0.82140
     1.14536
     0.82646
     0.61893
     0.57337
     0.61893
     0.51769
     0.39620
     0.27472
     0.23423
     0.22410
     0.08237
     0.01657
     0.05200
     0.00138
    -0.07961
    -0.29220
    -0.04417
    -0.01887
    -0.17578
    -0.21628
    -0.20615
    -0.24159
    -0.21121
    -0.23652
    -0.24159
    -0.14541
    -0.14541
    -0.08973
    -0.03405
    -0.01380
    -0.14035
    -0.29220
    -0.08973
     0.11780
    -0.04417
     0.01657
    -0.06442
    -0.10492
    -0.07455
     0.05200
     0.03682
     0.10262
    -0.05430
    -0.00368
    -0.02899
     0.04188
     0.12287
    -0.19603
    -0.17578
     0.10262
     0.02669
    -0.12010
    -0.17578
    -0.55036
    -0.78320
    -0.68196
     0.36077
     1.39339
     0.82140
    -0.08467
    -0.41875
    -0.29727
     0.17348
     0.57843
     1.19597
     2.01093
     2.12229
     2.01599
     2.06155
     1.58573
     0.87708
    -0.34282
    -1.13247
    -2.31187
    -2.93954
    -3.28881
    -3.85067
    -3.83548
    -3.16732
    -2.00310
    -3.08633
    -4.01771
    -3.77980
    -3.92660
    -3.74943
    -2.87880
    -1.79051
    -0.56048
     0.33546
     1.00362
     1.67685
     2.33995
     2.45637
     2.48674
     2.41081
     2.25390
     2.06661
     1.85907
     1.88944
     1.53512
     1.36808
     1.15548
     0.96819
     0.80115
     0.66954
     0.78090
     0.67967
     0.67967
     0.58349
     0.57337
     0.61386
     0.57337
     0.43164
     0.18361
     0.33546
     0.23929
     0.25447
     0.29497
     0.20386
     0.24941
     0.25954
     0.39114
     0.59362
     0.46201
     0.33546
     0.19373
     0.43670
     0.63917
     0.59362
     0.39620
     0.54300
     0.61386
     0.48226
     0.52275
     0.52781
     0.37090
     0.02669
     0.05706
     0.16336
     0.13299
     0.11274
    -0.09479
    -0.02393
     0.06719
     0.02163
    -0.10998
    -0.14035
    -0.19097
    -0.22640
    -0.11504
     0.03682
     0.19879
     0.23423
     0.13299
     0.14818
     0.45695
     0.61386
     0.47213
     0.35065
     0.30509
     0.36583
     0.40633
     0.21904
     0.40633
     0.15324
     0.10262
     0.12287
     0.11274
    -0.04924
    -0.18591
    -0.35295
    -0.46937
    -0.38838
    -0.46431
    -0.49974
    -0.55542
    -0.53011
    -0.50986
    -0.49974
    -0.30233
    -0.22640
    -0.35801
    -0.20109
    -0.37825
    -0.37319
    -0.29220
    -0.32257
    -0.26183
    -0.14035
    -0.26183
    -0.39850
    -0.40356
    -0.36813
    -0.64653
    -0.92999
    -0.84394
    -0.81357
    -0.92999
    -0.31751
    -0.12516
    -0.20109
    -0.48455
    -0.58579
    -0.50480
    -0.37319
    -0.33270
    -0.39850
    -0.25171
    -0.19097
    -0.16060
     0.17348
     0.39114
     0.65436
     0.56831
     0.68473
     0.78090
     0.51769
     0.35065
    -0.27702
    -0.89456
    -1.31976
    -1.75507
    -2.10434
    -2.31694
    -2.54978
    -2.37262
    -2.24607
    -2.35743
    -2.39792
    -2.71682
    -2.74213
    -2.58521
    -2.52447
    -1.98285
    -1.44630
    -0.88950
    -0.17578
     0.61386
     1.06437
     1.18079
     1.15548
     1.21116
     1.15548
     0.93276
     1.14029
     1.42882
     1.93500
     2.16278
     1.54018
     1.16560
     1.34277
     1.20104
     1.41869
     1.29215
     1.08968
     1.18079
     1.23141
     1.26684
     1.19091
     0.91757
     0.90239
     0.75559
     0.26460
     0.25447
     0.08237
    -0.03911
     0.01151
     0.02669
     0.25447
     0.35571
     0.09250
     0.31015
     0.25447
     0.35571
     0.37090
     0.27472
     0.09250
     0.45695
     0.56831
     0.42151
     0.46201
     0.48732
     0.36583
     0.16336
     0.17855
     0.16842
     0.31015
     0.19373
     0.09756
     0.12287
     0.18867
     0.16336
    -0.05936
     0.07225
     0.00644
    -0.12010
     0.12793
     0.16336
     0.12793
     0.07731
    -0.16566
     0.01657
     0.03682
     0.01657
     0.04188
     0.04188
    -0.03405
     0.02669
     0.01151
     0.21398
    -0.13023
    -0.13529
    -0.24665
     0.03682
     0.22916
     0.19879
    -0.12516
    -0.27196
    -0.27196
    -0.16566
    -0.07961
    -0.24159
    -0.19097
    -0.23146
    -0.26183
    -0.21121
    -0.23652
    -0.57060
    -0.48455
    -0.43394
    -0.50480
    -0.53517
    -0.52505
    -0.57060
    -0.53517
    -0.43394
    -0.37319
    -0.49468
    -0.53011
    -0.40356
    -0.58073
    -0.52505
    -0.19603
    -0.42887
    -0.59085
    -0.37319
    -0.51492
    -0.49468
    -0.48962
    -0.53517
    -0.73258
    -0.84394
    -0.72246
    -0.46937
    -0.03911
     0.05706
     0.10768
     0.14818
     0.49238
     0.21904
     0.15830
     0.10262
     0.20892
     0.39114
     0.71004
     0.91251
     1.05930
     1.13017
     0.59362
    -0.02899
    -0.90469
    -1.66902
    -1.94742
    -2.32706
    -2.54472
    -2.48398
    -2.69657
    -2.44348
    -2.62571
    -2.45360
    -2.61558
    -2.75225
    -2.70163
    -2.19039
    -1.75507
    -1.31469
    -0.84394
    -0.46937
     0.13805
     0.65942
     0.96313
     1.38326
     1.27190
     1.24153
     1.31240
     1.26684
     1.22634
     1.10486
     1.31746
     1.52499
     1.19091
     1.19091
     1.00869
     0.88214
     0.75053
     0.78597
     0.73535
     1.05930
     0.79609
     0.76066
     1.22634
     0.85177
     0.39114
     0.38608
     0.24941
     0.32028
     0.46707
     0.30509
     0.19879
     0.30509
     0.35571
     0.35065
     0.20386
     0.27978
     0.22916
    -0.11504
    -0.19097
    -0.14541
     0.07731
     0.11274
     0.36583
     0.38102
     0.63411
     0.50757
     0.34052
     0.28484
     0.55312
     0.62399
     0.66954
     0.71004
     0.78090
     0.63917
     0.53794
     0.59362
     0.86696
     0.77584
     0.49238
     0.39620
     0.23423
     0.38102
     0.42658
     0.52781
     0.64930
     0.25447
     0.18361
     0.16336
     0.43164
     0.33040
     0.39114
     0.44682
     0.49238
     0.39114
     0.18867
     0.28484
     0.19879
     0.12287
     0.05706
     0.01151
    -0.06442
    -0.12516
    -0.27702
    -0.45418
    -0.20615
    -0.25171
    -0.45418
    -0.54023
    -0.67690
    -0.38332
    -0.47443
    -0.57567
    -0.42381
    -0.36307
    -0.50986
    -0.60604
    -0.45418
    -0.51492
    -0.39850
    -0.52505
    -0.36307
    -0.07455
    -0.16566
    -0.32764
    -0.46431
    -0.34282
    -0.21628
    -0.24665
    -0.37319
    -0.25171
    -0.30233
    -0.33776
    -0.41875
    -0.46431
    -0.60604
    -0.76295
    -0.79839
    -0.69209
    -0.74271
    -0.27702
     0.27978
     0.02669
    -0.48962
    -0.35295
     0.11780
     0.34559
     0.30509
     0.60880
     0.58349
     0.24941
     0.01657
    -0.43394
    -1.20840
    -1.75507
    -2.44348
    -2.85855
    -2.66114
    -2.52953
    -2.81299
    -3.17238
    -3.25337
    -3.35461
    -3.34955
    -3.05596
    -2.85855
    -2.41817
    -1.88668
    -1.42099
    -0.79332
    -0.15553
     0.45695
     0.60374
     1.06943
     1.14536
     1.47437
     1.32252
     1.46425
     1.34783
     1.34277
     1.28203
     1.06943
     1.07449
     0.98338
     0.88214
     0.72522
     0.85683
     1.04412
     0.81127
     0.80115
     0.75559
     0.49238
     0.47719
     0.52275
     0.48226
     0.54300
     0.65942
     0.67967
     0.66448
     0.61386
     0.60374
     0.35065
     0.30003
     0.56325
     0.36077
     0.57843
     0.57337
     0.43164
     0.46201
     0.38608
     0.41645
     0.42151
     0.37596
     0.31015
     0.08743
     0.27978
     0.19879
     0.19879
     0.02163
     0.19879
     0.23423
     0.30509
     0.42151
     0.32028
     0.25954
     0.07225
     0.12287
     0.11780
     0.16336
     0.25447
     0.18361
     0.22410
     0.22916
     0.06212
    -0.08467
    -0.07961
    -0.05936
    -0.17072
    -0.10998
    -0.09479
    -0.23652
    -0.35295
    -0.22640
    -0.21628
    -0.01887
    -0.04417
    -0.16566
    -0.09479
     0.05706
     0.16842
     0.22916
     0.34052
     0.49238
     0.23929
     0.31522
     0.43164
     0.23423
     0.58349
     1.44400
     0.75559
     0.19879
     0.20386
     0.24941
     0.16842
     0.08237
     0.27978
     1.08461
     0.68979
     0.18867
    -0.85913
    -1.02617
    -0.58579
    -0.57567
    -0.58579
    -0.79332
    -0.91987
    -0.56554
    -0.03405
     0.07225
    -0.32764
    -0.61616
    -0.51492
    -0.59591
    -0.40863
     0.48226
     0.71510
     0.73029
     0.69991
     0.69991
     0.29497
    -0.04417
    -0.43900
    -0.83382
    -1.46149
    -2.04866
    -2.33212
    -2.61052
    -2.75225
    -2.94460
    -3.20276
    -3.12177
    -3.01547
    -3.10658
    -2.92436
    -2.91423
    -2.60546
    -2.03347
    -1.23877
    -0.44912
     0.09250
     0.38102
     0.64930
     1.01881
     1.44400
     1.63129
     1.55030
     1.50475
     1.71228
     1.54524
     1.39339
     1.36301
     1.06943
     1.00869
     0.59362
     0.55818
     0.60374
     0.53287
     0.28991
     0.05200
    -0.03911
    -0.02393
     0.07731
    -0.09985
     0.02163
    -0.05430
    -0.09985
     0.00138
     0.07225
     0.09756
    -0.08973
    -0.07961
     0.00644
     0.18867
     0.37596
     0.31015
     0.17348
     0.34052
     0.36077
     0.34559
     0.59362
     0.60880
     0.51769
     0.82140
     0.78597
     0.62399
     0.46707
     0.43670
     0.41139
     0.63411
     0.64930
     0.55818
     0.40127
     0.44682
     0.18867
     0.14818
     0.27978
     0.57337
     0.36077
     0.39620
     0.24941
     0.23929
     0.23929
     0.18361
     0.25447
     0.32534
     0.42151
     0.38102
     0.19373
     0.21904
     0.25447
     0.26966
     0.17348
     0.44176
     0.17348
     0.10262
     0.17855
     0.13805
     0.10262
     0.01657
    -0.03405
     0.10768
     0.12287
     0.16842
    -0.05430
    -0.02899
     0.00644
     0.04694
    -0.06948
     0.06719
    -0.06442
    -0.14035
     0.01151
     0.00644
     0.05200
    -0.03911
    -0.18084
    -0.14035
     0.07731
     0.14818
     0.04188
     0.03682
    -0.06948
    -0.08973
    -0.17578
    -0.17578
    -0.13023
    -0.32257
    -0.23146
    -0.19097
    -0.11504
    -0.20109
    -0.37319
    -0.62122
    -0.63641
    -0.81357
    -0.33776
     0.47213
    -0.01887
    -0.53517
    -0.38838
    -0.90975
    -0.75283
    -0.44912
    -0.71740
    -1.26914
    -0.39850
     1.09980
     1.91475
     1.36301
    -0.21628
    -0.41875
     0.58855
     1.50981
     1.45413
     0.73535
     1.05424
     1.05424
     0.96313
     0.23929
    -0.79332
    -1.83606
    -2.81299
    -3.58239
    -3.57227
    -3.51659
    -3.35967
    -3.41535
    -3.27868
    -3.69375
    -3.81524
    -3.20782
    -2.50422
    -2.44854
    -1.94742
    -1.22358
    -0.51492
     0.41645
     1.07449
     1.35289
     1.65154
     1.71734
     1.78315
     1.85401
     1.74771
     1.43388
     1.21622
     0.95301
     0.80621
     0.76066
     0.76066
     0.94794
     0.67461
     0.80621
     0.70498
     0.72522
     0.64423
     0.53287
     0.50757
     0.80115
     0.78597
     0.95301
     0.91757
     0.64930
     0.61893
     0.70498
     0.76572
     1.17066
     0.88720
     0.83152
     0.99350
     0.69991
     0.83658
     0.68473
     0.43164
     0.48732
     0.45189
     0.69991
     0.63917
     0.63411
     0.31522
     0.09250
     0.14311
     0.51769
     0.54806
     0.38102
     0.27978
     0.27472
     0.46707
     0.48226
     0.56831
     0.78090
     0.88214
     0.94794
     0.73029
     0.57843
     0.61893
     0.64423
     0.48226
     0.62399
     0.63411
     0.19879
     0.23929
     0.22916
     0.18361
     0.15830
    -0.00874
    -0.10998
    -0.04417
    -0.12010
    -0.22134
    -0.18591
    -0.27702
    -0.23146
    -0.60604
    -0.41875
     0.03175
    -0.30233
    -0.15047
    -0.26689
    -0.29727
    -0.17072
    -0.32257
    -0.37319
    -0.27702
    -0.19603
    -0.15553
    -0.22640
    -0.14035
    -0.34788
    -0.26183
    -0.29727
    -0.09479
    -0.22640
    -0.21121
    -0.26183
    -0.18084
    -0.10492
    -0.21121
    -0.22640
    -0.25677
    -0.16566
    -0.10492
    -0.21121
    -0.20109
    -0.25677
    -0.24159
    -0.51492
    -0.24665
    -0.21121
    -0.46937
    -0.32257
    -0.47949
    -0.37319
    -0.43394
    -0.68703
    -0.65666
    -0.68196
    -0.69209
    -0.85407
    -0.84394
    -0.72752
    -0.75789
    -0.74271
    -0.80345
    -0.83888
    -1.08185
    -1.11222
    -1.17802
    -1.21852
    -0.80345
     0.36077
     1.27696
     0.65942
     0.04188
    -0.07455
    -0.06442
     0.14311
     0.14311
     0.12287
     0.58855
     1.17573
     1.64648
     2.22353
     1.36808
    -0.48455
    -0.09479
     0.21904
    -1.41087
    -2.17520
    -2.36249
    -1.72470
    -0.89962
    -0.97049
    -1.40074
    -1.76520
    -1.87149
    -1.36531
    -1.03629
    -0.97049
    -0.89962
    -0.68703
    -0.38838
     0.40633
     0.87202
     1.34783
     1.56043
     1.81352
     2.03624
     1.94006
     1.88944
     1.72747
     1.36301
     1.43894
     1.60598
     1.29721
     1.20104
     1.01881
     0.89226
     0.83658
     0.87202
     0.82140
     0.76572
     0.62905
     0.57843
     0.52275
     0.58855
     0.49744
     0.34052
     0.25447
     0.34052
     0.18867
     0.09756
     0.07731
     0.03175
     0.27472
     0.20892
     0.11274
     0.06719
    -0.05936
    -0.08467
    -0.03405
     0.16842
     0.08743
    -0.01887
    -0.20109
     0.17348
     0.07731
     0.08743
     0.20386
    -0.03911
    -0.04924
     0.01151
     0.01151
     0.00644
     0.02669
    -0.10492
    -0.04924
     0.04188
    -0.02899
    -0.08467
    -0.20615
    -0.08973
     0.00644
    -0.26689
    -0.18591
    -0.18591
    -0.25677
    -0.19097
    -0.23652
    -0.09479
    -0.19097
    -0.16566
    -0.26183
    -0.22134
    -0.24159
    -0.17578
    -0.32764
    -0.23146
    -0.05430
    -0.25677
    -0.10492
    -0.09479
    -0.14541
    -0.16060
    -0.27196
    -0.23146
    -0.13023
    -0.20109
    -0.18084
    -0.22134
    -0.22134
    -0.18084
    -0.34788
    -0.37319
    -0.14035
    -0.37825
    -0.26689
    -0.37825
    -0.37825
    -0.50480
    -0.42381
    -0.37825
    -0.40356
    -0.48455
    -0.33270
    -0.42887
    -0.29220
    -0.30233
    -0.30739
    -0.60098
    -0.34282
    -0.36813
    -0.41875
    -0.33776
    -0.37825
    -0.31245
    -0.43900
    -0.51492
    -0.56048
    -0.60604
    -0.54530
    -0.73764
    -0.81863
    -1.02617
    -1.17296
    -1.24889
    -1.06160
    -1.05148
    -0.69209
     0.06719
     0.37090
    -0.00368
    -0.16060
    -0.18591
     0.01151
     0.43164
     0.69485
     0.77584
     0.95301
     1.18079
     0.96819
     0.53794
     0.19879
    -0.09479
    -0.70727
    -1.32988
    -1.80063
    -1.86137
    -2.06384
    -2.01323
    -2.01323
    -1.89174
    -1.89174
    -1.81075
    -1.66396
    -1.18815
    -0.92999
    -1.27420
    -0.88950
     1.60598
     3.45861
     3.69652
     1.81352
     1.64648
     2.24883
     2.80564
     3.20046
     3.49911
     3.54466
     3.26120
     2.73477
     2.47155
     2.11217
     1.83376
     1.38832
     1.39845
     1.23141
     0.83152
     0.76572
     0.59362
     0.47719
     0.39114
     0.29497
     0.24435
     0.31522
     0.14818
     0.16842
     0.00644
     0.14311
    -0.00368
    -0.09479
    -0.03405
     0.12287
    -0.02393
     0.02669
    -0.01887
     0.03175
     0.08237
    -0.07961
     0.00644
     0.05200
    -0.03911
    -0.08467
    -0.17072
    -0.09985
    -0.06442
    -0.25171
    -0.34282
    -0.19603
    -0.36813
    -0.35801
    -0.21121
    -0.36307
    -0.31245
    -0.42887
    -0.42381
    -0.14541
    -0.15047
    -0.32257
    -0.39850
    -0.36813
    -0.26183
    -0.29220
    -0.34788
    -0.06442
    -0.33270
    -0.37319
    -0.24159
    -0.18591
    -0.23652
    -0.33270
    -0.42381
    -0.22640
    -0.22134
    -0.14035
    -0.31245
    -0.27196
    -0.30233
    -0.14541
    -0.36307
    -0.11504
    -0.04924
    -0.23146
    -0.13529
    -0.04924
    -0.01887
    -0.06948
    -0.15047
    -0.10492
    -0.03405
     0.05706
    -0.08973
    -0.10998
    -0.10998
    -0.07961
    -0.24159
    -0.06948
     0.02163
    -0.22640
    -0.17578
    -0.30233
    -0.17578
    -0.27702
    -0.34282
    -0.30233
    -0.29727
    -0.27702
    -0.19603
    -0.24159
    -0.41875
    -0.54023
    -0.61110
    -0.63641
    -0.59085
    -0.76295
    -0.38332
     0.19373
     0.22410
    -0.03405
    -0.45924
    -0.44406
     0.04188
     0.46707
     0.47213
     0.37090
     0.29497
     0.05706
    -0.32764
    -0.98061
    -1.30963
    -2.00816
    -2.50422
    -2.65608
    -2.36755
    -2.47385
    -2.81299
    -3.11670
    -3.11670
    -3.07621
    -2.90917
    -2.84337
    -2.48904
    -2.01323
    -1.48173
    -0.85913
    -0.07961
     0.44682
     0.54300
     0.99856
     1.14029
     1.24659
     1.36301
     1.36301
     1.71734
     1.84895
     1.23141
     1.00869
     1.08968
     1.40351
     1.59586
     2.00587
     2.30451
     1.73759
     1.90969
     1.34277
     1.07955
     2.01093
     3.56491
     3.33207
     1.69203
     1.52499
     1.58067
     1.86920
     1.82870
     1.81352
     1.55536
     1.19597
     0.87708
     1.03906
     0.60880
     0.27978
     0.35065
     0.20386
     0.14818
     0.10262
    -0.01887
    -0.01887
     0.01151
     0.15830
    -0.13023
    -0.04417
    -0.15047
    -0.27702
    -0.42887
    -0.13529
    -0.29220
    -0.51492
    -0.42381
    -0.44406
    -0.32257
    -0.41369
    -0.56554
    -0.46937
    -0.41369
    -0.46431
    -0.40356
    -0.49468
    -0.57567
    -0.49468
    -0.44912
    -0.35295
    -0.06948
    -0.44406
    -0.37825
    -0.29220
    -0.32764
    -0.31751
    -0.29220
    -0.39850
    -0.35295
    -0.26183
    -0.23652
    -0.27196
    -0.28714
    -0.37319
    -0.40863
    -0.36307
    -0.11504
    -0.36813
    -0.40863
    -0.35801
    -0.36307
    -0.26183
    -0.27196
    -0.33776
    -0.26689
    -0.22134
    -0.11504
    -0.21628
    -0.10998
    -0.32257
    -0.21628
    -0.26689
    -0.05430
    -0.08973
    -0.17072
    -0.15047
    -0.04924
    -0.00874
    -0.07455
    -0.04417
    -0.09985
    -0.15553
    -0.23652
    -0.38332
    -0.45418
    -0.45924
    -0.61616
    -0.73764
    -0.15047
     0.41139
     0.31015
     0.03175
    -0.24665
    -0.32764
    -0.42887
    -0.37319
    -0.36813
     0.05706
     0.25447
     0.16842
    -0.08973
    -0.35295
    -0.53011
    -1.00086
    -1.45642
    -1.84619
    -2.46373
    -2.46373
    -2.42830
    -2.40299
    -2.41817
    -2.54978
    -2.53459
    -2.36249
    -2.08915
    -1.98285
    -1.87149
    -1.38050
    -0.86925
    -0.51492
    -0.18084
     0.27978
     0.35571
     0.53794
     0.78597
     1.07955
     1.33771
     1.66166
     1.92488
     1.55536
     1.08461
     0.70498
     0.85683
     1.34783
     1.48450
     1.18079
     0.95807
     1.37314
     1.30733
     0.97325
     1.00362
     0.76572
     0.64423
     0.75559
     0.86189
     0.94288
     0.72016
     0.57843
     0.39114
     0.18361
     0.27978
    -0.27702
    -0.53517
     0.06719
     1.09980
     1.30733
     0.60880
     0.28991
     0.29497
     0.89733
     0.78090
     0.34559
     0.52781
     1.41869
     2.05648
     1.31240
     1.38832
     1.35795
     1.17573
     1.16560
     1.36301
     1.08461
     0.90239
     0.79103
     0.65942
     0.63917
     0.63411
     0.42151
     0.33546
     0.14311
     0.10768
    -0.11504
    -0.16566
    -0.22134
    -0.35801
    -0.53517
    -0.25677
    -0.50480
    -0.49468
    -0.53011
    -0.53517
    -0.46937
    -0.48455
    -0.37825
    -0.44406
    -0.42381
    -0.36307
    -0.38838
    -0.30739
    -0.36813
    -0.33776
    -0.55036
    -0.23652
    -0.17578
    -0.22134
    -0.14541
    -0.27196
    -0.24665
    -0.35295
    -0.28208
    -0.29220
    -0.21628
    -0.23146
    -0.21121
    -0.32257
    -0.14035
    -0.13529
    -0.31751
    -0.18084
    -0.04417
    -0.17578
    -0.14035
    -0.07455
    -0.15553
    -0.14035
    -0.04417
    -0.02899
    -0.01887
    -0.03911
     0.08743
    -0.02899
     0.12793
     0.01151
     0.00644
    -0.04924
     0.17855
     0.22916
     0.31015
     0.48226
     0.39620
     0.56325
     0.55312
     0.67461
     0.69485
     0.68473
     0.87202
     0.84165
     0.37596
    -0.15553
    -0.82876
    -1.71458
    -2.18533
    -2.76744
    -2.57509
    -1.40074
    -1.14259
    -2.14990
    -3.13695
    -3.58239
    -3.33436
    -3.30905
    -3.00028
    -2.59027
    -1.85125
    -0.96037
     0.09250
     0.26966
     0.19373
     0.37596
     0.45189
     1.07449
     1.37820
     1.38326
     1.42882
     1.58573
     1.52499
     1.47437
     1.14536
     1.08461
     0.96313
     0.84165
     0.57843
     0.36583
     0.23929
     0.38102
     0.09756
     0.14311
    -0.02899
    -0.01380
    -0.04417
     0.06719
     0.10262
     0.10768
     0.05706
     0.13299
     0.08237
     0.18361
     0.33546
     0.18361
     0.06212
     0.30003
     0.25447
     0.24435
     0.31015
     0.23423
     0.05706
     0.15324
     0.13805
     0.11274
     0.23423
     0.25447
     0.16336
     0.10768
     0.06212
    -0.03911
    -0.21628
     0.08743
     0.16842
    -0.03911
     0.11274
     0.02669
    -0.22640
    -0.36307
    -0.29220
    -0.22640
    -0.04417
    -0.15553
    -0.27196
    -0.31245
    -0.26183
    -0.29727
    -0.39344
    -0.30233
    -0.10998
    -0.23652
    -0.03405
    -0.10492
    -0.14035
    -0.08973
    -0.08973
    -0.05936
     0.10768
     0.04694
     0.11780
     0.00138
     0.33040
     0.54300
     0.61386
     0.77584
     0.98844
     0.79609
     0.69485
     0.47213
     0.65436
     0.85177
     1.44400
     1.47437
     1.12005
     0.88720
     0.80621
     0.62399
     0.66954
     0.60880
     0.54806
     0.35571
     0.71004
     0.62905
     0.38102
     0.46707
     0.38608
     0.14818
     0.06212
     0.13299
     0.22916
     0.34052
     0.28484
     0.27978
     0.18867
     0.17855
     0.10768
    -0.07961
     0.10262
     0.13299
    -0.10998
     0.04188
     0.05706
     0.08237
     0.07225
     0.07225
     0.11274
     0.21398
     0.24435
     0.18867
     0.14818
     0.20892
     0.12287
     0.12793
     0.02163
     0.20892
    -0.04417
    -0.00874
    -0.05430
    -0.16060
    -0.36813
    -0.48962
    -0.66678
    -0.63135
    -0.81357
    -0.92999
    -0.62628
    -0.06442
     0.46707
     0.02669
    -0.43900
    -0.66678
    -1.37037
    -1.49186
    -1.34000
    -1.47161
    -1.48680
    -1.56778
    -1.43618
    -1.15778
    -0.94012
    -0.97555
    -1.31976
    -1.99804
    -2.13977
    -2.02841
    -1.70445
    -0.90469
    -0.51999
    -0.41875
     0.00138
     0.08743
     0.21904
     0.22916
     0.00138
     0.18867
     0.35065
     0.18361
     0.38608
     0.16842
     0.08237
    -0.22134
    -0.10492
     0.38102
     0.92770
     0.55312
     0.45695
     0.58349
     0.73535
     0.75053
     0.63411
     0.51263
     0.71510
     0.88214
     0.90239
     0.98338
     0.95301
     0.90745
     0.70498
     0.51769
     0.52275
     0.30003
     0.18361
     0.02163
    -0.06948
     0.00644
    -0.28208
    -0.26689
    -0.08973
    -0.12010
    -0.17578
    -0.12516
    -0.08973
    -0.17072
    -0.07455
    -0.18084
     0.16336
     0.06212
    -0.07455
     0.11780
     0.08237
     0.15830
     0.05706
     0.03682
     0.13805
     0.14311
     0.30509
     0.18361
     0.11780
     0.18867
     0.16336
     0.00644
     0.28991
     0.27472
     0.06212
     0.21398
     0.21904
     0.21398
     0.19879
     0.07731
     0.16842
     0.18361
     0.26460
     0.22916
     0.22916
     0.15324
     0.13805
     0.17855
     0.19373
     0.44176
     0.15830
     0.08237
     0.20386
     0.20892
     0.23423
     0.26966
     0.05706
     0.16336
     0.26966
     0.30003
     0.25954
     0.26966
     0.13805
     0.13299
     0.16842
     0.37596
     0.23929
     0.28991
     0.19879
     0.34052
     0.32534
     0.27472
     0.16336
     0.25447
     0.31015
     0.31015
     0.28991
     0.30509
     0.02669
    -0.16566
    -0.43394
    -0.26689
    -0.53517
    -0.76295
    -1.01605
    -0.96037
     0.25954
     1.39845
     0.86189
    -0.30233
    -1.05654
    -0.16566
     3.12959
     5.17457
     2.00080
     1.69710
     1.91982
     2.83601
     2.77526
     2.68921
     2.66897
     2.12735
     1.34783
     0.25447
    -0.72752
    -1.25901
    -1.71964
    -2.13471
    -2.91423
    -3.52165
    -3.73425
    -3.83548
    -3.96709
    -3.95697
    -3.41029
    -3.24325
    -2.70163
    -1.86137
    -1.38050
    -0.96543
    -0.78826
    -0.46937
    -0.06442
     0.51263
     0.93782
     1.14536
     1.28709
     1.41869
     1.07449
     0.90239
     1.13017
     0.99856
     0.71004
     0.82140
     0.80115
     0.85683
     0.59868
     0.26966
     0.38102
     0.47213
     0.57337
     0.47213
     0.44682
     0.24435
     0.18867
    -0.03911
     0.41139
     0.47719
    -0.02393
    -0.20615
     0.10768
     0.37090
     0.29497
     0.06719
    -0.17578
    -0.10998
     0.03175
     0.07731
     0.07731
     0.00138
     0.00644
    -0.25677
    -0.08467
    -0.08467
    -0.26689
    -0.29727
    -0.33270
    -0.24665
    -0.17578
    -0.22134
    -0.33776
    -0.30233
    -0.33270
    -0.23146
    -0.26689
    -0.18591
    -0.28208
    -0.32764
    -0.27196
    -0.00368
    -0.13023
    -0.12010
    -0.05430
    -0.17578
    -0.01380
    -0.01887
     0.00138
     0.04694
     0.07225
     0.06212
     0.08237
     0.06212
     0.13299
     0.08743
    -0.06442
     0.21904
     0.25447
     0.15324
     0.17348
     0.25447
     0.19879
     0.27978
     0.26966
     0.31015
     0.25954
     0.36077
     0.42658
     0.32534
     0.34052
     0.36583
     0.12793
     0.37596
     0.44176
     0.33040
     0.25447
     0.25954
     0.35571
     0.36583
     0.21398
     0.16336
     0.18361
     0.15324
     0.11780
     0.07731
    -0.13529
    -0.25171
    -0.37319
    -0.61110
    -0.56554
    -0.60098
    -0.09985
     0.30003
     0.02669
    -0.28714
    -0.29220
    -0.58579
    -0.50986
    -0.17072
    -0.13023
    -0.17578
    -0.21628
    -0.30739
    -0.58073
    -0.90975
    -1.06666
    -1.51210
    -1.80569
    -1.89174
    -2.05878
    -2.33718
    -2.38780
    -2.47891
    -2.19039
    -2.13471
    -1.89174
    -1.73483
    -1.62853
    -1.07173
    -0.68196
    -0.67184
    -0.19097
     0.03175
     0.16336
     0.76572
     1.45413
     1.50981
     1.36301
     1.42376
     1.27696
     1.05424
     1.14029
     1.18585
     1.14029
     1.21622
     0.92264
     0.75559
     0.75053
     0.89733
     0.57843
     0.34052
     0.11780
     0.16336
     0.35571
     0.65942
     0.46201
    -0.12516
    -0.57567
    -1.05148
    -1.45642
    -1.22358
    -0.47443
     0.51263
     1.70216
     2.02105
     0.08237
    -0.43394
    -0.32764
     0.09250
     0.93276
     1.52499
     1.44400
     1.56043
     1.56549
     1.71734
     1.55030
     1.50475
     1.19091
     0.88720
     0.45189
     0.60374
     0.65942
     0.52275
     0.37596
     0.19879
     0.17348
     0.25954
     0.52781
     2.12229
     2.01599
    -0.04417
    -0.00874
     0.15324
     0.67967
     0.90745
     0.90745
     1.00869
     1.01375
     0.55312
     0.62905
     0.35571
     0.13299
     0.05200
     0.02163
    -0.06442
     0.01151
    -0.17578
    -0.16566
    -0.05936
     0.04188
    -0.04924
    -0.16566
    -0.03405
     0.11780
     0.09250
     0.05200
     0.07731
     0.02163
    -0.00874
    -0.01887
     0.10262
     0.07731
     0.05706
    -0.01887
    -0.00874
     0.04188
     0.02163
     0.03175
    -0.06948
     0.18361
     0.08237
     0.13299
     0.30003
     0.10262
     0.07731
    -0.01380
     0.03682
     0.22410
     0.21398
     0.18867
     0.11274
     0.10768
     0.05706
     0.05706
    -0.17578
    -0.02899
    -0.04924
    -0.15553
    -0.18591
    -0.10492
    -0.26183
    -0.31245
    -0.22134
    -0.21628
    -0.45924
    -0.86925
    -1.11728
    -1.16284
    -0.81863
     0.03175
     0.59868
     0.82140
     0.26966
    -0.13023
    -0.07455
     0.11780
     0.26966
     0.36583
     0.57337
     0.64930
     0.75053
     0.59362
     0.25447
    -0.37825
    -0.80345
    -0.91481
    -1.46655
    -1.90693
    -2.11446
    -2.66114
    -2.20051
    -1.91705
    -2.27644
    -2.60040
    -2.26126
    -1.99298
    -1.60322
    -1.37544
    -1.16284
    -1.10716
    -0.73258
    -0.41369
     0.01657
     0.06719
     0.50250
     0.59868
     0.55312
     0.64423
     0.50250
     0.36077
     0.15830
     0.12793
     0.22410
     0.07731
    -0.17578
    -0.43394
    -0.48962
    -0.43394
    -0.53517
    -0.74777
    -0.76802
    -0.89456
    -0.93506
    -0.69209
    -0.51999
    -0.57060
    -0.75789
    -0.82876
    -0.66172
    -0.45418
    -0.13023
    -0.15047
    -0.29727
    -0.33270
    -0.18591
    -0.16566
    -0.10998
     0.06719
    -0.16566
    -0.10998
    -0.03405
     0.05200
     0.09250
    -0.14035
    -0.22640
    -0.17072
    -0.10998
    -0.01380
    -0.00368
     0.04188
     0.09756
     0.24435
     0.60880
     1.02387
     1.23141
     1.00362
     0.91757
     0.69991
     0.40127
     0.67461
     0.43164
     0.56325
     1.95019
     2.86132
     2.18303
     1.29721
     0.78597
     0.93276
     0.90745
     1.36808
     1.53512
     1.38832
     1.42882
     1.28203
     1.20610
     1.06943
     0.69991
     0.68979
     0.61386
     0.51263
     0.21398
     0.10768
     0.17348
     0.36077
     0.44682
     0.27472
     0.12793
    -0.05430
     0.09756
     0.22916
     0.37596
     0.37090
     0.26460
     0.38608
     0.40127
     0.42658
     0.40127
     0.19373
     0.24435
     0.09250
     0.20892
     0.07731
     0.36077
     0.07225
    -0.04924
     0.08237
     0.19373
     0.09250
    -0.05430
    -0.19097
    -0.00368
     0.01151
     0.00138
     0.13299
    -0.05936
    -0.09985
    -0.05936
    -0.14035
    -0.02899
    -0.02393
    -0.36307
    -0.17578
    -0.28208
    -0.21121
    -0.43394
    -0.63641
    -0.79839
    -1.02617
    -1.00086
    -1.03629
    -0.64147
    -0.18591
     0.09250
    -0.14035
    -0.02899
    -0.00368
    -0.10492
    -0.20615
    -0.59591
    -0.58073
    -0.36813
    -0.33776
    -0.53011
    -0.50986
    -0.77308
    -1.22864
    -2.14483
    -2.48398
    -2.32706
    -2.26126
    -2.22076
    -1.90187
    -1.76520
    -1.72976
    -1.48680
    -1.27420
    -1.11728
    -0.69715
    -0.53517
    -0.03911
     0.17348
     0.45695
     0.63411
     0.69991
     0.59362
     0.41645
     0.16842
     0.54806
     0.40633
     0.30003
     0.15830
     0.05706
     0.19373
     0.20892
     0.02163
     0.18361
     0.66448
     0.87708
     0.64423
     0.36077
     0.56831
     0.63917
     0.56831
     0.85683
     0.79609
     0.69485
     0.49744
     0.53794
     0.50757
     0.33040
     0.17348
     0.06719
     0.24435
     0.20386
     0.23929
     0.17855
     0.12793
     0.09756
    -0.11504
     0.14311
     0.27472
     0.04188
     0.07731
     0.13299
     0.01151
     0.14818
    -0.02899
    -0.06948
    -0.06442
    -0.09985
    -0.07455
    -0.18084
    -0.24665
    -0.28208
    -0.25677
    -0.20109
    -0.00874
    -0.33270
    -0.53011
    -0.42887
    -0.66172
    -0.39850
     0.12287
     0.27978
     0.05200
     0.10262
     0.25954
     0.89226
     1.31746
     0.80115
     0.10262
     0.99350
     2.73983
     1.42376
     1.65660
     1.69203
     1.40857
     1.56549
     2.03624
     2.51205
     1.71734
     1.13017
     0.69991
     0.69991
     0.86189
     0.82140
     0.77584
     0.35571
     0.35065
     0.29497
    -0.04924
    -0.05430
    -0.07961
     0.19373
    -0.07455
    -0.22640
    -0.20109
    -0.13529
    -0.12010
    -0.03911
     0.04188
    -0.04417
    -0.12516
    -0.19603
    -0.05430
     0.00138
    -0.46937
    -0.58073
    -0.75283
    -0.83888
    -0.95024
    -1.04135
    -0.35801
     0.00644
    -0.11504
    -0.47443
    -0.68196
    -0.45418
    -0.29220
    -0.24159
    -0.03405
     0.37090
     0.14311
     0.14818
    -0.12516
    -0.31245
    -1.06666
    -1.91199
    -2.29669
    -2.40805
    -2.60040
    -2.85349
    -3.12683
    -3.32930
    -3.29893
    -3.56215
    -3.95191
    -3.65326
    -3.49128
    -3.17745
    -2.46373
    -2.00310
    -1.64877
    -1.16284
    -0.78320
    -0.25677
     0.19373
     0.31015
     0.45189
     0.74547
     0.84165
     0.92264
     0.62399
     0.83152
     0.83152
     0.65942
     0.65436
     0.43164
     0.28484
     0.06212
     0.14818
     0.03682
    -0.15047
    -0.07455
    -0.05430
     0.18361
     0.62399
     0.50250
     0.30509
     0.10262
     0.44176
     0.33546
     0.70498
     0.89733
     0.95807
     0.67967
     0.75053
     1.06437
     1.23647
     1.20104
     1.12511
     0.95301
     1.61104
     1.82870
     1.32758
     1.13017
     1.28709
     1.13017
     1.36301
     1.44907
     1.22634
     0.97325
     0.78597
     0.81127
     0.85177
     0.65436
     0.52781
     0.21398
     0.01151
    -0.07961
    -0.15047
    -0.46431
    -0.33776
    -0.31245
    -0.48455
    -0.40356
    -0.60098
    -0.39850
    -0.50480
    -0.42887
    -0.41369
    -0.30739
    -0.27196
    -0.27702
    -0.28208
    -0.35295
    -0.51999
    -0.47949
     0.00644
     0.37596
     0.30003
     0.57337
     0.65942
     0.70498
     1.03906
     0.62905
     0.48226
     0.63917
     1.18585
     2.28427
     1.70722
     1.05930
     1.12511
     1.72240
     1.41869
     1.24153
     0.77584
     0.79609
     1.36808
     1.32252
     1.19597
     1.09474
     0.48226
     0.13805
     0.51769
     0.59868
     0.44682
     0.32534
     0.18867
    -0.16060
    -0.53517
    -0.43900
    -0.27702
    -0.66678
    -1.06160
    -1.20333
    -0.71234
    -0.15047
    -0.15553
    -0.54530
    -0.63135
    -0.87938
    -0.79839
    -0.45418
    -0.36307
    -0.17578
    -0.61616
    -0.63641
    -0.63641
    -1.31976
    -1.87149
    -2.32200
    -2.42323
    -2.60546
    -2.72188
    -2.70163
    -2.45360
    -2.31187
    -2.42323
    -2.34731
    -1.97779
    -1.63865
    -1.49186
    -0.89962
    -0.24665
     0.00138
     0.37090
     0.74547
     1.08968
     1.30227
     1.36301
     1.71228
     1.79327
     1.82364
     1.56549
     1.39845
     1.23647
     1.13523
     1.00362
     0.84165
     0.98844
     0.75559
     0.57843
     0.65942
     0.55312
     0.47719
     0.40127
     0.31522
     0.52781
     0.49744
     0.37090
     0.08743
    -0.01887
    -0.03405
    -0.05430
     0.05200
     0.32534
     0.16842
     0.18361
     0.19879
     0.19373
     0.25447
     0.12793
     0.07731
     0.14818
     0.31522
     0.40633
     0.39114
     0.31522
     0.46201
     0.45189
     0.32534
     0.40127
     0.62905
     0.36077
     0.62905
     0.50757
     0.50757
     0.19879
    -0.01380
     0.02669
     0.20892
     0.32534
     0.13299
     0.01657
    -0.09985
     0.00138
    -0.16060
    -0.18591
    -0.01380
    -0.17072
    -0.18591
    -0.15047
    -0.32257
    -0.75283
    -0.99580
    -0.87431
    -0.61110
    -0.60098
    -0.43900
    -0.35295
    -0.84394
    -0.43394
    -0.25677
    -0.68196
    -0.39850
    -0.39850
    -0.04417
     0.21904
     0.11780
     0.13805
     0.10768
     0.05200
     0.17855
     0.51769
     0.60374
     0.89733
     1.98562
     1.63129
     0.16336
     0.53287
     1.46425
     1.12511
     0.72522
     1.22634
     1.86414
     1.60598
     1.10992
     0.84671
     0.98338
     1.51993
     1.30227
     0.99350
     0.38102
    -0.22640
    -0.13529
    -0.10998
     0.55818
     0.61893
    -0.01887
    -0.38332
    -0.71740
    -0.75283
    -0.46937
     0.08237
     0.19373
     0.06719
    -0.13023
    -0.29220
    -0.75789
    -0.87431
    -0.99580
    -1.00592
    -1.53741
    -1.87656
    -2.51435
    -2.67633
    -2.67633
    -2.59534
    -2.56497
    -2.59534
    -2.83830
    -2.78262
    -2.87880
    -2.75731
    -2.34224
    -1.83606
    -1.47667
    -0.79839
    -0.61616
     0.00644
     0.17855
     0.36583
     0.61893
     0.98338
     1.10992
     0.99350
     0.79609
     0.96313
     0.89733
     0.94288
     0.66954
     0.47719
     0.37596
     0.37596
     0.20386
     0.50250
     0.55818
     0.26460
     0.14311
     0.02669
     0.09756
     0.05200
     0.09250
     0.05706
     0.36077
     0.25447
     0.15324
     0.03175
     0.01657
     0.09250
     0.07225
     0.17348
     0.25447
    -0.09479
     0.09756
     0.17348
     0.16842
     0.34052
     0.26460
     0.20892
     0.29497
     0.36583
     0.50250
     0.33546
     0.36583
     0.44682
     0.42658
     0.89226
     1.45413
     1.02893
     0.90745
     0.63411
     0.71510
     0.79609
     0.83658
     0.85683
     0.97832
     1.02893
     0.96313
     0.76572
     0.65942
     0.44682
     0.41645
     0.24941
     0.43164
     0.42658
     0.15830
     0.10262
     0.05706
     0.18867
     0.09250
    -0.05936
    -0.14035
    -0.05936
    -0.05936
    -0.05430
    -0.14541
    -0.17072
    -0.23652
    -0.36813
    -0.02393
     0.06719
     0.00138
     0.10768
    -0.00874
     0.01657
     0.05706
    -0.05430
     0.05706
     0.33040
     0.33546
     0.52781
     0.53287
     0.28484
     0.21398
     0.09756
     0.10768
     0.24435
     0.03175
    -0.06442
    -0.01380
     0.03175
     0.01657
    -0.19097
    -0.46431
    -0.46431
    -0.55542
    -0.41369
    -0.02393
     0.50250
     0.27978
    -0.28208
    -0.78826
    -0.99580
    -1.10210
     0.11780
     0.85683
     0.81634
     0.85177
     0.68473
    -0.00368
    -0.29220
    -0.31245
     0.69991
     1.11498
     0.91757
     0.45695
    -0.08973
     0.37596
     1.01375
     1.03400
     0.72522
    -0.18084
    -0.92999
    -1.71458
    -2.05878
    -2.15496
    -2.02335
    -2.17520
    -2.08915
    -2.27644
    -2.40805
    -2.27644
    -2.07397
    -2.30681
    -2.14483
    -1.67408
    -1.60828
    -0.97049
    -0.47443
     0.01151
     0.37090
     0.60880
     0.81634
     1.07449
     1.13523
     1.25672
     1.27190
     1.03400
     0.87202
     0.46707
     0.47213
     0.78597
     0.68979
     0.47213
     0.32534
     0.18867
     0.29497
     0.22410
     0.26966
     0.36077
     0.38608
     0.47719
     0.35065
     0.50757
     0.58855
     0.49238
     0.22410
     0.61893
     0.48732
     0.39620
     0.42658
     0.27472
     0.36583
     0.41645
     0.02669
    -0.03405
    -0.07455
     0.09756
     0.18867
     0.24435
     0.24435
     0.27978
     0.22410
     0.37090
     0.55818
     0.40127
     0.50250
     0.58349
     0.51769
     0.43670
     0.47719
     0.62399
     0.59362
     0.66954
     0.36077
     0.44682
     0.35065
     0.24435
     0.05200
     0.08237
     0.28484
     0.08743
     0.03682
     0.03682
    -0.02899
     0.02669
     0.05200
     0.05200
     0.02669
    -0.02393
    -0.07455
    -0.12010
     0.01151
    -0.02393
    -0.11504
    -0.28208
    -0.01380
    -0.11504
    -0.14541
    -0.14035
    -0.28714
    -0.26689
    -0.24665
    -0.28714
    -0.12516
    -0.13529
    -0.08467
    -0.13023
    -0.17578
    -0.19097
    -0.24665
    -0.32764
    -0.13023
     0.04694
     0.13805
     0.56325
     0.39114
    -0.09985
     0.00138
     0.06719
     0.13299
     0.08743
     0.14311
     0.18361
     0.26966
     0.14311
     0.18361
    -0.08973
    -0.05936
    -0.01887
    -0.16060
    -0.19097
    -0.25677
    -0.37825
    -0.49974
    -0.67184
    -0.70727
    -0.72752
    -0.69209
    -0.62628
    -0.52505
    -0.29220
    -0.44912
    -0.68196
     0.63917
     1.49968
    -0.74271
    -0.94012
    -0.19603
    -0.60604
    -0.12010
     0.07731
     0.57337
     1.20104
     0.98338
     0.54806
    -0.06442
    -0.48962
    -0.65159
    -0.61110
    -0.29220
     0.52781
     0.55312
     0.18867
    -0.60604
    -1.03629
    -1.31469
    -1.61840
    -1.94236
    -1.99298
    -2.02335
    -2.06891
    -2.44348
    -2.46879
    -2.23595
    -1.79557
    -1.68421
    -1.46149
    -1.47667
    -1.46149
    -1.00592
    -0.65666
    -0.24665
     0.11274
     0.55818
     0.89226
     1.20104
     1.20610
     1.28709
     1.33264
     1.24153
     1.23647
     1.01375
     0.92264
     1.03400
     0.84671
     0.94794
     1.00362
     0.88214
     0.91757
     1.01375
     0.82646
     0.93782
     0.89226
     0.90745
     0.96313
     0.98844
     0.95807
     0.76572
     0.55312
     0.86189
     0.62399
     0.68473
     0.89733
     0.81634
     0.59868
     0.50757
     0.44176
     0.61386
     0.60880
     0.50757
     0.49744
     0.51769
     0.41645
     0.36583
     0.12287
     0.43670
     0.38608
     0.18867
     0.20892
     0.08237
     0.16842
     0.11274
     0.10262
    -0.02899
    -0.02899
     0.10262
    -0.11504
    -0.03911
    -0.02393
    -0.07961
    -0.12516
    -0.10492
    -0.00874
    -0.13529
    -0.08467
    -0.06948
     0.08237
     0.09250
     0.06719
     0.05706
     0.20386
    -0.01887
     0.01151
     0.13299
     0.19879
     0.20892
     0.12793
     0.00644
     0.13299
     0.04188
     0.10768
     0.13299
     0.01151
    -0.03911
    -0.03911
    -0.09479
    -0.00368
     0.09756
     0.08237
    -0.06442
    -0.13023
    -0.06948
    -0.01380
    -0.28208
    -0.09985
    -0.17072
    -0.22640
    -0.14035
    -0.17072
    -0.22134
    -0.36307
    -0.43394
    -0.34282
    -0.41369
    -0.43900
    -0.49974
    -0.60604
    -0.46937
    -0.30739
    -0.57060
    -0.42887
    -0.40863
    -0.45418
    -0.23146
    -0.31245
    -0.44912
    -0.77308
    -0.75283
     0.43164
     1.89957
     1.03906
    -0.22134
    -1.03629
    -0.48455
    -0.44406
    -0.05430
     0.89733
     1.25165
     0.86189
     0.43670
     0.05706
     0.71004
     1.64648
     2.01093
     1.66672
     1.68191
     1.49462
     0.06719
    -0.52505
    -0.64147
    -1.32988
    -2.37768
    -2.77756
    -2.36249
    -2.07397
    -2.00816
    -2.17520
    -2.46373
    -3.15214
    -3.69375
    -3.47103
    -2.77250
    -2.23088
    -1.15271
    -0.54530
     0.35571
     0.92770
     1.47944
     1.57055
     2.07673
     2.02611
     1.85401
     1.76290
     1.73253
     1.58067
     1.32758
     1.30227
     1.21116
     1.27190
     1.14029
     0.88214
     0.67461
     0.63411
     0.68473
     0.69991
     0.79609
     0.72522
     0.56325
     0.61386
     0.57843
     0.57843
     0.35065
     0.28991
     0.14818
     0.26460
     0.26460
     0.19373
     0.06212
     0.06212
    -0.01887
    -0.00368
    -0.05936
     0.09250
    -0.16060
    -0.13023
    -0.06948
    -0.06948
    -0.05430
    -0.14035
    -0.22134
    -0.08973
    -0.03405
     0.01151
    -0.11504
    -0.10998
    -0.14035
    -0.02899
    -0.15553
     0.10768
     0.02669
    -0.05430
    -0.01887
     0.04188
     0.09756
    -0.03405
    -0.06948
    -0.07455
     0.00138
     0.17855
     0.11274
     0.09756
     0.03682
     0.13299
     0.08743
     0.30509
     0.18867
    -0.23146
    -0.19603
     0.03175
     0.07731
     0.04694
     0.00138
     0.04188
    -0.06442
    -0.06442
    -0.19097
    -0.06948
    -0.27196
    -0.17578
    -0.25677
    -0.12010
     0.00138
    -0.26183
    -0.29220
    -0.15047
    -0.22640
    -0.20615
    -0.34788
    -0.34788
    -0.40356
    -0.21628
    -0.25171
    -0.37825
    -0.28714
    -0.39344
    -0.44912
    -0.46937
    -0.15553
    -0.33776
    -0.45418
    -0.33270
    -0.31751
    -0.23146
    -0.32257
    -0.45418
    -0.40863
    -0.48962
    -0.60098
    -0.82370
    -1.18815
    -1.39062
    -1.28432
    -1.23877
    -0.55036
    -0.04417
    -0.25171
    -0.42887
    -0.66678
    -0.55542
    -0.43394
    -0.27196
    -0.11504
     0.18867
     0.74041
     0.69485
     0.76066
     0.75053
     1.42882
     2.17797
     2.02105
     1.25165
    -1.25395
    -2.67126
    -2.58521
    -1.78038
    -1.97273
    -2.04360
    -2.26126
    -2.07397
    -2.13471
    -2.35237
    -2.42830
    -2.36249
    -2.06384
    -1.62346
    -0.71740
     0.15324
     0.08237
     0.50757
     1.59586
     2.21846
     2.50699
     2.71452
     2.76514
     2.71452
     2.68415
     2.38044
     1.90969
     1.68697
     1.48956
     1.23647
     1.14029
     1.43388
     1.29215
     1.11498
     0.92770
     0.72522
     0.83152
     0.86696
     0.85177
     0.87708
     0.79609
     0.79103
     0.76572
     0.61386
     0.54300
     0.32534
     0.18361
     0.21398
     0.13805
    -0.05430
    -0.08973
    -0.20109
    -0.15047
    -0.25171
    -0.28208
    -0.41875
    -0.16060
    -0.22134
    -0.09479
    -0.14541
    -0.06442
    -0.03405
    -0.17072
    -0.13023
     0.11780
    -0.01887
     0.07731
     0.03682
     0.02163
     0.01657
     0.08237
     0.05200
     0.11780
     0.01151
     0.01151
     0.04694
     0.10768
    -0.03405
    -0.19097
    -0.23146
    -0.01380
    -0.07455
    -0.07455
    -0.04924
    -0.10492
    -0.00874
    -0.03911
    -0.03911
    -0.05936
    -0.16566
    -0.07455
    -0.04924
     0.01657
    -0.06948
    -0.09985
    -0.17072
     0.16336
     0.06212
    -0.06948
     0.06719
    -0.07455
    -0.07455
     0.06212
    -0.07455
    -0.10492
    -0.09479
    -0.06948
    -0.13023
    -0.12516
    -0.06442
    -0.20109
    -0.47443
    -0.12010
     0.02163
    -0.25171
    -0.15047
    -0.27702
    -0.28208
    -0.18084
    -0.26689
    -0.25677
    -0.17578
    -0.24159
    -0.18591
    -0.30739
    -0.19097
    -0.21628
    -0.48455
    -0.44406
    -0.30233
    -0.47949
    -0.59591
    -0.55036
    -0.72752
    -0.87431
    -0.86925
    -0.49468
     0.13299
     0.07225
    -0.29727
    -0.61110
    -0.64653
    -0.58579
    -0.19097
    -0.03911
     0.09250
    -0.32257
    -0.16060
    -0.02899
     0.05200
     0.18361
     0.09250
     0.06719
     0.23929
     0.37090
     0.55312
     0.42658
     0.40127
     0.53287
     0.42151
     0.27978
     0.39114
     0.67967
     1.57561
     2.85625
     2.91700
     1.29215
     1.01881
     1.13523
     1.03400
     0.41139
    -0.10998
    -0.59591
    -0.70727
    -1.79051
    -1.98285
    -2.03853
    -1.60322
    -1.56778
    -1.98285
    -2.39792
    -2.68645
    -2.64089
    -2.21064
    -1.79051
    -1.38556
    -0.67184
    -0.16566
     0.51769
     0.95301
     1.58573
     1.77808
     1.82364
     1.67685
     1.94512
     1.62117
     1.64648
     1.65154
     1.48956
     1.25672
     1.27190
     1.08968
     0.96313
     0.82140
     0.66448
     0.50250
     0.50250
     0.42151
     0.40633
     0.18361
     0.29497
     0.27472
     0.08237
     0.12793
     0.05706
     0.01151
    -0.06948
    -0.13023
    -0.16060
    -0.07455
    -0.05936
    -0.18084
    -0.10492
    -0.10998
    -0.10998
    -0.19097
    -0.03405
    -0.03911
    -0.13023
    -0.19603
    -0.18084
    -0.05936
    -0.20615
    -0.13023
    -0.02393
    -0.05936
    -0.05430
    -0.26183
    -0.09985
    -0.08467
    -0.17072
    -0.25171
    -0.18084
    -0.10492
    -0.22640
    -0.17072
    -0.15047
    -0.13529
    -0.17578
    -0.25677
    -0.18591
    -0.07455
    -0.07961
    -0.15553
    -0.16566
    -0.19097
    -0.14541
    -0.22134
    -0.25171
    -0.04924
    -0.12010
    -0.15047
    -0.14541
    -0.24159
    -0.31245
    -0.19603
    -0.14541
    -0.09985
    -0.08467
    -0.20109
    -0.17578
    -0.09985
    -0.01887
     0.11274
    -0.21121
    -0.01887
     0.12287
    -0.03405
     0.14311
     0.07731
    -0.01887
    -0.00368
     0.01657
     0.11780
     0.17348
     0.20892
    -0.08467
    -0.10998
    -0.14541
     0.06719
    -0.23652
     0.02669
    -0.06948
    -0.22134
    -0.03911
     0.04694
    -0.10492
    -0.23146
    -0.27702
    -0.17072
    -0.14541
    -0.12516
    -0.36307
    -0.40356
    -0.43394
    -0.35295
    -0.45924
    -0.71740
    -0.63135
    -0.99074
    -0.94518
    -0.89456
    -0.36307
     0.36583
     0.20892
    -0.36813
    -0.34788
    -0.40863
    -0.07961
     0.35571
     0.79609
     0.83658
     1.30227
     1.35289
     1.29721
     0.25954
    -0.70727
    -1.15271
    -1.79557
    -2.60546
    -2.25113
    -1.38556
    -1.18815
    -1.86137
    -2.06384
    -2.49410
    -2.66620
    -1.51210
    -1.06160
    -0.67690
    -1.04642
    -1.21346
    -0.27702
     1.00869
     1.44400
     1.58067
     1.88438
     2.13747
     2.52724
     1.87932
     1.33264
     1.30227
     1.47944
     1.53005
     1.40351
     0.95301
     0.82646
     0.94794
     0.82646
     0.96819
     0.94794
     0.79103
     0.71004
     0.61893
     0.69485
     0.76572
     0.73535
     0.46707
     0.35065
     0.31015
     0.33040
     0.34052
     0.14311
     0.20892
     0.00644
    -0.02393
     0.08743
     0.04694
    -0.06442
    -0.20109
    -0.25171
    -0.07961
    -0.04417
    -0.06442
    -0.22134
    -0.35295
    -0.26689
    -0.04924
    -0.19097
    -0.05430
    -0.14541
    -0.32257
    -0.10998
    -0.13529
    -0.15047
    -0.19603
    -0.33270
    -0.21121
    -0.15047
    -0.06948
    -0.18084
    -0.28714
    -0.32257
    -0.36307
    -0.41369
    -0.21121
    -0.14541
    -0.35295
    -0.37825
    -0.33776
    -0.17578
    -0.29220
    -0.28208
    -0.42381
    -0.31245
    -0.34282
    -0.24159
    -0.20615
    -0.26183
    -0.25677
    -0.19603
    -0.18084
     0.12793
    -0.12516
    -0.08973
     0.03175
     0.10262
     0.02163
     0.02163
    -0.01380
     0.07731
     0.20386
     0.17855
     0.20892
     0.16336
     0.19373
     0.10262
    -0.01887
     0.25954
     0.06212
    -0.04924
     0.01657
    -0.09479
    -0.19603
    -0.20109
    -0.24159
    -0.20615
    -0.19603
    -0.18591
     0.00644
    -0.01887
     0.14818
     0.05200
    -0.19097
    -0.02899
    -0.20109
    -0.03405
     0.58349
     0.87202
     0.90745
     0.43164
     0.12793
    -0.40356
    -1.14259
    -1.63359
    -2.13471
    -2.72694
    -3.15214
    -3.35461
    -3.52165
    -3.55708
    -3.35967
    -3.64820
    -3.75450
    -3.72919
    -3.30399
    -3.09646
    -2.80287
    -2.35743
    -1.38556
    -0.40863
     0.31015
     0.90239
     1.16054
     1.29721
     1.67685
     1.92994
     2.58798
     2.32982
     2.06661
     1.88438
     1.85401
     2.02611
     1.85401
     1.63129
     1.53512
     1.39845
     1.40351
     1.33264
     1.53005
     1.33771
     1.01881
     0.68473
     0.84165
     0.92770
     0.84671
     1.34783
     1.50475
     1.22128
     0.43670
    -0.02899
    -0.05936
     0.66448
     1.92994
     1.85401
     1.48956
     1.65154
     1.01375
     0.43164
     1.70216
     1.05930
     0.67967
     1.20104
     0.62905
     1.43388
     1.19597
     0.76572
     0.50250
     0.43164
     0.31015
     0.00644
    -0.23652
    -0.20615
    -0.30233
    -0.43394
    -0.27196
    -0.13529
    -0.45924
    -0.39344
    -0.34282
    -0.29220
    -0.24159
    -0.31245
    -0.25677
    -0.32257
    -0.16060
    -0.02393
    -0.08467
    -0.03911
    -0.19603
    -0.19097
    -0.17072
     0.17855
    -0.04417
    -0.17578
    -0.09479
    -0.17578
    -0.13023
    -0.12010
    -0.09985
    -0.16060
    -0.17072
    -0.09479
    -0.07961
     0.02669
    -0.06948
    -0.09479
    -0.16060
     0.18361
     0.15324
     0.00644
     0.06719
    -0.01380
    -0.21121
    -0.27702
    -0.39850
    -0.53011
    -0.43900
     0.34052
     0.73029
     0.39114
    -0.20615
    -0.50986
    -0.89962
    -0.48962
     0.13805
     0.36583
     0.91757
     1.12511
     0.77584
     0.89226
     1.05424
     0.80621
     0.56325
     0.14311
    -0.84394
    -1.64371
    -2.08915
    -2.35237
    -2.88386
    -3.37992
    -3.36473
    -3.33943
    -3.48116
    -3.67351
    -3.73931
    -3.60770
    -3.52165
    -3.36473
    -2.80793
    -2.04866
    -0.98567
    -0.34788
     0.46707
     1.04918
     1.41869
     1.70216
     2.15266
     2.21340
     2.02105
     2.02105
     1.89957
     1.79833
     1.60092
     1.31240
     1.35289
     1.10486
     0.97325
     0.83152
     0.80115
     0.66954
     0.40633
     0.24941
     0.61386
     0.61386
     0.45695
     0.38608
     0.39620
     0.28484
     0.35065
     0.34559
     0.35065
     0.26460
     0.03175
     0.17855
     0.23423
     0.37596
     0.12287
    -0.02899
    -0.03911
     0.20892
     0.10262
     0.14818
     0.10768
    -0.00874
     0.03682
     0.05706
     0.22410
     0.26966
     0.34559
     0.24941
     0.17855
     0.61893
     0.83152
     0.90745
     0.61893
     0.60374
     0.51769
     0.77078
     0.98338
     0.87202
     0.86189
     0.84165
     0.75559
     0.70498
     0.94288
     1.06437
     0.77078
     0.45189
     0.49238
     0.43164
     0.11780
     0.30509
     0.42658
     0.24941
     0.40127
     0.05706
     0.08743
     0.02163
    -0.28208
    -0.15553
     0.16336
     0.40127
     0.25447
    -0.08973
    -0.07961
     0.22410
     0.30509
     0.46707
     0.52275
     0.15830
     0.34559
     0.44176
     0.36583
     0.32534
     0.39114
     0.47719
     0.26460
     0.31015
     0.13805
     0.17348
     0.44176
     0.19373
    -0.04417
    -0.09985
     0.20892
     0.01151
    -0.14035
    -0.20615
    -0.18084
    -0.29220
    -0.34788
    -0.37825
    -0.41875
    -0.61616
    -0.68703
    -0.70221
    -0.47443
    -0.45418
    -0.27196
    -0.20109
     0.12287
     0.06212
     0.12793
     0.27472
     0.04694
    -0.08467
    -0.27702
    -0.90469
    -1.48173
    -2.12459
    -2.35743
    -2.60546
    -2.78769
    -2.72694
    -2.64089
    -2.72188
    -3.04078
    -3.17238
    -3.27362
    -2.82818
    -2.50422
    -1.99804
    -1.58297
    -1.01098
    -0.30233
     0.17855
     0.80621
     0.99350
     1.17573
     1.29215
     1.44400
     1.35795
     1.34783
     1.38832
     1.10992
     1.15548
     1.04412
     0.84165
     0.77078
     0.67461
     0.65942
     0.60374
     0.69991
     0.58855
     0.55312
     0.49238
     0.45189
     0.32534
     0.25447
     0.49238
     0.33546
     0.26966
     0.25447
     0.15324
     0.22916
     0.23929
     0.12287
     0.21904
     0.08743
     0.11274
    -0.09985
     0.01151
     0.06719
     0.01151
    -0.21628
     0.01151
     0.07225
    -0.05430
    -0.06948
    -0.09985
     0.00138
    -0.06442
    -0.13023
     0.01151
     0.20892
    -0.00874
    -0.08467
     0.04694
     0.14818
     0.19373
     0.08743
     0.10768
     0.13805
     0.04188
     0.16336
     0.24941
     0.11780
    -0.00368
     0.01151
     0.08237
     0.32534
     0.14818
     0.11274
     0.09250
     0.16842
     0.14818
     0.14311
     0.13299
     0.32534
    -0.08973
    -0.08467
     0.19373
     0.19373
     0.06212
     0.11780
    -0.00368
     0.01151
     0.10262
     0.05200
    -0.08467
    -0.02899
    -0.01887
    -0.12516
    -0.03911
     0.25954
     0.16842
     0.24941
     0.50757
     0.38102
     0.58349
     0.36077
     0.59868
     0.73029
     0.72016
     0.54806
     0.38608
     0.64423
     1.04412
     1.58573
     1.88438
     2.42094
     2.17291
     1.36301
     0.86189
     1.46931
     2.09192
     1.59586
     1.74265
     1.89957
     1.97043
     1.35289
     0.90745
     0.68979
     0.78597
     1.39845
     0.95807
     0.06719
    -0.22640
    -0.38838
    -1.01605
    -1.43112
    -1.93730
    -2.74719
    -3.29387
    -3.62795
    -3.80005
    -3.69882
    -3.35461
    -3.54696
    -3.63301
    -3.56215
    -3.59252
    -3.67351
    -3.07621
    -2.51941
    -1.93224
    -1.16790
    -0.46937
    -0.07961
     0.49744
     0.97325
     1.44907
     1.57561
     1.74771
     1.60092
     1.64141
     1.48956
     1.40351
     1.13523
     1.38326
     1.00869
     0.63411
     0.78090
     0.68473
     0.60880
     0.37596
     0.31522
     0.29497
     0.30003
     0.30509
     0.25447
     0.19879
     0.10262
    -0.01380
     0.05200
     0.30003
     0.18867
    -0.09479
    -0.03405
     0.00644
     0.05200
     0.01657
     0.00644
    -0.04417
     0.05706
     0.00644
     0.18361
     0.00644
     0.00644
    -0.07961
    -0.14541
    -0.07455
    -0.01380
    -0.09985
    -0.19097
    -0.08973
    -0.24159
    -0.14035
    -0.25171
    -0.20615
    -0.17578
    -0.25171
    -0.25677
    -0.32764
    -0.35295
    -0.32257
    -0.33776
    -0.26183
    -0.06442
    -0.08467
    -0.25171
    -0.13529
    -0.13529
    -0.09985
    -0.15553
    -0.17072
    -0.11504
    -0.01887
     0.00644
    -0.04417
    -0.05430
    -0.07961
     0.03175
    -0.18084
     0.06719
    -0.02899
    -0.14541
    -0.05936
    -0.06442
    -0.01380
    -0.12516
    -0.05936
    -0.06442
     0.14311
     0.18867
     0.10768
     0.11780
     0.08237
     0.05706
     0.03175
     0.20892
     0.35065
     0.07225
     0.16336
     0.22916
     0.23423
     0.21904
     0.32028
     0.12287
     0.26966
     0.16336
     0.22410
     0.08237
     0.13805
     0.21904
     0.36583
     0.71510
     0.76066
     0.36077
     0.23423
     0.15830
     0.07731
     0.13299
     0.08743
    -0.21121
    -0.27702
     0.05200
     0.93276
     1.13017
     0.81634
     0.60374
     0.62905
     0.06212
     0.47213
     1.05424
     0.78090
     0.07731
    -0.06948
    -0.20615
    -0.33270
    -0.23652
     0.37596
     0.54806
    -0.36307
    -1.28432
    -1.71458
    -2.83324
    -2.64595
    -2.71176
    -1.91705
    -1.09703
    -0.47949
     0.33040
    -0.23652
    -0.94012
    -1.06666
    -0.78826
    -0.40863
     0.29497
     0.78597
     1.07449
     1.03906
     1.16054
     1.10992
     1.08461
     1.04412
     1.05424
     0.56325
     0.62905
     0.46707
     0.48732
     0.46707
     0.26966
     0.24435
     0.33040
     0.39114
     0.38102
     0.20386
     0.24941
     0.14311
     0.00644
     0.04188
     0.25954
     0.08237
    -0.11504
    -0.04924
    -0.05936
    -0.03911
    -0.00874
    -0.15553
    -0.24665
    -0.25171
    -0.31245
    -0.23146
    -0.22640
    -0.27702
    -0.32257
    -0.51492
    -0.05936
    -0.12516
    -0.15553
    -0.30233
    -0.22134
    -0.22640
    -0.13529
    -0.13023
    -0.06442
    -0.03911
    -0.10492
    -0.08973
     0.05200
     0.02163
    -0.07961
    -0.27702
    -0.15553
     0.09250
    -0.12010
    -0.02899
    -0.14035
    -0.20615
    -0.28714
    -0.14035
    -0.16060
    -0.13023
    -0.16566
    -0.19603
    -0.26183
    -0.20109
    -0.21628
    -0.26183
    -0.31751
    -0.07455
    -0.12010
     0.02163
    -0.02393
    -0.12010
    -0.17072
    -0.10998
    -0.14035
    -0.05430
    -0.02899
     0.00138
    -0.01887
    -0.01887
    -0.03911
    -0.02899
    -0.07455
     0.19373
    -0.04417
    -0.06442
     0.05200
    -0.06948
     0.06212
     0.00138
     0.05200
     0.18867
     0.26966
     0.39620
     0.57843
     0.67461
     0.62399
     0.64423
     0.42151
     0.66954
     0.74547
     0.51769
     0.35571
     0.26966
     0.15830
     0.30003
     0.17348
    -0.00368
    -0.27196
    -0.45418
    -0.67184
    -0.77308
    -0.88950
    -1.22358
    -1.51210
    -1.40581
    -1.08691
    -0.91987
    -0.83888
    -0.79839
    -1.43618
    -2.85855
    -3.03572
    -2.88892
    -2.29163
    -1.52729
    -1.06160
    -1.02617
    -0.39344
    -0.39850
    -1.20840
    -1.87656
    -1.36531
    -0.40356
     1.27696
     1.70722
     1.41869
     1.63129
     2.14254
     2.56267
     2.55761
     2.63353
     2.62847
     2.54242
     2.63860
     2.53736
     2.08179
     2.09192
     2.67909
     2.40069
     1.76796
     1.91475
     1.49462
     1.08461
     0.99856
     0.80621
     0.59362
     0.56831
     0.59868
     0.49238
     0.35065
     0.43164
     0.32534
     0.05706
     0.07731
     0.02669
    -0.17578
    -0.02393
     0.04694
     0.08237
     0.02669
     0.06719
     0.14818
     0.11274
     0.15830
     0.15830
     0.15324
     0.14818
     0.06212
    -0.07455
    -0.03911
     0.13805
     0.00138
     0.03175
    -0.02899
    -0.00874
    -0.02393
     0.02669
    -0.06948
    -0.02393
    -0.08467
    -0.08973
    -0.08973
    -0.02393
     0.05200
    -0.00874
    -0.22640
     0.40127
     0.19879
     0.10262
     0.07731
    -0.04417
    -0.11504
    -0.01887
    -0.03911
     0.09250
     0.12287
    -0.01380
    -0.13023
     0.07225
     0.00644
    -0.06948
    -0.31751
    -0.12010
    -0.29727
    -0.23146
    -0.07961
    -0.12010
    -0.18084
    -0.24159
    -0.26689
    -0.01887
     0.01151
    -0.07455
    -0.24665
    -0.31245
    -0.18084
    -0.14035
    -0.24665
    -0.04924
     0.01151
    -0.24159
     0.02669
    -0.03911
    -0.07455
    -0.14541
    -0.23146
    -0.16060
    -0.08467
     0.05706
    -0.18591
    -0.04417
    -0.07455
     0.05706
     0.08743
     0.05200
     0.33546
     0.11780
     0.09250
     0.17855
     0.23423
     0.26460
     0.36077
     0.43164
     0.53794
     0.62905
     0.67461
     0.64423
     0.67461
     0.61386
     0.57843
     0.36583
     0.74041
     0.33040
     0.40633
     0.51769
     0.51769
     0.75559
     0.78090
     0.67461
     0.31015
    -0.60098
    -1.36531
    -2.13471
    -2.15496
    -2.09928
    -2.16508
    -2.39286
    -2.65102
    -2.60546
    -2.62571
    -2.10940
    -1.99804
    -1.77026
    -1.98792
    -1.70952
    -1.23370
    -0.49974
     0.04188
     0.74547
     1.16560
     1.67685
     2.35513
     2.17797
     2.27921
     2.30958
     1.97043
     1.98562
     2.00080
     1.97550
     1.66166
     1.54018
     1.44400
     1.77808
     1.52499
     1.43388
     0.99350
     0.82646
     0.83658
     0.78597
     0.77078
     0.99350
     0.57337
     0.27978
     0.64930
     0.36583
     0.33040
     0.38608
     0.08743
    -0.10998
    -0.09985
    -0.01380
    -0.10998
    -0.22134
    -0.02393
    -0.07961
    -0.32257
    -0.23146
    -0.30739
    -0.52505
    -0.27702
    -0.30739
    -0.40863
    -0.50480
    -0.55542
    -0.51999
    -0.53517
    -0.34788
    -0.43900
    -0.34788
    -0.34788
    -0.42381
    -0.46937
    -0.36813
    -0.24159
    -0.36813
    -0.28714
    -0.21121
    -0.25677
    -0.25171
    -0.25677
    -0.35295
    -0.13529
    -0.18084
    -0.22134
    -0.27196
    -0.23146
    -0.20615
    -0.26689
    -0.19603
    -0.05430
    -0.21628
    -0.15047
    -0.01380
    -0.19603
    -0.15553
    -0.20615
    -0.29727
    -0.07961
     0.00138
    -0.25677
    -0.50480
    -0.23146
    -0.09985
    -0.27702
    -0.32257
    -0.18084
    -0.28208
    -0.43394
    -0.27702
    -0.25171
    -0.15047
    -0.30233
    -0.46937
    -0.34282
    -0.14541
    -0.05936
    -0.14035
    -0.14035
    -0.08973
    -0.15047
    -0.19097
     0.02669
     0.01151
    -0.13529
     0.03682
     0.07225
     0.18867
     0.11274
    -0.04417
     0.03682
     0.04188
     0.13805
     0.17855
     0.07225
     0.06719
     0.08743
    -0.05936
     0.23423
     0.30509
     0.08743
     0.00644
    -0.02393
     0.09250
    -0.01887
     0.08743
    -0.05430
     0.03682
     0.05706
     0.28484
     0.17348
     0.12287
    -0.02899
    -0.04924
    -0.00368
     0.35571
     0.28991
     0.13805
     0.12287
     0.08237
     0.04694
     0.06212
    -0.12516
    -0.48455
    -0.80345
    -0.93506
    -1.07679
    -1.08185
    -1.52729
    -1.93224
    -2.55484
    -2.90917
    -3.35461
    -2.84337
    -1.92211
    -1.72976
    -1.45642
    -1.14259
    -0.91987
    -0.82370
    -0.57060
    -0.39850
     0.08743
     0.69991
     1.18585
     1.72747
     2.09698
     2.32476
     2.27414
     1.99574
     1.78821
     1.58573
     1.43388
     1.27696
     1.02387
     0.86696
     0.77584
     0.76572
     0.58349
     0.55312
     0.54300
     0.39114
     0.17348
     0.36583
     0.72522
     0.40633
     0.47213
     0.51263
     0.45695
     0.67461
     0.60880
     0.43164
     0.37090
     0.54300
     0.60880
     0.74041
     1.24659
     0.66448
     0.67461
     0.39114
     0.52275
     0.41645
     0.07225
     0.16842
     0.30509
     0.25447
     0.22916
     0.01657
    -0.08467
    -0.19603
    -0.21628
    -0.23652
    -0.25171
    -0.18084
    -0.39850
    -0.39344
    -0.19603
    -0.12010
    -0.23146
    -0.13529
    -0.17578
     0.00644
    -0.02393
    -0.14035
    -0.13023
    -0.03911
    -0.17578
    -0.24159
    -0.06948
    -0.14035
    -0.20615
    -0.25171
    -0.28714
    -0.09985
    -0.21628
    -0.10998
    -0.15047
    -0.17072
    -0.12010
    -0.17578
    -0.13529
    -0.14035
    -0.14035
     0.02669
    -0.02899
     0.00644
    -0.00874
    -0.01887
     0.02163
     0.32028
    -0.09985
    -0.02899
    -0.02393
    -0.03911
    -0.00874
    -0.00874
    -0.19097
    -0.03911
    -0.06442
     0.11274
     0.02163
    -0.14035
    -0.17578
    -0.25171
    -0.30233
    -0.02899
    -0.09985
    -0.15553
    -0.17072
    -0.21121
    -0.09985
     0.01151
     0.00138
    -0.07961
    -0.14541
    -0.04924
    -0.03405
     0.14818
     0.09756
     0.06719
    -0.16060
     0.19373
     0.35571
     0.21398
     0.15830
     0.10768
     0.05200
     0.06212
    -0.03405
     0.06212
     0.04188
    -0.00368
    -0.04924
    -0.01380
    -0.04924
    -0.09985
    -0.04417
    -0.12516
     0.23423
     0.05706
     0.20386
     0.15830
     0.00644
    -0.16060
    -0.31751
    -0.34282
    -0.33270
    -0.48962
    -0.78320
    -0.75283
    -0.72246
    -0.88444
    -1.38556
    -2.19039
    -2.26632
    -2.47891
    -2.78769
    -2.77756
    -2.65608
    -2.27644
    -1.46149
    -0.91481
    -1.92211
    -2.56497
    -2.56497
    -1.61840
    -0.75789
    -0.18084
     0.02669
     0.32534
     0.86189
     1.20610
     1.21116
     1.20104
     1.59080
     1.79833
     1.87426
     1.45919
     1.21116
     1.24659
     1.39845
     1.51487
     1.44400
     0.98338
     1.01375
     0.50250
     0.34052
     0.46201
     0.55818
     0.65436
     0.33546
    -0.13529
     0.35571
     0.14818
    -0.00368
     0.07731
     0.03175
     0.78597
     1.94512
     1.49968
     0.74041
     0.07225
     0.08743
     0.85177
     1.08461
     0.84671
     0.72016
     0.78090
     0.76572
     0.35065
     0.10262
     0.35065
     0.08743
    -0.31245
    -0.43900
    -0.14541
     0.20892
     0.60374
    -0.10492
    -0.06442
    -0.23146
    -0.13023
     0.26966
     0.12793
     0.15830
     0.27978
     0.45695
     0.51263
     0.66954
     0.39114
     0.25447
     0.16842
     0.11780
     0.11274
    -0.13529
     0.10262
     0.00644
    -0.13023
    -0.09985
    -0.14035
    -0.06442
    -0.26183
    -0.23652
    -0.30739
    -0.15553
    -0.26183
    -0.31245
    -0.20109
    -0.20615
    -0.19603
    -0.32257
    -0.10998
    -0.16060
    -0.30739
    -0.22134
    -0.13023
    -0.18084
    -0.13529
    -0.16566
    -0.12516
    -0.04924
    -0.00874
     0.05200
    -0.02899
     0.01151
    -0.04924
    -0.07455
    -0.09985
     0.08237
    -0.09479
    -0.08467
     0.00138
    -0.13529
    -0.04417
    -0.16060
    -0.06442
    -0.05936
    -0.05430
     0.02163
    -0.20109
    -0.14035
    -0.04924
    -0.13023
    -0.35801
    -0.18084
    -0.13529
    -0.16060
    -0.06442
    -0.31245
    -0.32257
    -0.42887
    -0.42887
    -0.44912
    -0.39850
    -0.49468
    -0.69209
    -0.66678
    -0.57060
    -0.26183
    -0.34788
    -0.20109
    -0.36813
    -0.57060
    -0.30739
    -0.13023
    -0.09479
    -0.19603
    -0.27702
    -0.35295
    -0.29220
    -0.30233
    -0.35801
    -0.35295
    -0.29727
    -0.12516
    -0.37825
    -0.49974
    -0.44406
    -0.69715
    -0.62122
    -0.49974
    -0.38332
     0.01151
     0.59362
     1.05424
     1.50981
     1.60598
     1.60598
     1.37314
     1.16054
     1.22634
     2.04636
     2.68415
     2.39563
     1.88944
     1.08968
     0.84165
    -0.42381
    -1.63359
    -1.69433
    -1.61840
    -2.07903
    -2.80793
    -2.78262
    -2.03347
    -0.98061
    -1.08185
    -2.50422
    -2.86361
    -2.17520
    -1.99298
    -1.33494
    -0.28208
     0.31015
     0.97832
     1.34783
     0.98844
     1.02893
     0.64423
     0.65436
     0.60374
     0.57337
     0.44176
     0.46707
     0.26966
     0.38102
     0.30003
     0.14311
     0.25954
     0.25954
     0.34052
     0.44682
     0.50757
     0.53287
     0.61893
     0.57337
     0.56325
     0.48732
     0.47213
     0.63917
     0.49744
     0.43670
     0.52781
     0.36077
     0.16842
     0.30509
     0.24941
     0.09250
     0.01151
    -0.34282
     0.04188
     0.21398
     0.21398
    -0.05936
    -0.03911
    -0.16060
    -0.01887
    -0.21628
     0.07225
    -0.07455
    -0.18084
    -0.01887
     0.11274
     0.16842
    -0.00368
     0.03175
    -0.09985
     0.06212
     0.11274
     0.09756
     0.03682
    -0.03911
    -0.04924
    -0.06948
     0.09756
     0.15830
    -0.16566
    -0.01887
    -0.05430
    -0.05936
    -0.03911
    -0.07961
    -0.04924
    -0.08467
     0.05200
     0.03682
     0.03175
     0.04188
    -0.07455
    -0.16060
     0.14818
     0.21904
     0.01657
     0.13299
     0.09250
     0.10768
     0.11274
     0.06212
     0.14818
     0.23423
     0.13805
     0.23423
     0.14311
     0.20386
     0.17855
     0.14311
     0.07731
     0.38102
     0.10768
     0.20386
     0.17348
     0.15324
     0.16842
     0.12793
    -0.10492
    -0.01380
     0.08237
    -0.02393
    -0.00368
    -0.09985
    -0.17072
    -0.10492
    -0.43900
    -0.09479
    -0.32257
    -0.42887
    -0.32257
    -0.48962
    -0.63135
    -0.75789
    -0.75283
    -0.56554
    -0.09479
     0.31522
     0.11274
    -0.19097
    -0.50480
    -0.19603
     0.20892
     0.68473
     1.11498
     1.00362
     1.06437
     0.89226
     0.79103
     0.05200
    -0.81863
    -1.49692
    -1.89174
    -2.02841
    -2.15496
    -1.80063
    -1.53235
    -1.34000
    -2.01323
    -2.07397
    -1.88668
    -2.47891
    -2.30681
    -1.39062
    -0.20615
     0.34559
     0.84671
     0.90239
     1.19091
     1.29721
     1.49968
     1.64648
     1.86920
     1.85401
     1.77808
     1.36301
     1.41869
     1.16054
     0.79609
     0.76066
     0.48732
     0.61893
     0.48226
     0.61386
     0.59868
     0.44682
     0.46201
     0.48226
     0.38102
     0.28991
     0.23929
     0.09756
     0.20386
     0.20386
    -0.06948
     0.08743
    -0.02393
    -0.10492
    -0.22640
    -0.18084
    -0.24159
    -0.03405
    -0.08973
    -0.13529
    -0.08467
    -0.07455
    -0.06442
    -0.05936
     0.01657
     0.12793
    -0.07455
    -0.08973
     0.01151
     0.03682
     0.06719
     0.02163
    -0.04924
     0.00138
     0.01151
     0.04694
     0.01151
     0.00138
    -0.08467
    -0.29220
    -0.15553
     0.08237
    -0.05936
    -0.19603
    -0.20615
    -0.07455
    -0.02393
     0.05200
    -0.11504
    -0.12516
    -0.14541
    -0.12010
    -0.08467
    -0.02393
    -0.05430
    -0.14035
    -0.22134
     0.10768
     0.09250
     0.00644
     0.02163
    -0.17072
    -0.09985
    -0.15553
    -0.12516
    -0.18591
    -0.04924
    -0.09985
    -0.15047
    -0.03911
    -0.10998
    -0.12010
    -0.30739
    -0.12010
    -0.09985
    -0.31751
    -0.26689
    -0.29220
    -0.29727
    -0.19097
    -0.35801
    -0.17578
    -0.21628
    -0.18084
    -0.29727
    -0.23652
    -0.08467
    -0.20615
    -0.43900
    -0.35801
    -0.05936
    -0.35295
    -0.13529
    -0.12010
    -0.10492
     0.05706
    -0.06948
    -0.32764
    -0.30739
    -0.33776
    -0.42887
    -0.49468
    -0.36307
    -0.11504
     0.15324
     0.16336
     0.51769
     0.24941
     0.07225
     0.23423
     0.58855
     0.87202
     1.30227
     1.28709
     1.16054
     1.07449
     0.67461
     0.10262
    -0.54530
    -1.24889
    -2.01829
    -2.54472
    -2.60546
    -2.43842
    -1.84619
    -1.75507
    -1.41593
    -1.70952
    -2.07903
    -2.02841
    -1.64371
    -1.12234
    -0.41875
     0.40127
     1.09980
     1.53005
     2.24377
     2.27414
     2.43612
     2.64366
     2.38550
     2.36019
     2.11217
     1.75278
     1.49968
     1.32758
     0.98338
     0.89733
     0.80115
     0.61386
     0.55312
     0.62905
     0.71004
     0.45189
     0.35571
     0.46707
     0.29497
     0.21398
     0.20892
     0.12287
     0.07731
     0.03175
     0.15324
     0.14818
     0.22916
     0.06719
    -0.08467
     0.06719
     0.05706
    -0.04417
    -0.18084
     0.06212
     0.02163
     0.00138
    -0.04924
    -0.05430
    -0.01887
    -0.14541
    -0.18084
    -0.15047
    -0.10998
    -0.07961
    -0.21121
    -0.20109
    -0.21628
    -0.16060
    -0.29220
    -0.01380
    -0.07455
    -0.12516
    -0.20109
    -0.18591
    -0.26689
    -0.27702
    -0.15553
    -0.26689
    -0.15553
    -0.18084
    -0.21121
    -0.21121
    -0.15047
    -0.23652
    -0.45924
    -0.36813
    -0.10492
    -0.39850
    -0.19603
    -0.36813
    -0.31245
    -0.23652
    -0.25171
    -0.19603
    -0.12516
    -0.13529
    -0.20615
    -0.31751
    -0.21628
    -0.18084
    -0.28208
    -0.39850
    -0.14541
    -0.14541
    -0.17578
    -0.18084
    -0.31245
    -0.32764
    -0.33776
    -0.37319
    -0.27196
    -0.27196
    -0.19097
    -0.37319
    -0.32257
    -0.19097
    -0.08467
    -0.41369
    -0.23652
    -0.27196
    -0.28714
    -0.10998
    -0.20615
    -0.06442
    -0.19603
    -0.19603
    -0.18084
    -0.16060
     0.05200
    -0.03405
    -0.02393
     0.12287
     0.18867
    -0.06948
    -0.05430
    -0.12516
    -0.46431
    -0.51999
    -0.48962
    -0.59085
    -0.30233
     0.25954
     0.89226
     1.79833
     1.25165
     0.22916
    -0.02393
     0.81634
     1.07449
     1.51993
     2.21846
     2.12229
     1.34783
     0.49238
    -0.21121
    -0.96543
    -2.16002
    -2.84843
    -2.50422
    -1.96261
    -1.63359
    -1.98285
    -2.60040
    -2.92436
    -2.92436
    -2.57003
    -2.20558
    -1.18815
    -0.63135
     0.08743
     0.88720
     1.37314
     1.79833
     1.87932
     1.98056
     2.35513
     2.45637
     2.26402
     2.00080
     1.66672
     1.50981
     1.16560
     0.68473
     0.52275
     0.40127
     0.08237
     0.23929
     0.06212
    -0.05430
    -0.26183
    -0.26183
    -0.24665
    -0.12516
    -0.16566
    -0.29220
    -0.27196
    -0.23652
    -0.12516
    -0.18591
    -0.16060
    -0.12516
    -0.32257
    -0.22134
    -0.04417
    -0.07961
    -0.14541
    -0.20615
    -0.28714
    -0.00368
    -0.02393
    -0.06442
    -0.04417
    -0.09479
    -0.07455
    -0.15553
    -0.07961
     0.04694
    -0.10492
    -0.01380
    -0.10998
    -0.07455
    -0.05936
    -0.12010
    -0.20615
    -0.09985
     0.02669
    -0.16566
    -0.13529
    -0.18591
    -0.13529
    -0.19097
    -0.23146
     0.03175
     0.00138
    -0.13529
    -0.08467
    -0.10492
     0.02163
    -0.13023
    -0.14035
    -0.06948
     0.07225
     0.12287
    -0.12516
     0.02669
    -0.01380
     0.01151
    -0.31245
    -0.00368
    -0.07961
    -0.17072
    -0.12516
    -0.10492
    -0.05430
    -0.21121
    -0.25677
    -0.14035
    -0.19603
    -0.02393
    -0.17072
    -0.24665
    -0.12516
    -0.17072
    -0.26183
    -0.07455
     0.04188
    -0.24159
    -0.04924
    -0.00368
    -0.03405
    -0.16566
    -0.32257
    -0.29727
    -0.34788
    -0.40863
    -0.61110
    -0.72246
    -0.76295
    -0.82876
    -0.64653
    -0.58579
     0.06212
     0.12287
    -0.22640
    -0.68703
    -0.91481
    -0.63135
    -0.40863
     0.12287
     0.95807
     1.10992
     1.24659
     1.20104
     0.95301
     0.87202
     0.65942
    -0.84901
    -1.52729
    -2.05372
    -2.56497
    -2.08409
    -1.58297
    -0.56554
    -0.91481
    -1.48680
    -2.09422
    -1.91705
    -1.78544
    -1.00086
    -0.42381
     0.27472
     0.86696
     1.16054
     1.87426
     2.67909
     2.82082
     3.20552
     3.25108
     3.19540
     2.98786
     2.73477
     2.60822
     2.20328
     1.89957
     1.61611
     1.44400
     1.36301
     1.16560
     0.93276
     0.76572
     0.93276
     0.57843
     0.44682
     0.49744
     0.46201
     0.31522
     0.22916
     0.14818
     0.22410
     0.26460
     0.22410
     0.02669
    -0.07455
    -0.05430
    -0.05430
    -0.12010
     0.10768
    -0.05936
    -0.15047
    -0.07961
     0.05200
    -0.03405
    -0.23146
    -0.28714
    -0.24159
    -0.15047
    -0.27196
    -0.14035
    -0.26689
    -0.33270
    -0.29220
    -0.36813
    -0.13023
    -0.15553
    -0.32257
    -0.25677
    -0.20109
    -0.15553
    -0.25171
    -0.29220
    -0.22640
    -0.16060
    -0.06442
    -0.06442
    -0.00874
    -0.08973
    -0.22134
    -0.27196
    -0.17578
     0.06719
    -0.18084
    -0.11504
    -0.10492
    -0.07455
    -0.12010
    -0.07455
    -0.19097
    -0.14035
    -0.15047
    -0.14541
    -0.13529
    -0.18591
    -0.28208
    -0.34282
    -0.26689
    -0.11504
    -0.21121
    -0.27196
    -0.28208
    -0.32764
    -0.32764
    -0.25677
    -0.31751
    -0.25171
    -0.32257
    -0.23652
    -0.19603
    -0.16566
    -0.24665
    -0.20615
    -0.56554
    -0.25677
    -0.42887
    -0.50986
    -0.47949
    -0.37825
     0.01151
    -0.06442
    -0.17072
    -0.22134
    -0.28208
    -0.29220
    -0.13023
     0.22410
     0.48732
     0.61386
     0.60374
     0.65942
     0.91251
     0.59362
     0.39114
    -0.16060
    -0.59591
    -1.32482
    -1.96261
    -2.30681
    -2.47385
    -2.68645
    -2.65608
    -2.62065
    -3.12177
    -3.20276
    -3.24831
    -3.02559
    -2.58015
    -2.39286
    -2.16002
    -1.45642
    -0.68703
     0.07225
     0.67967
     1.29215
     1.62117
     1.88438
     2.19822
     2.26402
     2.36526
     2.23871
     2.10204
     1.95525
     2.12735
     1.76796
     1.56043
     1.40351
     1.28709
     1.11498
     1.04918
     1.13017
     1.01375
     1.02387
     0.87708
     0.78090
     0.91251
     0.80115
     0.65436
     0.48226
     0.71004
     0.72016
     0.60880
     0.62399
     0.52275
     0.43164
     0.40633
     0.40633
     0.26966
     0.25447
     0.16842
     0.22410
     0.30003
     0.28484
     0.23423
    -0.04924
    -0.06442
     0.18361
     0.01657
     0.09756
     0.00138
    -0.07455
    -0.02899
    -0.18591
    -0.14035
    -0.15047
    -0.22134
    -0.21121
    -0.23652
    -0.27702
    -0.26183
    -0.50986
    -0.38332
    -0.15047
    -0.23652
    -0.31751
    -0.18591
    -0.17072
    -0.25677
    -0.34282
    -0.29727
    -0.26183
    -0.26183
    -0.18591
    -0.27702
    -0.28208
    -0.15047
    -0.38332
    -0.42381
    -0.10998
    -0.20615
    -0.23146
    -0.21628
    -0.17578
    -0.16060
    -0.20109
    -0.27196
    -0.13023
    -0.06948
    -0.07961
    -0.02393
     0.04694
     0.11780
    -0.01887
    -0.17578
     0.07731
     0.25954
     0.06719
     0.14818
     0.04188
     0.17348
     0.20386
     0.22410
     0.22410
     0.19879
     0.07731
     0.01151
    -0.04924
    -0.14035
    -0.24159
    -0.44406
    -0.62628
    -0.35801
    -0.35801
    -0.29220
    -0.24159
    -0.55036
    -0.60098
    -0.54023
    -0.05936
     0.27978
     0.31015
     0.46707
     0.24435
    -0.00368
    -0.34282
    -0.89456
    -1.49692
    -1.48173
    -1.78544
    -2.14483
    -2.24607
    -2.35743
    -2.30681
    -2.31694
    -2.50929
    -2.41817
    -2.48904
    -2.30175
    -2.16508
    -1.43618
    -0.96037
    -0.38838
     0.15324
     0.92264
     1.75784
     1.97043
     2.30451
     2.23365
     2.20834
     2.17291
     2.06661
     2.25390
     2.29945
     2.13747
     1.84389
     1.58067
     1.49462
     1.42376
     0.93782
     0.75559
     0.97832
     0.73029
     0.65436
     0.53794
     0.35571
     0.24435
     0.21904
     0.22916
     0.32534
     0.25447
     0.35065
     0.21398
     0.32028
     0.37090
     0.32028
     0.10768
     0.43164
     0.23929
     0.39114
     0.46201
     0.43164
     0.42658
     0.43164
     0.42658
     0.44176
     0.28991
     0.31522
     0.22410
     0.35571
     0.35571
     0.35065
     0.02163
     0.31015
     0.19373
     0.11274
     0.20386
     0.02163
    -0.07961
    -0.20109
    -0.10492
     0.00644
     0.08237
     0.01151
    -0.23652
    -0.40356
    -0.25171
    -0.08467
    -0.28208
    -0.17072
    -0.27702
    -0.30739
    -0.18084
    -0.21628
    -0.39344
    -0.35801
    -0.53517
    -0.24159
    -0.10998
    -0.24159
    -0.44406
    -0.47443
    -0.45418
    -0.38332
    -0.46937
    -0.41369
    -0.14541
    -0.53517
    -0.34788
    -0.31751
    -0.44912
    -0.46431
    -0.58579
    -0.70221
    -0.67184
    -0.67690
    -0.77814
    -0.92999
    -0.84901
    -1.01605
    -0.62122
    -0.00368
     0.10768
    -0.32257
    -0.36307
    -0.36307
    -0.39344
    -0.19603
    -0.07961
    -0.03405
     0.31522
     0.41645
     0.44176
     0.39620
     0.44682
     0.43670
     0.28991
    -0.00368
    -0.04417
    -0.19097
    -0.16060
    -0.01380
     0.00138
     0.13299
     0.09756
     0.32028
     0.33546
     0.32028
     0.11274
    -0.42381
    -1.22864
    -1.58803
    -2.28150
    -2.83324
    -3.30399
    -3.60770
    -3.55708
    -3.16226
    -3.05596
    -2.77756
    -2.95473
    -3.40523
    -3.19769
    -2.63583
    -2.18533
    -1.58297
    -0.80851
    -0.09985
     0.64930
     1.17066
     1.64648
     2.23871
     2.17797
     2.21846
     2.26402
     2.09698
     2.21846
     1.83883
     1.68191
     1.49968
     1.41869
     1.30227
     1.14536
     0.89226
     0.66448
     0.77584
     0.69485
     0.99350
     0.81634
     0.86189
     0.85177
     0.75559
     0.72016
     0.79609
     0.63411
     0.64930
     0.70498
     0.76572
     0.54806
     0.57843
     0.62905
     0.85683
     0.82140
     0.93782
     1.61611
     1.50981
     0.40127
     0.30003
     0.55818
     0.80115
     0.84165
     1.30227
     0.95301
     1.08461
     0.73535
     0.57337
     0.86696
     1.48956
     0.84671
     0.52781
     0.62399
     0.34559
     0.39114
     0.42658
     0.56325
     0.53794
     0.42151
     0.35065
     0.25447
     0.24941
     0.03682
    -0.01887
    -0.14541
    -0.30233
    -0.27196
    -0.42887
    -0.09479
    -0.32764
    -0.51999
    -0.39344
    -0.38838
    -0.36307
    -0.51999
    -0.48455
    -0.50986
    -0.41369
    -0.39344
    -0.48962
    -0.49974
    -0.56048
    -0.48962
    -0.53011
    -0.24159
    -0.38838
    -0.61110
    -0.47949
    -0.39344
    -0.37319
    -0.35295
    -0.50480
    -0.45924
    -0.44912
    -0.33270
    -0.31751
    -0.44406
    -0.43900
    -0.32764
    -0.45418
    -0.28714
    -0.17072
    -0.45924
    -0.38838
    -0.28208
    -0.22640
    -0.25171
    -0.27196
    -0.33270
    -0.22134
    -0.17578
    -0.14035
    -0.14035
    -0.20615
    -0.09479
    -0.27702
    -0.16566
    -0.12010
    -0.38838
    -0.62122
    -0.75789
    -0.90469
    -0.86925
    -0.61616
    -0.18084
     0.03175
    -0.33776
    -0.50986
    -0.80851
    -0.71234
    -0.77814
    -0.52505
    -0.22134
     0.21904
     0.43670
     0.53794
     0.53794
     0.47719
     0.55818
    -0.19097
    -1.34000
    -2.44854
    -3.51153
    -3.80511
    -3.76462
    -3.45585
    -2.61052
    -2.29669
    -2.38780
    -2.60546
    -2.40805
    -2.84337
    -2.72694
    -2.06384
    -1.03629
    -0.13023
     0.61893
     1.37820
     2.25896
     2.86132
     2.98786
     3.14478
     3.07391
     2.89169
     2.52217
     2.28933
     2.16278
     1.72747
     1.58067
     1.55536
     1.39845
     1.27696
     1.18079
     1.00869
     1.11498
     1.04918
     1.00869
     0.94794
     1.01375
     0.83152
     0.69991
     0.48732
     0.86696
     0.62399
     0.55312
     0.50757
     0.43670
     0.44682
     0.45189
     0.19373
     0.22410
     0.32028
     0.31522
     0.06719
     0.19373
     0.12793
     0.13299
     0.11780
     0.52275
     0.36583
     0.20892
     0.23929
     0.23423
     0.05706
     0.15830
    -0.11504
    -0.29727
    -0.23146
    -0.03911
     0.00138
    -0.20615
    -0.21121
    -0.35801
    -0.53011
    -0.32257
    -0.16060
    -0.40863
    -0.27702
    -0.19603
    -0.22640
    -0.20109
    -0.06948
    -0.10492
    -0.05936
    -0.01380
     0.00644
     0.06719
     0.22916
     0.24941
     0.14311
    -0.03405
     0.08237
    -0.11504
     0.01657
     0.20892
     0.22410
     0.16336
    -0.05430
    -0.21628
    -0.62122
    -0.08467
     1.14029
    -0.31751
    -0.54023
    -0.15553
    -0.03405
    -0.17072
     0.04188
    -0.21121
    -0.10998
    -0.13023
    -0.18084
    -0.05936
    -0.14035
    -0.27702
    -0.26689
    -0.25677
    -0.29727
    -0.36813
    -0.40863
    -0.31751
    -0.43900
    -0.52505
    -0.01887
     0.13299
    -0.13529
    -0.26689
    -0.39344
    -0.33270
    -0.21121
     0.02669
     0.47213
     0.65942
     0.90745
     0.98338
     0.95807
     0.79103
     0.64930
     0.08743
    -0.33776
    -0.53011
    -1.10716
    -1.65890
    -2.46373
    -2.68645
    -2.52447
    -2.57003
    -2.63583
    -2.79275
    -2.88386
    -3.00028
    -2.63583
    -2.59534
    -2.11446
    -1.66396
    -1.17802
    -0.48455
     0.01657
     0.60374
     1.14029
     1.40351
     1.56043
     1.65154
     1.66166
     1.62623
     1.36301
     1.17066
     0.92770
     0.86189
     0.78090
     0.59868
     0.42151
     0.52781
     0.32028
     0.30003
     0.45189
     0.44682
     0.48732
     0.51263
     0.55818
     0.74041
     0.61893
     0.61893
     0.58349
     0.64423
     0.72522
     0.76572
     0.64930
     0.90239
     0.83658
     0.58855
     0.65436
     0.59868
     0.46707
     0.44176
     0.31015
     0.34559
     0.28484
     0.22916
     0.16842
     0.12287
     0.20892
     0.13299
    -0.10492
    -0.03405
     0.01151
    -0.13529
    -0.04924
    -0.03405
    -0.12516
    -0.14035
    -0.18591
    -0.06948
     0.03682
    -0.09985
    -0.13529
    -0.14035
    -0.08467
    -0.04924
    -0.13023
    -0.30739
    -0.08467
    -0.26183
    -0.13529
    -0.20615
    -0.34788
    -0.43900
    -0.44912
    -0.46937
    -0.43394
    -0.34788
    -0.42381
    -0.45418
    -0.36813
    -0.31245
    -0.33270
    -0.56048
    -0.29220
    -0.34282
    -0.53011
    -0.53517
    -0.53011
    -0.28208
     0.11274
     0.54806
     0.68979
     0.44176
     0.09756
    -0.12010
     0.05200
     0.41139
     0.34052
     0.23929
     0.35065
     0.54806
     0.45189
     0.47719
     0.31522
    -0.00874
    -0.10492
    -0.04924
    -0.08973
     0.10768
     0.24941
     0.34052
     0.23929
     0.53287
     0.48226
     0.16842
     0.06212
     0.20892
     0.07731
     0.25447
     0.32534
     0.24435
     0.09250
     0.13299
    -0.07961
    -0.19097
    -0.22134
    -0.14541
    -0.28714
    -0.18591
    -0.27702
    -0.17072
    -0.14035
     0.06212
    -0.09479
    -0.61616
    -1.29951
    -1.65384
    -1.76520
    -2.17014
    -2.52447
    -2.49410
    -2.41817
    -2.33718
    -2.17520
    -2.22582
    -1.91705
    -1.90693
    -2.20051
    -1.66902
    -1.07679
    -0.73258
    -0.01887
     0.30509
     0.77078
     1.20610
     1.39845
     1.67179
     1.76796
     1.68697
     1.58573
     1.50475
     1.47944
     1.42882
     1.14029
     0.97832
     1.06437
     0.75053
     0.72522
     0.75559
     0.71510
     0.68979
     0.56831
     0.63917
     0.66954
     0.72522
     0.60880
     0.42658
     0.32028
     0.54300
     0.47719
     0.44682
     0.71510
     0.41139
     0.31522
     0.17348
     0.23423
     0.13299
     0.02669
     0.05706
     0.16842
     0.12793
    -0.04417
    -0.24159
    -0.17578
    -0.09985
     0.15830
     0.08237
     0.19373
     0.01151
    -0.02899
     0.12287
     0.21398
     0.25447
     0.34559
     0.45695
     0.36583
     0.36583
     0.37090
     0.42151
     0.32028
     0.33546
     0.27978
    -0.02899
     0.15324
     0.01657
    -0.15047
    -0.13023
    -0.15047
    -0.19603
    -0.39850
    -0.41369
    -0.34788
    -0.41369
    -0.36307
    -0.45418
    -0.61110
    -0.64653
    -0.59085
    -0.62122
    -0.57060
    -0.46431
    -0.55542
    -0.59085
    -0.58073
    -0.59591
    -0.62628
    -0.65159
    -0.61616
    -0.53517
    -0.43394
    -0.33776
    -0.42381
    -0.31245
    -0.43394
    -0.43394
    -0.47949
    -0.15047
    -0.26689
    -0.04417
     0.36583
     0.85177
     1.13523
     1.78821
     0.44176
    -0.55036
     0.22916
     0.15830
     0.36583
     0.74041
     0.70498
     0.29497
     0.07731
     0.83658
     1.18585
     0.65436
    -0.04417
    -0.31245
     0.18361
     0.09756
     0.14818
     0.26460
     0.25447
     0.13299
    -0.09479
    -0.15553
     0.18361
     0.07731
    -0.30233
     0.12793
     0.04188
    -0.43900
    -0.61616
    -0.88444
    -1.35519
    -1.47161
    -1.68421
    -2.19039
    -2.74213
    -3.16226
    -3.09140
    -3.05090
    -2.93448
    -3.04584
    -3.03572
    -2.88386
    -2.40299
    -2.75731
    -2.30681
    -1.66902
    -1.21346
    -0.63135
    -0.24159
     0.48226
     1.35795
     1.91475
     2.23365
     2.33489
     2.37538
     2.49180
     2.35513
     2.18303
     2.36019
     2.07167
     1.74265
     1.79833
     1.64141
     1.45413
     1.15548
     1.07449
     0.96313
     0.96313
     0.79609
     0.60374
     0.58855
     0.39620
     0.38102
     0.34052
     0.54300
     0.51769
     0.14311
     0.08743
     0.12287
     0.27472
     0.30509
     0.22916
     0.19879
     0.19373
     0.15324
     0.22410
     0.27472
     0.23929
     0.09250
    -0.00874
     0.05200
     0.26460
    -0.03911
    -0.05430
    -0.18084
    -0.17072
    -0.18084
    -0.41875
    -0.48455
    -0.31751
    -0.41369
    -0.43900
    -0.36813
    -0.42887
    -0.45418
    -0.54023
    -0.56048
    -0.24159
    -0.38332
    -0.44406
    -0.27196
    -0.42887
    -0.21121
    -0.23652
    -0.35295
    -0.28208
    -0.16566
    -0.15553
    -0.17578
    -0.01380
    -0.08973
    -0.17072
    -0.14035
     0.28991
     0.25447
     0.32534
     0.37596
     0.41645
     0.45695
     0.44682
     0.39114
     0.41139
     0.55312
     0.48732
     0.25447
     0.25447
     0.20386
     0.20386
     0.00138
     0.13805
     0.13299
     0.02163
     0.04188
    -0.05430
    -0.12516
    -0.24665
    -0.32257
    -0.35801
    -0.17072
     0.40633
     0.36583
     0.53794
     0.93276
     0.81634
     0.51263
     0.17348
     0.46707
     0.07731
     0.74547
     1.55536
     1.61104
     1.43388
     0.91251
     1.18079
     1.41869
     0.92770
     0.61893
     0.03682
    -1.03123
    -2.08409
    -2.30681
    -2.82818
    -2.95979
    -2.75731
    -2.81806
    -2.70163
    -3.12177
    -3.35967
    -3.32930
    -3.22807
    -2.89398
    -2.66114
    -1.93224
    -1.12234
    -0.46431
     0.16842
     0.55818
     0.99350
     1.73253
     2.00080
     1.94006
     2.21340
     2.02105
     2.00587
     1.83883
     1.60598
     1.51487
     1.41869
     1.34783
     1.34783
     1.30733
     1.28203
     1.17066
     0.98338
     0.86696
     1.01881
     0.83152
     0.76066
     0.77078
     0.61893
     0.60374
     0.55312
     0.50757
     0.49744
     0.49238
     0.39114
     0.44176
     0.37596
     0.30509
     0.07225
     0.01657
     0.30509
     0.00138
     0.01151
     0.22410
     0.16842
     0.02669
     0.10768
     0.08743
     0.11780
    -0.03911
     0.02669
     0.05200
     0.09756
     0.02163
     0.05200
    -0.14541
     0.08237
     0.06212
    -0.13529
    -0.05430
    -0.16566
    -0.18084
    -0.09985
    -0.18591
    -0.25171
    -0.19603
    -0.10492
    -0.10998
    -0.04924
     0.01151
    -0.06442
    -0.30739
    -0.08973
     0.11780
    -0.10998
    -0.07455
     0.03175
    -0.08973
    -0.05936
    -0.07961
    -0.16060
    -0.10492
    -0.24665
    -0.17072
    -0.24665
    -0.25171
    -0.27196
    -0.42381
    -0.43394
    -0.16566
    -0.31751
    -0.29727
    -0.23146
    -0.37319
    -0.36813
    -0.35801
    -0.33270
    -0.35801
    -0.44912
    -0.66172
    -0.71740
    -0.78320
    -0.81357
    -0.78826
    -0.61616
     0.09250
    -0.00368
    -0.41875
    -0.69209
    -0.85407
    -0.71740
    -0.49974
     0.04188
     0.27978
     0.62905
     0.75053
     0.55312
     0.69991
     0.78597
     0.74041
     0.59362
     0.23423
    -0.63135
    -1.29445
    -1.74495
    -2.21064
    -2.33718
    -2.82818
    -2.74719
    -2.61052
    -2.77756
    -3.02559
    -3.21794
    -3.08127
    -2.87374
    -2.52447
    -2.29669
    -1.42099
    -0.55542
    -0.06442
     0.58855
     1.14536
     1.38832
     1.71228
     1.88944
     2.32476
     2.36526
     2.50193
     2.36526
     2.19315
     2.12229
     2.18303
     2.38550
     2.32476
     2.16785
     1.47944
     1.24153
     1.37820
     1.38326
     1.37820
     1.18079
     1.15548
     1.02893
     0.74547
     0.47719
     0.17348
     0.04188
     0.12287
    -0.06442
    -0.40356
    -0.15553
    -0.07455
    -0.27196
    -0.17072
    -0.20109
    -0.19603
    -0.13529
    -0.16566
    -0.12516
     0.05706
     0.00138
     0.01151
     0.12287
     0.09756
     0.13805
    -0.05430
     0.18361
    -0.01887
     0.00138
     0.13299
     0.15324
     0.19373
     0.11274
    -0.05430
     0.15830
     0.23423
     0.19879
     0.10262
     0.02669
     0.06212
     0.10262
     0.00644
     0.15324
     0.25447
     0.15324
     0.26966
     0.31015
     0.18361
     0.02669
    -0.13023
    -0.05936
     0.13805
     0.01151
    -0.02393
    -0.18591
    -0.04417
    -0.05430
    -0.05430
    -0.19603
    -0.12010
    -0.25677
    -0.27702
    -0.14541
    -0.20615
    -0.25677
    -0.23146
    -0.35295
    -0.22640
    -0.20109
    -0.13023
    -0.27702
    -0.30739
    -0.23146
    -0.26689
    -0.35801
    -0.25677
    -0.15553
    -0.30233
    -0.21121
    -0.16060
    -0.17578
    -0.11504
    -0.22134
    -0.17578
    -0.08973
    -0.22134
    -0.15047
    -0.20109
    -0.20615
    -0.22134
    -0.31245
    -0.22640
    -0.18591
    -0.42887
    -0.29727
    -0.29220
    -0.50986
    -0.51999
    -0.60604
    -0.77814
    -0.55036
    -0.65159
    -0.83382
    -0.96037
    -0.78826
    -0.54023
    -0.21628
     0.01151
     0.14311
    -0.14035
    -0.41875
    -0.09985
     0.09250
     0.44682
     0.77584
     0.91757
     1.01881
     1.10992
     0.82646
     0.57337
     0.08743
    -0.58073
    -0.93506
    -1.57791
    -1.51717
    -2.00310
    -1.74495
    -1.46655
    -1.47161
    -1.50198
    -1.66396
    -1.78544
    -1.81075
    -1.62853
    -1.18815
    -0.62628
    -0.17578
     0.47719
     0.75053
     0.89733
     1.55030
     1.60598
     1.45919
     1.41363
     1.48450
     1.37314
     1.20104
     0.97325
     0.92264
     0.81127
     0.63917
     0.60374
     0.53287
     0.49744
     0.45189
     0.28991
     0.39114
     0.48732
     0.16336
     0.36077
     0.35065
     0.42658
     0.42151
     0.44682
     0.38608
     0.48226
     0.43164
     0.42151
     0.30003
     0.26966
     0.22410
     0.22916
     0.32534
     0.39620
     0.23423
     0.19373
     0.14818
     0.17855
     0.21904
    -0.04417
    -0.03911
     0.18361
     0.09250
     0.35065
     0.51769
     0.74547
     0.28991
     0.12287
    -0.29220
     0.53287
     0.78090
     0.74041
     0.73535
     0.37596
     0.44682
     0.55312
     0.46201
     0.27472
     0.26460
     0.38102
     0.30509
     0.31522
     0.15830
    -0.00874
    -0.08467
     0.05706
     0.11274
    -0.23652
    -0.09479
    -0.20109
    -0.10998
    -0.15553
    -0.35295
    -0.37319
    -0.28714
    -0.22134
    -0.34282
    -0.25171
    -0.31245
    -0.35295
    -0.39850
    -0.42887
    -0.09985
    -0.35801
    -0.32257
    -0.31751
    -0.34282
    -0.37319
    -0.28208
    -0.36307
    -0.17578
    -0.21121
    -0.18591
    -0.28208
    -0.11504
    -0.18591
    -0.31751
    -0.31245
     0.07731
    -0.08973
    -0.21121
    -0.17072
    -0.11504
    -0.03405
    -0.07961
    -0.10998
    -0.14541
    -0.12010
    -0.11504
    -0.13529
    -0.09479
    -0.11504
    -0.22640
    -0.25677
    -0.12010
    -0.12010
    -0.43900
    -0.44912
    -0.62628
    -0.73258
    -0.80345
    -1.03123
    -1.06666
    -0.59085
    -0.34788
    -0.18084
    -0.19603
    -0.03405
     0.01657
    -0.01380
     0.59868
     0.80115
     0.41139
     0.59868
     0.74547
     0.20386
    -0.40863
    -0.97555
    -1.54248
    -2.13977
    -2.21064
    -1.97273
    -1.94742
    -1.91199
    -2.24101
    -2.35237
    -2.43842
    -2.43336
    -2.42830
    -1.98285
    -1.24383
    -0.70221
    -0.03405
     0.45695
     1.01375
     1.28709
     1.47944
     1.78315
     1.76290
     1.73759
     1.62623
     1.50475
     1.37820
     1.45413
     1.37314
     0.95807
     1.03906
     0.83658
     0.87708
     0.70498
     0.75559
     0.62399
     0.57337
     0.58349
     0.49238
     0.37090
     0.40633
     0.26460
     0.09250
     0.37090
     0.34559
     0.13805
     0.20892
    -0.06442
     0.06719
     0.17348
     0.13805
     0.04188
     0.15830
     0.01151
     0.00644
     0.11780
     0.03682
    -0.06442
    -0.12010
    -0.00368
     0.28484
     0.14311
     0.20386
     0.22916
     0.17855
     0.21398
     0.16336
     0.14818
     0.08743
     0.27978
     0.24941
     0.26966
     0.27472
     0.13805
     0.04694
     0.09250
     0.34052
     0.15324
    -0.00368
     0.00138
    -0.07455
    -0.03911
    -0.07455
    -0.14035
    -0.18084
    -0.38332
    -0.44406
    -0.46937
    -0.31751
    -0.00874
    -0.11504
    -0.21628
    -0.22640
    -0.42887
    -0.74271
    -0.70727
    -0.41875
     0.56325
     1.69203
     1.25672
     0.10262
     0.21398
     0.44176
     0.73029
     0.95807
     0.81127
     1.03400
     0.83658
     0.91757
     1.12511
     0.76572
     0.60374
     0.30509
     0.18361
     0.26966
     0.19879
     0.16336
     0.05200
     0.09250
    -0.06442
    -0.08973
    -0.03405
    -0.11504
    -0.29727
    -0.42887
    -0.19097
    -0.23146
    -0.09479
     0.17855
     0.23423
     0.13805
    -0.01887
    -0.03911
     0.32534
     0.71510
     0.60880
     0.73029
     0.81127
     0.33040
    -0.17072
    -0.82370
    -1.10716
    -1.82594
    -2.31187
    -2.71176
    -2.98004
    -2.80287
    -3.06609
    -2.95979
    -2.99016
    -3.20782
    -3.22807
    -3.10152
    -2.72188
    -2.26126
    -1.71458
    -1.30963
    -0.38838
     0.32534
     0.83152
     1.22634
     1.45413
     1.51993
     1.74771
     1.63129
     1.61104
     1.69203
     1.56043
     1.54018
     1.32252
     1.34277
     1.23141
     1.06943
     1.13017
     1.09980
     0.78597
     0.90745
     1.02893
     1.07955
     0.84165
     0.83152
     0.73535
     0.82140
     0.57843
     0.42151
     0.59362
     0.69485
     0.69991
     0.40633
     0.26966
     0.40633
     0.20386
     0.03175
     0.13299
     0.14311
     0.11780
     0.06719
     0.06719
    -0.01887
    -0.05936
    -0.13023
    -0.10998
    -0.05430
     0.07225
     0.05200
    -0.10492
    -0.02393
    -0.07961
    -0.14035
    -0.02393
    -0.06948
    -0.08467
    -0.02393
    -0.17578
    -0.08467
    -0.03405
     0.00138
    -0.21121
    -0.28208
    -0.17072
    -0.15553
    -0.33270
    -0.26183
    -0.08973
    -0.41875
    -0.15553
    -0.21628
    -0.09985
    -0.24159
    -0.27196
    -0.21628
    -0.09479
    -0.14035
    -0.22134
    -0.12516
    -0.14035
     0.00644
    -0.10998
    -0.16060
     0.04694
    -0.12516
    -0.00368
     0.03175
    -0.12516
    -0.01887
    -0.03911
    -0.02899
     0.00644
     0.02163
     0.02669
    -0.08467
    -0.09479
    -0.05936
     0.01657
    -0.08973
     0.23423
     0.10768
     0.08743
     0.13299
    -0.08467
    -0.16060
    -0.63641
    -0.99074
    -1.27926
    -1.40074
    -0.55542
     1.54524
     2.40069
     1.75278
     0.83152
     0.84671
     0.53794
     0.97832
     0.81127
     0.75559
     1.34783
     2.11723
     2.31970
     2.38550
     1.84895
     1.11498
     0.16842
    -0.76802
    -1.61840
    -2.23088
    -2.27644
    -2.34224
    -2.42830
    -2.44348
    -2.68139
    -2.48904
    -2.39792
    -2.28656
    -2.24101
    -2.18027
    -1.83100
    -1.35519
    -0.73764
    -0.20615
     0.11274
     0.35065
     0.67461
     1.02387
     1.17573
     1.49968
     1.38832
     1.39339
     1.51993
     1.32758
     1.20610
     1.12005
     0.94288
     0.89226
     0.95301
     0.93782
     0.76572
     0.62905
     0.57843
     0.51769
     0.46201
     0.76572
     0.54300
     0.54300
     0.42151
     0.17348
     0.22916
     0.12287
     0.18361
     0.06719
     0.04694
     0.03175
    -0.05430
     0.11274
    -0.05936
    -0.05430
    -0.18591
    -0.09985
    -0.17072
    -0.32257
    -0.31245
    -0.19603
    -0.09985
    -0.18084
    -0.21121
    -0.18591
     0.00644
     0.06719
    -0.05430
    -0.11504
     0.05200
     0.11274
     0.22410
     0.12287
     0.22410
    -0.02899
     0.08237
     0.20386
     0.19373
     0.21904
     0.02163
     0.01151
     0.09250
     0.05706
     0.06719
     0.03175
    -0.06948
     0.03175
     0.03175
    -0.06442
     0.22916
    -0.00874
    -0.03911
     0.06212
     0.07731
     0.03682
     0.05200
    -0.06948
     0.12793
     0.16842
     0.14818
     0.03175
     0.02163
    -0.01380
     0.02163
    -0.05430
     0.17348
     0.07731
    -0.02899
    -0.03911
     0.01657
     0.01151
    -0.05430
    -0.03405
    -0.12516
    -0.02393
     0.02669
    -0.06948
    -0.06948
    -0.11504
    -0.13023
    -0.25171
    -0.15553
    -0.20109
    -0.48455
    -0.70221
    -0.76295
    -0.79839
    -0.62122
     0.05200
     0.36583
     0.32534
    -0.39850
    -0.67184
    -0.66172
    -0.19097
     0.78597
     0.89226
     0.84165
     1.60598
     1.17066
     0.58349
    -0.21628
    -1.71964
    -2.82312
    -3.21794
    -3.48622
    -3.28375
    -3.14201
    -2.68139
    -3.10658
    -3.49634
    -3.92154
    -3.87092
    -3.91141
    -3.12683
    -2.88892
    -2.28150
    -1.43618
    -0.77308
     0.64930
     1.97043
     2.35007
     2.10710
     2.70440
     3.02329
     2.71452
     2.49686
     2.26402
     2.39057
     2.64872
     3.08404
     3.14478
     2.29439
     1.74771
     1.74771
     1.85907
     1.96031
     1.85907
     1.60092
     1.38326
     1.36301
     1.32758
     1.19091
     1.06437
     0.83658
     0.72522
     0.81634
     0.91251
     0.76572
     0.68979
     0.68979
     0.49238
     0.55818
     0.40127
     0.25447
     0.37090
     0.40127
     0.51769
     0.47213
     0.50757
     0.27978
     0.27978
     0.25954
     0.56325
     0.15324
     0.02669
     0.00644
     0.14818
     0.34559
     0.13805
     0.04188
     0.02163
    -0.13529
    -0.06442
    -0.21121
    -0.24159
    -0.33270
    -0.38332
    -0.57060
    -0.30233
    -0.42887
    -0.65159
    -0.42381
    -0.49468
    -0.49468
    -0.51999
    -0.43394
    -0.44912
    -0.11504
     1.68191
     0.27472
    -0.83888
    -0.67690
    -0.31245
    -0.13023
     0.20386
     0.42151
     0.05200
     0.01657
    -0.09479
    -0.29220
    -0.44406
    -0.42887
    -0.52505
    -0.55036
    -0.46937
    -0.47949
    -0.56048
    -0.49468
    -0.42381
    -0.59591
    -0.48455
    -0.24159
    -0.37319
    -0.43394
    -0.31751
    -0.28714
    -0.30233
    -0.21121
    -0.32257
    -0.19603
    -0.20615
    -0.32764
    -0.22134
    -0.15047
    -0.23146
    -0.33270
    -0.45924
    -0.13529
    -0.28208
    -0.60098
    -0.70727
    -0.85407
    -0.76295
    -0.32764
     0.32534
     0.61893
     0.10262
    -0.20109
    -0.20109
     0.01657
     0.42151
     0.98338
     1.28203
     1.37820
     1.43894
     1.17066
     0.85177
     0.28484
    -0.55036
    -1.49692
    -2.00310
    -2.47385
    -3.26350
    -3.44066
    -3.01041
    -2.94460
    -2.93448
    -3.09140
    -3.25844
    -3.37992
    -2.99522
    -2.68139
    -1.85631
    -1.06666
    -0.52505
     0.24941
     1.16054
     1.64141
     2.09192
     2.43612
     2.49686
     2.52217
     2.53230
     2.36526
     2.14760
     1.96031
     2.09192
     1.90463
     1.61611
     1.56549
     1.30733
     1.17066
     1.06437
     0.93782
     0.93782
     0.89733
     0.80621
     0.69991
     0.65436
     0.54806
     0.42658
     0.14311
     0.43164
     0.35065
     0.09250
     0.21398
     0.36077
     0.35571
     0.41645
     0.25447
     0.29497
     0.35065
     0.39114
     0.24435
     0.28484
     0.39114
     0.48226
     0.44176
     0.57843
     0.57843
     0.36583
     0.57337
     0.51769
     0.76066
     0.45695
     0.50757
     0.73535
     0.66448
     0.54300
     0.51263
     0.68979
     0.89226
     2.35007
     1.43388
    -0.43394
    -0.49468
    -0.14541
     0.40633
     0.60880
     0.53794
     0.14311
    -0.05936
    -0.17072
    -0.28208
    -0.44406
    -0.46431
    -0.49468
    -0.49974
    -0.56554
    -0.59591
    -0.64653
    -0.25171
    -0.44406
    -0.38332
    -0.20615
    -0.31751
    -0.30233
    -0.29220
    -0.29727
    -0.17072
    -0.17072
    -0.24159
    -0.33270
    -0.18591
    -0.18084
    -0.17072
    -0.32764
    -0.16566
    -0.22134
    -0.24665
    -0.27702
    -0.25171
    -0.45418
    -0.48455
    -0.51999
    -0.41369
    -0.35295
    -0.46431
    -0.50480
    -0.46937
    -0.36813
    -0.59591
    -0.76802
    -0.85913
    -0.76802
    -1.06666
    -0.80851
    -0.46431
     0.08743
     0.21398
    -0.20109
    -0.24159
    -0.00368
     0.21398
     0.45695
     0.64423
     0.90745
     0.94288
     1.00362
     0.66448
     0.54300
     0.10768
    -0.52505
    -0.81863
    -1.46149
    -2.22076
    -2.70670
    -2.60546
    -2.70163
    -2.66620
    -2.64595
    -3.15720
    -3.06609
    -2.88386
    -2.67126
    -2.77756
    -1.90187
    -1.61334
    -1.13247
    -0.44912
     0.09756
     0.56831
     0.83658
     1.08461
     1.41869
     1.50981
     1.47944
     1.29721
     1.33264
     1.39339
     1.21622
     1.12005
     1.18079
     1.02387
     0.86696
     0.90745
     0.86189
     0.84165
     0.77584
     0.64423
     0.62399
     0.61386
     0.44682
     0.28484
     0.31015
     0.40633
     0.28991
     0.22916
     0.20386
     0.27472
     0.03175
     0.17348
     0.01151
     0.02163
    -0.03911
    -0.05430
    -0.01380
     0.12287
     0.17348
     0.08743
    -0.04417
    -0.01380
     0.08743
     0.02163
    -0.03911
     0.26966
    -0.04417
     0.07225
     0.16336
     0.10768
     0.06719
    -0.07961
    -0.10998
    -0.01887
     0.00644
    -0.09985
    -0.15047
    -0.20615
    -0.23652
    -0.19603
    -0.35295
    -0.18591
    -0.36813
    -0.37825
    -0.29220
    -0.43900
    -0.32257
    -0.47443
    -0.35801
    -0.18591
     0.06719
