# Supplementary material for: Software algorithm and hardware design for real-time implementation of new spectral estimator
Source: Biomed Eng Online. 2014 May 9;13:61. doi: 10.1186/1475-925X-13-61 (PMC4057578; doi:10.1186/1475-925X-13-61)
Supplement: Additional file 2 — txtfiles.zip. [file 1475-925X-13-61-S2.zip › FILE011.TXT]

     0.01579
    -0.02494
     0.03080
     0.00293
    -0.00136
    -0.01422
    -0.02494
     0.00293
    -0.03995
     0.01150
    -0.09140
    -0.03566
    -0.00136
    -0.03995
    -0.02280
    -0.04638
    -0.07640
    -0.11284
    -0.07640
    -0.00994
    -0.02709
    -0.05710
    -0.03781
    -0.03352
     0.00078
    -0.00565
    -0.02065
     0.00936
     0.03723
     0.08011
     0.07796
     0.11227
     0.10584
     0.09512
     0.05009
     0.18516
     0.11012
     0.11441
     0.14871
     0.13156
     0.17444
     0.20231
     0.17230
     0.18945
     0.21089
     0.24733
     0.21946
     0.25591
     0.23876
     0.22161
     0.18302
     0.29236
     0.24733
     0.21089
     0.17230
     0.09512
     0.07368
     0.06296
    -0.00994
    -0.06782
    -0.05710
    -0.12999
    -0.29507
    -0.34224
    -0.37654
    -0.41942
    -0.57164
    -0.53090
    -0.55878
    -0.63810
    -0.58665
    -0.68098
    -0.77317
    -0.92967
    -1.11619
    -1.31343
    -1.49995
    -1.46136
    -1.63287
    -2.00806
    -2.29105
    -2.59334
    -3.26653
    -3.64386
    -3.71032
    -3.77035
    -3.76392
    -3.70603
    -3.63099
    -3.70603
    -3.21079
    -2.38967
    -1.77866
    -1.65002
    -1.16550
    -0.42585
     0.27520
     1.40290
     2.62921
     3.65186
     4.02704
     3.83838
     3.80193
     3.84481
     3.97130
     4.10851
     4.04419
     3.95200
     3.55967
     2.95509
     2.58205
     2.19614
     1.53368
     1.02772
     0.76401
     0.33095
     0.19588
     0.20660
    -0.08283
    -0.04209
    -0.25005
    -0.26077
    -0.21789
    -0.28221
    -0.01637
     0.13371
     0.00722
    -0.09569
    -0.07211
    -0.01208
     0.01150
    -0.10212
    -0.05281
     0.20660
     0.14657
     0.15729
     0.38240
     0.24305
     0.07582
     0.13156
     0.16586
     0.23661
     0.19588
     0.28164
     0.27092
     0.32451
     0.27306
     0.22161
     0.04581
     0.07153
    -0.01637
    -0.02923
    -0.01208
    -0.08068
    -0.06996
    -0.08497
    -0.12571
    -0.11284
    -0.19217
    -0.15572
    -0.24362
    -0.23719
    -0.22647
    -0.18145
    -0.21361
    -0.11499
    -0.10856
    -0.13643
    -0.06353
    -0.07211
    -0.06353
    -0.02494
    -0.02709
     0.05009
     0.05438
     0.05224
     0.04152
     0.03723
     0.04581
     0.11656
    -0.01208
     0.06510
     0.09726
     0.03937
     0.08011
     0.09940
     0.07368
     0.08868
     0.06510
     0.11441
     0.12513
     0.07153
     0.04795
     0.08011
     0.04795
     0.07153
     0.01365
    -0.03781
     0.06939
    -0.05281
    -0.03352
    -0.02494
    -0.07211
    -0.13428
    -0.14286
    -0.20503
    -0.16644
    -0.17502
    -0.25863
    -0.30151
    -0.31866
    -0.32509
    -0.40227
    -0.58236
    -0.65096
    -0.87822
    -0.95969
    -0.98112
    -1.02615
    -1.32415
    -1.55355
    -1.96089
    -1.99090
    -2.02735
    -2.14312
    -2.63836
    -2.84418
    -3.07358
    -3.25581
    -3.02856
    -2.85061
    -2.53974
    -2.24603
    -1.95660
    -1.54497
    -1.26841
    -1.29199
    -1.01543
    -0.12356
     0.66754
     1.33858
     1.55083
     1.85741
     2.28190
     2.71068
     2.79429
     2.86933
     3.05585
     2.94222
     2.86933
     2.80287
     2.67852
     2.42340
     2.17042
     1.98390
     1.78237
     1.57227
     1.30428
     1.06631
     0.83048
     0.71899
     0.51961
     0.42099
     0.38454
     0.25805
     0.22804
     0.22161
     0.17230
     0.14657
     0.10584
     0.13156
     0.12513
     0.10798
     0.13371
     0.11012
     0.12513
     0.19159
     0.16586
     0.18302
     0.25377
     0.27092
     0.25377
     0.23661
     0.18730
     0.18730
     0.14871
     0.12084
     0.11870
     0.17873
     0.21303
     0.15300
     0.12299
     0.10369
     0.09726
     0.00507
     0.06939
     0.03723
     0.06081
     0.08654
     0.17015
     0.14228
     0.17444
     0.11870
     0.15086
     0.16372
     0.24090
     0.17873
     0.16586
     0.12727
     0.18945
     0.13156
     0.17444
     0.19802
     0.05867
     0.12299
     0.09083
     0.06081
     0.03723
     0.03294
    -0.01851
     0.05438
     0.03937
     0.06081
     0.00293
     0.04152
     0.02008
     0.06081
     0.01579
     0.12299
     0.08225
     0.04795
     0.07153
     0.07582
     0.05224
     0.05009
    -0.02494
     0.02222
     0.01150
     0.00293
    -0.02280
    -0.09784
    -0.12142
    -0.11499
    -0.19002
    -0.16430
    -0.25863
    -0.26935
    -0.29293
    -0.38512
    -0.35082
    -0.43228
    -0.49660
    -0.55878
    -0.54591
    -0.65311
    -0.72814
    -0.85249
    -1.09046
    -1.31772
    -1.43349
    -1.48494
    -1.65431
    -2.00162
    -2.12597
    -2.20101
    -2.82060
    -3.18720
    -3.60527
    -4.14982
    -4.22057
    -3.76606
    -3.56024
    -3.17220
    -2.68339
    -2.15599
    -1.56427
    -1.23839
    -0.81819
    -0.34438
     0.77473
     1.70090
     2.25617
     2.75570
     3.09658
     3.35385
     3.93271
     4.12995
     4.05920
     3.99917
     3.71403
     3.22093
     2.79429
     2.44913
     2.23045
     1.65159
     1.27855
     1.04915
     0.69970
     0.49174
     0.33523
     0.14228
     0.09940
     0.06510
    -0.02709
    -0.14071
    -0.09355
    -0.15143
    -0.17073
    -0.12142
    -0.05281
    -0.10427
    -0.01208
    -0.00136
    -0.07854
    -0.04638
    -0.10427
    -0.09355
    -0.12999
    -0.05281
    -0.01851
    -0.03352
     0.02222
     0.02651
     0.03080
     0.06725
     0.11656
     0.11870
     0.06081
    -0.01851
    -0.08283
    -0.06996
     0.02651
    -0.00565
    -0.00136
     0.05224
     0.07368
     0.05438
    -0.01208
     0.02222
     0.01365
    -0.03781
    -0.02923
     0.12084
     0.08868
     0.06510
     0.11656
     0.09083
     0.14228
     0.14228
     0.18945
     0.19588
     0.17658
     0.21303
     0.23876
     0.16586
     0.11227
     0.07796
     0.02008
     0.15300
     0.09297
     0.04366
     0.10584
     0.06081
     0.04581
    -0.00565
    -0.01208
     0.02865
     0.05009
    -0.00565
     0.02008
     0.03294
    -0.01208
     0.00936
    -0.04424
     0.04795
     0.06725
    -0.02065
    -0.00994
    -0.00994
    -0.00136
    -0.02494
    -0.05925
    -0.03781
    -0.07211
    -0.05710
    -0.09998
    -0.16644
    -0.20503
    -0.20289
    -0.31437
    -0.23933
    -0.27578
    -0.40870
    -0.51161
    -0.64453
    -0.78603
    -0.90823
    -1.14835
    -1.33487
    -1.40347
    -1.40776
    -1.56427
    -1.63716
    -1.86013
    -2.06809
    -1.99519
    -1.84298
    -1.97804
    -2.24817
    -2.88491
    -3.66315
    -3.69317
    -3.47234
    -3.34157
    -3.54524
    -3.76820
    -3.72747
    -2.74985
    -1.22339
    -0.11713
     0.29021
     0.64610
     1.13920
     1.44792
     1.80595
     2.23473
     3.09873
     4.01632
     4.46011
     4.46011
     4.46011
     4.46011
     4.38936
     3.84266
     3.22093
     2.75999
     2.17256
     1.58942
     1.07059
     0.78117
     0.45529
     0.16372
     0.05438
    -0.14500
    -0.22433
    -0.14071
    -0.10856
    -0.22004
    -0.19860
    -0.19217
    -0.20932
    -0.23933
    -0.18574
    -0.23505
    -0.20289
    -0.09355
     0.04366
     0.08440
     0.08868
     0.02008
    -0.05496
     0.03509
     0.04581
     0.15729
     0.20017
     0.24090
     0.26877
     0.13799
     0.14014
     0.14228
     0.07582
     0.00293
     0.15515
     0.14443
     0.15300
     0.18302
     0.18087
     0.13799
     0.13799
     0.12727
     0.12942
     0.09083
     0.09297
     0.20017
     0.18516
     0.19159
     0.12942
     0.12084
     0.26877
     0.29021
     0.22375
     0.26020
     0.22375
     0.24090
     0.25162
     0.22804
     0.23876
     0.27306
     0.24519
     0.21303
     0.29021
     0.38026
     0.32023
     0.29021
     0.34810
     0.40813
     0.34810
     0.44457
     0.45529
     0.46816
     0.51961
     0.44886
     0.49174
     0.49388
     0.42957
     0.38669
     0.37168
     0.39526
     0.27306
     0.15086
    -0.04638
     0.02222
    -0.17502
    -0.37440
    -0.59308
    -0.75387
    -0.96826
    -1.10333
    -1.26198
    -1.41848
    -1.45064
    -1.44206
    -1.59214
    -1.78938
    -1.92659
    -2.04665
    -2.17742
    -2.00162
    -1.92873
    -1.86227
    -1.89872
    -2.04021
    -2.35751
    -2.73913
    -2.86991
    -3.23223
    -3.59883
    -3.81322
    -3.69960
    -3.84967
    -4.31919
    -4.31919
    -4.21414
    -3.80251
    -3.27510
    -2.47114
    -1.55140
    -1.27270
    -0.88465
    -0.57593
     0.20874
     1.08774
     1.83597
     2.46199
     2.76428
     3.17805
     3.60898
     3.83409
     3.80836
     3.73761
     3.67973
     3.22093
     2.69996
     2.20472
     2.04607
     1.97747
     1.59799
     1.40075
     1.36431
     1.18851
     1.01700
     0.92052
     0.90122
     0.79189
     0.74686
     0.57964
     0.76616
     0.94625
     0.99984
     0.84334
     0.65253
     0.67611
     0.74686
     0.54534
     0.56678
     0.36525
     0.18087
     0.31808
     0.29450
     0.23876
     0.23876
    -0.03566
    -0.12571
    -0.28007
    -0.34224
    -0.26077
    -0.15572
    -0.09140
    -0.05925
    -0.09998
    -0.01851
     0.03509
     0.20231
     0.29021
     0.42313
     0.44886
     0.41885
     0.39312
     0.24733
     0.11441
     0.02437
     0.07796
     0.17015
     0.11012
     0.11012
     0.06510
     0.08225
     0.13371
     0.04795
    -0.06139
    -0.13857
    -0.17502
    -0.26720
    -0.23719
    -0.16430
    -0.09784
    -0.17073
    -0.16215
    -0.08068
    -0.00350
    -0.08712
    -0.17502
    -0.27149
    -0.24577
    -0.18145
    -0.17716
    -0.18145
    -0.12999
    -0.12571
    -0.08068
    -0.04424
     0.15515
     0.13799
     0.16158
     0.26020
     0.25805
     0.27092
     0.27306
     0.32880
     0.37811
     0.30093
     0.28164
     0.31594
     0.17873
     0.07368
    -0.00565
    -0.20717
    -0.35296
    -0.60165
    -0.87393
    -0.92538
    -1.07760
    -1.13763
    -1.31986
    -1.51710
    -1.65860
    -1.48280
    -1.54068
    -1.63716
    -1.73364
    -1.71863
    -1.57499
    -1.44850
    -1.29414
    -1.37560
    -1.48494
    -1.56427
    -1.77437
    -2.20744
    -2.39396
    -2.27390
    -1.94374
    -1.55140
    -1.29199
    -1.16764
    -1.23625
    -1.15907
    -1.19980
    -1.13549
    -0.73458
     0.01150
     0.47030
     0.90551
     1.08774
     1.25497
     1.45650
     1.37503
     1.56369
     1.86598
     2.17471
     2.11253
     1.89600
     1.83382
     1.75236
     1.64730
     1.57227
     1.58942
     1.47579
     1.40075
     1.46936
     1.48222
     1.45006
     1.29356
     1.13705
     1.03200
     0.97841
     0.86263
     0.81332
     0.79832
     0.90551
     0.80046
     0.47030
     0.49388
     0.52175
     0.24305
     0.07368
     0.17873
     0.03080
     0.13371
     0.11012
     0.03080
     0.07582
    -0.13428
    -0.30579
    -0.37654
    -0.31223
    -0.24791
    -0.09998
     0.10584
     0.12299
     0.07796
     0.08868
     0.13156
     0.07153
     0.12084
     0.30736
     0.35453
     0.55820
     0.62680
     0.70399
     0.72114
     0.62680
     0.32666
     0.25805
     0.11227
     0.06510
    -0.06139
     0.08011
     0.27735
     0.23233
     0.12299
    -0.05281
    -0.29722
    -0.38726
    -0.28436
    -0.12571
    -0.06139
    -0.19431
    -0.20503
     0.00936
    -0.03995
     0.11870
     0.06939
     0.04366
     0.02437
     0.07153
     0.05009
     0.04152
    -0.03781
    -0.07854
    -0.05496
    -0.01637
    -0.03995
    -0.07640
    -0.11499
    -0.17287
    -0.26077
    -0.12785
    -0.07211
     0.04795
     0.11227
     0.06296
     0.12084
     0.15729
     0.05867
     0.00936
     0.00722
     0.05009
     0.06296
     0.14014
     0.13585
     0.07153
    -0.00565
    -0.13428
    -0.02494
    -0.08926
    -0.14286
    -0.30151
    -0.42585
    -0.53734
    -0.73672
    -0.95111
    -1.10118
    -1.27698
    -1.42706
    -1.78938
    -2.02949
    -2.40039
    -2.89563
    -3.12289
    -3.11431
    -3.08430
    -3.26438
    -3.31584
    -3.18077
    -2.98996
    -2.68767
    -2.35537
    -2.25675
    -2.13455
    -1.78723
    -1.18051
    -0.46230
    -0.08068
     0.10369
     0.36739
     0.89908
     0.99770
     1.16921
     1.36002
     1.68589
     1.79952
     1.72663
     1.73520
     1.65374
     1.65374
     1.71591
     1.76522
     1.90457
     1.73520
     1.60871
     1.51224
     1.45650
     1.23567
     1.12848
     1.19923
     0.92052
     0.72328
     0.59250
     0.64610
     0.51532
     0.40813
     0.35453
     0.32666
     0.19159
    -0.05496
    -0.22433
    -0.18574
    -0.14286
    -0.05067
    -0.09569
     0.00293
     0.02008
     0.08011
     0.05438
     0.03937
     0.17015
     0.14443
     0.18730
     0.18945
     0.20660
     0.29879
     0.26020
     0.33309
     0.29664
     0.37597
     0.38026
     0.34167
     0.27949
     0.18516
     0.03294
    -0.00994
     0.09297
     0.30522
     0.35882
     0.39526
     0.45744
     0.58393
     0.59465
     0.41027
     0.30093
     0.33952
     0.21732
     0.02651
     0.30307
     0.42313
     0.63752
     0.57106
     0.38883
     0.03937
    -0.10641
    -0.04209
    -0.05925
    -0.10427
    -0.18788
    -0.27364
    -0.28221
    -0.18788
     0.04152
     0.00507
     0.02222
     0.01579
     0.07368
    -0.01637
    -0.04853
    -0.14500
    -0.19217
    -0.13857
    -0.05067
    -0.00779
    -0.06568
    -0.04853
    -0.17930
    -0.23933
    -0.14071
    -0.18788
    -0.16215
    -0.11499
    -0.14715
    -0.11284
    -0.07211
    -0.05496
    -0.04424
    -0.07211
    -0.04853
     0.05009
     0.12942
     0.09083
    -0.00136
    -0.06996
     0.01150
     0.01579
    -0.13857
    -0.23505
    -0.50732
    -0.68098
    -0.66168
    -0.68955
    -0.83320
    -1.21695
    -1.45707
    -1.89228
    -1.93088
    -2.06165
    -2.40039
    -2.74556
    -2.82060
    -2.60621
    -2.43684
    -2.32107
    -2.21387
    -2.16242
    -2.35537
    -2.36609
    -2.32107
    -1.79795
    -0.97041
    -0.44300
     0.01794
     0.12942
     0.24948
     0.39098
     0.54962
     0.93982
     1.23139
     1.56584
     1.77808
     1.88742
     1.91958
     1.97103
     1.90243
     2.02892
     2.03964
     2.01177
     1.88957
     1.87027
     1.70948
     1.59585
     1.41362
     1.39861
     1.31500
     1.12848
     1.05130
     0.89265
     0.82619
     0.81118
     0.71685
     0.59465
     0.59036
     0.53247
     0.39526
     0.39312
     0.35453
     0.38669
     0.33738
     0.42313
     0.46387
     0.38240
     0.34381
     0.26877
     0.17444
     0.09726
     0.06939
     0.21303
     0.17873
     0.18516
     0.12513
     0.11012
     0.14228
     0.15729
     0.10155
     0.18087
     0.20231
     0.10155
     0.10584
     0.09512
     0.05009
     0.04152
     0.14443
     0.12942
     0.16158
     0.14657
     0.12942
     0.11227
     0.13371
     0.07368
     0.05653
     0.02651
     0.13799
     0.08440
     0.18516
     0.25162
     0.27735
     0.24948
     0.21303
     0.15729
     0.16372
     0.23876
     0.20231
     0.21303
     0.18516
     0.16158
     0.19374
     0.09940
     0.23233
     0.10369
     0.03937
     0.08225
     0.06939
     0.02437
     0.02008
    -0.01637
    -0.01422
     0.06725
     0.13156
     0.10155
     0.09726
     0.06081
     0.03509
    -0.06139
     0.11227
     0.05867
     0.04795
     0.07582
     0.07796
     0.15515
     0.09512
     0.03294
     0.01794
     0.04581
    -0.02065
    -0.01851
    -0.11070
    -0.14071
    -0.21789
    -0.43657
    -0.53734
    -0.52447
    -0.77317
    -0.92110
    -1.02186
    -1.09690
    -1.27270
    -1.45707
    -1.60929
    -1.71863
    -1.74864
    -1.71863
    -1.96303
    -2.08524
    -2.42397
    -3.03284
    -3.43590
    -3.79179
    -3.80251
    -2.82060
    -1.46350
    -1.33701
    -1.71863
    -1.65431
    -1.84512
    -1.53854
    -1.03043
    -0.41513
     0.48102
     1.26998
     1.76736
     1.85955
     2.16399
     2.42769
     2.50915
     2.58634
     2.83074
     2.65065
     2.60134
     2.18114
     1.90457
     1.91100
     1.76093
     1.61729
     1.46078
     1.21852
     0.98484
     0.76401
     0.72328
     0.74686
     0.64396
     0.47030
     0.38026
     0.26020
     0.27735
     0.20660
     0.17015
     0.17015
     0.16801
     0.16586
     0.10155
     0.04581
     0.00507
     0.01794
    -0.03995
    -0.03995
     0.05224
    -0.04209
     0.09512
     0.16372
     0.10584
     0.16372
     0.11012
     0.14228
     0.14871
     0.05224
     0.06081
     0.06510
     0.09726
     0.10155
     0.06510
    -0.05067
     0.09297
     0.02222
     0.05438
     0.05653
     0.01579
    -0.01208
    -0.03566
    -0.03137
     0.00507
     0.04366
     0.10584
     0.22375
     0.23876
     0.28807
     0.28378
     0.16372
     0.19159
     0.06939
     0.07796
     0.18516
     0.29450
     0.27949
     0.18945
     0.15515
     0.14871
     0.19374
     0.16586
     0.09297
     0.05009
     0.05867
     0.03080
     0.01794
     0.09726
     0.11441
     0.02222
     0.04366
     0.09726
     0.11441
     0.12084
     0.04152
     0.01794
     0.11656
     0.13156
     0.11870
     0.19159
     0.18945
     0.20231
     0.21946
     0.28164
     0.39955
     0.28164
     0.23661
     0.37168
     0.37597
     0.38026
     0.39312
     0.36739
     0.24519
     0.17230
     0.06081
    -0.12356
    -0.38512
    -0.61452
    -0.75601
    -0.97041
    -1.18908
    -1.54068
    -1.74007
    -2.05522
    -2.23531
    -2.24817
    -2.31892
    -2.32107
    -2.34465
    -2.16670
    -2.06380
    -2.12811
    -2.51616
    -3.14861
    -3.48092
    -3.29654
    -2.73913
    -1.49781
    -0.80961
    -0.49231
    -0.47302
    -1.11405
    -1.21267
    -0.80747
    -0.20289
     0.89479
     0.87550
     0.94625
     1.22067
     1.74378
     2.12540
     2.33764
     2.45127
     2.37838
     2.20258
     2.17042
     1.99033
     1.84026
     1.77594
     1.66446
     1.49509
     1.31929
     1.23567
     1.15849
     1.20137
     1.48008
     1.06416
     0.73829
     0.65682
     0.63324
     0.54962
     0.48102
     0.57964
     0.69112
     0.68255
     0.40813
     0.35238
     0.40813
     0.27735
     0.23447
     0.21732
     0.15086
     0.09512
     0.06939
     0.05653
     0.31379
     0.39098
     0.25377
     0.12299
     0.03294
     0.06939
     0.13799
     0.19802
     0.15515
     0.20017
     0.25162
     0.25591
     0.26663
     0.27306
     0.24519
     0.13585
     0.23447
     0.27949
     0.14871
     0.09726
    -0.03566
    -0.09998
    -0.03781
    -0.09569
    -0.06996
    -0.00779
    -0.06139
    -0.12356
    -0.08497
    -0.16001
    -0.19002
    -0.15143
    -0.16644
    -0.02923
     0.03723
     0.03937
     0.13585
     0.12299
     0.07368
     0.10369
     0.13585
     0.18087
     0.18087
     0.15729
     0.15086
     0.17230
     0.21089
     0.16586
     0.08011
     0.19374
     0.15729
     0.15300
     0.23447
     0.21303
     0.27735
     0.27092
     0.27735
     0.35238
     0.35024
     0.38883
     0.40598
     0.44028
     0.42099
     0.41456
     0.32023
     0.38026
     0.40813
     0.27949
     0.22589
     0.18945
     0.18087
     0.10798
    -0.02065
    -0.07211
    -0.09355
    -0.19431
    -0.40013
    -0.42157
    -0.55878
    -0.77317
    -0.91466
    -1.03472
    -0.88036
    -1.15264
    -1.53425
    -1.81939
    -2.06165
    -2.18171
    -2.38538
    -2.48400
    -2.51831
    -2.88491
    -2.65552
    -2.17957
    -2.32750
    -2.71983
    -3.41660
    -3.72318
    -3.44876
    -2.17528
    -0.87179
    -0.56735
    -0.83534
    -1.32844
    -1.32844
    -0.96397
    -0.65525
     0.02437
     0.77902
     1.11347
     1.45650
     1.56584
     1.43291
     1.51653
     1.56369
     1.52510
     1.39218
     1.50366
     1.75450
     1.77379
     1.74592
     1.75664
     1.69447
     1.21209
     1.26569
     1.22495
     1.13277
     1.02128
     1.01914
     0.89479
     0.92910
     0.99127
     0.95482
     0.98912
     0.98269
     0.87121
     0.79189
     0.69755
     0.57321
     0.68040
     0.68898
     0.69541
     0.68683
     0.61823
     0.51747
     0.41456
     0.27735
     0.41241
     0.30093
     0.29021
     0.23661
     0.12084
     0.10798
     0.06939
     0.10584
     0.15086
     0.06296
     0.10155
     0.12084
     0.15729
     0.16801
    -0.11713
    -0.20074
     0.01150
     0.11012
     0.18516
     0.14871
     0.09297
     0.14657
     0.15515
     0.17873
     0.38669
     0.24090
    -0.01208
     0.11656
     0.26877
     0.18730
    -0.02280
    -0.21575
     0.13799
     0.17873
     0.12299
     0.01579
    -0.11499
    -0.22861
    -0.18145
    -0.15358
    -0.16215
    -0.14929
    -0.28436
    -0.22861
    -0.19646
    -0.13214
    -0.08926
    -0.19217
    -0.10427
    -0.01422
     0.01365
     0.01579
    -0.03352
    -0.00994
    -0.00565
     0.00293
     0.08654
     0.17015
     0.21946
     0.22375
     0.20874
     0.22375
     0.23018
     0.29021
     0.27092
     0.33095
     0.19802
     0.21732
     0.28592
     0.23661
     0.21946
     0.14443
     0.12727
     0.10369
     0.13799
     0.16801
     0.09083
     0.15086
     0.00507
    -0.03995
    -0.13857
    -0.18574
    -0.29293
    -0.36582
    -0.41942
    -0.54162
    -0.62738
    -0.84391
    -0.79889
    -0.85678
    -1.16979
    -1.53211
    -1.82368
    -1.94374
    -2.01020
    -2.01449
    -2.02521
    -1.65431
    -1.46779
    -2.19672
    -3.01569
    -3.56882
    -3.15290
    -2.26532
    -1.78723
    -1.48923
    -1.44850
    -1.29628
    -0.99184
    -0.87393
    -0.59093
    -0.22647
     0.12513
     0.65039
     1.13277
     1.33215
     1.68589
     1.95817
     1.98819
     2.02463
     2.14683
     2.11253
     2.16184
     2.13397
     1.98175
     1.81238
     1.71162
     1.54440
     1.45650
     1.28927
     1.29999
     1.17350
     1.14777
     1.13491
     1.12205
     0.94625
     0.81332
     0.71470
     0.71042
     0.71042
     0.68683
     0.56463
     0.55606
     0.50675
     0.45958
     0.41885
     0.47459
     0.40598
     0.30951
     0.32237
     0.23876
     0.22375
     0.20017
     0.22804
     0.24519
     0.16372
     0.18087
     0.17873
     0.18945
     0.15943
     0.16586
     0.11656
     0.16586
     0.13585
     0.06725
     0.09512
     0.09940
     0.08654
     0.11012
     0.04152
     0.10798
     0.12084
     0.20017
     0.14228
     0.07153
     0.06296
     0.08225
     0.03937
     0.06939
     0.17230
     0.10369
     0.13585
     0.12942
     0.13585
     0.10584
     0.08225
     0.09297
     0.16158
     0.14871
     0.13799
     0.09940
     0.18516
     0.20017
     0.18302
     0.17444
     0.20660
     0.17658
     0.20446
     0.26663
     0.25162
     0.23876
     0.17015
     0.12727
     0.25377
     0.27092
     0.23447
     0.13371
     0.08225
     0.08011
     0.09297
     0.06081
     0.12727
     0.06081
    -0.01422
     0.03509
     0.01794
    -0.00565
    -0.08068
    -0.04853
    -0.13428
    -0.03995
    -0.02494
    -0.01851
    -0.03137
    -0.05281
    -0.05496
    -0.12142
    -0.01208
     0.03080
    -0.14929
    -0.10427
    -0.07211
    -0.12142
    -0.13643
    -0.16215
    -0.14500
    -0.08926
    -0.09355
    -0.14071
    -0.21575
    -0.20289
    -0.34867
    -0.49875
    -0.55878
    -0.48159
    -0.56306
    -0.59737
    -0.76245
    -0.92753
    -0.95111
    -1.05402
    -1.20838
    -1.32201
    -2.17099
    -3.27939
    -3.79607
    -3.70389
    -3.10788
    -2.71554
    -2.70911
    -2.42397
    -2.26104
    -2.42397
    -2.53546
    -2.52903
    -2.17314
    -1.34344
    -0.43228
     0.51318
     1.15206
     1.49080
     1.74378
     1.96246
     2.24545
     2.36122
     2.43626
     2.42340
     2.48128
     2.26689
     2.11039
     2.11896
     1.93459
     1.96246
     1.69018
     1.16064
     0.89908
     0.97197
     1.18208
     1.00199
     0.65468
     0.45100
     0.34381
     0.56892
     0.54748
     0.31165
     0.10798
     0.12727
     0.25162
     0.39526
     0.02651
    -0.14286
    -0.12142
    -0.15143
    -0.18359
    -0.11927
     0.15515
     0.22589
     0.27520
     0.22161
     0.19374
     0.15729
     0.17658
     0.16372
     0.17230
     0.18516
     0.26234
     0.29664
     0.28164
     0.19802
     0.18730
     0.07582
     0.08654
    -0.03995
    -0.08712
    -0.20503
    -0.03781
    -0.04209
    -0.05496
    -0.08068
    -0.08283
    -0.05925
    -0.06996
    -0.08497
    -0.04209
    -0.06139
    -0.03352
    -0.03566
     0.02222
    -0.00779
    -0.00136
    -0.06568
     0.06725
     0.12084
     0.08440
     0.16372
     0.13799
     0.15515
     0.11227
     0.13371
     0.10369
     0.12942
     0.18302
     0.13799
     0.11012
     0.14657
     0.14014
     0.05438
     0.08225
     0.14228
     0.02865
     0.04152
     0.08654
     0.05224
     0.00722
    -0.00565
     0.00722
     0.07368
     0.04795
     0.12084
     0.07582
     0.05653
    -0.00136
     0.05009
     0.00936
     0.13156
     0.06510
    -0.00350
     0.06081
     0.03294
     0.04795
     0.06081
     0.01794
     0.00078
    -0.00779
     0.00078
    -0.06353
    -0.06353
    -0.15143
    -0.17716
    -0.32295
    -0.26720
    -0.33795
    -0.50947
    -0.60380
    -0.77531
    -0.87393
    -0.77745
    -0.80318
    -0.92538
    -0.87822
    -0.89966
    -0.93610
    -1.07331
    -1.43349
    -1.69076
    -2.34251
    -2.85061
    -2.98996
    -2.81416
    -2.18171
    -1.96089
    -2.55261
    -2.87419
    -2.90206
    -2.31678
    -1.60286
    -1.65002
    -2.03593
    -1.99305
    -1.27913
    -0.23076
     0.59250
     0.87121
     1.15206
     1.18422
     1.38789
     1.76093
     1.87885
     1.97747
     2.18542
     2.38481
     2.11253
     1.96675
     2.17256
     1.90886
     1.58727
     1.62801
     1.71377
     1.73735
     1.69876
     1.51867
     1.14563
     0.97626
     0.95911
     0.90337
     0.72542
     0.62466
     0.63538
     0.57106
     0.67183
     0.62037
     0.57321
     0.51747
     0.34381
     0.29236
     0.35024
     0.39098
     0.51532
     0.56249
     0.55391
     0.53890
     0.55177
     0.54319
     0.60108
     0.45529
     0.47673
     0.44672
     0.35238
     0.36525
     0.33095
     0.13585
     0.15729
     0.12727
     0.01579
     0.04366
    -0.02280
    -0.09355
    -0.15143
    -0.13643
    -0.14715
    -0.10641
    -0.19431
    -0.22647
    -0.15572
    -0.07640
    -0.04424
    -0.03781
    -0.02280
     0.05867
     0.04366
     0.05438
     0.05438
     0.02008
     0.03080
     0.04152
     0.11441
     0.17658
     0.20446
     0.12942
     0.07582
     0.06081
     0.11656
     0.09726
     0.07153
     0.16372
     0.12084
     0.09512
     0.20231
     0.16586
     0.15300
     0.13799
     0.18516
     0.17658
     0.20231
     0.15515
     0.15943
     0.14014
     0.16158
     0.14657
     0.09512
     0.14014
     0.12727
     0.08440
     0.13156
     0.08440
     0.08225
     0.08654
     0.08440
     0.06081
     0.08654
     0.12084
     0.10369
     0.11227
     0.12727
     0.08440
     0.02651
     0.00936
     0.12299
     0.02651
     0.05224
     0.04152
    -0.01422
     0.00936
    -0.02923
    -0.07211
    -0.13857
    -0.24577
    -0.29936
    -0.42800
    -0.50947
    -0.62309
    -0.79460
    -0.91038
    -1.02186
    -1.11619
    -1.23625
    -1.25340
    -1.31129
    -1.36060
    -1.56856
    -1.61572
    -2.00591
    -2.43041
    -2.71340
    -2.70268
    -2.44756
    -2.23960
    -2.00591
    -1.94803
    -2.03164
    -2.19672
    -2.56762
    -2.20530
    -1.61786
    -1.25126
    -1.13549
    -1.18908
    -0.88465
    -0.02709
     0.49817
     0.64610
     0.70827
     0.94839
     1.20352
     1.18636
     1.16493
     1.29570
     1.25068
     1.52939
     1.81453
     1.87241
     1.52725
     1.26783
     1.23353
     1.20566
     1.07059
     1.12205
     1.05344
     1.08774
     0.88193
     0.68898
     0.66754
     0.71256
     0.60537
     0.50460
     0.66968
     0.58393
     0.54748
     0.51961
     0.46816
     0.43171
     0.26663
     0.39312
     0.58821
     0.60322
     0.54962
     0.42313
     0.43171
     0.74043
     0.75330
     0.69541
     0.60322
     0.44243
     0.32666
     0.24733
     0.23661
     0.38454
     0.32666
     0.07796
     0.10584
     0.05438
    -0.12356
    -0.30794
    -0.30794
    -0.12571
    -0.04638
    -0.02280
    -0.06996
    -0.10427
    -0.07854
    -0.18788
    -0.16215
    -0.26935
    -0.27149
    -0.15572
    -0.09569
    -0.17073
    -0.20932
    -0.23719
    -0.38083
    -0.35939
    -0.35082
    -0.39798
    -0.39155
    -0.35510
    -0.34010
    -0.31866
    -0.29722
    -0.23290
    -0.06353
     0.00078
     0.02222
    -0.03781
     0.00936
     0.06939
     0.06296
     0.13156
     0.23447
     0.02437
     0.02651
     0.08225
     0.14443
     0.09512
     0.08440
    -0.01637
    -0.01637
    -0.00136
    -0.04209
    -0.16858
    -0.17502
    -0.21361
    -0.26935
    -0.37654
    -0.27149
    -0.27364
    -0.24791
    -0.25434
    -0.30151
    -0.34010
    -0.35725
    -0.31437
    -0.26292
    -0.30365
    -0.28007
    -0.27149
    -0.11927
    -0.13643
    -0.13857
    -0.18574
    -0.13428
    -0.13857
    -0.30579
    -0.36797
    -0.35510
    -0.43443
    -0.57807
    -0.73243
    -0.73672
    -0.74101
    -0.80104
    -0.94468
    -0.99828
    -1.09690
    -1.19337
    -1.22982
    -1.00471
    -0.88036
    -0.92538
    -0.91681
    -0.94468
    -0.88465
    -0.87179
    -0.72814
    -0.75601
    -0.59522
    -0.32723
    -0.05710
    -0.01851
    -0.00136
    -0.01637
     0.02865
     0.12513
     0.33523
     0.38454
     0.55606
     0.66540
     0.77688
     0.85620
     0.92481
     0.85620
     0.88622
     1.01914
     1.05987
     1.01914
     1.02772
     0.93767
     1.09418
     1.01700
     1.07488
     1.00199
     0.87979
     0.84977
     0.89265
     0.89908
     0.86907
     0.82619
     0.76616
     0.71899
     0.76830
     0.75544
     0.69327
     0.63967
     0.63752
     0.53676
     0.56249
     0.58607
     0.44672
     0.31379
     0.12727
     0.19588
     0.30522
    -0.04853
    -0.20932
    -0.05710
    -0.03781
     0.03294
    -0.07211
    -0.15358
    -0.23505
    -0.22861
    -0.13214
     0.12942
     0.17658
     0.23661
     0.32880
     0.33309
     0.41885
     0.53247
     0.63752
     0.61180
     0.45315
     0.32880
     0.21517
     0.25377
     0.24733
     0.17444
     0.05009
    -0.03352
    -0.20074
    -0.30579
    -0.33367
    -0.36368
    -0.33367
    -0.35510
    -0.40870
    -0.32295
    -0.25434
    -0.22433
    -0.16215
    -0.07425
    -0.01637
     0.06939
     0.04152
     0.15086
     0.15729
     0.12727
     0.20660
     0.20446
     0.28592
     0.21946
     0.19159
     0.19802
     0.23661
     0.28807
     0.29236
     0.26020
     0.26234
     0.26448
     0.23233
     0.25591
     0.38026
     0.25805
     0.28164
     0.28807
     0.31808
     0.35453
     0.34167
     0.27306
     0.23661
     0.28378
     0.30736
     0.26663
     0.27092
     0.19588
     0.11441
     0.08225
     0.21089
     0.12084
     0.06510
    -0.00350
    -0.06996
    -0.14929
    -0.21575
    -0.35939
    -0.45801
    -0.57593
    -0.61452
    -0.63596
    -0.62738
    -0.64239
    -0.68312
    -0.87393
    -0.91466
    -1.13120
    -1.43563
    -1.50424
    -1.75293
    -1.73578
    -1.68647
    -1.60715
    -1.52782
    -1.86441
    -2.62550
    -3.54524
    -3.93114
    -2.61049
    -1.71648
    -1.58142
    -1.58785
    -1.69505
    -1.67789
    -1.27913
    -0.67883
    -0.20289
     0.25377
     0.61609
     1.02986
     1.36002
     1.76093
     2.07823
     2.22187
     2.20043
     2.36337
     2.37194
     2.29905
     2.25403
     1.96460
     1.87456
     1.76093
     1.47579
     1.39218
     1.45435
     1.50795
     1.32786
     1.08560
     0.93553
     0.90766
     0.78760
     0.69755
     0.68255
     0.65039
     0.83048
     0.70613
     0.66754
     0.50460
     0.39098
     0.30307
     0.23661
     0.26877
     0.23233
     0.23661
     0.22375
     0.21089
     0.13156
     0.10155
     0.03294
    -0.02709
     0.04366
     0.09726
     0.00936
     0.10369
     0.03509
     0.04581
     0.06296
     0.12727
     0.19374
     0.16158
     0.20446
     0.21089
     0.20660
     0.20660
     0.22161
     0.12513
     0.14657
     0.19374
     0.00293
     0.05867
    -0.01851
    -0.02923
    -0.08497
    -0.04209
    -0.08926
    -0.05281
    -0.11499
    -0.15358
    -0.15786
    -0.14929
    -0.14500
    -0.16858
    -0.16858
    -0.08068
    -0.12571
    -0.08926
    -0.03995
    -0.06996
    -0.05281
    -0.06568
    -0.09784
    -0.05925
    -0.05281
    -0.03566
    -0.05067
    -0.03352
     0.00293
     0.00078
    -0.03781
     0.06939
     0.02865
    -0.00136
     0.04795
    -0.00994
     0.05009
     0.01794
    -0.02494
     0.06081
    -0.01208
    -0.00136
     0.00936
    -0.00136
     0.00507
    -0.06353
    -0.12999
    -0.10212
    -0.05496
    -0.21361
    -0.13643
    -0.22647
    -0.23076
    -0.32938
    -0.34010
    -0.37869
    -0.47088
    -0.52876
    -0.60594
    -0.65311
    -0.58879
    -0.62309
    -0.69384
    -0.81604
    -0.82033
    -1.03687
    -1.18480
    -1.41419
    -1.78509
    -1.79367
    -1.81296
    -1.76151
    -2.28676
    -2.85276
    -2.95566
    -2.76485
    -2.21816
    -1.78295
    -2.08524
    -2.57405
    -2.40897
    -1.75507
    -0.82033
    -0.41728
    -0.12142
     0.17658
     0.41456
     0.82833
     1.50581
     1.78880
     2.02249
     2.12540
     2.14469
     2.04178
     2.10610
     2.16399
     2.19614
     2.23259
     1.69233
     1.38789
     1.43291
     1.34287
     1.23139
     0.80689
     0.78760
     1.19494
     1.27426
     0.96769
     0.55177
     0.43600
     0.49817
     0.61609
     0.72971
     0.72542
     0.47244
     0.38454
     0.20446
     0.37168
     0.53890
     0.28807
     0.08654
     0.19802
     0.44243
     0.02651
    -0.08926
     0.15943
     0.20660
     0.14014
     0.21303
     0.31594
     0.17444
     0.16801
     0.08011
     0.05867
     0.07582
     0.08654
     0.14443
     0.19374
     0.12299
     0.09726
     0.07796
     0.16801
     0.17444
     0.09512
    -0.03781
     0.05009
     0.00293
     0.05438
     0.07796
     0.05438
     0.00293
     0.05438
     0.05224
     0.05867
    -0.06139
    -0.09998
    -0.12571
    -0.10856
    -0.03566
    -0.02494
    -0.10641
    -0.01208
    -0.03781
    -0.12785
    -0.05281
    -0.07854
    -0.05067
    -0.09569
    -0.13214
    -0.08497
     0.06725
     0.05867
    -0.03995
     0.02008
     0.02222
     0.06939
     0.08654
     0.11227
     0.19588
     0.12513
     0.15300
     0.21303
     0.21303
     0.20660
     0.15943
     0.11441
     0.16801
     0.20446
     0.12084
     0.06939
     0.08440
     0.07153
     0.03509
    -0.04424
     0.07796
    -0.06782
    -0.09784
    -0.14071
    -0.19646
    -0.20717
    -0.25648
    -0.33367
    -0.37226
    -0.40013
    -0.48159
    -0.62095
    -0.63810
    -0.62095
    -0.68098
    -0.65739
    -0.58665
    -0.81176
    -1.00685
    -1.11190
    -1.28770
    -1.46565
    -1.63930
    -2.09167
    -2.61693
    -2.83775
    -3.34157
    -3.87969
    -3.12074
    -3.00926
    -3.06286
    -2.66195
    -2.55904
    -2.66838
    -2.77343
    -2.73913
    -1.60071
    -0.66168
    -0.17716
     0.34167
     0.82619
     1.34930
     1.73520
     2.04607
     2.20043
     2.44913
     2.55418
     2.53488
     2.65280
     2.79429
     2.26046
     2.17256
     2.11253
     2.11468
     1.73092
     1.45435
     1.51438
     1.74592
     1.54868
     1.24854
     1.00628
     1.03415
     1.02128
     0.98484
     0.84977
     0.84977
     0.69755
     0.67183
     0.81547
     0.75758
     0.59893
     0.38883
     0.35238
     0.35667
     0.27092
     0.27949
     0.22804
     0.21517
     0.38240
     0.42742
     0.30522
     0.25591
     0.11012
     0.08868
     0.22589
     0.30093
     0.30093
     0.21303
     0.13799
     0.11227
     0.15086
     0.21732
     0.27949
     0.34167
     0.33738
     0.21089
     0.11012
     0.18730
     0.22375
     0.09083
     0.10584
     0.10155
     0.08011
     0.11441
     0.06296
     0.06510
     0.08225
     0.02651
    -0.01851
    -0.05067
    -0.08926
    -0.06568
    -0.11070
    -0.19217
    -0.09355
    -0.15358
    -0.12999
    -0.10212
    -0.06996
    -0.08068
    -0.05710
    -0.14500
    -0.11927
    -0.06353
    -0.07425
    -0.06139
    -0.05281
     0.03509
     0.01365
     0.01150
     0.21089
     0.16586
     0.21089
     0.21303
     0.27520
     0.28164
     0.28378
     0.33309
     0.25591
     0.24733
     0.26663
     0.25591
     0.21946
     0.14871
     0.12513
     0.04366
     0.08868
     0.02008
    -0.11927
    -0.12785
    -0.20503
    -0.23076
    -0.22861
    -0.38512
    -0.48374
    -0.54591
    -0.67455
    -0.77531
    -0.94039
    -1.10976
    -1.16121
    -1.10118
    -1.15693
    -1.10118
    -1.20195
    -1.30485
    -1.39275
    -1.51281
    -1.58356
    -1.60929
    -1.64359
    -1.72506
    -1.92016
    -1.93731
    -2.16027
    -2.30820
    -2.43255
    -2.40253
    -2.25032
    -1.87942
    -1.66503
    -1.55140
    -1.57284
    -1.30271
    -1.06259
    -0.94682
    -0.66597
    -0.03566
     0.36096
     0.70184
     1.04701
     1.46293
     1.79952
     1.90029
     1.78023
     2.00319
     1.75021
     1.67517
     1.95603
     1.75450
     1.78023
     1.79952
     1.58299
     1.23996
     1.12633
     1.06845
     0.89694
     1.00628
     1.01700
     0.85192
     0.68683
     0.62466
     0.52175
     0.37382
     0.55606
     0.61823
     0.63752
     0.62037
     0.48316
     0.57106
     0.58393
     0.64396
     0.44886
     0.47244
     0.42957
     0.61823
     0.67611
     0.79403
     0.88407
     0.78545
     0.80261
     0.74043
     0.74472
     0.87979
     0.87121
     0.75330
     0.70399
     0.43385
     0.41241
     0.67611
     0.66754
     0.71256
     0.57535
     0.35667
     0.21732
    -0.03352
    -0.20074
    -0.10212
    -0.03137
    -0.05496
    -0.08497
    -0.19860
    -0.20503
    -0.38297
    -0.46016
    -0.35082
    -0.26935
    -0.16215
    -0.11713
    -0.22004
    -0.23076
    -0.32295
    -0.39584
    -0.31866
    -0.29507
    -0.25648
    -0.25220
    -0.21789
    -0.22647
    -0.22861
    -0.21789
    -0.28007
    -0.28221
    -0.34438
    -0.30365
    -0.37226
    -0.25220
    -0.20289
    -0.19431
    -0.11070
    -0.06568
    -0.01422
     0.00293
     0.01579
     0.02222
     0.12299
     0.12084
     0.13371
     0.15515
     0.13799
     0.07368
     0.04795
     0.05653
     0.02222
    -0.05710
    -0.04638
    -0.02280
    -0.10212
    -0.16858
    -0.22433
    -0.28436
    -0.40013
    -0.48803
    -0.60594
    -0.65739
    -0.73672
    -0.82891
    -1.01543
    -1.13120
    -1.14621
    -1.34988
    -1.40776
    -1.39919
    -1.59643
    -1.84726
    -1.88157
    -1.71434
    -1.53211
    -1.72506
    -1.80438
    -1.80438
    -1.77866
    -1.77223
    -1.81296
    -1.62215
    -1.37132
    -1.12048
    -1.07974
    -0.81819
    -0.62738
    -0.48374
    -0.39798
    -0.29293
    -0.13214
     0.15729
     0.35882
     0.59679
     0.84763
     1.02557
     1.26783
     1.23996
     1.16707
     1.20780
     1.12848
     1.15635
     1.13062
     1.15206
     1.18208
     1.15635
     1.05773
     1.02772
     0.91623
     0.95911
     0.75544
     0.65039
     0.60751
     0.54748
     0.55606
     0.63538
     0.53247
     0.55606
     0.57535
     0.61823
     0.64181
     0.57964
     0.67611
     0.70613
     0.74258
     0.81547
     0.84763
     0.77688
     0.57321
     0.67826
     0.74043
     0.78545
     0.61609
     0.56034
     0.65039
     0.64396
     0.53890
     0.12942
     0.03509
    -0.00994
     0.06510
     0.18730
     0.15515
     0.14443
     0.05867
    -0.23076
    -0.48374
    -0.34224
    -0.29936
    -0.31437
    -0.37869
    -0.48588
    -0.56092
    -0.49875
    -0.43014
    -0.49017
    -0.50303
    -0.49017
    -0.58236
    -0.53734
    -0.46016
    -0.38512
    -0.37440
    -0.35939
    -0.31223
    -0.30365
    -0.17073
    -0.13214
    -0.06996
    -0.13214
    -0.13857
    -0.12142
    -0.11284
    -0.10427
    -0.08926
    -0.14715
    -0.08712
    -0.10427
    -0.02709
    -0.06139
     0.04366
     0.03080
     0.02437
     0.14228
     0.14014
     0.11656
     0.11441
     0.11012
     0.16372
     0.22161
     0.22375
     0.11227
     0.04581
     0.05867
     0.07153
     0.04152
     0.09512
     0.03509
    -0.00779
     0.05438
    -0.00779
    -0.03781
    -0.07425
    -0.17073
    -0.14286
    -0.10641
    -0.08712
    -0.20503
    -0.24148
    -0.20503
    -0.26935
    -0.37869
    -0.39155
    -0.39584
    -0.54162
    -0.53734
    -0.45158
    -0.50089
    -0.63596
    -0.74744
    -0.92110
    -1.10762
    -1.24054
    -1.30485
    -1.40562
    -1.46565
    -1.68218
    -2.00806
    -2.42183
    -2.56976
    -2.86991
    -3.01998
    -2.84204
    -2.41754
    -2.17314
    -1.58999
    -1.11190
    -1.10547
    -1.21910
    -1.02400
    -0.44729
     0.33523
     1.02772
     1.46078
     1.71162
     2.03750
     2.20258
     2.45341
     2.60777
     2.51344
     2.58848
     2.52845
     2.33121
     2.19186
     1.98819
     1.81453
     1.64302
     1.58299
     1.45650
     1.52081
     1.35145
     1.29570
     1.05773
     0.87121
     0.77902
     0.73614
     0.75758
     0.71470
     0.68898
     0.71899
     0.79832
     0.87979
     0.56249
     0.38240
     0.24090
     0.24733
     0.25805
     0.43600
     0.47244
     0.36310
     0.29879
     0.31808
     0.30951
     0.23018
     0.15300
     0.02222
     0.03294
     0.03509
     0.08654
     0.05653
     0.16586
     0.19159
     0.19588
     0.19159
     0.28807
     0.18087
     0.19802
     0.19374
     0.16586
     0.21303
     0.23233
     0.23876
     0.23447
     0.23447
     0.26663
     0.16801
     0.15515
     0.13585
     0.10369
    -0.01851
     0.09512
     0.06081
    -0.00136
     0.07582
     0.06081
     0.06081
     0.02865
     0.06081
     0.09083
     0.09940
     0.08654
     0.07582
     0.06725
     0.07796
     0.12084
     0.07582
     0.16158
     0.15515
     0.06510
     0.10584
     0.09512
     0.08654
     0.08868
     0.00507
     0.04581
     0.05009
     0.04795
     0.04152
     0.03080
     0.01365
     0.03723
    -0.05710
     0.02008
     0.06725
    -0.01851
    -0.05925
    -0.08283
    -0.06568
    -0.05067
    -0.06996
    -0.14500
    -0.14286
    -0.11499
    -0.09569
    -0.18359
    -0.18359
    -0.27792
    -0.28436
    -0.31651
    -0.18574
    -0.31866
    -0.39798
    -0.42585
    -0.50303
    -0.55663
    -0.62738
    -0.63167
    -0.64882
    -0.61023
    -0.58450
    -0.61880
    -0.59308
    -0.77745
    -1.06903
    -1.25983
    -1.44421
    -1.52139
    -1.52139
    -1.29842
    -1.48065
    -1.76579
    -2.62979
    -3.79179
    -4.31490
    -3.66315
    -2.06165
    -0.97684
    -1.01328
    -1.49566
    -2.13026
    -2.15599
    -1.47637
    -0.29079
     0.30951
     0.97412
     1.52725
     2.04821
     2.08252
     2.23045
     2.30334
     2.32263
     2.42769
     2.73855
     2.75785
     2.23473
     1.81024
     1.84883
     1.90029
     1.30642
     0.94625
     0.96340
     0.92266
     1.05987
     1.23353
     1.11562
     0.63752
     0.52604
     0.58821
     0.68255
     0.74258
     0.78974
     0.89479
     0.99770
     0.66540
     0.36310
     0.29021
     0.24948
     0.50246
     0.54105
     0.50460
     0.39312
     0.28592
     0.14871
     0.02651
     0.04366
     0.15086
     0.18087
     0.07153
    -0.03566
    -0.08712
    -0.02280
     0.04795
    -0.10641
    -0.03781
    -0.02065
    -0.02923
     0.00078
    -0.06353
    -0.11713
    -0.12571
    -0.13643
    -0.12999
    -0.10856
    -0.14071
    -0.16430
    -0.18359
    -0.14715
    -0.07211
    -0.16001
    -0.11927
    -0.15572
    -0.16644
    -0.14715
    -0.12785
    -0.14286
    -0.12571
    -0.08283
    -0.08712
    -0.06782
     0.01794
    -0.05925
    -0.01422
    -0.05281
     0.08225
     0.03294
     0.02437
     0.05009
     0.05867
     0.10369
     0.06296
     0.06296
     0.09297
     0.07796
     0.15086
     0.09297
     0.17658
     0.17015
     0.10584
     0.08440
     0.21303
     0.22589
     0.14871
     0.20446
     0.23447
     0.18730
     0.19588
     0.18516
     0.13371
     0.16586
     0.12513
     0.14871
     0.12727
     0.13156
     0.13156
     0.06725
     0.14014
     0.11656
    -0.01851
     0.05224
     0.03723
    -0.01851
    -0.02494
     0.01150
    -0.04638
    -0.02280
    -0.05496
    -0.06996
    -0.00565
    -0.06353
    -0.29722
    -0.44729
    -0.48803
    -0.49017
    -0.94897
    -1.68433
    -2.01878
    -2.11311
    -1.98662
    -1.95875
    -2.37466
    -2.35537
    -2.23531
    -2.23102
    -2.13883
    -1.86441
    -2.14527
    -2.41969
    -2.37252
    -2.11954
    -2.20744
    -2.71126
    -2.79273
    -2.11311
    -0.97684
     0.20660
     1.06416
     1.23782
     0.45744
    -0.23505
     0.08225
     0.79832
     1.31071
     2.00319
     2.64851
     2.97653
     3.10730
     3.15876
     3.21450
     3.15018
     2.65708
     2.21973
     2.07609
     1.85098
     1.79095
     1.51009
     1.24854
     1.09203
     0.84334
     0.71685
     0.55820
     0.58607
     0.73829
     0.79617
     0.70827
     0.67826
     0.65253
     0.56892
     0.51103
     0.57106
     0.67183
     0.57964
     0.61394
     0.59893
     0.53247
     0.44672
     0.30951
     0.15943
     0.16372
     0.03294
     0.06081
     0.06081
     0.05224
     0.03294
    -0.03137
    -0.12142
    -0.22004
    -0.24148
    -0.29722
    -0.28864
    -0.26292
    -0.27578
    -0.32295
    -0.37011
    -0.23290
    -0.28436
    -0.27578
    -0.28864
    -0.27149
    -0.19860
    -0.16215
    -0.11927
    -0.09355
    -0.03995
    -0.02494
    -0.00994
     0.06081
     0.15943
     0.17658
     0.13371
     0.23661
     0.25377
     0.23233
     0.32880
     0.27735
     0.25377
     0.25162
     0.21089
     0.26234
     0.24305
     0.28592
     0.26448
     0.21732
     0.27735
     0.26020
     0.17873
     0.25591
     0.28164
     0.24090
     0.23233
     0.25162
     0.24733
     0.26877
     0.18087
     0.24305
     0.19802
     0.21732
     0.20660
     0.11227
     0.14228
     0.13799
     0.05438
     0.05224
     0.10798
     0.02865
     0.01579
     0.04152
     0.00936
    -0.00136
    -0.02280
    -0.04424
    -0.04853
    -0.02280
    -0.03781
    -0.05496
    -0.05710
    -0.05925
    -0.00565
    -0.06353
     0.02437
    -0.00994
     0.01150
    -0.03352
    -0.20289
    -0.28221
    -0.48803
    -0.52876
    -0.58021
    -0.82248
    -0.81604
    -0.70670
    -0.77745
    -1.13120
    -1.55140
    -1.84512
    -1.88585
    -1.98019
    -1.97375
    -2.01020
    -2.02092
    -2.10239
    -2.40468
    -2.46042
    -2.24389
    -1.96518
    -2.22459
    -2.71340
    -2.88491
    -2.79916
    -2.48829
    -2.31249
    -2.01449
    -1.77223
    -1.70148
    -1.37132
    -1.23625
    -0.92538
    -0.46444
    -0.33152
    -0.06782
     0.65896
     1.09846
     1.48008
     1.64302
     1.86169
     2.06965
     2.15755
     2.45127
     2.54560
     2.39767
     2.43626
     2.44055
     2.41697
     2.44698
     2.18328
     1.87885
     1.85098
     1.74592
     1.62587
     1.38789
     1.40933
     1.52296
     1.47794
     1.23139
     1.39432
     1.12848
     0.83048
     0.96340
     1.04272
     1.15635
     1.02986
     0.98698
     0.65253
     0.45744
     0.34810
     0.01365
    -0.22647
    -0.25648
    -0.31651
    -0.44515
    -0.45158
    -0.49231
    -0.75601
    -0.91466
    -0.94682
    -1.02615
    -1.01757
    -1.03687
    -1.01328
    -0.84820
    -0.68098
    -0.54162
    -0.42800
    -0.33367
    -0.22218
    -0.13857
    -0.08497
     0.04795
     0.03509
     0.04152
     0.12299
     0.14443
     0.21517
     0.21303
     0.16586
     0.21732
     0.22375
     0.21946
     0.20446
     0.15300
     0.13371
     0.11656
     0.07368
     0.14014
     0.10798
     0.15943
     0.27092
     0.21089
     0.20660
     0.12299
     0.12299
     0.22589
     0.23447
     0.26663
     0.22375
     0.22375
     0.22804
     0.24305
     0.17230
     0.21732
     0.11656
     0.03080
     0.01579
    -0.05925
    -0.06568
    -0.12999
    -0.19431
    -0.27578
    -0.32295
    -0.31866
    -0.35296
    -0.36797
    -0.41299
    -0.41728
    -0.46444
    -0.50947
    -0.37869
    -0.51804
    -0.45372
    -0.43443
    -0.37226
    -0.37226
    -0.35296
    -0.32509
    -0.22004
    -0.17287
    -0.10856
    -0.06782
     0.03937
     0.03294
    -0.01637
    -0.06568
     0.06510
    -0.01851
     0.01365
     0.05224
     0.07582
     0.12513
     0.07582
    -0.01422
    -0.00994
    -0.05281
    -0.06568
    -0.05925
    -0.05496
    -0.06139
    -0.02494
    -0.05710
     0.08654
     0.09297
     0.06296
     0.05009
     0.07582
     0.11441
     0.21946
     0.31808
     0.41241
     0.62037
     0.88622
     0.98484
     0.90980
     0.74472
     0.62252
     0.63324
     1.05344
     1.34287
     0.96769
     0.77259
     0.88622
     0.76616
     0.51532
     0.36954
     0.32023
     0.13585
    -0.03352
    -0.22004
    -0.52233
    -0.58021
    -0.84606
    -0.97684
    -1.26626
    -1.33058
    -1.47851
    -1.62215
    -1.89657
    -2.12811
    -2.02949
    -1.95875
    -1.72077
    -1.64788
    -1.46350
    -1.37775
    -1.42706
    -1.26412
    -1.07117
    -0.75816
    -0.42371
     0.02222
     0.16586
     0.37811
     0.45744
     0.58178
     0.91623
     0.75973
     0.43600
     0.42528
     0.60108
     0.65682
     0.69755
     0.52604
     0.35024
     0.13799
    -0.00350
     0.05867
    -0.01851
    -0.09140
    -0.02923
    -0.05710
    -0.01208
    -0.05925
     0.00293
     0.11012
     0.16586
     0.22589
     0.25162
     0.24090
     0.28164
     0.32666
     0.27949
     0.35453
     0.45958
     0.31808
     0.41670
     0.33952
     0.30093
     0.31594
     0.29879
     0.30093
     0.29236
     0.30736
     0.26663
     0.24090
     0.21732
     0.18516
     0.15729
     0.15300
     0.25162
     0.20446
     0.15943
     0.18516
     0.16801
     0.17015
     0.12084
     0.07153
     0.07582
     0.12299
     0.11656
     0.10369
     0.07582
     0.08440
     0.04581
     0.02437
     0.13156
     0.15943
     0.08440
     0.06939
     0.04581
     0.09512
     0.08225
     0.09512
     0.06081
     0.14228
     0.11227
     0.11656
     0.14657
     0.10798
     0.08225
     0.04152
     0.10155
     0.17444
     0.11441
     0.12084
     0.13585
     0.15515
     0.16801
     0.18516
     0.18087
     0.24519
     0.21303
     0.21946
     0.23661
     0.27092
     0.28592
     0.30522
     0.27949
     0.37597
     0.35453
     0.35667
     0.37597
     0.35882
     0.36525
     0.33523
     0.33952
     0.34381
     0.35453
     0.29879
     0.21303
     0.25162
     0.22375
     0.16586
     0.11656
     0.15729
     0.07368
     0.02437
    -0.00136
    -0.04638
     0.01365
     0.03723
     0.02651
    -0.00779
     0.00722
     0.01579
     0.02651
    -0.00350
     0.03723
     0.07153
    -0.05067
     0.09940
     0.00936
    -0.04424
    -0.02923
    -0.04638
    -0.05067
    -0.08283
    -0.07211
    -0.05925
    -0.10212
    -0.17073
    -0.20932
    -0.14715
    -0.10427
    -0.05281
    -0.11713
    -0.04209
    -0.12785
    -0.37011
    -0.45372
    -0.65096
    -0.73458
    -0.81604
    -1.03043
    -1.21267
    -1.27913
    -1.22339
    -1.38632
    -1.32415
    -1.08618
    -1.10333
    -1.81939
    -2.49043
    -2.95781
    -3.12503
    -2.17528
    -1.16336
    -0.48588
     0.19588
     0.50889
    -0.06782
    -0.28007
     0.10584
     0.79617
     1.28713
     1.30857
     1.71805
     2.15755
     1.84026
     2.08895
     2.17042
     2.08466
     2.04821
     1.88528
     1.35359
     1.02557
     0.70613
     0.53890
     0.37168
     0.24733
     0.09083
     0.08225
     0.04152
     0.04795
    -0.10641
     0.03509
     0.00078
    -0.03995
    -0.00350
    -0.03352
    -0.03781
    -0.07211
    -0.05925
    -0.05496
     0.02008
    -0.01422
    -0.03566
    -0.03137
    -0.00779
    -0.02280
    -0.06353
     0.00936
     0.03937
    -0.02280
     0.00293
     0.00293
     0.00722
     0.00293
    -0.01851
     0.01150
     0.03937
    -0.02280
     0.00936
    -0.00779
     0.05009
     0.02222
    -0.02709
    -0.02923
     0.06939
     0.00293
    -0.03137
     0.06296
     0.01365
    -0.00136
     0.00293
     0.00722
     0.05438
     0.05009
     0.01150
     0.04366
     0.03294
     0.08225
     0.04152
     0.00936
     0.08011
     0.06510
     0.03509
     0.09297
     0.07153
     0.09083
     0.03294
     0.04152
     0.09940
     0.07153
     0.08654
     0.05867
     0.06296
     0.06510
     0.01365
     0.01365
     0.05653
     0.04366
    -0.05925
     0.01579
    -0.03352
    -0.07211
    -0.15572
    -0.19217
    -0.19002
    -0.16001
    -0.19646
    -0.24362
    -0.27578
    -0.24791
    -0.24362
    -0.29936
    -0.24148
    -0.20932
    -0.31437
    -0.32723
    -0.24791
    -0.25434
    -0.32080
    -0.31008
    -0.32080
    -0.16001
    -0.24148
    -0.30794
    -0.44944
    -0.54591
    -0.65954
    -0.93610
    -1.05402
    -1.12691
    -1.56641
    -1.70148
    -1.66503
    -1.79581
    -1.64145
    -1.65002
    -1.94159
    -2.14527
    -2.51187
    -2.72626
    -2.73055
    -2.32750
    -1.73364
    -1.17193
    -0.82891
    -0.25434
    -0.02494
     0.08868
     1.02557
     1.58299
     1.65802
     1.49080
     1.93244
     2.37838
     2.42340
     2.34407
     2.22187
     2.26689
     2.35051
     2.47700
     2.86719
     2.43412
     1.42648
     1.35573
     1.43077
     1.08131
     0.99770
     0.76616
     0.59465
     0.57106
     0.80046
     0.60108
     0.60537
     0.73186
     0.34810
     0.17873
    -0.00779
    -0.13214
    -0.18788
    -0.29936
    -0.35725
    -0.31866
    -0.29722
    -0.26720
    -0.31223
    -0.24148
    -0.20717
    -0.07640
    -0.10641
    -0.06139
    -0.00779
     0.01794
     0.04581
     0.02437
     0.13799
     0.06725
     0.04366
     0.08225
     0.09940
     0.12084
     0.09297
     0.07368
     0.08654
     0.15300
     0.12513
     0.06939
     0.07153
     0.08011
     0.06510
     0.00507
     0.13371
     0.13585
     0.03509
     0.06939
     0.10155
     0.11870
     0.08654
     0.04366
     0.05009
     0.10798
     0.12513
     0.08440
     0.11227
     0.08654
     0.09083
     0.06081
     0.15300
     0.16586
     0.08868
     0.11656
     0.14014
     0.15086
     0.13371
     0.08440
     0.08225
     0.13371
     0.14443
     0.13585
     0.11012
     0.11870
     0.00293
    -0.00994
    -0.09784
    -0.04853
    -0.13643
    -0.13857
    -0.11713
    -0.20932
    -0.21789
    -0.30579
    -0.32723
    -0.30794
    -0.36154
    -0.36154
    -0.34224
    -0.43872
    -0.49446
    -0.48374
    -0.51590
    -0.35939
    -0.50303
    -0.57164
    -0.58450
    -0.68741
    -0.73458
    -0.81604
    -1.08832
    -1.24697
    -1.29842
    -1.38204
    -1.71434
    -2.03164
    -2.12811
    -1.98447
    -1.93088
    -2.05308
    -1.99734
    -2.47757
    -2.74342
    -3.31584
    -3.52809
    -3.17220
    -2.59763
    -1.89872
    -1.15693
    -0.91466
    -0.45158
    -0.15358
     0.12727
     0.21089
     0.81976
     1.33001
     1.68589
     2.13826
     2.69996
     3.18448
     3.22951
     3.30669
     3.37958
     2.93794
     2.82002
     2.62707
     2.27118
     2.01606
     1.79523
     1.53153
     1.38789
     1.34073
     1.19923
     0.85192
     0.66754
     0.59036
     0.39312
     0.28592
     0.29879
     0.26663
     0.27735
     0.22589
     0.40384
     0.26020
     0.09512
    -0.16644
    -0.17716
    -0.17073
    -0.03137
    -0.09784
    -0.15143
    -0.10427
    -0.08712
    -0.06996
    -0.07211
    -0.16858
    -0.14715
    -0.10641
    -0.07854
    -0.07854
    -0.10427
    -0.08926
    -0.08712
    -0.07425
     0.04366
     0.09512
     0.00722
     0.00507
     0.00936
     0.06081
     0.05867
     0.04152
    -0.00565
     0.02651
     0.06296
     0.08654
     0.05009
     0.08868
     0.06296
     0.08011
     0.07796
     0.18516
     0.09726
     0.12299
     0.11656
     0.11870
     0.15515
     0.15300
     0.13156
     0.16372
     0.17230
     0.18945
     0.21517
     0.24305
     0.21517
     0.14228
     0.15729
     0.26663
     0.21946
     0.23018
     0.20660
     0.17015
     0.21089
     0.17015
     0.11441
     0.07582
     0.04152
     0.01579
    -0.06996
    -0.08283
    -0.10212
    -0.13643
    -0.23933
    -0.14286
    -0.22861
    -0.36154
    -0.41085
    -0.44086
    -0.46444
    -0.43657
    -0.41085
    -0.37654
    -0.35510
    -0.35082
    -0.31866
    -0.26292
    -0.20289
    -0.16858
    -0.22004
    -0.30365
    -0.24148
    -0.32295
    -0.31437
    -0.29507
    -0.33367
    -0.31866
    -0.28007
    -0.35296
    -0.47088
    -0.69813
    -0.79246
    -0.86964
    -1.01114
    -1.15478
    -1.37560
    -1.48709
    -1.45922
    -1.72077
    -1.78295
    -1.81725
    -1.96303
    -2.04879
    -1.91587
    -1.75079
    -1.69076
    -1.30914
    -0.85249
    -0.43657
     0.03937
     0.29879
     0.50889
     0.54748
     0.92910
     1.23353
     1.75450
     2.24545
     2.66995
     2.85218
     2.62921
     2.44055
     2.07609
     1.67089
     1.51867
     1.24425
     0.93553
     0.95911
     0.81976
     0.67611
     0.62466
     0.19159
    -0.56306
    -0.68741
    -0.74315
    -0.73458
    -0.78174
    -0.86321
    -0.96397
    -0.85678
    -0.84606
    -0.76245
    -0.70027
    -0.69170
    -0.79032
    -0.85678
    -0.82248
    -0.55878
    -0.47516
    -0.35296
    -0.30365
    -0.36368
    -0.37440
    -0.33795
    -0.25863
    -0.14500
     0.00722
    -0.03137
    -0.04638
    -0.09569
    -0.12142
    -0.17073
    -0.20503
    -0.01851
    -0.08283
    -0.06782
    -0.02280
    -0.08497
    -0.09998
    -0.06139
    -0.00994
     0.10584
     0.15086
     0.13156
     0.12942
     0.17873
     0.17015
     0.16158
     0.11870
     0.21732
     0.22804
     0.23018
     0.28592
     0.26448
     0.28592
     0.26234
     0.21946
     0.23447
     0.26020
     0.31808
     0.31165
     0.30307
     0.29879
     0.27949
     0.19159
     0.25591
     0.32666
     0.19802
     0.21517
     0.17658
     0.13371
     0.13799
     0.09512
     0.08868
     0.11656
     0.10155
     0.06725
     0.03723
     0.06939
     0.05009
    -0.01637
    -0.08712
    -0.00136
     0.00293
     0.02865
     0.03509
     0.03080
     0.01365
     0.06510
     0.04152
     0.07582
     0.12942
     0.17230
     0.03294
     0.10155
     0.10369
     0.13156
     0.02865
     0.08011
     0.04795
    -0.21575
    -0.42157
    -0.69170
    -0.76459
    -0.64239
    -0.67455
    -0.76459
    -0.79032
    -0.88894
    -1.02186
    -1.19980
    -1.28985
    -1.43349
    -1.33273
    -1.13549
    -0.80961
    -0.79889
    -0.64882
    -0.58450
    -0.43228
    -0.35296
    -0.35510
    -0.10427
     0.25591
     0.62252
     0.84334
     0.90337
     0.99341
     1.04058
     1.16064
     1.39432
     1.37074
     1.17993
     1.39218
     1.37288
     1.36002
     1.31929
     1.23782
     1.17993
     0.98055
     0.59036
     0.30307
     0.33952
     0.27306
     0.22161
     0.21946
     0.22589
     0.09726
    -0.09355
    -0.30365
    -0.58236
    -0.64668
    -0.49017
    -0.47731
    -0.52447
    -0.55663
    -0.63810
    -0.59093
    -0.67669
    -0.60809
    -0.56735
    -0.59737
    -0.60809
    -0.48374
    -0.49017
    -0.41085
    -0.25434
    -0.16430
    -0.17073
    -0.09784
    -0.07640
     0.02651
     0.09940
     0.08654
     0.07796
     0.03080
     0.12299
     0.12727
     0.07582
     0.20231
     0.24519
     0.12299
     0.26020
     0.28807
     0.25377
     0.24519
     0.22804
     0.28592
     0.30522
     0.30951
     0.26877
     0.23661
     0.23661
     0.28807
     0.25162
     0.26020
     0.31808
     0.20446
     0.21303
     0.20660
     0.20446
     0.17230
     0.16801
     0.14657
     0.19159
     0.18302
     0.21303
     0.14228
     0.17015
     0.14014
     0.15086
     0.19588
     0.24305
     0.15515
     0.15729
     0.21946
     0.20017
     0.19159
     0.16801
     0.20017
     0.22804
     0.25377
     0.23876
     0.20446
     0.19374
     0.23447
     0.21732
     0.16372
     0.21089
     0.26877
     0.15729
     0.22804
     0.11012
     0.12084
     0.07368
    -0.00565
    -0.08712
    -0.15572
    -0.35939
    -0.54162
    -0.68098
    -0.74744
    -0.77531
    -0.97255
    -1.20195
    -1.34559
    -2.07237
    -2.32107
    -2.52045
    -2.56333
    -2.55475
    -2.71554
    -2.72198
    -2.84847
    -2.78415
    -2.62550
    -2.61478
    -2.59977
    -2.54189
    -2.21387
    -1.77651
    -0.82033
    -0.32080
     0.47673
     0.66968
     1.00413
     1.41576
     1.95174
     2.28190
     2.72783
     3.08587
     3.24237
     3.13303
     3.18020
     3.13946
     3.05585
     2.82216
     2.78786
     2.42769
     1.96889
     1.70519
     1.38789
     1.07488
     0.83048
     0.69970
     0.44243
     0.33309
     0.12727
     0.07368
    -0.04853
    -0.28436
    -0.25863
    -0.21146
    -0.20074
    -0.21361
    -0.30794
    -0.40013
    -0.32080
    -0.11070
     0.00078
     0.08654
    -0.18574
    -0.23719
    -0.21146
    -0.16001
    -0.00994
     0.08225
     0.10798
     0.07582
     0.15729
     0.16372
     0.09083
     0.11012
     0.08011
     0.05867
     0.04152
    -0.00994
    -0.02065
     0.03294
     0.02437
     0.02865
     0.05438
     0.05224
     0.01794
     0.02651
     0.05653
     0.18302
     0.06725
     0.09083
     0.11012
     0.09940
     0.11441
     0.10155
     0.06725
     0.07582
     0.10584
     0.09726
     0.04795
     0.09726
     0.06081
     0.08654
     0.05009
     0.12299
     0.09726
     0.02865
     0.08868
     0.09726
     0.09940
     0.08440
     0.13371
     0.11012
     0.12084
     0.17015
     0.13371
     0.17658
     0.14014
     0.16801
     0.14871
     0.19374
     0.23233
     0.15729
     0.17873
     0.13371
     0.12513
     0.12084
     0.11441
     0.00936
     0.03937
     0.02222
    -0.04209
    -0.05710
    -0.09140
    -0.12999
    -0.17073
    -0.21789
    -0.13428
    -0.27792
    -0.28864
    -0.28650
    -0.28650
    -0.26077
    -0.21575
    -0.24362
    -0.16215
    -0.16858
    -0.02280
     0.01365
     0.05653
    -0.05710
    -0.07640
    -0.16215
    -0.05496
    -0.24362
    -0.41085
    -0.50303
    -0.84391
    -1.03043
    -0.88251
    -0.77960
    -0.11499
     0.71042
     0.35453
    -0.75173
    -2.25461
    -3.51951
    -3.41660
    -2.17528
    -1.07760
    -0.52662
     0.06296
     0.31379
     0.22589
    -0.12999
    -0.51375
    -0.77531
    -0.35725
     0.10155
     0.64396
     1.06416
     1.38360
     1.54868
     1.79738
     1.99890
     1.62158
     1.16707
     0.71256
     0.38026
     0.21946
     0.32880
     0.20874
     0.03294
    -0.00994
    -0.03137
    -0.28221
    -0.31223
    -0.17073
    -0.04424
    -0.02280
     0.06081
    -0.17930
    -0.19217
    -0.27149
    -0.15572
    -0.08926
    -0.14929
    -0.04638
    -0.06996
    -0.07211
    -0.14929
    -0.17930
    -0.17287
    -0.17287
    -0.24791
    -0.20932
    -0.22433
    -0.26720
    -0.17716
    -0.16215
    -0.14500
    -0.13428
    -0.11713
    -0.09784
    -0.07854
    -0.01851
     0.84334
     0.28378
    -0.38083
    -0.20717
    -0.06996
     0.11656
     0.17230
     0.14871
     0.21732
     0.18516
     0.06939
     0.05009
    -0.05496
    -0.05067
    -0.08926
    -0.06568
    -0.06139
    -0.01851
    -0.04853
    -0.01637
    -0.02923
     0.00078
     0.01365
    -0.05496
     0.00507
     0.10155
     0.07368
     0.09297
     0.14014
     0.07582
     0.10584
     0.13371
     0.18516
     0.12727
     0.14871
     0.16372
     0.15729
     0.17873
     0.15515
     0.14014
     0.11441
     0.22804
     0.08011
     0.07153
     0.24948
     0.18087
     0.15943
     0.11656
     0.14871
     0.14657
     0.12727
     0.16372
     0.12513
     0.13585
     0.19159
     0.22589
     0.11227
     0.18945
     0.16586
     0.12084
     0.01579
    -0.06782
    -0.18145
    -0.28007
    -0.31008
    -0.40013
    -0.49660
    -0.64668
    -0.75173
    -0.71528
    -0.73029
    -0.62738
    -0.55449
    -0.34438
    -0.52447
    -0.84606
    -0.92324
    -1.21052
    -1.36060
    -1.38632
    -1.37560
    -1.19337
    -1.13549
    -0.86535
    -0.85035
    -1.13977
    -1.62858
    -2.34251
    -2.70268
    -1.96947
    -0.77317
     0.06510
     1.01485
     1.61515
     1.37074
     1.07917
     1.25068
     1.52725
     2.10610
     2.71068
     2.94222
     3.22522
     3.38387
     3.32384
     3.20807
     2.75142
     2.52202
     2.11896
     1.75021
     1.47794
     1.16278
     0.94625
     0.67826
     0.54319
     0.42742
     0.28164
     0.17444
     0.00078
     0.03080
     0.02651
    -0.02709
    -0.17716
    -0.09784
    -0.04424
    -0.12571
    -0.10856
    -0.09784
    -0.10641
    -0.11927
    -0.13428
    -0.04424
    -0.00779
     0.03080
     0.03937
     0.06510
     0.10798
     0.11227
     0.13585
     0.18516
     0.17873
     0.08225
     0.17658
     0.19374
     0.12942
     0.22804
     0.20017
     0.19588
     0.23018
     0.23233
     0.19374
     0.14657
     0.16801
     0.11441
     0.09512
     0.04581
     0.14014
     0.06296
     0.03937
     0.04795
    -0.00779
     0.01579
    -0.06568
    -0.07854
    -0.07211
    -0.09569
    -0.06139
    -0.15572
    -0.10641
    -0.06782
    -0.05067
    -0.08926
     0.03294
     0.05224
     0.07368
     0.17444
     0.14443
     0.12727
     0.12084
     0.16586
     0.24519
     0.39741
     0.46172
     0.28378
     0.22804
     0.28592
     0.27306
     0.21946
     0.23661
     0.25805
     0.15943
     0.16801
     0.12727
     0.06510
    -0.02494
    -0.09140
    -0.09998
    -0.16001
    -0.21361
    -0.22218
    -0.26292
    -0.38726
    -0.50303
    -0.55663
    -0.66168
    -0.61237
    -0.78389
    -0.78389
    -0.88679
    -0.97041
    -1.08832
    -1.19337
    -1.31557
    -1.31343
    -1.41419
    -1.75079
    -1.97804
    -2.07880
    -2.01234
    -1.94588
    -2.07666
    -2.07237
    -2.10024
    -1.92873
    -1.92659
    -1.83440
    -1.89443
    -2.74985
    -3.46162
    -3.64600
    -4.19913
    -4.05334
    -3.06929
    -1.91587
    -1.30057
    -1.23411
    -1.37560
    -1.13549
    -0.75601
    -0.42800
     0.06725
     0.78117
     1.48651
     2.05250
     2.65065
     3.45676
     4.15353
     4.11923
     3.68187
     3.43318
     3.16948
     2.94866
     2.69567
     2.41482
     2.41268
     2.03106
     1.49294
     1.19923
     0.95268
     0.66754
     0.35667
     0.22161
     0.45529
     0.68469
     0.39955
     0.08868
     0.00293
    -0.00994
     0.08654
     0.08225
     0.17015
     0.09083
     0.11656
     0.07368
     0.10798
     0.10798
     0.11227
     0.09512
     0.11227
     0.17015
     0.10798
     0.10155
     0.09083
     0.02865
     0.09297
     0.05867
     0.20017
     0.15300
     0.09297
     0.14014
     0.12727
     0.11656
     0.07153
     0.08440
     0.08440
     0.14014
     0.13585
     0.05867
     0.10155
     0.09726
     0.00722
    -0.01208
     0.05867
     0.02222
    -0.07640
    -0.09569
    -0.10856
    -0.15572
    -0.14071
    -0.18574
    -0.25220
    -0.24577
    -0.21575
    -0.23719
    -0.26292
    -0.26720
    -0.29079
    -0.30151
    -0.28864
    -0.16430
    -0.26935
    -0.14929
    -0.14715
    -0.11284
    -0.12142
    -0.06139
    -0.05925
    -0.01422
    -0.01208
    -0.01851
    -0.00350
     0.04581
     0.00722
     0.02222
    -0.03995
     0.08225
    -0.01422
    -0.02065
    -0.03566
    -0.06996
    -0.11927
    -0.13214
    -0.12785
    -0.11070
    -0.08283
    -0.04424
    -0.12571
    -0.07425
    -0.09355
    -0.05710
    -0.06139
    -0.00779
     0.01150
    -0.07854
     0.02651
     0.02437
     0.04581
     0.07796
     0.05653
     0.10155
     0.17230
     0.20874
     0.20017
     0.21089
     0.17658
     0.12942
     0.12084
     0.25377
     0.30522
     0.15729
    -0.14071
    -0.32295
    -0.40227
    -0.54591
    -0.85892
    -1.07974
    -1.04759
    -1.00042
    -1.24268
    -1.40991
    -1.13763
    -1.12691
    -1.73364
    -2.82917
    -3.28582
    -2.68124
    -1.94803
    -2.31892
    -2.51187
    -2.56976
    -2.30177
    -2.16885
    -2.34465
    -2.56547
    -2.55475
    -1.62001
    -0.07211
     0.22589
     0.07582
    -0.33152
     0.46816
     1.22924
     1.63658
     1.82739
     2.24117
     2.61421
     2.88219
     2.86933
     2.56275
     2.42340
     2.38695
     2.28619
     2.10824
     1.90886
     1.67946
     1.31929
     1.25711
     1.01914
     0.80475
     0.74901
     0.60537
     0.54534
     0.41027
     0.35024
     0.27735
     0.32023
     0.30736
     0.30522
     0.25805
     0.15300
     0.15086
     0.08225
     0.10155
     0.15086
    -0.00136
    -0.00779
    -0.01208
    -0.01851
     0.01579
    -0.00136
    -0.04853
    -0.02280
    -0.04638
    -0.05925
    -0.12785
    -0.10641
    -0.16215
    -0.20074
    -0.20932
    -0.04424
    -0.14071
    -0.16215
    -0.16644
    -0.17287
    -0.14715
    -0.19002
    -0.20289
    -0.17287
    -0.18788
    -0.16430
    -0.17716
    -0.09140
    -0.09569
    -0.11284
    -0.13214
     0.04152
    -0.00350
     0.00936
     0.01794
     0.03080
     0.01794
     0.10155
     0.08225
     0.10584
     0.15300
     0.16372
     0.15300
     0.18302
     0.18730
     0.15086
     0.05224
     0.15515
     0.12942
     0.08654
     0.12513
     0.09512
     0.09940
     0.07796
     0.09083
     0.11656
     0.10798
     0.08011
     0.06725
     0.06510
     0.16372
     0.08011
     0.07153
     0.10798
     0.16372
     0.11870
     0.11441
     0.11227
     0.07368
     0.00078
     0.00078
     0.02008
     0.00078
    -0.00350
    -0.01637
    -0.03995
    -0.03781
    -0.02923
    -0.00350
    -0.06996
     0.09726
     0.03080
     0.05438
     0.08225
     0.00078
    -0.03781
     0.02865
     0.12299
     0.14871
     0.14014
     0.15515
     0.16372
     0.14443
     0.10798
     0.09940
     0.00507
     0.03509
    -0.14715
    -0.36154
    -0.44300
    -0.49446
    -0.49660
    -0.32295
    -0.17716
     0.28378
     0.51961
    -0.03995
    -0.50089
    -0.64668
    -0.74530
    -0.55020
    -0.21361
     0.24090
     0.18516
     0.06296
    -0.17502
    -0.28007
    -0.32295
    -0.01208
     0.42099
     0.97626
     1.18422
    -0.09784
    -2.16456
    -2.41111
    -1.78938
    -0.80104
    -0.82248
    -0.96826
    -1.16121
    -1.51496
    -1.89014
    -1.91372
    -1.92873
    -2.22030
    -2.07452
    -1.78295
    -1.34773
    -0.93181
    -0.73243
    -0.36797
     0.03937
     0.27092
     0.38240
     0.51532
     0.68898
     0.74043
     0.75758
     0.85406
     0.81761
     0.78974
     0.77688
     0.72757
     0.66754
     0.63109
     0.56249
     0.44028
     0.36310
     0.27520
     0.19588
     0.08225
     0.10798
     0.04795
    -0.02065
    -0.00350
    -0.08068
    -0.13428
    -0.16858
    -0.14715
    -0.14500
    -0.17073
    -0.12356
    -0.17073
    -0.13857
    -0.12356
    -0.12999
    -0.19002
    -0.12999
    -0.00565
    -0.05496
    -0.00350
     0.00936
    -0.02280
    -0.01851
    -0.01422
    -0.04209
     0.03080
    -0.00136
    -0.02280
    -0.03566
    -0.03995
    -0.03566
    -0.08497
    -0.08926
    -0.03781
    -0.11499
    -0.14286
    -0.15143
    -0.16430
    -0.19217
    -0.20932
    -0.23933
    -0.20074
    -0.21789
    -0.21361
    -0.26935
    -0.27578
    -0.26935
    -0.25434
    -0.33795
    -0.22004
    -0.28650
    -0.31437
    -0.25648
    -0.25648
    -0.26720
    -0.25648
    -0.29079
    -0.25005
    -0.20932
    -0.16001
    -0.20503
    -0.25434
    -0.20717
    -0.17930
    -0.24362
    -0.13643
    -0.15143
    -0.22218
    -0.16644
    -0.14715
    -0.16430
    -0.14929
    -0.22861
    -0.20932
    -0.16644
    -0.15572
    -0.17502
    -0.18145
    -0.12785
    -0.06996
    -0.06353
     0.00936
     0.11012
     0.10798
     0.21517
     0.40169
     0.68040
     1.05773
     1.57870
     2.30334
     3.08801
     3.61755
     4.03347
     3.82122
     1.87885
    -0.74744
    -1.89443
    -1.26198
     0.49174
     1.22281
     0.76830
     0.13156
    -1.05187
    -2.43041
    -3.64171
    -4.04905
    -3.56882
    -3.05643
    -2.66409
    -2.47114
    -2.07666
    -1.77008
    -1.50638
    -1.25340
    -1.00042
    -1.18694
    -1.19337
    -1.27055
    -1.24697
    -1.19123
    -1.23625
    -1.24268
    -1.33273
    -1.33273
    -1.23196
    -1.11833
    -0.83963
    -0.52018
    -0.19646
    -0.03566
     0.32666
     0.65468
     0.82404
     1.10704
     1.25926
     1.40504
     1.51867
     1.57870
     1.46722
     1.40504
     1.31929
     1.22067
     1.05559
     0.91194
     0.78545
     0.68040
     0.55820
     0.55606
     0.38454
     0.32237
     0.29021
     0.19588
     0.18516
     0.09940
     0.06725
     0.08440
     0.05009
     0.05438
     0.00507
    -0.03781
    -0.04853
    -0.01851
    -0.05281
     0.02865
    -0.01637
    -0.03995
    -0.00994
     0.02865
     0.02008
     0.03294
     0.04152
     0.07796
     0.09726
     0.15943
     0.08011
     0.11012
     0.11870
     0.15515
     0.05224
     0.16372
     0.20660
     0.10369
     0.11012
     0.16586
     0.13799
     0.11227
     0.06081
     0.09512
     0.13156
     0.15943
     0.09940
     0.12084
     0.07796
     0.09297
     0.03937
     0.09297
     0.15086
     0.09940
     0.09726
     0.09083
     0.12513
     0.06725
     0.04795
     0.07368
     0.08654
     0.14014
     0.07368
     0.08868
     0.03294
     0.03937
     0.02222
    -0.02280
     0.07153
     0.01365
    -0.05710
    -0.03995
    -0.05925
    -0.04209
    -0.08283
    -0.05925
    -0.03137
     0.06296
     0.24090
     0.28378
     0.41670
     0.78331
     1.21638
     1.63015
     2.06965
     2.27547
     2.53274
     2.96795
     3.15233
     2.83074
     1.48866
    -0.74101
    -2.35537
    -2.27819
    -0.73886
     0.00936
     0.04152
    -0.19431
    -1.15264
    -2.76700
    -3.39088
    -3.50665
    -3.48092
    -3.26010
    -2.86562
    -2.42612
    -1.70577
    -1.22124
    -1.04759
    -0.92967
    -0.98541
    -1.08403
    -1.24268
    -1.24697
    -1.43563
    -1.50424
    -1.24697
    -1.07117
    -1.13334
    -1.00471
    -0.74530
    -0.57807
    -0.19002
     0.21946
     0.46387
     0.68469
     0.91194
     1.05130
     1.12848
     1.23139
     1.20780
     1.22495
     1.19923
     1.28070
     1.14349
     0.97841
     0.85620
     0.72328
     0.60751
     0.49603
     0.46172
     0.40384
     0.32880
     0.34810
     0.28164
     0.25162
     0.16801
     0.11441
     0.07582
     0.14443
     0.10155
     0.03080
     0.04366
     0.00936
     0.00293
    -0.02280
    -0.02065
    -0.04853
    -0.07425
    -0.05067
    -0.09569
    -0.08497
    -0.12356
    -0.15572
    -0.17502
    -0.14071
    -0.01851
    -0.16001
    -0.13214
    -0.08926
    -0.12356
    -0.08926
    -0.08497
    -0.07854
    -0.10212
    -0.05925
    -0.05281
    -0.03352
     0.01794
    -0.02709
    -0.10641
    -0.04853
     0.04795
    -0.04853
     0.00078
    -0.00994
    -0.03781
    -0.05281
    -0.02494
    -0.07854
    -0.04853
    -0.06996
     0.01150
    -0.05925
    -0.03137
    -0.06568
    -0.02494
    -0.10212
     0.04152
    -0.04853
    -0.01851
     0.00293
     0.02865
    -0.00136
     0.01150
    -0.03352
     0.00507
     0.01794
     0.03080
    -0.01637
    -0.00994
    -0.02709
    -0.04424
    -0.10427
    -0.02494
     0.00293
    -0.05496
    -0.01208
    -0.01851
     0.02222
     0.12299
     0.33309
     0.71685
     1.20780
     1.80381
     2.57133
     3.35385
     3.57896
     3.05156
     2.07823
     0.97626
    -0.11713
    -0.98756
    -0.55449
     0.74472
     0.61394
     0.24305
     0.54534
     0.25162
    -1.82154
    -3.44876
    -4.09408
    -3.87540
    -3.15505
    -2.79058
    -2.33607
    -1.92444
    -1.44206
    -1.58785
    -1.51281
    -1.49352
    -1.50424
    -1.59857
    -1.62001
    -1.55998
    -1.29842
    -1.15693
    -0.93181
    -0.80318
    -0.53305
    -0.29293
    -0.20717
    -0.07211
     0.31808
     0.55606
     0.76616
     1.03415
     1.22281
     1.33644
     1.46293
     1.55083
     1.55940
     1.59585
     1.49509
     1.30642
     1.17350
     1.11776
     0.98484
     0.78760
     0.73400
     0.62252
     0.45744
     0.39526
     0.29236
     0.17873
     0.13799
     0.06725
     0.03723
     0.02651
     0.04795
    -0.02280
    -0.00994
     0.05867
     0.03937
    -0.05067
    -0.04853
     0.04152
    -0.02280
     0.02437
     0.02222
    -0.02065
    -0.04209
    -0.02494
    -0.04424
    -0.01851
    -0.02709
    -0.01637
    -0.07640
    -0.04209
    -0.04209
    -0.05496
    -0.10427
    -0.02494
    -0.06782
    -0.03352
    -0.06139
    -0.04209
    -0.09998
    -0.05710
    -0.04638
    -0.02709
    -0.02065
     0.01579
    -0.02280
    -0.02065
     0.03937
     0.02865
    -0.00565
     0.08225
     0.06939
     0.02865
     0.11441
     0.11656
     0.13371
     0.09297
     0.09297
     0.12513
     0.15515
     0.16372
     0.11012
     0.15086
     0.17873
     0.13799
     0.10798
     0.15515
     0.17873
     0.08654
     0.13371
     0.14871
     0.11441
     0.11012
     0.10798
     0.12513
     0.13371
     0.12727
     0.12942
     0.09512
     0.10155
     0.07153
     0.05009
     0.04152
     0.12513
     0.05438
     0.08868
     0.12942
     0.10584
     0.15300
     0.13585
     0.12084
     0.16372
     0.36525
     0.76187
     1.48866
     2.70211
     4.24572
     4.46011
     4.46011
     3.87482
     2.61206
     1.10275
    -0.25005
    -0.13428
     0.88622
     1.61943
     1.61943
     0.62037
    -0.92324
    -2.55261
    -3.69531
    -4.31919
    -4.31919
    -4.31919
    -4.31919
    -4.31919
    -4.31919
    -4.31919
    -4.10908
    -3.63957
    -3.04142
    -2.52688
    -2.21816
    -1.97375
    -1.68433
    -1.34988
    -1.04973
    -0.70027
    -0.25220
     0.00722
     0.19802
     0.44028
     0.71042
     0.85835
     1.06845
     1.24425
     1.28927
     1.37717
     1.32143
     1.19280
     1.19280
     1.11562
     1.11562
     1.00199
     0.88407
     0.78974
     0.72542
     0.69112
     0.66325
     0.52390
     0.51532
     0.51532
     0.42528
     0.42742
     0.36525
     0.38240
     0.49174
     0.62037
     0.60108
     0.59250
     0.52819
     0.47888
     0.42957
     0.43171
     0.49388
     0.55177
     0.50031
     0.53462
     0.41885
     0.37168
     0.25805
     0.12513
     0.09940
     0.04795
     0.00936
    -0.04638
    -0.07425
    -0.06139
    -0.10427
    -0.20074
    -0.12356
    -0.08068
    -0.16215
    -0.09355
    -0.07854
    -0.07425
    -0.09140
    -0.10427
    -0.05925
    -0.02065
     0.03937
     0.00078
     0.05653
    -0.04424
     0.05224
    -0.00136
     0.03080
     0.09083
     0.02222
     0.07582
     0.03937
     0.09083
     0.08868
     0.01579
     0.05224
     0.10369
     0.10584
     0.12942
     0.10798
     0.11656
     0.11227
     0.12942
     0.08225
     0.18302
     0.17230
     0.10369
     0.12513
     0.10798
     0.13585
     0.08011
     0.04366
     0.03937
     0.04795
     0.07368
     0.06510
     0.09297
     0.11012
     0.13799
     0.15300
     0.31165
     0.27092
     0.28807
     0.41456
     0.49817
     0.81547
     1.16921
     1.62587
     2.20686
     2.89506
     3.51893
     3.91556
     3.79121
     2.64208
     0.80475
    -0.54806
    -0.82891
    -0.27792
     0.12727
     0.42957
    -0.16430
    -1.29199
    -2.08309
    -3.02856
    -3.87540
    -4.21199
    -4.31919
    -4.21414
    -3.70603
    -3.24723
    -2.98782
    -2.94923
    -2.70268
    -2.36609
    -2.08309
    -1.65002
    -1.19123
    -1.05616
    -0.91895
    -0.77531
    -0.74958
    -0.62095
    -0.41085
    -0.19217
     0.05009
     0.41885
     0.54962
     0.64824
     0.78545
     1.21852
     1.42219
     1.44578
     1.37074
     1.19065
     1.15635
     1.16278
     1.02343
     0.88622
     0.83048
     0.79189
     0.69970
     0.59893
     0.52390
     0.44886
     0.38454
     0.46387
     0.45529
     0.33738
     0.35238
     0.36310
     0.37597
     0.38026
     0.40598
     0.43600
     0.41456
     0.45958
     0.44672
     0.38240
     0.36310
     0.41670
     0.39955
     0.43171
     0.52390
     0.42957
     0.43814
     0.43385
     0.41885
     0.39741
     0.32451
     0.32023
     0.34381
     0.33738
     0.36310
     0.24733
     0.33309
     0.21517
     0.14657
     0.15729
     0.26448
     0.15086
     0.14657
     0.12084
     0.06939
     0.10584
     0.07796
     0.03723
     0.07153
     0.12084
     0.11012
     0.05867
     0.05653
     0.03723
     0.07582
     0.04366
     0.13371
     0.05867
    -0.00350
     0.05438
     0.06510
     0.08654
     0.05224
     0.01150
     0.03723
     0.09512
     0.10798
     0.05867
     0.05653
     0.09297
     0.08225
     0.03937
     0.09726
     0.12084
     0.03294
     0.02008
     0.06725
     0.02651
     0.03937
    -0.02065
    -0.07640
    -0.05281
    -0.09140
    -0.16858
    -0.17502
    -0.23933
    -0.22861
    -0.25863
    -0.25434
    -0.19217
    -0.23933
    -0.19002
    -0.04853
     0.06510
     0.19374
     0.34595
     0.51961
     0.58178
     0.67826
     0.56034
     0.62895
     0.99556
     1.47794
     1.61515
     1.21209
     1.26354
     1.47794
     1.43291
     1.43720
     1.24425
     0.93982
     0.33309
    -0.91895
    -1.65646
    -1.27698
    -0.71957
    -0.75601
    -1.05187
    -1.62430
    -2.28033
    -2.87634
    -2.85276
    -2.79701
    -2.79701
    -2.63836
    -2.61264
    -2.23960
    -2.00377
    -1.78295
    -1.45922
    -1.12048
    -0.88465
    -0.76030
    -0.54591
    -0.39584
    -0.23505
    -0.12571
     0.10798
     0.31165
     0.38454
     0.58607
     0.62680
     0.62037
     0.67183
     0.65468
     0.67397
     0.69970
     0.65253
     0.62252
     0.57106
     0.58178
     0.48745
     0.48102
     0.43814
     0.44672
     0.40598
     0.39312
     0.36310
     0.29236
     0.29021
     0.32666
     0.25805
     0.21089
     0.23661
     0.24948
     0.17230
     0.19374
     0.18945
     0.17444
     0.08654
     0.21089
     0.14014
     0.10369
     0.12727
     0.04581
     0.06725
     0.08868
     0.04581
     0.06939
     0.04795
     0.04366
     0.00078
     0.02651
     0.04581
     0.03294
    -0.09355
    -0.00779
     0.02437
    -0.06353
    -0.06996
    -0.07640
    -0.11070
    -0.10641
    -0.06139
    -0.11070
    -0.11499
    -0.10427
    -0.14286
    -0.13428
    -0.15358
    -0.15572
    -0.20503
    -0.19646
    -0.07211
    -0.10212
    -0.09569
    -0.07854
    -0.07640
    -0.09784
    -0.07425
    -0.08068
    -0.06353
     0.00936
    -0.04853
    -0.02280
    -0.02709
    -0.04209
    -0.00350
    -0.02709
     0.03509
    -0.00994
     0.01365
    -0.00994
     0.01579
     0.02222
    -0.02065
    -0.00994
     0.04366
     0.05653
     0.06081
     0.04152
     0.04581
     0.02222
     0.01579
    -0.00779
     0.09726
     0.06725
    -0.01637
     0.09726
     0.06081
     0.03294
     0.09940
     0.02222
     0.06510
     0.03723
     0.07153
     0.01794
     0.03937
     0.04795
     0.04366
    -0.04209
     0.00507
     0.03937
     0.03937
     0.21303
     0.20874
     0.17015
     0.11441
     0.13156
     0.16372
     0.21303
     0.14014
     0.18087
     0.15515
     0.28807
     0.23447
     0.14871
     0.10155
     0.23876
     0.21089
     0.28378
     0.17658
    -0.01422
     0.04581
     0.02651
    -0.13428
    -0.35082
    -0.46659
    -0.70242
    -1.04330
    -1.17408
    -0.81819
    -0.32938
    -0.00565
     1.13491
     1.89171
     1.46722
     0.90122
     0.92266
     1.26998
     1.24211
     1.36002
     1.97532
     1.73520
    -0.16215
    -1.64359
    -0.89537
     0.46816
     0.78760
     0.18302
    -0.82676
    -1.67146
    -2.38753
    -2.52045
    -2.26532
    -1.94374
    -1.55355
    -1.17193
    -0.69384
    -0.23290
     0.10155
     0.32666
     0.43171
     0.51961
     0.53890
     0.47888
     0.48102
     0.51103
     0.35024
     0.34167
     0.31808
     0.28378
     0.23661
     0.16801
     0.16372
     0.21946
     0.17444
     0.14228
     0.16372
     0.15729
     0.14871
     0.07368
     0.04152
     0.18302
     0.12084
     0.12727
     0.11656
     0.08654
     0.05224
     0.01794
     0.05224
     0.07796
     0.05867
     0.01794
     0.01579
     0.02651
    -0.00565
     0.02008
    -0.04638
     0.09083
     0.00078
    -0.02065
     0.04152
     0.03080
     0.02222
     0.00078
     0.00078
     0.06296
     0.02437
     0.06081
    -0.00350
     0.00078
     0.00722
     0.05653
    -0.00779
     0.00936
     0.07368
    -0.06139
     0.06081
     0.02222
     0.02008
     0.03080
    -0.01637
    -0.01851
     0.05653
     0.05224
     0.05224
     0.01794
     0.03294
     0.05653
     0.07368
     0.05867
     0.10584
     0.01794
     0.06296
     0.08654
     0.05224
     0.08225
     0.07796
     0.00936
     0.04152
     0.11227
     0.12299
     0.06081
     0.05867
     0.03294
     0.04152
    -0.01208
     0.11870
     0.06296
     0.01579
     0.02437
     0.05867
     0.05224
     0.06081
     0.05653
     0.06939
     0.03509
     0.07153
     0.02008
     0.04795
     0.05224
     0.00507
    -0.06568
     0.06296
     0.02865
    -0.10212
    -0.13214
    -0.18359
    -0.18145
    -0.32938
    -0.39369
    -0.40441
    -0.39155
    -0.44944
    -0.53734
    -0.60594
    -0.61880
    -0.83963
    -0.97041
    -0.94253
    -0.91466
    -1.04544
    -1.13334
    -1.16979
    -1.27270
    -1.58785
    -1.92659
    -2.09810
    -2.00377
    -2.04665
    -2.17742
    -2.31678
    -2.41754
    -2.40468
    -2.19672
    -2.41111
    -2.31035
    -2.51831
    -2.25889
    -1.88371
    -1.75293
    -1.47851
    -1.21267
    -0.87179
     0.58178
     2.36980
     3.05799
     2.72355
     2.34622
     2.07609
     2.14898
     2.58205
     3.49321
     3.89626
     3.99703
     3.98845
     3.66901
     3.26381
     2.77929
     2.26689
     1.77165
     1.39218
     1.12419
     0.91409
     0.72114
     0.58178
     0.47030
     0.21089
     0.23018
     0.17444
     0.06510
     0.11227
     0.07153
     0.10584
     0.07582
     0.03509
     0.02008
     0.00078
    -0.01637
     0.00936
    -0.01851
    -0.00779
     0.01365
    -0.00565
     0.01365
     0.12942
     0.05653
     0.10155
     0.10584
     0.06081
     0.12084
     0.08225
     0.08868
     0.14014
     0.12513
     0.09512
     0.09297
     0.13799
     0.15729
     0.12299
     0.05438
     0.17444
     0.10798
     0.03509
     0.06725
     0.07796
     0.09512
     0.04795
    -0.02280
     0.09726
     0.07796
     0.05224
     0.01365
     0.03723
     0.02651
     0.02008
    -0.06782
     0.06725
     0.08440
    -0.00565
    -0.00136
     0.06296
     0.11441
     0.04366
    -0.04424
     0.05438
     0.05867
     0.02437
     0.00507
     0.04795
     0.06081
    -0.00779
    -0.06996
     0.06725
     0.11870
     0.01365
    -0.02923
    -0.00779
     0.03080
     0.06296
    -0.02065
    -0.00565
     0.04795
    -0.00994
     0.00507
     0.05653
     0.02651
     0.01150
    -0.09784
    -0.02494
     0.05653
    -0.01208
    -0.02923
    -0.01851
    -0.11284
    -0.14715
    -0.11499
    -0.10427
    -0.14929
    -0.23290
    -0.25005
    -0.31866
    -0.38083
    -0.52018
    -0.64882
    -0.78174
    -0.75173
    -0.86750
    -0.96183
    -1.27055
    -1.54497
    -1.56856
    -1.63502
    -1.94159
    -2.29105
    -2.48400
    -2.74342
    -3.11002
    -3.20864
    -3.20436
    -3.41660
    -4.04262
    -4.27416
    -4.31919
    -4.31490
    -3.64171
    -2.47543
    -2.30820
    -2.49687
    -1.47637
    -0.35082
     0.30736
     1.59799
     2.28404
     1.85312
     1.42219
     2.63350
     3.83838
     4.46011
     4.46011
     4.46011
     4.29717
     3.82980
     3.56181
     3.21450
     2.78786
     2.36551
     2.09752
     1.72234
     1.31500
     1.02986
     0.79403
     0.57106
     0.34810
     0.28807
     0.30522
     0.22589
     0.16801
     0.08868
     0.05867
    -0.00136
     0.02008
    -0.13428
    -0.01422
    -0.07211
    -0.09140
     0.11656
     0.32451
     0.28807
     0.15086
     0.08225
     0.18516
     0.24948
     0.35238
     0.42099
     0.35667
     0.38454
     0.39312
     0.36525
     0.35453
     0.36525
     0.37597
     0.33309
     0.27306
     0.25162
     0.18945
     0.02222
     0.10798
     0.09940
     0.01579
     0.06081
     0.03080
    -0.04853
    -0.09140
    -0.06353
    -0.03995
    -0.06353
    -0.10856
    -0.07425
    -0.10427
    -0.08497
    -0.04209
    -0.05281
    -0.00350
     0.07582
    -0.03995
    -0.00994
     0.07368
     0.05438
     0.05224
     0.05224
     0.04366
     0.09512
     0.15086
     0.19374
     0.21089
     0.19159
     0.17873
     0.16586
     0.11441
     0.32023
     0.23661
     0.22161
     0.21089
     0.17873
     0.19588
     0.15300
     0.16372
     0.08654
     0.04366
     0.00293
    -0.04209
    -0.04638
    -0.07854
    -0.14715
    -0.29293
    -0.20503
    -0.15572
    -0.23505
    -0.14500
    -0.25648
    -0.28007
    -0.29079
    -0.25005
    -0.25220
    -0.11499
    -0.15358
    -0.19646
    -0.12142
    -0.12571
    -0.10641
    -0.16430
    -0.12999
    -0.05496
    -0.19431
    -0.13428
    -0.18145
    -0.24362
    -0.41728
    -0.50303
    -0.53305
    -0.59951
    -0.74315
    -0.89966
    -0.97684
    -1.09690
    -1.24483
    -1.68433
    -2.19672
    -2.45613
    -2.70268
    -2.59763
    -2.61907
    -3.04356
    -3.26653
    -3.26653
    -3.22365
    -3.17648
    -2.80559
    -2.58905
    -2.61478
    -1.62430
    -0.63596
     0.33095
     1.56155
     2.13183
     1.81024
     1.08131
     1.18636
     2.29905
     3.47391
     3.85767
     3.87911
     3.76548
     3.45890
     3.09444
     2.75356
     2.41482
     2.02678
     1.76736
     1.31071
     1.09203
     0.77902
     0.59250
     0.56249
     0.57106
     0.78974
     0.69970
     0.51961
     0.15300
     0.21089
     0.27735
     0.21303
     0.18516
     0.13799
     0.09297
     0.08011
     0.16158
     0.26448
     0.20874
     0.20874
     0.11441
     0.09512
     0.14228
     0.14871
     0.16586
     0.20231
     0.15729
     0.06510
     0.09726
     0.14228
     0.26877
     0.26234
     0.22804
     0.20660
     0.07796
    -0.02065
    -0.05496
    -0.07854
    -0.10856
    -0.12571
    -0.09355
    -0.03995
    -0.08712
    -0.09784
    -0.21575
    -0.17502
    -0.14286
    -0.14071
    -0.19002
    -0.10212
    -0.17287
    -0.15786
    -0.05067
    -0.02923
     0.01365
    -0.08068
    -0.06996
    -0.02280
    -0.01637
     0.05867
     0.00293
     0.05009
    -0.02494
     0.00293
    -0.02280
     0.07153
     0.04152
    -0.03137
    -0.00994
    -0.01208
    -0.00136
    -0.03137
    -0.03781
    -0.07425
    -0.06568
    -0.05067
    -0.02709
    -0.03781
    -0.03566
    -0.06782
    -0.11284
    -0.06996
    -0.01422
    -0.09355
    -0.07211
    -0.04424
    -0.05710
    -0.05496
    -0.05496
    -0.03566
    -0.00136
    -0.04638
    -0.04638
    -0.04853
    -0.08068
    -0.07854
    -0.09140
    -0.18788
    -0.11713
    -0.16001
    -0.16858
    -0.17073
    -0.26935
    -0.32938
    -0.36582
    -0.38083
    -0.31866
    -0.36797
    -0.50518
    -0.75601
    -0.95325
    -0.98970
    -0.96397
    -1.18265
    -1.40991
    -1.54283
    -1.65217
    -1.48494
    -1.39704
    -1.44635
    -1.78295
    -1.89228
    -1.88157
    -1.98447
    -2.21173
    -2.35108
    -2.37466
    -1.92230
    -1.13549
    -0.56521
    -0.21146
    -0.00350
    -0.06782
     0.07796
     0.36096
     0.71470
     1.05773
     1.42005
     1.84454
     2.19400
     2.35051
     2.40410
     2.45984
     2.44913
     2.30977
     2.02249
     1.83811
     1.80167
     1.46936
     1.29142
     1.13491
     0.99556
     0.77902
     0.58178
     0.45744
     0.41241
     0.32666
     0.21517
     0.16586
     0.15943
     0.09512
     0.06939
     0.04152
     0.18945
     0.11441
     0.04795
     0.12299
     0.10798
     0.08011
     0.11227
     0.11656
     0.19588
     0.22161
     0.21946
     0.22375
     0.21732
     0.18730
     0.21089
     0.11012
     0.17658
     0.20660
     0.15729
     0.22589
     0.18302
     0.12299
     0.14657
     0.07153
     0.09512
     0.11227
     0.17444
     0.05867
     0.05009
     0.05438
     0.05653
     0.02222
     0.07153
     0.09940
    -0.03995
     0.04152
     0.03509
     0.03294
     0.05653
    -0.00565
    -0.04424
     0.06725
     0.11012
     0.10155
     0.03937
     0.00293
     0.01150
    -0.00779
     0.03294
     0.12299
     0.03294
    -0.01208
     0.05224
     0.07153
     0.06939
     0.08868
     0.02437
     0.02222
     0.01579
     0.08440
     0.03723
     0.07582
     0.01579
     0.08440
    -0.04853
     0.12727
     0.11227
     0.09083
     0.04795
     0.03080
     0.07582
     0.05438
     0.00293
     0.05224
     0.04795
     0.04581
     0.04795
     0.07796
     0.06510
     0.02437
    -0.03566
    -0.00779
     0.01579
    -0.06139
    -0.06782
    -0.10212
    -0.12571
    -0.23505
    -0.31437
    -0.33795
    -0.37654
    -0.44300
    -0.57593
    -0.67669
    -0.83963
    -0.94468
    -1.05402
    -1.07546
    -1.17836
    -1.45707
    -1.54926
    -1.92659
    -2.43898
    -2.77557
    -2.72412
    -2.32964
    -1.99948
    -1.95231
    -2.44541
    -2.93637
    -3.24295
    -3.17863
    -2.91064
    -2.73270
    -1.81296
    -0.89751
     0.37168
     1.49937
     2.54346
     1.74378
     1.14134
     1.13491
     1.39218
     2.33550
     3.63042
     4.30789
     4.21999
     3.82551
     3.53394
     3.02369
     2.72569
     2.26046
     1.77379
     1.54654
     1.31714
     1.06416
     0.86049
     0.71899
     0.40384
     0.26234
     0.21946
     0.24090
     0.18945
     0.19374
     0.21517
     0.06939
     0.05867
     0.14014
     0.12727
     0.09726
     0.01579
     0.02651
     0.05224
     0.04581
     0.05009
     0.05438
     0.05009
     0.06939
     0.03080
     0.02437
     0.03723
    -0.00565
    -0.00136
     0.03080
     0.00078
     0.02437
     0.01794
    -0.05925
    -0.06996
    -0.03352
    -0.04209
     0.00078
    -0.02280
    -0.09355
    -0.13643
    -0.14071
    -0.17287
    -0.19431
    -0.19002
    -0.06996
    -0.11927
    -0.13643
    -0.08283
    -0.06782
    -0.09355
    -0.12571
    -0.10212
    -0.12785
    -0.05710
    -0.07640
    -0.08497
    -0.05067
    -0.11070
    -0.05067
    -0.03352
     0.03937
    -0.01422
    -0.10641
    -0.06139
    -0.03566
     0.01150
    -0.02065
    -0.04424
     0.00078
    -0.04424
     0.02008
     0.01579
     0.01794
     0.00722
    -0.03137
    -0.05925
    -0.00994
     0.02651
    -0.00779
    -0.01851
    -0.02709
    -0.02280
     0.01365
     0.02008
    -0.00350
     0.02222
    -0.03137
     0.00078
    -0.03995
    -0.00779
     0.00293
    -0.06353
    -0.01851
     0.07796
     0.05224
     0.04366
     0.05009
    -0.00779
     0.00722
    -0.03995
    -0.05067
    -0.03566
    -0.07211
    -0.10856
    -0.17073
    -0.17716
    -0.19431
    -0.25648
    -0.40656
    -0.35296
    -0.38726
    -0.52447
    -0.49875
    -0.58236
    -0.57164
    -0.62952
    -0.64239
    -0.76030
    -1.05187
    -1.30914
    -1.73149
    -1.71863
    -1.53854
    -1.37775
    -1.43563
    -1.09904
    -1.15049
    -1.76579
    -1.96518
    -1.68647
    -1.54068
    -1.59214
    -2.13026
    -2.70268
    -3.03070
    -2.45828
    -0.68527
     0.80475
     1.42005
     1.32357
     1.63873
     1.14349
     0.73186
     0.66754
     1.57441
     2.62707
     3.31526
     3.67973
     3.74833
     3.66472
     3.51679
     3.10087
     2.72355
     2.31192
     1.84240
     1.49937
     1.16278
     0.87121
     0.75115
     0.46172
     0.34381
     0.29450
     0.07796
     0.00078
    -0.03137
     0.09297
     0.08225
    -0.01422
    -0.08283
    -0.03781
     0.02222
     0.07153
     0.12513
     0.02651
     0.13799
     0.18945
     0.01365
     0.07368
    -0.00136
     0.00293
    -0.05067
    -0.02494
    -0.07425
    -0.05281
    -0.10856
    -0.16215
    -0.19217
    -0.11284
    -0.11499
    -0.19646
    -0.15572
    -0.14929
    -0.16430
    -0.09355
    -0.08283
    -0.08712
    -0.10641
    -0.15143
    -0.07211
    -0.01422
     0.01579
    -0.04209
    -0.09355
    -0.07425
    -0.04638
    -0.06139
    -0.00994
     0.02651
    -0.04853
    -0.01422
     0.00722
     0.04795
     0.05224
     0.00722
    -0.00350
    -0.00994
    -0.16001
     0.13371
     0.12942
     0.08011
     0.05867
     0.05438
     0.03509
     0.18730
     0.12942
     0.08868
     0.15729
     0.16801
     0.13371
     0.17444
     0.18945
     0.20017
     0.20660
     0.19802
     0.21946
     0.23661
     0.19588
     0.15943
     0.12727
     0.20231
     0.22375
     0.16586
     0.15943
     0.18516
     0.16158
     0.11012
     0.14228
     0.15943
     0.14871
     0.12299
     0.09940
     0.10369
     0.06725
     0.11656
     0.03723
     0.02008
     0.05009
    -0.03566
     0.02651
    -0.02923
    -0.07425
    -0.12571
    -0.17502
    -0.11713
    -0.14071
    -0.21575
    -0.26292
    -0.40441
    -0.41513
    -0.38297
    -0.41728
    -0.50732
    -0.42585
    -0.56306
    -0.61237
    -0.69599
    -0.67240
    -0.70885
    -0.70027
    -0.64668
    -0.39155
    -0.29507
    -0.38512
    -0.85892
    -1.59214
    -2.05093
    -2.46685
    -2.84632
    -2.35108
    -1.77651
    -1.59428
    -1.56427
    -1.68218
    -2.46471
    -3.14647
    -3.07787
    -3.17220
    -2.92779
    -2.51187
    -1.77223
    -0.62095
     0.12513
     0.73829
     1.60871
     1.63873
     1.19923
     1.15635
     1.81453
     2.08680
     2.61635
     3.04299
     3.01297
     2.99153
     3.03012
     3.00654
     2.93579
     2.97009
     2.54774
     1.78023
     1.26140
     0.79189
     0.68255
     0.75330
     0.76616
     0.71042
     0.26877
     0.14014
     0.02222
    -0.09569
    -0.12142
    -0.24362
    -0.31437
    -0.39155
    -0.41299
    -0.39798
    -0.43443
    -0.50303
    -0.34224
    -0.44086
    -0.35725
    -0.26720
    -0.23505
    -0.24791
    -0.29936
    -0.27149
    -0.20503
    -0.17716
    -0.16858
    -0.12571
    -0.10641
    -0.08068
    -0.05067
    -0.06139
     0.02222
    -0.01851
    -0.06782
     0.06510
     0.06939
     0.09083
     0.04581
     0.04152
    -0.00779
     0.07368
     0.12727
     0.06725
     0.02222
     0.03723
    -0.00565
     0.01579
     0.00507
     0.08440
    -0.01637
    -0.01422
     0.03294
     0.03937
     0.11012
     0.08225
    -0.00779
     0.00936
     0.06081
     0.08654
     0.06081
     0.06296
     0.04366
     0.03509
     0.05653
     0.17444
     0.09083
     0.04152
     0.05653
     0.02651
     0.05867
     0.12727
     0.02651
     0.00507
     0.06081
     0.04366
     0.03937
     0.10798
     0.07582
     0.05438
    -0.03781
     0.11870
     0.09083
     0.02865
     0.12513
     0.10369
     0.07796
     0.07368
     0.06081
     0.09940
     0.13799
     0.17015
     0.12299
     0.08011
     0.11012
     0.09940
     0.04795
     0.20231
     0.21089
     0.14657
     0.25377
     0.29021
     0.16801
     0.16372
     0.20660
     0.28164
     0.38454
     0.28378
     0.23447
     0.00507
    -0.29293
    -0.61880
    -1.09690
    -1.67575
    -2.10453
    -2.49901
    -2.60406
    -2.58905
    -2.64480
    -2.56762
    -2.39825
    -2.52688
    -2.17099
    -1.97375
    -2.23960
    -2.77343
    -3.26653
    -3.42089
    -2.74770
    -1.87513
    -0.98327
    -0.38726
     0.65896
     1.45650
     1.55726
     1.37932
     0.93982
     0.39741
     1.14563
     1.72448
     2.25403
     2.79215
     3.04299
     3.24666
     3.30669
     3.33670
     3.14589
     2.65065
     2.25403
     1.89385
     1.67517
     1.63444
     1.72877
     1.28498
     0.09297
    -0.00350
     0.22804
     0.40598
     0.41885
     0.41885
     0.14014
    -0.13643
    -0.23076
    -0.28007
    -0.41085
    -0.34867
    -0.34438
    -0.32723
    -0.25220
    -0.20503
    -0.15786
    -0.05925
     0.01365
     0.02437
     0.03937
     0.10584
     0.10584
     0.12084
     0.14228
     0.25377
     0.17873
     0.18087
     0.23876
     0.27306
     0.22804
     0.22375
     0.21303
     0.21732
     0.25162
     0.24948
     0.27949
     0.22161
     0.26448
     0.15729
     0.15943
     0.27949
     0.20231
     0.14871
     0.16158
     0.16586
     0.13799
     0.14871
     0.05438
     0.06725
     0.09297
     0.06939
     0.07368
     0.11012
     0.02437
     0.00936
    -0.10212
     0.03294
     0.06081
    -0.01851
    -0.01208
    -0.02709
    -0.04853
     0.01150
     0.01794
    -0.00565
    -0.03781
    -0.03781
     0.02651
    -0.01422
     0.01794
    -0.01208
    -0.06568
    -0.00994
     0.06939
     0.01150
     0.03080
    -0.03566
    -0.06353
    -0.11499
    -0.07425
    -0.08497
    -0.10641
    -0.14929
    -0.16001
    -0.08712
    -0.03566
    -0.09140
    -0.19431
    -0.23076
    -0.12142
    -0.54806
    -1.01114
    -1.28770
    -1.95875
    -2.27390
    -2.51616
    -2.36180
    -2.22888
    -2.47328
    -2.52903
    -2.06165
    -1.84512
    -2.18814
    -2.73270
    -3.23437
    -3.44447
    -3.18077
    -2.50973
    -1.36488
    -0.76459
    -0.36797
     0.06296
     0.09083
     0.26663
     0.48531
     0.42742
     0.57749
     0.86049
     1.23353
     1.52510
     1.69233
     2.11253
     2.36766
     2.25189
     2.21330
     2.01820
     1.85098
     1.72448
     1.53796
     1.40075
     1.27641
     1.25283
     1.16493
     0.99127
     0.77902
     0.60751
     0.57535
     0.72114
     0.89479
     0.76401
     0.62466
     0.44672
     0.40384
     0.27306
     0.34381
     0.46172
     0.55177
     0.59679
     0.46172
     0.25591
     0.18087
     0.23233
     0.32023
     0.24948
     0.36525
     0.37597
     0.22589
     0.11870
     0.05009
     0.05009
     0.10155
     0.13371
     0.15943
     0.10798
     0.08225
     0.00722
    -0.01851
    -0.06996
    -0.00350
    -0.02709
     0.06939
    -0.01637
    -0.02494
     0.07153
     0.07153
     0.06939
     0.05224
     0.06939
     0.12942
     0.18087
     0.15943
     0.13156
     0.11012
     0.14657
     0.12727
     0.12299
     0.14014
     0.15300
     0.11227
     0.11656
     0.15729
     0.13799
     0.10798
     0.08011
     0.05009
     0.08440
     0.09512
     0.06296
     0.03937
     0.07153
     0.01794
    -0.03781
     0.05009
     0.07153
    -0.00350
    -0.02065
    -0.03137
    -0.04424
    -0.03995
    -0.09998
    -0.07211
    -0.07211
    -0.12785
    -0.08926
    -0.11284
    -0.09355
    -0.14286
    -0.18359
    -0.23290
    -0.12999
    -0.19860
    -0.21789
    -0.17073
    -0.18788
    -0.18145
    -0.22004
    -0.18574
    -0.14715
    -0.18145
    -0.19860
    -0.20074
    -0.19217
    -0.18788
    -0.20289
    -0.26077
    -0.15786
    -0.20717
    -0.22004
    -0.14929
    -0.19002
    -0.26506
    -0.27578
    -0.28650
    -0.25434
    -0.23719
    -0.25220
    -0.26935
    -0.26720
    -0.23076
    -0.20503
    -0.23076
    -0.20932
    -0.12356
    -0.20717
    -0.16430
    -0.17287
    -0.21575
    -0.23505
    -0.31866
    -0.27149
    -0.02065
     0.23447
     0.11656
    -0.00350
    -0.19217
    -0.46873
    -0.58236
    -0.78817
    -0.83320
    -0.93396
    -1.16550
    -1.66932
    -1.75936
    -1.40991
    -1.33701
    -1.45493
    -1.81725
    -2.06380
    -2.34894
    -2.49901
    -2.33607
    -1.93516
    -1.45922
    -0.82676
    -0.19646
     0.09512
     0.09726
     0.17444
     0.22375
     0.56892
     0.89051
     1.21852
     1.50795
     1.72877
     1.78023
     1.72448
     1.72448
     1.79095
     1.69018
     1.55297
     1.44792
     1.46078
     1.17350
     1.07488
     0.95053
     0.82833
     0.74901
     0.73614
     0.70399
     0.63538
     0.53676
     0.44243
     0.39741
     0.29021
     0.23447
     0.17444
     0.13156
     0.10155
     0.03080
     0.02222
     0.02651
     0.04152
    -0.03781
    -0.06568
    -0.01851
     0.01794
     0.01794
     0.02222
    -0.04209
    -0.01851
     0.01579
     0.03723
     0.03294
     0.09297
    -0.04853
    -0.06568
    -0.02923
    -0.00350
    -0.00565
     0.01150
    -0.04638
    -0.07640
     0.02651
     0.02437
     0.02865
    -0.01851
    -0.06996
     0.00722
    -0.06568
     0.04152
     0.01365
    -0.06139
    -0.01208
    -0.01208
     0.01579
    -0.00350
    -0.01208
     0.00078
    -0.00779
     0.01579
    -0.00779
     0.06510
     0.01150
     0.04152
    -0.01422
     0.08654
     0.15515
     0.10369
     0.13156
     0.13371
     0.12084
     0.15515
     0.12513
     0.14014
     0.20874
     0.21517
     0.26020
     0.24519
     0.28164
     0.28164
     0.22161
     0.24090
     0.30951
     0.23876
     0.22804
     0.29664
     0.26020
     0.25162
     0.27092
     0.22804
     0.26234
     0.27092
     0.23661
     0.17873
     0.17230
     0.17015
     0.11656
     0.10798
     0.18945
     0.16158
     0.11012
     0.18516
     0.18302
     0.22161
     0.16801
     0.13371
     0.11870
     0.22375
     0.21303
     0.16158
     0.16586
     0.20660
     0.15086
     0.13585
     0.25805
     0.23233
     0.17015
     0.16372
     0.19159
     0.20660
     0.14871
     0.08011
     0.08868
     0.13585
     0.18516
     0.13585
     0.08868
     0.00936
    -0.04638
    -0.09355
    -0.09355
    -0.06139
    -0.23933
    -0.32509
    -0.40013
    -0.58450
    -0.69813
    -0.75816
    -0.90180
    -0.88894
    -0.98112
    -1.03901
    -1.11619
    -1.22553
    -1.26198
    -1.28985
    -1.68647
    -2.28033
    -2.21173
    -2.19458
    -2.64265
    -2.65337
    -1.94374
    -1.66289
    -1.42491
    -1.33487
    -1.32844
    -1.55784
    -1.57499
    -1.26626
    -0.03995
     1.91744
     2.01820
     1.44578
     1.02343
     1.20566
     1.76308
     2.20258
     2.52416
     2.62921
     2.64851
     2.44913
     2.16827
     1.87885
     1.57227
     1.33215
     1.16493
     0.98269
     0.81547
     0.75973
     0.67826
     0.46816
     0.50031
     0.46172
     0.37168
     0.26877
     0.24305
     0.18730
     0.18730
     0.16372
     0.14657
     0.10369
     0.09512
     0.01150
    -0.00779
     0.03294
     0.06081
    -0.00779
    -0.03352
    -0.04853
    -0.04853
    -0.03137
    -0.02280
    -0.09140
    -0.07425
    -0.04424
    -0.02494
    -0.03137
    -0.00565
    -0.06996
    -0.10641
    -0.12356
     0.03294
    -0.02065
    -0.09569
    -0.07854
    -0.10427
    -0.03137
    -0.05925
    -0.03352
    -0.07211
    -0.02280
    -0.07211
    -0.06568
    -0.02494
    -0.04209
    -0.02494
    -0.08497
     0.02222
     0.07153
     0.03723
     0.07153
     0.05009
     0.08225
     0.08654
     0.08654
     0.12299
     0.16801
     0.18302
     0.14871
     0.20446
     0.23018
     0.29450
     0.22589
     0.28592
     0.31165
     0.21089
     0.21517
     0.24305
     0.26234
     0.27949
     0.26234
     0.27092
     0.27306
     0.31379
     0.32451
     0.27735
     0.30522
     0.26448
     0.25377
     0.23876
     0.37382
     0.25591
     0.25377
     0.30522
     0.29021
     0.35667
     0.24519
     0.24733
     0.21732
     0.21089
     0.13156
     0.10798
     0.13799
     0.09726
     0.06939
    -0.01422
     0.10798
    -0.05281
    -0.18359
    -0.24148
    -0.27792
    -0.23719
    -0.28436
    -0.32509
    -0.42585
    -0.49446
    -0.52876
    -0.53948
    -0.49446
    -0.31437
    -0.18145
    -0.41299
    -0.38083
    -0.52447
    -0.67240
    -0.72600
    -0.93610
    -1.09261
    -1.15049
    -1.22339
    -1.06474
    -1.00471
    -0.95111
    -0.91252
    -1.46994
    -2.23102
    -2.84418
    -2.76057
    -2.53760
    -1.75936
    -0.92538
     0.28807
     0.98912
     0.20231
    -0.42157
    -0.34438
    -0.30794
     0.31594
     0.78331
     1.76093
     2.46413
     2.15541
     1.89171
     1.71591
     1.37288
     1.48008
     1.69661
     1.56369
     1.07274
     0.56892
     0.33095
     0.12513
     0.23661
     0.38883
     0.28807
     0.12727
    -0.04853
    -0.13857
    -0.21146
    -0.27792
    -0.33581
    -0.22433
    -0.22433
    -0.27364
    -0.19646
    -0.20717
    -0.19860
    -0.17073
    -0.19217
    -0.19646
    -0.15143
    -0.10212
    -0.16430
    -0.11713
    -0.13214
    -0.11713
    -0.18359
    -0.10427
    -0.05281
    -0.07854
    -0.09569
    -0.14500
    -0.09784
    -0.11713
    -0.09140
    -0.08068
    -0.08283
    -0.08497
    -0.02065
    -0.03352
    -0.03137
    -0.02709
    -0.06353
    -0.06568
     0.01365
    -0.03566
     0.00936
     0.05867
     0.05438
     0.06081
     0.08868
     0.13585
     0.21732
     0.21303
     0.23661
     0.31594
     0.28164
     0.32451
     0.34167
     0.31165
     0.38454
     0.34381
     0.29450
     0.38240
     0.33309
     0.28378
     0.26234
     0.21732
     0.20660
     0.18087
     0.08225
    -0.01208
    -0.03352
    -0.06139
     0.00507
    -0.08283
     0.00936
    -0.04638
    -0.06139
    -0.04853
     0.02008
    -0.00994
    -0.00994
    -0.02280
    -0.02065
    -0.02280
     0.04366
     0.15300
     0.38883
     0.44457
     0.43171
     0.16586
     0.22589
     0.28592
     0.31379
     0.35882
     0.47030
     0.59465
     0.67611
     0.60537
     0.51103
     0.48316
     0.53247
     0.67397
     0.36954
     0.09512
     0.19374
     0.23876
     0.05009
    -0.00136
    -0.18359
    -0.32080
    -0.18788
    -0.45372
    -0.62309
    -0.97684
    -0.85678
    -0.65525
    -0.72814
    -0.91895
    -1.00471
    -1.17836
    -1.31343
    -1.55784
    -1.90086
    -1.74221
    -1.26412
    -1.22767
    -1.06474
    -1.57713
    -2.49472
    -2.88920
    -2.80130
    -1.87728
    -1.09046
    -1.03901
    -0.95540
    -0.91895
    -0.79460
    -0.50947
    -0.41942
     0.04581
     0.59893
     0.98484
     1.47794
     1.75879
     1.61729
     1.50795
     1.49080
     1.25711
     1.28927
     1.30857
     1.38575
     1.24854
     1.02343
     0.78545
     0.46601
     0.26234
     0.15729
    -0.00994
    -0.06568
    -0.01851
    -0.04853
    -0.03781
    -0.08497
    -0.12999
    -0.03781
    -0.02709
    -0.06139
    -0.12356
    -0.12142
    -0.14071
    -0.18145
    -0.21361
    -0.11284
    -0.20289
    -0.24362
    -0.17073
    -0.15358
    -0.13643
    -0.16858
    -0.11713
    -0.12999
    -0.09569
    -0.04209
    -0.07854
    -0.03352
    -0.03995
     0.04795
     0.03509
     0.14657
     0.23876
     0.17015
     0.22804
     0.22375
     0.21732
     0.20660
     0.21946
     0.22375
     0.20874
     0.23233
     0.25377
     0.20446
     0.24090
     0.22161
     0.12084
     0.16586
     0.19802
     0.08654
     0.14443
     0.14228
     0.10155
     0.11656
     0.08011
     0.11012
     0.18087
     0.25591
     0.21517
     0.23447
     0.20231
     0.23661
     0.22161
     0.17873
     0.29021
     0.18945
     0.17873
     0.21517
     0.20231
     0.20231
     0.16372
     0.12513
     0.13799
     0.18730
     0.17658
     0.13371
     0.14871
     0.15515
     0.16372
     0.14228
     0.27306
     0.23447
     0.20231
     0.26020
     0.33952
     0.41456
     0.40384
     0.29664
     0.35238
     0.36954
     0.33523
     0.27949
     0.25162
     0.30736
     0.34595
     0.26448
     0.44457
     0.52819
     0.51532
     0.33523
     0.29879
     0.53462
     0.74472
     0.76830
     0.64610
     0.67826
     0.79403
     0.78117
     0.69112
     0.57535
     0.43600
     0.17015
     0.11012
     0.13799
     0.08225
     0.07153
     0.00722
    -0.15358
    -0.40656
    -0.79889
    -1.19980
    -1.41848
    -1.52782
    -2.00162
    -2.30820
    -2.67481
    -2.82060
    -2.37466
    -2.32964
    -1.91801
    -1.51067
    -1.25340
    -1.24268
    -2.27819
    -2.33822
    -1.08618
    -0.45587
     0.10584
     0.43385
     0.62037
     0.78117
     0.92481
     1.11347
     1.24639
     1.21638
     1.27641
     1.10704
     0.92481
     0.88407
     0.75330
     0.72757
     0.60537
     0.54962
     0.45315
     0.45744
     0.48316
     0.44886
     0.42742
     0.36739
     0.29021
     0.26448
     0.31808
     0.33952
     0.27949
     0.27520
     0.24948
     0.22375
     0.17873
     0.18516
     0.10155
     0.08868
     0.11870
     0.07796
     0.08011
     0.04795
     0.01794
    -0.04209
    -0.03137
     0.08225
    -0.01208
    -0.01851
    -0.02065
    -0.02494
    -0.00994
    -0.02065
     0.00722
     0.01365
     0.00507
    -0.00350
     0.02008
     0.00507
    -0.00565
     0.03509
    -0.04853
     0.04581
     0.04152
    -0.00565
     0.05438
     0.02008
     0.07368
     0.04366
     0.03509
     0.04795
     0.02008
     0.02437
    -0.01637
     0.01794
     0.02651
     0.09297
     0.04795
     0.17444
     0.15300
     0.09512
     0.18087
     0.14228
     0.11012
     0.11870
     0.13585
     0.19374
     0.23447
     0.23447
     0.27520
     0.25591
     0.24948
     0.17230
     0.13156
     0.19802
     0.19588
     0.10798
     0.08440
     0.09083
     0.09940
     0.07368
     0.06939
     0.05224
     0.10155
     0.08225
     0.08011
     0.12942
     0.24090
     0.15086
     0.07153
     0.01794
     0.21517
     0.28592
     0.41027
     0.41670
     0.48102
     0.40813
     0.29450
     0.27520
     0.34810
     0.38454
     0.37168
     0.35024
     0.40598
     0.51318
     0.64610
     0.67183
     0.88622
     0.72114
     0.48531
     0.36954
     0.45958
     0.57964
     0.48745
     0.63967
     0.49388
     0.34595
     0.35453
     0.26448
     0.17658
     0.03723
    -0.11070
    -0.31866
    -0.44729
    -0.63810
    -1.05616
    -1.20409
    -1.24054
    -1.39061
    -1.37560
    -1.70148
    -2.47543
    -2.62979
    -2.45184
    -2.38538
    -2.11525
    -1.62215
    -1.37132
    -1.75936
    -1.78938
    -1.16121
    -0.58879
    -0.70456
    -0.46873
    -0.13428
     0.27306
     0.64396
     0.97626
     1.13062
     1.11990
     1.12205
     1.05773
     1.01271
     0.93124
     0.80689
     0.72971
     0.78331
     0.65682
     0.56034
     0.54534
     0.44886
     0.40813
     0.35238
     0.30522
     0.35024
     0.27092
     0.32666
     0.30093
     0.29664
     0.27735
     0.21946
     0.14657
     0.24733
     0.22589
     0.15300
     0.18087
     0.12084
     0.12942
     0.09940
     0.08225
     0.06081
     0.08225
     0.05009
     0.02865
     0.11012
     0.09512
     0.06081
     0.00936
     0.05224
     0.08011
     0.00507
     0.09297
     0.05867
    -0.00779
     0.05224
     0.07153
     0.15943
     0.21303
     0.24519
     0.20231
     0.19374
     0.19374
     0.24305
     0.25591
     0.14657
     0.17230
     0.15300
     0.25591
     0.19159
     0.24519
     0.20660
     0.10155
    -0.08926
    -0.10856
    -0.11070
    -0.12571
    -0.10641
     0.10798
     0.14657
     0.07153
     0.13371
     0.33952
     0.06296
    -0.12571
     0.03294
     0.09512
     0.17658
     0.14657
     0.33095
     0.57749
     0.39526
     0.19374
     0.28807
     0.09297
    -0.01637
     0.15515
     0.23661
     0.25162
     0.14871
     0.03080
     0.07796
     0.09297
     0.09512
     0.13585
     0.11870
     0.30522
     0.43171
     0.36739
     0.22589
     0.14871
     0.10155
     0.25162
     0.30522
     0.47673
     0.68469
     0.73829
     0.78117
     0.65468
     0.53247
     0.63967
     0.61609
     0.58607
     0.50889
     0.61180
     0.69755
     0.45100
     0.53676
     0.42099
     0.21946
     0.09512
     0.01794
    -0.11927
    -0.22647
    -0.44086
    -0.48159
    -0.35939
    -0.60165
    -1.03687
    -1.32629
    -1.39275
    -1.72720
    -2.11311
    -1.97590
    -1.96089
    -2.31463
    -2.67267
    -2.82488
    -2.68553
    -2.74556
    -2.74985
    -2.63622
    -2.01020
    -2.35322
    -2.14527
    -1.54068
    -1.12262
    -0.73886
    -0.52662
    -0.32509
    -0.04853
     0.26663
     0.55820
     0.90766
     1.11562
     1.13062
     1.25283
     1.34716
     1.30642
     1.18422
     1.06631
     0.97626
     0.94839
     0.84334
     0.74472
     0.62037
     0.61394
     0.50889
     0.41241
     0.29664
     0.32451
     0.21517
     0.13799
     0.17658
     0.12299
     0.06081
     0.02222
    -0.00994
     0.02437
     0.02437
     0.00936
     0.00293
     0.01365
     0.02222
     0.01365
     0.05867
     0.15729
     0.15729
     0.19802
     0.27092
     0.35024
     0.38669
     0.41241
     0.37382
     0.42099
     0.53247
     0.74686
     0.73400
     0.62466
     0.57749
     0.47888
     0.45100
     0.53033
     0.48316
     0.46387
     0.50460
     0.39955
     0.31165
     0.24519
     0.31594
     0.36739
     0.43385
     0.41885
     0.36310
     0.25805
     0.10369
     0.19374
     0.27306
     0.29879
     0.32666
     0.32666
     0.41027
     0.39526
     0.26234
     0.13371
    -0.05925
    -0.10427
    -0.03137
    -0.03566
    -0.10212
    -0.05925
    -0.06139
    -0.12785
    -0.15143
    -0.14500
    -0.13857
    -0.27792
    -0.25220
    -0.25863
    -0.20503
    -0.07854
    -0.00565
     0.05438
     0.04581
     0.05224
     0.09512
     0.02651
    -0.01422
     0.01150
     0.08011
     0.02222
     0.17873
     0.12727
     0.19374
     0.20446
     0.20446
     0.15086
    -0.03137
    -0.09140
     0.01579
     0.05438
    -0.09569
    -0.30365
    -0.39798
    -0.62952
    -0.79032
    -0.76673
    -0.64453
    -0.61880
    -0.89751
    -1.07546
    -1.28342
    -1.37989
    -1.20409
    -1.11190
    -0.91681
    -1.02400
    -0.98756
    -0.71314
    -0.63381
    -0.71314
    -0.72386
    -0.79889
    -1.22767
    -1.39490
    -1.57713
    -1.74221
    -1.79795
    -2.01663
    -2.07237
    -1.86013
    -1.74650
    -1.85155
    -1.68647
    -1.45493
    -1.10333
    -0.96826
    -0.71314
    -0.42800
    -0.08926
     0.48102
     0.83048
     1.16064
     1.44792
     1.73306
     1.82739
     1.85526
     1.74378
     1.68161
     1.55512
     1.41362
     1.30428
     1.18208
     1.01914
     0.90980
     0.82619
     0.91194
     0.72971
     0.55820
     0.59679
     0.50889
     0.46172
     0.44457
     0.42313
     0.40598
     0.39312
     0.41027
     0.34595
     0.32451
     0.29450
     0.31379
     0.21303
     0.30522
     0.33309
     0.30736
     0.35453
     0.31379
     0.32237
     0.33738
     0.31165
     0.31808
     0.34810
     0.37168
     0.65253
     0.85835
     0.78974
     0.48745
     0.52819
     0.84977
     1.05130
     0.82190
     0.63538
     0.54105
     0.61180
     0.54534
     0.49174
     0.56034
     0.68898
     0.86049
     0.95268
     0.53890
     0.08440
    -0.17287
    -0.26935
    -0.11070
     0.05867
     0.07796
    -0.02923
    -0.09355
    -0.23933
    -0.27792
    -0.34867
    -0.53519
    -0.47302
    -0.42157
    -0.50732
    -0.57378
    -0.57164
    -0.45801
    -0.26720
    -0.24791
    -0.09569
    -0.06782
    -0.11499
    -0.13214
    -0.09140
    -0.08497
    -0.08926
    -0.13428
    -0.12785
    -0.02494
    -0.06353
    -0.13214
    -0.13428
    -0.13643
    -0.13857
    -0.32938
    -0.48803
    -0.23290
    -0.25220
    -0.21146
    -0.38941
    -0.34224
    -0.30365
    -0.27364
    -0.21575
    -0.21146
    -0.20074
    -0.21361
    -0.12785
    -0.08926
    -0.05710
    -0.15143
    -0.12999
     0.03509
     0.09726
     0.21946
     0.34595
     0.36310
     0.31165
     0.24733
    -0.04209
     0.02865
     0.02865
     0.09726
     0.05653
     0.04152
    -0.16215
    -0.40870
    -0.56092
    -0.65096
    -0.92753
    -1.19123
    -1.60071
    -1.92230
    -2.03378
    -2.06809
    -2.29320
    -2.69411
    -2.85490
    -2.66409
    -2.11525
    -1.51710
    -1.54068
    -1.51281
    -1.42491
    -1.11833
    -0.73243
    -0.34224
     0.04795
     0.47888
     0.88836
     1.26783
     1.44149
     1.55726
     1.59799
     1.60014
     1.55297
     1.46507
     1.26354
     1.09418
     0.88836
     0.80261
     0.63752
     0.48316
     0.34810
     0.31594
     0.23876
     0.16586
     0.11227
     0.06939
     0.00936
    -0.00136
    -0.01637
    -0.05710
     0.03294
     0.00936
     0.03294
     0.01794
     0.14871
     0.05009
     0.06510
     0.06510
     0.11656
     0.12727
     0.09726
     0.01365
     0.02008
     0.01150
     0.04581
     0.01579
     0.05224
     0.00722
    -0.05067
    -0.03137
     0.14228
     0.14014
     0.15515
     0.23661
     0.09726
     0.06081
     0.16586
     0.19588
     0.24948
     0.35238
     0.38669
     0.38026
     0.47244
     0.51103
     0.41456
     0.29664
     0.53247
     0.58607
     0.36310
     0.37597
     0.20874
     0.07582
     0.07153
     0.05009
     0.14228
     0.05438
    -0.06782
    -0.15143
    -0.12356
    -0.17930
    -0.22433
    -0.21575
    -0.21575
    -0.14715
    -0.28007
    -0.07211
     0.03937
     0.02651
    -0.06139
    -0.52447
    -0.56092
    -0.21361
    -0.04853
     0.05867
     0.02008
    -0.06139
    -0.16858
    -0.31437
    -0.37011
    -0.18145
    -0.23076
    -0.01422
     0.15515
     0.22804
     0.28592
     0.29879
     0.31379
     0.37382
     0.44028
     0.48316
     0.49388
     0.48745
     0.50460
     0.41241
     0.29664
     0.43171
     0.43814
     0.32880
     0.46387
     0.42099
     0.35238
     0.30951
     0.33095
     0.41027
     0.32880
     0.35024
     0.55177
     0.76616
     0.72542
     0.51103
     0.33523
     0.64396
     0.85620
     1.06202
     1.22924
     1.10275
     0.54105
    -0.59522
    -1.56641
    -1.67146
    -0.98112
    -0.23719
    -0.71528
    -1.29628
    -1.72077
    -1.93731
    -2.22245
    -2.37466
    -2.06594
    -1.78723
    -1.49352
    -1.25769
    -1.04330
    -0.92538
    -0.61666
    -0.29079
     0.06296
     0.28807
     0.41670
     0.52819
     0.65253
     0.65682
     0.67826
     0.66754
     0.78331
     0.65896
     0.59250
     0.56892
     0.53462
     0.48316
     0.38026
     0.35238
     0.34381
     0.40169
     0.30307
     0.26234
     0.24519
     0.24090
     0.24090
     0.19159
     0.19588
     0.20017
     0.12727
     0.21732
     0.30522
     0.21946
     0.21089
     0.21946
     0.23876
     0.27520
     0.29450
     0.26877
     0.25591
     0.27306
     0.22161
     0.21517
     0.24948
     0.27306
     0.19588
     0.25805
     0.34167
     0.48959
     0.51318
     0.47030
     0.42528
     0.48531
     0.59036
     0.53247
     0.52604
     0.51103
     0.55391
     0.61394
     0.64181
     0.69112
     0.42957
     0.32237
     0.30951
     0.37168
     0.27092
     0.12299
    -0.03566
    -0.02923
     0.18730
     0.15729
     0.00078
    -0.06139
    -0.11070
    -0.14286
    -0.22647
    -0.20503
    -0.34224
    -0.40013
    -0.37011
    -0.17716
     0.18302
     0.15943
    -0.11070
    -0.21575
     0.16158
     0.36525
     0.11227
    -0.18145
    -0.14071
     0.04581
     0.13799
     0.31165
     0.30736
     0.23233
     0.14228
     0.06510
     0.09512
     0.09940
     0.08225
    -0.04209
    -0.07211
    -0.02494
    -0.16001
    -0.19217
    -0.14929
    -0.07854
    -0.07211
     0.07582
     0.05009
    -0.26077
    -0.39155
    -0.27364
    -0.24148
    -0.24791
    -0.09569
    -0.04853
    -0.23076
    -0.40441
    -0.37869
    -0.37440
     0.35238
     1.01914
     1.15206
     0.46601
     0.19374
    -0.21575
    -0.34010
    -0.41728
     0.06510
     0.51103
     0.46601
     0.30522
    -0.27792
    -0.93825
    -1.33916
    -1.31772
    -1.45493
    -1.33058
    -1.22124
    -1.13549
    -1.16121
    -1.25126
    -1.30914
    -1.24697
    -1.09475
    -0.89966
    -0.82462
    -0.68741
    -0.47731
    -0.23933
    -0.12999
    -0.07211
    -0.02065
     0.08654
     0.06081
     0.06725
     0.11227
     0.20874
     0.16158
     0.20660
     0.23876
     0.16372
     0.17658
     0.08225
     0.11441
     0.15300
     0.17658
     0.19588
     0.16372
     0.11441
     0.05653
     0.08868
     0.09083
     0.20660
     0.07796
     0.02222
     0.05224
     0.07368
     0.04152
     0.06296
     0.01794
     0.07153
     0.16586
     0.08225
     0.10155
     0.13799
     0.08654
     0.08654
     0.10369
     0.21089
     0.24733
     0.27735
     0.30093
     0.22375
     0.28378
     0.50031
     0.50031
     0.33738
     0.32237
     0.30093
     0.41027
     0.47244
     0.58607
     0.67397
     0.43171
     0.34810
     0.54962
     0.82404
     0.35453
     0.28164
     0.18302
    -0.02280
    -0.00136
     0.25377
     0.52175
     0.20660
     0.05009
    -0.10427
    -0.22004
    -0.42800
    -0.22647
    -0.05496
    -0.11284
    -0.12785
     0.10798
     0.00936
    -0.17716
    -0.30794
    -0.25863
    -0.08068
     0.09297
     0.22375
     0.24948
     0.14228
    -0.02065
     0.00293
     0.00293
     0.02651
     0.36525
     0.38454
     0.25805
     0.26234
     0.32237
     0.41670
     0.50246
     0.39098
     0.14014
     0.12942
     0.43385
     0.75973
     0.83048
     0.48745
    -0.17287
    -0.55020
    -0.34867
    -0.23076
    -0.15143
    -0.16858
    -0.58021
    -0.70456
    -0.71742
    -0.72600
    -0.02923
     0.31808
     0.35238
     0.44672
     0.51103
     0.02865
    -0.14929
    -0.20503
    -0.03566
     0.54105
     0.74901
     0.81547
     0.54962
    -0.03781
    -0.58236
    -0.98756
    -1.21052
    -1.48280
    -1.55998
    -1.69505
    -1.90300
    -1.84941
    -1.75507
    -1.60071
    -1.54283
    -1.46779
    -1.28127
    -1.09690
    -0.94253
    -0.62309
    -0.34438
    -0.14500
     0.09083
     0.40169
     0.63752
     0.85406
     0.97197
     1.02128
     1.03843
     0.99127
     1.03200
     1.12633
     0.96554
     0.94196
     0.92695
     0.84977
     0.79617
     0.69755
     0.59893
     0.56892
     0.46601
     0.40384
     0.36096
     0.31594
     0.26877
     0.15300
     0.09726
     0.18730
     0.14014
     0.08440
     0.09297
     0.09940
     0.11656
     0.07582
     0.06081
     0.03509
     0.01794
     0.05438
     0.08011
     0.17444
     0.14228
     0.12513
     0.12299
     0.24090
     0.35667
     0.25162
     0.33095
     0.36739
     0.39098
     0.32880
     0.49174
     0.55177
     0.43385
     0.44672
     0.46172
     0.64396
     0.64181
     0.51532
     0.40813
     0.44243
     0.53247
     0.33095
     0.22589
     0.22589
     0.23661
     0.24305
     0.21517
     0.13371
     0.17444
     0.02437
    -0.02494
    -0.12785
    -0.19002
    -0.12142
    -0.00565
    -0.06353
     0.03937
     0.00507
     0.05009
     0.00722
    -0.07425
    -0.09355
     0.00078
     0.09083
     0.18087
     0.17873
     0.17873
     0.15300
     0.21946
     0.29879
     0.33952
     0.32666
     0.32451
     0.12727
     0.05009
     0.09940
     0.12084
     0.20231
     0.28378
     0.26448
     0.11441
    -0.03352
    -0.08926
    -0.15786
    -0.16644
    -0.17502
    -0.12356
    -0.14071
    -0.10212
    -0.03566
     0.02222
     0.09297
    -0.10856
    -0.30794
    -0.27149
    -0.25648
    -0.37654
    -0.40013
    -0.42585
    -0.46230
    -0.49446
    -0.65311
    -0.98112
    -1.37989
    -1.81082
    -1.78295
    -1.54712
    -1.61143
    -1.84941
    -2.07452
    -1.62858
    -1.25126
    -1.51281
    -1.67361
    -1.49566
    -1.36060
    -1.27270
    -0.55878
     0.00722
     0.25591
     0.19159
     0.51532
     0.67183
     0.67611
     0.96340
     1.15849
     1.29785
     1.31714
     1.35573
     1.35145
     1.32357
     1.21638
     1.13062
     1.05987
     1.00413
     0.87764
     0.68469
     0.61394
     0.56249
     0.40598
     0.37382
     0.27306
     0.16801
     0.13585
     0.06296
     0.03723
     0.00507
    -0.02280
    -0.02709
    -0.05281
    -0.08283
    -0.05710
    -0.11499
    -0.15358
    -0.09569
    -0.15143
    -0.11927
    -0.08283
    -0.08068
    -0.04853
    -0.06353
    -0.03995
    -0.03995
     0.06296
     0.03080
     0.05653
     0.11012
     0.17230
     0.30951
     0.23233
     0.36739
     0.26877
     0.30736
     0.33523
     0.41885
     0.57964
     0.59036
     0.49817
     0.43385
     0.30522
     0.25162
     0.41885
     0.52604
     0.38454
     0.29664
     0.20017
     0.33738
     0.32451
     0.22161
     0.24305
     0.17230
     0.18087
     0.03080
    -0.09998
     0.05867
     0.33738
     0.26877
     0.06939
    -0.08497
    -0.06996
     0.00293
     0.22161
     0.25805
     0.29236
     0.14443
     0.04795
     0.05438
     0.07153
     0.24948
     0.28807
     0.41885
     0.23661
     0.18087
     0.19802
     0.22804
     0.05438
    -0.07640
    -0.25005
    -0.32509
    -0.02494
     0.25162
     0.04795
    -0.19860
    -0.32938
    -0.17716
    -0.24791
    -0.06782
    -0.01422
    -0.19646
    -0.24577
    -0.29507
    -0.24791
    -0.21361
    -0.06353
     0.18730
     0.32451
    -0.00994
    -0.42371
    -0.48588
    -0.35296
    -0.35939
    -0.87179
    -1.31129
    -1.62858
    -1.87728
    -2.33179
    -2.83989
    -2.45613
    -2.17099
    -2.23102
    -2.15384
    -1.78295
    -1.62858
    -1.80867
    -1.97161
    -1.99948
    -1.46565
    -0.70242
    -0.07425
     0.40384
     1.02343
     1.22281
     1.28713
     1.36216
     1.56369
     1.70305
     1.67089
     1.73520
     1.75664
     1.46936
     1.43077
     1.36002
     1.33644
     1.29570
     1.14992
     1.04487
     0.96340
     0.87121
     0.68255
     0.55391
     0.45100
     0.36096
     0.26877
     0.16801
     0.23876
     0.03937
    -0.00136
     0.02651
    -0.00350
    -0.03566
    -0.03566
    -0.03781
    -0.02065
    -0.02494
    -0.07640
    -0.10856
    -0.12785
    -0.09784
    -0.07854
    -0.10212
    -0.03566
    -0.02709
    -0.12999
    -0.11713
    -0.09998
    -0.08283
    -0.08497
    -0.12999
    -0.07854
    -0.00350
     0.02222
     0.05224
     0.04366
     0.19159
     0.31808
     0.36954
     0.59250
     0.39526
     0.12084
     0.27520
     0.45958
     0.66111
     0.83691
     0.61394
     0.55177
     0.52819
     0.62680
     0.55606
     0.54748
     0.37811
     0.20874
     0.18730
     0.23447
     0.37382
     0.46601
     0.26020
    -0.03137
    -0.11499
    -0.22218
     0.11441
     0.17015
    -0.00779
    -0.15358
    -0.01422
    -0.20289
    -0.25220
    -0.15358
    -0.17502
    -0.14071
     0.18730
     0.29450
     0.14228
    -0.05496
    -0.15786
    -0.00350
     0.11441
     0.12513
     0.20017
     0.28378
     0.14657
     0.13156
     0.13156
     0.00507
    -0.07854
    -0.07211
     0.18730
     0.19159
     0.18516
     0.18516
    -0.03352
    -0.02494
     0.10155
     0.11656
    -0.15143
    -0.14286
     0.11870
     0.33738
     0.33309
     0.26663
     0.10155
    -0.10641
    -0.05496
    -0.12785
    -0.35082
    -0.56949
    -0.67669
    -0.72386
    -0.65525
    -0.47088
    -0.49875
    -0.57164
    -0.68527
    -0.74958
    -0.68527
    -0.85249
    -1.16550
    -1.30057
    -1.72292
    -1.63287
    -1.55355
    -1.09690
    -0.96612
    -0.91038
    -1.02400
    -1.20409
    -1.34988
    -1.79152
    -2.13883
    -2.08738
    -1.81510
    -1.72935
    -1.57499
    -1.31343
    -1.17193
    -0.64024
    -0.30151
    -0.23076
    -0.14500
    -0.17930
    -0.09998
     0.22804
     0.58393
     0.84548
     1.06202
     1.29570
     1.44363
     1.55083
     1.61515
     1.59585
     1.41791
     1.38575
     1.29356
     0.98484
     0.90766
     0.77688
     0.66754
     0.57321
     0.41241
     0.35024
     0.28378
     0.24948
     0.16158
     0.09940
    -0.00136
    -0.04209
    -0.13857
    -0.11284
    -0.06996
    -0.14929
    -0.15786
    -0.18145
    -0.17716
    -0.22004
    -0.22647
    -0.30794
    -0.27578
    -0.34224
    -0.30579
    -0.17287
    -0.08926
    -0.09355
    -0.02923
     0.05009
     0.21089
     0.16372
     0.16372
     0.27735
     0.42957
     0.52175
     0.58821
     0.64610
     0.72542
     0.76616
     0.77045
     0.80261
     0.81976
     0.71899
     0.72757
     0.69755
     0.97197
     0.82619
     0.63109
     0.62895
     0.49388
     0.48745
     0.45315
     0.32666
     0.13371
    -0.01208
    -0.24362
    -0.22433
    -0.13857
    -0.19217
    -0.21361
    -0.40013
    -0.47731
    -0.47088
    -0.61666
    -0.44515
    -0.33581
    -0.34010
    -0.32080
    -0.16858
    -0.10856
    -0.06139
     0.00936
     0.13799
     0.11441
     0.12727
     0.04795
     0.12727
     0.13585
     0.18945
     0.27092
     0.24090
     0.15300
     0.19588
     0.25591
     0.23233
     0.17658
     0.11441
     0.02651
     0.02222
     0.07796
     0.06296
     0.01150
     0.02437
    -0.04424
     0.06939
    -0.01851
    -0.14715
    -0.04853
    -0.04853
     0.03937
     0.00722
     0.02651
    -0.00779
    -0.02494
    -0.23290
    -0.35725
    -0.34867
    -0.27364
    -0.15786
    -0.36582
    -0.46659
    -0.66383
    -0.93825
    -0.98970
    -0.85892
    -0.84391
    -0.90394
    -0.88036
    -0.93396
    -0.87822
    -0.92967
    -1.07974
    -1.06688
    -1.01757
    -1.07546
    -1.18694
    -1.15264
    -0.86750
    -0.89108
    -1.04759
    -0.99613
    -0.92967
    -0.79032
    -0.52447
    -0.41942
    -0.28007
    -0.26506
    -0.14715
     0.02222
     0.24090
     0.36525
     0.45744
     0.67826
     0.96769
     0.90551
     0.98484
     1.01271
     0.94196
     0.80046
     0.70613
     0.62466
     0.63752
     0.65896
     0.73186
     0.61823
     0.57321
     0.61609
     0.57749
     0.56034
     0.65896
     0.57535
     0.49388
     0.56463
     0.51747
     0.58393
     0.44886
     0.49174
     0.64181
     0.61180
     0.43814
     0.30522
     0.16586
     0.04581
    -0.02065
    -0.28436
    -0.28436
    -0.32509
    -0.28221
    -0.12142
    -0.14929
    -0.24362
    -0.22647
    -0.29293
    -0.36582
    -0.23933
    -0.06996
     0.07368
     0.19802
     0.33952
     0.26877
     0.20017
     0.23018
     0.32237
     0.38883
     0.54319
     0.64824
     0.64396
     0.70613
     0.68469
     0.63538
     0.56034
     0.55606
     0.51747
     0.31379
     0.20874
     0.33309
     0.29021
     0.12299
     0.28378
     0.08654
    -0.02923
    -0.03781
    -0.14715
    -0.25434
    -0.37011
    -0.43014
    -0.36154
    -0.28007
    -0.17716
    -0.21146
    -0.09569
    -0.10427
    -0.12356
    -0.14286
    -0.15143
    -0.15358
    -0.23076
    -0.16215
    -0.20503
    -0.18788
    -0.17930
    -0.25863
    -0.31437
    -0.33367
    -0.21361
    -0.20717
    -0.18574
    -0.21575
    -0.27364
    -0.26935
    -0.24148
    -0.17502
    -0.20717
    -0.17287
    -0.27578
    -0.35725
    -0.34010
    -0.38726
    -0.35296
    -0.41728
    -0.50518
    -0.62095
    -0.69599
    -0.67455
    -0.71742
    -0.89751
    -0.91252
    -1.03043
    -1.25769
    -1.19123
    -1.19337
    -1.13120
    -1.09046
    -1.04759
    -1.02186
    -1.07331
    -1.10762
    -1.01757
    -1.01328
    -0.95111
    -0.95969
    -0.88036
    -0.62738
    -0.13214
     0.03294
     0.12084
     0.30307
     0.39098
     0.50675
     0.75330
     0.95482
     1.12633
     1.32786
     1.39004
     1.48651
     1.52939
     1.61300
     1.64302
     1.47579
     1.54868
     1.48651
     1.39218
     1.36645
     1.23782
     1.17564
     0.97841
     0.85835
     0.80904
     0.80904
     0.74686
     0.67611
     0.59893
     0.57321
     0.56463
     0.50031
     0.46172
     0.51747
     0.38454
     0.36310
     0.28164
     0.16801
     0.17015
     0.14228
     0.12084
     0.11656
     0.07582
     0.06725
    -0.00994
    -0.01851
    -0.05067
    -0.01208
    -0.05710
    -0.03781
    -0.23290
    -0.13857
     0.00722
     0.09083
    -0.02923
    -0.12785
    -0.21575
    -0.12999
    -0.11927
     0.00722
    -0.01422
     0.01794
     0.02437
    -0.05710
    -0.29079
    -0.21575
    -0.13214
     0.01150
     0.06939
     0.14228
     0.31594
     0.31379
     0.15729
     0.06510
     0.11227
     0.06939
    -0.05281
    -0.06568
     0.02437
     0.14443
     0.10369
     0.02651
    -0.00350
    -0.20074
    -0.26292
    -0.37654
    -0.42585
    -0.47088
    -0.50303
    -0.36797
    -0.26720
    -0.20074
    -0.18359
    -0.16644
    -0.22647
    -0.06353
     0.03937
    -0.09569
    -0.03566
    -0.06568
     0.09512
     0.26234
     0.13799
     0.05653
     0.01794
    -0.02280
     0.00507
    -0.01208
    -0.11499
    -0.17716
    -0.22004
    -0.15572
    -0.14500
    -0.12999
     0.06296
     0.06725
    -0.08497
    -0.26292
    -0.28221
    -0.30151
    -0.36797
    -0.36582
    -0.45587
    -0.58236
    -0.42800
    -0.35725
    -0.43228
    -0.48374
    -0.63381
    -0.90823
    -0.83963
    -0.93396
    -1.08832
    -1.30271
    -1.92016
    -2.29105
    -1.73578
    -1.22553
    -1.27913
    -1.46994
    -1.94803
    -2.55046
    -2.57834
    -1.87299
    -0.99828
    -0.74315
    -0.61023
    -0.58021
    -0.42157
     0.14657
     0.67183
     1.11990
     1.46722
     1.69876
     1.87670
     2.09109
     2.26904
     2.26046
     2.32692
     2.21758
     2.08895
     1.85955
     1.69018
     1.62372
     1.30214
     1.08131
     0.90766
     0.71042
     0.57321
     0.44243
     0.31165
     0.24948
     0.15515
     0.12299
     0.07582
     0.00507
     0.02865
    -0.00350
    -0.00350
     0.11012
     0.09083
     0.02651
     0.06939
     0.14443
     0.10584
     0.08654
     0.14443
     0.11441
     0.16372
     0.23447
     0.22804
     0.22375
     0.18302
     0.22375
     0.03723
     0.12942
     0.17873
     0.16801
     0.26020
     0.24519
     0.27735
     0.27092
     0.12727
     0.11441
     0.12942
     0.19159
     0.21946
     0.11012
     0.11656
     0.07368
     0.03509
     0.07368
     0.17444
     0.10584
     0.13156
     0.27735
     0.16158
     0.06081
     0.03723
     0.10155
     0.18516
     0.19802
     0.30522
     0.29879
     0.26234
     0.27306
     0.25591
     0.22161
     0.31594
     0.09512
    -0.01422
     0.10369
     0.06725
     0.11227
     0.11441
     0.01150
    -0.14929
    -0.04638
     0.01794
    -0.03995
    -0.12142
    -0.20717
    -0.20932
    -0.17502
    -0.05925
    -0.06568
    -0.07211
    -0.06353
    -0.12571
    -0.18359
    -0.26292
    -0.23290
    -0.09784
     0.04795
    -0.00136
    -0.10641
    -0.05496
    -0.23933
    -0.42800
    -0.56306
    -0.58236
    -0.59093
    -0.66168
    -0.64882
    -0.63596
    -0.40013
    -0.16215
    -0.07640
    -0.32938
    -0.48374
    -0.46659
    -0.52876
    -0.37440
    -0.30365
    -0.56092
    -0.61023
    -0.56735
    -0.65525
    -1.28127
    -1.57927
    -1.60929
    -1.72720
    -2.01878
    -2.29320
    -2.58691
    -2.65980
    -2.01234
    -1.41848
    -1.25983
    -0.92324
    -0.92324
    -0.99828
    -0.61452
     0.15943
     0.78974
     1.23567
     1.45221
     1.66231
     1.86384
     1.93459
     1.99247
     1.92172
     1.81882
     1.63015
     1.45221
     1.28927
     1.18208
     0.97412
     0.73400
     0.64181
     0.48959
     0.29664
     0.21946
     0.07582
    -0.00994
    -0.13214
    -0.12356
    -0.16644
    -0.15786
    -0.11284
    -0.06996
    -0.07425
    -0.07211
    -0.13428
    -0.14500
    -0.10641
     0.02865
    -0.02709
    -0.01637
    -0.04638
     0.15515
     0.29450
     0.19159
     0.08440
     0.06510
     0.23018
     0.23233
     0.41456
     0.53247
     0.23233
     0.14657
     0.21089
     0.50031
     0.62252
     0.49174
     0.05009
    -0.05710
    -0.02065
     0.18516
     0.45744
     0.53676
     0.48531
     0.43814
     0.05438
    -0.06782
    -0.11927
    -0.08926
     0.04366
     0.29879
     0.30736
     0.39955
     0.36954
     0.11441
     0.12513
     0.08654
     0.12299
     0.17658
     0.26663
     0.16586
     0.02222
     0.05438
     0.26020
     0.08868
     0.01365
     0.20874
     0.06725
    -0.10641
    -0.02494
    -0.08283
    -0.14286
    -0.19217
    -0.16430
    -0.05925
    -0.02923
     0.03294
     0.12942
     0.19159
     0.06081
    -0.05710
    -0.03566
     0.03723
     0.21517
     0.18516
     0.12942
     0.00936
    -0.05281
    -0.26077
    -0.35082
    -0.48803
    -0.45587
    -0.35296
    -0.38297
    -0.56521
    -0.71957
    -0.71314
    -0.74530
    -0.89322
    -0.84820
    -0.92110
    -0.71528
    -0.63167
    -0.77317
    -1.17622
    -1.71005
    -1.60500
    -1.20195
    -0.40013
    -0.73243
    -1.29842
    -1.72720
    -1.97375
    -2.22673
    -1.99734
    -1.83226
    -1.81725
    -1.86656
    -1.63073
    -1.33058
    -1.00685
    -0.73243
    -0.58879
    -0.44729
    -0.23076
     0.03509
     0.52819
     1.00413
     1.45006
     1.76951
     1.79095
     1.97747
     2.21973
     2.23688
     2.32692
     2.36551
     2.25617
     2.09967
     1.97961
     1.82310
     1.73306
     1.54440
     1.32357
     1.13920
     1.01914
     0.88836
     0.78117
     0.56034
     0.54962
     0.44243
     0.35024
     0.27735
     0.22161
     0.18516
     0.09940
     0.00722
     0.01150
     0.00293
    -0.07854
    -0.08068
    -0.11499
    -0.07640
    -0.14286
    -0.02065
     0.17015
     0.14871
     0.10155
     0.06939
     0.07582
     0.17444
     0.36310
     0.48745
     0.53462
     0.58821
     0.57321
     0.63752
     0.76830
     0.90337
     0.83691
     0.50889
     0.26663
     0.32451
     0.46601
     0.67183
     0.62895
     0.58821
     0.35667
     0.11441
    -0.04209
     0.02008
     0.07796
     0.04795
     0.00078
     0.05224
     0.03080
     0.00722
     0.05438
     0.07153
    -0.08712
    -0.15572
    -0.00565
     0.02437
     0.14014
     0.16158
     0.07582
     0.07153
    -0.14500
    -0.00136
     0.20446
     0.23233
     0.12084
    -0.00136
    -0.17930
    -0.17502
    -0.10641
     0.03080
     0.09940
     0.01150
    -0.02065
    -0.08283
    -0.22861
    -0.27792
    -0.37226
    -0.38726
    -0.46873
    -0.45372
    -0.44300
    -0.42371
    -0.45372
    -0.53948
    -0.62309
    -0.77745
    -0.92753
    -1.40562
    -1.33487
    -1.29842
    -1.18480
    -1.18051
    -1.27484
    -1.32629
    -1.48709
    -1.60929
    -1.77008
    -1.71220
    -1.49352
    -1.57713
    -1.68433
    -1.85584
    -1.72935
    -1.93731
    -2.21387
    -2.49687
    -2.43898
    -2.29963
    -2.02092
    -1.87513
    -1.68647
    -1.40133
    -1.24054
    -1.04973
    -0.89322
    -0.51375
    -0.14500
     0.12299
     0.51103
     0.99341
     1.34930
     1.65374
     1.90672
     2.01606
     2.18971
     2.24117
     2.15327
     2.08466
     1.94102
     1.86169
     1.76951
     1.61943
     1.58942
     1.42219
     1.33001
     1.24425
     1.12633
     0.99984
     0.86478
     0.75758
     0.67183
     0.64396
     0.66325
     0.50460
     0.47030
     0.46172
     0.46172
     0.39741
     0.40384
     0.35453
     0.18302
     0.26234
     0.24733
     0.24305
     0.19802
     0.18945
     0.12727
     0.12513
     0.03937
    -0.03352
    -0.01851
    -0.03566
    -0.02709
    -0.09355
    -0.05281
     0.02008
    -0.11499
    -0.02494
    -0.00994
    -0.01851
     0.05224
     0.08868
     0.06510
     0.14014
     0.23876
     0.24519
     0.29236
     0.34810
     0.26448
     0.30951
     0.23876
     0.26877
     0.32237
     0.29664
     0.29236
     0.23233
     0.18302
    -0.06353
    -0.11713
    -0.07211
    -0.02709
     0.06725
     0.05438
     0.06296
    -0.01851
    -0.18574
    -0.27149
    -0.11499
    -0.04853
    -0.03352
     0.10584
     0.11441
    -0.00350
     0.01150
     0.14443
     0.35882
     0.38026
     0.39312
     0.16586
     0.15515
     0.18730
     0.18730
     0.15943
     0.25162
     0.38669
     0.48102
     0.53462
     0.35453
     0.15515
     0.18087
     0.23447
     0.17658
     0.17230
     0.13371
    -0.17287
    -0.43872
    -0.71314
    -0.90394
    -0.87607
    -0.86107
    -0.74315
    -0.79889
    -0.85463
    -1.04115
    -1.18480
    -1.17622
    -1.20195
    -1.15049
    -1.02615
    -0.95754
    -1.09475
    -1.75293
    -2.00591
    -2.02735
    -2.62550
    -3.22794
    -3.33513
    -2.66409
    -2.49043
    -2.61264
    -3.07787
    -3.16791
    -2.87419
    -2.40253
    -1.85155
    -1.35845
    -0.90823
    -0.32080
     0.37811
     0.88836
     1.37288
     1.90029
     2.53059
     2.83503
     2.93579
     2.99582
     2.86719
     2.85432
     2.75356
     2.52416
     2.39767
     2.20043
     1.95174
     1.74807
     1.59585
     1.30857
     1.10918
     0.86692
     0.78331
     0.68469
     0.50460
     0.44457
     0.38240
     0.23661
     0.23447
     0.15515
     0.10584
     0.13371
     0.08868
     0.08868
     0.04581
     0.04581
     0.01365
     0.00722
     0.04152
     0.09297
     0.00293
     0.06510
     0.03080
     0.06296
     0.05009
     0.05653
     0.06725
     0.12299
     0.17230
     0.16801
     0.17873
     0.23876
     0.20874
     0.15300
     0.17444
     0.39526
     0.39526
     0.37382
     0.39098
     0.36954
     0.40598
     0.43814
     0.47030
     0.46816
     0.41670
     0.36525
     0.22589
     0.36096
     0.42313
     0.54105
     0.55820
     0.61394
     0.36739
     0.20446
     0.23447
     0.29236
     0.45744
     0.41456
     0.47888
     0.44243
     0.52819
     0.48316
     0.33952
     0.35667
     0.39312
     0.33738
     0.26663
     0.36739
     0.41456
     0.21303
     0.27735
     0.31379
     0.10369
     0.07368
     0.17658
     0.00078
    -0.00136
    -0.07640
    -0.02709
    -0.06568
    -0.01422
     0.01150
     0.07582
     0.14871
     0.03723
    -0.17502
    -0.15143
    -0.20289
    -0.24148
    -0.37869
    -0.62309
    -0.75816
    -0.84606
    -1.10976
    -1.29628
    -1.37346
    -1.45493
    -1.68433
    -1.59857
    -1.54283
    -1.14192
    -1.10976
    -1.29842
    -1.36274
    -1.22124
    -1.03901
    -1.24268
    -1.41419
    -1.20409
    -1.51281
    -1.75293
    -1.80438
    -1.81296
    -1.36703
    -1.40562
    -1.86013
    -2.20101
    -2.04236
    -1.58571
    -1.33273
    -1.01328
    -0.53090
    -0.28436
     0.06510
     0.49817
     0.88193
     1.36002
     1.70090
     2.02034
     2.26475
     2.30120
     2.24117
     2.23045
     2.20901
     2.03750
     1.85098
     1.65159
     1.45435
     1.22924
     1.00628
     0.86907
     0.69327
     0.50031
     0.39098
     0.31379
     0.20231
     0.15086
     0.01794
    -0.04424
     0.01579
    -0.10212
    -0.06353
    -0.06782
    -0.08712
    -0.07211
    -0.11713
    -0.09140
    -0.02494
    -0.03352
    -0.00565
    -0.05281
     0.00936
     0.01579
     0.08654
    -0.03352
     0.10584
     0.09940
     0.05867
     0.15086
     0.12727
     0.11870
     0.14871
     0.12727
     0.07582
     0.08868
     0.20017
     0.19802
     0.30522
     0.26020
     0.25805
     0.27306
     0.31379
     0.34595
     0.42099
     0.51532
     0.42528
     0.25591
     0.24305
     0.25162
     0.39098
     0.51532
     0.53247
     0.55606
     0.62466
     0.27949
     0.23661
     0.02437
     0.25377
     0.68683
     0.74686
     0.72542
     0.46816
     0.44886
     0.42528
     0.12727
    -0.14071
    -0.03352
     0.44457
     0.55177
     0.44672
     0.29879
     0.13371
     0.07796
     0.03294
     0.19588
     0.21946
     0.23876
     0.29879
     0.16801
     0.10584
     0.09940
     0.22589
     0.37382
     0.43385
     0.32023
     0.07796
    -0.11499
    -0.39798
    -0.51804
    -0.73458
    -0.86535
    -1.03901
    -1.09475
    -1.07331
    -1.05402
    -1.22767
    -1.30271
    -1.30271
    -1.26412
    -1.22339
    -1.32201
    -1.40991
    -1.43992
    -1.10547
    -0.85678
    -0.97255
    -0.99399
    -1.17836
    -1.83654
    -1.77008
    -1.52568
    -1.63502
    -1.96732
    -2.14741
    -2.03164
    -2.30392
    -2.30606
    -2.10668
    -1.78723
    -1.46779
    -1.20409
    -0.95325
    -0.61666
    -0.10856
     0.12299
     0.48531
     0.90980
     1.30642
     1.69661
     1.96246
     2.13826
     2.25832
     2.29905
     2.26261
     2.15541
     2.03106
     1.94959
     1.83811
     1.64302
     1.50152
     1.34930
     1.09632
     0.99341
     0.84334
     0.71470
     0.57964
     0.47244
     0.38026
     0.36310
     0.38026
     0.25377
     0.19159
     0.14443
     0.16801
     0.06939
     0.11012
     0.12727
     0.10584
     0.14443
     0.10155
     0.13371
     0.18730
     0.18516
     0.18302
     0.28592
     0.27520
     0.26877
     0.23447
     0.29450
     0.27949
     0.35238
     0.37168
     0.45315
     0.38240
     0.35024
     0.42528
     0.42957
     0.40384
     0.35238
     0.41027
     0.56034
     0.56678
     0.54962
     0.47888
     0.41241
     0.38026
     0.33309
     0.35238
     0.39955
     0.30307
     0.29450
     0.39955
     0.43171
     0.29021
     0.22375
     0.02008
    -0.00779
    -0.04638
    -0.02280
     0.09940
     0.22161
     0.17444
     0.16158
     0.05224
     0.27949
     0.30307
     0.17230
     0.01579
     0.02222
     0.18730
     0.35024
     0.37597
     0.30736
     0.41885
     0.46172
     0.30093
     0.44672
     0.39741
     0.18730
    -0.00994
     0.07153
     0.08225
     0.14443
     0.11870
     0.12942
     0.08654
    -0.03995
    -0.17502
    -0.16001
    -0.13643
    -0.41728
    -0.50303
    -0.41942
    -0.26506
    -0.23290
    -0.36797
    -0.45801
    -0.45587
    -0.59308
    -0.82462
    -1.38847
    -1.51067
    -1.39061
    -1.21267
    -1.30485
    -1.41634
    -1.66932
    -1.87085
    -2.14098
    -2.36609
    -2.52474
    -2.40682
    -2.12597
    -1.97375
    -2.36394
    -2.60192
    -2.69196
    -2.71340
    -2.63193
    -2.74127
    -2.45399
    -1.91372
    -1.72506
    -1.74650
    -1.74650
    -1.77008
    -1.47208
    -1.10118
    -0.80318
    -0.39369
     0.06081
     0.41670
     0.71470
     0.96769
     1.24639
     1.42219
     1.54440
     1.68161
     1.82310
     1.89171
     1.91744
     1.93459
     1.84026
     1.80810
     1.67517
     1.52510
     1.48222
     1.25283
     1.16278
     1.06416
     0.97626
     0.87550
     0.75544
     0.64181
     0.65682
     0.59036
     0.60108
     0.60965
     0.61609
     0.53247
     0.52175
     0.48531
     0.58821
     0.47244
     0.39312
     0.38883
     0.33952
     0.32237
     0.29236
     0.20446
     0.26020
     0.18945
     0.19802
     0.12084
     0.07153
    -0.02494
    -0.02494
    -0.07211
     0.06510
     0.08440
     0.05009
     0.18087
     0.15515
     0.25162
     0.34381
     0.38883
     0.17230
    -0.05281
    -0.11713
     0.00293
     0.13156
     0.26234
     0.22589
     0.07153
     0.09512
     0.03937
    -0.22861
    -0.29936
    -0.25648
    -0.15358
    -0.12785
    -0.10427
    -0.10212
    -0.07640
     0.04152
     0.14871
     0.06081
     0.08225
     0.15086
     0.18302
     0.17658
     0.40169
     0.44886
     0.50889
     0.54962
     0.36096
     0.12942
    -0.21146
    -0.36582
    -0.44300
    -0.08068
     0.13371
     0.04795
    -0.04424
    -0.25434
    -0.39798
    -0.48374
    -0.51804
    -0.51590
    -0.39798
    -0.42157
    -0.31866
    -0.17073
    -0.10427
    -0.27578
    -0.25220
    -0.32509
    -0.42371
    -0.30151
    -0.19860
    -0.20289
    -0.22861
    -0.33581
    -0.29079
    -0.23933
    -0.24148
    -0.09998
     0.03294
     0.03294
    -0.07854
    -0.13428
    -0.11070
    -0.00994
    -0.04853
    -0.17930
    -0.22218
    -0.16430
    -0.28007
    -0.40013
    -0.36582
    -0.50303
    -0.62524
    -0.81604
    -0.89322
    -0.84177
    -0.83963
    -0.79032
    -0.81390
    -0.75173
    -0.93181
    -0.81176
    -0.80961
    -0.77745
    -0.82676
    -0.79246
    -0.65311
    -0.41513
    -0.44300
    -0.27364
    -0.09569
    -0.05067
     0.00078
     0.00722
     0.20660
     0.45315
     0.53033
     0.56034
     0.66325
     0.70399
     0.78331
     0.81547
     0.85406
     0.90551
     0.93982
     0.83905
     0.92695
     0.84120
     0.83262
     0.74472
     0.67183
     0.71899
     0.66325
     0.63538
     0.46816
     0.45315
     0.47030
     0.41456
     0.25377
     0.26877
     0.22589
     0.19588
     0.18516
     0.17444
     0.12513
     0.09512
     0.11227
     0.05867
     0.03937
    -0.00565
     0.03509
     0.03294
     0.04152
     0.10369
     0.09512
     0.11441
     0.15300
     0.16801
     0.20660
     0.23661
     0.07796
    -0.02065
    -0.04638
    -0.00994
     0.07368
     0.12513
     0.12942
     0.26234
     0.21946
     0.11012
    -0.06782
    -0.24577
    -0.17716
    -0.17502
    -0.05710
     0.11227
     0.19159
     0.12513
     0.10369
     0.12084
     0.16586
     0.23661
     0.26663
     0.12513
     0.23447
     0.15515
     0.19374
     0.17230
     0.26234
     0.19374
     0.23018
     0.21089
     0.24090
     0.22804
     0.08440
    -0.30365
    -0.41513
    -0.47945
    -0.24362
    -0.06353
     0.05438
    -0.02065
    -0.18574
    -0.27364
    -0.20932
    -0.16215
    -0.16001
    -0.11713
    -0.02065
     0.01365
     0.11656
     0.20017
     0.29664
     0.44672
     0.59893
     0.66111
     0.74901
     0.80046
     0.87121
     0.86692
     0.86692
     1.09632
     1.10275
     1.01700
     0.97841
     0.59036
    -0.11927
    -0.54591
    -0.75601
    -0.86535
    -0.71099
    -0.62309
    -0.52876
    -0.78389
    -1.09475
    -1.14406
    -0.90823
    -0.35296
    -0.07425
    -0.09784
    -0.59093
    -1.54497
    -2.46042
    -2.31892
    -1.19123
    -0.40441
    -0.40656
    -0.89751
    -1.55140
    -2.06594
    -2.59120
    -3.01784
    -3.40374
    -3.30298
    -2.98568
    -2.55904
    -2.20530
    -1.74864
    -1.42706
    -1.14192
    -0.86535
    -0.36582
    -0.07425
     0.19159
     0.41885
     0.73186
     1.05987
     1.33644
     1.53796
     1.74378
     1.84240
     1.79095
     1.77165
     1.67517
     1.61729
     1.46507
     1.37503
     1.17136
     1.02986
     0.92695
     0.76187
     0.59036
     0.56249
     0.47673
     0.39741
     0.31379
     0.29879
     0.24305
     0.21089
     0.20017
     0.17873
     0.13156
     0.09512
     0.11227
     0.12513
     0.11870
     0.08654
     0.09083
     0.16586
     0.21089
     0.19588
     0.09512
     0.12942
     0.08011
     0.21303
     0.38669
     0.06725
    -0.03352
    -0.13214
    -0.02280
     0.12299
     0.06510
     0.22375
     0.69970
     0.89265
     0.75758
     0.41670
     0.08225
     0.14228
     0.47673
     0.62680
     0.76830
     0.77259
     0.77902
     0.63538
     0.49817
     0.40813
     0.39098
     0.23447
     0.31379
     0.13156
     0.00293
    -0.16215
    -0.21361
    -0.05281
     0.07368
     0.01794
     0.11012
     0.09940
    -0.03137
    -0.03781
    -0.00994
     0.06081
     0.09512
     0.12727
     0.12513
     0.09726
     0.17658
     0.10369
    -0.08926
    -0.15572
    -0.05281
    -0.14286
    -0.15143
    -0.06139
    -0.11927
    -0.08283
    -0.10212
    -0.08068
     0.05438
     0.19588
     0.35882
     0.32451
     0.26020
     0.16801
     0.14228
     0.37597
     0.86692
     1.12419
     1.17350
     0.99984
     0.27520
    -0.49446
    -0.92324
    -0.44300
     0.67611
     0.93982
     0.45744
    -0.78174
    -1.08403
    -0.97041
    -1.06688
    -1.32844
    -1.67575
    -1.71863
    -1.59857
    -1.62001
    -1.67361
    -1.85798
    -1.96947
    -1.93302
    -1.99305
    -1.99305
    -1.99305
    -2.02735
    -1.99519
    -1.80010
    -1.72292
    -1.55569
    -1.32201
    -0.98112
    -0.77531
    -0.38297
    -0.19646
     0.00078
     0.34167
     0.51318
     0.61823
     0.78760
     0.88836
     1.11990
     1.22495
     1.32786
     1.42219
     1.36431
     1.36645
     1.33215
     1.06416
     0.87121
     0.81332
     0.64610
     0.53676
     0.39312
     0.23876
     0.16372
     0.10155
     0.05867
    -0.02065
    -0.02709
    -0.02065
    -0.04853
    -0.07640
     0.01365
     0.03937
    -0.00994
     0.06510
     0.09726
     0.13799
     0.14871
     0.15086
     0.23018
     0.26877
     0.32880
     0.32451
     0.31165
     0.35024
     0.27520
     0.25162
     0.30736
     0.32880
     0.26663
     0.32451
     0.38026
     0.41670
     0.31594
     0.17230
     0.12942
     0.13585
     0.32237
     0.28378
     0.26663
     0.28164
     0.21517
     0.12084
     0.08654
     0.20660
     0.17015
     0.27520
     0.22589
     0.08868
     0.37168
     0.26663
    -0.09355
    -0.46873
    -0.65954
    -0.52233
    -0.05067
     0.81547
     1.03843
     0.58178
     0.14014
     0.12942
    -0.07640
    -0.11499
     0.28378
     0.74686
     1.02557
     0.68898
     0.24519
     0.26448
     0.51747
     0.59036
     0.35238
    -0.08283
    -0.30579
    -0.33152
    -0.32723
    -0.23505
    -0.11927
    -0.31223
    -0.31008
    -0.44086
    -0.41942
    -0.44729
    -0.57593
    -0.44515
    -0.27578
    -0.39155
    -0.39584
    -0.45158
    -0.62309
    -0.58665
    -0.79460
    -0.83320
    -0.36154
    -0.08068
    -0.01422
     0.17015
     0.35667
    -0.00350
    -0.85463
    -1.90086
    -1.59214
    -0.19431
     0.31379
     0.00293
    -0.43443
    -1.07974
    -1.32415
    -1.59214
    -1.83440
    -2.08738
    -2.32750
    -2.42397
    -2.26747
    -2.26961
    -1.98233
    -1.72935
    -1.62430
    -1.54283
    -1.33273
    -1.02400
    -0.74744
    -0.36582
     0.04581
     0.36525
     0.75973
     1.09632
     1.44363
     1.64302
     1.71805
     1.77165
     1.79523
     1.76951
     1.71162
     1.66660
     1.50795
     1.41362
     1.26783
     1.10061
     0.92052
     0.62466
     0.57535
     0.48745
     0.35882
     0.30736
     0.19374
     0.06081
     0.03080
     0.03080
     0.00936
    -0.03566
    -0.03781
    -0.01637
    -0.04853
    -0.00350
    -0.03137
    -0.01851
    -0.10212
     0.09512
     0.09083
     0.11012
     0.15515
     0.17230
     0.17873
     0.16586
     0.15515
     0.24305
     0.30307
     0.37811
     0.39098
     0.43171
     0.47888
     0.51532
     0.45529
     0.57749
     0.56249
     0.53462
     0.53890
     0.56892
     0.59679
     0.58393
     0.56463
     0.62680
     0.60537
     0.54748
     0.49603
     0.44672
     0.45958
     0.43171
     0.35024
     0.45744
     0.56463
     0.49603
     0.51747
     0.55606
     0.46387
     0.43171
     0.42099
     0.49388
     0.47888
     0.49817
     0.54105
     0.62252
     0.64181
     0.67826
     0.53247
     0.58393
     0.65253
     0.42313
     0.35238
     0.31808
     0.42099
     0.39955
     0.33738
     0.17658
     0.25377
     0.10798
    -0.06353
    -0.02280
    -0.09355
    -0.40013
    -0.59951
    -0.57164
    -0.59522
    -0.81819
    -0.91038
    -0.90394
    -0.77317
    -0.77102
    -0.91038
    -1.08618
    -1.28556
    -1.32415
    -1.24911
    -1.17836
    -0.90180
    -0.89537
    -0.90180
    -1.07974
    -0.99613
    -0.94897
    -0.96183
    -1.01757
    -1.36488
    -1.66074
    -1.55784
    -1.34988
    -1.27055
    -1.51496
    -1.56641
    -1.78723
    -2.86133
    -3.29226
    -2.97496
    -2.62979
    -1.97375
    -1.18051
    -1.19980
    -0.94039
    -1.14192
    -0.94897
    -0.67669
    -0.34867
     0.21089
     0.85406
     1.43291
     1.80167
     2.08252
     2.29476
     2.35694
     2.35051
     2.37623
     2.32049
     2.20043
     2.04393
     1.88099
     1.77165
     1.59799
     1.42863
     1.30857
     1.21852
     0.99984
     0.82404
     0.59679
     0.52390
     0.50031
     0.37382
     0.26020
     0.32237
     0.20017
     0.14657
     0.14871
     0.10369
     0.05224
     0.06081
     0.01579
     0.08225
     0.03937
     0.01579
    -0.07425
    -0.02923
     0.00507
    -0.02065
    -0.13643
    -0.06996
    -0.09355
    -0.19002
    -0.14715
    -0.18145
    -0.15786
    -0.23505
    -0.16430
    -0.15786
    -0.16644
    -0.15786
    -0.13857
    -0.10427
    -0.07425
    -0.04853
    -0.06139
     0.10798
     0.16158
     0.16372
     0.28164
     0.31594
     0.28378
     0.27520
     0.33309
     0.43385
     0.47030
     0.25591
     0.45529
     0.44028
     0.24090
     0.09726
     0.09726
     0.24519
     0.29450
     0.15943
     0.02008
     0.06081
    -0.08712
    -0.14500
    -0.27149
    -0.37011
    -0.33152
    -0.33581
    -0.39798
    -0.43443
    -0.36154
    -0.34653
    -0.45158
    -0.52447
    -0.49875
    -0.59308
    -0.52447
    -0.40441
    -0.35510
    -0.28650
    -0.22218
    -0.18788
    -0.21575
    -0.32295
    -0.40870
    -0.40227
    -0.18145
    -0.10856
    -0.22218
    -0.46659
    -0.46016
    -0.60594
    -0.79889
    -0.96397
    -1.01757
    -0.97684
    -1.12477
    -1.07974
    -0.91895
    -0.94468
    -0.92538
    -1.11833
    -1.26412
    -1.48065
    -1.50209
    -1.22767
    -0.88465
    -0.92110
    -1.43349
    -1.86870
    -2.03164
    -2.02521
    -2.16885
    -2.25246
    -2.04665
    -1.59643
    -0.78817
    -0.50518
    -0.20717
     0.00936
     0.02437
     0.27092
     0.94839
     1.34930
     1.58727
     2.00534
     2.41053
     2.81788
     3.01083
     3.23165
     3.22308
     2.98725
     2.68710
     2.28190
     1.95817
     1.80381
     1.52081
     1.43291
     1.24425
     1.19708
     1.02557
     0.85620
     0.74686
     0.60108
     0.50675
     0.37382
     0.26448
     0.14657
     0.15300
     0.11656
     0.06510
    -0.01208
    -0.02923
    -0.04638
    -0.16215
    -0.08926
    -0.13428
    -0.18359
    -0.14715
    -0.12356
    -0.13214
    -0.10427
    -0.13428
    -0.10856
    -0.06782
    -0.09140
    -0.16430
    -0.13857
    -0.14286
    -0.10212
    -0.10212
    -0.09355
    -0.04424
    -0.12356
    -0.09140
    -0.08926
    -0.08926
    -0.08712
    -0.12571
    -0.15143
    -0.13428
    -0.07854
    -0.10212
    -0.14715
    -0.16430
    -0.13428
    -0.13643
    -0.15786
    -0.03137
    -0.09140
    -0.09998
    -0.08068
    -0.03566
     0.03723
     0.06296
     0.08011
     0.12727
     0.23018
     0.33095
     0.36310
     0.35667
     0.35238
     0.36954
     0.32237
     0.40169
     0.40598
     0.26234
     0.23233
     0.11870
     0.10584
     0.01794
    -0.10641
    -0.23933
    -0.34224
    -0.41085
    -0.44729
    -0.58450
    -0.69813
    -0.87179
    -0.95754
    -0.97041
    -1.03901
    -1.15907
    -1.07331
    -1.03043
    -1.04544
    -1.11619
    -1.14192
    -1.33273
    -1.30057
    -1.40347
    -1.59643
    -1.73364
    -1.91158
    -1.92230
    -1.83869
    -1.68647
    -1.47851
    -1.43992
    -1.65002
    -1.98447
    -2.66409
    -3.24509
    -3.08215
    -2.23531
    -1.25126
    -0.66597
    -0.42157
    -0.43872
    -0.59308
    -0.38083
    -0.10641
     0.09940
     0.64181
     1.08989
     1.53582
     2.02463
     2.19829
     2.15755
     1.99890
     1.94959
     1.86813
     1.92387
     1.89385
     1.76736
     1.56369
     1.40504
     1.28498
     1.13062
     1.10704
     1.04272
     0.93767
     0.92266
     0.90766
     0.94625
     0.93338
     0.87764
     0.81332
     0.84120
     0.92910
     0.90980
     0.84334
     0.69970
     0.67826
     0.63538
     0.71470
     0.74043
     0.60322
     0.57749
     0.54319
     0.47673
     0.49603
     0.43600
     0.35667
     0.34595
     0.36525
     0.33095
     0.32023
     0.29021
     0.28164
     0.15943
     0.14014
     0.26234
     0.20231
     0.12942
     0.13156
     0.11870
     0.15515
     0.09940
     0.08868
     0.11012
     0.11441
     0.09297
     0.04366
     0.14657
     0.11441
     0.09940
    -0.02065
     0.08440
     0.03937
    -0.04638
     0.00078
    -0.03352
    -0.03352
    -0.09784
    -0.10427
    -0.07425
    -0.09784
    -0.10427
    -0.16001
    -0.16215
    -0.16001
    -0.17502
    -0.14929
    -0.06568
    -0.05281
    -0.09784
    -0.02065
     0.05009
     0.08868
     0.10155
     0.20446
     0.10369
     0.18730
     0.17658
     0.20231
     0.25377
     0.28592
     0.17873
     0.15300
     0.15300
     0.22375
     0.10155
    -0.02280
    -0.10212
    -0.19860
    -0.13857
    -0.14500
    -0.36582
    -0.41513
    -0.53305
    -0.53305
    -0.61237
    -0.88036
    -0.98541
    -1.07760
    -1.13763
    -1.04330
    -1.10547
    -1.33701
    -1.52996
    -1.75079
    -1.82797
    -1.62644
    -1.71220
    -1.79367
    -1.65002
    -1.76579
    -1.59214
    -1.06474
    -1.12905
    -1.33487
    -1.68004
    -2.22673
    -3.11431
    -3.21293
    -1.91801
    -0.51804
     0.56034
     1.08346
     0.83048
     0.24305
    -0.08068
     0.08011
     0.37597
     0.96983
     1.60014
     2.17685
     2.44913
     2.61849
     2.65065
     2.41482
     2.25832
     1.97961
     1.65159
     1.38575
     1.13920
     0.90337
     0.84763
     0.68898
     0.58178
     0.45315
     0.40169
     0.32666
     0.29450
     0.16586
     0.25591
     0.14443
     0.12942
     0.15943
     0.13156
     0.07153
     0.11012
     0.06939
     0.05438
     0.08225
     0.03937
     0.08654
     0.08225
     0.05224
     0.06081
     0.07153
     0.14443
     0.10798
     0.06510
     0.07796
     0.06081
     0.03509
     0.09940
     0.03080
     0.03937
     0.01579
     0.04581
     0.03509
     0.05224
     0.04795
    -0.00779
    -0.04209
    -0.01851
     0.03509
    -0.00779
     0.03509
    -0.08283
    -0.02923
    -0.02065
     0.05009
    -0.00779
     0.04795
     0.05867
     0.03509
     0.05438
     0.09512
     0.12942
     0.03294
     0.05653
     0.11870
     0.10369
     0.17873
     0.19159
     0.14014
     0.11870
     0.13156
     0.16801
     0.15086
     0.17873
     0.19802
     0.12084
     0.13371
     0.16158
     0.18087
     0.08225
     0.18302
     0.11227
     0.13585
     0.25377
     0.28378
     0.33095
     0.23233
     0.19588
     0.28378
     0.38669
     0.34381
     0.23447
     0.32666
     0.24519
     0.16801
     0.07368
     0.30951
     0.32237
     0.08654
     0.02222
    -0.11284
    -0.30365
    -0.44300
    -0.42371
    -0.39155
    -0.38512
    -0.36368
    -0.82462
    -1.05187
    -1.14835
    -1.01328
    -0.89751
    -0.99828
    -1.03043
    -1.26841
    -1.48494
    -1.49995
    -1.58571
    -1.78723
    -1.85155
    -1.80224
    -1.80867
    -1.89014
    -1.71434
    -2.19886
    -2.51616
    -2.77343
    -3.05428
    -2.76057
    -1.78080
    -1.05187
    -0.22004
     0.44028
    -0.02494
    -0.61666
    -0.20074
     0.39741
     1.08346
     1.59585
     2.17899
     2.52845
     2.71711
     2.79429
     2.68495
     2.52416
     2.43841
     2.25403
     2.06322
     1.94745
     1.69876
     1.48651
     1.25283
     1.06416
     1.00199
     0.85835
     0.76830
     0.60322
     0.53462
     0.48959
     0.46816
     0.37168
     0.41241
     0.28164
     0.22161
     0.24733
     0.24090
     0.22375
     0.21303
     0.14443
     0.15515
     0.20446
     0.19802
     0.15943
     0.09726
     0.12299
     0.14443
     0.07796
     0.08654
     0.19159
     0.07796
     0.08440
     0.11441
     0.15086
     0.11870
     0.10155
     0.04795
     0.10798
     0.10155
     0.09297
     0.05438
     0.06296
     0.06725
     0.01794
     0.05653
     0.15515
     0.03509
     0.03937
     0.03294
     0.02222
     0.03723
     0.00936
     0.01365
     0.05438
     0.03080
     0.04152
     0.01794
     0.06296
     0.07796
     0.04795
     0.03294
     0.10155
     0.03723
     0.02651
     0.07153
     0.08440
     0.06939
     0.05224
     0.08011
     0.08440
     0.11870
     0.13371
     0.08654
     0.08654
     0.09297
     0.12084
     0.02222
     0.09297
     0.12942
     0.10584
     0.16372
     0.18302
     0.17658
     0.11012
     0.10584
     0.11656
     0.09726
     0.11656
     0.15086
     0.08440
     0.08440
     0.05653
     0.04366
     0.03723
     0.02437
    -0.16644
    -0.23505
    -0.28436
    -0.34867
    -0.36797
    -0.45587
    -0.52233
    -0.67455
    -0.83963
    -0.76459
    -0.70027
    -0.87607
    -1.06474
    -1.29842
    -1.62430
    -2.01878
    -2.16885
    -2.06165
    -1.98876
    -2.18600
    -2.17528
    -2.09810
    -1.96303
    -2.19243
    -2.26104
    -2.01663
    -1.84083
    -1.87728
    -2.10239
    -1.97804
    -1.80224
    -1.46779
    -0.76245
    -0.56949
     0.12727
     0.69541
     0.86263
     0.83262
     1.02772
     1.07488
     1.21638
     1.49723
     1.76951
     2.14683
     2.42554
     2.51773
     2.37623
     2.29905
     2.17899
     1.87027
     1.74164
     1.58299
     1.31929
     1.13491
     0.93124
     0.80689
     0.70613
     0.57535
     0.48745
     0.39526
     0.35667
     0.30951
     0.23876
     0.24948
     0.25162
     0.17444
     0.17873
     0.21303
     0.19588
     0.18302
     0.12727
     0.07368
     0.13799
     0.15943
     0.15729
     0.14871
     0.08011
     0.11656
     0.08011
     0.11656
     0.23661
     0.18945
     0.12084
     0.19159
     0.12084
     0.18087
     0.16801
     0.16372
     0.13799
     0.15943
     0.27520
     0.29879
     0.24090
     0.18302
     0.13371
     0.11441
     0.21089
     0.21517
     0.13799
     0.15300
     0.13799
     0.15943
     0.15729
     0.18730
     0.12942
     0.07153
     0.09726
     0.10369
     0.11870
     0.10584
     0.08225
     0.03294
     0.09726
     0.17015
     0.10369
     0.12727
     0.17658
     0.24733
     0.19802
     0.19374
     0.18730
     0.23876
     0.17658
     0.17658
     0.12727
     0.23876
     0.27735
     0.16801
     0.13156
     0.17230
     0.05653
     0.00293
     0.00293
     0.10584
     0.12513
     0.08440
    -0.01422
     0.02865
     0.10155
     0.12299
     0.16801
     0.19802
     0.09512
     0.06296
     0.01794
     0.10584
     0.05009
    -0.10212
    -0.11070
    -0.02280
    -0.03566
    -0.44086
    -0.77960
    -0.94468
    -0.89966
    -0.89322
    -1.04330
    -1.16121
    -1.46350
    -1.72292
    -1.72506
    -1.54068
    -1.42920
    -1.56856
    -1.79795
    -2.25675
    -2.44970
    -2.18814
    -1.72506
    -1.62858
    -1.69505
    -1.47851
    -0.86535
    -0.23290
    -0.06568
    -0.51804
    -1.11190
    -1.14621
    -1.72720
    -2.23960
    -1.38204
    -0.22004
     1.19708
     1.82954
     1.50152
     0.96340
     0.54962
     0.11012
     0.20231
     0.59893
     1.14563
     1.65159
     2.00534
     2.10824
     2.16827
     2.09967
     1.86598
     1.67303
     1.37503
     1.17993
     1.00199
     0.78760
     0.68255
     0.58821
     0.47673
     0.37597
     0.30307
     0.27735
     0.23661
     0.11870
     0.19159
     0.15300
     0.04152
     0.05653
     0.03723
     0.08440
    -0.00994
    -0.01851
     0.03294
     0.03294
     0.01365
     0.05009
    -0.00136
     0.00936
     0.02437
    -0.01851
     0.03294
     0.12513
     0.05438
     0.08225
     0.11227
     0.08654
     0.11656
     0.08225
     0.12084
     0.15086
     0.17015
     0.15515
     0.12727
     0.17230
     0.13371
     0.13799
     0.15300
     0.26020
     0.17230
     0.14228
     0.09940
     0.06939
     0.13371
     0.11441
     0.14228
     0.17230
     0.19159
     0.26448
     0.21946
     0.26877
     0.17230
     0.09940
     0.12727
     0.27092
     0.26448
     0.20231
     0.26234
     0.17230
     0.17444
     0.20017
     0.22161
     0.30307
     0.19588
     0.11227
     0.12299
     0.11441
     0.18516
     0.13156
     0.06296
     0.11656
     0.11227
     0.11012
     0.11441
     0.02222
     0.09726
     0.24948
     0.21946
     0.13371
     0.19374
     0.12942
     0.06939
     0.04152
     0.07796
     0.16586
     0.13371
     0.09940
     0.08654
    -0.09140
    -0.22004
    -0.22861
    -0.23076
    -0.26077
    -0.32938
    -0.42371
    -0.37226
    -0.24362
    -0.25434
    -0.18359
    -0.09140
    -0.07425
    -0.07211
    -0.10427
    -0.13428
    -0.10641
    -0.34010
    -0.38083
    -0.56306
    -0.80747
    -1.00256
    -1.24697
    -1.34344
    -1.63930
    -1.60500
    -1.70577
    -1.73364
    -2.21816
    -2.78201
    -3.32656
    -3.94615
    -4.28488
    -4.31919
    -4.31919
    -3.90327
    -2.66624
    -1.08832
     0.05653
    -0.04209
    -0.18359
    -0.29079
    -0.22004
     0.42742
     1.55083
     2.30977
     2.91864
     3.57253
     3.96701
     4.02061
     3.98202
     3.54680
     3.09015
     2.56490
     2.13826
     1.67517
     1.33001
     0.95697
     0.68898
     0.44243
     0.35024
     0.20017
     0.09940
    -0.01208
    -0.00565
    -0.03781
    -0.02494
    -0.01637
    -0.06353
    -0.11284
    -0.13428
    -0.12571
    -0.09355
    -0.03781
    -0.07211
    -0.13428
    -0.13214
    -0.08497
    -0.04853
    -0.09140
    -0.02065
    -0.04424
    -0.05496
    -0.03566
    -0.01637
     0.00722
    -0.00350
    -0.03781
     0.03723
     0.05224
     0.08868
     0.01579
     0.03509
     0.01579
    -0.02280
    -0.02923
     0.10798
     0.13799
     0.13799
     0.18302
     0.10798
     0.07796
     0.13799
     0.12299
     0.14657
     0.10798
     0.18087
     0.15943
     0.18516
     0.14871
     0.12942
     0.12727
     0.24733
     0.42742
     0.27092
     0.28592
     0.26663
     0.32666
     0.29664
     0.23661
     0.16586
     0.14443
     0.20874
     0.35882
     0.51103
     0.39955
     0.24305
     0.11012
     0.05867
     0.22161
     0.15943
     0.16372
     0.19588
     0.16801
     0.13799
     0.13799
     0.18945
     0.24733
     0.33309
     0.24733
     0.18730
     0.14228
     0.05867
     0.02651
    -0.04638
    -0.00136
    -0.07425
    -0.22861
    -0.03137
    -0.07640
    -0.22861
    -0.09998
    -0.28436
    -0.43228
    -0.49660
    -0.44515
    -0.45801
    -0.58879
    -0.63381
    -0.65311
    -0.59093
    -0.53734
    -0.71742
    -0.86750
    -0.82676
    -1.03258
    -1.24054
    -1.08403
    -0.97041
    -1.02615
    -1.27270
    -1.59214
    -1.87085
    -2.07666
    -2.59549
    -2.98996
    -3.33942
    -3.73176
    -4.08550
    -4.31919
    -4.31919
    -3.49807
    -2.41969
    -1.23196
    -0.29293
    -0.11927
    -0.02923
     0.12727
     0.61180
     1.20995
     2.04393
     3.10302
     4.05920
     4.46011
     4.46011
     4.46011
     4.44725
     4.03347
     3.44819
     2.87147
     2.36766
     1.88528
     1.50366
     1.19923
     0.91838
     0.58607
     0.47244
     0.34381
     0.27949
     0.02008
     0.08440
     0.00293
    -0.12999
    -0.06353
    -0.07211
    -0.06996
    -0.07640
    -0.12999
    -0.09784
    -0.02923
    -0.03352
    -0.09140
    -0.08283
    -0.10856
    -0.08712
    -0.09355
    -0.07211
     0.01150
    -0.10427
    -0.04853
     0.02008
     0.01579
     0.01365
    -0.00136
     0.06081
     0.17230
     0.15515
     0.13585
     0.08011
     0.11012
     0.03509
     0.08868
     0.10584
     0.20660
     0.12513
     0.09297
     0.08225
     0.07153
    -0.00565
     0.05438
     0.10369
     0.07582
     0.14228
     0.28592
     0.35024
     0.18730
     0.05224
     0.09726
     0.09297
     0.25591
     0.32880
     0.54748
     0.62037
     0.42099
     0.20660
     0.11441
     0.18516
     0.38883
     0.35882
     0.21732
     0.08440
     0.02437
     0.14871
     0.18730
     0.22589
     0.40384
     0.24305
    -0.03352
    -0.05710
    -0.00779
     0.13371
     0.05009
     0.14443
     0.09083
     0.14014
    -0.05496
    -0.06353
    -0.17716
    -0.18788
    -0.22861
    -0.30365
    -0.25434
    -0.20932
    -0.22004
    -0.20289
    -0.36368
    -0.49660
    -0.53734
    -0.41728
    -0.60594
    -0.81176
    -0.79460
    -0.74744
    -0.85035
    -0.88036
    -0.78389
    -0.73029
    -1.11619
    -1.47637
    -1.79152
    -1.98019
    -2.25675
    -2.52474
    -2.82917
    -3.02856
    -3.35872
    -3.59883
    -3.87754
    -4.18198
    -4.31919
    -4.31919
    -4.31919
    -4.12624
    -2.69196
    -0.88036
    -0.16644
    -0.83748
    -0.85678
    -0.29079
     0.69755
     1.69876
     2.51559
     3.29597
     3.79335
     4.15567
     4.24572
     4.21999
     4.03776
     3.72261
     3.28310
     2.90149
     2.59920
     2.07823
     1.78023
     1.39218
     1.07917
     0.86049
     0.66111
     0.47244
     0.33523
     0.17444
     0.06081
     0.00722
    -0.06782
    -0.09140
    -0.17073
    -0.17930
    -0.08497
    -0.20074
    -0.11713
    -0.15143
    -0.14500
    -0.17716
    -0.13857
    -0.17287
    -0.09140
    -0.05496
    -0.09569
    -0.10427
    -0.08497
    -0.04853
    -0.05496
    -0.06139
     0.03294
     0.03937
     0.09940
     0.14443
     0.08225
     0.10155
     0.18302
     0.16372
     0.19588
     0.21946
     0.29236
     0.27949
     0.23876
     0.26663
     0.21089
     0.11656
     0.20660
     0.16372
     0.08225
     0.08868
     0.06081
     0.09083
     0.06939
     0.01579
     0.08440
     0.07796
     0.05867
     0.07582
     0.09297
     0.15943
     0.12513
     0.04795
     0.17444
     0.28807
     0.21517
     0.24305
     0.18945
     0.15300
     0.19374
     0.16372
     0.21517
     0.16158
     0.15300
     0.17873
     0.17015
     0.18516
     0.09083
     0.07153
     0.04152
     0.21517
     0.15300
     0.18087
     0.18945
     0.10584
     0.00722
     0.11870
     0.13585
     0.15300
     0.12513
     0.09083
     0.19159
     0.23018
     0.15943
    -0.02065
    -0.19431
    -0.12356
    -0.12356
    -0.12356
    -0.09569
    -0.14500
    -0.21361
    -0.26935
    -0.40441
    -0.39584
    -0.48374
    -0.49660
    -0.58879
    -0.59308
    -0.63381
    -0.62738
    -0.87822
    -0.89966
    -0.85678
    -1.17622
    -1.49566
    -1.57284
    -1.54712
    -1.77008
    -2.09167
    -2.32750
    -2.53546
    -2.73484
    -2.67695
    -2.66409
    -2.68124
    -2.28248
    -1.84726
    -1.24911
    -0.65525
    -0.62952
    -0.48374
    -0.46016
    -0.26506
     0.55606
     1.40504
     1.96246
     2.30120
     2.39982
     2.45341
     2.42983
     2.44913
     2.43841
     2.36980
     2.16184
     2.13826
     1.97747
     1.80167
     1.57441
     1.38575
     1.17350
     1.08560
     0.91623
     0.82404
     0.68255
     0.57749
     0.45529
     0.42099
     0.35667
     0.28807
     0.14228
     0.21303
     0.19374
     0.09512
     0.15943
     0.09940
     0.09940
     0.05224
     0.08868
     0.11870
     0.13799
     0.10369
     0.05009
     0.06939
     0.13799
     0.09512
     0.06939
     0.08011
     0.12084
     0.09726
     0.16158
     0.18945
     0.15086
     0.07796
     0.05224
     0.04795
     0.08868
     0.08654
     0.07796
     0.09083
     0.08654
     0.06725
     0.04795
     0.06510
     0.10584
     0.02437
     0.02437
     0.08225
     0.06510
     0.08225
     0.05867
     0.05653
     0.10584
     0.14657
     0.16158
     0.11012
     0.15943
     0.12513
     0.09083
     0.03294
     0.14871
     0.17444
     0.15729
     0.16158
     0.11870
     0.16158
     0.10369
     0.15515
     0.18302
     0.16372
     0.18087
     0.14014
     0.16801
     0.17015
     0.17015
     0.25377
     0.17873
     0.18516
     0.16586
     0.17444
     0.18302
     0.14443
     0.12299
     0.10584
     0.12727
     0.11870
     0.09940
     0.07153
     0.00078
    -0.00779
     0.02437
    -0.16858
    -0.19860
    -0.16430
    -0.33367
    -0.41299
    -0.41513
    -0.37869
    -0.53734
    -0.81819
    -0.97898
    -1.09690
    -1.17836
    -1.21910
    -1.40133
    -1.50853
    -1.57070
    -1.92016
    -2.75414
    -3.02427
    -2.95995
    -2.72841
    -2.78629
    -2.91064
    -2.85704
    -2.77986
    -3.17434
    -3.29654
    -3.23866
    -3.10359
    -3.05428
    -2.22673
    -1.07331
     0.35024
     1.25068
     2.21544
     2.66352
     1.79952
     1.09203
     1.55083
     2.57133
     3.64542
     4.45582
     4.46011
     4.19641
     3.83838
     3.38387
     3.03227
     2.56275
     2.13397
     1.65802
     1.47579
     1.20566
     0.86049
     0.71470
     0.53247
     0.40813
     0.27735
     0.16801
     0.05009
    -0.00136
    -0.02923
    -0.09140
    -0.14715
    -0.13428
    -0.09355
    -0.21146
    -0.20074
    -0.09784
    -0.14500
    -0.10212
    -0.13214
    -0.11284
    -0.14500
    -0.13428
    -0.10856
     0.00078
     0.00722
    -0.01208
    -0.00779
    -0.01422
     0.00722
     0.05867
     0.06510
     0.13585
     0.04795
     0.02437
     0.11870
     0.11441
     0.09083
     0.07153
     0.05867
     0.08654
     0.10369
     0.05009
     0.03937
    -0.03137
     0.04581
     0.07153
     0.02222
     0.11227
     0.08011
     0.04152
     0.09726
     0.09726
     0.11441
     0.09726
     0.18302
     0.13585
     0.20660
     0.21089
     0.11227
     0.12084
     0.09512
     0.14443
     0.14871
     0.23661
     0.29664
     0.15515
     0.12942
     0.07582
     0.09940
     0.08868
     0.12299
     0.06510
     0.10798
     0.12727
     0.12513
     0.09726
     0.11870
     0.10369
     0.05653
     0.02008
     0.02865
    -0.05496
     0.04795
     0.03080
    -0.08283
    -0.00565
     0.00722
    -0.03352
    -0.05067
    -0.07211
    -0.13643
    -0.14286
    -0.20289
    -0.30151
    -0.29722
    -0.41085
    -0.42800
    -0.62738
    -0.70670
    -0.44300
    -0.30151
    -0.53090
    -0.82676
    -0.97684
    -1.09475
    -1.10118
    -1.07117
    -1.15478
    -1.15049
    -1.35845
    -1.90944
    -2.26532
    -2.35322
    -2.56118
    -2.83132
    -2.77343
    -2.29748
    -2.10024
    -2.48615
    -3.33299
    -3.98688
    -3.91828
    -3.39945
    -2.18600
    -1.21052
    -0.56306
    -0.21575
     0.07368
     0.34381
     0.80475
     1.16921
     1.68804
     2.28190
     2.95937
     3.35814
     3.66472
     3.71617
     3.65614
     3.69473
     3.56181
     3.21879
     2.92078
     2.50058
     2.23688
     1.93459
     1.69876
     1.34287
     1.05130
     0.82190
     0.63752
     0.48745
     0.34381
     0.21732
     0.12299
     0.10155
     0.07153
     0.02865
    -0.00136
    -0.07640
    -0.11284
    -0.16644
    -0.02065
    -0.08068
    -0.07425
    -0.10856
    -0.10212
    -0.09355
    -0.06996
    -0.06353
    -0.06353
    -0.06782
    -0.04209
    -0.06782
    -0.06139
    -0.06139
    -0.03781
    -0.07854
     0.03937
     0.07796
     0.02222
     0.04152
     0.00722
     0.03080
     0.02222
     0.01150
    -0.01637
     0.01794
     0.04795
     0.00507
     0.00722
     0.03080
     0.01794
    -0.02494
     0.00078
     0.01365
    -0.04424
    -0.03995
    -0.01208
    -0.02923
     0.00507
    -0.00779
    -0.02709
     0.02437
     0.03294
     0.03723
     0.06725
     0.03294
     0.01365
     0.01579
     0.04795
     0.21089
     0.19159
     0.23661
     0.30522
     0.25377
     0.27735
     0.21303
     0.16586
     0.20017
     0.21089
     0.27092
     0.24519
     0.21946
     0.14871
     0.08868
    -0.00565
     0.07796
     0.02222
    -0.07854
    -0.09784
    -0.14715
    -0.14071
    -0.17502
    -0.14929
    -0.21146
    -0.13428
    -0.12142
    -0.09569
    -0.10856
    -0.09784
    -0.02923
    -0.06782
    -0.04424
    -0.07211
    -0.11713
    -0.08068
    -0.12785
    -0.23290
    -0.44515
    -0.67883
    -0.91252
    -1.13977
    -1.34344
    -1.65646
    -1.83226
    -2.17957
    -2.59549
    -3.17434
    -3.28154
    -3.14004
    -3.60312
    -3.99331
    -4.19055
    -4.31919
    -4.31919
    -4.31919
    -3.74462
    -3.33299
    -3.08001
    -3.21508
    -2.38967
    -1.14835
    -0.76888
    -0.76030
    -0.75387
     0.01794
     0.62680
     1.20566
     1.98819
     2.38695
     2.73641
     2.86719
     2.79001
     2.78572
     2.72783
     2.60992
     2.45127
     2.33764
     2.21544
     2.11253
     1.87456
     1.87027
     1.69876
     1.40504
     1.19494
     1.05559
     0.96125
     0.81547
     0.65896
     0.58178
     0.52390
     0.39741
     0.32451
     0.24305
     0.23661
     0.15300
     0.10155
     0.06939
     0.16158
     0.06081
     0.03723
     0.06939
    -0.00779
    -0.00779
    -0.05710
    -0.02065
    -0.01422
    -0.06782
    -0.04209
    -0.08497
    -0.02065
    -0.07425
    -0.06568
    -0.17502
    -0.02065
    -0.08926
    -0.09355
    -0.06353
    -0.06782
    -0.04209
    -0.07425
    -0.03995
     0.01794
     0.03509
     0.03937
     0.02008
     0.03937
     0.03080
     0.18302
     0.08868
     0.15943
     0.11012
     0.08654
     0.20017
     0.16158
     0.18730
     0.14657
     0.07153
     0.08868
     0.10584
     0.12727
     0.06296
     0.08654
     0.08868
     0.08011
    -0.05496
    -0.01208
     0.08225
     0.03080
     0.10584
     0.13585
     0.17444
     0.10798
     0.18945
     0.12513
     0.20017
     0.18087
     0.15943
     0.14228
     0.24305
     0.22375
     0.19588
     0.17658
     0.18945
     0.16801
     0.12727
     0.06081
     0.07153
     0.14014
     0.19374
     0.29236
     0.35238
     0.37597
     0.29664
     0.26020
     0.26234
     0.29450
     0.33952
     0.38669
     0.51747
     0.56892
     0.48102
     0.43814
     0.26663
     0.23876
     0.20231
     0.05438
    -0.06568
    -0.10856
    -0.22647
    -0.37654
    -0.85035
    -1.34988
    -1.72720
    -1.88157
    -1.74221
    -1.85798
    -2.19458
    -2.51616
    -3.20221
    -3.15719
    -2.92994
    -2.73913
    -2.47543
    -2.43255
    -2.69196
    -2.32964
    -1.83869
    -1.57499
    -1.66074
    -1.42277
    -0.82676
    -0.23076
     0.07368
     0.50889
     0.57321
     0.65039
     0.72114
     0.96125
     1.06845
     1.19494
     1.35573
     1.43720
     1.38146
     1.38360
     1.37932
     1.36431
     1.28284
     1.25497
     1.14134
     1.10490
     1.02343
     0.87335
     0.77688
     0.67826
     0.58607
     0.50246
     0.47459
     0.42528
     0.37168
     0.33952
     0.30307
     0.25805
     0.17444
     0.19374
     0.18087
     0.12942
     0.16158
     0.18516
     0.18516
     0.18087
     0.12513
     0.18945
     0.18730
     0.17873
     0.14871
     0.17444
     0.20660
     0.18516
     0.14228
     0.23233
     0.22589
     0.19588
     0.21946
     0.24733
     0.21946
     0.16801
     0.15515
     0.20874
     0.24948
     0.30522
     0.25591
     0.27520
     0.29450
     0.31379
     0.36954
     0.29664
     0.37168
     0.18087
     0.12299
     0.26020
     0.40384
     0.27735
     0.15086
     0.11870
     0.15086
     0.14443
     0.04152
    -0.05496
    -0.06568
    -0.06568
     0.04581
     0.15300
     0.08440
    -0.15143
    -0.14929
     0.01150
     0.05438
     0.08011
     0.04152
     0.04152
     0.11870
     0.11227
     0.10798
     0.01150
     0.04795
     0.05653
     0.06296
     0.01579
     0.07153
     0.06510
    -0.02494
     0.02008
    -0.02065
    -0.00565
    -0.12142
    -0.12785
    -0.07211
     0.08440
     0.11012
     0.05009
    -0.02280
    -0.00565
    -0.06353
    -0.15143
    -0.00350
     0.12299
     0.30736
     0.50460
     0.65468
     0.80689
     0.68255
     0.67611
     0.70827
     0.83048
     0.99127
     0.95268
     0.81761
     0.52175
     0.39312
     0.58607
     0.76616
     0.84548
     0.71042
     0.52604
    -0.31866
    -0.83534
    -1.36703
    -1.53425
    -1.35202
    -1.15049
    -1.31129
    -1.47851
    -1.78723
    -1.97375
    -2.15599
    -2.25889
    -2.39610
    -2.20958
    -2.09596
    -2.04879
    -1.86656
    -1.64574
    -1.46350
    -1.21267
    -0.95754
    -0.73458
    -0.48159
    -0.28650
    -0.17287
     0.00078
     0.14443
     0.28378
     0.39955
     0.61823
     0.66540
     0.68683
     0.70827
     0.64610
     0.67397
     0.68040
     0.60322
     0.56249
     0.55606
     0.50460
     0.38454
     0.37168
     0.32666
     0.25162
     0.21089
     0.25805
     0.34810
     0.17444
     0.14228
     0.16158
     0.13371
     0.16586
     0.13371
     0.12299
     0.15729
     0.19374
     0.18945
     0.21517
     0.18302
     0.19802
     0.16801
     0.14228
     0.29021
     0.17658
     0.16158
     0.19802
     0.14228
     0.19159
     0.17873
     0.19159
     0.20660
     0.25805
     0.20017
     0.18516
     0.12513
     0.09083
     0.15943
     0.04152
     0.21517
     0.15729
     0.09512
     0.17658
     0.10584
     0.16586
     0.07153
     0.06081
     0.01150
     0.00293
     0.11227
    -0.00136
     0.04152
     0.02437
     0.05653
    -0.00350
     0.10155
     0.09726
     0.01794
     0.07368
     0.04152
     0.05653
     0.05653
     0.06510
    -0.00136
     0.09083
     0.16158
     0.18087
     0.13799
     0.12727
     0.00078
    -0.03137
     0.02222
     0.16372
     0.08868
     0.08225
     0.10798
     0.05009
     0.10155
     0.03509
    -0.03995
     0.00507
     0.05653
     0.02222
     0.13799
     0.21732
     0.18516
     0.01150
    -0.01851
     0.11656
     0.06510
     0.08440
     0.14657
     0.13371
     0.17015
     0.04795
    -0.00779
     0.01150
     0.02437
     0.15943
     0.37382
     0.63324
     0.66111
     0.72542
     0.86478
     1.22710
     1.40933
     1.54440
     1.85741
     1.71805
     1.52296
     1.34073
     1.09418
     0.55177
     0.44028
     1.11562
     1.11990
     0.26663
    -0.55663
    -1.04115
    -1.37346
    -1.43135
    -1.57927
    -1.94803
    -2.14312
    -2.41325
    -2.39182
    -2.28033
    -2.17528
    -2.14098
    -2.10024
    -2.00806
    -1.86013
    -1.67789
    -1.42063
    -1.25769
    -1.12262
    -0.89966
    -0.61237
    -0.55878
    -0.33152
    -0.11499
    -0.04209
     0.09297
     0.12727
     0.31379
     0.39098
     0.45529
     0.50246
     0.55177
     0.53462
     0.55391
     0.48959
     0.40384
     0.45100
     0.33309
     0.30307
     0.27949
     0.25805
     0.26663
     0.23018
     0.19588
     0.19802
     0.17230
     0.12942
     0.17658
     0.24305
     0.30736
     0.30093
     0.22589
     0.25162
     0.25805
     0.27520
     0.28807
     0.26234
     0.28378
     0.30307
     0.33095
     0.24305
     0.28807
     0.29236
     0.23876
     0.13371
     0.16158
     0.14014
     0.03509
     0.07796
     0.23661
     0.09297
     0.10155
     0.07153
    -0.00350
    -0.00136
    -0.02709
     0.05224
     0.06296
     0.15086
     0.24519
     0.24519
     0.17658
    -0.00350
     0.03080
     0.11441
     0.35882
     0.32666
     0.32451
     0.29021
     0.23447
     0.35024
     0.22161
     0.18945
     0.12727
     0.03294
     0.09297
     0.18516
     0.32880
     0.15086
     0.06296
     0.03294
     0.10155
    -0.02065
     0.04152
     0.06296
     0.03080
    -0.11070
    -0.07640
    -0.07211
     0.09940
     0.26877
     0.36525
     0.16372
    -0.02494
     0.09083
     0.21946
     0.09940
     0.21089
     0.11870
    -0.25434
    -0.23933
    -0.18574
     0.00722
     0.44886
     0.93767
     1.33215
     1.19280
     0.74901
     0.49174
     0.72757
     0.61394
     0.78331
     1.44578
     1.67517
     1.84240
     1.77165
     1.79952
     1.94102
     2.08895
     1.87456
     0.94839
     0.29664
    -0.43228
    -0.38512
    -0.05925
    -0.46873
    -0.74744
    -0.94682
    -1.15693
    -1.45493
    -1.74221
    -1.97804
    -2.17099
    -2.29105
    -2.26961
    -2.17314
    -2.25889
    -2.11311
    -1.72077
    -1.48709
    -1.28770
    -1.28342
    -1.18480
    -1.06045
    -0.96183
    -0.92967
    -0.74744
    -0.70885
    -0.54591
    -0.29079
    -0.21146
    -0.11713
    -0.09569
    -0.02709
     0.02865
     0.18516
     0.29236
     0.42313
     0.49817
     0.56034
     0.53247
     0.43600
     0.44457
     0.45744
     0.37811
     0.33738
     0.28164
     0.22375
     0.23233
     0.24305
     0.23447
     0.27949
     0.28378
     0.27306
     0.28807
     0.35238
     0.47673
     0.54105
     0.50675
     0.57321
     0.42528
     0.42313
     0.48102
     0.55606
     0.57106
     0.52819
     0.42742
     0.39741
     0.36525
     0.27092
     0.18087
     0.17873
     0.16372
     0.15729
    -0.01422
    -0.02065
    -0.13428
    -0.11927
    -0.09569
    -0.05496
    -0.04638
    -0.13214
    -0.16430
    -0.20289
    -0.13643
     0.05438
     0.07582
    -0.02709
    -0.02923
     0.12727
     0.05224
     0.08011
     0.11870
     0.16801
     0.21303
     0.25162
     0.20231
     0.11441
     0.10369
     0.15086
     0.18302
     0.22804
     0.21303
     0.07796
     0.07153
     0.08225
    -0.01637
    -0.04209
    -0.08497
    -0.13643
    -0.04209
     0.17230
     0.28592
     0.18302
     0.09512
    -0.01208
     0.06081
     0.12513
     0.22375
     0.19159
     0.22161
     0.16801
     0.23233
     0.36525
     0.67826
     0.78331
     0.96769
     1.19923
     1.28713
     1.37074
     1.54225
     1.88313
     2.02892
     2.26689
     2.45556
     1.90243
     1.70519
     1.96031
     2.12325
     2.50915
     2.63350
     2.22616
     1.70305
     0.98484
    -0.10641
    -1.16979
    -1.40562
    -1.73364
    -1.61786
    -1.64359
    -1.92444
    -2.31892
    -2.75842
    -3.27939
    -3.35014
    -3.46806
    -3.38873
    -3.06286
    -2.88277
    -2.59977
    -2.28033
    -1.99734
    -1.71434
    -1.50209
    -1.14192
    -0.99828
    -0.74101
    -0.69170
    -0.59093
    -0.38726
    -0.26720
    -0.26292
    -0.17073
    -0.00565
     0.03080
     0.12513
     0.23018
     0.25162
     0.32451
     0.36096
     0.46387
     0.55820
     0.60322
     0.61394
     0.53462
     0.52819
     0.47459
     0.51747
     0.41670
     0.50031
     0.44243
     0.38026
     0.39955
     0.42313
     0.38883
     0.35882
     0.34595
     0.32666
     0.29236
     0.27949
     0.28378
     0.28592
     0.25805
     0.30307
     0.19159
     0.16801
     0.15943
     0.07582
     0.12299
     0.17873
     0.27520
     0.35238
     0.30951
     0.25591
     0.23447
     0.27735
     0.24090
     0.25591
     0.24733
     0.24948
     0.25377
     0.39312
     0.37382
     0.14443
     0.15515
     0.18087
     0.14443
     0.09940
     0.09940
     0.03937
     0.03937
     0.01579
    -0.02065
    -0.01422
    -0.03137
    -0.07211
     0.01365
    -0.00136
     0.03294
    -0.20503
    -0.28221
    -0.19431
    -0.04853
     0.05438
     0.07153
     0.06725
     0.08868
     0.05653
    -0.01422
     0.00507
     0.11441
     0.20874
     0.23018
     0.15943
     0.23233
     0.26234
     0.24948
     0.38669
     0.25162
     0.21732
     0.19159
     0.20874
     0.21303
     0.35453
     0.33523
     0.49603
     0.49174
     0.39526
     0.44028
     0.38669
     0.21089
     0.02651
     0.03937
     0.24519
     0.37811
     0.36525
     0.42099
     0.55177
     0.59893
     0.66111
     0.25805
    -0.28436
    -0.73458
    -1.02400
    -0.85892
    -0.58450
    -0.20074
     0.11012
    -0.29293
    -0.65525
    -0.88894
    -0.91252
    -1.21481
    -1.12691
    -0.97255
    -0.98327
    -0.87607
    -0.68527
    -0.79889
    -0.83748
    -0.84606
    -0.93396
    -1.01328
    -0.77960
    -0.91895
    -0.91038
    -0.88679
    -1.02400
    -1.02615
    -0.90823
    -0.82033
    -0.72600
    -0.75173
    -0.71314
    -0.63381
    -0.52018
    -0.43657
    -0.34010
    -0.23076
     0.04366
     0.21732
     0.27306
     0.34595
     0.30736
     0.39955
     0.43600
     0.45958
     0.52819
     0.58393
     0.69970
     0.69755
     0.71685
     0.76187
     0.70827
     0.63967
     0.61823
     0.58607
     0.42957
     0.33309
     0.31379
     0.25162
     0.23661
     0.16586
     0.12513
     0.14657
     0.11012
     0.20231
     0.14871
     0.14014
     0.09726
     0.19159
     0.23233
     0.39741
     0.30522
     0.32880
     0.33095
     0.27092
     0.38454
     0.43385
     0.42313
     0.35024
     0.26448
     0.21946
     0.21517
     0.16372
     0.13371
     0.17015
     0.17444
     0.17658
     0.02437
    -0.06139
    -0.12142
    -0.19431
    -0.12785
    -0.10427
    -0.16001
    -0.16430
    -0.17502
    -0.11713
    -0.18145
    -0.10641
    -0.10212
    -0.10212
    -0.22218
    -0.13214
    -0.06353
    -0.07211
    -0.01208
    -0.03995
     0.03080
     0.08225
     0.05653
     0.12727
     0.08225
     0.01794
     0.10798
     0.21303
     0.23018
     0.17873
     0.11870
     0.10584
     0.18945
     0.20017
     0.14228
     0.09083
     0.03080
     0.10584
     0.18302
     0.22161
     0.31165
     0.29236
     0.27092
     0.24519
     0.28378
     0.26877
     0.24733
     0.05653
     0.12727
     0.14657
     0.12299
     0.22161
     0.25162
     0.17873
     0.18945
     0.08440
    -0.02709
    -0.08926
    -0.17716
    -0.15143
     0.08011
     0.25377
     0.23876
    -0.12999
    -0.05496
     0.06725
     0.06939
     0.08440
    -0.06996
    -0.16858
    -0.23933
    -0.02494
     0.05009
    -0.19646
    -0.55020
    -0.47945
    -0.46444
    -0.31223
    -0.29293
    -0.63810
    -0.75387
    -0.48159
    -0.60165
    -0.65525
    -0.57164
    -0.49660
    -0.64024
    -0.67240
    -0.61237
    -0.57807
    -0.64453
    -0.64453
    -0.67026
    -0.57593
    -0.45587
    -0.41299
    -0.42157
    -0.25863
    -0.24577
    -0.21146
    -0.04424
     0.07153
     0.15943
     0.31808
     0.40169
     0.56678
     0.66111
     0.73614
     0.72971
     0.75115
     0.75758
     0.74686
     0.69327
     0.79617
     0.73829
     0.63967
     0.62466
     0.50246
     0.44672
     0.40598
     0.37168
     0.35882
     0.33523
     0.29236
     0.28378
     0.30951
     0.33309
     0.37597
     0.31379
     0.36954
     0.29450
     0.27520
     0.32451
     0.29021
     0.30093
     0.27520
     0.23233
     0.18945
     0.15943
     0.14443
     0.11870
     0.09512
     0.14657
     0.08011
     0.04795
    -0.01637
     0.00936
    -0.09784
    -0.01637
    -0.00565
     0.03509
    -0.00136
    -0.05710
    -0.06353
    -0.07211
    -0.05496
     0.04366
     0.03723
     0.08440
    -0.04853
    -0.06139
    -0.01637
     0.14443
     0.03509
     0.11012
     0.13371
     0.15300
     0.14014
     0.16158
     0.11227
     0.07582
     0.14871
     0.17230
     0.14228
     0.18516
     0.21732
     0.15515
    -0.01208
     0.17444
     0.11870
     0.04581
     0.03294
     0.01794
    -0.00565
     0.17230
     0.28592
     0.29236
     0.28592
     0.16801
     0.09940
     0.03080
    -0.03781
    -0.03566
     0.01579
     0.30736
     0.46816
     0.53676
     0.65253
     0.59250
     0.58178
     0.64610
     0.39098
     0.12727
     0.05867
     0.01150
    -0.00994
    -0.05281
     0.02865
     0.18730
     0.21517
     0.06510
     0.01150
    -0.42371
    -0.92538
    -1.03472
    -0.84606
    -0.36154
    -0.18574
     0.00722
     0.58821
     0.60751
     0.19802
    -0.54162
    -1.11833
    -0.82676
    -0.59951
    -0.59951
    -0.39798
    -0.51590
    -0.67883
    -0.93181
    -1.23839
    -1.42920
    -1.65002
    -1.68861
    -1.73792
    -1.75079
    -1.54712
    -1.41848
    -1.36060
    -1.22982
    -1.07760
    -0.94039
    -0.61880
    -0.53948
    -0.46873
    -0.32938
    -0.14715
    -0.01422
     0.15300
     0.30093
     0.45744
     0.56678
     0.57964
     0.60965
     0.66325
     0.64396
     0.71042
     0.65253
     0.65253
     0.59465
     0.45100
     0.45958
     0.42313
     0.35238
     0.35882
     0.41027
     0.41241
     0.33738
     0.29021
     0.21732
     0.18945
     0.21303
     0.37811
     0.38026
     0.28378
     0.50675
     0.62466
     0.56034
     0.28378
     0.19159
     0.17444
     0.21089
     0.11012
     0.07582
     0.27735
     0.54962
     0.25377
     0.14228
     0.03080
    -0.24362
    -0.19217
     0.23233
     0.17658
     0.04366
    -0.08497
    -0.06568
    -0.09569
    -0.13428
     0.06081
     0.49603
     0.55391
     0.14657
    -0.07640
    -0.06996
     0.12299
     0.20874
     0.18945
     0.34595
     0.32666
     0.12299
     0.21303
     0.22161
     0.15943
     0.18516
     0.17658
     0.00936
     0.08011
     0.16372
     0.12084
     0.10798
     0.19159
     0.10798
    -0.07211
    -0.15358
     0.11441
     0.21517
     0.36954
     0.33738
     0.30736
     0.11870
     0.09083
     0.15086
    -0.02709
    -0.30794
    -0.27149
    -0.05496
     0.58821
     0.90980
     1.01271
     0.61823
     0.00507
    -0.43657
     0.13585
     0.35024
     0.57321
     0.70613
     0.51747
     0.21732
    -0.03995
    -0.48159
    -0.35725
     0.02651
     0.12299
     0.14014
     0.02865
    -0.41513
    -0.76673
    -0.85463
    -0.87607
    -0.86964
    -0.81390
    -0.73672
    -0.69170
    -0.75387
    -0.83105
    -0.83963
    -0.83320
    -0.87179
    -0.76030
    -0.80747
    -0.91681
    -0.94039
    -0.74101
    -0.74744
    -0.83748
    -0.74315
    -0.65311
    -0.47516
    -0.42371
    -0.43443
    -0.51590
    -0.53090
    -0.55020
    -0.56092
    -0.59093
    -0.47516
    -0.40441
    -0.34653
    -0.23290
    -0.02494
    -0.05281
    -0.01208
     0.08440
     0.19159
     0.32880
     0.37597
     0.40813
     0.54748
     0.60108
     0.66754
     0.67611
     0.68255
     0.63109
     0.63324
     0.59679
     0.65039
     0.54534
     0.50675
     0.52819
     0.42957
     0.42313
     0.39098
     0.32451
     0.27306
     0.31379
     0.35024
     0.36096
     0.39741
     0.38026
     0.36954
     0.34810
     0.51747
     0.48102
     0.52175
     0.54534
     0.50246
     0.37597
     0.39955
     0.35882
     0.35882
     0.36954
     0.38454
     0.31165
     0.36739
     0.27735
     0.17444
     0.12727
     0.11441
     0.11656
    -0.05925
    -0.00350
     0.00078
     0.01579
     0.09297
     0.09940
     0.04795
     0.10584
     0.10584
     0.03509
    -0.02494
    -0.00136
     0.16372
     0.14228
     0.17873
     0.22161
     0.13371
     0.15086
     0.19588
     0.17658
     0.14443
     0.11656
    -0.03137
     0.07153
     0.33523
     0.47030
     0.31808
     0.23876
     0.01150
     0.09083
     0.01794
     0.23661
     0.23447
     0.13585
     0.13156
     0.14657
     0.32666
     0.37811
     0.45958
     0.38240
     0.28378
     0.23018
     0.39526
     0.37811
     0.09940
    -0.24148
    -0.49446
    -0.61237
    -0.98970
    -1.28127
    -1.15264
    -1.15478
    -1.19552
    -1.37346
    -1.62858
    -1.46136
    -1.49995
    -1.68861
    -1.62430
    -1.34988
    -0.79246
    -0.39798
    -0.19431
    -0.30151
    -0.75173
    -0.80318
    -0.54377
    -0.21789
     0.07153
     0.17658
     0.19159
     0.02008
    -0.13428
    -0.27364
    -0.48159
    -0.57807
    -0.65954
    -0.67026
    -0.60809
    -0.28007
    -0.09355
    -0.23290
    -0.38726
    -0.39584
    -0.35939
    -0.27792
    -0.25863
    -0.29293
    -0.33367
    -0.34867
    -0.30151
    -0.23933
    -0.09569
    -0.08497
    -0.01208
     0.00078
     0.22589
     0.27306
     0.27949
     0.39955
     0.39955
     0.45744
     0.50031
     0.62680
     0.67826
     0.69541
     0.71899
     0.73400
     0.74686
     0.71256
     0.66540
     0.55177
     0.59036
     0.60108
     0.49603
     0.54962
     0.48531
     0.48531
     0.44028
     0.42099
     0.39955
     0.37382
     0.38240
     0.35882
     0.42099
     0.47244
     0.51103
     0.49388
     0.63752
     0.62252
     0.53033
     0.50889
     0.47888
     0.57535
     0.68255
     0.52175
     0.32023
     0.42957
     0.47459
     0.37168
     0.30951
     0.27520
     0.20446
     0.09083
    -0.07211
    -0.17287
    -0.27149
    -0.20289
    -0.07854
    -0.22861
    -0.35296
    -0.43014
    -0.47731
    -0.49017
    -0.55663
    -0.59093
    -0.60380
    -0.63381
    -0.64453
    -0.61880
    -0.67669
    -0.56306
    -0.50303
    -0.50518
    -0.40013
    -0.41513
    -0.34867
    -0.33581
    -0.31223
    -0.22218
    -0.09569
    -0.28007
    -0.21575
    -0.04424
     0.21946
     0.41027
     0.26020
     0.24948
     0.07153
    -0.15572
     0.14228
     0.36096
     0.33309
     0.10798
    -0.07211
    -0.01851
     0.28378
     0.43171
     0.46601
     0.30307
    -0.03137
    -0.40870
    -0.35082
    -0.29507
    -0.24148
    -0.52447
    -0.44300
    -0.39155
    -0.36368
    -0.47302
    -0.63381
    -0.42371
    -0.43443
    -0.20074
    -0.06782
     0.07153
     0.35453
     0.81118
     0.95697
     0.54748
    -0.08497
    -0.45801
     0.21303
     0.77259
     0.98698
     1.02557
     0.38026
     0.05009
    -0.25434
    -0.46659
    -0.47516
    -0.59093
    -0.62952
    -0.58879
    -0.73672
    -0.89966
    -0.88679
    -0.83748
    -0.87607
    -0.85892
    -0.97469
    -0.97684
    -0.94468
    -0.88251
    -0.90823
    -0.82462
    -0.79460
    -0.79889
    -0.78389
    -0.67669
    -0.56521
    -0.43443
    -0.27149
    -0.06139
    -0.04424
     0.09083
     0.15515
     0.20874
     0.27092
     0.29879
     0.37811
     0.49603
     0.56892
     0.56249
     0.46172
     0.50031
     0.50675
     0.46816
     0.36096
     0.40813
     0.28807
     0.23018
     0.21946
     0.17658
     0.20017
     0.13799
     0.13156
     0.13156
     0.15300
     0.19159
     0.12942
     0.17015
     0.17230
     0.25805
     0.27735
     0.43600
     0.39741
     0.32451
     0.35882
     0.43385
     0.38240
     0.32880
     0.36525
     0.43171
     0.43385
     0.41885
     0.31379
     0.21303
     0.18945
     0.15943
     0.07582
     0.12513
     0.12084
    -0.09569
    -0.05067
    -0.07640
     0.01794
     0.04581
    -0.08712
    -0.09140
    -0.03781
    -0.02065
    -0.03995
    -0.05710
    -0.06996
    -0.02923
     0.02008
     0.12299
     0.24519
     0.03294
     0.01365
     0.06081
     0.13156
     0.12084
     0.00293
     0.05009
     0.18730
     0.26234
     0.34595
     0.34595
     0.22375
     0.10798
     0.03937
    -0.00994
     0.21517
     0.17444
     0.08868
     0.15086
     0.16801
     0.11441
     0.02651
     0.01579
     0.04581
     0.16586
     0.36525
     0.39312
     0.33952
     0.26234
     0.25805
     0.14871
     0.51961
     0.95911
     1.36002
     1.81882
     2.11468
     2.32263
     2.47271
     2.23259
     1.98604
     2.07394
     1.42005
     0.24305
    -0.34438
    -0.20932
     0.13371
     0.58607
     0.51318
    -0.85249
    -2.13669
    -2.52688
    -2.64051
    -2.65552
    -2.62979
    -2.51187
    -2.52688
    -2.37681
    -2.18814
    -1.83440
    -1.65431
    -1.54283
    -1.24268
    -1.13120
    -0.89966
    -0.53090
    -0.49446
    -0.46659
    -0.49660
    -0.45801
    -0.40227
    -0.40870
    -0.46230
    -0.44086
    -0.25648
    -0.06568
     0.08011
     0.24090
     0.25377
     0.30951
     0.27735
     0.42099
     0.38026
     0.38669
     0.49174
     0.50675
     0.60108
     0.63109
     0.65253
     0.67611
     0.76401
     0.77688
     0.68898
     0.63324
     0.62680
     0.51318
     0.45315
     0.45100
     0.44457
     0.36739
     0.37811
     0.29664
     0.35667
     0.34381
     0.28164
     0.26020
     0.32237
     0.44457
     0.42313
     0.39526
     0.39098
     0.56463
     0.63752
     0.72542
     0.69541
     0.65468
     0.63967
     0.58821
     0.64824
     0.60965
     0.55820
     0.54105
     0.48745
     0.48316
     0.46816
     0.37597
     0.13585
     0.00507
    -0.10856
    -0.11284
     0.10155
    -0.14071
    -0.05925
    -0.05496
    -0.04209
    -0.15143
    -0.20503
    -0.14500
    -0.22647
    -0.13428
     0.08440
     0.40384
     0.32880
    -0.00565
    -0.08497
    -0.09998
     0.07582
     0.15943
     0.13799
     0.30093
     0.37597
     0.32023
     0.24733
     0.18516
     0.07582
     0.00936
     0.15943
     0.15086
     0.16372
     0.24519
     0.15943
     0.00936
     0.10584
     0.27306
     0.05224
    -0.00779
    -0.19217
    -0.07211
     0.02865
     0.00507
     0.00722
     0.17658
     0.30736
     0.40384
     0.38883
     0.23233
    -0.11927
    -0.15358
    -0.10856
     0.11227
     0.13371
     0.00936
    -0.06353
    -0.37226
    -0.62524
    -0.97041
    -1.18694
    -1.05831
    -0.77960
    -0.82676
    -0.95111
    -1.07760
    -0.80747
    -0.76030
    -0.66597
    -0.28864
     0.04366
     0.41456
     0.50246
     0.69541
     1.10490
     1.27855
     1.08774
     0.63109
     0.26020
     0.58178
     0.94625
     0.97841
     0.82833
     0.73614
     0.35024
     0.13799
    -0.04638
    -0.47945
    -0.71957
    -0.83963
    -0.72386
    -0.50732
    -0.51804
    -0.54591
    -0.48803
    -0.68312
    -0.66168
    -0.63596
    -0.61452
    -0.55663
    -0.50089
    -0.43872
    -0.26292
    -0.17287
    -0.10427
     0.00507
     0.12299
     0.23876
     0.30951
     0.37168
     0.39741
     0.51747
     0.51961
     0.55820
     0.53033
     0.52819
     0.52819
     0.43171
     0.48745
     0.38454
     0.25591
     0.27092
     0.30307
     0.29450
     0.34595
     0.31808
     0.35667
     0.39955
     0.51103
     0.61823
     0.46816
     0.57106
     0.66540
     0.58178
     0.65896
     0.61180
     0.52390
     0.42742
     0.46172
     0.38240
     0.41456
     0.42957
     0.26234
     0.13371
     0.09940
    -0.08497
    -0.29079
    -0.36797
    -0.31223
    -0.33152
    -0.28436
    -0.38941
    -0.62095
    -0.55234
    -0.59737
    -0.53090
    -0.39369
    -0.35082
    -0.49231
    -0.52876
    -0.49231
    -0.31437
    -0.24362
    -0.14500
    -0.14071
    -0.13214
     0.00293
     0.17230
     0.05438
     0.05009
     0.14657
     0.18302
     0.43814
     0.42528
     0.28592
     0.36954
     0.46601
     0.44672
     0.15086
     0.28164
     0.34381
     0.33095
     0.13585
     0.46387
     0.46172
     0.45529
     0.49174
     0.48102
     0.36310
     0.27520
     0.29450
     0.39312
     0.53462
     0.68898
     0.81976
     0.78117
     0.45315
     0.30736
     0.30307
     0.37382
     0.28592
     0.17444
     0.20874
     0.21946
    -0.06782
    -0.31866
    -0.52662
    -0.82248
    -1.01972
    -1.11190
    -0.97684
    -1.00042
    -1.36703
    -1.49137
    -1.70791
    -2.42183
    -2.31249
    -2.24817
    -2.33393
    -2.48829
    -2.60406
    -2.41754
    -2.54832
    -2.61907
    -2.47328
    -2.08738
    -1.74221
    -1.49781
    -1.21695
    -1.13977
    -0.98756
    -0.65739
    -0.22647
     0.01579
     0.36096
     0.60751
     0.78974
     0.95053
     1.08346
     0.99770
     1.00199
     1.13491
     1.30857
     1.26998
     1.15849
     1.09203
     1.06202
     1.03200
     1.17136
     1.17136
     1.13062
     1.12633
     1.10918
     1.07917
     1.10704
     1.09632
     1.08346
     1.05344
     1.00199
     0.93124
     0.91409
     0.84548
     0.80261
     0.69541
     0.71685
     0.75973
     0.61394
     0.60751
     0.61394
     0.67826
     0.70184
     0.68040
     0.60537
     0.60537
     0.59893
     0.57749
     0.72328
     0.67611
     0.65468
     0.70184
     0.86478
     0.93124
     0.68255
     0.59036
     0.52819
     0.53676
     0.46816
     0.44028
     0.45100
     0.58607
     0.54534
     0.49603
     0.26020
     0.11441
     0.11441
     0.08440
     0.00078
    -0.03781
    -0.16430
    -0.22218
    -0.18574
    -0.19431
    -0.13643
    -0.29293
    -0.38512
    -0.45372
    -0.62738
    -0.53948
    -0.61880
    -0.52662
    -0.49446
    -0.43228
    -0.43014
    -0.41299
    -0.42157
    -0.42585
    -0.36368
    -0.34010
    -0.39584
    -0.35510
    -0.32723
    -0.26506
    -0.14929
    -0.08068
    -0.04638
    -0.06996
    -0.06782
     0.01150
     0.03723
     0.05438
     0.11227
     0.12513
     0.18945
     0.15943
     0.18945
     0.14014
     0.17658
     0.15300
     0.17230
     0.08225
     0.06725
     0.12084
     0.10369
    -0.01208
    -0.26935
    -0.40441
    -0.36582
    -0.29293
    -0.23933
    -0.22004
    -0.38941
    -0.57593
    -0.56306
    -0.73029
    -0.78603
