# Supplementary material for: Software algorithm and hardware design for real-time implementation of new spectral estimator
Source: Biomed Eng Online. 2014 May 9;13:61. doi: 10.1186/1475-925X-13-61 (PMC4057578; doi:10.1186/1475-925X-13-61)
Supplement: Additional file 2 — txtfiles.zip. [file 1475-925X-13-61-S2.zip › FILE012.TXT]

     0.32126
    -0.06004
     0.02662
    -0.00227
     0.07284
     0.21727
     0.19416
     0.18839
     0.16528
     0.17683
     0.21150
     0.33282
     0.21150
     0.15950
     0.07284
     0.06706
     0.14794
    -0.14092
    -0.01382
     0.29815
     0.29815
     0.43681
     0.37904
     0.30971
     0.11906
     0.22883
     0.28660
     0.42526
     0.40792
     0.30971
     0.19416
     0.32704
     0.35593
     0.22883
     0.10750
     0.30971
     0.15372
     0.16528
     0.22883
     0.07284
    -0.00227
    -0.01960
    -0.12359
     0.15950
     0.26927
     0.09017
    -0.05426
     0.02662
    -0.05426
    -0.06004
    -0.07737
    -0.00804
    -0.11203
    -0.24491
     0.02084
    -0.09470
    -0.15825
    -0.15825
    -0.11781
    -0.03115
     0.10750
     0.21727
     0.15372
     0.40215
     0.47725
     0.68523
     0.37326
     0.54658
     0.65057
     0.81811
     1.21097
     1.45940
     1.66738
     1.88692
     2.26244
     2.58597
     2.43576
     1.48250
     0.44836
     0.73145
     0.15372
    -0.97863
    -1.34260
    -0.63777
     0.30971
    -0.64932
    -1.46393
    -2.59050
    -2.95447
    -3.83840
    -3.83840
    -3.42244
    -3.05847
    -2.97758
    -2.89670
    -2.74071
    -1.56214
    -0.59733
    -0.24491
    -0.37201
    -0.32002
    -0.44712
    -0.27380
     0.21150
     0.39059
     0.56391
     0.74879
     0.99721
     0.86433
     0.71990
     0.58124
     0.41370
     0.32704
     0.36171
     0.40792
    -0.10048
     0.17683
     0.24616
     0.40792
     0.39059
     0.33860
     0.24616
     0.18261
     0.24616
     0.46570
     0.57547
     0.62746
     0.41948
     0.20572
     0.22883
     0.19994
     0.10173
     0.19416
     0.26349
    -0.04271
     0.10750
     0.24038
     0.28082
     0.16528
     0.18261
     0.22883
     0.32126
     0.58702
     0.62746
     0.66213
     0.66790
     0.45414
     0.14794
     0.07862
     0.51192
     0.41948
     0.48303
     0.47725
     0.40792
     0.23460
     0.04973
    -0.03115
    -0.02537
    -0.07737
    -0.09470
    -0.00804
    -0.00227
     0.07284
    -0.03115
    -0.08893
     0.15950
    -0.01960
    -0.15248
    -0.01960
     0.00351
     0.08439
    -0.03115
     0.08439
     0.25194
     0.36171
     0.40215
    -0.10626
    -0.51067
    -0.40090
    -0.36046
    -0.46445
    -0.10048
     0.00929
    -0.10626
    -0.16403
    -0.25069
    -0.32580
    -0.56267
    -0.68977
    -0.60311
    -0.33735
    -0.31424
    -0.34313
    -0.41823
    -0.33157
    -0.01960
    -0.04271
    -0.07159
    -0.10048
    -0.26802
    -0.22180
    -0.03115
     0.06128
     0.23460
     0.18839
     0.24038
     0.47725
     0.70257
     0.55813
     0.32704
     0.36171
     0.42526
     0.68523
     0.97410
     1.55761
     1.47095
     2.11223
     2.62641
     2.32021
     1.30918
     0.53502
    -0.86886
    -2.22075
    -3.39355
    -2.59050
    -2.12254
    -2.29586
    -3.30689
    -3.65931
    -4.29481
    -4.45658
    -5.52538
    -5.79114
    -5.28851
    -5.31740
    -4.58945
    -3.53220
    -2.60206
    -1.66036
    -0.73021
    -0.32580
     0.09595
     0.48881
     0.50036
     0.80078
     1.00299
     1.58072
     1.77715
     1.62694
     1.82337
     1.40740
     1.42473
     1.23986
     1.10120
     1.00299
     1.21097
     1.21675
     1.14164
     1.04921
     0.80078
     0.90477
     0.91633
     1.27452
     1.22830
     0.99143
     1.13587
     1.32074
     1.17053
     0.98566
     0.90477
     0.71412
     0.86433
     0.89900
     0.86433
     0.71990
     0.54080
     0.26927
     0.12484
     0.11328
     0.37326
     0.14217
     0.03240
     0.13061
     0.21150
     0.44259
     0.44836
     0.44836
     0.32704
     0.54658
     0.61013
     0.58124
     0.56969
     0.51769
     0.36748
     0.17683
     0.45992
     0.55236
     0.17683
     0.27505
     0.21727
     0.29815
     0.27505
     0.17105
     0.06706
     0.03240
     0.31549
     0.38481
     0.46570
     0.34437
     0.29815
     0.13061
     0.36171
     0.51769
     0.28082
     0.28082
     0.17105
     0.04395
     0.16528
     0.09017
     0.02662
     0.08439
     0.07862
     0.00351
     0.04395
    -0.01960
     0.02084
    -0.09470
    -0.03693
     0.22305
    -0.04848
     0.07284
    -0.02537
     0.06706
     0.06706
     0.00351
     0.04973
     0.17105
     0.06706
     0.09017
    -0.10048
    -0.07737
     0.07284
    -0.11781
    -0.06004
     0.32126
     0.21150
     0.33282
     0.39059
     0.41948
     0.47147
     0.43681
     0.30393
     0.35015
     0.43681
     0.66790
     0.85855
     1.11853
     1.29185
     1.37274
     1.95624
     2.53398
     2.30288
     1.91003
     1.96780
     1.28030
     0.61013
     0.11328
     0.30971
     0.55813
     0.79500
     0.41948
    -0.18714
    -0.74176
    -1.55059
    -2.20342
    -2.50384
    -2.68294
    -2.96603
    -2.93136
    -2.64250
    -2.32475
    -1.34838
    -0.98441
    -1.10573
    -1.36571
    -1.47548
    -1.31949
    -0.99596
    -0.56844
    -0.07737
     0.10173
     0.19994
    -0.08315
     0.13061
    -0.06582
    -0.10626
    -0.40668
    -0.46445
    -0.06004
     0.13639
     0.07862
    -0.01382
     0.04973
    -0.08315
     0.09595
     0.29238
     0.23460
     0.29815
     0.26927
     0.62168
     0.60435
     0.61591
     0.56391
     0.58124
     0.52347
     0.51192
     0.50614
     0.52925
     0.52347
     0.40215
     0.45414
     0.54658
     0.55236
     0.69101
     0.32126
     0.63902
     0.73723
     0.54658
     0.47147
     0.11328
     0.06706
     0.11328
     0.12484
     0.17683
     0.29815
     0.22883
     0.08439
    -0.04848
     0.02662
    -0.14670
    -0.21025
    -0.12359
     0.32704
     0.15950
     0.32126
     0.48881
     0.52925
     0.75456
     0.69679
     0.75456
     0.89322
     0.80078
     0.70834
     0.43103
     0.25194
     0.22883
     0.07862
    -0.58000
    -0.44712
    -0.49334
    -0.33735
    -0.34890
    -0.79954
    -1.15195
    -1.22128
    -1.14617
    -1.14617
    -1.11151
    -1.07685
    -1.00752
    -0.80531
    -0.67243
    -0.56844
    -0.71288
    -0.37779
    -0.26224
    -0.25647
    -0.00227
    -0.16403
    -0.13514
    -0.09470
    -0.03693
     0.07284
     0.01507
     0.10750
     0.01507
     0.15372
     0.30971
     0.44836
     0.31549
     0.41948
     0.54080
     0.41370
     0.41948
     0.39059
     0.41370
     0.41370
     0.58702
     0.74879
     1.06076
     1.34963
     1.56339
     1.80026
     1.92158
     2.26822
     2.22778
     0.80656
    -0.07159
    -0.04848
     0.67368
     1.03765
     0.43681
    -0.55689
    -0.89197
    -1.33683
    -1.47548
    -1.70080
    -2.17454
    -2.61939
    -2.61939
    -2.54428
    -2.37096
    -2.26120
    -1.35993
    -0.83420
    -0.58577
    -0.45290
    -0.58000
    -0.47601
    -0.21603
     0.02662
     0.07862
     0.26927
     0.52925
     0.46570
     0.54080
     0.34437
     0.26349
    -0.16403
    -0.18136
    -0.18714
    -0.46445
    -0.30269
    -0.27380
     0.13639
     0.21150
     0.25771
     0.47725
     0.74879
     0.92210
     0.86433
     0.91633
     1.19364
     1.00299
     1.13009
     1.29185
     1.32074
     1.33229
     1.33229
     1.48250
     1.13587
     0.93366
     0.86433
     0.67368
     0.65057
     0.58124
     0.49458
     0.21727
     0.29238
     0.37326
     0.35015
     0.22305
     0.26349
     0.04395
     0.04973
     0.16528
     0.26349
     0.16528
    -0.01960
    -0.12937
     0.00351
     0.26349
     0.16528
     0.02084
    -0.11781
    -0.00227
     0.12484
    -0.00804
     0.03818
     0.10173
    -0.04271
     0.18261
     0.18261
     0.15372
     0.09017
    -0.01960
    -0.01382
     0.11906
     0.10750
    -0.03693
    -0.13514
    -0.16403
    -0.16403
    -0.25069
    -0.08893
    -0.15825
    -0.33157
    -0.23336
    -0.11781
    -0.26224
    -0.26224
    -0.36624
    -0.34890
    -0.16403
    -0.30269
    -0.21025
    -0.21025
    -0.18136
    -0.24491
    -0.29113
    -0.38935
    -0.14670
    -0.42401
    -0.31424
    -0.21025
    -0.31424
    -0.24491
    -0.27380
    -0.23914
    -0.10048
     0.03818
    -0.00804
    -0.11781
     0.07862
     0.11328
     0.13639
     0.05551
     0.28660
     0.26927
     0.36171
     0.68523
     0.99721
     1.24563
     1.62694
     2.32599
     2.53975
     2.05446
     1.45362
     0.90477
    -0.84575
    -2.13987
    -1.89722
    -1.48126
    -0.14092
     0.06128
    -1.53903
    -2.67139
    -3.63620
    -4.62989
    -5.08630
    -5.23074
    -4.61256
    -4.01750
    -3.15090
    -2.86204
    -2.19187
    -1.68924
    -1.42349
    -1.48126
    -1.80479
    -1.60836
    -1.36571
    -0.75332
    -0.33157
     0.25771
     0.32126
     0.22883
     0.06706
    -0.04271
     0.10750
     0.23460
     0.22305
     0.13639
     0.48303
     0.68523
     0.92788
     1.32652
     1.21675
     1.33229
     1.36696
     1.39007
     1.44206
     1.28030
     1.14164
     1.16475
     1.21675
     1.12431
     0.93944
     0.87589
     0.69679
     0.63902
     0.41370
     0.68523
     0.44259
     0.29815
     0.50614
     0.54080
     0.56969
     0.68523
     0.58124
     0.55236
     0.58124
     0.44836
     0.53502
     0.45992
     0.41948
     0.46570
     0.24038
     0.42526
     0.43103
     0.19994
     0.30393
     0.31549
     0.25194
     0.13639
     0.00351
     0.06128
     0.16528
     0.24616
     0.27505
     0.39637
     0.29815
     0.36748
     0.34437
     0.36171
     0.64479
     0.28082
     0.26349
     0.29238
     0.35593
     0.39059
     0.29815
     0.09595
     0.12484
     0.27505
     0.25194
     0.21150
     0.03240
    -0.11203
    -0.37779
     0.03240
     0.32126
     0.14217
    -0.09470
    -0.04848
    -0.05426
     0.06128
     0.18261
    -0.03115
     0.11328
     0.15372
     0.22883
     0.25194
     0.25194
     0.19994
     0.19994
     0.20572
     0.48881
     0.56391
     0.36171
     0.40792
     0.36171
     0.46570
     0.56391
     0.57547
     0.61591
     0.62746
     0.65057
     0.73145
     0.67368
     0.71990
     0.76612
     0.72568
     1.10120
     1.33807
     1.38429
     1.85803
     2.30288
     2.60330
     2.48776
     2.25666
     1.62694
     0.51192
     0.07284
     0.08439
     0.76612
     0.99721
     0.78923
     0.12484
    -0.37201
    -0.86886
    -1.71813
    -2.24386
    -2.47496
    -2.51540
    -2.31897
    -2.00122
    -1.58525
    -1.06529
    -0.63199
    -0.25069
    -0.15825
    -0.04271
    -0.18136
    -0.07737
     0.21727
     0.95677
     1.07809
     0.84700
     0.88744
     0.71412
     0.73723
     0.58702
     0.45414
     0.17683
     0.39637
     0.55813
     0.36748
     0.10750
     0.18839
    -0.01960
    -0.10048
     0.10750
     0.09595
     0.00929
     0.16528
     0.26349
     0.33860
     0.35593
     0.34437
     0.32126
     0.22883
     0.10173
     0.07284
    -0.11203
    -0.32002
    -0.74754
    -0.61466
    -0.08893
     0.46570
     0.10750
     0.13061
     0.07862
     0.10173
     0.14217
     0.26927
     0.30971
     0.28082
     0.15372
     0.30971
     0.20572
     0.51192
     0.67946
     0.49458
     0.32704
     0.52347
     0.18839
     0.16528
     0.19416
    -0.12937
    -0.09470
    -0.05426
    -0.04848
    -0.01960
    -0.00227
     0.09595
    -0.04848
    -0.01382
    -0.16981
    -0.20447
    -0.37779
    -0.06004
    -0.07737
    -0.25069
    -0.21603
    -0.17559
    -0.29113
    -0.34313
    -0.43556
    -0.35468
    -0.34890
    -0.34313
    -0.33735
    -0.23336
    -0.32002
    -0.33735
    -0.38935
    -0.25647
    -0.06582
    -0.25647
    -0.23914
    -0.26802
    -0.33735
    -0.16981
    -0.18136
    -0.07737
    -0.19869
    -0.17559
    -0.07159
     0.00351
     0.03240
    -0.15825
    -0.21025
    -0.11781
     0.10173
    -0.00804
     0.13061
     0.21727
     0.16528
     0.28660
     0.25194
     0.36171
     0.31549
     0.29815
     0.32704
     0.45992
     0.61591
     0.84700
     0.84700
     1.26874
     2.27977
     2.58019
     2.73040
     2.53975
     1.17053
    -0.34890
    -0.34890
    -0.29113
     0.52347
     0.04395
    -0.71288
    -1.59103
    -1.74701
    -2.33052
    -3.08735
    -3.87884
    -3.69397
    -3.69975
    -3.76330
    -3.41666
    -2.83893
    -2.14565
    -1.86834
    -2.14565
    -2.05899
    -1.81634
    -1.41771
    -1.33105
    -0.42979
     0.25771
     0.59858
     0.47147
     0.44259
     0.36748
    -0.15248
    -0.06582
    -0.03115
     0.09595
     0.56969
     0.73723
     1.00299
     1.32652
     1.44206
     1.18786
     1.11853
     0.88166
     1.06654
     1.15320
     0.97410
     1.26874
     1.07231
     1.18208
     1.01454
     0.86433
     0.84700
     0.80078
     0.80078
     0.66213
     0.64479
     0.55813
     0.66790
     0.66213
     0.69679
     0.71990
     0.44836
     0.77189
     0.63324
     0.67368
     0.40792
     0.22305
     0.11906
     0.23460
     0.18839
     0.19994
    -0.11203
    -0.09470
    -0.26224
    -0.35468
    -0.19292
    -0.37201
    -0.51645
    -0.39512
    -0.51067
    -0.56844
    -0.32580
    -0.29113
    -0.32580
    -0.19869
    -0.08893
    -0.19869
    -0.09470
    -0.18136
    -0.21603
    -0.11781
    -0.04271
    -0.00804
    -0.12937
    -0.12359
     0.15372
    -0.10048
    -0.01960
     0.02662
     0.00351
    -0.03115
     0.02084
     0.14217
     0.35015
     0.40215
     0.26349
     0.35015
     0.46570
     0.45992
     0.41948
     0.20572
     0.51192
     0.48881
     0.48881
     0.53502
     0.52925
     0.35015
     0.24616
     0.25194
     0.32704
     0.37904
     0.26927
     0.11906
     0.18261
     0.12484
     0.33282
     0.11906
     0.61013
     0.40792
     0.43103
     0.59280
     0.54658
     0.43681
     0.24616
     0.36171
     0.68523
     0.97410
     1.17631
     1.18208
     1.56916
     2.32599
     2.88639
     2.45887
     2.26822
     2.29133
    -0.11203
    -2.06477
    -1.84523
    -1.46970
    -0.66666
     0.14794
    -0.48756
    -1.89145
    -2.67716
    -3.46865
    -4.05794
    -4.29481
    -3.84418
    -3.67086
    -3.34155
    -2.81004
    -2.65405
    -1.77012
    -0.89197
    -0.45867
    -0.04848
    -0.01960
    -0.11203
     0.27505
     0.56969
     0.83545
     0.76612
     0.75456
     0.69101
     0.39059
     0.26927
     0.50036
     0.24616
     0.41370
     0.52925
     0.43103
     0.26349
    -0.03693
    -0.14670
     0.09017
     0.27505
     0.51769
     0.50036
     0.52925
     0.79500
     1.17053
     1.15320
     1.73671
     1.66738
     1.54605
     1.56339
     1.54605
     1.63271
     1.47673
     1.43051
     1.39584
     1.43051
     1.54028
     1.29763
     1.18786
     1.04343
     1.02032
     0.72568
     0.69101
     0.46570
     0.06706
     0.18261
     0.22305
     0.33282
     0.30393
     0.10750
    -0.08315
    -0.01960
     0.03818
    -0.07159
    -0.04848
    -0.25069
    -0.20447
    -0.15248
    -0.01382
     0.24038
    -0.11203
    -0.06582
    -0.05426
    -0.06582
    -0.07737
    -0.14670
    -0.29113
    -0.10048
    -0.08893
    -0.04271
    -0.01960
    -0.21025
    -0.33157
    -0.20447
    -0.26802
    -0.00227
    -0.10626
    -0.30846
    -0.12359
     0.05551
     0.08439
     0.04395
    -0.06582
    -0.06582
     0.13639
     0.06128
     0.04973
     0.02662
     0.11328
     0.10750
    -0.11203
     0.22305
     0.14794
    -0.11203
     0.00351
     0.10173
     0.03240
    -0.01382
    -0.01382
    -0.07159
    -0.01960
     0.14217
     0.10173
     0.09595
     0.19994
     0.08439
     0.10750
     0.14794
     0.22305
     0.04973
     0.10173
     0.39637
     0.44836
     0.63324
     0.81811
     1.22830
     1.87536
     2.33755
     2.66108
     2.55709
     1.89847
     0.55236
     0.30393
    -0.59155
     0.70257
     1.19942
    -0.05426
    -0.56844
    -1.36571
    -2.20342
    -3.22023
    -3.69975
    -4.01750
    -4.29481
    -4.34103
    -3.81529
    -3.12779
    -2.58473
    -2.57895
    -2.61361
    -2.56739
    -2.33630
    -2.03010
    -1.28483
    -0.97863
    -0.27958
    -0.06582
     0.22305
     0.54080
     0.65635
     0.70257
     0.61591
     0.48303
     0.36748
     0.49458
     0.66790
     1.42473
     1.39007
     1.38429
     1.37851
     0.89900
     0.89900
     1.37274
     1.70782
     1.87536
     1.65582
     1.29763
     1.02032
     0.92210
     0.77767
     0.78345
     0.75456
     0.77189
     1.07809
     0.78345
     0.69101
     0.64479
     0.70834
     0.64479
     0.61013
     0.47725
     0.59280
     0.61591
     0.62746
     0.71412
     0.71990
     0.53502
     0.50614
     0.31549
     0.65057
     0.36171
     0.35593
     0.30393
     0.28082
     0.29815
     0.38481
     0.21150
     0.17105
     0.00351
     0.05551
    -0.05426
     0.05551
     0.02662
     0.02084
    -0.07737
     0.23460
     0.32704
     0.11328
     0.21727
    -0.00804
     0.09017
     0.18261
     0.08439
     0.01507
     0.06128
     0.10173
     0.00929
    -0.03693
     0.00351
    -0.09470
    -0.36624
    -0.26224
     0.05551
    -0.17559
    -0.11203
    -0.24491
    -0.30269
    -0.10626
    -0.21025
    -0.21025
    -0.22758
    -0.18136
    -0.13514
    -0.15825
    -0.15825
    -0.31424
    -0.35468
    -0.10048
    -0.00804
    -0.18714
    -0.18136
    -0.05426
    -0.18136
     0.00929
     0.00351
     0.00929
     0.13639
     0.24616
     0.22883
     0.28660
     0.35593
     0.22305
     0.25194
     0.26349
     0.74301
     0.87011
     1.04343
     1.46517
     2.07179
     2.78240
     2.77662
     2.37221
     1.69626
    -0.21603
    -1.79901
    -2.01855
    -1.15195
    -0.26224
     0.06128
    -0.68399
    -1.39460
    -2.22075
    -3.31267
    -3.65931
    -3.68242
    -3.57265
    -3.63620
    -3.27800
    -2.71183
    -1.92033
    -1.20972
    -0.38935
     0.36748
     0.41370
     0.46570
     0.44836
     0.62746
     1.05498
     0.59280
     0.65057
     0.57547
     0.62746
     0.84700
     1.04921
     0.88166
     0.71990
     0.54080
     0.51192
     0.24038
     0.18839
     0.24616
     0.25771
     0.40792
     0.85855
     0.83545
     0.95099
     1.33229
     1.44206
     1.45940
     1.47095
     1.19942
     1.12431
     0.92788
     0.97410
     0.92210
     0.91633
     0.85855
     0.63902
     0.17683
     0.36748
     0.25771
     0.06128
     0.20572
     0.21727
     0.18261
     0.06706
     0.18261
     0.16528
     0.11328
     0.05551
     0.00929
     0.13639
     0.12484
     0.22305
     0.02662
     0.30971
     0.33282
     0.08439
     0.17105
    -0.03115
    -0.06004
    -0.00227
    -0.06004
     0.01507
     0.34437
     0.43681
     0.44259
     0.37326
     0.36171
     0.33282
     0.18261
     0.22883
     0.42526
     0.29815
     0.18839
     0.33282
     0.21727
     0.11328
     0.12484
     0.14217
     0.15950
     0.03240
     0.01507
    -0.01960
    -0.03115
     0.16528
    -0.06004
    -0.20447
     0.14794
     0.00929
    -0.00804
     0.04973
    -0.06582
    -0.06004
    -0.14670
    -0.12359
    -0.06004
     0.03818
    -0.14092
    -0.18136
    -0.07159
    -0.06004
    -0.06582
    -0.37779
    -0.09470
    -0.17559
    -0.26802
     0.08439
    -0.04848
     0.03240
    -0.01382
     0.10750
     0.13639
     0.15372
     0.27505
     0.15950
     0.22305
     0.39059
     0.61591
     0.42526
     0.82967
     1.26297
     1.51139
     2.00246
     2.35488
     2.58597
     1.92736
     0.18839
    -0.41823
     0.19416
     0.76034
     0.77189
     0.16528
    -0.40090
    -0.99596
    -1.53903
    -2.64828
    -2.83315
    -2.93714
    -3.16246
    -2.92559
    -2.67716
    -2.55006
    -2.23809
    -1.84523
    -1.79323
    -1.57947
    -1.21550
    -0.86309
    -0.31424
    -0.25647
    -0.29691
    -0.41245
    -0.09470
    -0.10626
     0.00351
     0.30971
     0.39059
     0.21727
     0.04973
    -0.23336
    -0.25069
    -0.05426
     0.06706
     0.16528
     0.35015
     0.63902
     0.74879
     0.48881
     0.65635
     0.80078
     0.67946
     0.79500
     0.69679
     0.61591
     0.47147
     0.51769
     0.46570
     0.51192
     0.51192
     0.38481
     0.37326
     0.36748
     0.50036
     0.52347
     0.48881
     0.74301
     0.48303
     0.41948
     0.48303
     0.39059
     0.10173
     0.02084
    -0.05426
     0.09017
     0.14794
     0.06128
    -0.01960
    -0.12359
    -0.29691
    -0.40090
    -0.56267
    -0.26802
    -0.39512
    -0.40090
    -0.11781
     0.04395
     0.10750
    -0.07159
    -0.01382
    -0.01382
     0.03818
     0.03818
    -0.06004
    -0.07159
    -0.08893
     0.00929
    -0.13514
     0.04395
    -0.07159
    -0.38357
    -0.20447
    -0.19869
    -0.24491
    -0.35468
    -0.26802
    -0.30846
    -0.14670
    -0.14670
    -0.19869
    -0.23336
    -0.27380
    -0.22758
    -0.26224
    -0.25069
    -0.09470
    -0.27380
    -0.19869
    -0.12359
    -0.08315
    -0.27958
    -0.28535
    -0.22180
     0.02662
    -0.10048
    -0.12937
    -0.29113
    -0.20447
    -0.19869
     0.00351
    -0.01960
     0.26349
     0.10173
     0.18261
     0.19416
     0.28660
     0.22883
     0.07862
     0.03240
     0.33860
     0.61013
     0.77189
     0.93366
     1.15897
     1.96780
     2.47620
     2.51664
     2.68419
     2.12379
     0.73145
    -2.31897
    -3.18557
    -2.46918
    -1.00752
     0.16528
     0.00929
    -0.63199
    -1.71235
    -3.07002
    -3.98861
    -3.97706
    -3.35311
    -3.25489
    -2.46340
    -1.89722
    -1.92033
    -1.06529
    -0.02537
     0.39637
     0.46570
     0.32704
     0.37326
     0.42526
     0.18261
     0.23460
     0.34437
     0.96832
     0.95099
     0.51769
     0.43681
     0.60435
     0.32704
     0.47147
     0.69101
     0.71990
     0.68523
     0.81234
     0.90477
     1.04343
     0.91633
     0.82389
     0.97988
     0.81234
     0.70834
     0.65057
     0.67946
     0.99143
     0.58702
     0.50036
     0.48303
     0.33282
     0.27505
     0.11906
    -0.01960
    -0.10626
    -0.00227
    -0.00804
    -0.19869
    -0.16981
    -0.15248
     0.07284
     0.04973
     0.20572
    -0.04848
    -0.19292
    -0.27380
    -0.26802
    -0.23914
    -0.25069
    -0.51067
    -0.40668
    -0.38357
    -0.18136
    -0.19869
    -0.40090
    -0.42979
    -0.73021
    -0.77643
    -0.32002
    -0.27958
    -0.22180
    -0.11203
    -0.08893
    -0.12359
     0.11328
    -0.03115
    -0.14670
     0.00351
     0.13639
     0.15372
     0.14794
     0.18839
     0.04973
    -0.00227
     0.20572
     0.32126
     0.02662
    -0.01960
     0.12484
     0.23460
     0.23460
     0.16528
     0.14794
     0.14217
     0.16528
     0.32704
     0.21150
     0.26927
     0.12484
     0.07284
     0.10173
     0.51769
     0.20572
     0.13639
     0.30971
     0.10173
     0.26927
     0.13061
    -0.03115
     0.15950
     0.11328
     0.21727
     0.22305
     0.33860
     0.32126
     0.18261
     0.07862
     0.37326
     0.29238
     0.23460
     0.20572
     0.22883
     0.30393
     0.37326
     0.49458
     0.66213
     0.86433
     1.39007
     1.56916
     1.86958
     2.31444
     1.86958
     0.88166
     0.38481
     0.25771
     0.55813
     0.10173
    -0.56267
    -0.73021
    -0.55689
    -0.02537
    -1.11151
    -2.29008
    -2.88515
    -3.52643
    -3.71708
    -3.31267
    -3.04113
    -2.83315
    -2.52117
    -2.18031
    -2.13987
    -1.89722
    -1.44082
    -0.93819
    -0.68399
    -0.33735
    -0.42401
    -0.52800
    -0.23914
    -0.02537
     0.35015
     0.63324
     0.76034
     0.70257
     0.56969
     0.72568
     0.52925
     0.42526
     0.54080
     0.69101
     0.89322
     1.09542
     1.00876
     0.93366
     0.80656
     1.00299
     1.05498
     1.13587
     1.13587
     1.02610
     0.71990
     0.93944
     1.00876
     0.77189
     0.84700
     0.54658
     0.57547
     0.63902
     0.59858
     0.54658
     0.63902
     0.55813
     0.41370
     0.38481
     0.35015
     0.15372
    -0.01382
     0.02084
     0.18261
    -0.01382
    -0.10048
    -0.12359
    -0.16403
    -0.09470
    -0.28535
    -0.20447
    -0.19292
    -0.15248
    -0.18714
    -0.16981
     0.11328
     0.08439
     0.07862
     0.00351
     0.37326
     0.25771
     0.10173
     0.32126
     0.13639
     0.21727
     0.20572
     0.10173
     0.17105
     0.01507
    -0.02537
    -0.00804
     0.01507
     0.00929
    -0.12937
    -0.22758
    -0.05426
    -0.02537
    -0.22180
    -0.07737
    -0.23914
    -0.17559
    -0.16981
    -0.16403
    -0.19292
    -0.14092
    -0.13514
    -0.18136
    -0.14670
    -0.08893
    -0.14670
    -0.39512
    -0.24491
    -0.04271
    -0.15825
    -0.11781
    -0.17559
    -0.18714
    -0.23914
    -0.12359
    -0.01382
    -0.02537
     0.03818
     0.13061
     0.12484
     0.22883
     0.12484
    -0.01382
    -0.03693
     0.45414
     0.25194
     0.67946
     0.75456
     1.10698
     1.58072
     2.25089
     2.28555
     2.39532
     2.42998
     0.88744
    -0.48756
    -1.79323
    -2.33052
    -0.53378
     0.40792
     0.48303
    -0.07159
    -1.00752
    -2.20920
    -3.32422
    -4.04639
    -3.74597
    -3.47443
    -3.11624
    -3.14512
    -1.96078
    -0.78798
    -0.21603
    -0.62622
    -0.67821
    -0.65510
    -0.07737
     0.04395
    -0.57422
    -0.96708
    -0.33157
     0.25194
     0.68523
     0.73723
     0.50036
     0.22883
    -0.09470
    -0.26224
    -0.21603
    -0.00227
     0.24038
     0.28082
     0.60435
     0.74301
     0.56969
     0.93366
     0.84122
     0.81234
     0.72568
     0.75456
     0.73723
     0.77767
     0.82389
     0.49458
     0.44836
     0.51769
     0.30393
     0.15372
    -0.02537
     0.13061
    -0.00804
     0.06128
     0.09017
     0.15950
     0.09017
     0.03818
     0.20572
     0.30393
     0.39637
     0.47147
     0.27505
     0.39637
     0.28082
     0.36748
     0.02662
     0.33282
     0.14217
     0.15372
     0.48881
     0.34437
     0.18261
     0.02662
    -0.09470
    -0.06582
     0.07284
     0.13061
     0.05551
     0.13061
     0.10750
     0.18261
     0.04973
     0.19994
     0.17683
     0.04395
     0.26927
     0.13639
     0.09595
     0.04973
    -0.05426
     0.12484
     0.15950
     0.13639
    -0.04848
     0.03240
    -0.08315
     0.00351
    -0.00804
    -0.07159
     0.16528
    -0.03693
     0.14794
     0.14217
     0.07284
    -0.03115
    -0.05426
    -0.03115
     0.15950
     0.17683
     0.00929
    -0.16403
    -0.06582
    -0.03693
    -0.00804
    -0.18714
     0.00929
    -0.04848
    -0.12937
     0.09595
    -0.11781
     0.00351
    -0.02537
     0.08439
     0.17683
     0.29238
     0.24038
     0.24616
     0.24038
     0.30971
     0.40792
     0.44836
     0.95677
     1.09542
     1.58650
     2.07179
     2.48776
     2.77662
     2.62064
     0.96832
    -0.06582
    -0.06004
     0.49458
     0.66790
     0.25194
    -0.25647
    -0.51645
    -0.65510
    -1.14040
    -2.09943
    -2.87937
    -3.17401
    -3.25489
    -3.08157
    -3.13357
    -2.53273
    -1.96655
    -1.38304
    -1.11151
    -0.93819
    -1.01907
    -0.69554
    -0.29113
     0.03240
     0.21727
     0.56391
     0.30971
     0.44836
     0.57547
     0.67368
     0.84700
     0.65635
     0.44259
     0.53502
     0.59280
     0.69101
     0.36171
     0.12484
     0.06706
     0.22305
     0.26349
     0.77767
     0.87011
     0.71990
     0.74301
     0.91633
     0.73723
     0.68523
     0.61591
     0.76612
     0.74879
     0.67946
     0.65635
     0.61591
     0.57547
     0.53502
     0.29815
     0.47147
     0.30393
     0.15950
     0.07862
     0.14794
     0.13639
    -0.06582
    -0.32580
    -0.41823
    -0.27958
    -0.16403
    -0.15825
    -0.27380
    -0.48178
    -0.58000
    -0.53378
    -0.68399
    -0.34313
    -0.67821
    -0.46445
    -0.52800
    -0.49334
    -0.54533
    -0.55689
    -0.62622
    -0.33735
    -0.00804
    -0.03115
    -0.08315
    -0.08315
    -0.12937
    -0.46445
    -1.12884
    -0.94397
    -1.29061
    -1.38882
    -1.34838
    -1.29061
    -1.12306
    -1.03640
    -1.15773
    -1.46970
    -1.52748
    -1.41193
    -1.37727
    -1.23283
    -0.89197
    -0.59733
    -0.29113
     0.04973
     0.04973
     0.04395
     0.26349
     0.30971
     0.48881
     0.44836
     0.29815
     0.26927
     0.51769
     0.53502
     0.45992
     0.37326
     0.41948
     0.46570
     0.26927
     0.65635
     0.71990
     0.45992
     0.51769
     0.50614
     0.67946
     0.63324
     0.54658
     0.44836
     0.54658
     0.61591
     0.66213
     0.73723
     0.66790
     0.66790
     0.80656
     1.19942
     1.62694
     1.73093
     2.08335
     2.09490
     0.89322
     0.15950
     0.41370
     0.81811
     1.20519
     1.05498
     0.51192
    -0.21025
    -0.70710
    -1.38882
    -2.20920
    -2.11676
    -1.48126
    -1.78746
    -2.29586
    -2.11676
    -1.81634
    -1.73546
    -1.75279
    -1.82212
    -1.53903
    -1.47548
    -1.41771
    -1.18662
    -0.59155
    -0.42979
     0.01507
    -0.16981
     0.35015
     0.19994
     0.16528
     0.37904
     0.11906
    -0.07159
     0.19994
     0.33282
     0.59280
     0.95099
     0.93366
     0.84700
     0.76612
     0.80656
     0.76612
     0.64479
     0.70257
     0.74879
     0.45414
     0.34437
     0.26927
     0.30971
     0.29238
     0.19416
     0.07284
     0.07862
     0.11328
    -0.02537
    -0.01960
     0.00351
    -0.06004
    -0.04848
    -0.06004
     0.32126
     0.09595
    -0.01960
    -0.03693
    -0.19869
    -0.32002
    -0.28535
    -0.36046
    -0.15825
    -0.10048
     0.00351
     0.02662
    -0.30269
    -0.33157
    -0.37201
    -0.33157
    -0.09470
    -0.12937
    -0.18136
     0.00929
     0.35593
     0.42526
     0.21150
     0.13061
     0.09017
     0.09595
     0.25771
     0.25194
     0.30393
     0.16528
     0.18261
    -0.07737
     0.13639
     0.11328
    -0.06582
     0.04395
     0.01507
    -0.00227
    -0.06582
    -0.03115
    -0.00227
     0.11906
     0.00351
     0.03818
     0.17105
     0.07862
    -0.01960
    -0.04271
     0.07284
     0.36171
     0.06706
     0.07862
     0.12484
     0.01507
     0.03818
     0.03818
     0.01507
     0.04395
     0.12484
     0.15372
     0.07284
     0.15950
     0.16528
     0.16528
     0.09017
     0.41948
     0.30971
     0.21150
     0.22305
     0.18839
     0.22883
     0.30971
     0.33282
     0.41370
     0.63324
     0.96832
     1.43629
     2.01402
     2.30288
     2.54553
     2.04290
     0.75456
    -0.94397
    -2.54428
    -3.43977
    -2.68294
    -0.20447
     0.83545
    -0.19869
    -1.66613
    -2.60206
    -3.43399
    -3.82107
    -3.86151
    -3.56687
    -3.08735
    -2.77538
    -1.66036
    -0.74754
    -0.40668
    -0.30269
    -0.26802
    -0.28535
    -0.32002
    -0.15825
     0.07862
     0.13061
     0.09595
    -0.30269
    -0.28535
    -0.05426
     0.07284
     0.09595
     0.17683
     0.55236
     0.40792
     0.45414
     0.22305
    -0.22180
    -0.36046
     0.00929
     0.57547
     1.23408
     1.02610
     0.96832
     0.87011
     0.91633
     0.77767
     0.99143
     0.88166
     1.26297
     1.18786
     1.33229
     1.28030
     1.06654
     0.97410
     0.99721
     0.73723
     0.80078
     0.73145
     0.74301
     0.50036
     0.35015
     0.34437
     0.29815
     0.03818
     0.17105
     0.12484
    -0.10626
     0.06128
    -0.14670
    -0.13514
    -0.17559
    -0.12937
    -0.04271
    -0.18136
    -0.15248
    -0.14092
    -0.19292
    -0.01382
    -0.08315
    -0.41245
    -0.35468
    -0.07159
    -0.19292
     0.10750
     0.08439
    -0.06582
     0.04973
    -0.00227
    -0.00804
     0.04395
    -0.00227
    -0.09470
    -0.11203
    -0.02537
    -0.04848
    -0.15248
    -0.32002
    -0.11203
    -0.16981
    -0.10626
    -0.14670
    -0.18714
    -0.29691
    -0.32580
    -0.21603
    -0.12937
    -0.09470
    -0.10626
    -0.23914
    -0.14092
    -0.07737
    -0.11781
    -0.30269
    -0.16981
    -0.09470
    -0.12359
     0.03240
    -0.13514
    -0.18714
    -0.14670
    -0.12359
     0.04395
     0.06128
     0.02662
     0.03818
     0.06128
     0.13061
     0.15950
     0.00351
     0.13061
     0.23460
     0.13639
     0.29815
     0.36171
     0.51192
     0.48303
     0.80656
     1.04343
     1.46517
     1.80026
     2.06024
     2.00824
     1.22253
     0.99143
     0.93944
     1.07809
     1.07809
     1.04343
     0.81234
     0.54080
    -0.10626
    -1.08840
    -1.97811
    -2.20920
    -2.07632
    -2.42874
    -2.41718
    -1.85678
    -1.58525
    -1.82790
    -2.27275
    -2.52117
    -1.93767
    -1.86834
    -1.89722
    -1.68346
    -1.61414
    -1.20395
    -0.90930
    -0.66088
    -0.53378
    -0.62622
    -0.76487
    -1.15773
    -0.67821
    -0.68977
    -0.40668
    -0.64932
    -0.20447
    -0.01960
     0.13061
     0.54080
     0.57547
     0.68523
     0.65057
     0.67946
     0.80078
     0.98566
     0.92210
     0.83545
     0.74301
     0.70834
     0.76034
     0.61013
     0.54658
     0.62168
     0.43103
     0.44836
     0.50036
     0.51192
     0.35593
     0.29815
     0.50036
     0.61591
     0.65057
     0.51769
     0.30971
     0.19994
     0.07862
    -0.08893
    -0.04271
     0.02662
    -0.22180
    -0.11781
     0.06706
    -0.03115
    -0.16403
    -0.36046
    -0.38935
    -0.28535
    -0.35468
    -0.33735
    -0.39512
    -0.20447
    -0.15248
     0.02084
     0.00929
     0.24616
     0.02662
    -0.10626
     0.02084
     0.00351
     0.02084
    -0.05426
    -0.09470
    -0.15825
     0.09017
     0.08439
    -0.16403
    -0.11203
    -0.14092
    -0.04848
    -0.28535
     0.01507
    -0.14092
    -0.33157
    -0.26802
    -0.29113
    -0.24491
    -0.27958
    -0.33157
    -0.29691
    -0.15825
    -0.15825
    -0.25069
    -0.36046
    -0.25069
    -0.40090
    -0.37201
    -0.21603
    -0.06582
    -0.25647
    -0.23336
    -0.07159
    -0.08893
     0.03240
    -0.13514
    -0.10048
    -0.08315
    -0.03693
    -0.00227
    -0.03693
     0.06706
    -0.02537
    -0.04271
    -0.06004
     0.29815
     0.22883
     0.28660
     0.69679
     1.03765
     1.35540
     1.66160
     1.53450
     0.95099
    -0.10048
    -0.27380
    -0.17559
     0.02084
     0.40215
     0.59280
    -0.32580
    -0.61466
    -1.41193
    -2.07632
    -2.26697
    -2.31319
    -2.18031
    -2.12832
    -2.37674
    -2.64828
    -2.29586
    -1.81634
    -1.79901
    -1.78746
    -1.74701
    -1.68924
    -1.70080
    -1.21550
    -0.77643
    -1.41771
    -1.59103
    -1.45815
    -0.86886
    -0.83420
    -0.99019
    -0.89197
    -0.90353
    -0.84575
    -0.77643
    -0.78798
    -0.48178
    -0.41245
     0.00929
     0.35015
     0.87589
     0.47147
     0.37326
     0.42526
     0.79500
     1.00299
     0.99143
     0.85855
     0.85278
     0.94521
     0.97410
     0.84700
     0.66213
     0.54080
     0.43103
     0.32126
     0.56969
     0.45414
     0.29815
     0.30393
     0.24616
     0.37904
     0.33860
     0.18839
     0.18839
     0.04395
     0.00929
    -0.14670
    -0.07159
    -0.21025
    -0.21025
    -0.48756
    -0.42401
    -0.44134
    -0.64355
    -0.37779
    -0.21603
    -0.31424
    -0.47601
    -0.50489
    -0.51067
    -0.25069
    -0.16981
     0.02084
     0.10750
     0.13639
     0.17105
     0.03240
     0.15372
     0.36171
     0.03240
     0.11328
     0.18261
     0.05551
     0.04395
     0.04973
    -0.06004
    -0.00227
    -0.06582
     0.04973
     0.00351
    -0.07159
    -0.03115
    -0.12359
    -0.04271
     0.21150
     0.09595
    -0.04848
     0.03240
    -0.06582
     0.02084
     0.11328
    -0.00227
    -0.03115
     0.03240
     0.07862
    -0.00804
    -0.04271
    -0.04271
    -0.16981
    -0.22758
     0.22883
    -0.00227
     0.01507
     0.02662
     0.03240
     0.21727
     0.04973
    -0.00804
     0.16528
     0.14794
     0.24616
     0.30971
     0.18261
     0.19994
     0.29815
     0.31549
     0.79500
     1.09542
     1.43051
     1.77715
     3.77032
     5.01244
     1.73671
     1.07809
     0.37326
    -0.45290
    -1.53325
    -1.10573
    -0.22180
    -0.67821
    -1.20972
    -1.61414
    -2.46340
    -3.19134
    -3.98861
    -4.07527
    -4.63567
    -4.97653
    -4.56634
    -3.39355
    -2.38830
    -1.70080
    -1.12884
    -0.86886
    -0.60311
    -0.27380
    -0.34890
    -0.33735
    -0.40668
     0.41948
     0.63902
     0.77767
     0.85278
     0.49458
     0.21150
     0.11906
    -0.17559
    -0.20447
     0.17683
     0.66213
     0.73723
     0.71412
     0.58124
     0.52347
     0.22305
     0.53502
     0.64479
     0.73145
     0.75456
     0.72568
     0.88166
     0.82967
     0.82967
     0.87589
     0.88744
     0.79500
     0.71412
     0.80656
     0.82389
     0.73723
     0.66790
     0.85855
     0.97988
     0.82389
     0.66790
     0.43103
     0.29238
     0.24038
     0.37904
     0.29238
     0.37904
     0.07284
    -0.02537
    -0.10626
    -0.03115
     0.02662
    -0.18136
    -0.25069
    -0.05426
    -0.33157
    -0.15248
    -0.09470
     0.04395
     0.19994
     0.24616
     0.26927
     0.23460
     0.28082
     0.22305
     0.09595
     0.29238
     0.22883
     0.04973
    -0.11203
     0.24616
     0.14794
    -0.01382
     0.13639
    -0.01960
    -0.00804
    -0.09470
    -0.07159
    -0.10048
    -0.09470
    -0.07159
    -0.18714
    -0.04271
    -0.09470
    -0.11203
    -0.34890
    -0.01382
    -0.10048
    -0.15248
    -0.12937
    -0.18714
    -0.22758
    -0.14092
    -0.22180
    -0.12359
    -0.08315
    -0.11781
    -0.12937
    -0.00227
    -0.08315
     0.02662
    -0.06582
     0.10750
     0.28082
     0.25194
     0.10173
     0.10173
     0.09017
     0.26927
     0.48303
     0.61591
     0.72568
     0.94521
     1.36118
     1.65005
     2.01402
     2.10645
     1.58072
     0.67946
     0.03240
     0.19416
     0.18839
     0.41948
     0.56969
     1.08387
     0.93366
    -0.29113
    -0.99596
    -1.22706
    -1.18662
    -1.67769
    -1.40615
    -1.31372
    -1.20395
    -1.62569
    -1.33683
    -1.35416
    -1.63147
    -1.51014
    -1.50437
    -1.51014
    -1.63725
    -1.35416
    -1.30216
    -1.42926
    -1.66036
    -1.63725
    -1.41193
    -0.96708
    -1.03063
    -0.88619
    -0.71865
    -0.44134
    -0.51067
    -0.01382
     0.17683
     0.51769
     0.41948
     0.59858
     0.82389
     0.92210
     0.85855
     0.66790
     0.77189
     1.00299
     1.13587
     0.93944
     0.99721
     1.08965
     0.78923
     0.63902
     0.63324
     0.48303
     0.39059
     0.37326
     0.25194
     0.29815
     0.11906
     0.12484
     0.03240
     0.12484
     0.03240
     0.04973
    -0.11781
     0.22883
     0.03818
     0.09017
     0.03240
    -0.18136
    -0.25069
    -0.26224
    -0.10048
    -0.08315
    -0.07159
    -0.08893
     0.01507
     0.07284
     0.04973
     0.02084
    -0.24491
     0.06128
     0.16528
     0.09017
     0.24038
     0.13639
    -0.06582
    -0.54533
    -0.75909
    -0.69554
    -0.91508
    -1.25017
    -1.38304
    -1.14617
    -1.67191
    -1.48126
    -1.31949
    -1.12884
    -1.06529
    -1.42926
    -1.47548
    -1.11151
    -0.89775
    -0.59155
    -0.36046
    -0.10048
     0.31549
     0.48303
     0.46570
     0.36748
     0.32704
     0.50614
     0.38481
     0.47725
     0.55236
     0.20572
     0.26349
     0.34437
     0.34437
     0.21727
     0.14794
     0.07862
     0.19994
     0.51192
     0.44836
     0.37904
     0.44836
     0.37326
     0.50614
     0.30971
     0.51192
     0.41948
     0.62168
     0.83545
     1.02032
     1.24563
     0.88744
     0.54658
     0.36171
     0.58124
     0.78345
     0.78923
     0.61591
     0.37904
    -0.01960
    -0.77643
    -0.89197
    -1.26750
    -1.77012
    -1.79901
    -1.97811
    -1.95500
    -1.84523
    -1.89145
    -1.67769
    -2.14565
    -2.85626
    -3.15090
    -3.23178
    -3.36466
    -2.66561
    -1.83945
    -0.95552
    -0.59155
    -1.25017
    -1.35416
    -1.37727
    -0.97863
    -0.74176
    -0.50489
    -0.21603
     0.22305
     0.54080
     0.70834
     0.86433
     0.97410
     1.10698
     1.17053
     1.17631
     1.57494
     1.44784
     1.44784
     1.43629
     1.28030
     1.20519
     1.15897
     1.02610
     0.89322
     1.04343
     1.01454
     0.67946
     0.76612
     0.52925
     0.58702
     0.36171
     0.69679
     0.41370
     0.30393
     0.45992
     0.53502
     0.62746
     0.58124
     0.48881
     0.69101
     0.99721
     0.99721
     1.03765
     0.72568
     0.88166
     0.88166
     0.67946
     0.88166
     1.03765
     0.80078
     0.80078
     0.56969
     0.55236
     0.38481
     0.38481
     0.30971
     0.33282
     0.27505
     0.21150
     0.13061
     0.02662
     0.09017
    -0.00227
    -0.00227
     0.28660
     0.13639
     0.17683
     0.29238
     0.14794
     0.07284
    -0.00804
    -0.03115
    -0.04271
     0.11906
     0.17105
    -0.04271
     0.02662
     0.02084
    -0.18136
    -0.22180
     0.04395
    -0.10048
    -0.22180
    -0.07737
     0.02084
     0.00351
    -0.09470
    -0.07159
    -0.07159
    -0.04271
     0.11906
    -0.03115
     0.01507
    -0.11781
    -0.01960
    -0.21025
     0.15372
     0.09595
    -0.07737
    -0.00804
    -0.10048
     0.00929
    -0.07737
    -0.12937
    -0.11203
    -0.10048
     0.04973
     0.02662
     0.00929
    -0.15825
    -0.00227
     0.01507
     0.09017
     0.42526
     0.24616
     0.40792
     0.46570
     0.74879
     1.17631
     1.62116
     2.26822
     2.63797
     3.11748
     2.72463
     1.13009
    -0.60311
    -1.84523
    -2.31897
    -1.77590
    -0.89197
    -0.60311
    -0.90353
    -2.65983
    -5.13830
    -6.38042
    -6.38042
    -5.27695
    -3.97706
    -3.15668
    -3.36466
    -3.49176
    -3.12202
    -2.72916
    -2.08210
    -1.45815
    -0.19292
     0.50036
     0.81811
     1.22830
     1.35540
     1.47673
     1.35540
     1.18208
     1.10698
     1.24563
     1.31496
     1.36118
     1.29185
     1.22830
     1.02610
     0.89322
     1.04921
     1.10698
     0.87589
     0.81811
     0.77767
     0.76034
     0.77189
     0.63902
     0.52925
     0.61591
     0.49458
     0.55813
     0.51192
     0.45992
     0.30971
     0.24616
     0.37904
     0.61013
     0.39059
     0.43103
     0.43103
     0.40215
     0.41370
     0.24038
     0.15372
     0.19416
    -0.07737
    -0.04848
    -0.01382
     0.14794
     0.32704
    -0.12359
    -0.23336
    -0.04271
    -0.12937
    -0.42401
    -0.16403
    -0.25069
    -0.14670
    -0.18136
    -0.13514
    -0.14670
    -0.14670
    -0.08893
    -0.11781
    -0.07737
    -0.12359
    -0.16403
    -0.45867
    -0.06582
    -0.08893
    -0.26224
    -0.13514
    -0.16403
    -0.13514
    -0.12359
    -0.18714
    -0.22758
    -0.11203
    -0.12937
    -0.14092
    -0.03693
    -0.13514
    -0.03693
    -0.15825
    -0.11781
     0.14217
    -0.10048
    -0.01960
    -0.06582
     0.02084
    -0.02537
    -0.04848
    -0.03693
    -0.00227
     0.00929
    -0.07159
     0.04973
     0.07284
     0.02084
    -0.21025
    -0.19292
     0.13639
    -0.08893
    -0.07737
    -0.03115
    -0.07737
     0.00929
    -0.05426
     0.04395
     0.08439
     0.11906
     0.08439
     0.19994
     0.17105
     0.10173
     0.01507
    -0.10626
     0.33282
     0.35015
     0.31549
     0.35015
     0.32126
     0.54080
     0.70257
     1.03765
     1.63271
     1.82337
     1.96202
     1.75982
     0.58124
     0.03818
     0.81811
     1.18208
     1.47673
     1.17631
     1.30341
     0.87589
     0.14794
    -0.60311
    -0.92664
    -1.32527
    -1.48704
    -1.04218
    -0.86309
    -0.90930
    -1.21550
    -1.63725
    -1.73546
    -1.71813
    -1.70657
    -1.51592
    -1.51592
    -1.51014
    -1.42926
    -1.32527
    -0.99019
    -0.77065
    -0.69554
    -0.41245
    -0.47601
    -0.34313
    -0.30269
    -0.04848
    -0.06582
     0.24038
     0.48881
     1.26297
     1.16475
     1.22253
     1.14742
     0.96255
     1.08387
     1.23408
     1.23986
     1.35540
     1.20519
     1.28608
     1.17631
     1.19364
     1.26297
     1.04921
     0.81811
     0.95677
     0.63324
     0.39637
     0.34437
     0.26349
     0.33282
     0.10750
    -0.03115
    -0.13514
    -0.22758
    -0.32580
    -0.43556
    -0.32580
    -0.30269
    -0.31424
    -0.39512
    -0.37201
    -0.26802
    -0.34890
    -0.15248
     0.14794
     0.25771
     0.28082
     0.19994
     0.21727
     0.25194
     0.49458
     0.60435
     0.35015
     0.35593
     0.30393
    -0.47023
    -1.10573
    -1.09996
    -1.78168
    -1.87412
    -1.50437
    -1.90300
    -1.44082
    -1.41771
    -1.56792
    -1.71235
    -2.05321
    -1.95500
    -1.79323
    -1.35993
    -0.84575
    -0.63777
    -0.41245
     0.15372
     0.28660
     0.39637
     0.62746
     0.60435
     0.51192
     0.47147
     0.43681
     0.44259
     0.44259
     0.22305
     0.15950
     0.12484
     0.16528
    -0.08315
    -0.16981
     0.15372
    -0.04848
    -0.11203
     0.13639
     0.23460
     0.14794
    -0.07737
    -0.19869
     0.04973
     0.19994
     0.25194
     0.06706
     0.07862
     0.23460
     0.52347
     0.24038
     0.32126
     0.75456
     0.52925
     0.77189
     0.93366
     1.09542
     1.05498
     0.60435
     0.41948
     0.92788
     0.93944
     0.74301
     0.41948
     0.23460
     0.11906
    -0.07159
    -0.53956
    -1.07107
    -1.57370
    -1.84523
    -2.12832
    -2.36519
    -2.49229
    -2.59050
    -2.39985
    -2.08788
    -1.89722
    -1.90300
    -2.00699
    -2.16876
    -1.73546
    -1.22706
    -0.73021
    -0.19869
    -0.37779
    -0.47601
    -0.07159
     0.07862
     0.21727
     0.37904
     0.23460
     0.42526
     0.36171
     0.41948
     0.21727
    -0.05426
     0.11328
     0.25194
     0.24038
     0.63324
     0.85855
     0.74301
     0.78345
     0.65057
     0.89900
     0.90477
     0.82967
     1.00299
     1.09542
     1.08387
     1.07809
     0.93944
     0.97410
     1.17053
     0.89900
     0.99143
     1.15320
     1.07231
     0.96832
     0.80656
     0.67946
     0.41948
    -0.07737
    -0.11781
     0.01507
     0.25771
     0.38481
     0.29238
    -0.04271
    -0.21025
    -0.34890
    -0.50489
    -0.21025
    -0.29113
    -0.37779
    -0.13514
     0.22305
     0.07284
     0.13639
     0.02662
     0.19416
     0.15372
     0.36748
     0.08439
     0.15372
     0.07284
     0.24616
     0.08439
     0.25771
     0.04973
     0.00929
    -0.01382
     0.01507
    -0.00227
    -0.03693
    -0.19869
    -0.06582
    -0.15248
     0.01507
    -0.19292
    -0.25069
    -0.12359
    -0.15248
    -0.19869
     0.02662
    -0.03115
    -0.20447
    -0.19869
    -0.10048
    -0.06582
     0.00351
     0.02662
    -0.08893
     0.11906
     0.11328
     0.10750
     0.07284
     0.14217
    -0.13514
     0.06128
     0.00929
     0.25771
    -0.00227
     0.14794
     0.33282
     0.39059
     0.13639
     0.27505
     0.16528
     0.28082
     0.41948
     0.37326
     0.37904
     0.49458
     0.56969
     0.79500
     1.25141
     1.77137
     2.08912
     2.53975
     2.61486
     2.04290
     1.45362
     0.43681
    -1.29638
    -2.61939
    -2.52695
    -0.07159
     0.65057
    -0.37201
    -1.91456
    -3.07002
    -3.30111
    -3.41088
    -4.06372
    -5.10941
    -4.73389
    -3.93662
    -2.59050
    -1.57947
    -1.30216
    -1.79901
    -1.87412
    -1.36571
    -1.07685
    -0.82264
    -0.48178
    -0.15825
    -0.16403
     0.28660
     0.41370
     0.40215
     0.45414
     0.69101
     0.82967
     0.95677
     0.93944
     1.08387
     1.20519
     1.18786
     1.00299
     1.03187
     1.00876
     0.88744
     1.02032
     0.89900
     1.15320
     0.77189
     0.63324
     0.62168
     0.62746
     0.50614
     0.47725
     0.34437
     0.35015
     0.34437
     0.47147
     0.37326
     0.46570
     0.32126
     0.34437
     0.23460
     0.63324
     0.45414
     0.28660
     0.58124
     0.61591
     0.65635
     0.64479
     0.54080
     0.58124
     0.56969
     0.69101
     0.76034
     0.54658
     0.44836
     0.51192
     0.31549
     0.58702
     0.73145
     0.56969
     0.52347
     0.47725
     0.57547
     0.58124
     0.42526
     0.41370
     0.52925
     0.58702
     0.74879
     0.72568
     0.69679
     0.56969
     0.38481
     0.53502
     0.64479
     0.43681
     0.41948
     0.30971
     0.13061
     0.28082
     0.16528
     0.08439
     0.12484
     0.02662
     0.02084
     0.11906
    -0.09470
    -0.11203
    -0.11781
    -0.26224
     0.21150
    -0.12937
    -0.07737
    -0.07159
    -0.15825
    -0.14670
    -0.06582
    -0.08315
    -0.05426
    -0.16981
    -0.18136
    -0.18714
    -0.07159
    -0.20447
    -0.17559
    -0.21603
     0.13061
     0.08439
    -0.14092
    -0.16403
    -0.12937
     0.09595
     0.03818
    -0.01382
    -0.09470
     0.11906
     0.18261
     0.31549
     0.40215
     0.62746
     0.87589
     1.04343
     1.69626
     2.06601
     1.23408
     1.07809
     0.15372
     0.20572
     0.20572
     0.19994
     0.57547
     1.14164
     0.95677
     0.11328
    -0.47023
    -0.79954
    -1.16351
    -1.75279
    -1.74701
    -1.40038
    -1.55636
    -1.61991
    -1.56214
    -1.73546
    -1.51592
    -1.56792
    -1.64880
    -1.81634
    -1.55636
    -1.08840
    -0.90930
    -1.30216
    -1.65458
    -1.78746
    -1.75857
    -1.37727
    -1.35993
    -1.16928
    -0.88619
    -0.95552
    -1.26750
    -1.32527
    -0.86886
    -0.31424
    -0.32580
    -0.38935
    -0.10048
     0.07284
     0.35015
     0.40792
     0.61591
     1.06654
     1.54605
     1.58072
     1.80026
     1.75982
     1.81181
     1.54028
     1.46517
     1.48828
     1.45940
     1.26297
     1.22253
     1.20519
     1.18208
     0.82389
     0.28082
     0.58702
     0.50036
     0.35015
     0.32126
     0.11906
     0.21150
     0.35593
     0.22305
     0.25771
     0.27505
     0.25771
     0.38481
     0.43103
     0.48303
     0.51769
     0.30393
     0.35015
     0.61013
     0.56969
     0.40792
     0.45414
     0.35593
     0.40792
     0.36171
     0.29815
     0.30393
     0.25771
     0.23460
     0.15950
     0.19994
     0.21150
     0.17683
     0.04395
     0.21727
     0.17105
     0.17105
     0.23460
     0.15950
     0.06706
     0.14794
     0.18839
     0.11906
     0.11328
     0.02662
     0.07862
     0.11328
     0.08439
     0.18839
    -0.25069
     0.06706
     0.15950
     0.11328
     0.04973
     0.02662
     0.07862
     0.04973
     0.11328
     0.14794
     0.26927
     0.26349
     0.25194
     0.24038
     0.30971
     0.43103
     0.03818
     0.32704
     0.37326
     0.40215
     0.48303
     0.39059
     0.64479
     0.61591
     1.24563
     1.53450
     1.93891
     2.19889
     2.59175
     2.45887
     1.43051
     0.92788
     0.97410
     0.79500
     0.45414
    -0.03115
    -0.47023
    -0.93819
    -1.78746
    -2.13409
    -2.83893
    -2.99491
    -2.97758
    -3.59576
    -4.65300
    -4.49702
    -3.72286
    -2.81004
    -2.44607
    -2.55006
    -2.27275
    -1.85678
    -1.74124
    -1.52170
    -1.33105
    -0.86886
    -0.57422
    -0.20447
    -0.07159
     0.06128
    -0.22758
    -0.32580
    -0.22758
     0.04973
     0.28660
     0.23460
     0.61591
     0.83545
     0.77767
     1.13009
     1.35540
     1.39007
     1.51717
     1.47673
     1.53450
     1.48250
     1.71360
     1.63849
     1.51717
     1.44784
     1.23408
     1.06654
     0.91055
     1.08965
     0.88166
     0.78923
     0.99143
     0.73723
     0.67368
     0.52347
     0.45992
     0.62746
     0.65635
     0.50614
     0.32704
     0.44259
     0.57547
     0.61013
     0.50614
     0.76612
     0.59280
     0.67368
     0.84700
     0.51769
     0.32704
     0.21727
     0.33282
     0.84122
     0.78345
     0.71412
     0.45992
     0.33282
     0.32126
     0.33282
     0.17683
     0.33860
     0.40792
     0.30971
     0.41948
     0.26349
     0.17683
     0.14794
     0.16528
     0.13639
     0.30393
     0.14217
     0.03240
    -0.08315
     0.04395
     0.10173
    -0.17559
    -0.08315
    -0.09470
    -0.17559
    -0.02537
    -0.00804
    -0.07737
    -0.12937
    -0.23336
    -0.29691
    -0.04848
    -0.01382
    -0.03115
    -0.18714
    -0.20447
    -0.14092
    -0.10048
    -0.12359
     0.00929
    -0.21603
    -0.04271
     0.06706
    -0.04271
    -0.10626
    -0.18136
    -0.02537
     0.13639
     0.21727
     0.26927
     0.04973
    -0.01960
     0.19994
     0.15950
     0.11328
     0.43681
     0.40215
     0.42526
     0.87589
     1.34385
     1.69049
     1.91003
     2.27977
     2.35488
     1.35540
    -0.16403
    -0.59155
    -0.69554
    -0.86886
    -0.77065
    -1.61991
    -1.18662
    -1.25594
    -1.85101
    -2.65405
    -3.46865
    -3.83263
    -3.81529
    -3.61309
    -3.41666
    -2.88515
    -2.13987
    -1.60836
    -1.20972
    -0.84575
    -0.57422
    -0.48756
    -0.02537
     0.37904
     0.00929
    -0.18136
     0.08439
    -0.08893
     0.00351
     0.03240
    -0.00227
     0.08439
     0.04973
    -0.14670
    -0.40090
    -0.37201
    -0.10048
     0.07862
     0.24616
     0.52925
     0.19994
    -0.10048
     0.21150
     0.59858
     0.87011
     0.80078
     0.72568
     0.66790
     0.61013
     0.53502
     0.42526
     0.40215
     0.32126
     0.34437
     0.27505
     0.54658
     0.27505
     0.10173
     0.25771
     0.21727
     0.21150
     0.19994
    -0.00804
     0.07862
     0.22883
     0.09595
    -0.11203
    -0.12359
    -0.28535
    -0.21025
    -0.51067
    -0.25069
    -0.33157
    -0.70710
    -0.59733
    -0.64932
    -0.76487
    -0.86886
    -0.89775
    -0.90930
    -0.81109
    -0.64355
    -0.62044
    -0.77065
    -0.63777
    -0.74176
    -0.71288
    -0.60311
    -0.30269
    -0.56844
    -0.45290
    -0.32580
    -0.36624
    -0.38935
    -0.44712
    -0.66088
    -0.59733
    -0.37779
    -0.41823
    -0.50489
    -0.54533
    -0.67243
    -0.55689
    -0.68399
    -0.41245
    -0.66666
    -0.77065
    -0.66088
    -0.63199
    -0.60311
    -0.71288
    -0.74754
    -0.76487
    -0.55111
    -0.45290
    -0.54533
    -0.60888
    -0.78220
    -0.67821
    -0.66088
    -0.38935
    -0.38357
    -0.55689
    -0.45290
    -0.34890
    -0.30269
    -0.19292
    -0.32002
    -0.33157
    -0.19292
    -0.15248
    -0.06582
    -0.08893
    -0.08893
     0.06706
     0.09017
     0.51192
     1.03187
     0.98566
     1.28608
     1.74826
     2.34332
     2.13534
     1.40740
     0.51769
     0.11906
     0.82389
     1.03187
     0.44836
    -0.23914
    -0.69554
    -0.81687
    -1.57370
    -1.85101
    -1.97811
    -2.08788
    -2.95447
    -3.23756
    -3.18557
    -3.07580
    -2.83893
    -2.19187
    -2.03010
    -1.49281
    -1.47548
    -1.38882
    -1.26750
    -1.52170
    -1.60258
    -0.86309
    -0.81109
    -0.61466
    -0.58000
    -0.40668
    -0.28535
    -0.18714
    -0.07159
    -0.40090
    -0.12937
     0.17683
     0.26927
     0.30393
     0.60435
     0.77189
     0.69679
     0.90477
     0.80078
     0.84122
     0.82389
     0.80656
     0.71990
     0.82389
     0.76034
     0.62746
     0.64479
     0.54080
     0.62746
     0.59280
     0.65057
     0.70257
     0.73723
     0.95677
     1.04343
     0.66213
     0.56391
     0.25194
     0.02662
     0.10750
     0.11906
     0.17105
     0.19994
     0.13061
     0.26927
    -0.16981
    -0.20447
    -0.37201
    -0.53378
    -0.53956
     0.07284
     0.03818
     0.07284
     0.05551
     0.17683
     0.20572
     0.38481
     0.44836
     0.38481
     0.27505
     0.28660
     0.28082
     0.38481
     0.29238
     0.31549
     0.02084
     0.17105
     0.26927
     0.08439
     0.15950
    -0.00227
     0.02662
     0.02662
     0.05551
     0.00351
     0.03240
     0.00929
    -0.04848
    -0.01382
     0.05551
    -0.06004
    -0.36624
    -0.14670
     0.07862
     0.00929
    -0.14670
    -0.14092
    -0.22758
    -0.16403
    -0.25647
    -0.22758
    -0.18136
    -0.13514
    -0.18714
    -0.23914
    -0.07737
    -0.04848
    -0.07737
    -0.04271
     0.14794
    -0.09470
     0.11906
     0.06128
     0.09017
     0.07862
     0.06706
     0.09017
     0.30393
     0.48881
     0.70834
     1.13009
     1.65005
     2.02557
     2.52242
     2.44154
     1.70204
    -0.15825
    -0.68399
    -0.58000
    -1.70657
    -1.97811
    -1.70657
    -2.65983
    -2.90826
    -2.57895
    -2.94292
    -3.57842
    -4.35836
    -5.39250
    -5.53116
    -5.18452
    -4.35258
    -3.81529
    -3.00647
    -1.66036
    -1.27905
    -0.83998
    -0.88042
    -0.91508
    -0.40090
    -0.19869
    -0.30846
    -0.23914
     0.02084
     0.41948
     0.55813
     0.16528
     0.14217
     0.35593
     0.22305
     0.24038
     0.36171
     0.39637
     0.48881
     0.78923
     0.96832
     1.11276
     0.91633
     0.58124
     0.69679
     0.92788
     0.94521
     0.98566
     0.87589
     1.02610
     0.97988
     0.89900
     1.00876
     0.92788
     0.74879
     0.69101
     0.69679
     0.85855
     0.93366
     0.89322
     0.74879
     0.90477
     0.88744
     0.85855
     0.72568
     1.13009
     0.93944
     0.85855
     0.75456
     0.77189
     0.68523
     0.40215
     0.28082
     0.41370
     0.69679
     0.39637
     0.11906
     0.02084
     0.00929
     0.02662
    -0.00804
     0.10173
     0.22883
    -0.10048
    -0.03115
     0.02084
     0.28660
     0.25194
     0.26927
     0.47147
     0.41948
     0.43681
     0.32126
     0.38481
     0.34437
     0.36748
     0.17683
     0.22305
     0.43681
    -0.17559
    -0.19292
     0.48881
     0.22305
     0.01507
    -0.10048
    -0.01382
    -0.07159
     0.02662
    -0.15248
     0.05551
     0.13639
     0.09017
     0.13061
     0.00351
     0.19416
     0.11906
     0.09595
     0.15372
     0.12484
     0.03818
     0.03240
     0.10173
     0.21727
     0.27505
     0.30393
     0.13061
     0.14217
     0.18839
     0.34437
     0.19994
     0.37904
     0.39637
     0.39637
     0.41948
     0.49458
     0.56391
     0.60435
     0.80656
     1.15897
     1.56916
     1.92158
     2.33177
     2.55709
     2.05446
     1.56339
     1.08965
     0.92210
     1.19942
     1.04343
     0.68523
    -0.01960
    -0.58000
    -0.96708
    -1.79323
    -2.03010
    -1.51014
    -1.56792
    -2.37096
    -3.00069
    -2.99491
    -2.81582
    -2.41141
    -2.09365
    -1.19817
    -1.37727
    -1.25594
    -0.98441
    -0.85153
    -0.68977
    -0.60311
    -0.43556
    -0.04848
     0.22883
     0.26927
     0.26927
     0.11328
    -0.11203
     0.10173
     0.07862
     0.67368
     0.67368
     0.83545
     1.15897
     1.08387
     0.79500
     0.73145
     0.85278
     0.91633
     0.99143
     1.04921
     0.74301
     0.84700
     0.73145
     0.66213
     0.52347
     0.60435
     0.44259
     0.33860
     0.55813
     0.63902
     0.63324
     0.44836
     0.24038
     0.45992
     0.54080
     0.43681
    -0.03115
    -0.19292
    -0.00227
     0.15372
     0.02084
    -0.02537
     0.06128
    -0.52800
    -0.38357
    -0.33735
    -0.38935
    -0.34313
    -0.41823
    -0.31424
    -0.18136
    -0.02537
    -0.03115
    -0.08315
    -0.08315
     0.02084
     0.21727
     0.19416
     0.47147
     0.16528
     0.22883
     0.33860
     0.29238
     0.36748
     0.29238
     0.19994
     0.19994
     0.33860
     0.50614
     0.41370
     0.16528
    -0.00804
     0.02662
    -0.23914
     0.14794
     0.17105
     0.14794
     0.08439
    -0.14092
     0.05551
    -0.01960
    -0.19292
    -0.27958
    -0.07737
     0.07862
    -0.02537
    -0.04848
     0.02084
     0.04973
    -0.21025
    -0.00804
     0.30393
     0.03818
     0.16528
     0.03240
     0.29238
     0.18261
     0.10173
    -0.03115
     0.28082
     0.32704
     0.04973
    -0.03693
     0.17105
     0.33860
     0.22883
     0.29238
     0.74879
     0.98566
     1.54605
     2.00246
     2.25666
     2.34910
     1.08965
    -1.17506
    -1.56214
    -1.90878
    -2.32475
    -2.13409
    -1.82212
    -1.84523
    -1.22128
    -1.85101
    -2.34786
    -4.01750
    -4.97076
    -4.77433
    -4.20815
    -3.39933
    -2.76960
    -2.05321
    -1.35416
    -0.60888
    -0.10048
    -0.08315
    -0.27958
    -0.60311
    -0.57422
    -0.13514
     0.09017
    -0.04271
    -0.27958
    -0.34313
    -0.18714
     0.08439
    -0.03693
    -0.17559
    -0.22758
    -0.34890
    -0.17559
    -0.06004
     0.24616
     0.27505
     0.22883
     0.39637
     0.77189
     0.97410
     0.66790
     0.92210
     0.89900
     1.02032
     1.27452
     1.42473
     1.36696
     1.25141
     1.07231
     1.02610
     1.04343
     1.09542
     0.93366
     0.96832
     0.63902
     0.92788
     0.73723
     0.67368
     0.69101
     0.70834
     0.59858
     0.49458
     0.52347
     0.30971
     0.14217
    -0.02537
     0.00929
     0.36748
     0.54080
     0.37904
     0.14217
     0.37326
     0.18839
    -0.03115
     0.00929
    -0.03693
     0.07862
     0.23460
     0.09595
     0.01507
     0.24038
     0.40792
     0.28082
     0.22883
     0.13639
     0.04395
    -0.08315
     0.24616
     0.25771
     0.01507
    -0.04271
     0.05551
     0.16528
     0.16528
     0.00351
     0.00929
     0.03818
     0.12484
     0.09595
     0.29238
     0.36748
     0.20572
    -0.03115
     0.21727
     0.42526
     0.13639
     0.00929
     0.00929
    -0.11203
    -0.01960
     0.09017
    -0.00804
     0.02662
    -0.15248
    -0.11203
    -0.22180
    -0.06582
    -0.20447
    -0.23336
    -0.29113
     0.22883
     0.21150
     0.17683
     0.30971
     0.36748
     0.36171
     0.33860
     0.45992
     0.51769
     0.50036
     0.58702
     0.82967
     1.08965
     1.36696
     1.83492
     2.17000
     2.52820
     2.27977
     2.06601
     1.58072
     0.45414
     0.00929
    -0.08893
     0.19994
     0.03240
    -1.03063
    -2.02433
    -2.44029
    -2.61361
    -3.25489
    -3.73441
    -4.28326
    -4.32370
    -4.46235
    -3.96550
    -3.08735
    -2.46918
    -2.18031
    -1.78746
    -1.57947
    -1.36571
    -1.11151
    -0.70710
    -0.00227
     0.51769
     0.94521
     0.80078
     0.52347
     0.51192
     0.67946
     0.26349
     0.21727
     0.18261
     0.02662
     0.37326
     0.24616
     0.26927
     0.43103
     0.45414
     0.67946
     0.61013
     0.65635
     0.78345
     0.67368
     0.59280
     1.11853
     1.00299
     0.92788
     0.77767
     0.74879
     0.84700
     0.87011
     0.79500
     0.87011
     0.77189
     0.69679
     0.76612
     0.96255
     0.88744
     0.84122
     0.54658
     0.88744
     0.93944
     0.97410
     0.95099
     0.77189
     0.56969
     0.59858
     0.65057
     0.96832
     0.87011
     0.59858
     0.36748
     0.28660
     0.47147
     0.31549
     0.29238
     0.27505
     0.46570
     0.27505
     0.21150
     0.34437
     0.39637
     0.20572
     0.32126
     0.52925
     0.55236
     0.52925
     0.56969
     0.39059
     0.37904
     0.30393
     0.33282
     0.31549
     0.39059
     0.14794
     0.15950
     0.14217
    -0.00804
     0.09017
    -0.04271
    -0.11781
    -0.03115
    -0.01960
     0.00929
    -0.01382
     0.08439
     0.02084
    -0.00804
    -0.03693
     0.08439
     0.17105
     0.12484
     0.25771
     0.11906
     0.18839
     0.25194
     0.23460
     0.28660
     0.32704
     0.31549
     0.21150
     0.37904
     0.49458
     0.47725
     0.20572
     0.47725
     0.59280
     0.51192
     0.65057
     0.42526
     0.53502
     0.66790
     0.85278
     1.02610
     1.49984
     1.94469
     2.37221
     2.41265
     1.19942
    -0.64355
    -1.79901
    -1.34260
    -0.25069
     0.07284
     0.08439
    -1.21550
    -1.91456
    -2.38830
    -2.46918
    -2.78115
    -2.69449
    -2.68872
    -2.80426
    -2.77538
    -2.41141
    -1.75857
    -1.44082
    -1.05374
    -0.25069
    -0.19869
     0.28660
     0.74879
     0.77189
     0.65057
     0.07284
     0.24616
     0.44259
     0.59280
     0.80078
     0.54658
     0.45992
     0.54080
     0.37326
    -0.06004
    -0.33735
    -0.60888
    -0.45290
    -0.01382
    -0.00804
    -0.04848
    -0.20447
    -0.13514
     0.09017
     0.11328
     0.06706
     0.17105
     0.28660
     0.47725
     0.41370
     0.31549
     0.40792
     0.47147
     0.26927
     0.50036
     0.39637
     0.31549
     0.30971
     0.19416
     0.35593
     0.46570
     0.45414
     0.48881
     0.45992
     0.37904
     0.55813
     0.31549
     0.02662
     0.21150
    -0.05426
     0.06706
     0.07862
     0.24038
     0.19416
    -0.04271
    -0.26802
    -0.24491
    -0.30846
    -0.42401
    -0.48178
    -0.19292
     0.10173
    -0.01382
    -0.00804
     0.17105
     0.07862
     0.16528
     0.31549
     0.25194
     0.41370
     0.14217
     0.14217
     0.24038
     0.31549
     0.30971
     0.15950
     0.21150
     0.14217
     0.19994
    -0.04271
     0.26927
     0.17683
    -0.10048
     0.05551
     0.32704
     0.22883
     0.09595
     0.04395
     0.03240
     0.12484
     0.19994
     0.07862
     0.13639
     0.07862
     0.06706
    -0.07159
     0.10750
     0.19416
    -0.01382
     0.00351
     0.07284
     0.16528
     0.00351
    -0.01382
     0.07862
     0.25194
     0.39637
     0.42526
     0.49458
     0.41370
     0.59858
     0.58124
     0.52347
     0.70257
     0.50036
     0.80656
     1.06076
     1.27452
     1.59227
     2.06024
     2.62641
     2.52820
     2.45887
     2.26244
     1.58072
     0.19994
    -0.27380
     0.56391
     0.47725
     0.25771
    -0.75909
    -1.76435
    -2.25542
    -2.44029
    -2.87359
    -3.11046
    -2.93714
    -3.37044
    -3.33000
    -3.17979
    -2.92559
    -2.35363
    -1.51592
    -0.73598
    -0.89775
    -0.53378
    -0.32580
    -0.16403
     0.15372
     0.55813
     0.56969
     0.55813
     0.11328
     0.13061
     0.23460
     0.33282
     0.15372
    -0.24491
    -0.18714
    -0.15825
    -0.29113
    -0.16981
     0.14217
    -0.03693
     0.13639
     0.35015
     0.55236
     0.56391
     0.24616
     0.19416
     0.36171
     0.41370
     0.48881
     0.39059
     0.34437
     0.22883
     0.18839
     0.20572
     0.51192
     0.45992
     0.12484
     0.21150
     0.00351
     0.30393
     0.30393
     0.25194
     0.13061
     0.36171
     0.66790
     0.82967
     0.68523
     0.42526
     0.13061
     0.12484
     0.33860
     0.15372
    -0.11203
     0.13061
     0.24616
     0.20572
     0.14794
    -0.08893
    -0.12359
    -0.28535
    -0.21603
    -0.25069
    -0.19292
    -0.14092
    -0.03115
    -0.05426
     0.14217
     0.04973
     0.06128
     0.18261
     0.06706
     0.24616
     0.10173
     0.06706
     0.10173
     0.13639
     0.37904
     0.30393
     0.32704
     0.29815
     0.04395
    -0.11203
     0.02084
    -0.15825
    -0.28535
    -0.07737
     0.29238
     0.21150
     0.22883
    -0.04848
    -0.13514
    -0.07159
     0.07284
     0.11328
     0.07862
     0.07284
     0.02084
     0.15372
     0.16528
     0.51192
     0.45414
     0.25194
     0.22883
     0.18261
     0.48881
     0.40792
     0.29238
     0.26927
     0.41370
     0.70834
     0.62746
     0.80656
     0.82389
     0.53502
     0.42526
     0.80656
     1.20519
     1.10120
     1.29763
     1.54605
     2.08335
     2.96727
     3.68366
     3.16948
     1.64427
     0.62746
    -1.03640
    -2.18031
    -2.37674
    -1.05374
    -0.86886
    -3.04691
    -2.89670
    -2.87937
    -3.41088
    -4.84943
    -5.65248
    -5.78536
    -5.24229
    -4.52590
    -3.94239
    -3.29534
    -2.05321
    -0.90353
    -0.50489
    -0.37779
    -0.69554
    -0.52800
     0.09017
    -0.16403
     0.31549
     0.70257
     0.47725
     0.50036
     0.31549
     0.19416
    -0.09470
    -0.40090
    -0.21025
    -0.14092
     0.14217
     0.24616
     0.41948
     0.40215
     0.69101
     0.66213
     0.48881
     0.72568
     0.79500
     0.74879
     0.71412
     0.56391
     0.52925
     0.42526
     0.51769
     0.40215
     0.32126
     0.12484
     0.02662
    -0.21025
     0.12484
     0.33860
     0.18261
     0.25771
     0.24038
     0.53502
     0.63324
     0.61013
     0.61591
     0.68523
     0.61591
     0.49458
     0.66790
     0.68523
     0.50036
     0.41370
     0.39637
     0.96832
     0.71990
     0.47147
     0.34437
     0.19416
     0.19416
     0.32126
     0.29815
     0.34437
     0.15950
     0.26927
     0.33860
     0.62746
     0.50614
     0.38481
     0.14217
     0.52925
     0.31549
     0.38481
     0.37904
     0.19994
     0.20572
     0.08439
     0.22305
     0.20572
     0.27505
     0.19416
     0.02084
     0.15950
     0.15950
     0.01507
    -0.14092
     0.09595
     0.11328
    -0.00227
     0.16528
     0.16528
     0.14794
     0.02662
     0.05551
    -0.03693
     0.14217
     0.11906
     0.08439
     0.03818
     0.17105
     0.13639
     0.09595
     0.21150
     0.35593
     0.18261
     0.28660
     0.49458
     0.41948
     0.41370
     0.45414
     0.40215
     0.50614
     0.52347
     0.85278
     0.90477
     1.07809
     1.33229
     1.43629
     1.63271
     2.26822
     2.19889
     1.75404
     1.29185
     1.10698
     0.93366
     0.51769
     0.40215
     0.40792
     0.28660
    -0.38935
    -0.83998
    -1.28483
    -1.84523
    -2.12832
    -2.65983
    -2.35941
    -2.52695
    -2.64828
    -2.37096
    -2.25542
    -1.65458
    -1.09996
    -0.57422
    -0.47601
    -0.21025
     0.09017
     0.18839
     0.35015
     0.59858
     0.77767
     0.77767
     1.45362
     1.47673
     1.17631
     0.80078
     0.37904
     0.03240
    -0.50489
     0.04973
     0.69679
     0.80656
     0.43103
    -0.38357
    -0.53378
    -0.33735
    -0.13514
    -0.16403
     0.15950
     0.32704
     0.08439
     0.35593
     0.39637
     0.22305
     0.35593
     0.37326
     0.37904
     0.58124
     0.62746
     0.56391
     0.71990
     0.69101
     0.47725
     0.39059
     0.38481
     1.00299
     0.76034
     0.90477
     0.98566
     0.89900
     0.68523
     0.49458
     0.37326
     0.23460
     0.33860
     0.23460
     0.12484
     0.24038
     0.17105
    -0.08893
    -0.30269
    -0.19869
    -0.39512
    -0.37201
    -0.38357
    -0.41245
    -0.30269
    -0.26224
    -0.16403
    -0.08893
    -0.08893
    -0.02537
    -0.01960
     0.02084
     0.01507
     0.14794
    -0.06004
     0.04395
     0.17683
     0.10173
     0.17105
     0.03240
    -0.04271
    -0.08315
    -0.07737
    -0.10626
    -0.02537
     0.00929
    -0.15248
    -0.29691
    -0.00804
    -0.05426
    -0.02537
    -0.25647
    -0.16981
    -0.26802
    -0.32002
    -0.08315
    -0.18136
    -0.27958
    -0.45290
    -0.37201
    -0.11203
    -0.04848
    -0.11781
    -0.27958
    -0.30846
    -0.23336
    -0.07737
    -0.16403
     0.15372
     0.05551
     0.02084
     0.35593
     0.37904
     0.48303
     0.26349
     0.22305
     0.54658
     0.71412
     1.02032
     1.15320
     1.71360
     2.37799
     3.02505
     2.45309
     0.81234
    -1.18084
    -2.83893
    -2.62517
    -1.59680
    -0.30269
    -0.52222
    -2.04166
    -2.67716
    -2.84470
    -3.31844
    -3.80952
    -4.12149
    -3.98861
    -3.14512
    -2.89670
    -2.11676
    -1.05374
    -0.47023
    -0.12937
     0.23460
     0.45414
     0.36748
     0.45414
     0.54080
     0.63324
     0.87011
     0.76034
     0.61013
     0.54658
     0.58702
     0.37904
     0.01507
     0.35593
     0.03240
     0.13061
     0.31549
     0.41370
     0.36171
     0.41948
     0.58702
     0.61591
     0.62746
     0.78923
     0.63902
     0.47725
     0.65057
     0.80656
     0.77189
     0.90477
     0.73145
     0.63324
     0.99721
     0.82967
     0.54658
     0.54080
     0.40792
     0.62746
     0.80656
     0.93366
     0.70834
     0.58124
     0.43681
     0.57547
     0.37326
     0.55236
     0.54658
     0.19416
     0.32704
     0.29238
     0.57547
     0.51192
     0.24038
     0.33282
     0.47725
     0.56391
     0.67368
     0.69679
     0.69679
     0.85855
     0.72568
     0.85855
     0.95099
     0.66790
     0.58702
     0.47147
     0.67368
     0.68523
     0.55813
     0.54080
     0.28082
     0.22883
     0.23460
     0.15950
     0.03240
    -0.04848
     0.04973
    -0.15248
     0.02084
    -0.07159
    -0.11203
     0.10173
     0.15950
     0.14794
    -0.04271
    -0.32580
    -0.29691
    -0.42401
    -0.26224
    -0.00804
    -0.09470
    -0.21025
    -0.15248
    -0.36624
    -0.23336
    -0.42401
    -0.42979
    -0.19292
    -0.08893
    -0.09470
    -0.11781
    -0.19292
    -0.12359
     0.06128
     0.23460
     0.28660
     0.37326
     0.39637
     0.53502
     0.37904
     0.73723
     0.83545
     0.71412
     0.54658
     0.71990
     0.76034
     0.96832
     1.02610
     1.02032
     1.56916
     1.84648
     2.05446
     2.09490
     1.92736
     1.47673
     1.41318
     1.60383
     1.65582
     0.44259
     0.09017
     0.48881
     0.29815
    -0.20447
    -0.78220
    -1.62569
    -2.23231
    -2.75804
    -2.41141
    -2.31319
    -2.24964
    -2.57895
    -2.25542
    -2.27275
    -1.52170
    -1.45815
    -1.22706
    -0.89775
    -0.71288
    -0.29691
    -0.04848
    -0.41245
    -0.34890
     0.17683
     0.35593
     0.09595
    -0.18136
    -0.34890
    -0.70132
    -1.56792
    -1.26750
    -0.97285
    -0.94397
    -1.02485
    -1.08262
    -0.86886
    -0.78798
    -0.71865
    -0.57422
    -0.45290
    -0.18136
    -0.12937
    -0.06582
     0.10173
     0.13639
     0.30393
     0.40215
     0.61591
     0.30393
     0.42526
     0.54080
     0.71412
     0.58124
     0.44259
     0.44836
     0.55236
     0.54080
     0.59280
     0.50036
     0.48881
     0.41948
     0.39637
     0.55236
     0.75456
     0.55813
     0.50614
     0.40792
     0.43681
     0.52925
     0.68523
     0.43103
     0.42526
     0.58124
     0.61591
     0.75456
     0.69101
     0.43681
     0.28660
     0.18839
     0.59280
     0.35593
     0.30971
     0.44259
     0.25194
     0.33282
     0.36748
     0.45992
     0.37326
     0.21150
     0.33860
     0.18261
     0.23460
     0.33282
     0.27505
    -0.04848
     0.35593
     0.58702
     0.36748
     0.40792
     0.20572
     0.09595
     0.09595
     0.06706
    -0.04848
    -0.04848
    -0.11781
    -0.22758
    -0.24491
    -0.29113
    -0.11203
    -0.12359
    -0.27958
     0.01507
    -0.29691
    -0.25647
    -0.04848
     0.15372
     0.11906
     0.17683
     0.47725
     0.57547
     0.55813
     0.48303
     0.70834
     1.02032
     1.22253
     1.30341
     1.56916
     2.15845
     2.09490
     1.97358
     0.47725
    -1.06529
    -1.54481
    -2.51540
    -2.25542
    -1.06529
    -1.08262
    -2.07632
    -2.93714
    -3.92506
    -4.09838
    -3.79218
    -4.19082
    -3.63042
    -3.28956
    -3.12779
    -2.41718
    -2.01277
    -1.45237
    -0.80531
    -0.18136
     0.12484
     0.56391
     0.96832
     1.01454
     1.15897
     1.00876
     0.95099
     0.57547
     0.83545
     1.32074
     1.43629
     1.32652
     1.23408
     1.11853
     0.71990
     0.57547
     0.61591
     0.40792
     0.38481
     0.81811
     0.85278
     0.94521
     0.66213
     0.19994
     0.11906
     0.33860
     0.14794
     0.35015
     0.30393
     0.02084
    -0.00227
     0.28082
     0.03818
     0.27505
     0.19416
     0.19994
     0.32126
     0.67368
     0.62168
     0.36748
     0.06706
     0.53502
     0.81811
     1.06076
     0.94521
     0.97410
     1.02610
     0.67946
     0.65057
     0.99143
     1.21675
     1.28030
     1.07231
     0.54080
     0.60435
     0.61591
     0.53502
     0.66213
     0.48881
     0.30393
     0.17683
     0.11906
     0.00929
    -0.05426
    -0.12937
    -0.15825
    -0.05426
    -0.04848
    -0.23914
    -0.11203
    -0.15825
    -0.16981
    -0.18714
     0.01507
     0.22883
     0.02084
    -0.06004
    -0.00227
     0.11328
     0.04973
     0.06706
     0.06706
     0.18839
     0.13639
    -0.04848
     0.02084
     0.22305
     0.13639
    -0.13514
    -0.16981
    -0.03115
    -0.01960
    -0.04848
     0.05551
    -0.22180
    -0.16981
    -0.03693
     0.13639
     0.15372
     0.10750
     0.21727
     0.17683
     0.56969
     0.75456
     0.77189
     0.48303
     0.64479
     0.82967
     0.92210
     1.31496
     1.34385
     1.48828
     1.73671
     1.81181
     2.01402
     2.11223
     1.70204
     1.07809
     1.04921
     0.87011
     0.22305
    -0.88042
    -0.83998
    -0.30269
    -1.09418
    -1.63147
    -2.37096
    -2.75804
    -2.89670
    -2.65983
    -2.48073
    -2.40563
    -2.85626
    -3.00647
    -2.65983
    -1.93189
    -1.45237
    -1.16928
    -0.79954
    -0.36046
    -0.52222
    -0.10048
    -0.14670
    -0.17559
    -0.48178
    -0.02537
     0.18839
     0.14794
     0.15950
    -0.13514
    -0.32580
    -0.71865
    -0.66666
    -0.59733
    -0.66088
    -0.23336
    -0.30846
    -0.49911
    -0.44134
    -0.42401
    -0.33735
    -0.31424
    -0.50489
    -0.30846
    -0.27380
    -0.16403
    -0.22758
    -0.08315
     0.03818
     0.04395
    -0.05426
     0.23460
     0.14794
     0.03818
     0.31549
     0.17683
     0.15950
     0.10750
     0.05551
     0.13639
     0.24616
     0.10173
     0.06706
     0.07284
     0.08439
     0.13639
     0.04395
     0.00929
     0.18839
     0.04973
     0.21727
     0.26927
     0.27505
     0.23460
     0.06706
     0.19994
     0.32704
     0.28082
     0.28082
     0.17105
     0.22305
     0.32704
     0.32126
     0.28082
     0.43103
     0.10173
     0.25194
     0.36748
     0.32704
     0.25771
     0.18261
     0.24616
     0.45414
     0.59280
     0.76612
     0.75456
     0.71990
     0.86433
     1.10698
     1.08387
     0.75456
    -0.08315
     0.02084
     0.36171
     0.53502
     0.99721
     1.21675
     0.76612
     0.40792
     0.22305
     0.06128
    -0.49334
    -0.97285
    -1.61991
    -1.49281
    -0.99596
     0.28660
     0.74301
    -0.33157
    -0.98441
    -1.21550
    -1.15195
    -1.30216
    -0.81687
    -0.61466
    -1.17506
    -1.08262
    -0.66666
     0.26927
     0.91633
     1.09542
     0.79500
     0.41370
    -0.17559
    -0.12937
     0.06706
    -0.23336
    -0.63777
    -0.80531
    -0.67243
    -0.32002
    -0.00227
    -0.15248
    -0.70132
    -1.46393
    -1.46970
    -1.64302
    -1.51014
    -1.34838
    -0.99596
    -0.92086
    -0.74754
    -0.52800
    -0.33157
    -0.22180
    -0.10048
     0.10750
     0.33282
     0.70834
     0.77189
     0.69101
     0.60435
     0.37326
     0.29238
     0.33282
     1.11276
     0.97410
     0.87011
     0.61013
     0.37326
     0.31549
     0.24038
    -0.07159
     0.16528
     0.17683
     0.16528
     0.09017
     0.00929
     0.04973
    -0.04848
    -0.11781
     0.14794
     0.24616
    -0.08315
    -0.16403
    -0.23914
    -0.10626
    -0.10626
     0.11906
    -0.06582
    -0.12937
     0.00929
    -0.26224
    -0.45867
    -0.42979
    -0.52800
    -0.62622
    -0.52800
    -0.18136
    -0.37201
    -0.29113
    -0.32580
    -0.21025
    -0.11781
    -0.14092
    -0.11781
    -0.05426
     0.06706
     0.01507
     0.13639
     0.03240
     0.11328
     0.03818
    -0.00804
     0.22305
    -0.00804
     0.04395
     0.09595
     0.13061
     0.13061
     0.09595
    -0.03115
     0.11906
     0.17105
     0.16528
     0.10173
     0.18261
     0.02084
     0.11906
    -0.07737
     0.32704
     0.10750
     0.10750
     0.10173
     0.18839
     0.23460
     0.18839
     0.07284
     0.03818
     0.09017
     0.19994
     0.25194
     0.15950
     0.12484
     0.15372
     0.07284
     0.30393
     0.49458
     0.01507
     0.02662
     0.04973
     0.11328
     0.10173
     0.11906
    -0.01382
     0.00929
     0.07284
     0.19416
     0.12484
    -0.09470
    -0.01382
    -0.07737
    -0.16981
     0.31549
     0.12484
     0.05551
     0.03240
     0.26349
     0.33860
     0.29815
     0.25194
     0.32126
     0.45992
     0.58702
     0.54658
     0.59858
     0.71412
     0.84122
     1.23986
     2.08335
     2.68996
     2.58019
     1.66738
    -0.40090
    -2.22075
    -3.43977
    -2.96025
    -0.74176
    -0.40090
    -1.20395
    -2.12832
    -2.16298
    -2.44029
    -3.28378
    -3.91351
    -4.19082
    -4.27170
    -3.79218
    -2.75227
    -1.81634
    -0.65510
    -0.14092
     0.20572
     0.02084
    -0.24491
    -0.18714
     0.48303
     0.84700
     0.84122
     0.93944
     0.92788
     0.99721
     1.40740
     1.15320
     1.33807
     1.40162
     1.41318
     1.25141
     1.14742
     0.88166
     1.00299
     1.29763
     1.28608
     1.11853
     0.84122
     0.33282
     0.21150
     0.22305
     0.80078
     0.62168
     0.37326
     0.36171
     0.23460
    -0.03115
     0.00929
    -0.07159
    -0.15248
    -0.10048
     0.13639
     0.23460
     0.24038
     0.16528
     0.08439
     0.06128
     0.46570
     0.50614
     0.42526
     0.52925
     0.37904
     0.47147
     0.48881
     0.58702
     0.58702
     0.40792
     0.50036
     0.39637
     0.54658
     0.34437
     0.29815
    -0.01382
     0.32126
     0.43103
     0.28660
     0.32126
     0.19994
     0.12484
     0.18839
     0.21150
     0.13061
     0.20572
     0.12484
     0.16528
     0.20572
     0.29815
     0.24616
     0.22883
     0.19994
     0.27505
     0.18261
     0.17683
     0.17105
     0.13061
     0.25194
     0.25771
     0.25194
     0.28660
     0.31549
     0.18839
     0.18261
     0.22305
     0.19994
     0.06706
    -0.08315
     0.13639
     0.25194
    -0.00227
     0.18839
     0.02662
     0.11328
    -0.00804
    -0.05426
     0.03240
     0.11906
    -0.00227
    -0.09470
     0.26349
     0.27505
     0.28082
     0.19994
     0.55813
     0.61013
     0.72568
     0.93944
     0.91055
     0.63902
     0.71412
     0.78923
     1.03765
     1.37274
     1.47673
     1.63271
     1.84070
     1.82337
     1.32652
     0.85278
     1.22830
     1.71937
     0.45992
    -0.43556
    -0.97285
    -0.92086
    -0.55689
    -0.69554
    -0.60311
    -0.60311
    -0.86309
    -1.41193
    -1.74701
    -1.70080
    -1.78168
    -1.36571
    -1.18084
    -1.01330
    -1.06529
    -0.59733
    -0.42979
    -0.52800
    -0.48756
    -0.29691
     0.18261
     0.69679
     0.66790
    -0.06004
    -0.45867
     0.15372
     0.17105
    -0.00227
     0.04973
     0.25194
     0.26927
     0.08439
     0.11906
     0.00351
    -0.27958
    -0.63199
    -0.69554
    -0.56267
    -0.38357
    -0.23336
    -0.38357
    -0.51645
    -0.73021
    -0.81687
    -0.77643
    -0.44134
    -0.42979
    -0.37779
    -0.38357
    -0.39512
    -0.08893
     0.28082
     0.22883
    -0.00227
    -0.10626
    -0.12359
    -0.26802
    -0.19292
    -0.00227
     0.10750
    -0.00227
     0.17683
     0.41948
     0.25194
     0.29238
     0.09595
     0.13639
    -0.02537
     0.09017
     0.32126
     0.27505
     0.40792
     0.47147
     0.56391
     0.55236
     0.76034
     0.56969
     0.59858
     0.71990
     0.50614
     0.48303
     0.47147
     0.52347
     0.45992
     0.48303
     0.58702
     0.44259
     0.20572
     0.15950
    -0.05426
    -0.04271
    -0.19869
    -0.11781
    -0.33735
    -0.01960
    -0.25647
    -0.16403
    -0.04271
    -0.10048
    -0.41245
    -0.36046
    -0.36046
    -0.26802
    -0.23914
    -0.32580
    -0.37201
    -0.42979
    -0.22758
    -0.28535
    -0.26224
    -0.16403
    -0.26802
    -0.33157
    -0.09470
    -0.07737
    -0.10626
     0.14794
     0.06706
     0.07284
     0.36748
     0.43103
     0.65635
     0.95099
     0.93944
     1.06076
     1.09542
     0.88166
     1.15897
     1.17053
     1.62116
     2.08912
     2.51087
     2.42421
     2.55709
     1.80603
     0.78923
    -0.42401
    -2.16876
    -4.05216
    -3.37622
    -2.18609
    -1.04796
    -1.62569
    -2.52117
    -3.81529
    -4.30059
    -4.54901
    -4.62412
    -4.54324
    -4.05216
    -3.08157
    -2.00122
    -1.19817
    -0.66666
    -0.29691
     0.18839
     0.60435
     0.88744
     0.81811
     1.29763
     1.41318
     1.08387
     0.93944
     0.95677
     0.92788
     0.94521
     0.96255
     1.01454
     1.30918
     1.11853
     0.96255
     0.48303
     0.58124
     0.54658
     0.44259
     0.73145
     0.89322
     0.81234
     0.99143
     1.15320
     0.87011
     0.55813
     0.27505
     0.43681
     0.71990
     0.80656
     0.77189
     0.53502
     0.27505
     0.22305
     0.29238
     0.07862
     0.35015
    -0.10626
     0.04973
     0.32126
     0.35593
     0.33860
     0.06128
     0.02662
     0.06706
     0.30971
     0.42526
     0.34437
     0.39059
     0.35015
     0.54080
     0.63902
     1.11853
     1.26874
     1.36696
     1.26297
     1.48828
     1.86381
     1.70204
     1.51139
     1.09542
     0.71990
     0.39637
     0.28660
     0.49458
     0.34437
     0.26349
    -0.10626
    -0.08315
    -0.53956
    -1.11151
    -1.03063
    -1.21550
    -1.14617
    -1.14040
    -1.02485
    -0.79954
    -0.55111
    -0.20447
    -0.24491
    -0.23914
     0.07284
     0.05551
    -0.08315
     0.04395
     0.17105
    -0.10626
     0.08439
     0.13061
     0.16528
     0.05551
     0.05551
    -0.01960
     0.07284
     0.04973
     0.11906
    -0.08315
    -0.10048
    -0.07159
    -0.18714
    -0.18714
     0.09595
    -0.01960
    -0.06004
    -0.02537
     0.10173
     0.28082
     0.05551
     0.03240
     0.12484
     0.47147
     0.57547
     0.55813
     0.59280
     0.64479
     0.58124
     0.69679
     1.29185
     1.39584
     1.54605
     1.85803
     1.64427
     2.08335
     1.62116
     0.85278
    -0.31424
    -0.96708
    -1.37727
    -1.82790
    -1.31372
    -0.53956
    -0.08893
    -0.91508
    -1.98966
    -2.89092
    -3.65931
    -3.83840
    -3.61887
    -2.87937
    -2.22075
    -1.57947
    -1.57370
    -1.79323
    -1.04218
     0.04395
    -0.04271
    -0.42401
    -0.41823
    -0.45867
    -0.23914
     0.79500
     0.90477
     0.89322
     0.90477
     0.82389
     0.84122
     0.66213
     0.51769
     0.58124
     0.49458
     0.51769
     0.51192
     0.48881
     0.41370
     0.30971
     0.04973
     0.00929
    -0.15825
    -0.33157
    -0.19292
     0.07284
    -0.01382
    -0.08315
    -0.34890
    -0.55111
    -0.23914
     0.09017
    -0.00227
     0.07862
    -0.22758
    -0.08893
     0.03240
     0.24038
     0.21727
     0.02084
     0.17105
     0.36171
     0.46570
     0.44836
     0.48303
     0.29815
     0.46570
     0.48303
     0.58124
     0.66790
     0.71990
     0.56969
     0.34437
     0.47147
     0.92788
     0.41948
     0.45992
     0.36748
     0.29238
     0.47725
     0.37326
     0.19416
     0.20572
     0.17683
     0.20572
     0.10750
     0.01507
    -0.08893
    -0.19292
    -0.13514
     0.15372
    -0.04848
    -0.08893
    -0.03693
    -0.08315
    -0.06582
    -0.07159
    -0.03115
    -0.07159
    -0.15248
    -0.23914
    -0.16981
    -0.11781
    -0.24491
    -0.23336
    -0.37779
    -0.10048
    -0.10626
    -0.14092
    -0.06582
    -0.23336
    -0.25069
    -0.19292
    -0.25647
    -0.25069
    -0.15248
    -0.11203
    -0.20447
    -0.15825
    -0.06004
    -0.05426
    -0.22758
    -0.13514
     0.03818
    -0.07159
    -0.12937
     0.04973
     0.04973
     0.14217
     0.22305
     0.34437
     0.40215
     0.43681
     0.52347
     0.44836
     0.53502
     0.82967
     0.98566
     1.41318
     1.89847
     2.09490
     2.18156
     1.53450
     0.60435
    -0.69554
    -1.60836
    -1.57370
    -1.41193
    -0.58577
    -0.06582
    -0.55111
    -1.55059
    -2.64250
    -3.22023
    -3.27223
    -3.02958
    -2.90248
    -2.47496
    -1.86256
    -1.42926
    -0.97285
    -0.62622
    -0.22180
     0.18839
     0.51192
     0.69101
     1.10698
     1.05498
     0.65635
     0.28660
     0.12484
     0.69101
     0.57547
    -0.03693
     0.35593
     0.15950
    -0.08315
    -0.34890
    -0.53378
    -0.67243
    -0.41245
    -0.47023
    -0.55111
    -0.34313
    -0.12359
     0.09595
    -0.06004
    -0.25069
    -0.07159
     0.06128
     0.20572
     0.32126
     0.19416
     0.11328
    -0.01382
     0.00929
     0.05551
     0.03240
    -0.19292
    -0.09470
     0.07862
     0.11328
     0.02662
     0.09017
     0.35593
     0.25771
     0.49458
     0.48303
     0.56969
     0.59858
     0.57547
     0.54080
     0.59858
     0.71990
     0.76034
     0.55236
     0.73723
     0.69101
     0.58702
     0.26349
     0.41948
     0.45992
     0.37326
     0.42526
     0.26927
     0.44836
     0.28082
     0.23460
     0.32704
     0.32704
     0.12484
     0.10173
     0.40792
     0.41370
     0.37326
     0.00929
     0.30971
     0.24038
     0.07284
     0.10750
     0.00351
    -0.08893
    -0.27958
    -0.26802
    -0.43556
    -0.28535
    -0.37201
    -0.41823
    -0.49911
    -0.44134
    -0.53378
    -0.78220
    -0.71865
    -0.60311
    -0.66666
    -0.48756
    -0.39512
    -0.48756
    -0.58577
    -0.40090
    -0.32580
    -0.11781
    -0.22758
    -0.13514
    -0.03115
     0.06706
     0.19994
     0.20572
     0.24616
     0.48881
     0.52925
     0.61013
     0.89900
     0.66790
     0.78345
     0.72568
     1.07231
     1.36696
     1.62116
     1.71360
     1.83492
     2.40110
     2.34332
     2.42421
     1.32074
     0.30393
    -0.56844
    -1.94922
    -1.68346
    -0.52800
     0.06706
    -0.60311
    -1.37149
    -2.71183
    -3.88462
    -4.27170
    -4.10416
    -3.44555
    -3.06424
    -3.26067
    -3.37622
    -2.17454
    -1.52748
    -1.11729
    -0.51645
    -0.29113
    -0.09470
     0.13639
     0.31549
     0.15372
     0.56391
     1.02032
     1.23408
     1.40740
     1.32074
     0.91055
     0.76034
     0.58124
     0.63324
     0.44836
     0.48303
     0.39637
     0.22305
     0.12484
    -0.00804
     0.16528
     0.19416
     0.27505
     0.16528
     0.14217
     0.27505
     0.17683
     0.07862
     0.05551
     0.30971
     0.11906
     0.17105
     0.30393
     0.29238
     0.26927
     0.18839
     0.25194
     0.30393
     0.42526
     0.47725
     0.45992
     0.77189
     0.90477
     1.21675
     1.25141
     1.54605
     1.72515
     1.47095
     1.36118
     1.41318
     1.31496
     0.83545
     0.73723
     0.84700
     1.21097
     1.11853
     0.72568
     0.26927
    -0.06582
    -0.15825
    -0.33735
    -0.22758
    -0.26224
    -0.42401
    -0.09470
    -0.16981
    -0.02537
    -0.05426
     0.01507
     0.06128
     0.34437
     0.28660
     0.41370
     0.32126
     0.26927
     0.15950
     0.14217
     0.19994
     0.31549
     0.06128
    -0.01382
     0.06128
    -0.17559
    -0.07737
    -0.21025
    -0.29691
    -0.13514
    -0.27958
    -0.42401
    -0.40668
    -0.40668
    -0.33735
    -0.40090
    -0.53378
    -0.32002
    -0.40090
    -0.48178
    -0.16981
    -0.28535
    -0.32002
    -0.29691
    -0.24491
    -0.01960
     0.22305
     0.43103
     0.31549
     0.47725
     0.67946
     0.80656
     0.81234
     0.78345
     0.76612
     0.96255
     1.34963
     1.62116
     2.03135
     2.04868
     2.36066
     2.25089
     1.86381
     1.34963
     0.80656
    -0.26802
    -0.71288
    -1.11729
    -0.60311
    -0.27958
    -0.34890
    -1.20395
    -2.28430
    -2.80426
    -2.97758
    -2.89092
    -2.91403
    -3.00069
    -2.75804
    -2.41141
    -1.70080
    -1.18084
    -0.72443
    -0.32002
     0.07862
     0.29238
     0.66213
     0.39059
     0.18839
     0.47147
     0.60435
     0.71990
     0.81234
     0.93366
     0.93944
     0.74879
     0.75456
     0.26349
    -0.20447
    -0.49334
    -0.64932
    -0.56267
     0.10173
     0.15372
     0.06706
     0.02084
    -0.01382
     0.06128
    -0.14092
    -0.33735
    -0.15825
    -0.04848
     0.15950
     0.07862
     0.14217
     0.11328
    -0.01960
    -0.06582
     0.14217
     0.19994
    -0.03115
     0.07284
     0.06128
     0.09595
    -0.01382
     0.14794
    -0.00804
     0.11906
     0.25771
     0.30971
     0.31549
     0.36748
     0.37904
     0.37326
     0.59858
     0.80078
     0.50614
     0.45992
     0.56391
     0.56391
     0.85278
     0.78923
     0.88744
     0.81811
     0.63324
     0.73145
     0.77767
     0.52925
     0.42526
     0.47725
     0.43103
     0.72568
     0.47147
     0.30393
     0.51769
     0.44259
     0.36748
     0.29815
     0.20572
    -0.00804
     0.07862
     0.18839
     0.17683
     0.00351
    -0.12937
    -0.24491
    -0.29691
     0.00351
    -0.16981
    -0.44134
    -0.52222
    -0.56267
    -0.54533
    -0.42401
    -0.58000
    -0.65510
    -0.66088
    -0.53378
    -0.33735
    -0.38357
    -0.27958
    -0.55689
    -0.62622
    -0.38357
     0.13639
     0.04395
     0.06128
    -0.01960
     0.10750
     0.37326
     0.19994
     0.13639
     0.29815
     0.44259
     0.75456
     1.06076
     1.15897
     1.29763
     1.47095
     1.81181
     2.03713
     0.77767
    -0.54533
    -1.01330
    -1.75857
    -1.50437
    -0.36046
    -0.39512
    -1.50437
    -2.45762
    -3.53220
    -3.69975
    -2.80426
    -3.26645
    -3.75752
    -3.64197
    -3.15668
    -2.82737
    -2.78693
    -2.48651
    -1.95500
    -1.18084
    -0.53378
    -0.06004
    -0.06004
    -0.09470
    -0.16403
    -0.15248
     0.08439
    -0.14092
     0.03818
    -0.10626
     0.21150
     0.11328
    -0.11781
    -0.08315
    -0.26224
    -0.15248
    -0.21025
    -0.36046
    -0.38935
    -0.22758
    -0.12937
    -0.01382
     0.19994
     0.28660
     0.23460
     0.03818
     0.39059
     0.58702
     0.41948
     0.43103
     0.40792
     0.45992
     0.40792
     0.49458
     0.31549
     0.41370
     0.33860
     0.41948
     0.55813
     0.58702
     0.59280
     0.43103
     0.44836
     0.82967
     0.67368
     0.91055
     0.92210
     0.69101
     0.52925
     0.56391
     0.59280
     0.72568
     0.66213
     0.54080
     0.55236
     0.58124
     0.26927
     0.39637
     0.10750
     0.28082
     0.22305
     0.15950
     0.31549
     0.18839
     0.30393
     0.40215
     0.56391
     0.52347
     0.41948
     0.52925
     0.51192
     0.62168
     0.66790
     0.60435
     0.59858
     0.82389
     0.91055
     0.62746
     0.80656
     0.62168
     0.51192
     0.60435
     0.55236
     0.70834
     0.69101
     0.53502
     0.11906
    -0.27958
    -0.46445
    -0.52222
    -0.15248
     0.10750
     0.49458
     0.07284
    -0.04848
    -0.03693
    -0.08315
     0.03240
    -0.03115
     0.25194
     0.74879
     1.05498
     0.96255
     0.95677
     0.92210
     0.78345
     0.91633
     0.96832
     1.63271
     1.63271
     1.71360
     1.73093
     1.79448
     1.49984
     1.02610
     0.95677
     1.33229
     1.13587
     0.17683
    -0.00227
     0.32704
     0.39637
     0.14794
    -0.51645
    -0.87464
    -1.41771
    -1.81057
    -1.90300
    -2.09365
    -1.83945
    -1.82790
    -1.87989
    -1.81057
    -1.41193
    -1.14040
    -0.67243
    -0.51067
    -0.29113
    -0.16981
    -0.17559
     0.00929
     0.41948
     0.46570
     0.87011
     0.96832
     0.87589
     0.78923
     0.86433
     0.68523
     0.67946
     0.69101
     0.49458
     0.43103
     0.37326
     0.23460
     0.12484
    -0.12359
     0.22305
     0.03818
     0.17105
     0.25194
     0.24616
     0.35015
     0.55236
     0.74301
     0.79500
     0.73145
     0.45414
    -0.14092
    -0.01960
     0.16528
     0.16528
     0.13639
     0.31549
     0.10750
    -0.14670
    -0.22180
    -0.51645
    -0.56844
    -0.70710
    -0.74754
    -0.58577
    -0.38357
    -0.27958
    -0.25069
     0.03240
     0.27505
     0.43681
     0.21727
     0.08439
    -0.15248
    -0.25069
     0.13061
     0.33282
     0.41370
     0.11328
     0.11328
    -0.02537
    -0.13514
    -0.18714
    -0.21025
    -0.25069
    -0.09470
    -0.12359
    -0.22180
    -0.03115
     0.08439
     0.04973
     0.11328
     0.17105
     0.22883
     0.21727
     0.11906
     0.11328
     0.21150
     0.28660
     0.14217
     0.09595
     0.09595
     0.03240
     0.06706
    -0.11203
     0.13061
    -0.12937
    -0.01382
    -0.01382
    -0.03115
    -0.14670
    -0.13514
    -0.27380
    -0.16981
    -0.07737
     0.03818
    -0.18136
    -0.09470
    -0.08315
     0.05551
    -0.12937
     0.14217
     0.10173
     0.07284
     0.25771
     0.21727
     0.21727
     0.12484
     0.26349
     0.59858
     0.94521
     1.38429
     1.66738
     2.51664
     2.96727
     2.39532
     0.39637
    -0.82264
    -1.96078
    -3.24912
    -2.48073
    -1.41771
    -1.11151
    -2.07632
    -2.19765
    -3.15668
    -4.32370
    -4.86676
    -5.20763
    -5.24807
    -4.38147
    -4.04061
    -3.10468
    -1.65458
    -0.94975
    -0.96130
    -0.60311
     0.03818
     0.22883
     0.02662
     0.17683
     0.91633
     1.45362
     1.42473
     1.36696
     1.19942
     1.11853
     0.92788
     0.95099
     0.83545
     1.02610
     0.81811
     0.78923
     0.90477
     0.80656
     0.74301
     0.56391
     0.29815
     0.56969
     0.51769
     0.65635
     0.43681
     0.40792
     0.41370
     0.47147
     0.31549
     0.35593
     0.44259
     0.26349
     0.44259
     0.44259
     0.33860
     0.40792
     0.30971
     0.22305
     0.39637
     0.40792
     0.33860
     0.28660
     0.32126
     0.31549
     0.33860
     0.43103
     0.58124
     0.39059
     0.48303
     0.56969
     0.60435
     0.71990
     0.62168
     0.63902
     0.77767
     0.89900
     0.99143
     0.99143
     0.74879
     0.56969
     0.61013
     0.58702
     0.89900
     0.67946
     0.64479
     0.67946
     0.64479
     0.66213
     0.48303
     0.26927
     0.46570
     0.54080
     0.60435
     0.51769
     0.25771
     0.37326
     0.47725
     0.28660
     0.52925
     0.62746
     0.63324
     0.56391
     0.44836
     0.39059
     0.26349
     0.21150
     0.33860
     0.47147
     0.39637
     0.33282
     0.32126
     0.28660
     0.24038
     0.11328
     0.39637
     0.26349
     0.13061
     0.15950
     0.16528
     0.30971
     0.26349
     0.19994
     0.29238
     0.37326
     0.47725
     0.48881
     0.35593
     0.50614
     0.39637
     0.50614
     0.62168
     0.66790
     0.45992
     0.59280
     0.74301
     0.81811
     0.98566
     0.95099
     1.17053
     1.47673
     1.59227
     1.54605
     1.73671
     1.85803
     1.59805
     1.36696
     1.28608
     2.18156
     1.98513
     1.73671
     1.45362
     0.57547
     0.27505
    -0.04848
    -0.22758
    -0.29691
    -0.40668
    -0.39512
    -0.62044
    -0.82842
    -1.38882
    -1.34260
    -1.26172
    -0.70132
    -1.05374
    -1.38304
    -1.15195
    -1.26172
    -1.11729
    -0.92086
    -0.92086
    -0.87464
    -0.77643
    -0.77065
    -0.76487
    -0.83998
    -0.90353
    -0.91508
    -0.88619
    -0.72443
    -0.49911
    -0.41245
    -0.19292
    -0.08315
    -0.07159
     0.06128
     0.30393
     0.47147
     0.63902
     0.71412
     0.44836
    -0.00227
    -0.50489
    -0.60888
    -0.16981
     0.08439
     0.07284
    -0.43556
    -0.78798
    -1.45815
    -1.49859
    -1.66036
    -1.54481
    -0.93819
    -0.78798
    -0.42401
    -0.63777
    -0.99596
    -0.89197
    -0.86309
    -0.88042
    -0.78220
    -0.19292
    -0.08893
    -0.00804
    -0.09470
    -0.21603
    -0.12359
    -0.23914
    -0.48178
    -0.67821
    -0.53378
    -0.38935
    -0.37201
    -0.23914
    -0.18714
    -0.17559
    -0.21603
     0.27505
     0.37326
     0.31549
     0.37904
     0.40215
     0.63324
     0.66213
     0.81234
     0.81811
     0.91055
     0.91633
     1.10120
     1.04921
     1.02610
     0.85855
     0.71990
     0.73145
     0.95099
     0.74879
     0.74301
     0.56391
     0.46570
     0.42526
     0.43681
     0.18261
     0.25771
     0.22883
     0.06706
    -0.06004
    -0.04848
    -0.26802
    -0.25069
    -0.37779
    -0.16403
    -0.27380
    -0.33735
    -0.27958
    -0.37779
    -0.32002
    -0.26802
    -0.29113
    -0.27958
    -0.39512
    -0.32580
    -0.31424
    -0.10626
     0.04395
     0.00351
    -0.16403
     0.32126
     0.19416
     0.00351
     0.35593
     0.40792
     0.44259
     0.42526
     0.41370
     0.65057
     0.93944
     1.07231
     1.52872
     2.20467
     2.17578
     2.38954
     1.95624
     1.33807
     0.74301
     1.10120
     1.64427
     1.04343
     0.80078
     0.24038
    -0.21603
    -0.61466
    -1.17506
    -1.79323
    -1.93767
    -2.35941
    -2.01855
    -2.12254
    -2.22653
    -1.98388
    -2.05899
    -2.34786
    -1.98388
    -1.41193
    -0.99596
    -0.64355
    -0.55111
    -0.25647
    -0.30269
    -0.08315
     0.04395
     0.14794
     0.03818
     0.03240
    -0.15825
    -0.28535
     0.00351
    -0.09470
    -0.02537
     0.18839
     0.02084
     0.03240
    -0.14670
    -0.21025
     0.04395
    -0.07159
    -0.05426
    -0.07159
     0.08439
     0.02662
     0.01507
    -0.19292
     0.14217
     0.14217
     0.18261
     0.45414
     0.46570
     0.59280
     0.55236
     0.66790
     0.71412
     0.75456
     0.71412
     0.33282
     0.26927
     0.25771
     0.19416
     0.02084
     0.27505
     0.58124
     0.09595
    -0.07159
    -0.51645
    -0.49911
    -0.55111
    -0.50489
    -0.34890
    -0.15825
     0.18261
     0.03240
     0.15950
     0.12484
     0.32704
     0.19994
     0.11906
     0.43681
     0.43681
     0.43681
     0.51769
     0.36748
     0.44259
     0.28082
     0.36171
     0.46570
     0.30393
     0.27505
     0.26927
     0.33282
     0.39637
     0.28660
     0.10173
     0.37904
     0.22883
     0.21727
     0.32704
     0.22883
     0.07284
     0.04973
     0.10173
     0.13639
     0.24616
     0.15372
     0.07284
     0.16528
     0.12484
     0.06128
    -0.18136
     0.13061
     0.04395
    -0.10626
     0.14217
     0.01507
     0.02084
     0.02662
     0.02662
     0.10750
     0.25771
     0.21150
     0.15372
     0.15950
     0.19994
     0.22305
     0.29238
     0.26927
     0.26927
     0.09595
     0.28660
     0.39637
     0.61591
     0.56969
     0.65635
     1.23986
     2.08912
     2.29711
     1.81759
     0.68523
    -0.44134
    -1.51014
    -2.46918
    -1.58525
    -1.04218
    -2.22075
    -1.35416
    -1.17506
    -2.65983
    -4.17926
    -4.57790
    -4.21971
    -4.01172
    -4.08105
    -3.46288
    -2.48651
    -2.11676
    -2.02433
    -1.48126
    -1.13462
    -0.73598
    -0.78798
    -0.54533
    -0.40090
    -0.28535
    -0.06582
     0.08439
    -0.03693
    -0.32580
    -0.23914
    -0.42401
    -0.64355
    -0.51067
    -0.32580
    -0.25647
    -0.11203
    -0.03693
     0.29238
     0.13639
     0.13061
     0.37904
     0.32704
     0.40792
     0.45414
     0.67368
     0.82967
     0.71990
     0.61591
     0.54080
     0.54658
     0.66213
     0.59858
     0.65057
     0.66790
     0.45414
     0.64479
     0.65635
     0.79500
     0.76034
     0.73145
     0.75456
     0.78923
     0.61013
     0.50036
     0.21727
     0.21150
     0.14794
     0.22305
     0.18261
     0.40792
     0.07284
     0.17105
     0.17105
     0.03240
    -0.04271
    -0.08315
    -0.05426
     0.14217
     0.23460
     0.20572
     0.30971
     0.36171
     0.47725
     0.57547
     0.41948
     0.69101
     0.37326
     0.21727
     0.40215
     0.41370
     0.34437
     0.22305
     0.01507
     0.15372
     0.24038
     0.28082
     0.14794
     0.01507
     0.02662
     0.06706
    -0.20447
     0.04973
     0.12484
    -0.08315
    -0.10626
     0.13639
     0.04395
     0.07284
    -0.11203
    -0.10626
     0.03240
     0.06706
     0.07284
    -0.01960
    -0.01960
    -0.08893
     0.07284
     0.07284
     0.33282
     0.20572
     0.30393
     0.33860
     0.43681
     0.51769
     0.44836
     0.23460
     0.51769
     0.65635
     0.73145
     0.68523
     0.82967
     0.86433
     1.18786
     1.30341
     1.73093
     1.68471
     1.51717
     1.66160
     1.77715
     1.13587
     0.75456
     1.06654
     1.72515
     2.01402
     1.54028
     1.18786
     0.91055
     0.56969
     0.22305
    -0.21603
     0.04973
    -0.07159
    -0.53956
    -0.74176
    -0.98441
    -0.98441
    -0.78220
    -0.42401
    -0.72443
    -0.73598
    -0.65510
    -0.99596
    -1.12306
    -1.14617
    -0.92086
    -0.88619
    -0.47023
    -0.13514
    -0.45290
    -0.53956
    -0.64932
    -0.56844
    -0.32002
    -0.52800
    -0.68399
    -0.65510
    -0.43556
    -0.42979
    -0.32580
    -0.40668
    -0.42979
    -0.42401
    -0.29691
     0.06128
     0.10173
    -0.01960
    -0.04271
    -0.07737
     0.09017
     0.04395
     0.11906
     0.28082
     0.25194
     0.39637
     0.25194
     0.41370
     0.37904
     0.32704
     0.18839
     0.54080
     0.62168
     0.48881
     0.76612
     0.80078
     0.71990
     0.93944
     0.80078
     0.62168
     0.46570
     0.33282
     0.36748
     0.32126
     0.31549
     0.24038
     0.10173
     0.22883
     0.22883
    -0.30846
    -0.34313
    -0.42401
    -0.42979
    -0.30269
    -0.22180
    -0.18136
    -0.00227
     0.03240
     0.14217
     0.21727
     0.20572
     0.19994
     0.21727
     0.32704
     0.32704
    -0.63777
    -0.83420
    -0.88042
    -0.86886
    -0.79954
    -1.10573
    -1.30794
    -1.81057
    -1.72968
    -2.09365
    -2.81582
    -3.59576
    -4.95920
    -3.60153
    -0.53378
     0.28660
    -0.94397
    -1.70657
    -1.71813
    -1.51014
    -0.83998
    -0.22180
     0.30393
     0.71412
     1.17631
     1.50561
     1.70204
     1.81181
     1.74826
     1.69049
     1.62116
     1.79448
     1.75982
     1.42473
     1.48828
     1.49406
     1.62694
     1.80026
     1.64427
     1.53450
     1.65582
     1.73671
     1.49406
     1.25141
     0.91055
     0.63324
     0.17683
     0.45414
     0.52925
     0.18261
    -0.06004
    -0.15248
    -0.07159
    -0.24491
    -0.45867
    -0.59733
    -0.35468
    -0.55689
    -0.62622
    -0.47023
    -0.07159
     0.22305
     0.28082
     0.10750
     0.28660
     0.08439
     0.29815
     0.37904
     0.25194
     0.18839
     0.05551
    -0.00227
     0.00351
     0.10750
     0.09017
    -0.01382
    -0.13514
    -0.28535
    -0.23336
    -0.36624
     0.00351
    -0.23914
    -0.11203
    -0.00227
    -0.06582
     0.11906
     0.25771
     0.23460
     0.27505
     0.23460
     0.07284
     0.24038
     0.32704
     0.29238
     0.31549
     0.06706
     0.36748
     0.26927
     0.12484
     0.13639
    -0.01960
    -0.02537
    -0.00227
    -0.06582
    -0.07159
     0.06706
    -0.03115
     0.01507
     0.02662
     0.15950
     0.15372
    -0.07159
     0.05551
     0.30393
     0.25771
     0.24616
    -0.06004
    -0.14670
    -0.25069
    -0.23336
    -0.30846
    -0.59155
    -0.59155
    -0.46445
    -0.34890
    -0.36624
    -0.49911
    -0.74176
    -0.96708
    -0.66666
    -0.67243
    -0.62044
    -0.37779
    -0.18714
    -0.03115
     0.01507
     0.06128
     0.09595
     0.06128
     0.04973
     0.06128
     0.02662
     0.04973
     0.06706
    -0.06582
     0.12484
     0.04395
    -0.17559
    -0.09470
    -0.22180
    -0.28535
    -0.30269
    -0.18136
    -0.15825
    -0.11203
    -0.19869
    -0.23336
    -0.19869
    -0.03693
    -0.03115
    -0.16981
    -0.07159
     0.11906
    -0.04271
     0.03240
     0.03240
     0.00351
     0.04973
    -0.03693
     0.06706
     0.13639
     0.14794
     0.17683
     0.15372
     0.35015
     0.30971
     0.25771
     0.27505
     0.56969
     0.65057
     0.89900
     1.02032
     1.32652
     1.79448
     2.36643
     3.22725
     3.70099
     2.96727
     1.53450
    -0.83420
    -3.72286
    -5.57160
    -4.49124
    -1.84523
     0.61591
     0.09017
    -1.89145
    -3.74597
    -5.39250
    -5.50227
    -5.23651
    -4.66456
    -3.50332
    -2.59628
    -1.87989
    -1.26172
    -0.48756
     0.12484
     0.60435
     0.66790
     0.70257
     0.36171
     0.24038
     0.28660
     0.28082
    -0.01960
    -0.19869
    -0.33157
    -0.30269
    -0.19869
    -0.15825
    -0.27380
    -0.20447
    -0.01960
     0.19994
     0.06706
    -0.08893
    -0.12359
    -0.14670
     0.18261
     0.25771
     0.33860
     0.22883
     0.29815
     0.19994
     0.40792
     0.43103
     0.28082
     0.26349
     0.26927
     0.35015
     0.23460
     0.17105
     0.58702
     0.29815
     0.44836
     0.59280
     0.41370
     0.43103
     0.44836
     0.39059
     0.61591
     0.61013
     0.69679
     0.53502
     0.58124
     0.33860
     0.37904
     0.04973
     0.18261
     0.26349
     0.31549
     0.33282
     0.11906
     0.08439
    -0.42401
    -0.48178
    -0.12937
     0.10173
     0.26349
     0.08439
    -0.02537
    -0.16403
    -0.10048
    -0.01382
     0.17683
     0.29238
     0.25771
     0.51192
     0.47147
     0.36748
     0.27505
     0.17105
     0.22305
     0.36171
     0.37904
     0.18261
     0.18839
     0.24038
     0.24038
     0.06706
     0.17105
     0.22883
     0.04973
     0.20572
     0.07284
     0.14794
     0.13639
     0.00929
     0.03240
     0.29238
     0.28660
     0.22883
     0.11328
     0.10750
     0.17683
     0.22883
     0.18839
     0.34437
     0.21150
     0.14794
     0.28082
     0.28660
     0.18839
     0.25771
     0.26349
     0.45992
     0.61591
     0.49458
     0.36171
     0.39637
     0.52347
     0.55236
     0.35593
     0.47147
     0.29238
     0.19994
     0.44836
     0.65635
     0.57547
     0.50036
     0.51192
     0.69679
     1.09542
     1.35540
     1.67893
     1.79448
     1.87536
     1.49984
     0.89900
     0.63902
     1.08387
     1.13587
     1.43051
     1.26297
     1.15320
     0.99143
     0.62746
    -0.59155
    -1.19817
    -1.98388
    -2.51540
    -3.14512
    -3.06424
    -2.82737
    -2.57895
    -2.67139
    -2.89092
    -3.36466
    -3.64775
    -3.56109
    -2.99491
    -2.48073
    -2.16298
    -2.07054
    -1.53903
    -1.05951
    -0.55689
    -0.13514
     0.32704
     0.64479
     0.92788
     0.90477
     1.02032
     0.83545
     0.99143
     1.16475
     1.19942
     1.29763
     0.99143
     0.76612
     0.78345
     0.70257
     0.85278
     0.79500
     0.70834
     0.69679
     0.91055
     0.57547
     0.65057
     0.62168
     0.34437
     0.26927
    -0.04271
    -0.06582
     0.09017
     0.14794
    -0.11781
    -0.16403
    -0.33157
    -0.37201
    -0.45290
    -0.48178
    -0.51067
    -0.45867
    -0.28535
     0.03240
    -0.11781
     0.03240
     0.03240
     0.29238
     0.35593
     0.33282
     0.41948
     0.69101
     0.86433
     0.84700
     0.71990
     0.53502
     0.36171
     0.37904
     0.39059
     0.70834
     0.45414
     0.22883
     0.36748
     0.30971
     0.30393
     0.00351
    -0.04271
     0.03818
    -0.03115
     0.08439
    -0.07159
     0.02662
    -0.22180
     0.07284
    -0.08893
     0.31549
     0.15950
     0.00929
     0.16528
     0.05551
     0.24038
     0.26349
     0.16528
     0.15372
     0.37904
     0.47725
     0.41948
     0.43103
     0.30971
     0.36171
     0.21150
     0.43681
     0.53502
     0.33282
     0.32704
     0.45992
     0.52347
     0.26349
     0.26349
     0.16528
     0.23460
     0.41948
     0.37904
     0.45414
     0.62746
     0.74879
     0.75456
     1.28608
     1.92158
     2.22200
     2.73040
     2.84595
     2.17000
     0.44259
    -1.11729
    -1.90878
    -2.98336
    -2.53273
    -0.23336
     0.89322
     0.40215
    -1.26750
    -2.72338
    -3.86151
    -4.06372
    -4.43924
    -4.17349
    -2.54428
    -1.12884
    -0.44712
    -0.52222
    -0.44134
    -0.36046
    -0.08893
     0.14794
     0.37904
     0.45992
     0.21727
     0.09017
    -0.12359
     0.10750
     0.04395
    -0.28535
    -0.49334
    -0.29691
    -0.29113
    -0.40090
    -0.68977
    -0.98441
    -1.09418
    -1.00752
    -0.45290
    -0.06582
     2.00246
     0.81811
    -1.33105
    -0.76487
    -0.07159
     0.28082
     0.80656
     1.06654
     0.97410
     0.62746
     0.24616
     0.07284
     0.15372
     0.13639
     0.04973
     0.13061
     0.05551
    -0.05426
    -0.08893
    -0.07737
     0.25194
     0.06706
     0.16528
     0.11906
     0.30971
     0.36748
     0.48303
     0.40792
     0.47725
     0.39059
     0.37904
     0.11328
     0.24038
     0.15372
     0.26927
     0.22305
     0.67368
     0.27505
     0.18839
     0.02084
    -0.00227
     0.13639
     0.19994
     0.25771
     0.38481
     0.43103
     0.50036
     0.49458
     0.49458
     0.39059
     0.47147
     0.19416
     0.55813
     0.56391
     0.34437
     0.39059
     0.22305
     0.29238
     0.34437
     0.30393
     0.25194
     0.17105
     0.17683
     0.22305
     0.26927
     0.33860
     0.24616
    -0.04271
     0.14794
     0.30971
     0.12484
     0.15372
     0.05551
     0.09017
     0.02084
     0.03818
     0.12484
     0.17683
     0.11906
     0.04973
     0.03818
     0.03818
     0.07862
    -0.04848
    -0.08893
     0.23460
     0.20572
     0.17683
     0.32126
     0.09017
     0.24616
     0.20572
     0.35593
     0.46570
     0.70834
     0.59858
     0.91055
     1.02610
     1.15897
     1.21675
     1.54028
     2.52820
     3.11171
     2.93261
     2.04868
     0.88166
     0.04395
     0.09017
     0.16528
     0.04973
    -0.36046
    -0.47023
    -1.42926
    -2.06477
    -2.96025
    -3.51487
    -4.47391
    -4.62989
    -4.75122
    -4.49124
    -3.64775
    -3.58420
    -3.39933
    -3.24334
    -3.04691
    -2.49807
    -2.06477
    -1.36571
    -0.81687
    -0.27380
    -0.09470
     0.22883
     0.19416
     0.48881
     0.96255
     0.88744
     1.03765
     1.19942
     1.30341
     1.10120
     1.07231
     0.87011
     0.88166
     0.85855
     0.99721
     1.00876
     0.99143
     0.94521
     0.51769
     0.52347
     0.69679
     0.50036
     0.54658
     0.64479
     0.47725
     0.36748
     0.40215
     0.40215
     0.51769
     0.48303
     0.46570
     0.43681
     0.36171
     0.45992
     0.43103
     0.29815
     0.26349
     0.30971
     0.71990
     0.71412
     0.85278
     0.67946
     0.62168
     0.52925
     0.55236
     0.54658
     0.36748
     0.34437
     0.47147
     0.53502
     0.52347
     0.17105
     0.28660
     0.14794
    -0.06582
    -0.01960
     0.14794
     0.17683
     0.07862
     0.02662
     0.09595
     0.19994
     0.17683
     0.21150
     0.15950
     0.32126
     0.44259
     0.48303
     0.33282
     0.48303
     0.26927
     0.32704
     0.32126
     0.24616
     0.16528
     0.28082
     0.13639
     0.24616
     0.28660
     0.17683
     0.14217
     0.04973
    -0.01960
     0.00351
    -0.19869
     0.02662
    -0.04271
    -0.09470
     0.08439
    -0.02537
    -0.04271
    -0.06004
    -0.12359
    -0.02537
     0.06706
     0.02662
    -0.00227
     0.44259
     0.29238
     0.27505
     0.02084
     0.32126
     0.34437
     0.29815
     0.37326
     0.52347
     0.40215
     0.41370
     0.43681
     0.77189
     1.11276
     1.69049
     1.93313
     2.37221
     2.81129
     2.56286
     0.95099
    -1.84523
    -3.07002
    -2.57895
    -1.07107
     0.44259
     1.02610
     0.06128
    -1.55636
    -2.60206
    -3.41088
    -3.43977
    -2.79849
    -2.38252
    -2.04166
    -1.61414
    -1.14040
    -0.48178
    -0.15248
    -0.07737
     0.11906
     0.48303
     0.73145
     0.41948
     0.28660
     0.14217
     0.22305
     0.19994
    -0.00227
    -0.18136
    -0.21603
    -0.26802
    -0.14670
    -0.15825
     0.11328
    -0.23336
    -0.34313
    -0.27380
    -0.23336
    -0.17559
     0.02662
     0.06128
     0.44836
     0.55236
     0.51769
     0.26927
     0.30971
     0.37904
     0.41948
     0.18839
     0.39637
     0.44836
     0.29815
     0.45992
     0.48303
     0.38481
     0.13061
     0.14794
     0.03818
     0.22883
     0.35593
     0.25194
     0.32126
     0.01507
    -0.14670
    -0.37779
    -0.38357
    -0.43556
    -0.43556
    -0.53956
    -0.51067
    -0.74176
    -0.81109
    -0.85731
    -0.95552
    -0.88042
    -0.78220
    -0.76487
    -0.85153
    -0.78220
    -0.67243
    -0.56267
    -0.59155
    -0.24491
    -0.30846
    -0.31424
    -0.09470
    -0.04271
    -0.08315
    -0.15248
    -0.31424
    -0.18714
    -0.08315
    -0.12359
    -0.25647
    -0.25647
    -0.29691
    -0.13514
    -0.31424
     0.00351
    -0.10048
    -0.21603
    -0.19869
    -0.14670
    -0.08893
    -0.13514
    -0.26802
    -0.21025
    -0.07737
    -0.03693
    -0.03115
    -0.14670
    -0.03693
    -0.15825
    -0.20447
    -0.07159
     0.07284
    -0.16403
    -0.09470
    -0.14670
    -0.06004
     0.04973
    -0.08893
    -0.10626
     0.18261
     0.09017
     0.15372
     0.06706
     0.12484
     0.16528
     0.04395
     0.05551
     0.48303
     0.09595
     0.11328
     0.36171
     0.44259
     0.55813
     0.68523
     0.77189
     1.05498
     1.48828
     1.72515
     1.40162
     1.00876
     0.77189
     0.95677
     0.87589
     1.21675
     1.02610
     0.66213
     0.64479
     0.48303
    -0.34890
    -0.97863
    -1.44082
    -1.85678
    -2.26120
    -2.20342
    -2.15720
    -2.10521
    -2.07054
    -1.83945
    -2.15143
    -1.91456
    -1.95500
    -2.24964
    -1.92033
    -1.67769
    -1.20395
    -0.80531
    -0.68399
    -0.47023
    -0.03115
     0.14794
     0.09017
     0.13061
     0.11906
     0.06706
     0.05551
     0.34437
     0.74879
     0.69679
     0.65635
     0.92210
     0.92788
     0.93366
     0.74879
     0.41370
     0.46570
     0.70257
     0.56969
     0.70834
     0.69101
     0.50036
     0.28082
     0.26927
     0.51192
     0.36171
     0.18261
     0.25771
     0.11906
     0.31549
     0.18261
     0.48303
     0.26927
     0.54080
     0.41948
     0.28082
     0.17105
     0.05551
    -0.33735
    -0.44134
    -0.13514
    -0.14670
    -0.49911
    -0.68977
    -0.82264
    -0.63777
    -0.47023
    -0.54533
    -0.62622
    -0.56844
    -0.74754
    -0.77643
    -0.66088
    -0.39512
    -0.29113
    -0.11203
     0.16528
     0.24616
    -0.07159
    -0.08893
    -0.09470
     0.00929
    -0.00227
    -0.03693
    -0.10626
    -0.00227
    -0.00227
    -0.03115
    -0.03115
    -0.14092
    -0.18136
    -0.27380
    -0.09470
     0.14794
    -0.14670
    -0.21603
    -0.19869
    -0.23914
    -0.06582
    -0.08893
    -0.01382
    -0.07159
    -0.15825
    -0.02537
    -0.02537
    -0.03115
    -0.09470
    -0.24491
    -0.30269
     0.13061
     0.16528
    -0.07737
     0.03240
     0.03240
     0.23460
     0.07862
    -0.00227
     0.04395
     0.13639
     0.29815
     0.34437
     0.24616
     0.13639
     0.29238
     0.44259
     0.77189
     1.28030
     1.59805
     1.96202
     2.44732
     2.77085
     2.49353
     0.33860
    -1.69502
    -2.46340
    -3.58420
    -2.50962
    -0.23336
     1.26297
     0.54080
    -2.12832
    -4.13882
    -4.43347
    -3.64197
    -2.59050
    -2.72916
    -2.56739
    -2.29586
    -1.49859
    -0.78798
     0.03818
     0.34437
     0.42526
     0.44259
     0.35593
     0.13061
     0.19416
     0.22305
     0.34437
    -0.11781
    -0.19292
    -0.03115
    -0.25069
    -0.27958
    -0.34890
    -0.50489
    -0.52800
    -0.47601
    -0.42401
    -0.34890
    -0.15248
     0.04973
     0.23460
     0.25771
     0.36748
     0.11328
     0.07284
     0.40215
     0.63902
     0.73145
     0.83545
     0.69679
     0.67368
     0.76034
     0.68523
     0.60435
     0.72568
     0.83545
     0.59280
     0.40792
     0.58124
     0.67946
     0.63902
     0.76034
     0.49458
     0.40792
     0.40792
     0.44836
     0.30971
    -0.12937
    -0.14092
    -0.30269
    -0.42401
    -0.04848
    -0.18714
    -0.52222
    -0.64355
    -0.45867
    -0.55111
    -0.43556
    -0.48756
    -0.47023
    -0.58000
    -0.48178
    -0.31424
    -0.26802
    -0.22758
    -0.11203
     0.04973
     0.36748
     0.30393
     0.18839
     0.00929
     0.20572
     0.17683
     0.11906
     0.13061
     0.18261
     0.15372
     0.05551
     0.11906
     0.30393
     0.11328
     0.19416
    -0.01382
     0.20572
     0.09595
     0.08439
    -0.11203
     0.24616
     0.17683
     0.13639
     0.14217
     0.07284
     0.11906
     0.00929
     0.07862
     0.08439
     0.14217
     0.19994
     0.08439
     0.13639
     0.05551
     0.21150
     0.00929
     0.11328
     0.35593
     0.24038
     0.29815
     0.29815
     0.23460
     0.13061
     0.21150
     0.32704
     0.62168
     0.39059
     0.38481
     0.37326
     0.41370
     0.56391
     0.45992
     0.73145
     1.21675
     1.39007
     1.65005
     1.99669
     1.49406
     1.13587
     1.26297
     1.60961
     1.74826
     1.65582
     1.83492
     1.85225
     2.01979
     1.80603
     1.49406
     0.59858
     0.37326
    -0.11781
    -0.15825
    -0.25647
    -0.75909
    -0.94975
    -1.29061
    -1.29061
    -1.08262
    -1.10573
    -1.45815
    -1.81634
    -1.87412
    -1.85101
    -1.38882
    -1.44659
    -1.12306
    -0.87464
    -0.70132
    -0.33157
    -0.17559
    -0.03693
     0.06128
     0.14217
     0.55236
     0.61591
     0.77767
     0.91633
     1.07231
     0.94521
     0.78345
     0.56391
     0.70257
     0.89322
     0.74879
     0.95677
     0.90477
     0.79500
     0.63324
     0.41370
     0.56969
     0.61013
     0.49458
     0.40215
     0.44836
     0.61013
     0.49458
     0.48881
     0.45414
     0.44836
     0.04973
    -0.11781
    -0.12937
    -0.12937
     0.01507
    -0.01960
    -0.25069
    -0.25647
    -0.14670
    -0.23914
    -0.30269
    -0.14092
    -0.08893
    -0.01382
    -0.00227
     0.23460
     0.38481
     0.16528
    -0.11203
    -0.05426
     0.20572
    -0.14092
    -0.80531
    -0.85153
    -1.37727
    -1.68346
    -1.38304
    -1.40038
    -1.42349
    -1.11151
    -1.67191
    -1.45815
    -1.66036
    -1.69502
    -1.41771
    -1.10573
    -0.80531
    -0.77065
    -0.38935
    -0.13514
     0.15950
     0.33860
     0.31549
     0.31549
     0.30393
     0.38481
     0.25194
     0.33282
     0.37904
     0.16528
     0.19994
     0.22305
     0.22305
     0.17105
    -0.00227
     0.00929
     0.06706
     0.22883
     0.25194
     0.06128
     0.00929
     0.18839
     0.29238
     0.02662
     0.35593
     0.06706
     0.21150
     0.35015
     0.38481
     0.36748
     0.15950
     0.15372
     0.27505
     0.29238
     0.41948
     0.60435
     0.81811
     0.94521
     1.12431
     1.30341
     1.60961
     1.59805
     1.40740
     1.23408
     0.40792
     0.08439
     0.84700
     1.45940
     1.93891
     1.62116
     0.66213
    -0.01960
    -0.68399
    -0.88619
    -0.86309
    -0.85153
    -0.74176
    -0.82842
    -1.12884
    -1.01907
    -1.26750
    -1.21550
    -1.24439
    -1.03063
    -1.20395
    -1.09418
    -0.85153
    -0.75332
    -0.84575
    -0.47601
    -0.10626
    -0.26802
    -0.09470
     0.23460
    -0.02537
     0.08439
     0.44259
     0.67368
     0.78923
     0.91055
     0.67368
     0.61591
     0.61591
     0.73145
     0.84700
     0.96832
     1.11853
     0.88744
     0.84122
     0.91055
     0.70834
     0.24616
     0.42526
     0.59280
     0.76034
     0.60435
     0.41948
     0.35593
     0.36748
     0.48303
     0.40215
     0.35593
     0.39059
     0.21727
     0.11328
     0.28660
    -0.00804
    -0.30269
    -0.23914
    -0.16403
    -0.08893
    -0.34313
    -0.44712
    -0.53956
    -0.31424
    -0.29113
    -0.34890
    -0.48178
    -0.55689
    -0.53378
    -0.45290
    -0.22180
    -0.01382
    -0.21603
    -0.18136
    -0.18136
     0.02662
    -0.01960
    -0.03115
    -0.15825
    -0.16981
    -0.14092
    -0.12937
    -0.07159
    -0.26224
    -0.22180
    -0.29113
    -0.28535
    -0.04271
    -0.20447
    -0.31424
    -0.22180
    -0.17559
    -0.16981
    -0.26224
    -0.32580
    -0.27958
    -0.25069
    -0.17559
    -0.25069
    -0.23336
    -0.34890
    -0.25647
    -0.36046
     0.02084
    -0.15248
    -0.34313
    -0.02537
    -0.12937
    -0.08315
    -0.04271
    -0.18714
    -0.04271
     0.03240
     0.20572
     0.20572
     0.22305
     0.15372
     0.15372
     0.06706
     0.36748
     0.51192
     0.25194
     0.31549
     0.44836
     0.69679
     0.87589
     1.33229
     1.73671
     2.37799
     2.99038
     3.17526
     2.40110
     0.69679
    -1.53325
    -2.60783
    -2.56162
    -1.33105
     1.40740
     1.85803
     0.74301
    -1.06529
    -2.46340
    -3.45132
    -3.89618
    -3.05847
    -2.54428
    -2.29008
    -1.67769
    -1.07107
    -0.72443
    -0.29113
    -0.30846
     0.05551
    -0.26224
    -0.66666
    -0.53378
    -0.51067
    -0.27380
     0.07862
     0.29815
     0.37326
     0.28660
    -0.09470
    -0.12359
     0.22883
     0.30393
     0.28660
     0.18839
     0.66790
     0.80078
     0.63902
     0.74301
     0.90477
     0.89322
     0.79500
     0.61013
     0.86433
     0.74301
     0.69101
     0.71412
     0.62746
     0.70834
     0.51769
     0.36171
     0.58124
     0.62746
     0.26349
     0.17683
     0.15372
     0.20572
     0.16528
     0.22305
     0.18839
     0.18839
     0.13061
     0.19416
     0.16528
    -0.03115
    -0.23336
    -0.42401
    -0.23336
     0.16528
    -0.15248
    -0.36046
    -0.53378
    -0.61466
    -0.39512
    -0.41823
    -0.33157
    -0.30846
    -0.34313
    -0.26802
    -0.35468
    -0.28535
    -0.20447
    -0.16981
    -0.12937
     0.32126
     0.21150
     0.13061
     0.07284
     0.09595
     0.09017
     0.09017
     0.02662
     0.16528
     0.09017
     0.04973
     0.00351
     0.11328
     0.11906
     0.03240
    -0.22180
     0.13061
     0.15950
    -0.01382
     0.03818
     0.04395
    -0.01382
     0.03240
     0.02084
     0.05551
     0.17105
    -0.02537
     0.04973
     0.09595
     0.24038
    -0.00804
    -0.11203
     0.00929
     0.18839
     0.08439
     0.19416
     0.06706
    -0.00227
     0.18261
     0.17105
     0.11906
     0.26349
     0.17105
     0.19416
     0.26349
     0.30971
     0.33282
     0.13639
     0.14794
     0.50036
     0.43681
     0.58702
     0.73145
     0.67368
     0.95677
     1.24563
     1.56339
     1.50561
     1.17631
     0.64479
     0.13061
     0.47725
     0.56391
     0.66213
     0.45414
     0.68523
    -0.06004
    -0.48178
    -0.90353
    -1.64880
    -1.55059
    -1.48704
    -1.65458
    -1.45815
    -1.40615
    -1.36571
    -1.69502
    -1.63725
    -1.30794
    -1.37149
    -1.30216
    -1.08840
    -0.95552
    -0.93819
    -0.86309
    -0.95552
    -0.41823
    -0.39512
    -0.30846
    -0.23914
    -0.41823
    -0.44134
    -0.53378
    -0.57422
    -0.21603
     0.00929
     0.01507
    -0.27958
    -0.24491
    -0.34890
    -0.01960
     0.06128
    -0.04271
     0.05551
     0.08439
     0.19416
     0.39059
     0.24616
     0.35593
     0.31549
     0.71412
     0.65635
     0.65057
     0.55813
     0.97988
     1.01454
     0.87589
     0.95099
     0.66213
     0.50036
     0.04973
     0.03240
    -0.06582
    -0.18136
    -0.08893
    -0.32580
    -0.44712
    -0.48178
    -0.41823
    -0.80531
    -0.62622
    -0.76487
    -0.79376
    -0.61466
    -0.58577
    -0.59733
    -0.53956
    -0.41245
    -0.22758
    -0.04271
    -0.00227
    -0.27958
    -0.32002
    -0.12937
    -0.07737
    -0.29113
    -0.18714
    -0.15248
    -0.30846
     0.03818
    -0.18136
    -0.09470
    -0.27958
    -0.27380
    -0.14092
    -0.01382
     0.10750
    -0.10048
    -0.18136
     0.00351
     0.15950
    -0.00227
     0.10750
     0.26927
     0.00929
     0.08439
     0.12484
     0.22305
     0.19994
     0.09595
     0.06706
     0.22883
     0.15950
     0.18839
    -0.07737
     0.21150
     0.10173
     0.00929
    -0.04848
     0.25771
     0.10750
     0.03240
     0.15950
     0.24038
     0.09595
     0.03240
    -0.04848
     0.25194
     0.17683
     0.29238
     0.02662
     0.17105
     0.12484
     0.40215
     0.19994
     0.64479
     0.91055
     0.96832
     1.48250
     1.96202
     2.04290
     1.41318
     0.80656
     0.43681
     0.52925
     0.24616
     0.02662
    -0.01960
    -0.20447
    -0.05426
    -0.86309
    -1.27327
    -2.04166
    -2.42296
    -2.18609
    -2.43452
    -2.75804
    -2.97181
    -2.84470
    -2.70605
    -2.23231
    -1.76435
    -1.75279
    -1.79901
    -1.80479
    -1.78746
    -1.53903
    -1.36571
    -0.67821
    -0.66088
    -0.60888
    -0.40090
    -0.30269
    -0.31424
    -0.10048
     0.14217
     0.50036
     0.74301
     0.76034
     1.05498
     1.13009
     1.07809
     0.97988
     0.65635
     1.13009
     0.89900
     0.79500
     0.91633
     0.87011
     0.81234
     0.66790
     0.47725
     0.55236
     0.51192
     0.58124
     0.34437
     0.39059
     0.41370
     0.41370
     0.31549
     0.58124
     0.49458
     0.32126
     0.29815
     0.06128
    -0.09470
    -0.30269
    -0.47023
    -0.29113
    -0.01382
    -0.40090
    -0.60888
    -0.74176
    -0.70132
    -0.61466
    -0.52222
    -0.55689
    -0.21603
    -0.56844
    -0.38935
    -0.25069
    -0.23914
    -0.12937
    -0.08315
    -0.01382
     0.11906
     0.30393
     0.16528
    -0.00804
    -0.07737
    -0.09470
     0.04395
    -0.06004
     0.11906
    -0.18136
    -0.18136
     0.00351
    -0.07159
    -0.09470
    -0.11203
    -0.21025
    -0.17559
    -0.01382
    -0.04848
    -0.18136
    -0.23914
    -0.17559
    -0.16403
    -0.22758
    -0.04271
    -0.17559
    -0.29113
    -0.12937
    -0.11781
    -0.07737
    -0.06004
    -0.18136
    -0.24491
    -0.06582
     0.04395
    -0.02537
    -0.08315
    -0.04271
    -0.01382
    -0.01960
     0.33860
     0.42526
     0.16528
     0.07862
     0.13061
     0.24616
     0.33860
     0.45414
     0.17683
     0.21150
     0.35593
     0.62746
     0.64479
     0.74879
     0.86433
     0.98566
     1.30341
     2.05446
     2.22200
     2.06601
     1.84070
     0.72568
     0.04395
    -0.37201
    -0.29113
     0.42526
    -0.23914
    -1.29638
    -1.91456
    -2.12832
    -2.60206
    -3.49754
    -3.82685
    -3.21445
    -2.70027
    -2.98914
    -3.26067
    -3.33578
    -3.05269
    -2.53273
    -1.87412
    -1.52170
    -1.00752
    -0.58000
    -0.71288
    -0.32580
    -0.26224
    -0.48178
    -0.48756
     0.31549
     0.19994
     0.07284
     0.10173
     0.19416
     0.36171
     0.54080
     0.57547
     0.80656
     1.03765
     0.73723
     0.76034
     0.87011
     0.88744
     0.99721
     0.97410
     1.20519
     1.40740
     0.98566
     0.95677
     1.00876
     1.03187
     1.04921
     0.99143
     0.77189
     0.81234
     1.02610
     0.97410
     0.92210
     0.76034
     0.45414
     0.27505
     0.07862
     0.17683
    -0.12359
    -0.05426
    -0.10048
    -0.15825
    -0.33157
    -0.37779
    -0.32002
    -0.40090
    -0.39512
    -0.19292
    -0.14670
     0.09595
     0.02662
     0.15950
    -0.00227
     0.35593
     0.28660
     0.25771
     0.27505
     0.37904
     0.44836
     0.52347
     0.42526
     0.21727
     0.20572
     0.22883
     0.21727
     0.33282
     0.25771
     0.33282
     0.19416
     0.35015
     0.52925
     0.44259
     0.45414
     0.40792
     0.43681
     0.45992
     0.42526
     0.45414
     0.55236
     0.54080
     0.62746
     0.52347
     0.62746
     0.41370
     0.45992
     0.56391
     0.68523
     0.45992
     0.36171
     0.43103
     0.40215
     0.42526
     0.41948
     0.35015
     0.47147
     0.37904
     0.34437
     0.41948
     0.59858
     0.40215
     0.28082
     0.17105
     0.52347
     0.49458
     0.51192
     0.43103
     0.30393
     0.37904
     0.55813
     0.59858
     0.61591
     0.76612
     0.96832
     1.11853
     1.65005
     1.89269
     1.69049
     1.32652
     1.48250
     1.29763
     1.11276
     1.27452
     0.96832
     1.08965
     1.13587
     0.77189
     0.09017
    -0.88042
    -1.26172
    -1.48704
    -1.63725
    -1.91456
    -2.46918
    -2.78115
    -2.53851
    -2.20342
    -2.22653
    -2.45762
    -2.50962
    -2.37674
    -2.60206
    -2.20920
    -1.87412
    -1.48704
    -1.33105
    -1.05951
    -0.66088
    -0.46445
    -0.38935
    -0.57422
    -0.48178
    -0.01382
     0.14794
     0.28660
     0.50036
     0.55236
     0.67946
     0.46570
     0.29815
     0.39059
     0.55813
     0.67946
     0.63324
     0.69679
     0.67946
     0.56391
     0.37326
     0.63902
     0.65057
     0.45992
     0.51192
     0.36748
     0.45414
     0.48881
     0.47147
     0.51769
     0.43681
     0.55236
     0.39059
     0.41370
     0.26927
     0.06706
    -0.31424
    -0.05426
     0.17683
     0.05551
    -0.03115
    -0.08315
    -0.19869
    -0.19292
    -0.06582
    -0.01382
     0.17105
    -0.00804
     0.04395
     0.07284
     0.31549
     0.20572
     0.15950
     0.24038
     0.57547
     0.50614
     0.46570
     0.40792
     0.28660
     0.12484
     0.12484
     0.35593
     0.39637
     0.28660
     0.25771
     0.37904
     0.43103
     0.40215
     0.26349
     0.18261
     0.39059
     0.11328
     0.03818
     0.11906
     0.14217
     0.06706
     0.14217
     0.11906
     0.10173
    -0.02537
     0.05551
    -0.18714
    -0.16981
    -0.19869
    -0.06004
    -0.27958
     0.04973
    -0.08893
    -0.14670
     0.02084
    -0.03693
    -0.07159
    -0.14092
    -0.11203
     0.01507
     0.11906
     0.14217
     0.07862
    -0.06004
     0.06706
     0.10173
     0.00351
     0.06706
     0.14794
     0.07862
     0.26349
     0.32704
     0.49458
     0.74879
     1.13009
     1.51717
     2.22778
     2.60908
     2.11801
     1.23986
    -0.16981
    -0.78798
    -2.02433
    -2.81004
    -2.43452
    -2.20342
    -0.96130
    -0.37201
    -1.46393
    -3.15090
    -3.96550
    -4.26015
    -3.92506
    -3.85573
    -3.68242
    -2.88515
    -1.79901
    -1.00752
    -0.41823
    -0.38935
    -0.19292
    -0.35468
    -0.49911
    -0.60888
    -0.66666
    -0.21603
     0.05551
     0.06706
     0.03818
    -0.06004
    -0.11203
    -0.30269
     0.02662
     0.37326
     0.77767
     0.76612
     1.33229
     1.21097
     0.99143
     1.05498
     1.33807
     1.29185
     1.21675
     1.22253
     1.41895
     1.43629
     1.26874
     1.23408
     0.95099
     0.87011
     0.84700
     0.68523
     0.74301
     0.60435
     0.47725
     0.47147
     0.63902
     0.71412
     0.37904
     0.22883
     0.20572
     0.12484
    -0.07159
    -0.10626
    -0.07159
    -0.10048
    -0.06582
    -0.19292
    -0.33735
    -0.21025
    -0.33735
    -0.42401
    -0.18136
    -0.23914
    -0.12359
    -0.11203
    -0.19869
     0.00929
     0.07862
     0.07284
     0.08439
     0.20572
     0.32126
     0.26349
     0.16528
     0.31549
     0.06706
     0.01507
     0.22883
     0.03818
     0.09595
    -0.01960
    -0.01960
     0.01507
     0.13639
     0.02662
    -0.18136
    -0.14670
    -0.13514
    -0.10048
    -0.29113
    -0.04271
    -0.15248
    -0.14670
    -0.04271
    -0.14670
    -0.03115
    -0.16981
    -0.29113
    -0.22758
    -0.09470
     0.00351
    -0.20447
    -0.22758
    -0.11203
    -0.02537
    -0.17559
    -0.03693
     0.08439
    -0.11781
    -0.04848
     0.03240
     0.22883
     0.15372
     0.04395
     0.02662
     0.25194
     0.43103
     0.36748
     0.19994
     0.28082
     0.28082
     0.41370
     0.51192
     0.85855
     0.79500
     0.92788
     1.38429
     1.81181
     2.25666
     2.33177
     1.80026
     1.65582
     1.20519
     1.05498
     1.46517
     1.69049
     1.37274
     0.92210
     0.54080
     0.49458
    -0.23336
    -1.06529
    -1.34260
    -1.55059
    -1.82212
    -2.07054
    -2.67716
    -2.29586
    -2.15143
    -1.78168
    -1.69502
    -1.61991
    -1.68924
    -1.79901
    -1.56792
    -0.94397
    -0.53378
    -0.55111
    -0.08315
     0.13639
     0.41948
     0.51769
     0.61013
     0.60435
     0.94521
     0.86433
     0.82967
     0.86433
     0.99143
     1.18208
     1.03765
     1.44784
     1.30341
     0.73145
     0.61013
     0.84700
     0.81234
     0.81811
     0.72568
     0.74301
     0.70834
     0.68523
     0.77189
     0.62746
     0.50036
     0.45992
     0.48303
     0.50614
     0.84122
     0.35593
     0.41948
     0.36171
    -0.00227
    -0.07159
    -0.23914
    -0.49911
    -0.46445
     0.00351
    -0.14092
    -0.26224
    -0.49334
    -0.77065
    -1.00752
    -1.69502
    -0.14670
    -0.34890
    -0.50489
    -0.60311
    -0.43556
    -0.26224
    -0.07159
    -0.18714
    -0.33157
    -0.22180
    -0.08893
     0.00351
    -0.11781
     0.05551
    -0.16981
    -0.36046
    -0.07737
     0.04973
    -0.18714
    -0.26224
    -0.23336
    -0.25069
    -0.13514
    -0.33735
    -0.37779
    -0.21603
    -0.33735
    -0.25069
    -0.32580
    -0.09470
    -0.30269
    -0.39512
    -0.45290
    -0.17559
    -0.27380
    -0.29113
    -0.36624
    -0.32580
    -0.34890
    -0.32580
    -0.30846
    -0.18714
    -0.30269
    -0.21603
    -0.41245
    -0.25069
    -0.25069
    -0.32002
    -0.25069
    -0.03693
    -0.27380
    -0.26802
    -0.03115
    -0.04848
    -0.08893
    -0.22180
    -0.08315
    -0.06582
    -0.07159
    -0.05426
     0.13061
     0.11906
     0.23460
     0.48303
     0.55813
     1.25141
     1.47673
     1.54028
     1.31496
     0.11328
    -1.19239
    -1.60836
    -2.15720
    -2.66561
    -1.04218
     0.87011
     0.45992
    -1.18084
    -3.01225
    -3.61309
    -2.51540
    -2.07632
    -1.78746
    -1.92611
    -1.92611
    -1.96078
    -1.58525
    -0.99596
    -0.56844
    -0.34313
    -0.55111
    -0.95552
    -0.95552
    -0.69554
    -0.56844
    -0.53956
    -0.91508
    -0.87464
    -0.64932
    -0.59733
    -0.37779
    -0.19869
     0.00929
     0.17683
     0.52925
     0.60435
     0.81234
     0.69679
     0.47147
     0.56969
     0.79500
     0.95099
     0.89900
     0.66790
     0.92210
     0.87011
     0.66790
     0.64479
     0.58702
     0.53502
     0.46570
     0.40792
     0.64479
     0.60435
     0.44259
     0.44836
     0.47725
     0.40215
     0.42526
     0.19994
     0.29815
     0.48303
     0.04973
     0.03818
    -0.14092
    -0.40668
    -0.47023
    -0.41823
    -0.18136
    -0.37779
    -0.50489
    -0.81109
    -0.81109
    -0.51645
    -0.47601
    -0.57422
    -0.34890
     0.06128
    -0.22758
    -0.14670
    -0.19869
    -0.27958
    -0.08893
     0.28082
     0.45414
     0.33282
     0.19994
     0.19994
     0.21150
     0.18839
     0.13061
    -0.00804
    -0.13514
     0.31549
     0.21150
     0.24616
     0.15372
    -0.07737
     0.06128
     0.21727
     0.17105
     0.21150
     0.04395
     0.08439
     0.00351
     0.19994
     0.12484
     0.05551
    -0.13514
     0.15372
     0.21727
     0.08439
     0.25194
    -0.03115
    -0.06004
     0.03240
    -0.05426
     0.04973
     0.17105
     0.21150
     0.02662
     0.18261
     0.40792
     0.61013
     0.34437
     0.23460
     0.32126
     0.35593
     0.48303
     0.78345
     0.50036
     0.40792
     0.42526
     0.52347
     0.76034
     0.78923
     0.78923
     0.99721
     1.31496
     1.56916
     1.66160
     1.73093
     1.83492
     1.69626
     1.70782
     1.58650
     1.60383
     1.69049
     1.45362
     1.16475
     1.32074
     1.11276
     0.69679
     0.11328
    -0.36624
    -1.13462
    -1.54481
    -1.52170
    -1.78168
    -1.92611
    -1.66036
    -1.60836
    -1.71813
    -2.13987
    -2.27853
    -1.92611
    -1.64302
    -1.48126
    -1.45237
    -1.33683
    -0.97285
    -0.64355
    -0.60311
    -0.67243
    -0.24491
    -0.16981
    -0.15248
     0.07862
     0.04973
    -0.06582
     0.00929
     0.20572
     0.36171
     0.41948
     0.47147
     0.18839
     0.03240
     0.03818
     0.14794
     0.22883
     0.22883
     0.48881
     0.34437
     0.48303
     0.40792
     0.37326
     0.10173
     0.12484
     0.20572
     0.37326
     0.43103
     0.35015
     0.23460
     0.35015
     0.26349
     0.00351
    -0.15248
    -0.03115
    -0.10626
     0.02662
     0.07862
    -0.03693
    -0.11203
    -0.36046
    -0.37201
    -0.03115
     0.09595
     0.24616
     0.09017
     0.15950
     0.31549
     0.40215
     0.22883
     0.39637
     0.51192
     0.41370
     0.76612
     0.78345
     0.69679
     0.44259
     0.28660
     0.41948
     0.37904
     0.41948
     0.30393
     0.26927
     0.30971
     0.24616
     0.10750
     0.22883
     0.24616
    -0.02537
     0.15372
     0.00929
     0.06128
     0.00351
    -0.14092
     0.06706
     0.07862
    -0.00227
    -0.00804
     0.06128
     0.01507
    -0.01960
    -0.16981
    -0.07737
     0.13061
    -0.07159
     0.02662
     0.10750
    -0.04848
    -0.12937
     0.06706
     0.11906
     0.30393
     0.18839
     0.19994
     0.15950
     0.13061
     0.11906
     0.21150
     0.18839
     0.36171
     0.14794
     0.14794
     0.48881
     0.42526
     0.52925
     0.58702
     0.82967
     1.41318
     2.05446
     2.56286
     2.30866
     1.52295
     0.08439
    -1.86256
    -3.49754
    -4.21393
    -3.38777
     0.02662
     1.55761
    -0.64355
    -2.89670
    -4.20237
    -4.18504
    -4.05794
    -3.72286
    -3.30111
    -3.08157
    -2.65983
    -1.81634
    -1.00752
    -0.54533
    -0.25647
     0.17105
    -0.44712
    -0.60888
    -1.08840
    -0.53956
     0.04395
    -0.06582
    -0.33157
    -0.14092
    -0.25647
    -0.07159
    -0.23336
     0.02084
     0.12484
     0.25194
     0.53502
     0.96832
     0.79500
     0.87011
     0.95677
     0.93366
     0.88166
     0.97410
     0.78345
     1.06654
     0.93944
     0.97410
     0.89900
     0.85855
     0.74879
     0.61591
     0.43681
     0.67368
     0.39637
     0.31549
     0.53502
     0.40792
     0.35593
     0.28082
     0.26349
     0.44836
     0.51769
     0.50614
     0.53502
     0.55236
     0.39059
     0.18839
    -0.03693
     0.14217
    -0.07737
    -0.07737
     0.08439
     0.17105
     0.33282
     0.00929
    -0.06004
    -0.23914
    -0.04848
    -0.08893
    -0.01960
    -0.08893
    -0.06004
     0.09017
     0.33282
     0.42526
     0.61013
     0.21150
     0.20572
     0.26927
     0.40215
     0.35015
     0.27505
     0.11906
     0.22883
     0.43103
     0.52347
     0.34437
     0.29238
     0.24616
     0.18261
     0.06706
     0.18261
    -0.05426
    -0.01960
     0.10750
     0.24038
     0.28082
     0.05551
    -0.04848
    -0.08893
    -0.03693
    -0.09470
    -0.08893
    -0.10048
     0.02084
    -0.03115
    -0.21025
     0.11906
     0.12484
     0.06128
     0.03818
    -0.01960
     0.13639
     0.19416
     0.09017
     0.11906
     0.26349
     0.17683
     0.28660
     0.40792
     0.26349
     0.25194
     0.24616
     0.45414
     0.56391
     0.46570
     0.64479
     0.95677
     1.17631
     1.39007
     1.78870
     2.15267
     2.07757
     1.71937
     1.45362
     1.17053
     1.22253
     1.49984
     1.30918
     1.42473
     1.31496
     0.75456
     0.32126
     0.19416
    -0.41823
    -0.88042
    -1.52170
    -1.71813
    -1.46393
    -1.68924
    -1.42926
    -1.49859
    -1.48704
    -1.63725
    -1.63147
    -1.54481
    -1.02485
    -1.10573
    -1.41771
    -1.05951
    -0.94975
    -0.49334
    -0.32580
    -0.34313
    -0.10048
     0.26927
     0.14217
     0.24616
     0.18839
     0.04395
     0.08439
     0.33282
     0.79500
     0.93366
     0.65635
     0.52347
     0.10750
     0.32126
     0.60435
     0.59858
     0.69679
     0.47147
     0.46570
     0.48303
     0.47147
     0.49458
     0.44259
     0.20572
     0.29815
     0.56969
     0.65635
     0.54080
     0.54658
     0.37904
     0.47147
     0.49458
     0.24616
     0.39637
     0.17683
     0.03240
     0.01507
     0.01507
     0.08439
    -0.14670
    -0.16403
    -0.06582
    -0.43556
    -0.38357
    -0.36624
    -0.16981
    -0.12359
    -0.20447
    -0.10626
     0.11906
     0.18839
     0.02662
    -0.35468
    -0.26802
    -0.09470
    -0.36624
    -0.75332
    -0.86309
    -1.20395
    -0.78220
    -0.55111
    -1.10573
    -1.14040
    -1.30794
    -1.54481
    -1.38304
    -1.33105
    -1.16351
    -1.11151
    -1.03063
    -0.85153
    -0.83998
    -0.56267
     0.00929
     0.20572
    -0.04271
     0.11328
     0.07284
     0.17683
     0.21150
     0.30393
     0.34437
     0.28082
     0.45414
     0.47147
     0.57547
     0.43681
     0.36171
     0.18839
     0.35015
     0.73145
     0.61591
     0.49458
     0.43103
     0.41948
     0.41948
     0.67946
     0.59858
     0.57547
     0.56969
     0.58702
     0.61591
     0.62168
     0.73723
     0.73145
     0.59858
     0.98566
     1.23408
     1.37274
     1.40740
     1.43051
     1.27452
     0.92210
     0.76612
     0.95099
     0.84700
     0.84122
     0.92788
     1.11853
     0.80078
     0.40792
    -0.32580
    -0.31424
    -0.22758
    -0.25647
    -0.18714
    -0.82264
    -1.07685
    -1.04796
    -0.97285
    -0.81109
    -0.51645
    -0.63199
    -0.77065
    -0.93819
    -1.01907
    -1.07685
    -1.08262
    -0.43556
    -0.33735
    -0.37779
    -0.34890
    -0.38357
    -0.32002
    -0.26802
    -0.20447
    -0.03693
     0.08439
     0.19416
     0.20572
     0.27505
     0.40215
    -0.10626
    -0.26224
     0.06706
     0.40215
     0.25771
     0.22883
     0.10173
     0.02084
     0.00929
     0.03240
     0.01507
     0.14794
     0.15950
     0.13061
     0.17683
     0.18261
     0.06706
    -0.12359
    -0.36046
    -0.15248
    -0.30846
    -0.56844
    -0.66666
    -0.92664
    -1.11729
    -0.76487
    -0.49911
    -0.67821
    -0.93241
    -1.07107
    -1.01330
    -0.99019
    -0.87464
    -0.79376
    -0.89197
    -0.30846
    -0.08315
     0.01507
     0.26927
     0.03818
    -0.14092
    -0.09470
    -0.01960
     0.01507
     0.22305
     0.26349
     0.10750
     0.01507
    -0.02537
     0.10750
     0.00351
     0.00351
     0.07284
    -0.21603
     0.06706
     0.06706
     0.04973
     0.05551
    -0.07737
     0.02084
     0.13061
     0.19994
     0.17683
     0.00929
     0.08439
     0.16528
     0.08439
     0.06706
     0.21150
     0.09595
     0.12484
     0.11328
     0.28082
     0.13639
     0.16528
     0.09017
     0.21727
     0.09595
     0.24038
     0.17683
     0.14217
     0.24616
     0.21150
     0.19994
     0.51769
     0.34437
     0.29815
     0.29815
     0.33282
     0.42526
     0.52347
     0.32704
     0.39059
     0.51769
     0.56391
     0.74879
     1.04921
     1.53450
     1.88114
     2.33755
     3.14059
     3.14059
     1.13009
    -0.35468
    -1.33683
    -3.22601
    -2.65405
    -0.34313
     0.52347
     0.21150
    -0.19869
    -1.09418
    -2.46918
    -3.13357
    -3.31844
    -2.90826
    -2.41141
    -1.71813
    -1.37727
    -0.72443
    -0.11203
     0.03818
     0.09595
    -0.04271
    -0.01960
     0.18839
     0.07862
    -0.23914
    -0.55111
    -0.59155
    -0.37779
    -0.21025
    -0.22180
    -0.08893
    -0.30846
    -0.23914
     0.03240
     0.12484
     0.15950
     0.29238
     0.26349
     0.79500
     0.95677
     0.66213
     0.30393
     0.15950
     0.46570
     0.60435
     0.55813
     0.75456
     0.59858
     0.36171
     0.27505
     0.34437
     0.52347
     0.40792
     0.35015
     0.25194
     0.39637
     0.42526
     0.33860
     0.36748
     0.62168
     0.28660
     0.21727
     0.38481
     0.59280
     0.35593
     0.25194
     0.13061
    -0.03115
    -0.26802
    -0.26802
    -0.27380
     0.03240
    -0.01382
    -0.32580
    -0.53378
    -0.27380
    -0.19292
    -0.22758
    -0.28535
    -0.00804
    -0.33157
    -0.38935
    -0.00227
     0.06128
     0.23460
     0.17105
     0.19416
     0.29238
     0.32704
     0.19416
     0.09017
     0.10173
     0.25194
     0.19416
     0.22883
     0.44836
     0.13639
     0.00929
     0.35593
     0.39637
     0.28082
     0.18261
     0.03818
     0.22305
     0.28660
     0.25194
     0.11906
     0.10173
     0.09017
     0.16528
     0.24616
     0.43681
     0.30393
     0.08439
     0.03240
     0.28660
     0.21150
     0.15950
     0.14794
     0.15950
     0.37326
     0.40215
     0.47147
     0.37904
     0.48881
     0.20572
     0.13639
     0.40792
     0.60435
     0.43681
     0.35593
     0.40215
     0.39059
     0.57547
     0.52347
     0.59280
     0.61013
     0.77189
     0.97988
     1.19364
     1.41318
     1.46517
     1.08387
     1.11853
     0.96255
     0.63902
     0.65635
     0.80078
     0.86433
     1.26297
     1.32074
     1.06654
     0.45414
    -0.32580
    -0.40090
    -0.40668
    -0.41245
    -0.75332
    -0.75909
    -1.16351
    -0.92086
    -0.95552
    -1.03640
    -1.26750
    -1.20972
    -1.30794
    -1.59103
    -1.56214
    -1.29638
    -1.11151
    -0.93819
    -0.73598
    -0.63199
    -0.68977
    -0.46445
    -0.41823
    -0.01382
     0.26349
     0.07284
     0.37904
     0.63902
     0.84122
     0.67368
     0.26927
     0.11906
     0.42526
     0.54658
     0.70834
     0.70834
     0.63902
     0.54658
     0.44836
     0.52925
     0.74879
     0.55236
     0.41948
     0.39637
     0.38481
     0.41948
     0.33282
     0.21727
     0.06128
    -0.02537
     0.18839
    -0.07159
    -0.40090
    -0.47023
    -0.47023
    -0.41245
    -0.20447
    -0.53956
    -0.69554
    -0.67243
    -0.67243
    -0.43556
    -0.22758
    -0.11781
     0.00929
     0.03818
     0.26927
     0.28082
     0.32126
    -0.45290
    -0.56844
    -0.78220
    -0.69554
    -0.50489
    -0.54533
    -1.17506
    -1.27327
    -1.04796
    -1.43504
    -1.37727
    -1.52170
    -1.52748
    -1.38882
    -1.27905
    -1.09996
    -0.91508
    -0.56267
    -0.58577
    -0.15248
     0.13639
     0.06128
     0.25771
     0.40215
     0.52925
     0.57547
     0.57547
     0.51769
     0.63324
     0.77189
     0.63902
     0.49458
     0.51192
     0.39637
     0.35593
     0.45992
     0.63902
     0.32704
     0.24038
     0.29815
     0.51192
     0.48881
     0.48303
     0.33282
     0.39637
     0.52347
     0.50036
     0.47725
     0.54658
     0.43681
     0.39637
     0.45414
     0.82967
     0.65635
     0.49458
     0.49458
     0.41370
     0.58124
     0.61013
     0.76612
     0.73145
     0.90477
     1.15897
     1.38429
     1.37851
     1.17053
     1.33229
     1.15320
     1.26297
     1.36118
     1.20519
     1.63271
     1.72515
     1.23408
     0.80656
     0.85278
     1.34385
     0.78923
    -0.04848
    -0.66666
    -0.82842
    -1.00174
    -0.80531
    -0.81687
    -0.87464
    -0.78798
    -1.38882
    -1.66613
    -1.43504
    -0.96708
    -0.83998
    -0.79954
    -0.81109
    -0.81687
    -0.62622
    -0.22180
     0.17105
     0.63324
     0.79500
     0.81234
     0.67946
     0.97988
     0.53502
     0.29238
     0.33282
     0.55236
     0.47147
     0.55813
     0.28660
     0.28660
     0.17105
     0.13061
    -0.05426
    -0.11203
    -0.21603
    -0.24491
    -0.38357
    -0.06004
    -0.18714
    -0.30269
    -0.13514
    -0.09470
     0.00351
    -0.02537
    -0.11203
    -0.38935
    -0.34890
    -0.39512
    -0.49334
    -0.62622
    -0.47023
    -0.25647
    -0.43556
    -0.08315
    -0.32002
    -0.48756
    -0.42979
    -0.49334
    -0.47023
    -0.19292
    -0.13514
    -0.11203
    -0.06582
    -0.00227
    -0.08893
     0.13061
     0.26927
     0.15372
    -0.00804
     0.02662
     0.16528
     0.10750
     0.09017
     0.13639
     0.01507
    -0.01382
     0.19416
     0.23460
     0.35593
     0.16528
     0.06128
    -0.15248
    -0.04848
    -0.10048
    -0.01382
    -0.40668
     0.11328
     0.10750
     0.15950
     0.13061
    -0.19869
    -0.21025
    -0.42401
    -0.16981
    -0.04848
     0.04973
    -0.13514
    -0.05426
    -0.04848
     0.14217
     0.15372
    -0.04271
     0.07862
     0.10750
     0.04973
     0.08439
     0.07284
     0.18261
     0.14217
     0.04395
     0.15372
     0.25194
     0.24616
     0.19994
     0.26349
     0.18261
     0.25194
     0.10173
     0.43103
     0.71990
     0.92210
     1.60961
     2.02557
     2.40110
     2.79973
     2.59175
     0.75456
    -1.76435
    -2.96025
    -3.48599
    -3.08735
     0.66790
     1.45362
    -0.53378
    -2.58473
    -3.30111
    -3.71708
    -3.43399
    -3.29534
    -3.39933
    -2.83893
    -2.48073
    -1.82790
    -1.09418
    -0.42979
     0.00351
     0.03818
     0.28082
     0.03240
    -0.20447
    -0.39512
     0.03240
    -0.12937
    -0.24491
    -0.11203
    -0.31424
    -0.31424
    -0.51067
    -0.38357
    -0.15825
    -0.19292
     0.00929
    -0.16403
    -0.18136
    -0.02537
     0.20572
     0.09595
     0.47147
     0.49458
     0.30971
     0.43103
     0.47725
     0.45992
     0.51192
     0.47725
     0.74879
     0.80656
     0.83545
     0.78345
     0.61013
     0.71412
     0.80078
     0.68523
     0.83545
     1.09542
     0.80078
     0.82389
     0.81234
     0.59280
     0.57547
     0.49458
     0.26349
     0.27505
     0.30971
     0.29815
     0.22883
     0.02084
    -0.04848
    -0.30846
    -0.51067
    -0.25069
    -0.40668
    -0.09470
     0.02084
    -0.14670
     0.05551
    -0.03693
     0.07862
     0.17105
     0.13061
     0.29238
     0.39637
     0.50036
     0.44259
     0.46570
     0.25771
     0.58124
     0.54080
     0.45992
     0.51192
     0.47147
     0.30393
     0.31549
     0.27505
     0.37904
     0.48303
     0.49458
     0.26927
     0.19416
     0.41948
     0.45992
     0.19994
     0.35015
     0.40215
     0.19416
     0.40792
     0.35015
     0.36171
     0.24616
     0.18261
     0.18261
     0.40215
     0.41370
     0.31549
     0.17683
     0.27505
     0.25194
     0.19994
     0.19416
     0.43681
     0.17683
     0.36748
     0.40215
     0.41370
     0.36171
     0.24038
     0.30971
     0.39637
     0.53502
     0.44259
     0.36171
     0.40792
     0.50036
     0.66790
     0.75456
     1.23986
     1.08965
     1.36696
     1.55761
     1.63271
     1.19942
     0.88166
     0.84700
     0.86433
     0.84122
     0.57547
     0.32126
     0.37326
    -0.03115
    -0.66666
    -1.34838
    -1.34260
    -1.77012
    -2.34208
    -2.45185
    -2.21498
    -1.83367
    -1.59680
    -1.51014
    -1.57370
    -1.55059
    -1.60836
    -1.77012
    -1.44082
    -0.68977
    -0.25069
    -0.29691
     0.00351
     0.26927
     0.06706
     0.13061
     0.18839
     0.04395
     0.02084
    -0.09470
    -0.07159
     0.00929
     0.03818
     0.06128
    -0.16981
    -0.33735
    -0.30269
    -0.21603
    -0.12937
    -0.07737
    -0.27380
    -0.29691
    -0.23914
    -0.11781
    -0.14670
    -0.09470
    -0.26224
     0.18261
     0.32704
     0.26349
     0.19994
     0.17683
     0.19994
     0.32126
     0.23460
     0.37904
    -0.00227
    -0.26802
    -0.16403
    -0.14670
    -0.39512
    -0.52800
    -0.61466
    -0.42401
    -0.26224
    -0.30846
    -0.60888
    -0.74754
    -0.87464
    -0.74176
    -0.67243
    -0.23336
    -0.25647
    -0.49334
    -0.23914
    -0.13514
     0.06706
     0.07862
    -0.06582
    -0.17559
    -0.00227
     0.13061
     0.25194
     0.15372
     0.14217
    -0.14670
    -0.16981
     0.15372
     0.19994
     0.02084
     0.06128
     0.00351
     0.13639
     0.01507
     0.03240
    -0.09470
     0.01507
     0.04395
    -0.00227
     0.11328
     0.10750
     0.04395
    -0.01382
    -0.13514
     0.32126
    -0.03693
     0.09595
     0.09595
     0.06706
     0.13061
    -0.00227
     0.11328
     0.04973
     0.06128
     0.15372
     0.00929
     0.09017
     0.09017
     0.10750
     0.20572
     0.31549
     0.04395
    -0.09470
     0.11906
     0.19416
     0.22883
     0.16528
     0.01507
     0.17683
     0.33860
     0.66790
     1.07809
     1.44206
     1.79448
     2.29133
     2.37221
     2.25666
     0.36748
    -0.83998
    -0.31424
     0.29238
     0.39059
     0.43103
    -0.00227
    -0.48178
    -1.61991
    -2.27853
    -3.30111
    -2.63672
    -2.13987
    -2.29008
    -2.30741
    -2.26120
    -2.04166
    -2.13409
    -1.95500
    -1.55059
    -0.97285
    -0.45867
    -0.26802
    -0.29113
    -0.32580
    -0.12359
    -0.00227
    -0.08315
    -0.03693
    -0.07737
    -0.20447
    -0.14092
     0.39637
     0.36748
     0.06128
    -0.06004
    -0.19292
     0.06706
     0.29815
     0.44836
     0.40792
     0.38481
     0.45992
     0.37904
     0.41370
     0.24038
     0.11906
     0.00351
     0.41948
     0.59280
     0.48881
     0.58702
     0.35593
     0.28082
     0.45414
     0.46570
     0.41948
     0.29238
     0.29815
     0.30971
     0.15950
     0.19994
     0.04973
    -0.29113
    -0.16981
    -0.16403
    -0.50489
    -0.59155
    -0.53956
    -0.59155
    -0.55111
    -0.72443
    -1.08262
    -1.12884
    -0.68977
    -0.41245
    -0.42401
    -0.31424
    -0.47601
    -0.67243
    -0.58000
    -0.08893
    -0.23914
     0.05551
     0.03818
     0.17683
     0.29238
     0.34437
     0.26349
     0.17683
     0.21727
     0.28660
     0.25194
     0.41948
     0.31549
     0.28082
    -0.02537
     0.53502
     0.52347
     0.22883
     0.35593
     0.17105
     0.10173
     0.28082
     0.28082
     0.26349
     0.21150
     0.19416
     0.16528
     0.32704
     0.35015
     0.20572
    -0.11781
     0.21150
     0.15372
     0.07862
     0.18839
     0.07284
     0.01507
    -0.00227
     0.10173
     0.15372
     0.25771
     0.11328
     0.21150
     0.21150
     0.15372
     0.15372
     0.07284
     0.17683
     0.40792
     0.24038
     0.28660
     0.28082
     0.39637
     0.40792
     0.56391
     0.78923
     0.98566
     1.35540
     1.65005
     2.10645
     2.00824
     1.17631
     0.73145
     0.53502
     0.86433
     0.55236
     0.35593
     0.58702
     0.26927
     0.06706
    -1.34260
    -2.37674
    -2.89670
    -3.55531
    -4.16193
    -3.98284
    -3.60153
    -2.87937
    -2.72916
    -3.31267
    -3.08157
    -3.43977
    -3.04113
    -2.34786
    -1.92033
    -1.46393
    -0.93241
    -0.53378
    -0.15825
     0.05551
     0.31549
     0.35015
     0.76034
     0.88166
     1.11853
     0.91055
     0.71990
     0.53502
     0.41370
     0.76612
     0.73723
     0.75456
     0.71412
     0.74301
     0.76034
     0.87011
     0.63324
     0.70257
     0.69679
     0.81811
     0.78923
     0.83545
     0.69679
     1.03765
     0.88166
     0.69101
     0.77189
     0.32126
     0.04973
    -0.00227
     0.12484
     0.39637
     0.10173
    -0.07159
    -0.55111
    -0.40668
    -0.46445
    -0.51645
    -0.64355
    -0.25069
    -0.32002
    -0.26802
    -0.15248
    -0.10626
    -0.08315
    -0.00227
     0.21150
     0.36171
     0.36171
     0.41948
     0.41370
     0.32126
     0.44259
     0.48881
     0.23460
     0.46570
     0.35593
     0.11906
     0.12484
     0.22305
     0.09595
     0.10750
     0.10750
    -0.03693
     0.14217
     0.02662
     0.03818
     0.03818
    -0.03115
     0.02084
    -0.16403
     0.03240
     0.21150
     0.06706
     0.13061
     0.14217
     0.29238
     0.11328
     0.15372
     0.07284
     0.26927
     0.21727
     0.14794
     0.00351
     0.22305
     0.24616
     0.03240
    -0.03115
     0.31549
     0.10750
     0.09017
     0.34437
     0.19994
     0.15372
     0.11906
     0.21727
     0.41948
     0.53502
     0.36748
     0.37326
     0.51192
     0.58124
     0.55813
     0.40792
     0.76612
     0.63324
     0.95099
     1.28608
     1.66160
     2.29133
     2.29711
     2.60330
     2.76507
     2.31444
     0.56969
    -0.75332
    -0.33735
     0.28082
     0.48303
     0.34437
     0.03240
    -1.07107
    -1.75857
    -2.44607
    -2.82160
    -2.79849
    -2.49807
    -2.49229
    -2.55584
    -2.37674
    -1.85678
    -1.53903
    -1.05374
    -0.94975
    -0.83420
    -0.73598
    -0.38357
     0.10173
     0.13639
     0.32126
     0.37326
     0.30971
    -0.03115
    -0.36624
    -0.33735
     0.14794
     0.20572
     0.07862
     0.15372
     0.20572
     0.19416
     0.13639
     0.05551
     0.35015
     0.20572
     0.53502
     0.65635
     0.27505
     0.23460
     0.19994
     0.17105
     0.34437
     0.25771
     0.32704
     0.07284
     0.11906
     0.11328
     0.15372
    -0.11203
     0.19416
     0.03240
     0.13061
     0.31549
     0.36171
     0.48303
     0.43681
     0.41370
     0.46570
     0.36171
     0.07862
    -0.19292
    -0.41245
    -0.15248
     0.43681
     0.28082
     0.17105
    -0.23914
    -0.59155
    -0.51645
    -0.44712
    -0.51067
    -0.43556
    -0.34313
    -0.22758
    -0.04271
     0.02084
    -0.07159
    -0.15248
    -0.11203
    -0.12359
    -0.07737
    -0.14092
    -0.01382
    -0.27958
    -0.25647
    -0.17559
    -0.02537
    -0.11781
    -0.26224
    -0.41823
    -0.18136
    -0.03693
    -0.09470
    -0.12359
    -0.11203
    -0.06004
     0.01507
     0.00929
     0.29238
     0.09595
     0.00351
     0.01507
     0.11906
     0.13639
     0.02662
    -0.06582
     0.10173
     0.07862
     0.15950
     0.24038
     0.11906
     0.15950
     0.04395
    -0.06004
     0.32704
     0.24038
     0.13061
     0.32126
     0.38481
     0.45414
     0.43103
     0.33860
     0.54658
     0.48881
     0.53502
     0.52347
     0.48881
     0.64479
     0.74301
     0.67368
     1.08387
     1.54028
     1.80603
     2.19889
     2.75929
     2.66685
     1.37851
    -0.51067
    -0.68977
     0.42526
     1.66160
     1.44206
    -0.07159
    -1.52748
    -1.67769
    -1.92033
    -1.37727
    -1.30794
    -2.26697
    -2.54428
    -2.48651
    -2.16876
    -2.04166
    -1.62569
    -1.42349
    -0.77065
    -0.42979
    -0.04848
     0.14217
     0.28660
     0.48303
     0.66213
     0.62746
     0.98566
     0.67368
     0.44836
     0.62746
     0.57547
     0.47725
     0.55236
     0.28082
     0.18839
     0.12484
     0.28660
     0.22305
     0.21150
     0.28660
     0.25771
     0.17683
     0.32704
     0.42526
     0.29815
     0.24616
     0.29238
     0.28082
     0.33860
     0.27505
     0.18839
     0.26349
     0.29238
     0.20572
     0.27505
     0.25194
     0.19416
     0.15950
     0.26927
     0.63902
     0.43681
     0.50036
     0.61013
     0.52347
     0.63324
     0.52347
     0.45414
     0.45992
     0.47147
     0.59280
     0.52347
     0.41370
     0.15372
    -0.12359
    -0.11203
     0.22883
     0.10750
     0.28082
     0.12484
     0.04973
    -0.04848
    -0.25069
    -0.23914
    -0.08893
    -0.05426
     0.00351
     0.10173
     0.21727
     0.15950
    -0.13514
    -0.27380
     0.00351
    -0.17559
    -0.41823
    -0.34313
    -0.34313
    -0.33735
    -0.29691
    -0.46445
    -0.46445
    -0.52222
    -0.49334
    -0.38935
    -0.42401
    -0.60311
    -0.56267
    -0.70710
    -0.48756
    -0.31424
    -0.42401
    -0.47023
    -0.45290
    -0.48756
    -0.33735
    -0.30269
    -0.30846
    -0.25069
    -0.27958
    -0.34313
    -0.20447
    -0.05426
    -0.14092
    -0.19869
    -0.05426
     0.34437
     0.15372
     0.11328
     0.11906
     0.07862
     0.21150
     0.36171
     0.35015
     0.28082
     0.47147
     0.54080
     0.62168
     0.95099
     1.15897
     1.31496
     1.44206
     1.92158
     1.89269
     1.60961
     1.11276
     0.34437
     0.58124
     1.13587
     1.21675
     0.91055
     0.24038
    -0.25647
    -1.08262
    -1.01330
    -1.06529
    -1.35416
    -1.34838
    -0.79954
    -1.20972
    -1.60836
    -1.56792
    -1.28483
    -1.30216
    -1.12306
    -0.92086
    -0.76487
    -0.71288
    -0.70710
    -0.60888
    -0.58000
    -0.62622
    -0.59155
    -0.87464
    -0.59733
    -0.48178
    -0.68399
    -0.58577
    -0.52222
    -0.45290
    -0.38357
    -0.12937
     0.07284
     0.03240
     0.04973
     0.09595
     0.29238
     0.46570
     0.40215
     0.13061
     0.23460
     0.38481
     0.24616
     0.18261
     0.21150
     0.13061
     0.10750
     0.11328
     0.10750
     0.05551
     0.19994
     0.06128
     0.08439
     0.26927
     0.15372
     0.02084
    -0.11203
     0.23460
     0.00351
    -0.19869
    -0.20447
    -0.42401
    -0.25069
    -0.46445
    -0.71288
    -1.07685
    -0.90353
    -0.83998
    -0.63199
    -0.70132
    -0.93819
    -0.88619
    -1.38882
    -0.97285
    -0.80531
    -0.74176
    -0.70710
    -0.48756
    -0.48178
    -0.49334
    -0.41245
    -0.30269
    -0.12937
    -0.22758
    -0.29691
    -0.28535
    -0.18714
    -0.19869
    -0.26224
    -0.25069
    -0.05426
    -0.25647
    -0.27380
    -0.22180
    -0.20447
    -0.33157
    -0.23336
    -0.25647
    -0.18136
    -0.28535
    -0.23336
    -0.30269
    -0.17559
    -0.20447
    -0.26224
    -0.18136
     0.00351
    -0.32002
    -0.18714
    -0.11781
    -0.14092
    -0.10626
    -0.18136
    -0.12359
    -0.07159
    -0.03115
     0.03240
     0.21727
     0.26927
     0.40215
     0.36171
     0.16528
     0.48303
     0.62168
     0.43681
     0.67368
     0.48881
     0.68523
     0.78923
     0.99721
     1.30918
     1.77137
     2.16423
     2.69574
     2.98461
     2.39532
     0.85278
    -1.61991
    -2.18609
    -2.55584
    -2.11099
    -0.77643
    -1.92033
    -2.93714
    -2.60206
    -3.08735
    -3.82685
    -4.28903
    -4.57790
    -4.23126
    -3.30689
    -2.59050
    -2.00699
    -1.29061
    -0.44134
     0.11906
     0.47725
     1.04343
     1.39007
     1.45362
     1.53450
     1.66738
     1.65005
     1.48250
     1.04343
     0.63324
     0.45414
     0.44836
     0.51192
     0.37326
     0.14217
     0.32126
     0.13061
     0.04395
    -0.01960
    -0.02537
    -0.00804
    -0.07159
    -0.04848
     0.29815
     0.27505
     0.30971
     0.10173
     0.34437
     0.33860
     0.45992
     0.32126
     0.73145
     0.61013
     0.46570
     0.73723
     0.76034
     0.85855
     0.73723
     0.77767
     0.89900
     0.95677
     0.97410
     0.97410
     1.04921
     1.04343
     1.20519
     0.70834
     0.65057
     0.63902
     0.55236
     0.50614
     0.40792
     0.16528
    -0.04848
    -0.03693
    -0.02537
     0.04395
    -0.03693
    -0.42401
    -0.48756
    -0.32002
    -0.42401
    -0.44134
    -0.40090
     0.11906
    -0.11203
    -0.06004
    -0.04271
    -0.07737
    -0.01960
    -0.15825
    -0.19869
    -0.08315
    -0.08315
    -0.14092
    -0.34890
    -0.23914
    -0.38935
    -0.33157
    -0.38357
    -0.16981
    -0.47601
    -0.63777
    -0.43556
    -0.40090
    -0.51067
    -0.44134
    -0.53956
    -0.33735
    -0.23914
    -0.24491
    -0.23914
    -0.35468
    -0.35468
    -0.22180
    -0.40090
    -0.05426
    -0.01382
    -0.30846
    -0.18714
    -0.07737
     0.03240
    -0.12359
    -0.01382
    -0.01960
     0.14217
     0.30393
     0.36171
     0.35593
     0.32704
     0.39059
     0.32704
     0.48881
     0.74301
     0.71412
     0.91633
     1.30918
     1.49984
     1.90425
     2.14112
     2.15267
     1.88692
     1.65582
     1.38429
     0.44259
    -0.03115
    -0.15825
     0.23460
     0.44259
     0.54080
    -0.48178
    -1.49281
    -2.18031
    -2.29586
    -2.01277
    -2.34208
    -2.35941
    -2.13987
    -1.74701
    -1.29638
    -0.78220
    -0.36046
    -0.40090
    -0.37201
    -0.29113
     0.06706
     0.04395
     0.10750
     0.33860
     0.37326
     0.52925
     0.40792
    -0.15825
    -0.34313
    -0.36046
    -0.34890
    -0.49334
    -0.67243
    -0.81687
    -0.75332
    -0.71288
    -0.34313
    -0.15248
    -0.41823
    -0.40090
    -0.26224
     0.02662
     0.11906
     0.06128
     0.08439
     0.33860
     0.17105
     0.10173
     0.08439
     0.22305
     0.16528
    -0.03693
     0.07862
     0.31549
     0.10173
    -0.00804
     0.03240
     0.05551
     0.15950
     0.10173
    -0.00804
     0.09017
     0.18261
     0.25771
     0.37904
     0.41370
     0.51192
     0.55813
     0.35015
     0.57547
     0.48881
     0.30971
     0.33282
     0.40215
     0.30971
     0.14794
     0.00351
     0.13639
     0.17105
     0.06128
    -0.09470
    -0.29113
    -0.19869
    -0.34313
    -0.56844
    -0.26802
    -0.07737
    -0.29691
    -0.12937
    -0.31424
    -0.08893
    -0.17559
    -0.16981
    -0.30269
    -0.21603
     0.03818
     0.09595
     0.04973
    -0.32002
    -0.65510
    -0.73598
    -0.27380
     0.22305
     0.28660
     0.07862
    -0.18136
    -0.89775
    -1.39460
    -1.50437
    -1.12306
    -0.41823
    -0.41245
    -0.79954
    -1.16351
    -1.04218
    -0.92086
    -0.82264
    -0.69554
    -0.32580
    -0.37779
    -1.00174
    -1.25594
    -0.97285
    -0.77065
    -0.17559
     0.26927
     0.74301
     0.44259
    -0.06582
    -0.26802
    -0.19869
    -0.25069
    -0.12359
    -0.12937
     0.42526
     0.69679
     0.54658
     0.71990
     0.58702
     0.31549
     0.32126
     0.20572
     0.26927
     0.45992
     0.71412
     0.69101
     0.47147
     0.21727
     0.33282
     0.17105
     0.41370
     0.36748
     0.33860
     0.44259
     0.25194
     0.31549
     0.19994
    -0.11781
     0.06706
     0.21150
     0.37904
     0.35015
     0.29815
     0.20572
     0.09017
    -0.11781
     0.07862
     0.17683
    -0.16403
    -0.28535
    -0.27380
    -0.25647
    -0.07737
    -0.06582
    -0.14670
    -0.12937
    -0.14092
    -0.18136
    -0.31424
    -0.11203
     0.01507
     0.00929
    -0.30846
     0.10173
     0.06128
    -0.00804
     0.09595
     0.12484
     0.14794
     0.00929
     0.14794
     0.00351
     0.10173
     0.11906
     0.08439
     0.19994
     0.05551
     0.09017
    -0.10626
     0.29815
     0.15950
     0.31549
     0.30393
     0.17683
     0.15372
     0.34437
     0.18261
     0.25194
     0.29815
     0.25771
     0.04395
     0.13639
     0.21150
     0.19994
    -0.10048
     0.17683
     0.26927
     0.05551
     0.21150
     0.09017
    -0.08893
    -0.08315
     0.15372
     0.09595
     0.13639
     0.16528
     0.03240
    -0.05426
     0.07862
    -0.09470
    -0.11781
    -0.16981
     0.17105
     0.05551
     0.06128
    -0.00227
    -0.28535
    -0.27958
    -0.19869
    -0.18714
    -0.12937
    -0.09470
    -0.29691
    -0.24491
    -0.18714
    -0.23914
    -0.33735
    -0.60888
    -0.33157
    -0.50489
    -0.44712
    -0.36624
    -0.39512
    -0.56267
    -0.50489
    -0.52800
    -0.32580
    -0.33157
    -0.44134
    -0.50489
    -0.41823
    -0.29691
    -0.18136
    -0.14670
     0.13061
     0.10750
    -0.07159
     0.15372
     0.26927
     0.37904
     0.41370
     0.53502
     0.44836
     0.67946
     0.92788
     1.30918
     1.47673
     2.22778
     2.66108
     2.65530
     1.88692
    -0.13514
    -1.33105
    -1.18662
    -0.85153
    -0.30846
    -0.81109
    -1.33105
    -2.11099
    -2.81004
    -3.00647
    -3.67664
    -3.44555
    -3.13935
    -2.51540
    -2.46340
    -2.71183
    -2.04166
    -1.18084
    -0.57422
     0.11328
     0.52347
     0.80078
     0.93944
     1.51139
     1.78292
     1.71937
     1.54028
     1.36696
     1.19364
     0.97410
     0.75456
     0.44259
     0.53502
     0.39059
     0.15950
     0.16528
    -0.16981
    -0.29691
    -0.33157
    -0.32002
    -0.27380
    -0.24491
    -0.36046
    -0.56844
    -0.38357
    -0.36624
    -0.23336
    -0.43556
    -0.16981
    -0.19869
    -0.22758
    -0.12937
    -0.08893
    -0.08893
    -0.15825
    -0.09470
    -0.03115
    -0.04271
     0.28082
     0.06706
     0.25771
     0.41370
     0.41948
     0.43681
     0.25194
     0.56969
     0.24038
     0.12484
    -0.08315
    -0.11203
    -0.06004
    -0.05426
    -0.08315
     0.16528
    -0.06004
    -0.30846
    -0.46445
    -0.59733
    -0.53956
    -0.50489
    -0.47023
    -0.18136
    -0.40090
    -0.22180
     0.00929
    -0.04848
     0.24038
     0.17105
    -0.04271
     0.10750
     0.07862
     0.13061
     0.19994
     0.06706
     0.13061
    -0.03693
    -0.14670
    -0.07737
    -0.44134
    -0.32002
    -0.14092
    -0.23914
    -0.26224
    -0.40668
    -0.44712
    -0.45290
    -0.35468
    -0.29691
    -0.35468
    -0.40090
    -0.27380
    -0.14670
    -0.25647
    -0.04271
    -0.04271
    -0.21025
    -0.13514
    -0.10048
    -0.05426
    -0.16981
    -0.27958
    -0.22180
     0.13061
     0.03818
     0.19994
     0.14794
     0.32704
     0.26927
     0.39059
     0.53502
     0.79500
     0.42526
     0.42526
     0.62168
     0.83545
     0.93944
     1.04343
     1.08387
     1.52872
     1.56916
     1.48828
     1.18786
     1.34963
     1.67316
     1.36696
     0.96255
     1.54605
     0.77767
    -0.07737
    -0.29691
    -0.04271
    -0.13514
    -0.12937
    -0.58577
    -1.07107
    -1.46393
    -1.58525
    -1.51014
    -1.45815
    -1.42926
    -1.35416
    -1.45237
    -0.99019
    -0.62622
    -0.48178
    -0.16981
    -0.14092
     0.01507
     0.02084
    -0.00804
     0.00929
    -0.11781
    -0.32580
    -0.76487
    -1.19239
    -1.60836
    -1.71813
    -1.63147
    -0.98441
    -0.83420
    -0.89775
    -1.18662
    -1.40038
    -1.59680
    -1.37149
    -0.85731
    -0.14092
     0.11328
     0.16528
     0.25194
     0.41370
     0.66213
     0.53502
     0.73145
     0.43681
     0.66790
     0.57547
     0.52347
     0.59280
     0.27505
     0.11906
    -0.04848
    -0.08893
     0.06128
     0.12484
     0.19994
     0.10173
     0.14794
     0.13639
     0.19994
     0.25771
     0.41948
     0.39059
     0.26927
     0.35593
     0.29815
     0.28660
     0.26927
     0.07862
     0.25194
     0.48881
     0.40215
     0.11328
     0.15372
     0.04395
    -0.05426
    -0.16403
     0.00351
     0.04973
    -0.10048
    -0.05426
    -0.18136
    -0.11203
    -0.10048
    -0.25069
    -0.25069
    -0.19292
    -0.18714
    -0.15825
    -0.15248
    -0.22180
    -0.26802
    -0.37201
    -0.19292
    -0.02537
    -0.33157
    -0.50489
    -0.36046
    -0.40668
    -0.38935
    -0.44712
    -0.53378
    -0.40668
    -0.29691
    -0.36046
    -0.36624
    -0.45867
    -0.49911
    -0.56844
    -0.49911
    -0.10626
    -0.36624
    -0.45867
    -0.14670
    -0.25069
    -0.15248
    -0.10626
    -0.22180
    -0.01382
     0.17683
     0.33860
     0.19416
     0.29238
     0.26349
     0.22883
     0.38481
     1.04343
     1.30918
     1.50561
     2.07757
     2.63797
     2.12379
     1.28030
    -0.60888
    -1.83945
    -2.17454
    -1.78168
    -0.97285
     0.09595
    -0.45867
    -1.60258
    -3.01802
    -3.39933
    -3.50910
    -3.75752
    -3.69975
    -3.38777
    -2.67716
    -2.05321
    -1.58525
    -1.23283
    -0.77643
    -0.20447
     0.18839
     0.44836
     0.56391
     0.40792
     0.30971
     0.63902
     0.85278
     0.74301
     0.84700
     0.49458
     0.45992
     0.45992
     0.36171
     0.33282
     0.03818
     0.11328
     0.04395
     0.11906
     0.04395
     0.03818
     0.22883
     0.22883
     0.82389
     0.69101
     0.37326
     0.22305
     0.23460
     0.44259
     0.62746
     0.71412
     0.80078
     0.94521
     1.07231
     0.59858
     0.35015
     0.40792
     0.70257
     0.61013
     1.07231
     1.04921
     0.73145
     0.41948
     0.24616
     0.39059
     0.59858
     0.77767
     0.55813
     0.62168
     0.63902
     0.50614
     0.11906
    -0.03115
    -0.03115
    -0.09470
     0.11906
     0.14794
    -0.07737
     0.03818
    -0.07737
    -0.16981
    -0.32580
    -0.21603
    -0.24491
    -0.27958
    -0.11781
    -0.26224
    -0.23336
    -0.25069
    -0.21603
    -0.33157
    -0.25069
     0.01507
    -0.14670
    -0.10048
     0.03818
     0.06706
     0.04395
     0.06128
    -0.01382
     0.13061
     0.03240
     0.09595
     0.09017
     0.21150
     0.06128
     0.00929
    -0.15825
     0.24038
     0.10750
    -0.01960
    -0.09470
    -0.09470
    -0.03693
    -0.08315
    -0.09470
    -0.05426
    -0.23336
    -0.15825
    -0.17559
    -0.01382
    -0.03693
    -0.10048
    -0.32002
     0.09017
     0.13061
     0.00351
     0.13639
     0.04395
     0.10173
     0.11906
     0.25194
     0.29815
     0.40792
     0.36748
     0.36748
     0.42526
     0.66790
     0.69101
     0.81811
     1.04343
     1.54605
     1.74826
     1.80603
     1.53450
     1.29763
     1.19942
     0.41370
    -0.77065
    -1.24439
    -0.81687
    -0.51067
    -0.44712
    -0.76487
    -1.25594
    -1.77590
    -2.28430
    -2.17454
    -2.49807
    -2.28430
    -1.98388
    -1.90300
    -1.51014
    -0.88042
    -0.21603
    -0.00227
    -0.23336
     0.13639
     0.38481
     0.60435
     0.49458
     0.69101
     0.39059
     0.66790
     0.54080
     0.30393
     0.33282
     0.19416
     0.21150
     0.24038
     0.13639
     0.09017
     0.14217
     0.09595
     0.03818
    -0.12937
     0.02662
    -0.25069
    -0.38357
    -0.12937
    -0.04848
    -0.24491
    -0.03693
    -0.22758
    -0.26802
    -0.33157
    -0.35468
    -0.25069
    -0.13514
    -0.15825
    -0.30269
    -0.20447
    -0.08893
    -0.13514
    -0.15825
    -0.15825
    -0.06582
    -0.04271
     0.07284
     0.00929
     0.09017
    -0.01382
    -0.05426
     0.08439
     0.19994
     0.28082
     0.24038
     0.25771
     0.54658
     0.53502
     0.51769
     0.50036
     0.78923
     0.47725
     0.55236
     0.65057
     0.58702
     0.69101
     0.22883
     0.30393
     0.45414
     0.32126
     0.28660
    -0.01960
     0.11906
     0.07862
    -0.06582
    -0.34313
    -0.28535
    -0.03115
    -0.16981
    -0.08893
    -0.12359
    -0.23336
    -0.16403
    -0.33157
    -0.25069
    -0.29691
    -0.40090
    -0.58577
    -0.63199
    -0.25069
    -0.33735
    -0.42979
    -0.41823
    -0.43556
    -0.68977
    -0.47601
    -0.49334
    -0.55689
    -0.47601
    -0.44134
    -0.36624
    -0.24491
    -0.03693
    -0.06582
    -0.14670
    -0.11203
    -0.09470
    -0.09470
    -0.10626
     0.00929
    -0.14092
     0.06128
     0.36171
     0.36171
     0.61591
     0.67946
     0.55236
     0.80078
     1.18208
     1.22253
     0.87589
     0.91055
     1.34385
     1.66738
     1.91580
     2.57442
     2.90372
     3.00772
     2.36066
     1.39007
    -0.05426
    -1.79901
    -2.42296
    -1.73546
    -0.26802
     0.22883
    -1.01907
    -2.43452
    -3.50910
    -3.79796
    -3.85573
    -3.69975
    -3.28956
    -2.78115
    -1.97233
    -1.55636
    -1.06529
    -0.65510
    -0.07159
     0.58702
     1.04921
     1.26297
     1.14742
     1.19364
     1.25141
     1.47673
     1.45940
     1.45362
     1.29185
     0.62746
    -0.07159
    -0.05426
    -0.11203
    -0.18136
     0.04395
    -0.01960
    -0.21603
    -0.58577
    -1.16928
    -1.17506
    -0.73598
    -0.43556
    -0.22180
    -0.23914
    -0.10626
    -0.48178
    -0.55689
    -0.29691
    -0.32580
    -0.34890
    -0.29691
    -0.19292
    -0.01960
     0.11328
     0.26349
     0.15950
     0.26349
     0.29238
     0.26927
     0.29238
     0.70834
     0.66213
     0.55236
     0.63902
     0.58124
     0.63324
     0.44259
     0.62168
     0.55813
     0.63324
     0.59858
     0.48881
     0.24038
     0.37326
     0.29238
     0.19416
     0.35015
     0.32126
     0.17683
     0.19994
     0.19994
     0.24616
     0.22883
     0.17105
     0.15372
     0.41370
     0.40792
     0.42526
     0.30393
     0.32126
     0.27505
     0.26349
     0.28082
     0.44836
     0.11906
     0.14217
     0.28660
     0.51192
     0.42526
     0.29238
     0.21150
     0.14794
     0.19994
     0.28660
     0.10173
     0.17105
     0.02084
     0.07862
    -0.03115
     0.22883
     0.06706
    -0.16981
    -0.17559
    -0.12359
    -0.27958
    -0.25069
    -0.36624
    -0.41823
    -0.35468
    -0.16981
    -0.48756
    -0.33735
    -0.29113
    -0.33735
    -0.58000
    -0.24491
     0.02084
    -0.10048
     0.15950
     0.35015
     0.32126
     0.29238
     0.63324
     0.71412
     0.82967
     0.74301
     0.67368
     0.79500
     1.22830
     1.29185
     1.41318
     1.71937
     1.89847
     2.10645
     1.73671
     1.23986
     0.24616
    -1.07107
    -2.31319
    -2.82737
    -1.85678
    -0.37201
    -0.12359
    -1.75279
    -3.35311
    -4.42191
    -4.36992
    -3.97706
    -3.34733
    -3.13357
    -2.48073
    -2.33630
    -1.86834
    -1.38882
    -0.82842
    -0.50489
    -0.25647
    -0.02537
    -0.04271
    -0.02537
     0.38481
     0.82967
     0.88166
     0.55236
     0.64479
     0.16528
    -0.11203
     0.04395
     0.03240
     0.06706
     0.08439
    -0.03693
     0.11906
     0.11906
     0.38481
     0.26349
     0.30971
     0.37326
     0.40215
     0.30971
     0.64479
     0.66790
     0.34437
     0.32126
     0.33860
     0.50036
     0.44836
     0.39637
     0.28082
     0.22883
     0.28082
     0.17105
     0.22883
     0.27505
     0.37326
     0.29238
     0.65057
     1.03187
     0.86433
     0.92788
     0.65057
     0.11906
    -0.00227
     0.36748
     0.62746
     0.84700
     0.76034
     0.62746
     0.44836
     0.17683
     0.00929
    -0.04848
    -0.04271
     0.15372
    -0.07737
    -0.21025
    -0.01960
    -0.06582
     0.11328
     0.06706
    -0.06582
     0.06706
     0.06128
     0.14217
     0.04973
     0.02084
    -0.00227
    -0.03693
    -0.16403
     0.18261
     0.04395
    -0.03693
    -0.01382
    -0.07737
     0.00929
    -0.02537
    -0.09470
    -0.13514
    -0.08315
     0.03240
    -0.12937
    -0.00804
    -0.13514
    -0.16403
    -0.10048
     0.00351
     0.09595
    -0.13514
     0.02662
    -0.15825
    -0.03693
     0.03818
     0.03240
    -0.08315
    -0.02537
     0.31549
     0.39637
     0.51769
     0.52925
     0.51192
     0.45992
     0.81811
     1.20519
     0.96832
     0.91633
     0.78923
     0.86433
     1.06654
     1.26874
     1.47095
     1.73671
     1.56916
     1.59805
     1.47673
     1.40740
     0.84700
    -0.33157
    -1.23861
    -0.74754
    -0.52222
    -0.78798
    -0.89197
    -0.97863
    -1.29061
    -1.89145
    -2.29586
    -2.82160
    -2.93136
    -2.56739
    -2.31319
    -1.98388
    -1.48704
    -1.34838
    -1.30216
    -0.70132
    -0.05426
     0.18261
     0.73723
     0.70257
     0.70834
     0.80078
     0.73145
     0.62746
     0.56969
     0.84122
     0.69101
     0.33860
     0.04395
     0.01507
    -0.00227
    -0.19869
    -0.01382
    -0.42979
    -0.70710
    -0.73021
    -0.70132
    -0.53956
    -0.36624
    -0.29113
    -0.33157
    -0.12359
    -0.17559
     0.15950
     0.20572
     0.22883
     0.15950
     0.08439
     0.45992
     0.11906
     0.19994
     0.24038
     0.19416
     0.15372
     0.22883
     0.17683
     0.31549
     0.27505
     0.32704
     0.25771
     0.37904
     0.29238
     0.26927
     0.12484
     0.65057
     0.50614
     0.57547
     0.72568
     0.58702
     0.53502
     0.49458
     0.45414
     0.61013
     0.58124
     0.47725
     0.46570
     0.53502
     0.64479
     0.56391
     0.19994
     0.39059
     0.44836
     0.40792
     0.24038
     0.37326
     0.02084
     0.12484
     0.17683
     0.33860
     0.28660
     0.18261
     0.28660
     0.18839
     0.33860
     0.11328
    -0.08315
    -0.07159
     0.13061
    -0.18714
    -0.16981
    -0.20447
    -0.32580
    -0.51067
    -0.24491
    -0.29691
    -0.28535
    -0.34890
    -0.42401
    -0.53378
    -0.47601
    -0.36046
    -0.53956
    -0.59155
    -0.28535
    -0.25069
    -0.29691
    -0.11781
    -0.18136
    -0.33735
    -0.23914
    -0.12937
     0.02662
    -0.11781
     0.10750
     0.15950
     0.13639
     0.45992
     0.60435
     0.46570
     1.02032
     1.14164
     0.93366
     0.85278
     0.87589
     1.21097
     1.34385
     1.86958
     2.34332
     2.66685
     2.86328
     2.04290
     0.71990
    -0.96130
    -2.67716
    -4.37569
    -2.78693
    -1.11729
    -0.97285
    -2.58473
    -4.17349
    -3.89040
    -4.39303
    -4.72811
    -4.71655
    -4.23126
    -3.51487
    -3.16823
    -2.32475
    -1.50437
    -0.66666
    -0.07159
     0.45414
     1.11853
     1.04343
     1.27452
     1.26874
     1.22253
     1.15897
     0.94521
     0.95677
     0.82389
     0.77767
     0.74301
     0.41948
     0.31549
     0.22883
     0.08439
    -0.12359
     0.16528
     0.23460
     0.24038
     0.37326
     0.50036
     0.58124
     0.48881
     0.33860
     0.56969
     0.67368
     0.72568
     0.52347
     0.53502
     0.56391
     0.55236
     0.28082
     0.41370
     0.18839
     0.08439
     0.06128
    -0.07159
     0.17105
     0.10750
     0.29815
     0.33282
     0.41370
     0.63324
     0.47725
     0.32126
     0.37326
     0.40215
     0.59280
     0.79500
     0.82389
     0.52925
     0.61591
     0.52925
     0.35015
     0.17105
     0.17105
     0.13639
     0.14794
     0.02662
    -0.04271
    -0.27958
    -0.14092
    -0.07159
    -0.20447
    -0.24491
     0.05551
    -0.16403
    -0.15825
     0.00351
    -0.10048
    -0.01960
    -0.10626
    -0.14670
    -0.04271
    -0.01382
     0.11328
    -0.03115
     0.02084
    -0.09470
     0.07284
    -0.14670
     0.09595
    -0.10048
    -0.11781
     0.00351
     0.04395
    -0.10626
    -0.18714
    -0.30846
    -0.11203
    -0.16403
    -0.01960
    -0.25647
    -0.27380
    -0.35468
    -0.19292
    -0.48178
    -0.13514
    -0.21603
    -0.38935
    -0.24491
    -0.26224
    -0.08893
    -0.20447
    -0.10048
    -0.21025
    -0.11203
     0.19416
     0.18839
     0.19994
     0.16528
     0.19994
     0.09017
     0.28082
     0.41948
     0.44259
     0.65635
     0.97410
     1.43051
     1.39584
     1.58650
     1.55183
     1.76559
     1.35540
     0.99143
     0.23460
    -0.52800
    -0.34890
    -0.51645
    -0.18136
    -0.14092
    -0.74754
    -1.32527
    -2.26697
    -2.87359
    -3.50910
    -3.74019
    -3.03536
    -2.40563
    -1.97233
    -2.10521
    -1.74701
    -1.43504
    -0.70710
    -0.29113
    -0.36046
    -0.21603
    -0.22758
     0.11906
     0.58124
     0.53502
     0.48303
     0.52925
     0.07284
    -0.04848
     0.21150
     0.29815
    -0.09470
    -0.26802
    -0.44134
    -0.33735
    -0.56267
    -0.08893
     0.19994
    -0.18136
    -0.10048
     0.04395
     0.14794
     0.32126
     0.25771
     0.17105
     0.23460
     0.26927
     0.17683
     0.10173
     0.17683
    -0.10626
    -0.14092
    -0.06582
     0.18839
    -0.04848
    -0.04848
     0.15372
     0.23460
     0.38481
     0.39059
     0.40792
     0.61013
     0.63902
     0.91055
     0.73723
     0.70834
     0.66213
     0.53502
     0.25194
     0.65635
     0.47147
     0.47147
     0.46570
     0.53502
     0.20572
     0.19994
     0.07284
    -0.03115
    -0.19869
    -0.06582
    -0.06582
    -0.05426
    -0.14092
    -0.16403
    -0.22758
    -0.01382
     0.08439
    -0.16981
    -0.08315
    -0.13514
    -0.11203
    -0.03693
    -0.22180
    -0.27380
    -0.16403
    -0.13514
    -0.10626
    -0.12937
    -0.20447
    -0.22758
    -0.29691
    -0.15248
    -0.02537
    -0.21603
    -0.11781
    -0.08315
    -0.14092
    -0.08315
    -0.16403
    -0.10626
     0.03240
    -0.02537
     0.04395
     0.11906
     0.14217
     0.13639
     0.01507
     0.07284
     0.52925
     0.24038
     0.25771
     0.37904
     0.37326
     0.52347
     0.44259
     0.45992
     0.41948
     0.49458
     0.73145
     0.91633
     1.10698
     1.18786
     1.75404
     2.03135
     2.53975
     1.26874
    -0.66088
    -1.18662
    -1.34838
    -0.43556
     0.74879
     0.61591
    -0.25069
    -1.60258
    -1.83367
    -2.00122
    -2.08210
    -2.31319
    -2.24964
    -2.26120
    -1.61991
    -1.19817
    -1.42349
    -1.21550
    -0.95552
    -0.57422
     2.22200
     0.68523
    -0.47601
     0.02662
     0.31549
     0.86433
     0.99721
     1.15320
     0.97410
     0.78345
     0.75456
     0.91633
     0.56969
     0.44259
     0.41370
     0.39637
     0.45992
     0.39059
     0.30971
     0.43681
     0.41948
     0.49458
     0.50036
     0.48303
     0.30971
     0.39637
     0.36171
     0.76034
     0.59280
     0.70257
     0.56969
     0.39059
     0.32126
     0.50614
     0.45414
     0.40215
     0.43103
     0.27505
     0.33282
     0.36748
     0.35593
     0.22883
     0.17683
     0.40792
     0.65635
     0.40215
     0.64479
     0.58702
     0.41370
     0.61591
     0.45414
     0.54080
     0.36748
     0.29815
     0.41948
     0.33282
     0.21150
     0.03818
    -0.25069
    -0.12937
    -0.04848
    -0.26802
    -0.14092
    -0.32002
    -0.34890
    -0.32002
    -0.34890
    -0.35468
    -0.16403
    -0.15825
    -0.22758
     0.09017
     0.23460
     0.21727
     0.00351
     0.03240
     0.21727
    -0.06582
    -0.02537
    -0.03115
    -0.11781
    -0.26802
    -0.31424
    -0.38357
    -0.47601
    -0.34313
    -0.40090
    -0.52222
    -0.42401
    -0.56267
    -0.68977
    -0.98441
    -0.52800
    -0.44712
    -0.49334
    -0.45290
    -0.41823
    -0.32002
    -0.24491
    -0.25647
    -0.14670
    -0.14670
    -0.23914
    -0.06582
     0.07862
     0.25771
     0.42526
     0.35015
     0.57547
     0.65057
     0.73723
     1.07809
     1.04921
     0.98566
     0.99143
     1.22830
     1.51717
     1.89269
     1.98513
     2.38954
     2.92683
     3.06549
     2.88639
     2.85173
     2.44154
     1.32074
     0.97988
     1.55761
     2.07179
     1.05498
    -0.44712
    -1.46970
    -2.01277
    -2.26120
    -1.96655
    -2.01855
    -2.11676
    -2.48073
    -2.81004
    -2.94870
    -2.70605
    -2.19187
    -2.12832
    -1.60836
    -1.23283
    -0.58000
     0.00929
     0.20572
     0.34437
     0.70834
     0.75456
     0.87589
     0.69101
     0.48303
     0.44259
     0.33860
     0.14217
     0.39059
     0.29238
     0.27505
     0.34437
     0.34437
     0.47725
     0.61013
     0.48303
     0.40215
     0.39059
     0.40792
     0.19416
     0.15950
     0.10173
     0.31549
     0.22305
     0.42526
     0.29238
    -0.07737
    -0.04848
    -0.04271
    -0.15248
    -0.09470
    -0.03693
     0.06128
     0.19416
     0.25194
     0.36171
     0.55813
     0.52347
     0.30971
     0.11328
     0.13639
     0.38481
     0.32704
     0.56391
     0.63902
     0.53502
     0.44259
     0.39059
     0.50036
     0.59858
     0.38481
     0.30393
     0.26349
     0.18261
     0.00351
    -0.10048
    -0.34890
     0.07862
    -0.05426
     0.02084
    -0.18136
    -0.63199
    -0.67243
    -0.56267
    -0.52800
    -0.55689
    -0.36624
    -0.30846
    -0.43556
    -0.16981
    -0.21025
    -0.12937
    -0.32580
     0.02662
     0.03240
    -0.00227
     0.23460
     0.14794
     0.18839
     0.09595
     0.03240
     0.09595
     0.10173
     0.02662
    -0.16981
    -0.03693
    -0.07159
    -0.12937
    -0.30846
    -0.25647
    -0.15825
    -0.36624
    -0.27380
    -0.25069
    -0.26802
    -0.42401
    -0.37779
    -0.38357
    -0.26802
    -0.18714
    -0.24491
    -0.18136
    -0.15248
    -0.19292
    -0.11203
    -0.28535
     0.02084
    -0.16981
    -0.13514
    -0.04848
    -0.08315
    -0.16403
    -0.17559
    -0.22758
     0.03818
    -0.06004
    -0.07737
    -0.10626
    -0.09470
    -0.07159
    -0.10048
    -0.15248
    -0.00227
    -0.19292
    -0.18136
    -0.06004
    -0.01960
    -0.06582
    -0.03115
    -0.16403
     0.02084
     0.08439
     0.10750
     0.07284
    -0.08893
    -0.10048
    -0.01382
     0.09017
     0.21150
     0.09595
     0.08439
     0.18261
     0.35593
     0.32704
     0.19994
     0.05551
     0.25771
     0.40792
     0.61591
     0.66790
     0.62168
     1.13009
     1.31496
     1.39584
     1.78870
     2.70152
     3.33702
     3.42368
     3.71833
     4.55026
     4.49249
     2.39532
    -1.93189
    -3.87884
    -5.00542
    -4.63567
    -1.34838
     0.13061
    -0.62622
    -1.90300
    -4.24859
    -5.98179
    -6.77906
    -6.77906
    -5.58893
    -4.40458
    -3.16823
    -1.90300
    -0.87464
    -0.30269
     0.39059
     0.86433
     1.06654
     1.33229
     1.22830
     1.29185
     0.89900
     1.35540
     1.10120
     1.12431
     1.27452
     1.41318
     1.55761
     1.33807
     1.52872
     1.61538
     1.71360
     1.65005
     1.41318
     1.34385
     0.96255
     0.90477
     0.80078
     1.01454
     0.70834
     0.32126
     0.32704
     0.63324
     0.51769
     0.23460
     0.01507
    -0.40668
    -0.48178
    -0.35468
    -0.42979
    -0.34313
    -0.08315
     0.16528
    -0.04271
     0.01507
     0.03240
    -0.20447
    -0.08315
     0.02662
    -0.11781
    -0.01382
    -0.00804
    -0.06582
    -0.08315
     0.02084
     0.08439
    -0.01382
    -0.06004
    -0.10048
     0.02084
    -0.15248
     0.16528
    -0.04848
    -0.00804
     0.00351
     0.03240
     0.11906
     0.10750
    -0.04271
     0.11328
     0.10750
     0.27505
     0.17683
     0.23460
     0.01507
     0.06706
    -0.10626
     0.28082
     0.26927
    -0.01960
     0.11328
     0.09017
     0.18839
     0.03240
    -0.03115
     0.00351
     0.04395
     0.06706
     0.10173
    -0.11781
     0.06128
    -0.00804
    -0.10048
     0.02084
     0.28082
     0.01507
     0.03818
     0.10173
     0.03818
     0.02662
     0.01507
    -0.03115
     0.13061
     0.13639
     0.18261
     0.12484
     0.02084
     0.02084
    -0.04848
     0.11906
     0.24038
     0.06128
    -0.00227
     0.06706
     0.14794
     0.25194
     0.14217
     0.21727
     0.38481
     0.46570
     0.38481
     0.38481
     0.40792
     0.44836
     0.38481
     0.40215
     0.73723
     0.46570
     0.36171
     0.44836
     0.62746
     0.81811
     0.63902
     0.53502
     0.61013
     0.71412
     0.80656
     0.90477
     0.99721
     1.07231
     1.12431
     1.26297
     1.46517
     1.20519
     1.15320
     1.28030
     1.43051
     1.59227
     1.58072
     0.93944
     0.37904
     0.03818
    -0.58577
    -1.28483
    -0.96130
    -0.00227
    -0.34313
    -1.03640
    -1.22706
    -1.26172
    -1.72968
    -2.12832
    -2.41718
    -2.70605
    -2.39985
    -2.16298
    -1.66613
    -1.40615
    -1.42926
    -1.38882
    -1.46970
    -1.14617
    -1.31949
    -1.20972
    -1.05374
    -0.49334
    -0.29691
    -0.26224
    -0.68977
    -0.81109
    -0.64932
    -0.22758
    -0.20447
    -0.01382
    -0.53956
    -1.35416
    -1.63725
    -0.75909
    -0.12359
    -0.40668
    -0.58000
     0.08439
    -0.06582
    -0.12937
     0.13061
     0.35015
     0.50036
     0.17683
     0.18839
     0.26349
     0.41948
     0.74301
     0.80656
     0.65635
     0.21727
    -0.07159
    -0.63199
    -0.53956
    -0.58000
    -0.79954
    -0.71865
    -0.75909
    -0.62044
    -0.54533
    -0.46445
    -0.45867
    -0.37779
    -0.19869
    -0.18136
    -0.11781
    -0.04848
     0.00351
    -0.08893
    -0.04271
     0.24616
     0.17683
     0.09595
     0.13639
     0.15372
     0.11328
     0.17105
     0.27505
     0.22883
     0.26349
     0.32126
     0.24038
     0.24616
     0.31549
     0.16528
     0.02084
     0.39637
     0.26927
     0.24038
     0.28082
     0.19416
     0.18261
     0.22305
     0.23460
     0.26349
     0.30971
     0.17683
     0.12484
     0.36171
     0.32704
     0.31549
     0.02084
     0.41370
     0.31549
     0.30971
     0.39637
     0.24038
     0.26927
     0.17683
     0.22883
     0.25194
     0.17105
     0.19994
     0.19994
     0.18839
     0.15950
     0.21727
     0.03240
     0.04395
     0.28660
     0.01507
     0.09595
     0.21150
     0.23460
     0.25771
     0.45414
     0.61591
     0.72568
     0.76612
     0.79500
     0.86433
     1.44784
     1.68471
     1.93891
     2.77662
     3.40635
     3.49879
     3.49879
     2.84595
     1.69626
     0.65057
    -0.14092
     0.09017
    -0.16981
    -0.55111
    -0.59155
    -0.71288
    -0.99596
    -1.86834
    -2.67139
    -3.04691
    -3.28378
    -3.68242
    -3.34733
    -2.42296
    -1.74701
    -1.30794
    -0.77643
    -0.46445
    -0.29113
    -0.02537
    -0.01382
     0.13061
     0.55236
     0.61591
     0.70834
     0.25771
     0.55236
     0.41948
     0.22305
     0.48303
     0.45992
     0.51769
     0.63902
     0.62168
     0.56391
     0.47147
     0.52925
     0.41948
     0.34437
     0.02662
    -0.00227
    -0.14092
     0.38481
     0.43681
    -0.05426
    -0.02537
     0.06706
     0.04395
    -0.03693
     0.10173
     0.19994
     0.50036
     0.59280
     0.63902
     0.70257
     0.84700
     0.75456
     0.69679
     0.64479
     0.70257
     0.43681
     0.41370
     0.41948
     0.58702
     0.41370
     0.41370
     0.18261
     0.23460
     0.01507
     0.02662
    -0.06582
    -0.04848
    -0.05426
     0.06128
    -0.14092
     0.24616
     0.12484
     0.10173
     0.17683
     0.02662
     0.00929
    -0.08893
    -0.20447
    -0.07159
    -0.05426
     0.01507
    -0.12937
    -0.10626
     0.04395
     0.05551
    -0.11203
     0.04973
     0.15372
    -0.07737
     0.19994
     0.15372
     0.16528
    -0.03693
     0.07862
     0.16528
     0.31549
     0.25194
     0.23460
     0.22883
     0.30393
     0.29815
     0.22305
     0.32126
     0.34437
     0.18261
     0.36171
     0.43103
     0.32126
     0.29815
     0.17105
     0.32126
     0.45414
     0.33860
     0.33860
     0.25771
     0.28082
     0.36171
     0.26349
     0.21150
     0.43681
     0.26349
     0.26927
     0.48303
     0.26349
     0.28082
     0.17105
     0.15950
     0.33860
     0.35593
     0.39637
     0.18261
     0.26349
     0.33282
     0.44259
     0.32704
     0.61591
     0.34437
     0.40792
     0.44259
     0.50036
     0.54080
     0.53502
     0.48303
     0.55236
     0.78345
     0.85278
     1.02032
     1.25719
     1.63849
     1.90425
     1.97358
     2.29711
     1.84648
     0.95677
     0.46570
    -0.68977
    -1.50437
    -1.86256
    -1.54481
    -0.84575
    -0.40668
    -0.85731
    -1.92033
    -2.89670
    -3.65931
    -3.77485
    -3.45710
    -3.04113
    -2.48651
    -2.35363
    -2.00699
    -1.68346
    -1.19239
    -0.83998
    -0.58577
    -0.33735
    -0.11203
     0.00929
    -0.09470
    -0.19292
    -0.07159
     0.00351
     0.12484
     0.12484
     0.51769
     0.37904
     0.26349
     0.44259
     0.47147
     0.43681
     0.36748
     0.40792
     0.54658
     0.44836
     0.51192
     0.51192
     0.44836
     0.24038
     0.24616
    -0.04848
    -0.00804
    -0.26224
    -0.42979
    -0.49911
    -0.53378
    -0.30846
    -0.08315
    -0.07737
    -0.75909
    -0.80531
    -0.71288
    -0.76487
    -0.82842
    -0.80531
    -0.54533
    -0.44134
    -0.22758
    -0.08893
    -0.21025
    -0.18714
    -0.12359
    -0.03115
    -0.22758
    -0.35468
    -0.38357
    -0.22758
    -0.16981
    -0.04271
     0.06128
    -0.04848
    -0.14092
    -0.14092
    -0.16403
     0.09595
    -0.11781
    -0.13514
    -0.04848
     0.02662
     0.09017
    -0.04848
    -0.11203
    -0.01960
    -0.07159
     0.15372
    -0.03693
     0.10750
     0.03818
     0.02662
     0.00929
     0.26927
     0.07862
     0.13639
     0.25771
     0.10173
     0.11906
     0.02662
    -0.04848
     0.07284
     0.07862
     0.26349
    -0.01382
     0.06706
     0.02662
     0.04973
    -0.10626
     0.17105
     0.28082
    -0.04848
     0.15372
     0.18839
     0.24616
     0.14217
     0.15950
     0.34437
     0.35015
     0.48881
     0.67368
     0.69101
     0.62168
     0.46570
     0.61013
     0.69679
     1.11853
     0.79500
     0.73145
     0.84122
     1.23986
     1.36696
     1.37851
     1.63271
     1.98513
     2.27977
     2.71885
     2.94994
     2.93261
     2.12956
     1.53450
     1.23986
     1.84648
     1.78292
     1.85225
     1.79448
     1.56916
     0.74301
    -0.01382
    -0.48756
    -1.04218
    -1.51014
    -1.35416
    -1.63147
    -1.70080
    -2.09365
    -1.81634
    -1.86834
    -1.43504
    -1.20395
    -1.40615
    -1.49281
    -1.44659
    -1.11729
    -0.88619
    -1.04218
    -0.94975
    -0.83998
    -0.63777
    -0.64932
    -0.69554
    -0.53956
    -0.40090
    -0.72443
    -0.20447
    -0.16981
    -0.55689
    -0.11203
    -0.06004
     0.01507
     0.29238
     0.59858
     0.48303
     0.32126
     0.28660
     0.78923
     0.94521
     0.82389
     0.72568
     0.40792
     0.48303
     0.80078
     0.62168
     0.68523
     0.71412
     0.40215
     0.66790
     0.59858
     0.68523
     0.32126
     0.21727
     0.04395
    -0.09470
    -0.25069
    -0.32002
    -0.36624
    -0.30269
     0.02084
    -0.08893
    -0.63199
    -0.79954
    -1.09996
    -0.94397
    -0.69554
    -0.64355
    -0.37779
    -0.27958
    -0.14670
    -0.15248
    -0.08893
    -0.04848
    -0.14092
    -0.24491
     0.20572
     0.12484
    -0.01960
    -0.08893
     0.00351
    -0.07159
     0.00351
     0.02084
     0.02084
    -0.04848
    -0.02537
     0.07284
     0.17683
     0.22883
     0.13639
    -0.07737
     0.04395
     0.21150
    -0.05426
     0.21727
     0.09595
     0.23460
     0.12484
     0.11328
    -0.00804
     0.03240
    -0.03693
     0.00351
     0.00351
     0.05551
     0.05551
    -0.00227
    -0.05426
     0.22883
     0.17683
    -0.00227
     0.15372
     0.05551
    -0.00227
     0.02662
     0.09595
     0.15950
     0.10173
     0.18839
     0.22883
     0.37326
     0.08439
     0.09017
    -0.01382
     0.36748
     0.42526
     0.16528
     0.19416
     0.24616
     0.46570
     0.74879
     1.20519
     1.42473
     1.82914
     2.34332
     2.40110
     2.14690
     1.66738
     0.17683
    -1.70657
    -2.11676
    -1.29638
    -2.13987
    -1.37727
    -1.12306
    -1.73546
    -3.10468
    -3.34733
    -4.39880
    -4.58368
    -4.45080
    -4.02905
    -3.61309
    -2.87359
    -2.10521
    -1.74701
    -1.51592
    -0.86886
    -0.66088
    -0.15825
     0.28082
     0.26349
     0.43681
     0.26349
     0.18839
     0.35593
     0.34437
     0.62168
     0.54080
     0.70834
     0.84122
     0.80656
     0.93366
     1.08965
     0.66213
     0.55236
     0.81234
     0.79500
     0.80078
     0.99143
     0.85855
     0.82389
     0.74879
     0.66213
     0.55813
     0.55813
     0.57547
     0.55813
     0.48881
     0.63324
     0.59858
     0.62168
     0.75456
     0.77767
     0.67946
     0.58124
     0.71412
     0.66790
     0.47147
     0.21150
     0.00929
    -0.08893
    -0.13514
    -0.01960
    -0.32002
    -0.24491
    -0.10048
    -0.25069
    -0.19292
    -0.23336
    -0.44712
    -0.33735
    -0.53378
    -0.40668
    -0.06582
     0.05551
     0.22305
     0.30971
     0.29238
     0.24616
     0.21727
     0.09595
     0.39059
     0.24616
     0.31549
     0.28660
     0.16528
     0.25194
     0.11328
     0.22883
     0.32704
     0.16528
     0.24616
     0.13639
     0.28082
     0.30393
     0.19994
     0.05551
     0.32126
     0.28660
     0.26927
     0.38481
     0.34437
     0.28660
     0.21727
     0.19994
     0.38481
     0.37904
     0.24616
     0.15372
     0.27505
     0.33282
     0.40792
     0.15950
     0.44259
     0.26927
     0.29238
     0.37904
     0.29815
     0.41948
     0.46570
     0.48303
     0.37326
     0.48881
     0.45992
     0.47725
     0.48303
     0.54080
     0.44836
     0.37904
     0.62746
     0.73145
     0.63902
     0.78923
     1.09542
     1.15320
     1.25719
     1.49406
     1.72515
     1.69049
     1.44784
     1.31496
     1.09542
     1.36118
     1.25141
     1.07231
     1.13587
     1.49406
     1.07231
     0.67946
     0.87011
     0.18839
    -0.37201
    -0.66088
    -0.41245
    -0.29691
    -0.55689
    -0.75909
    -0.50489
    -0.58577
    -0.53956
    -1.09418
    -1.49859
    -0.99596
    -1.12884
    -1.20395
    -0.94975
    -1.04218
    -0.97285
    -1.19239
    -0.99019
    -0.60888
    -0.51645
    -0.36046
    -0.58577
    -0.44712
    -0.18136
    -0.01960
     0.25771
     0.54658
     0.62168
     0.02662
     0.27505
     0.48303
     0.66213
     0.69101
     0.57547
     0.65635
     0.67946
     0.71412
     0.61591
     0.59858
     0.56969
     0.53502
     0.44259
     0.70257
     0.59858
     0.40792
     0.28660
     0.04395
     0.00929
    -0.16981
    -0.48178
    -0.41823
    -0.21025
    -0.26224
    -0.30846
    -0.68399
    -0.70132
    -0.64932
    -0.63777
    -0.52222
    -0.33735
    -0.50489
    -0.28535
    -0.06582
    -0.20447
    -0.11203
    -0.04848
     0.26349
     0.23460
     0.06128
    -0.27958
    -0.33157
    -0.52800
    -1.07107
    -1.33105
    -1.74124
    -1.55059
    -1.53325
    -1.83367
    -2.03010
    -1.77012
    -1.74124
    -2.07054
    -2.18609
    -2.15143
    -1.77590
    -1.46393
    -1.26172
    -1.00752
    -0.83420
    -0.47023
    -0.36046
     0.04395
     0.13639
     0.08439
     0.36748
     0.41370
     0.61013
     0.52925
     0.37904
     0.45414
     0.65057
     0.81234
     0.63324
     0.66213
     0.58124
     0.52347
     0.45414
     0.62168
     0.81234
     0.44836
     0.45414
     0.54080
     0.69679
     0.71990
     0.45414
     0.44259
     0.47147
     0.56969
     0.71990
     0.55813
     0.55813
     0.56391
     0.62746
     0.69679
     1.21675
     1.15320
     1.25719
     1.71360
     1.95624
     1.73093
     1.49406
     1.36696
     1.07809
     0.73723
     0.88744
     1.12431
     1.75404
     1.75982
     1.13009
     0.11328
     0.13061
     0.17683
    -0.21603
    -0.60888
    -0.92664
    -1.15195
    -1.05951
    -0.90930
    -0.79376
    -0.41245
    -0.51067
    -0.74754
    -1.11151
    -1.31949
    -1.34838
    -1.22128
    -0.85731
    -0.67243
    -0.66666
    -0.41245
    -0.44134
    -0.34890
    -0.38357
    -0.43556
    -0.42979
    -0.38357
     0.00351
     0.04395
     0.04395
     0.18261
     0.28082
     0.29815
     0.12484
     0.23460
     0.26349
     0.22883
     0.25194
     0.50614
     0.51769
     0.44836
     0.21150
     0.05551
     0.08439
     0.08439
     0.16528
     0.35593
     0.22883
     0.29815
     0.07862
     0.47725
     0.41948
     0.35015
     0.45414
     0.50036
     0.36171
     0.36748
     0.25194
     0.03240
    -0.01960
     0.04395
     0.07862
     0.10750
     0.19416
     0.04395
    -0.28535
    -0.11203
    -0.14670
    -0.30846
    -0.28535
    -0.29691
    -0.18714
     0.05551
     0.13639
     0.07284
     0.16528
     0.17683
     0.19416
     0.15372
     0.18261
     0.09595
    -0.09470
     0.10173
     0.22305
     0.01507
     0.00929
     0.00929
     0.03240
     0.15372
    -0.00227
     0.04973
     0.05551
     0.19994
     0.17105
     0.19994
     0.18839
     0.09595
     0.13639
     0.09595
     0.51192
     0.21727
     0.18839
     0.33860
     0.16528
     0.31549
     0.31549
     0.11328
     0.15950
     0.15372
     0.29238
     0.19416
     0.10173
     0.14217
     0.15372
    -0.00227
     0.33860
     0.35593
     0.19416
     0.26927
     0.17105
     0.22883
     0.30393
     0.25194
     0.24616
     0.29815
     0.47725
     0.71412
     0.71990
     1.22253
     1.74248
     2.17000
     3.07127
     3.44679
     2.95572
     1.32652
    -1.49281
    -3.82107
    -5.41561
    -4.17926
    -0.60311
     1.45940
     0.14217
    -1.87412
    -3.74019
    -4.81477
    -5.41561
    -5.61204
    -4.59523
    -2.94292
    -2.10521
    -1.30216
    -0.73598
    -0.19292
     0.14794
     0.44259
     0.62746
     0.49458
     0.47147
     0.33860
     0.33282
     0.57547
     0.51192
     0.30971
     0.02662
     0.31549
     0.14794
    -0.16981
     0.10173
     0.04973
     0.18261
     0.30393
     0.55236
     0.71412
     0.58702
     0.52925
     0.76612
     0.94521
     1.06654
     0.99143
     0.73145
     1.06076
     1.02032
     0.88166
     0.96255
     0.96255
     0.87011
     0.87011
     0.62746
     0.69679
     0.62746
     0.73723
     0.74879
     0.81234
     0.78345
     0.63324
     0.58124
     0.70257
     0.96832
     0.82389
     0.67946
     0.50614
     0.43103
     0.46570
     0.40792
     0.25194
     0.40792
     0.31549
     0.12484
     0.28660
     0.06128
    -0.23336
    -0.25069
    -0.13514
     0.22305
     0.02662
     0.10173
    -0.07737
    -0.25069
    -0.07159
     0.04973
     0.16528
     0.24038
     0.15372
     0.03240
    -0.00227
     0.09017
    -0.05426
    -0.14670
    -0.19869
     0.02662
    -0.00227
    -0.00227
    -0.00227
    -0.19292
    -0.27958
    -0.34890
    -0.36046
    -0.25647
    -0.30846
    -0.19869
    -0.36624
    -0.25069
    -0.17559
    -0.19292
    -0.45867
    -0.29113
    -0.37201
    -0.38935
    -0.31424
    -0.42979
    -0.45867
    -0.42401
    -0.40090
    -0.33735
    -0.43556
    -0.75909
    -0.59733
    -0.49334
    -0.36624
    -0.59155
    -0.74176
    -0.70132
    -0.50489
    -0.75332
    -0.60311
    -0.42979
    -0.63199
    -0.62622
    -0.46445
    -0.51067
    -0.34890
    -0.43556
    -0.42979
    -0.41823
    -0.21603
    -0.14092
     0.04973
     0.21150
     0.61013
     0.76612
     1.09542
     1.08965
     0.60435
     0.32126
     0.31549
     0.46570
     0.51769
     0.63324
     0.60435
     0.21727
    -0.12937
    -0.66088
    -1.14040
    -1.73546
    -1.79323
    -2.10521
    -2.31897
    -2.16298
    -2.06477
    -1.98966
    -2.21498
    -2.31319
    -1.96655
    -1.79323
    -1.75279
    -1.82212
    -1.61414
    -1.06529
    -0.69554
    -0.89197
    -0.67243
    -0.75909
    -0.58577
    -0.01382
    -0.30269
    -0.21025
    -0.21603
    -0.01382
     0.10173
     0.43103
     0.29815
    -0.04848
    -0.16403
     0.15372
     0.58702
     0.65057
     0.70257
     0.96255
     0.74301
     0.74879
     0.92210
     0.91633
     0.83545
     0.54080
     0.75456
     0.97988
     0.95677
     0.70257
     0.50614
     0.12484
     0.05551
    -0.19292
    -0.15825
     0.24038
    -0.14670
    -0.43556
    -0.50489
    -0.42401
    -0.37779
    -0.47023
    -0.59155
    -0.57422
    -0.40090
    -0.19292
    -0.11203
     0.07862
     0.05551
     0.26349
     0.19994
     0.56969
     0.45992
     0.40215
     0.44836
     0.43681
     0.43103
     0.33860
     0.26349
     0.30971
     0.30971
     0.32126
     0.25771
     0.19994
     0.26349
     0.26927
     0.17683
     0.06128
     0.25194
     0.00929
     0.18261
     0.25194
     0.35015
     0.16528
     0.16528
     0.14217
     0.36171
     0.31549
     0.25194
     0.14217
     0.15950
     0.24038
     0.12484
     0.28660
     0.41370
     0.03818
     0.16528
     0.17683
     0.19994
     0.18261
     0.02084
    -0.09470
     0.06706
     0.10750
     0.13639
     0.07284
    -0.08315
     0.18839
     0.03240
     0.00351
     0.09595
     0.04395
    -0.01382
     0.07284
     0.01507
    -0.00227
    -0.09470
     0.01507
     0.12484
     0.36748
     0.45414
     0.74879
     1.03765
     1.45362
     1.77715
     1.93313
     1.58072
     0.09595
    -0.81687
    -0.84575
    -0.42401
    -1.00174
    -0.99596
    -1.55636
    -1.36571
    -1.22706
    -2.30741
    -3.29534
    -4.32370
    -4.15616
    -2.90248
    -2.63094
    -2.95447
    -2.77538
    -3.11046
    -2.56162
    -1.55059
    -0.88619
    -0.90353
    -0.85731
    -0.96130
    -0.88042
    -0.79376
    -0.48756
    -0.28535
    -0.09470
    -0.25647
    -0.32580
    -0.22180
    -0.03693
    -0.22180
     0.05551
     0.26349
     0.43103
     0.62168
     0.66213
     0.69101
     0.39059
     0.52347
     0.72568
     0.79500
     0.88166
     0.77189
     0.89322
     0.67368
     1.02610
     0.76034
     0.58702
     0.70834
     0.82967
     0.95099
     0.76034
     0.69101
     0.67368
     0.84700
     0.93944
     1.02610
     0.89322
     0.63324
     0.66790
     0.71412
     0.88744
     0.87589
     0.29238
     0.23460
    -0.06004
    -0.06582
     0.04973
    -0.07159
    -0.31424
    -0.36624
    -0.11203
     0.11906
     0.02662
    -0.23336
    -0.56844
    -0.56844
    -0.34313
     0.15950
     0.09595
     0.19416
     0.23460
     0.28660
     0.41370
     0.36748
     0.27505
     0.30393
     0.39059
     0.47725
     0.32704
     0.47147
     0.35015
     0.35593
     0.25194
     0.59280
     0.51769
     0.33282
     0.43681
     0.26927
     0.43103
     0.40792
     0.33860
     0.43681
     0.29238
