# Supplementary material for: Software algorithm and hardware design for real-time implementation of new spectral estimator
Source: Biomed Eng Online. 2014 May 9;13:61. doi: 10.1186/1475-925X-13-61 (PMC4057578; doi:10.1186/1475-925X-13-61)
Supplement: Additional file 2 — txtfiles.zip. [file 1475-925X-13-61-S2.zip › FILE013.TXT]

     2.67598
     2.51749
     2.21811
     1.83069
     1.83069
     1.72502
     1.61936
     1.61936
     1.68980
     1.63697
     1.28477
     0.77407
     0.42186
     0.52752
     0.65079
     0.10488
    -0.72281
    -1.09263
    -1.09263
    -1.02218
    -0.95174
    -0.89891
    -0.63476
    -0.93413
    -1.21590
    -1.49766
    -1.18068
    -0.89891
    -0.91652
    -0.79325
    -0.72281
    -0.49388
    -0.37060
    -0.24733
    -0.35299
    -0.19450
     0.03443
    -0.03601
    -0.00079
     0.05204
    -0.03601
    -0.10645
    -0.08884
    -0.10645
    -0.07123
    -0.14167
    -0.14167
    -0.17689
    -0.10645
    -0.17689
    -0.30016
    -0.24733
    -0.22972
    -0.24733
    -0.14167
    -0.22972
    -0.30016
    -0.30016
    -0.38821
    -0.31777
    -0.40582
    -0.47627
    -0.54671
    -0.65237
    -0.68759
    -0.68759
    -0.75803
    -0.96935
    -0.75803
    -0.86369
    -0.89891
    -0.82847
    -0.93413
    -0.96935
    -1.03980
    -0.96935
    -0.88130
    -0.96935
    -0.88130
    -1.03980
    -0.88130
    -0.95174
    -0.84608
    -0.96935
    -0.79325
    -0.79325
    -0.84608
    -0.82847
    -0.75803
    -0.79325
    -0.79325
    -0.77564
    -0.70520
    -0.59954
    -0.52910
    -0.58193
    -0.59954
    -0.49388
    -0.54671
    -0.58193
    -0.47627
    -0.33538
    -0.40582
    -0.28255
    -0.26494
    -0.26494
    -0.28255
    -0.21211
    -0.22972
    -0.15928
    -0.03601
    -0.03601
    -0.07123
    -0.01840
     0.06965
    -0.03601
     0.08726
     0.14010
     0.15771
     0.14010
     0.17532
     0.26337
     0.19293
     0.06965
     0.14010
     0.15771
     0.24576
     0.21054
     0.15771
     0.03443
     0.03443
     0.01682
    -0.05362
    -0.05362
    -0.03601
    -0.10645
    -0.03601
    -0.14167
    -0.14167
    -0.22972
    -0.22972
    -0.21211
    -0.10645
    -0.14167
    -0.15928
    -0.19450
    -0.14167
    -0.10645
    -0.12406
    -0.03601
     0.10488
     0.05204
     0.17532
     0.31620
     0.33381
     0.42186
     0.40425
     0.45708
     0.50991
     0.68602
     0.79168
     0.79168
     0.73885
     0.70363
     0.54513
     0.56274
     0.43947
     0.01682
    -0.21211
    -0.26494
    -0.12406
    -0.21211
    -0.52910
    -0.81086
    -0.77564
    -1.07502
    -1.40961
    -1.39200
    -1.58571
    -1.12785
    -1.03980
    -1.12785
    -1.05741
    -1.11024
    -1.05741
    -0.82847
    -0.72281
    -0.44104
    -0.37060
    -0.26494
    -0.22972
    -0.15928
    -0.05362
     0.14010
     0.08726
     0.14010
     0.26337
     0.26337
     0.45708
     0.43947
     0.45708
     0.43947
     0.47469
     0.49230
     0.45708
     0.47469
     0.59796
     0.70363
     0.59796
     0.61557
     0.63318
     0.56274
     0.59796
     0.54513
     0.61557
     0.54513
     0.54513
     0.54513
     0.56274
     0.86212
     0.52752
     0.50991
     0.43947
     0.52752
     0.66840
     0.47469
     0.42186
     0.33381
     0.31620
     0.22815
     0.21054
     0.26337
     0.10488
    -0.01840
    -0.03601
     0.08726
    -0.00079
    -0.10645
    -0.17689
    -0.10645
    -0.07123
    -0.03601
     0.08726
     0.06965
     0.10488
     0.12249
     0.29859
     0.50991
     0.33381
     0.36903
     0.42186
     0.47469
     0.54513
     0.52752
     0.42186
     0.47469
     0.54513
     0.54513
     0.50991
     0.40425
     0.33381
     0.22815
    -0.00079
     0.14010
    -0.07123
    -0.05362
    -0.14167
    -0.14167
    -0.15928
    -0.15928
    -0.28255
    -0.30016
    -0.33538
    -0.31777
    -0.38821
    -0.37060
    -0.38821
    -0.40582
    -0.37060
    -0.14167
    -0.19450
    -0.26494
    -0.33538
    -0.28255
    -0.28255
    -0.28255
    -0.37060
    -0.38821
    -0.22972
    -0.17689
    -0.24733
    -0.28255
    -0.28255
    -0.26494
    -0.26494
    -0.19450
    -0.07123
    -0.07123
    -0.03601
    -0.00079
     0.10488
     0.19293
     0.05204
     0.05204
     0.05204
     0.12249
     0.22815
     0.29859
     0.19293
     0.05204
    -0.15928
    -0.14167
     0.17532
     0.31620
     0.08726
    -0.40582
    -0.81086
    -0.77564
    -0.56432
    -0.47627
    -0.30016
    -0.26494
    -0.45865
    -0.51149
    -0.51149
    -0.38821
    -0.45865
    -0.38821
    -0.14167
    -0.10645
    -0.07123
     0.01682
     0.10488
     0.10488
     0.24576
     0.14010
     0.17532
     0.19293
     0.26337
     0.24576
     0.28098
     0.24576
     0.03443
    -0.07123
     0.10488
     0.14010
     0.19293
     0.33381
     0.17532
     0.01682
    -0.07123
    -0.15928
    -0.05362
    -0.07123
    -0.03601
    -0.12406
    -0.28255
    -0.30016
    -0.44104
    -0.56432
    -0.56432
    -0.42343
    -0.37060
    -0.33538
    -0.28255
    -0.40582
    -0.47627
    -0.54671
    -0.54671
    -0.54671
    -0.44104
    -0.47627
    -0.35299
    -0.51149
    -0.37060
    -0.42343
    -0.61715
    -0.56432
    -0.52910
    -0.75803
    -0.75803
    -0.81086
    -0.68759
    -0.72281
    -0.63476
    -0.70520
    -0.66998
    -0.68759
    -0.54671
    -0.49388
    -0.59954
    -0.56432
    -0.58193
    -0.35299
    -0.33538
    -0.19450
    -0.26494
    -0.19450
    -0.17689
    -0.00079
     0.10488
     0.08726
     0.33381
     0.38664
     0.50991
     0.73885
     0.84451
     0.96778
     0.84451
     1.12627
     1.23193
     1.37282
     1.44326
     1.37282
     1.46087
     1.37282
     1.44326
     1.28477
     1.31999
     1.16149
     1.12627
     1.12627
     0.93256
     0.65079
     0.47469
     0.14010
     0.26337
     0.19293
    -0.05362
    -0.14167
    -0.37060
    -0.44104
    -0.49388
    -0.51149
    -0.68759
    -0.75803
    -0.82847
    -0.84608
    -0.84608
    -0.82847
    -0.88130
    -0.96935
    -0.75803
    -0.56432
    -0.66998
    -0.51149
    -0.49388
    -0.49388
    -0.38821
    -0.30016
    -0.26494
    -0.21211
    -0.07123
    -0.05362
     0.08726
     0.14010
     0.19293
     0.15771
     0.22815
     0.38664
     0.36903
     0.42186
     0.45708
     0.47469
     0.45708
     0.58035
     0.59796
     0.56274
     0.65079
     0.54513
     0.63318
     0.68602
     0.61557
     0.58035
     0.63318
     0.73885
     0.61557
     0.75646
     0.87973
     1.14388
     1.24955
     1.53131
     1.74263
     2.00679
     2.04201
     2.11245
     1.60175
     0.63318
    -0.14167
    -0.88130
    -1.56810
    -1.30395
    -0.96935
    -0.77564
    -1.12785
    -1.56810
    -2.07880
    -2.43101
    -2.50145
    -2.69516
    -2.43101
    -2.04358
    -1.79704
    -1.03980
    -0.79325
    -0.79325
    -0.89891
    -0.44104
    -0.07123
    -0.22972
    -0.35299
    -0.14167
    -0.07123
    -0.19450
    -0.33538
    -0.49388
    -0.33538
    -0.40582
    -0.40582
    -0.30016
    -0.19450
    -0.12406
    -0.10645
     0.19293
     0.42186
     0.28098
     0.24576
     0.10488
    -0.01840
    -0.05362
    -0.10645
    -0.17689
    -0.05362
     0.03443
     0.10488
     0.22815
     0.38664
     0.43947
     0.58035
     0.70363
     0.93256
     1.02061
     1.09105
     1.17910
     1.14388
     1.16149
     1.07344
     0.91495
     0.86212
     0.73885
     0.66840
     0.45708
     0.17532
     0.19293
    -0.00079
    -0.21211
    -0.40582
    -0.49388
    -0.54671
    -0.59954
    -0.59954
    -0.70520
    -0.70520
    -0.75803
    -0.68759
    -0.61715
    -0.58193
    -0.63476
    -0.70520
    -0.47627
    -0.42343
    -0.54671
    -0.38821
    -0.35299
    -0.28255
    -0.33538
    -0.28255
    -0.28255
    -0.33538
    -0.31777
    -0.26494
    -0.24733
    -0.21211
    -0.28255
    -0.26494
    -0.28255
    -0.22972
    -0.30016
    -0.37060
    -0.30016
    -0.37060
    -0.30016
    -0.40582
    -0.33538
    -0.37060
    -0.40582
    -0.47627
    -0.24733
    -0.21211
    -0.19450
    -0.24733
    -0.21211
    -0.21211
    -0.19450
    -0.17689
    -0.05362
    -0.01840
    -0.05362
     0.10488
     0.05204
     0.06965
     0.05204
     0.10488
     0.12249
     0.28098
     0.26337
     0.29859
     0.21054
     0.33381
     0.36903
     0.35142
     0.47469
     0.49230
     0.42186
     0.54513
     0.54513
     0.54513
     0.45708
     0.43947
     0.54513
     0.59796
     0.58035
     0.47469
     0.50991
     0.47469
     0.40425
     0.33381
     0.33381
     0.33381
     0.29859
     0.26337
     0.35142
     0.45708
     0.40425
     0.31620
     0.43947
     0.54513
     0.61557
     0.52752
     0.61557
     0.54513
     0.68602
     0.66840
     0.70363
     0.75646
     0.56274
     0.65079
     0.63318
     0.54513
     0.50991
     0.29859
     0.19293
     0.24576
     0.28098
     0.21054
     0.05204
    -0.05362
    -0.03601
    -0.07123
    -0.19450
    -0.08884
    -0.22972
    -0.24733
    -0.10645
    -0.22972
    -0.17689
    -0.22972
    -0.33538
    -0.24733
    -0.03601
    -0.19450
    -0.24733
    -0.26494
    -0.37060
    -0.28255
    -0.38821
    -0.22972
    -0.21211
    -0.38821
    -0.40582
    -0.35299
    -0.35299
    -0.40582
    -0.45865
    -0.47627
    -0.40582
    -0.47627
    -0.44104
    -0.58193
    -0.56432
    -0.49388
    -0.44104
    -0.37060
    -0.33538
    -0.47627
    -0.54671
    -0.35299
    -0.22972
    -0.12406
    -0.22972
    -0.30016
    -0.08884
     0.03443
     0.17532
     0.29859
     0.31620
     0.29859
     0.43947
     0.47469
     0.70363
     0.73885
     0.75646
     0.75646
     0.79168
     1.00300
     1.16149
     1.16149
     1.28477
     1.28477
     1.40804
     1.39043
     1.47848
     1.21432
     1.26716
     1.17910
     1.58414
     1.58414
     1.28477
     1.05583
     1.14388
     1.12627
     1.19671
     0.96778
     0.98539
     1.07344
     0.96778
     0.66840
     0.14010
    -0.08884
    -0.37060
    -0.65237
    -0.74042
    -0.77564
    -0.63476
    -0.96935
    -1.19829
    -1.53288
    -1.62094
    -1.77943
    -1.88509
    -1.79704
    -1.63855
    -1.67377
    -1.46244
    -1.35678
    -1.23351
    -1.16307
    -0.96935
    -0.70520
    -0.54671
    -0.49388
    -0.47627
    -0.33538
    -0.38821
    -0.35299
    -0.28255
    -0.26494
    -0.14167
    -0.14167
    -0.26494
    -0.40582
    -0.54671
    -0.58193
    -0.37060
    -0.30016
    -0.40582
    -0.54671
    -0.56432
    -0.51149
    -0.54671
    -0.44104
    -0.58193
    -0.40582
    -0.35299
    -0.24733
    -0.21211
    -0.17689
    -0.19450
    -0.24733
    -0.21211
     0.03443
     0.06965
     0.06965
    -0.01840
    -0.01840
     0.01682
     0.05204
     0.01682
    -0.00079
    -0.03601
     0.08726
     0.05204
     0.10488
     0.01682
    -0.01840
    -0.07123
     0.08726
     0.19293
     0.14010
     0.08726
    -0.01840
     0.12249
     0.05204
     0.10488
     0.10488
     0.05204
     0.14010
     0.17532
     0.17532
     0.12249
     0.10488
     0.01682
     0.06965
     0.21054
     0.17532
     0.05204
     0.05204
     0.05204
     0.05204
    -0.01840
    -0.03601
    -0.07123
    -0.07123
    -0.07123
    -0.05362
    -0.10645
    -0.24733
    -0.24733
    -0.28255
    -0.15928
    -0.08884
    -0.24733
    -0.21211
    -0.26494
    -0.30016
    -0.26494
    -0.37060
    -0.33538
    -0.37060
    -0.26494
    -0.30016
    -0.37060
    -0.52910
    -0.26494
    -0.44104
    -0.28255
    -0.19450
    -0.19450
    -0.21211
    -0.19450
    -0.10645
    -0.07123
     0.06965
    -0.01840
     0.12249
     0.12249
     0.26337
     0.19293
     0.26337
     0.14010
     0.03443
     0.15771
     0.22815
     0.08726
     0.06965
    -0.03601
     0.01682
     0.05204
    -0.00079
    -0.05362
    -0.12406
    -0.10645
    -0.07123
     0.01682
    -0.08884
    -0.03601
    -0.19450
    -0.10645
     0.01682
     1.31999
     3.15146
    -0.37060
    -0.58193
    -0.58193
     0.06965
     0.38664
     0.58035
     0.58035
     0.40425
     0.14010
     0.01682
    -0.19450
    -0.47627
    -0.63476
    -0.49388
    -0.45865
    -0.58193
    -0.54671
    -0.49388
    -0.47627
    -0.35299
    -0.30016
    -0.05362
    -0.05362
     0.08726
     0.08726
     0.14010
     0.19293
     0.38664
     0.26337
     0.47469
     0.56274
     0.70363
     0.79168
     0.66840
     0.66840
     0.77407
     0.77407
     0.96778
     1.03822
     1.31999
     1.42565
     1.74263
     1.76024
     1.97157
     1.72502
     1.93635
     2.16528
     2.14767
     1.44326
     1.46087
     0.68602
    -0.56432
    -0.66998
    -1.28634
    -1.63855
    -1.51527
    -2.13163
    -3.02976
    -4.49142
    -4.29770
    -3.78700
    -3.54046
    -3.20586
    -3.11781
    -2.83605
    -2.55428
    -2.20208
    -1.58571
    -0.93413
    -0.40582
     0.29859
     0.73885
     1.12627
     1.31999
     1.49609
     1.40804
     1.24955
     1.12627
     1.07344
     1.10866
     0.72124
     0.59796
     0.52752
     0.42186
     0.43947
     0.33381
     0.42186
     0.35142
     0.24576
     0.26337
     0.29859
     0.35142
     0.40425
     0.22815
     0.40425
     0.52752
     0.47469
     0.58035
     0.68602
     0.70363
     0.58035
     0.77407
     0.73885
     0.79168
     0.75646
     0.77407
     0.75646
     0.73885
     0.75646
     0.49230
     0.33381
     0.50991
     0.31620
     0.33381
     0.22815
     0.05204
    -0.15928
    -0.30016
    -0.33538
    -0.38821
    -0.47627
    -0.70520
    -0.72281
    -0.70520
    -0.81086
    -0.88130
    -0.98696
    -0.96935
    -0.95174
    -1.03980
    -0.88130
    -0.96935
    -0.95174
    -1.02218
    -0.96935
    -0.95174
    -0.84608
    -0.79325
    -0.88130
    -0.75803
    -0.74042
    -0.65237
    -0.79325
    -0.65237
    -0.51149
    -0.59954
    -0.58193
    -0.47627
    -0.47627
    -0.56432
    -0.59954
    -0.58193
    -0.49388
    -0.56432
    -0.51149
    -0.54671
    -0.52910
    -0.45865
    -0.59954
    -0.51149
    -0.51149
    -0.59954
    -0.44104
    -0.47627
    -0.51149
    -0.44104
    -0.49388
    -0.42343
    -0.35299
    -0.26494
    -0.26494
    -0.24733
    -0.22972
    -0.19450
    -0.21211
    -0.22972
    -0.21211
    -0.17689
    -0.17689
    -0.07123
    -0.12406
    -0.14167
    -0.14167
    -0.14167
     0.01682
    -0.03601
    -0.00079
    -0.10645
    -0.05362
     0.01682
     0.10488
     0.08726
     0.19293
     0.22815
     0.31620
     0.19293
     0.33381
     0.33381
     0.22815
     0.19293
     0.28098
     0.29859
     0.43947
     0.35142
     0.36903
     0.42186
     0.45708
     0.28098
     0.40425
     0.36903
     0.42186
     0.35142
     0.43947
     0.45708
     0.50991
     0.42186
     0.43947
     0.58035
     0.65079
     0.59796
     0.54513
     0.50991
     0.50991
     0.45708
     0.56274
     0.66840
     0.70363
     0.58035
     0.54513
     0.54513
     0.43947
     0.47469
     0.33381
     0.40425
     0.47469
     0.35142
     0.29859
     0.10488
     0.05204
     0.10488
     0.01682
     0.14010
    -0.01840
    -0.01840
     0.10488
     0.14010
     0.17532
    -0.00079
     0.01682
     0.15771
     0.24576
     0.33381
     0.36903
     0.49230
     0.47469
     0.72124
     0.61557
     0.79168
     0.91495
     0.96778
     1.19671
     1.37282
     1.60175
     1.76024
     1.77785
     1.91874
     2.25333
     2.44705
     2.53510
     2.72881
     2.92252
     2.95775
     3.09863
     3.59172
     3.66216
     3.39800
     3.20429
     2.83447
     2.46466
     1.98918
     1.63697
     1.30238
     1.12627
     0.87973
     0.52752
     0.10488
    -0.63476
    -1.16307
    -1.53288
    -1.81465
    -1.93792
    -2.04358
    -2.18447
    -2.13163
    -2.11402
    -1.99075
    -2.00836
    -1.95553
    -1.76182
    -1.55049
    -1.28634
    -1.21590
    -1.21590
    -1.09263
    -1.00457
    -0.96935
    -0.59954
    -0.58193
    -0.49388
    -0.31777
    -0.14167
     0.01682
     0.12249
     0.10488
     0.26337
     0.52752
     0.65079
     0.73885
     0.75646
     0.87973
     0.87973
     0.93256
     1.10866
     1.05583
     0.96778
     0.96778
     0.86212
     0.89734
     0.77407
     0.61557
     0.50991
     0.52752
     0.58035
     0.42186
     0.36903
     0.33381
     0.33381
     0.31620
     0.40425
     0.47469
     0.33381
     0.38664
     0.38664
     0.54513
     0.52752
     0.50991
     0.59796
     0.61557
     0.47469
     0.38664
     0.15771
    -0.08884
    -0.05362
    -0.15928
    -0.15928
    -0.01840
    -0.28255
    -0.49388
    -0.63476
    -0.65237
    -0.84608
    -0.88130
    -0.98696
    -0.88130
    -0.84608
    -0.81086
    -0.68759
    -0.72281
    -0.74042
    -0.77564
    -0.72281
    -0.54671
    -0.52910
    -0.49388
    -0.58193
    -0.51149
    -0.51149
    -0.38821
    -0.42343
    -0.47627
    -0.33538
    -0.33538
    -0.28255
    -0.21211
    -0.30016
    -0.33538
    -0.33538
    -0.26494
    -0.07123
    -0.17689
    -0.12406
    -0.14167
    -0.01840
    -0.03601
     0.03443
     0.03443
    -0.00079
     0.06965
     0.10488
     0.03443
     0.03443
    -0.00079
    -0.19450
     0.01682
     0.14010
    -0.03601
    -0.15928
    -0.31777
    -0.33538
    -0.35299
    -0.59954
    -0.66998
    -0.77564
    -0.72281
    -0.82847
    -1.00457
    -1.14546
    -1.19829
    -1.12785
    -1.05741
    -1.05741
    -1.05741
    -1.28634
    -1.56810
    -1.26873
    -0.88130
    -0.65237
    -0.72281
    -0.72281
    -0.66998
    -0.47627
    -0.45865
    -0.40582
    -0.30016
    -0.14167
    -0.07123
     0.17532
     0.40425
     0.31620
     0.17532
     0.05204
     0.06965
    -0.05362
    -0.21211
    -0.17689
    -0.31777
    -0.37060
    -0.22972
    -0.24733
    -0.28255
    -0.47627
    -0.70520
    -0.47627
    -0.37060
    -0.54671
    -0.35299
    -0.33538
    -0.10645
     0.06965
     0.36903
     0.54513
     0.80929
     0.77407
     0.91495
     1.14388
     1.02061
     0.95017
     0.79168
     0.75646
     0.93256
     0.66840
     0.17532
    -0.63476
    -0.91652
    -1.23351
    -1.35678
    -1.37439
    -1.49766
    -1.76182
    -2.09641
    -2.36057
    -2.36057
    -2.51906
    -2.48384
    -2.41340
    -2.06119
    -1.79704
    -1.53288
    -1.42722
    -1.23351
    -1.03980
    -0.89891
    -0.75803
    -0.52910
    -0.51149
    -0.47627
    -0.38821
    -0.30016
    -0.35299
    -0.44104
    -0.68759
    -0.72281
    -0.07123
    -0.15928
    -0.22972
    -0.30016
    -0.33538
    -0.17689
    -0.24733
    -0.12406
    -0.10645
    -0.00079
     0.05204
     0.12249
     0.28098
     0.17532
     0.17532
     0.31620
     0.49230
     0.52752
     0.54513
     0.58035
     0.54513
     0.52752
     0.63318
     0.70363
     0.75646
     0.80929
     0.77407
     0.91495
     1.10866
     1.03822
     0.93256
     0.93256
     1.12627
     1.16149
     1.28477
     1.23193
     1.19671
     1.14388
     1.14388
     1.16149
     1.17910
     1.14388
     1.12627
     0.98539
     0.98539
     0.98539
     0.89734
     0.66840
     0.79168
     0.73885
     0.61557
     0.75646
     0.52752
     0.63318
     0.56274
     0.52752
     0.54513
     0.59796
     0.61557
     0.66840
     0.63318
     0.70363
     0.82690
     0.59796
     0.66840
     0.84451
     0.86212
     0.89734
     0.84451
     0.82690
     0.89734
     0.87973
     0.95017
     0.93256
     1.12627
     1.07344
     1.09105
     1.12627
     1.23193
     1.17910
     1.16149
     1.24955
     1.23193
     1.33760
     1.28477
     1.46087
     1.14388
     0.66840
     0.35142
     0.59796
     0.58035
     0.59796
     0.36903
     0.05204
    -0.51149
    -1.02218
    -1.42722
    -1.72660
    -1.95553
    -1.70899
    -1.88509
    -2.13163
    -2.37818
    -2.65994
    -2.73038
    -2.85366
    -2.80083
    -2.80083
    -2.78322
    -2.62472
    -2.55428
    -2.51906
    -2.41340
    -2.25491
    -2.14924
    -2.02597
    -1.86748
    -1.79704
    -1.81465
    -1.77943
    -1.79704
    -1.65616
    -1.53288
    -1.51527
    -1.53288
    -1.42722
    -1.39200
    -1.32156
    -1.37439
    -1.30395
    -1.25112
    -1.32156
    -1.12785
    -1.12785
    -1.12785
    -1.26873
    -1.25112
    -1.19829
    -1.14546
    -1.05741
    -1.25112
    -1.21590
    -1.14546
    -1.11024
    -1.16307
    -1.14546
    -1.03980
    -1.05741
    -1.11024
    -1.02218
    -0.86369
    -0.86369
    -0.88130
    -0.82847
    -0.72281
    -0.65237
    -0.44104
    -0.37060
    -0.28255
    -0.28255
    -0.37060
    -0.52910
    -0.49388
    -0.44104
    -0.59954
    -0.44104
    -0.58193
    -0.51149
    -0.65237
    -0.61715
    -0.63476
    -0.58193
    -0.56432
    -0.75803
    -0.70520
    -0.63476
    -0.75803
    -0.70520
    -0.40582
    -0.30016
    -0.52910
    -0.68759
    -0.68759
    -0.63476
    -0.51149
    -0.42343
    -0.21211
    -0.28255
    -0.26494
    -0.10645
    -0.26494
    -0.49388
    -0.70520
    -0.89891
    -0.68759
    -0.59954
    -0.58193
    -0.49388
    -0.56432
    -0.84608
    -1.14546
    -1.26873
    -1.37439
    -1.35678
    -1.39200
    -1.40961
    -1.32156
    -1.28634
    -1.25112
    -1.25112
    -1.11024
    -1.05741
    -0.96935
    -0.86369
    -0.72281
    -0.59954
    -0.42343
    -0.30016
    -0.14167
     0.01682
    -0.21211
    -0.49388
    -0.86369
    -0.58193
    -0.31777
    -0.56432
    -0.66998
    -0.58193
    -0.65237
    -0.89891
    -0.89891
    -0.89891
    -0.96935
    -0.95174
    -1.00457
    -0.95174
    -0.77564
    -0.63476
    -0.58193
    -0.51149
    -0.40582
    -0.33538
    -0.26494
     0.01682
     0.17532
     0.08726
     0.15771
     0.24576
     0.29859
     0.35142
     0.52752
     0.56274
     0.77407
     0.82690
     0.98539
     1.09105
     1.23193
     1.30238
     1.30238
     1.23193
     1.03822
     0.98539
     0.89734
     1.19671
     1.56653
     1.37282
     1.03822
     0.68602
     0.66840
     0.43947
     0.33381
     0.28098
     0.38664
     0.10488
     0.10488
     0.12249
     0.28098
     0.29859
     0.28098
     0.26337
     0.28098
     0.38664
     0.61557
     0.66840
     0.77407
     0.89734
     1.00300
     1.17910
     1.14388
     1.05583
     0.84451
     0.87973
     0.98539
     0.91495
     0.75646
     0.72124
     0.66840
     0.72124
     0.61557
     0.45708
     0.40425
     0.45708
     0.45708
     0.58035
     0.56274
     0.63318
     0.72124
     0.84451
     0.93256
     0.66840
     0.26337
    -0.17689
    -0.37060
    -0.24733
     0.01682
     0.06965
    -0.26494
    -0.63476
    -0.91652
    -1.05741
    -1.09263
    -1.28634
    -1.30395
    -1.28634
    -1.03980
    -0.79325
    -0.65237
    -0.63476
    -0.47627
    -0.30016
    -0.28255
    -0.14167
    -0.01840
     0.10488
     0.33381
     0.38664
     0.38664
     0.33381
     0.17532
    -0.01840
     0.14010
     0.17532
     0.19293
    -0.00079
     0.01682
    -0.17689
    -0.12406
    -0.28255
    -0.33538
    -0.35299
    -0.40582
    -0.44104
    -0.35299
    -0.37060
    -0.42343
    -0.37060
    -0.44104
    -0.19450
    -0.22972
    -0.26494
    -0.28255
    -0.05362
    -0.00079
     0.06965
     0.06965
     0.17532
     0.42186
     0.63318
     0.84451
     1.21432
     1.24955
     1.28477
     0.91495
     0.73885
     1.05583
     1.14388
     1.12627
     0.98539
     0.84451
     0.61557
     0.40425
     0.05204
    -0.12406
    -0.10645
    -0.08884
    -0.26494
    -0.37060
    -0.35299
    -0.45865
    -0.47627
    -0.30016
    -0.26494
    -0.42343
    -0.28255
    -0.14167
     0.26337
     0.33381
     0.24576
     0.22815
     0.19293
     0.21054
     0.40425
     0.42186
     0.50991
     0.33381
     0.33381
     0.49230
     0.45708
     0.47469
     0.52752
     0.63318
     0.59796
     0.54513
     0.45708
     0.40425
     0.26337
     0.38664
     0.35142
     0.33381
     0.40425
     0.29859
     0.14010
     0.14010
     0.14010
     0.10488
     0.06965
     0.10488
     0.38664
     0.52752
     0.66840
     0.73885
     0.70363
     1.03822
     1.21432
     1.53131
     1.44326
     1.60175
     1.58414
     1.74263
     1.95396
     2.27094
     2.27094
     2.21811
     2.30616
     2.14767
     1.98918
     1.77785
     1.76024
     1.51370
     1.37282
     1.31999
     1.35521
     1.33760
     0.96778
     0.79168
     0.72124
     0.66840
     0.52752
     0.40425
     0.17532
    -0.19450
    -0.40582
    -0.63476
    -0.84608
    -0.89891
    -1.26873
    -1.32156
    -1.48005
    -1.81465
    -1.92031
    -2.09641
    -2.25491
    -2.39579
    -2.48384
    -2.53667
    -2.32535
    -2.16685
    -2.00836
    -1.70899
    -1.53288
    -1.46244
    -1.25112
    -1.02218
    -0.75803
    -0.66998
    -0.45865
    -0.44104
    -0.15928
    -0.03601
    -0.05362
     0.05204
     0.21054
     0.22815
     0.31620
     0.22815
     0.31620
     0.29859
     0.42186
     0.28098
     0.38664
     0.28098
     0.31620
     0.14010
     0.14010
     0.24576
     0.17532
     0.17532
     0.17532
     0.10488
     0.01682
    -0.05362
    -0.00079
     0.14010
    -0.01840
    -0.03601
     0.17532
     0.10488
     0.19293
     0.21054
     0.28098
     0.43947
     0.45708
     0.40425
     0.49230
     0.42186
     0.24576
    -0.15928
    -0.19450
    -0.14167
    -0.24733
    -0.33538
    -0.51149
    -0.61715
    -0.63476
    -0.66998
    -0.93413
    -0.84608
    -0.88130
    -0.79325
    -0.82847
    -0.66998
    -0.52910
    -0.35299
    -0.19450
    -0.00079
     0.36903
     0.50991
     0.49230
     0.63318
     0.66840
     0.77407
     0.72124
     0.77407
     0.77407
     0.86212
     1.00300
     1.26716
     1.28477
     1.17910
     1.40804
     1.30238
     1.47848
     1.35521
     1.10866
     0.82690
     0.73885
     0.70363
     0.49230
     0.49230
     0.42186
     0.21054
     0.06965
    -0.07123
    -0.37060
    -0.68759
    -0.88130
    -0.89891
    -0.88130
    -0.77564
    -0.79325
    -0.84608
    -0.65237
    -0.58193
    -0.59954
    -0.44104
    -0.33538
    -0.22972
    -0.12406
    -0.19450
    -0.00079
    -0.03601
    -0.01840
    -0.01840
     0.21054
     0.29859
     0.24576
     0.31620
     0.33381
     0.45708
     0.54513
     0.49230
     0.86212
     1.02061
     1.05583
     1.14388
     1.21432
     1.23193
     1.26716
     1.37282
     1.37282
     1.21432
     0.98539
     0.80929
     0.80929
     1.02061
     1.14388
     0.87973
     0.63318
     0.47469
     0.05204
    -0.14167
    -0.31777
    -0.26494
    -0.26494
    -0.10645
    -0.05362
    -0.00079
    -0.14167
    -0.19450
    -0.10645
    -0.17689
    -0.01840
     0.01682
     0.10488
     0.15771
     0.17532
     0.22815
     0.40425
     0.40425
     0.49230
     0.35142
     0.29859
     0.28098
     0.22815
     0.33381
     0.28098
     0.24576
     0.15771
     0.05204
    -0.07123
     0.03443
    -0.07123
    -0.12406
    -0.10645
    -0.10645
    -0.12406
    -0.30016
    -0.37060
    -0.30016
    -0.28255
    -0.21211
    -0.30016
    -0.26494
    -0.22972
    -0.22972
    -0.24733
    -0.21211
    -0.15928
    -0.22972
    -0.19450
    -0.07123
    -0.01840
    -0.10645
    -0.12406
    -0.05362
     0.05204
     0.06965
     0.10488
     0.10488
     0.10488
     0.17532
     0.19293
     0.28098
     0.24576
     0.17532
     0.19293
     0.28098
     0.36903
     0.38664
     0.29859
     0.14010
     0.17532
     0.03443
    -0.07123
    -0.08884
    -0.28255
    -0.28255
    -0.42343
    -0.63476
    -0.52910
    -0.61715
    -0.56432
    -0.61715
    -0.52910
    -0.59954
    -0.72281
    -0.70520
    -0.65237
    -0.49388
    -0.37060
    -0.28255
    -0.30016
    -0.26494
    -0.17689
    -0.44104
    -0.79325
    -0.33538
    -0.24733
    -0.26494
    -0.30016
    -0.45865
    -0.42343
    -0.30016
    -0.33538
    -0.21211
    -0.24733
    -0.21211
    -0.22972
    -0.10645
     0.14010
     0.08726
     0.14010
     0.40425
     0.59796
     0.93256
     1.10866
     1.14388
     1.19671
     1.05583
     0.73885
     0.24576
     0.36903
     0.45708
     0.40425
     0.38664
     0.38664
    -0.00079
    -0.19450
    -0.38821
    -0.75803
    -1.11024
    -1.32156
    -1.19829
    -1.09263
    -0.98696
    -1.16307
    -0.89891
    -0.86369
    -0.70520
    -0.51149
    -0.37060
    -0.22972
    -0.01840
     0.14010
     0.43947
     0.54513
     0.59796
     0.73885
     0.93256
     0.95017
     1.02061
     1.02061
     1.16149
     1.19671
     1.23193
     1.28477
     1.19671
     1.28477
     1.28477
     1.33760
     1.31999
     1.44326
     1.24955
     1.23193
     1.39043
     1.39043
     1.46087
     1.26716
     1.16149
     1.19671
     1.14388
     1.12627
     1.03822
     0.89734
     0.77407
     0.66840
     0.72124
     0.68602
     0.54513
     0.31620
     0.24576
     0.19293
     0.05204
    -0.01840
    -0.10645
    -0.08884
    -0.07123
    -0.10645
    -0.08884
    -0.17689
    -0.14167
    -0.40582
    -0.40582
    -0.21211
    -0.28255
    -0.35299
    -0.33538
    -0.26494
    -0.14167
    -0.21211
    -0.21211
    -0.26494
    -0.30016
    -0.38821
    -0.40582
    -0.37060
    -0.38821
    -0.40582
    -0.38821
    -0.19450
    -0.14167
    -0.26494
    -0.35299
    -0.21211
    -0.14167
    -0.14167
    -0.05362
     0.01682
     0.12249
     0.28098
     0.40425
     0.63318
     0.65079
     0.73885
     0.70363
     0.95017
     1.00300
     0.87973
     1.00300
     1.07344
     1.05583
     0.91495
     0.79168
     0.79168
     0.63318
     0.36903
     0.17532
    -0.07123
    -0.40582
    -0.63476
    -0.75803
    -0.81086
    -0.88130
    -0.96935
    -1.11024
    -1.30395
    -1.53288
    -1.53288
    -1.48005
    -1.55049
    -1.65616
    -1.67377
    -1.56810
    -1.37439
    -1.42722
    -1.46244
    -1.46244
    -1.37439
    -1.21590
    -1.25112
    -1.16307
    -1.21590
    -1.12785
    -1.00457
    -0.86369
    -0.77564
    -0.75803
    -0.75803
    -0.68759
    -0.54671
    -0.42343
    -0.49388
    -0.52910
    -0.68759
    -0.42343
    -0.40582
    -0.44104
    -0.47627
    -0.52910
    -0.49388
    -0.44104
    -0.44104
    -0.30016
    -0.26494
    -0.19450
    -0.12406
    -0.03601
     0.01682
     0.12249
     0.01682
     0.21054
     0.21054
     0.17532
     0.10488
     0.12249
     0.26337
     0.47469
     0.26337
     0.22815
     0.22815
     0.31620
     0.38664
     0.26337
     0.29859
     0.35142
     0.54513
     0.87973
     1.24955
     1.30238
     1.17910
     1.05583
     1.14388
     1.23193
     1.26716
     1.09105
     1.12627
     1.10866
     0.93256
     0.95017
     0.98539
     0.87973
     0.75646
     0.58035
     0.52752
     0.61557
     0.65079
     0.77407
     0.87973
     0.91495
     1.31999
     1.46087
     1.68980
     1.84830
     2.00679
     2.21811
     2.41183
     2.46466
     2.35899
     2.16528
     2.30616
     2.23572
     2.07723
     1.88352
     1.54892
     1.19671
     1.05583
     0.95017
     0.84451
     0.42186
     0.06965
    -0.17689
    -0.19450
    -0.72281
    -0.79325
    -1.33917
    -1.39200
    -1.55049
    -1.92031
    -1.76182
    -1.83226
    -1.97314
    -1.97314
    -2.11402
    -2.13163
    -2.14924
    -2.48384
    -2.32535
    -2.20208
    -2.02597
    -1.92031
    -1.86748
    -1.69138
    -1.44483
    -1.21590
    -1.30395
    -1.02218
    -0.89891
    -0.79325
    -0.70520
    -0.56432
    -0.40582
    -0.37060
    -0.08884
     0.06965
    -0.00079
     0.06965
     0.01682
     0.05204
     0.17532
     0.28098
     0.19293
     0.28098
     0.21054
     0.24576
     0.21054
     0.24576
     0.24576
     0.22815
     0.35142
     0.28098
     0.31620
     0.35142
     0.31620
     0.19293
     0.35142
     0.38664
     0.42186
     0.36903
     0.31620
     0.29859
     0.21054
     0.33381
     0.28098
     0.29859
     0.05204
     0.12249
     0.10488
     0.06965
     0.10488
     0.01682
     0.03443
     0.06965
    -0.00079
    -0.15928
    -0.08884
    -0.07123
    -0.17689
    -0.24733
    -0.14167
    -0.01840
    -0.30016
    -0.35299
    -0.19450
    -0.15928
    -0.14167
    -0.35299
    -0.33538
    -0.21211
    -0.21211
    -0.14167
    -0.10645
    -0.01840
    -0.01840
    -0.05362
    -0.01840
     0.15771
     0.14010
     0.22815
     0.17532
     0.19293
     0.33381
     0.26337
     0.21054
     0.19293
     0.36903
     0.49230
     0.72124
     0.72124
     0.91495
     0.98539
     0.79168
     0.49230
     0.10488
     0.24576
    -0.05362
    -0.86369
    -1.11024
    -0.95174
    -0.70520
    -0.44104
    -0.70520
    -1.14546
    -1.30395
    -1.48005
    -1.69138
    -1.56810
    -1.33917
    -0.98696
    -0.82847
    -0.61715
    -0.49388
    -0.22972
     0.06965
     0.42186
     0.50991
     0.65079
     0.70363
     0.70363
     0.79168
     0.89734
     0.95017
     0.96778
     1.14388
     1.14388
     1.37282
     1.33760
     0.96778
     0.40425
     0.38664
     0.47469
     0.24576
    -0.17689
    -0.15928
    -0.26494
    -0.44104
    -0.51149
    -0.89891
    -1.23351
    -1.33917
    -1.32156
    -1.18068
    -1.05741
    -1.00457
    -0.86369
    -0.72281
    -0.65237
    -0.44104
    -0.51149
    -0.17689
    -0.15928
    -0.08884
     0.12249
     0.29859
     0.33381
     0.31620
     0.38664
     0.50991
     0.63318
     0.80929
     0.75646
     0.77407
     0.77407
     0.82690
     0.82690
     0.95017
     0.93256
     0.79168
     0.86212
     0.89734
     0.79168
     0.56274
     0.52752
     0.35142
     0.38664
     0.26337
     0.22815
     0.10488
    -0.01840
    -0.10645
    -0.19450
    -0.28255
    -0.21211
    -0.30016
    -0.30016
    -0.21211
    -0.24733
    -0.30016
    -0.30016
    -0.40582
    -0.26494
    -0.21211
    -0.12406
    -0.05362
    -0.08884
    -0.10645
    -0.10645
    -0.05362
     0.10488
    -0.01840
    -0.05362
     0.01682
     0.06965
     0.05204
     0.03443
     0.10488
     0.06965
     0.19293
     0.19293
     0.12249
     0.21054
     0.14010
     0.14010
     0.08726
     0.19293
     0.24576
     0.15771
     0.14010
     0.14010
     0.08726
     0.03443
    -0.07123
    -0.12406
    -0.05362
    -0.00079
    -0.10645
    -0.17689
    -0.12406
    -0.15928
    -0.22972
    -0.10645
     0.05204
    -0.07123
     0.10488
     0.15771
     0.24576
     0.31620
     0.29859
     0.26337
     0.38664
     0.47469
     0.54513
     0.42186
     0.31620
     0.24576
     0.24576
     0.26337
     0.40425
     0.40425
     0.31620
     0.29859
     0.31620
     0.35142
     0.22815
     0.05204
    -0.08884
    -0.19450
    -0.26494
    -0.38821
    -0.61715
    -0.79325
    -0.77564
    -0.75803
    -0.79325
    -1.12785
    -1.40961
    -1.30395
    -1.35678
    -1.32156
    -1.35678
    -1.25112
    -1.18068
    -0.89891
    -0.65237
    -0.51149
    -0.26494
    -0.28255
    -0.08884
    -0.03601
     0.22815
     0.42186
     0.36903
     0.54513
     0.54513
     0.61557
     0.70363
     0.79168
     0.79168
     0.98539
     1.02061
     1.07344
     1.03822
     1.24955
     1.40804
     1.26716
     1.31999
     1.47848
     1.47848
     1.54892
     1.63697
     1.72502
     1.83069
     1.79546
     1.72502
     1.60175
     1.56653
     1.63697
     1.81308
     1.90113
     1.70741
     1.60175
     1.67219
     1.90113
     1.67219
     1.37282
     1.16149
     1.19671
     1.09105
     0.96778
     0.61557
     0.63318
     0.59796
     0.47469
     0.24576
     0.08726
    -0.17689
    -0.42343
    -0.58193
    -0.49388
    -0.47627
    -0.65237
    -0.72281
    -0.61715
    -0.56432
    -0.61715
    -0.61715
    -0.61715
    -0.54671
    -0.59954
    -0.59954
    -0.65237
    -0.75803
    -0.82847
    -0.91652
    -0.74042
    -0.56432
    -0.75803
    -0.74042
    -0.89891
    -0.88130
    -0.98696
    -1.03980
    -1.07502
    -1.05741
    -1.02218
    -1.00457
    -0.79325
    -0.95174
    -0.98696
    -1.03980
    -0.86369
    -0.75803
    -0.86369
    -0.88130
    -0.82847
    -0.77564
    -0.79325
    -0.72281
    -0.61715
    -0.66998
    -0.66998
    -0.56432
    -0.52910
    -0.51149
    -0.61715
    -0.49388
    -0.47627
    -0.45865
    -0.44104
    -0.37060
    -0.33538
    -0.31777
    -0.28255
    -0.24733
    -0.24733
    -0.22972
    -0.19450
    -0.14167
    -0.01840
    -0.17689
    -0.19450
    -0.08884
    -0.14167
    -0.01840
     0.01682
     0.03443
    -0.08884
    -0.01840
    -0.07123
     0.06965
     0.01682
    -0.00079
     0.01682
     0.10488
     0.24576
     0.17532
     0.17532
     0.12249
    -0.01840
     0.08726
     0.12249
     0.21054
     0.15771
     0.05204
     0.10488
     0.17532
     0.21054
     0.17532
     0.08726
     0.06965
     0.12249
     0.19293
     0.31620
     0.28098
     0.24576
     0.21054
     0.49230
     0.70363
     0.63318
     0.66840
     0.65079
     0.63318
     0.75646
     0.75646
     1.14388
     1.17910
     1.21432
     1.31999
     1.61936
     1.76024
     1.67219
     1.63697
     1.72502
     0.93256
    -0.05362
    -0.01840
     0.50991
     0.42186
     0.36903
     0.10488
     0.01682
    -0.31777
    -0.75803
    -0.96935
    -1.07502
    -1.19829
    -1.12785
    -1.03980
    -0.79325
    -0.65237
    -0.59954
    -0.52910
    -0.33538
    -0.24733
    -0.24733
    -0.26494
    -0.21211
    -0.24733
    -0.33538
    -0.31777
    -0.26494
    -0.14167
     0.03443
     0.12249
     0.15771
    -0.10645
    -0.42343
    -0.14167
     0.10488
     0.33381
     0.65079
     0.77407
     0.75646
     1.17910
     1.42565
     1.56653
     1.60175
     1.68980
     1.61936
     1.61936
     1.65458
     1.95396
     2.07723
     2.18289
     2.13006
     1.84830
     1.58414
     1.53131
     1.31999
     1.14388
     1.00300
     0.82690
     0.79168
     0.63318
     0.59796
     0.50991
     0.26337
     0.33381
     0.28098
     0.33381
     0.19293
     0.12249
     0.01682
    -0.00079
    -0.05362
    -0.00079
    -0.10645
    -0.12406
    -0.30016
    -0.28255
    -0.12406
    -0.30016
    -0.38821
    -0.51149
    -0.40582
    -0.47627
    -0.52910
    -0.47627
    -0.49388
    -0.58193
    -0.65237
    -0.58193
    -0.47627
    -0.47627
    -0.54671
    -0.49388
    -0.42343
    -0.52910
    -0.52910
    -0.51149
    -0.38821
    -0.52910
    -0.54671
    -0.33538
    -0.31777
    -0.37060
    -0.44104
    -0.30016
    -0.15928
    -0.21211
    -0.28255
    -0.28255
    -0.21211
    -0.17689
    -0.22972
    -0.14167
    -0.19450
    -0.12406
    -0.17689
    -0.17689
    -0.14167
    -0.14167
    -0.26494
    -0.14167
    -0.21211
    -0.14167
    -0.26494
    -0.22972
    -0.22972
    -0.28255
    -0.28255
    -0.49388
    -0.42343
    -0.52910
    -0.58193
    -0.54671
    -0.49388
    -0.61715
    -0.66998
    -0.72281
    -0.61715
    -0.63476
    -0.56432
    -0.52910
    -0.52910
    -0.51149
    -0.24733
    -0.30016
    -0.24733
    -0.15928
    -0.05362
     0.03443
     0.05204
    -0.01840
    -0.05362
    -0.14167
    -0.12406
    -0.01840
     0.06965
    -0.14167
    -0.19450
    -0.33538
    -0.31777
    -0.56432
    -0.59954
    -0.74042
    -0.72281
    -0.89891
    -0.88130
    -0.74042
    -0.66998
    -0.66998
    -0.89891
    -0.88130
    -0.77564
    -0.84608
    -0.72281
    -0.66998
    -0.63476
    -0.68759
    -0.52910
    -0.33538
    -0.40582
    -0.58193
    -0.56432
    -0.51149
    -0.49388
    -0.77564
    -0.65237
    -0.40582
    -0.17689
    -0.22972
    -0.31777
    -0.05362
    -0.30016
    -0.49388
    -0.49388
    -0.45865
    -0.52910
    -0.65237
    -0.61715
    -0.45865
    -0.38821
    -0.35299
    -0.42343
    -0.38821
    -0.77564
    -0.93413
    -0.86369
    -0.58193
    -0.44104
    -0.33538
    -0.28255
    -0.08884
    -0.05362
     0.03443
    -0.01840
     0.21054
     0.52752
     0.63318
     0.82690
     0.79168
     0.72124
     0.79168
     0.89734
     0.93256
     1.03822
     1.16149
     1.44326
     1.53131
     1.76024
     1.84830
     1.86591
     1.95396
     1.79546
     1.56653
     1.14388
     1.17910
     1.51370
     1.81308
     2.20050
     2.16528
     2.16528
     2.41183
     2.51749
     2.34138
     2.41183
     2.16528
     1.98918
     1.91874
     1.88352
     1.60175
     1.28477
     1.09105
     1.07344
     0.35142
     0.24576
     0.10488
    -0.33538
    -0.88130
    -1.25112
    -1.70899
    -1.58571
    -1.55049
    -1.84987
    -1.84987
    -1.76182
    -1.48005
    -1.28634
    -1.23351
    -1.18068
    -0.93413
    -0.84608
    -0.75803
    -0.75803
    -0.74042
    -0.72281
    -0.68759
    -0.49388
    -0.37060
    -0.54671
    -0.49388
    -0.38821
    -0.30016
    -0.33538
    -0.44104
    -0.44104
    -0.49388
    -0.44104
    -0.49388
    -0.37060
    -0.49388
    -0.45865
    -0.56432
    -0.56432
    -0.42343
    -0.49388
    -0.54671
    -0.51149
    -0.51149
    -0.45865
    -0.51149
    -0.56432
    -0.45865
    -0.40582
    -0.42343
    -0.38821
    -0.42343
    -0.42343
    -0.40582
    -0.42343
    -0.22972
    -0.24733
    -0.40582
    -0.21211
    -0.19450
    -0.10645
    -0.15928
    -0.22972
    -0.17689
    -0.12406
    -0.10645
    -0.05362
    -0.07123
    -0.21211
    -0.08884
    -0.14167
     0.01682
     0.06965
    -0.07123
    -0.14167
    -0.10645
    -0.03601
    -0.05362
    -0.03601
    -0.15928
    -0.07123
    -0.03601
     0.06965
     0.05204
    -0.08884
    -0.08884
    -0.12406
    -0.05362
     0.10488
     0.05204
    -0.10645
    -0.08884
    -0.01840
     0.08726
    -0.01840
    -0.03601
    -0.00079
     0.01682
     0.06965
     0.10488
     0.10488
     0.06965
     0.05204
     0.06965
     0.26337
     0.40425
     0.33381
     0.26337
     0.17532
     0.29859
     0.33381
     0.22815
     0.24576
     0.29859
     0.22815
     0.31620
     0.21054
     0.35142
     0.21054
     0.21054
     0.38664
     0.43947
     0.40425
     0.43947
     0.58035
     0.65079
     0.65079
     0.70363
     0.75646
     0.82690
     0.82690
     0.89734
     0.73885
     0.72124
     0.75646
     0.73885
     0.73885
     0.75646
     0.58035
     0.47469
     0.40425
     0.40425
     0.29859
     0.29859
     0.22815
     0.26337
     0.28098
     0.26337
     0.26337
    -0.07123
     0.05204
    -0.10645
    -0.07123
     0.01682
    -0.01840
    -0.08884
    -0.17689
    -0.17689
    -0.24733
    -0.10645
    -0.10645
    -0.21211
    -0.17689
     0.03443
     0.10488
     0.21054
     0.10488
     0.21054
     0.43947
     0.75646
     0.87973
     1.02061
     1.03822
     1.23193
     1.35521
     1.46087
     1.67219
     1.67219
     1.84830
     2.11245
     2.58793
     2.78164
     2.99297
     3.34517
     3.27473
     3.06341
     3.25712
     3.18668
     2.95775
     2.65837
     2.67598
     2.32377
     1.65458
     0.66840
     0.21054
     0.17532
    -0.00079
    -0.58193
    -0.66998
    -1.09263
    -1.69138
    -2.00836
    -2.27252
    -2.41340
    -2.44862
    -2.44862
    -2.51906
    -2.55428
    -2.76561
    -2.74800
    -2.67755
    -2.90649
    -2.85366
    -2.67755
    -2.55428
    -2.51906
    -2.71277
    -2.87127
    -2.60711
    -2.58950
    -2.44862
    -2.11402
    -1.79704
    -1.51527
    -1.21590
    -0.96935
    -0.68759
    -0.58193
    -0.35299
    -0.28255
    -0.10645
    -0.01840
    -0.17689
    -0.21211
    -0.05362
    -0.01840
    -0.12406
    -0.24733
    -0.30016
    -0.30016
    -0.38821
    -0.51149
    -0.44104
    -0.59954
    -0.66998
    -0.74042
    -0.70520
    -0.96935
    -1.05741
    -1.26873
    -1.26873
    -1.21590
    -1.16307
    -1.23351
    -1.32156
    -1.37439
    -1.40961
    -1.40961
    -1.37439
    -1.40961
    -1.37439
    -1.32156
    -1.30395
    -1.16307
    -1.23351
    -1.12785
    -1.23351
    -0.96935
    -0.89891
    -0.81086
    -0.66998
    -0.75803
    -0.70520
    -0.66998
    -0.56432
    -0.51149
    -0.42343
    -0.49388
    -0.51149
    -0.37060
    -0.24733
    -0.30016
    -0.45865
    -0.37060
    -0.28255
    -0.26494
    -0.24733
    -0.14167
    -0.26494
    -0.26494
    -0.24733
    -0.12406
     0.10488
     0.03443
    -0.00079
    -0.00079
     0.15771
     0.21054
     0.12249
     0.24576
     0.33381
     0.33381
     0.31620
     0.42186
     0.36903
     0.40425
     0.42186
     0.43947
     0.50991
     0.45708
     0.45708
     0.47469
     0.52752
     0.56274
     0.49230
     0.65079
     0.79168
     0.75646
     0.79168
     0.80929
     0.89734
     0.84451
     0.91495
     1.02061
     1.02061
     0.95017
     0.98539
     0.93256
     0.87973
     0.86212
     0.77407
     0.73885
     0.66840
     0.54513
     0.38664
     0.33381
     0.24576
     0.24576
     0.26337
     0.26337
     0.33381
     0.31620
     0.21054
     0.35142
     0.35142
     0.52752
     0.54513
     0.50991
     0.45708
     0.47469
     0.47469
     0.56274
     0.68602
     0.63318
     0.61557
     0.70363
     0.72124
     0.72124
     0.87973
     0.77407
     0.93256
     1.03822
     1.19671
     1.47848
     1.67219
     1.72502
     1.91874
     2.05962
     2.13006
     2.23572
     2.39422
     2.57032
     2.79925
     3.11624
     3.13385
     3.41561
     3.50366
     3.57411
     3.90870
     4.01436
     4.24330
     4.31374
     4.12003
     4.03197
     3.89109
     3.67977
     3.57411
     3.46844
     3.13385
     2.85208
     2.39422
     1.97157
     1.47848
     1.12627
     0.72124
     0.06965
    -0.10645
    -0.08884
    -0.45865
    -0.68759
    -0.74042
    -0.81086
    -0.84608
    -0.95174
    -0.75803
    -0.49388
    -0.54671
    -0.51149
    -0.58193
    -0.68759
    -0.88130
    -0.98696
    -1.02218
    -0.81086
    -0.75803
    -0.88130
    -0.88130
    -1.00457
    -1.16307
    -1.18068
    -1.25112
    -1.21590
    -1.00457
    -0.86369
    -0.95174
    -0.74042
    -0.51149
    -0.35299
    -0.40582
    -0.33538
    -0.37060
    -0.45865
    -0.30016
    -0.14167
    -0.22972
    -0.35299
    -0.45865
    -0.63476
    -0.59954
    -0.66998
    -0.77564
    -0.93413
    -0.96935
    -0.93413
    -1.00457
    -0.96935
    -0.98696
    -1.02218
    -1.07502
    -0.95174
    -0.86369
    -0.89891
    -0.95174
    -0.98696
    -0.81086
    -0.74042
    -0.63476
    -0.59954
    -0.68759
    -0.72281
    -0.74042
    -0.66998
    -0.56432
    -0.56432
    -0.72281
    -0.54671
    -0.54671
    -0.44104
    -0.59954
    -0.58193
    -0.59954
    -0.51149
    -0.61715
    -0.66998
    -0.74042
    -0.68759
    -0.66998
    -0.75803
    -0.56432
    -0.56432
    -0.59954
    -0.54671
    -0.58193
    -0.58193
    -0.61715
    -0.68759
    -0.56432
    -0.40582
    -0.33538
    -0.47627
    -0.33538
    -0.40582
    -0.30016
    -0.40582
    -0.30016
    -0.35299
    -0.33538
    -0.30016
    -0.22972
    -0.19450
    -0.24733
    -0.26494
    -0.07123
    -0.03601
    -0.01840
    -0.05362
    -0.07123
    -0.14167
    -0.07123
    -0.01840
     0.06965
     0.21054
     0.01682
    -0.00079
     0.01682
     0.15771
     0.22815
     0.12249
     0.10488
     0.10488
     0.06965
     0.19293
     0.22815
     0.05204
    -0.01840
     0.06965
     0.01682
     0.21054
     0.08726
     0.03443
    -0.01840
     0.05204
     0.05204
     0.12249
    -0.03601
    -0.10645
    -0.01840
     0.03443
     0.21054
     0.10488
    -0.05362
    -0.03601
    -0.00079
     0.08726
     0.33381
     0.12249
     0.05204
     0.21054
     0.68602
     0.68602
     1.02061
     0.87973
     0.19293
    -0.28255
    -0.31777
    -0.54671
    -0.63476
    -0.58193
    -0.91652
    -0.86369
    -1.00457
    -1.37439
    -1.63855
    -2.11402
    -2.51906
    -2.87127
    -2.95932
    -2.58950
    -2.27252
    -2.07880
    -2.13163
    -2.02597
    -2.00836
    -1.92031
    -1.83226
    -1.69138
    -1.39200
    -1.33917
    -1.16307
    -1.00457
    -0.95174
    -0.86369
    -0.75803
    -0.72281
    -0.63476
    -0.49388
    -0.37060
    -0.37060
    -0.26494
    -0.38821
    -0.22972
    -0.24733
    -0.07123
    -0.10645
    -0.17689
    -0.08884
    -0.07123
    -0.05362
    -0.00079
    -0.05362
    -0.14167
    -0.12406
    -0.00079
     0.05204
     0.05204
    -0.03601
    -0.05362
    -0.14167
     0.06965
     0.19293
     0.15771
     0.08726
     0.08726
     0.17532
     0.21054
     0.29859
     0.26337
     0.28098
     0.36903
     0.47469
     0.47469
     0.49230
     0.38664
     0.29859
     0.33381
     0.43947
     0.54513
     0.45708
     0.43947
     0.36903
     0.47469
     0.54513
     0.38664
     0.40425
     0.26337
     0.42186
     0.50991
     0.42186
     0.42186
     0.36903
     0.29859
     0.31620
     0.31620
     0.28098
     0.15771
     0.06965
    -0.03601
     0.10488
    -0.05362
    -0.03601
    -0.05362
    -0.07123
    -0.19450
    -0.14167
    -0.14167
    -0.19450
    -0.28255
    -0.10645
    -0.05362
    -0.07123
    -0.15928
    -0.14167
    -0.03601
    -0.07123
    -0.08884
    -0.05362
    -0.00079
     0.10488
    -0.03601
     0.06965
    -0.00079
    -0.07123
    -0.24733
    -0.01840
     0.05204
     0.05204
    -0.07123
     0.03443
    -0.05362
     0.01682
    -0.01840
     0.05204
    -0.03601
    -0.10645
     0.05204
    -0.03601
    -0.05362
    -0.05362
    -0.08884
    -0.14167
     0.01682
     0.06965
    -0.03601
    -0.14167
    -0.14167
    -0.10645
    -0.03601
    -0.03601
     0.01682
    -0.05362
     0.05204
     0.14010
     0.33381
     0.26337
     0.17532
     0.26337
     0.45708
     0.54513
     0.45708
     0.45708
     0.56274
     0.63318
     0.63318
     0.65079
     0.70363
     0.65079
     0.52752
     0.61557
     0.50991
     0.66840
     0.66840
     0.58035
     0.61557
     0.86212
     0.98539
     1.02061
     1.10866
     1.03822
     1.12627
     1.24955
     1.51370
     1.46087
     1.70741
     1.74263
     1.95396
     2.21811
     2.51749
     2.55271
     2.83447
     3.11624
     3.29234
     3.62694
     3.62694
     3.89109
     3.85587
     4.13764
     4.34896
     4.43701
     4.56028
     4.47223
     4.45462
     4.40179
     4.17286
     4.04958
     3.66216
     3.41561
     3.09863
     2.55271
     2.25333
     2.07723
     1.72502
     1.37282
     1.03822
     0.66840
     0.26337
    -0.08884
    -0.14167
    -0.30016
    -0.51149
    -0.88130
    -1.26873
    -1.25112
    -1.18068
    -1.28634
    -1.48005
    -1.56810
    -1.63855
    -1.79704
    -1.86748
    -1.83226
    -1.97314
    -1.99075
    -1.99075
    -1.86748
    -1.90270
    -1.93792
    -2.11402
    -2.00836
    -1.92031
    -1.84987
    -1.69138
    -1.67377
    -1.55049
    -1.49766
    -1.28634
    -1.09263
    -0.89891
    -0.86369
    -0.86369
    -0.72281
    -0.63476
    -0.45865
    -0.42343
    -0.38821
    -0.22972
    -0.21211
    -0.10645
    -0.03601
     0.03443
    -0.19450
    -0.17689
    -0.14167
    -0.07123
    -0.19450
    -0.17689
    -0.26494
    -0.21211
    -0.14167
    -0.19450
    -0.22972
    -0.28255
    -0.26494
    -0.40582
    -0.35299
    -0.28255
    -0.31777
    -0.33538
    -0.44104
    -0.42343
    -0.33538
    -0.44104
    -0.42343
    -0.47627
    -0.68759
    -0.63476
    -0.68759
    -0.63476
    -0.61715
    -0.72281
    -0.70520
    -0.70520
    -0.68759
    -0.72281
    -0.77564
    -0.66998
    -0.65237
    -0.65237
    -0.63476
    -0.56432
    -0.49388
    -0.35299
    -0.51149
    -0.33538
    -0.30016
    -0.26494
    -0.24733
    -0.21211
    -0.24733
    -0.24733
    -0.24733
    -0.24733
    -0.07123
    -0.14167
    -0.21211
    -0.19450
    -0.01840
    -0.01840
    -0.08884
    -0.07123
     0.05204
     0.10488
     0.19293
     0.33381
     0.38664
     0.21054
     0.28098
     0.56274
     0.77407
     1.12627
     1.24955
     1.46087
     1.44326
     1.26716
     1.30238
     0.68602
    -0.51149
    -1.03980
    -1.21590
    -1.99075
    -3.38197
    -4.05116
    -4.49142
    -4.59708
    -4.50903
    -4.70274
    -5.67131
    -7.27384
    -8.24241
    -7.94304
    -6.39333
    -5.86502
    -5.28388
    -4.68513
    -4.50903
    -3.69895
    -2.92410
    -2.34296
    -1.69138
    -1.32156
    -0.95174
    -0.42343
    -0.03601
     0.14010
     0.26337
     0.35142
     0.45708
     0.45708
     0.52752
     0.54513
     0.43947
     0.42186
     0.36903
     0.38664
     0.42186
     0.31620
     0.29859
     0.36903
     0.28098
     0.17532
     0.15771
     0.24576
     0.14010
    -0.00079
     0.06965
     0.05204
     0.03443
    -0.07123
    -0.14167
    -0.21211
    -0.15928
    -0.12406
    -0.00079
     0.17532
     0.36903
     0.50991
     0.68602
     0.84451
     1.05583
     1.24955
     1.51370
     1.86591
     1.91874
     1.98918
     2.16528
     2.35899
     2.42944
     2.28855
     2.23572
     2.32377
     2.42944
     2.34138
     2.05962
     1.86591
     1.68980
     1.47848
     1.28477
     1.26716
     1.16149
     0.96778
     0.80929
     0.95017
     0.80929
     0.72124
     0.58035
     0.35142
     0.52752
     0.50991
     0.49230
     0.43947
     0.40425
     0.38664
     0.33381
     0.49230
     0.52752
     0.40425
     0.33381
     0.38664
     0.54513
     0.50991
     0.49230
     0.40425
     0.49230
     0.58035
     0.65079
     0.63318
     0.52752
     0.45708
     0.50991
     0.50991
     0.61557
     0.50991
     0.40425
     0.43947
     0.43947
     0.54513
     0.49230
     0.35142
     0.36903
     0.43947
     0.40425
     0.40425
     0.29859
     0.24576
     0.29859
     0.17532
     0.24576
     0.35142
     0.22815
     0.28098
     0.19293
     0.22815
     0.14010
     0.12249
     0.08726
     0.15771
     0.19293
     0.15771
     0.24576
     0.15771
     0.10488
     0.05204
     0.06965
     0.08726
     0.03443
    -0.07123
    -0.08884
    -0.03601
    -0.08884
    -0.14167
    -0.19450
    -0.08884
    -0.05362
    -0.10645
    -0.15928
    -0.21211
    -0.24733
    -0.31777
    -0.19450
    -0.07123
    -0.10645
    -0.17689
    -0.14167
    -0.10645
    -0.05362
    -0.00079
    -0.22972
    -0.14167
    -0.19450
    -0.01840
    -0.10645
    -0.22972
    -0.22972
    -0.22972
    -0.17689
    -0.01840
    -0.03601
    -0.21211
    -0.21211
    -0.14167
    -0.19450
    -0.10645
    -0.19450
    -0.10645
     0.01682
    -0.05362
     0.08726
     0.03443
     0.05204
    -0.07123
    -0.07123
     0.14010
     0.21054
     0.06965
     0.10488
     0.01682
     0.10488
     0.26337
     0.24576
     0.21054
     0.22815
     0.17532
     0.17532
     0.26337
     0.28098
     0.33381
     0.26337
     0.35142
     0.52752
     0.52752
     0.50991
     0.42186
     0.49230
     0.38664
     0.31620
     0.33381
     0.47469
     0.47469
     0.54513
     0.59796
     0.31620
     0.17532
    -0.14167
    -0.33538
    -0.10645
    -0.10645
    -0.35299
    -0.49388
    -0.70520
    -1.53288
    -2.07880
    -3.20586
    -4.19204
    -3.76939
    -2.32535
    -2.14924
    -2.50145
    -2.81844
    -3.36436
    -3.41719
    -3.25869
    -3.47002
    -3.06498
    -2.53667
    -2.09641
    -1.55049
    -0.98696
    -0.51149
    -0.33538
    -0.56432
    -0.38821
    -0.33538
    -0.21211
    -0.17689
    -0.08884
    -0.01840
     0.36903
     0.38664
     0.33381
     0.31620
     0.24576
     0.52752
     0.49230
     0.47469
     0.61557
     0.59796
     0.66840
     0.66840
     0.72124
     0.77407
     0.66840
     0.50991
     0.52752
     0.63318
     0.59796
     0.56274
     0.43947
     0.35142
     0.33381
     0.29859
     0.31620
     0.29859
     0.21054
     0.14010
     0.19293
     0.24576
     0.06965
     0.06965
    -0.03601
     0.19293
     0.12249
     0.08726
    -0.01840
     0.14010
    -0.01840
     0.01682
    -0.10645
     0.01682
    -0.05362
     0.03443
     0.06965
     0.12249
     0.10488
     0.10488
     0.08726
     0.22815
     0.29859
     0.36903
     0.28098
     0.35142
     0.38664
     0.52752
     0.50991
     0.73885
     0.73885
     0.86212
     0.93256
     0.98539
     1.00300
     1.00300
     0.79168
     0.93256
     1.07344
     0.93256
     0.77407
     0.75646
     0.70363
     0.63318
     0.56274
     0.38664
     0.28098
    -0.01840
    -0.14167
    -0.35299
    -0.45865
    -0.47627
    -0.66998
    -0.72281
    -0.66998
    -0.79325
    -0.82847
    -0.96935
    -1.11024
    -1.16307
    -0.98696
    -0.96935
    -0.91652
    -0.91652
    -0.86369
    -0.63476
    -0.52910
    -0.51149
    -0.58193
    -0.51149
    -0.21211
    -0.19450
    -0.10645
    -0.05362
     0.10488
     0.05204
     0.15771
     0.19293
     0.38664
     0.35142
     0.38664
     0.38664
     0.40425
     0.54513
     0.47469
     0.43947
     0.52752
     0.58035
     0.59796
     0.65079
     0.61557
     0.56274
     0.63318
     0.61557
     0.65079
     0.65079
     0.70363
     0.68602
     0.56274
     0.54513
     0.66840
     0.50991
     0.56274
     0.59796
     0.43947
     0.42186
     0.36903
     0.33381
     0.31620
     0.35142
     0.14010
     0.29859
     0.29859
     0.24576
     0.19293
     0.17532
     0.19293
     0.05204
    -0.00079
     0.19293
     0.17532
     0.17532
     0.19293
     0.14010
     0.15771
     0.17532
     0.17532
     0.17532
     0.10488
     0.06965
     0.12249
     0.10488
     0.17532
     0.10488
    -0.00079
     0.14010
     0.17532
     0.12249
     0.22815
     0.01682
     0.10488
    -0.01840
     0.05204
    -0.03601
     0.10488
     0.15771
     0.14010
     0.17532
     0.17532
     0.22815
     0.10488
     0.24576
     0.31620
     0.33381
     0.45708
     0.47469
     0.50991
     0.45708
     0.54513
     0.66840
     0.80929
     0.82690
     0.86212
     0.82690
     0.87973
     1.03822
     1.00300
     1.16149
     1.28477
     1.30238
     1.37282
     1.51370
     1.63697
     1.49609
     1.46087
     1.33760
     1.44326
     1.47848
     1.28477
     0.96778
     0.59796
     0.33381
    -0.00079
    -0.15928
    -0.56432
    -1.86748
    -2.16685
    -2.34296
    -2.64233
    -2.76561
    -2.67755
    -2.73038
    -2.60711
    -2.58950
    -2.62472
    -2.02597
    -1.42722
    -1.83226
    -1.63855
    -1.33917
    -0.37060
     0.01682
     0.06965
     0.35142
     0.50991
     0.91495
     0.93256
     0.45708
     0.35142
     0.24576
     0.10488
    -0.15928
    -0.03601
     0.06965
     0.05204
    -0.12406
    -0.12406
    -0.12406
    -0.10645
    -0.08884
     0.05204
    -0.00079
    -0.01840
    -0.07123
     0.21054
     0.35142
     0.38664
     0.26337
     0.22815
     0.14010
     0.12249
     0.01682
    -0.00079
     0.05204
    -0.00079
    -0.07123
    -0.07123
    -0.10645
    -0.30016
    -0.52910
    -0.52910
    -0.47627
    -0.35299
    -0.44104
    -0.56432
    -0.51149
    -0.58193
    -0.56432
    -0.58193
    -0.38821
    -0.49388
    -0.61715
    -0.44104
    -0.38821
    -0.40582
    -0.61715
    -0.56432
    -0.51149
    -0.44104
    -0.40582
    -0.37060
    -0.44104
    -0.49388
    -0.38821
    -0.40582
    -0.24733
    -0.26494
    -0.24733
    -0.26494
    -0.10645
    -0.14167
    -0.07123
    -0.12406
    -0.10645
     0.03443
     0.08726
     0.10488
     0.08726
    -0.03601
     0.06965
    -0.08884
     0.05204
     0.10488
    -0.01840
    -0.01840
     0.01682
     0.01682
     0.01682
     0.05204
     0.06965
     0.01682
     0.05204
     0.06965
     0.06965
    -0.00079
    -0.00079
     0.01682
    -0.00079
     0.08726
     0.06965
     0.10488
     0.08726
     0.10488
     0.14010
     0.06965
    -0.00079
     0.03443
     0.17532
     0.15771
     0.10488
     0.14010
     0.14010
     0.14010
     0.21054
     0.24576
     0.21054
     0.15771
     0.19293
     0.29859
     0.42186
     0.22815
     0.28098
     0.29859
     0.35142
     0.47469
     0.54513
     0.43947
     0.38664
     0.42186
     0.43947
     0.52752
     0.79168
     0.59796
     0.47469
     0.58035
     0.59796
     0.65079
     0.54513
     0.47469
     0.47469
     0.52752
     0.54513
     0.45708
     0.40425
     0.33381
     0.22815
     0.33381
     0.40425
     0.36903
     0.22815
     0.17532
     0.22815
     0.22815
     0.26337
     0.14010
     0.22815
     0.24576
     0.28098
     0.38664
     0.24576
     0.24576
     0.22815
     0.26337
     0.47469
     0.43947
     0.38664
     0.42186
     0.40425
     0.47469
     0.50991
     0.49230
     0.54513
     0.47469
     0.54513
     0.54513
     0.50991
     0.33381
     0.38664
     0.36903
     0.61557
     0.52752
     0.38664
     0.38664
     0.35142
     0.45708
     0.26337
     0.08726
     0.08726
     0.10488
     0.31620
     0.17532
     0.29859
     0.24576
     0.01682
    -0.07123
     0.26337
     0.33381
     0.42186
     0.58035
     0.56274
     0.47469
     0.38664
     0.36903
     0.79168
     0.93256
     1.19671
     1.24955
     1.14388
     0.93256
     0.54513
     0.10488
     0.17532
     0.12249
    -0.03601
    -0.12406
    -0.17689
    -0.24733
    -0.42343
    -0.56432
    -0.81086
    -0.72281
    -1.00457
    -0.93413
    -0.89891
    -0.70520
    -0.66998
    -0.44104
    -0.07123
     0.28098
     0.29859
     0.31620
     0.31620
     0.40425
     0.50991
     0.63318
     0.75646
     0.77407
     0.68602
     0.75646
     0.79168
     0.82690
     0.75646
     0.56274
     0.40425
     0.47469
     0.45708
     0.31620
     0.31620
     0.21054
     0.31620
     0.15771
     0.14010
     0.17532
     0.19293
     0.08726
     0.08726
     0.05204
     0.05204
     0.03443
    -0.03601
     0.08726
     0.05204
     0.01682
    -0.00079
    -0.05362
    -0.00079
    -0.05362
    -0.21211
    -0.28255
    -0.40582
    -0.37060
    -0.49388
    -0.51149
    -0.59954
    -0.68759
    -0.88130
    -0.91652
    -0.96935
    -1.09263
    -1.25112
    -1.46244
    -1.62094
    -1.56810
    -1.63855
    -1.69138
    -1.77943
    -1.90270
    -1.86748
    -2.18447
    -2.50145
    -2.39579
    -2.36057
    -2.51906
    -2.44862
    -2.50145
    -2.53667
    -2.60711
    -2.60711
    -2.62472
    -2.48384
    -2.41340
    -2.46623
    -2.34296
    -2.09641
    -1.93792
    -1.65616
    -1.44483
    -1.40961
    -1.49766
    -1.21590
    -0.96935
    -0.95174
    -0.82847
    -0.98696
    -0.84608
    -0.79325
    -1.12785
    -1.23351
    -1.00457
    -0.79325
    -0.82847
    -0.84608
    -1.02218
    -1.40961
    -1.72660
    -1.72660
    -1.46244
    -1.21590
    -1.03980
    -0.91652
    -0.88130
    -0.75803
    -0.49388
    -0.26494
    -0.10645
    -0.00079
     0.10488
     0.14010
     0.26337
     0.61557
     0.61557
     0.42186
     0.31620
    -0.17689
    -0.51149
    -0.40582
    -0.52910
    -0.74042
    -1.09263
    -1.42722
    -1.60332
    -1.81465
    -1.92031
    -2.04358
    -1.97314
    -1.86748
    -1.83226
    -1.76182
    -1.39200
    -1.30395
    -1.07502
    -0.89891
    -0.70520
    -0.58193
    -0.49388
    -0.33538
    -0.24733
    -0.10645
    -0.00079
    -0.00079
    -0.01840
     0.01682
     0.08726
    -0.08884
     0.08726
     0.21054
     0.10488
     0.08726
     0.06965
     0.14010
     0.14010
     0.19293
     0.08726
     0.01682
     0.06965
     0.05204
     0.03443
     0.01682
    -0.07123
    -0.08884
    -0.21211
    -0.08884
    -0.15928
    -0.17689
    -0.24733
    -0.24733
    -0.31777
    -0.33538
    -0.42343
    -0.24733
    -0.07123
     0.01682
     0.15771
     0.35142
     0.61557
     0.66840
     0.77407
     1.03822
     1.16149
     1.47848
     1.77785
     1.72502
     1.58414
     1.67219
     1.88352
     2.02440
     1.93635
     1.67219
     1.46087
     1.26716
     1.17910
     0.96778
     0.75646
     0.65079
     0.56274
     0.40425
     0.14010
     0.14010
     0.01682
    -0.12406
    -0.17689
    -0.28255
    -0.21211
    -0.24733
    -0.31777
    -0.40582
    -0.28255
    -0.35299
    -0.54671
    -0.42343
    -0.37060
    -0.51149
    -0.51149
    -0.40582
    -0.35299
    -0.40582
    -0.28255
    -0.19450
    -0.14167
    -0.07123
     0.08726
     0.14010
     0.31620
     0.42186
     0.50991
     0.45708
     0.58035
     0.63318
     0.63318
     0.61557
     0.54513
     0.56274
     0.45708
     0.54513
     0.58035
     0.45708
     0.38664
     0.12249
     0.06965
    -0.01840
    -0.03601
    -0.07123
    -0.03601
    -0.10645
    -0.00079
    -0.01840
    -0.00079
    -0.00079
    -0.01840
    -0.03601
    -0.03601
     0.05204
     0.08726
     0.06965
     0.06965
     0.17532
     0.08726
     0.01682
     0.14010
     0.12249
     0.08726
     0.12249
     0.06965
     0.15771
     0.14010
    -0.01840
    -0.00079
     0.10488
     0.15771
     0.08726
    -0.03601
    -0.03601
    -0.05362
    -0.19450
    -0.12406
    -0.10645
    -0.21211
    -0.17689
    -0.22972
    -0.21211
    -0.21211
    -0.33538
    -0.31777
    -0.37060
    -0.22972
    -0.21211
    -0.26494
    -0.21211
    -0.24733
    -0.19450
    -0.12406
    -0.07123
    -0.05362
    -0.10645
    -0.10645
    -0.05362
    -0.05362
    -0.14167
    -0.14167
    -0.14167
    -0.05362
    -0.07123
    -0.17689
    -0.12406
    -0.17689
    -0.15928
    -0.35299
    -0.14167
    -0.21211
    -0.30016
    -0.28255
    -0.28255
    -0.22972
    -0.26494
    -0.38821
    -0.21211
    -0.24733
    -0.22972
    -0.28255
    -0.28255
    -0.33538
    -0.17689
    -0.42343
    -0.21211
    -0.22972
    -0.22972
    -0.22972
    -0.12406
    -0.07123
    -0.14167
    -0.14167
    -0.15928
    -0.07123
    -0.00079
     0.10488
     0.03443
     0.10488
     0.14010
     0.22815
     0.54513
     0.50991
     0.14010
    -0.03601
     0.15771
     0.08726
    -0.10645
    -0.44104
    -0.58193
    -0.45865
    -0.30016
    -0.19450
    -0.49388
    -0.89891
    -1.05741
    -0.89891
    -0.88130
    -0.63476
    -0.68759
    -0.79325
    -0.74042
    -0.82847
    -0.52910
    -0.33538
    -0.26494
    -0.19450
    -0.14167
     0.01682
    -0.05362
    -0.00079
     0.08726
     0.47469
     0.65079
     0.91495
     1.14388
     0.93256
     0.89734
     1.09105
     1.16149
     1.47848
     1.44326
     0.98539
     0.52752
     0.31620
     0.26337
     0.24576
    -0.07123
    -0.52910
    -0.75803
    -0.82847
    -1.00457
    -1.33917
    -1.40961
    -1.39200
    -1.42722
    -1.32156
    -1.26873
    -1.26873
    -0.95174
    -0.81086
    -0.58193
    -0.44104
    -0.37060
    -0.28255
    -0.26494
    -0.10645
    -0.00079
     0.03443
    -0.07123
    -0.07123
    -0.01840
    -0.01840
    -0.03601
    -0.12406
    -0.07123
     0.03443
     0.08726
    -0.01840
     0.06965
     0.05204
     0.14010
     0.10488
     0.33381
     0.29859
     0.17532
     0.05204
     0.14010
     0.24576
     0.10488
     0.10488
     0.15771
     0.08726
     0.21054
     0.22815
     0.22815
     0.10488
     0.08726
     0.03443
     0.26337
     0.40425
     0.35142
     0.52752
     0.61557
     0.79168
     0.79168
     0.82690
     0.82690
     1.00300
     1.07344
     1.09105
     1.07344
     0.96778
     0.91495
     0.66840
     0.73885
     0.72124
     0.49230
     0.42186
     0.31620
     0.12249
    -0.03601
    -0.24733
    -0.30016
    -0.38821
    -0.51149
    -0.45865
    -0.51149
    -0.56432
    -0.58193
    -0.75803
    -0.68759
    -0.63476
    -0.61715
    -0.66998
    -0.66998
    -0.61715
    -0.63476
    -0.58193
    -0.54671
    -0.63476
    -0.58193
    -0.47627
    -0.40582
    -0.51149
    -0.49388
    -0.44104
    -0.42343
    -0.22972
    -0.19450
    -0.14167
    -0.17689
    -0.03601
    -0.01840
     0.01682
     0.08726
     0.28098
     0.29859
     0.33381
     0.47469
     0.47469
     0.65079
     0.59796
     0.54513
     0.70363
     0.80929
     0.73885
     0.65079
     0.70363
     0.63318
     0.59796
     0.66840
     0.54513
     0.47469
     0.35142
     0.26337
     0.10488
    -0.07123
    -0.10645
    -0.21211
    -0.35299
    -0.24733
    -0.33538
    -0.51149
    -0.58193
    -0.61715
    -0.66998
    -0.65237
    -0.61715
    -0.63476
    -0.61715
    -0.61715
    -0.47627
    -0.44104
    -0.35299
    -0.40582
    -0.37060
    -0.01840
     0.03443
     0.03443
     0.08726
     0.21054
     0.31620
     0.35142
     0.54513
     0.68602
     0.50991
     0.75646
     0.84451
     0.86212
     0.87973
     0.87973
     0.77407
     0.96778
     0.80929
     0.63318
     0.70363
     0.68602
     0.52752
     0.40425
     0.38664
     0.36903
     0.19293
    -0.01840
    -0.07123
    -0.10645
    -0.21211
    -0.17689
    -0.30016
    -0.21211
    -0.15928
    -0.10645
     0.05204
    -0.01840
    -0.00079
     0.10488
     0.17532
     0.31620
     0.29859
     0.33381
     0.54513
     0.66840
     0.80929
     0.89734
     0.80929
     1.00300
     1.17910
     1.19671
     1.10866
     1.30238
     1.54892
     1.44326
     1.58414
     1.58414
     1.81308
     1.88352
     1.98918
     1.81308
     1.51370
     1.31999
     1.09105
     0.93256
     1.14388
     0.98539
     0.96778
     0.75646
     0.66840
     0.38664
     0.24576
     0.22815
     0.14010
     0.05204
     0.10488
     0.14010
     0.15771
     0.14010
     0.22815
     0.15771
     0.33381
     0.26337
     0.21054
     0.08726
    -0.00079
    -0.12406
    -0.28255
    -0.24733
    -0.21211
    -0.21211
    -0.21211
    -0.33538
    -0.37060
    -0.33538
    -0.35299
    -0.38821
    -0.47627
    -0.33538
    -0.35299
    -0.30016
    -0.22972
    -0.17689
    -0.07123
    -0.14167
    -0.21211
    -0.24733
    -0.33538
    -0.45865
    -0.33538
    -0.19450
    -0.21211
    -0.22972
    -0.30016
    -0.19450
    -0.22972
    -0.33538
    -0.22972
    -0.10645
    -0.19450
    -0.22972
    -0.05362
    -0.05362
    -0.01840
    -0.00079
    -0.12406
     0.01682
    -0.05362
    -0.08884
    -0.07123
     0.14010
     0.12249
     0.14010
     0.10488
     0.14010
     0.08726
     0.06965
     0.05204
     0.08726
     0.21054
     0.21054
     0.06965
     0.03443
     0.12249
     0.08726
    -0.10645
     0.03443
    -0.05362
    -0.15928
    -0.14167
    -0.24733
    -0.28255
    -0.35299
    -0.42343
    -0.35299
    -0.30016
    -0.31777
    -0.38821
    -0.44104
    -0.42343
    -0.44104
    -0.59954
    -0.56432
    -0.49388
    -0.51149
    -0.61715
    -0.59954
    -0.56432
    -0.70520
    -0.77564
    -0.70520
    -0.66998
    -0.66998
    -0.63476
    -0.77564
    -0.75803
    -0.70520
    -0.74042
    -0.61715
    -0.58193
    -0.54671
    -0.61715
    -0.54671
    -0.52910
    -0.49388
    -0.52910
    -0.44104
    -0.22972
    -0.31777
    -0.30016
    -0.30016
    -0.30016
    -0.10645
    -0.14167
    -0.21211
    -0.07123
    -0.07123
     0.03443
     0.05204
     0.05204
    -0.14167
    -0.24733
    -0.17689
    -0.00079
     0.05204
     0.15771
     0.19293
     0.08726
     0.05204
    -0.19450
    -0.26494
    -0.21211
     0.22815
     0.54513
     0.59796
     0.26337
     0.03443
    -0.49388
    -0.74042
    -0.89891
    -0.74042
    -0.66998
    -0.88130
    -1.09263
    -1.53288
    -1.92031
    -2.04358
    -2.18447
    -2.29013
    -2.20208
    -1.83226
    -1.88509
    -1.76182
    -1.81465
    -1.83226
    -1.93792
    -1.92031
    -1.58571
    -1.55049
    -1.42722
    -1.39200
    -1.32156
    -1.11024
    -1.11024
    -0.98696
    -1.25112
    -1.23351
    -1.25112
    -1.18068
    -1.14546
    -1.05741
    -1.03980
    -0.93413
    -0.72281
    -0.65237
    -0.49388
    -0.56432
    -0.63476
    -0.58193
    -0.61715
    -0.45865
    -0.51149
    -0.63476
    -0.66998
    -0.58193
    -0.59954
    -0.61715
    -0.79325
    -0.65237
    -0.65237
    -0.59954
    -0.56432
    -0.72281
    -0.72281
    -0.68759
    -0.70520
    -0.58193
    -0.61715
    -0.61715
    -0.65237
    -0.54671
    -0.44104
    -0.40582
    -0.42343
    -0.40582
    -0.28255
    -0.24733
    -0.17689
    -0.07123
    -0.14167
    -0.05362
    -0.08884
     0.06965
     0.12249
     0.12249
     0.10488
     0.10488
     0.15771
     0.14010
     0.08726
     0.06965
     0.03443
     0.17532
     0.08726
     0.14010
     0.03443
     0.08726
     0.01682
    -0.10645
     0.06965
     0.12249
    -0.08884
    -0.00079
     0.05204
     0.08726
     0.12249
    -0.00079
     0.08726
     0.14010
     0.15771
     0.21054
     0.22815
     0.22815
     0.28098
     0.21054
     0.31620
     0.45708
     0.33381
     0.31620
     0.31620
     0.49230
     0.45708
     0.35142
     0.36903
     0.43947
     0.45708
     0.38664
     0.33381
     0.36903
     0.31620
     0.14010
     0.36903
     0.38664
     0.28098
     0.26337
     0.28098
     0.31620
     0.24576
     0.14010
     0.08726
     0.22815
     0.28098
     0.47469
     0.36903
     0.40425
     0.33381
     0.35142
     0.33381
     0.52752
     0.61557
     0.52752
     0.47469
     0.47469
     0.65079
     0.63318
     0.58035
     0.47469
     0.63318
     0.68602
     0.72124
     0.63318
     0.52752
     0.52752
     0.43947
     0.66840
     0.70363
     0.65079
     0.56274
     0.50991
     0.47469
     0.42186
     0.35142
     0.33381
     0.29859
     0.36903
     0.40425
     0.45708
     0.36903
     0.24576
     0.12249
     0.21054
     0.24576
     0.29859
     0.28098
     0.35142
     0.40425
     0.42186
     0.40425
     0.50991
     0.58035
     0.72124
     0.73885
     0.79168
     0.87973
     0.86212
     0.93256
     0.98539
     1.28477
     1.37282
     1.37282
     1.47848
     1.53131
     1.77785
     1.70741
     1.90113
     1.86591
     2.02440
     1.98918
     1.95396
     1.97157
     1.77785
     1.65458
     1.54892
     1.51370
     1.42565
     1.14388
     0.87973
     0.59796
     0.50991
     0.38664
     0.03443
    -0.10645
    -0.45865
    -0.51149
    -0.70520
    -0.61715
    -0.75803
    -0.96935
    -1.03980
    -1.03980
    -0.88130
    -0.93413
    -0.95174
    -0.81086
    -0.79325
    -0.70520
    -0.66998
    -0.74042
    -0.72281
    -0.52910
    -0.26494
    -0.01840
     0.15771
     0.31620
     0.19293
     0.54513
     0.56274
     0.31620
     0.31620
     0.28098
     0.59796
     0.49230
     0.21054
    -0.10645
    -0.07123
    -0.15928
    -0.31777
    -0.30016
    -0.96935
    -1.07502
    -1.58571
    -1.88509
    -1.83226
    -2.07880
    -2.04358
    -2.18447
    -2.32535
    -2.50145
    -2.57189
    -2.65994
    -2.71277
    -2.53667
    -2.41340
    -2.20208
    -1.99075
    -1.95553
    -1.93792
    -1.77943
    -1.40961
    -1.21590
    -1.18068
    -0.91652
    -0.79325
    -0.61715
    -0.40582
    -0.44104
    -0.30016
    -0.44104
    -0.47627
    -0.56432
    -0.54671
    -0.59954
    -0.52910
    -0.61715
    -0.51149
    -0.49388
    -0.79325
    -0.68759
    -0.70520
    -0.61715
    -0.44104
    -0.45865
    -0.40582
    -0.19450
    -0.10645
     0.05204
     0.06965
     0.26337
     0.38664
     0.38664
     0.50991
     0.73885
     0.80929
     0.72124
     0.73885
     0.61557
     0.49230
     0.63318
     0.65079
     0.75646
     0.59796
     0.50991
     0.45708
     0.33381
     0.31620
     0.06965
     0.10488
     0.12249
     0.14010
     0.12249
     0.05204
     0.03443
     0.01682
     0.03443
    -0.07123
     0.05204
    -0.00079
     0.01682
    -0.00079
     0.03443
    -0.00079
    -0.03601
    -0.14167
    -0.03601
     0.05204
    -0.10645
    -0.01840
    -0.00079
    -0.15928
    -0.05362
    -0.07123
     0.03443
    -0.00079
     0.06965
     0.06965
     0.06965
     0.15771
     0.12249
     0.08726
     0.21054
     0.38664
     0.31620
     0.50991
     0.49230
     0.63318
     0.54513
     0.66840
     0.72124
     0.84451
     0.98539
     1.03822
     1.05583
     1.09105
     1.09105
     1.16149
     1.26716
     1.24955
     1.16149
     1.09105
     1.07344
     1.07344
     0.93256
     0.80929
     0.84451
     0.98539
     1.07344
     1.07344
     1.12627
     1.14388
     1.24955
     1.12627
     1.09105
     1.16149
     1.33760
     1.31999
     1.37282
     1.51370
     1.42565
     1.37282
     1.31999
     1.21432
     1.40804
     1.23193
     1.28477
     1.30238
     1.28477
     1.33760
     1.17910
     1.10866
     1.16149
     1.31999
     1.44326
     1.44326
     1.30238
     1.24955
     1.14388
     1.16149
     1.12627
     0.96778
     0.91495
     0.73885
     0.65079
     0.56274
     0.47469
     0.36903
     0.17532
     0.06965
     0.05204
     0.06965
     0.01682
    -0.03601
    -0.07123
    -0.00079
     0.12249
     0.14010
     0.22815
     0.10488
     0.19293
     0.33381
     0.33381
     0.42186
     0.63318
     0.65079
     0.59796
     0.68602
     0.65079
     0.49230
     0.47469
     0.42186
     0.49230
     0.58035
     0.47469
     0.40425
     0.22815
     0.10488
     0.15771
     0.31620
     0.35142
     0.40425
     0.33381
     0.35142
     0.17532
     0.14010
     0.03443
     0.19293
     0.43947
     0.40425
     0.22815
    -0.07123
    -0.33538
    -0.56432
    -0.52910
    -0.51149
    -0.38821
    -0.49388
    -0.74042
    -0.81086
    -0.93413
    -1.05741
    -1.03980
    -0.98696
    -0.86369
    -0.61715
    -0.45865
    -0.47627
    -0.38821
    -0.35299
    -0.19450
    -0.14167
    -0.05362
     0.14010
     0.05204
     0.01682
     0.19293
     0.28098
     0.19293
     0.01682
    -0.03601
    -0.01840
    -0.08884
    -0.07123
    -0.24733
    -0.44104
    -0.47627
    -0.49388
    -0.54671
    -0.51149
    -0.61715
    -0.75803
    -0.63476
    -0.68759
    -0.72281
    -0.68759
    -0.77564
    -0.58193
    -0.54671
    -0.54671
    -0.49388
    -0.51149
    -0.52910
    -0.51149
    -0.52910
    -0.37060
    -0.37060
    -0.51149
    -0.40582
    -0.40582
    -0.38821
    -0.24733
    -0.42343
    -0.37060
    -0.33538
    -0.26494
    -0.21211
    -0.22972
    -0.26494
    -0.21211
    -0.21211
    -0.01840
    -0.01840
    -0.05362
    -0.01840
    -0.03601
     0.12249
     0.03443
     0.08726
     0.08726
     0.01682
     0.22815
     0.22815
     0.22815
     0.26337
     0.19293
     0.21054
     0.31620
     0.40425
     0.40425
     0.38664
     0.42186
     0.61557
     0.79168
     0.77407
     0.95017
     1.00300
     0.87973
     0.84451
     0.65079
     0.59796
     0.50991
     0.47469
     0.29859
     0.43947
     0.47469
     0.17532
    -0.10645
    -0.35299
    -0.38821
    -0.56432
    -0.70520
    -0.68759
    -0.74042
    -0.61715
    -0.66998
    -0.66998
    -0.68759
    -0.68759
    -0.63476
    -0.42343
    -0.37060
    -0.49388
    -0.45865
    -0.37060
    -0.37060
    -0.28255
    -0.30016
    -0.31777
    -0.19450
    -0.22972
    -0.10645
    -0.15928
    -0.21211
    -0.24733
    -0.14167
    -0.00079
     0.03443
    -0.03601
    -0.08884
     0.08726
     0.15771
     0.26337
     0.45708
     0.63318
     0.87973
     1.10866
     1.31999
     1.60175
     1.81308
     2.09484
     2.13006
     2.00679
     1.93635
     1.49609
     0.43947
    -0.05362
    -0.03601
    -0.00079
    -0.24733
    -0.56432
    -1.21590
    -1.74421
    -2.44862
    -2.65994
    -2.62472
    -2.69516
    -2.53667
    -2.53667
    -2.11402
    -1.81465
    -1.48005
    -1.11024
    -0.56432
    -0.26494
     0.10488
     0.42186
     0.58035
     0.68602
     1.09105
     1.12627
     1.17910
     1.23193
     1.23193
     1.17910
     1.24955
     1.17910
     0.89734
     0.89734
     0.95017
     0.84451
     0.84451
     0.96778
     1.12627
     1.12627
     1.17910
     0.96778
     0.91495
     0.96778
     1.24955
     1.33760
     1.51370
     1.68980
     1.63697
     1.74263
     1.93635
     2.09484
     1.67219
     1.23193
     1.17910
     1.23193
     1.12627
     1.05583
     0.91495
     0.56274
    -0.01840
    -0.24733
    -0.40582
    -0.26494
    -0.33538
    -0.51149
    -0.61715
    -0.77564
    -0.89891
    -0.77564
    -0.75803
    -0.74042
    -0.59954
    -0.51149
    -0.37060
    -0.24733
    -0.21211
    -0.24733
    -0.24733
    -0.10645
    -0.12406
    -0.17689
    -0.10645
    -0.17689
    -0.22972
    -0.26494
    -0.26494
    -0.28255
    -0.44104
    -0.31777
    -0.45865
    -0.37060
    -0.47627
    -0.52910
    -0.72281
    -0.54671
    -0.61715
    -0.61715
    -0.66998
    -0.59954
    -0.65237
    -0.58193
    -0.52910
    -0.54671
    -0.45865
    -0.40582
    -0.38821
    -0.40582
    -0.30016
    -0.26494
    -0.40582
    -0.33538
    -0.19450
    -0.19450
    -0.15928
    -0.14167
    -0.15928
    -0.15928
    -0.10645
    -0.17689
    -0.01840
    -0.17689
    -0.10645
    -0.10645
    -0.01840
    -0.07123
    -0.14167
    -0.14167
    -0.03601
     0.08726
     0.03443
     0.10488
     0.08726
     0.14010
     0.33381
     0.50991
     0.73885
     0.65079
     0.59796
     0.70363
     0.93256
     1.00300
     1.03822
     1.05583
     1.05583
     1.17910
     1.24955
     1.09105
     1.00300
     1.05583
     1.03822
     0.98539
     1.00300
     1.02061
     0.89734
     0.84451
     0.89734
     0.93256
     0.93256
     0.77407
     0.75646
     0.87973
     0.79168
     0.73885
     0.63318
     0.58035
     0.47469
     0.40425
     0.42186
     0.28098
     0.22815
    -0.07123
    -0.14167
    -0.22972
    -0.37060
    -0.61715
    -0.79325
    -0.84608
    -0.82847
    -0.95174
    -1.09263
    -1.18068
    -1.25112
    -1.26873
    -1.37439
    -1.28634
    -1.25112
    -1.30395
    -1.30395
    -1.30395
    -1.25112
    -1.25112
    -1.23351
    -1.09263
    -0.91652
    -0.89891
    -0.93413
    -0.89891
    -0.84608
    -0.74042
    -0.70520
    -0.70520
    -0.63476
    -0.59954
    -0.52910
    -0.51149
    -0.47627
    -0.38821
    -0.51149
    -0.26494
    -0.30016
    -0.17689
    -0.17689
    -0.17689
    -0.22972
    -0.19450
    -0.05362
     0.14010
     0.08726
     0.17532
     0.24576
     0.28098
     0.40425
     0.33381
     0.36903
     0.45708
     0.54513
     0.58035
     0.66840
     0.72124
     0.79168
     0.86212
     0.72124
     0.61557
     0.47469
     0.17532
    -0.07123
    -0.10645
    -0.22972
    -0.40582
    -0.31777
    -0.59954
    -0.98696
    -1.03980
    -1.33917
    -1.83226
    -2.07880
    -2.20208
    -2.36057
    -1.56810
    -1.25112
    -1.21590
    -1.19829
    -1.16307
    -1.16307
    -1.11024
    -1.07502
    -0.15928
     0.84451
     0.89734
     0.89734
     0.84451
     0.40425
     0.47469
     0.89734
     1.56653
     1.53131
     1.49609
     1.42565
     1.31999
     1.10866
     0.84451
     0.84451
     0.87973
     0.87973
     0.59796
     0.42186
     0.56274
     0.63318
     0.42186
     0.33381
     0.24576
    -0.01840
    -0.59954
    -1.14546
    -1.53288
    -1.51527
    -1.46244
    -1.49766
    -1.72660
    -1.86748
    -1.81465
    -2.13163
    -2.25491
    -2.36057
    -2.29013
    -2.14924
    -2.00836
    -1.76182
    -1.63855
    -1.33917
    -1.16307
    -1.09263
    -0.95174
    -0.81086
    -0.72281
    -0.74042
    -0.44104
    -0.45865
    -0.38821
    -0.30016
    -0.31777
    -0.26494
    -0.21211
    -0.08884
     0.01682
     0.08726
     0.10488
     0.10488
     0.28098
     0.42186
     0.54513
     0.49230
     0.58035
     0.66840
     0.73885
     0.79168
     0.79168
     0.79168
     0.87973
     0.72124
     0.98539
     1.03822
     1.07344
     1.00300
     0.84451
     0.77407
     0.72124
     0.56274
     0.77407
     0.75646
     0.72124
     0.59796
     0.65079
     0.59796
     0.56274
     0.42186
     0.47469
     0.65079
     0.70363
     0.70363
     0.63318
     0.59796
     0.50991
     0.35142
     0.52752
     0.68602
     0.63318
     0.36903
     0.42186
     0.40425
     0.43947
     0.49230
     0.63318
     0.61557
     0.59796
     0.52752
     0.45708
     0.42186
     0.45708
     0.59796
     0.70363
     0.75646
     0.77407
     0.70363
     0.72124
     0.72124
     0.72124
     0.54513
     0.36903
     0.52752
     0.54513
     0.49230
     0.43947
     0.36903
     0.36903
     0.29859
     0.21054
     0.36903
     0.35142
     0.17532
     0.19293
     0.19293
     0.17532
     0.17532
     0.10488
     0.08726
     0.06965
     0.10488
     0.03443
    -0.00079
    -0.12406
    -0.07123
    -0.05362
    -0.00079
     0.05204
    -0.10645
     0.01682
     0.08726
     0.24576
     0.19293
     0.10488
     0.14010
     0.31620
     0.33381
     0.36903
     0.38664
     0.33381
     0.29859
     0.35142
     0.36903
     0.47469
     0.40425
     0.29859
     0.35142
     0.40425
     0.36903
     0.38664
     0.31620
     0.35142
     0.43947
     0.47469
     0.50991
     0.40425
     0.50991
     0.50991
     0.47469
     0.65079
     0.70363
     0.59796
     0.59796
     0.61557
     0.66840
     0.58035
     0.49230
     0.59796
     0.61557
     0.52752
     0.52752
     0.56274
     0.54513
     0.50991
     0.45708
     0.65079
     0.65079
     0.42186
     0.29859
     0.28098
     0.36903
     0.26337
     0.12249
    -0.00079
     0.24576
     0.17532
     0.22815
     0.40425
     0.22815
     0.26337
     0.43947
     0.65079
     0.65079
     0.70363
     0.98539
     1.16149
     1.26716
     1.51370
     1.63697
     1.61936
     1.58414
     1.58414
     1.58414
     1.40804
     1.42565
     1.47848
     1.39043
     1.28477
     1.16149
     0.82690
     0.59796
     0.49230
     0.49230
     0.38664
     0.24576
     0.03443
    -0.08884
     0.03443
     0.15771
     0.12249
     0.08726
    -0.01840
    -0.01840
     0.03443
     0.14010
     0.21054
     0.08726
     0.24576
     0.21054
     0.43947
     0.52752
     0.52752
     0.50991
     0.52752
     0.52752
     0.52752
     0.36903
     0.28098
     0.15771
     0.22815
     0.36903
     0.49230
     0.33381
     0.21054
     0.05204
     0.10488
     0.17532
     0.12249
    -0.00079
    -0.05362
    -0.03601
    -0.03601
    -0.03601
    -0.01840
    -0.21211
    -0.17689
    -0.21211
    -0.17689
    -0.30016
    -0.49388
    -0.51149
    -0.47627
    -0.47627
    -0.59954
    -0.59954
    -0.61715
    -0.61715
    -0.68759
    -0.58193
    -0.59954
    -0.61715
    -0.66998
    -0.61715
    -0.56432
    -0.51149
    -0.54671
    -0.54671
    -0.59954
    -0.49388
    -0.51149
    -0.52910
    -0.56432
    -0.58193
    -0.44104
    -0.44104
    -0.45865
    -0.54671
    -0.54671
    -0.65237
    -0.49388
    -0.44104
    -0.47627
    -0.58193
    -0.51149
    -0.52910
    -0.44104
    -0.56432
    -0.44104
    -0.54671
    -0.49388
    -0.51149
    -0.51149
    -0.40582
    -0.37060
    -0.54671
    -0.35299
    -0.26494
    -0.30016
    -0.33538
    -0.37060
    -0.40582
    -0.30016
    -0.35299
    -0.35299
    -0.28255
    -0.31777
    -0.28255
    -0.22972
    -0.30016
    -0.37060
    -0.37060
    -0.38821
    -0.28255
    -0.24733
    -0.22972
    -0.26494
    -0.24733
    -0.19450
    -0.17689
    -0.07123
    -0.03601
    -0.03601
    -0.07123
    -0.01840
     0.14010
     0.01682
     0.06965
    -0.03601
     0.17532
     0.17532
     0.05204
     0.12249
     0.08726
     0.12249
     0.19293
     0.19293
     0.26337
     0.29859
     0.26337
     0.36903
     0.45708
     0.52752
     0.54513
     0.49230
     0.72124
     0.82690
     0.84451
     0.98539
     0.98539
     0.91495
     1.02061
     1.09105
     1.05583
     0.95017
     0.86212
     0.61557
     0.59796
     0.52752
     0.49230
     0.17532
     0.24576
     0.06965
    -0.17689
    -0.33538
    -0.65237
    -0.58193
    -0.68759
    -0.63476
    -0.63476
    -0.49388
    -0.42343
    -0.38821
    -0.45865
    -0.28255
    -0.37060
    -0.21211
    -0.10645
     0.24576
     0.66840
     0.73885
     0.65079
     0.73885
     0.95017
     1.33760
     1.58414
     1.60175
     1.49609
     1.58414
     1.60175
     1.60175
     1.31999
     0.43947
    -0.35299
    -0.51149
    -0.42343
    -0.65237
    -1.09263
    -1.39200
     0.98539
    -0.22972
    -3.10020
    -3.10020
    -2.97693
    -2.09641
    -1.55049
    -0.86369
    -0.82847
    -0.79325
    -0.79325
    -0.31777
    -0.03601
     0.15771
     0.33381
     0.52752
     0.72124
     0.77407
     0.96778
     1.03822
     1.17910
     1.07344
     1.05583
     0.91495
     0.91495
     0.80929
     0.56274
     0.52752
     0.45708
     0.42186
     0.22815
     0.17532
     0.08726
    -0.17689
    -0.28255
    -0.19450
    -0.52910
    -0.63476
    -0.66998
    -0.75803
    -0.68759
    -0.58193
    -0.56432
    -0.65237
    -0.63476
    -0.65237
    -0.61715
    -0.58193
    -0.58193
    -0.74042
    -0.81086
    -0.79325
    -0.74042
    -0.66998
    -0.70520
    -0.79325
    -0.75803
    -0.74042
    -0.68759
    -0.75803
    -0.74042
    -0.63476
    -0.59954
    -0.44104
    -0.28255
    -0.17689
    -0.15928
     0.03443
     0.14010
     0.40425
     0.49230
     0.65079
     0.79168
     1.07344
     1.23193
     1.40804
     1.68980
     1.95396
     2.00679
     2.04201
     2.21811
     2.14767
     1.98918
     1.51370
     1.54892
     1.58414
     1.47848
     1.14388
     0.84451
     0.45708
     0.19293
    -0.03601
    -0.22972
    -0.37060
    -0.70520
    -1.09263
    -1.21590
    -1.30395
    -1.30395
    -1.30395
    -1.19829
    -0.89891
    -0.77564
    -0.82847
    -0.82847
    -0.96935
    -0.91652
    -0.88130
    -0.86369
    -0.63476
    -0.45865
    -0.47627
    -0.28255
    -0.28255
    -0.26494
    -0.35299
    -0.30016
    -0.33538
    -0.21211
    -0.12406
    -0.07123
    -0.26494
    -0.19450
    -0.12406
    -0.22972
    -0.07123
    -0.12406
    -0.12406
    -0.19450
    -0.08884
    -0.08884
    -0.17689
    -0.24733
    -0.24733
    -0.14167
    -0.14167
    -0.10645
    -0.21211
    -0.19450
    -0.30016
    -0.22972
    -0.33538
    -0.21211
    -0.28255
    -0.33538
    -0.28255
    -0.12406
    -0.19450
    -0.08884
    -0.05362
    -0.07123
     0.08726
     0.14010
     0.15771
     0.15771
     0.31620
     0.29859
     0.40425
     0.65079
     0.68602
     0.75646
     0.84451
     0.91495
     0.82690
     0.87973
     0.79168
     0.91495
     1.02061
     0.96778
     0.89734
     0.87973
     0.77407
     0.82690
     0.72124
     0.79168
     0.59796
     0.52752
     0.50991
     0.47469
     0.38664
    -0.01840
    -0.37060
    -0.49388
    -0.63476
    -0.40582
    -0.26494
    -0.12406
    -0.08884
     0.14010
     0.31620
     0.14010
    -0.17689
    -0.28255
    -0.07123
     0.29859
     0.54513
     0.73885
     0.96778
     1.00300
     0.98539
     1.00300
     0.93256
     0.87973
     0.84451
     0.95017
     0.86212
     1.00300
     1.03822
     0.93256
     1.00300
     1.23193
     1.44326
     1.33760
     1.24955
     1.24955
     0.95017
     0.84451
     0.87973
     0.73885
     0.56274
     0.42186
     0.24576
    -0.01840
    -0.05362
    -0.40582
    -0.77564
    -1.00457
    -1.05741
    -1.16307
    -1.03980
    -1.19829
    -1.23351
    -1.19829
    -1.07502
    -1.09263
    -1.05741
    -1.00457
    -0.88130
    -0.88130
    -0.63476
    -0.51149
    -0.56432
    -0.56432
    -0.38821
    -0.19450
    -0.28255
    -0.35299
    -0.37060
    -0.30016
    -0.31777
    -0.21211
    -0.22972
    -0.19450
    -0.22972
    -0.24733
    -0.21211
    -0.12406
    -0.17689
    -0.15928
    -0.12406
    -0.01840
    -0.01840
    -0.08884
    -0.01840
     0.01682
     0.08726
     0.19293
     0.21054
     0.17532
     0.21054
     0.21054
     0.29859
     0.38664
     0.47469
     0.52752
     0.43947
     0.45708
     0.47469
     0.49230
     0.45708
     0.33381
     0.49230
     0.50991
     0.54513
     0.54513
     0.47469
     0.42186
     0.33381
     0.03443
    -0.51149
    -0.91652
    -0.77564
    -0.81086
    -0.88130
    -1.14546
    -1.46244
    -1.58571
    -1.63855
    -1.49766
    -1.53288
    -1.48005
    -1.49766
    -1.40961
    -1.37439
    -1.26873
    -0.96935
    -0.96935
    -0.75803
    -0.61715
    -0.38821
    -0.17689
    -0.08884
    -0.01840
     0.08726
     0.22815
     0.33381
     0.22815
     0.17532
     0.21054
     0.45708
     0.79168
     0.89734
     0.91495
     0.79168
     0.47469
     0.21054
     0.08726
     0.14010
     0.05204
    -0.10645
    -0.47627
    -0.91652
    -0.95174
    -1.05741
    -1.19829
    -1.39200
    -1.46244
    -1.18068
    -1.11024
    -1.03980
    -1.12785
    -0.91652
    -0.54671
    -0.49388
    -0.24733
    -0.01840
     0.12249
     0.29859
     0.31620
     0.40425
     0.35142
     0.33381
     0.33381
     0.38664
     0.33381
     0.24576
     0.06965
     0.10488
     0.17532
     0.17532
     0.10488
     0.17532
     0.26337
     0.24576
     0.26337
     0.28098
     0.26337
     0.21054
     0.17532
     0.35142
     0.42186
     0.43947
     0.43947
     0.33381
     0.26337
     0.19293
     0.31620
     0.19293
     0.17532
     0.24576
     0.22815
     0.24576
     0.17532
     0.08726
     0.01682
    -0.03601
     0.26337
     0.19293
     0.05204
     0.08726
     0.08726
     0.14010
     0.22815
     0.21054
     0.22815
     0.28098
     0.38664
     0.26337
     0.47469
     0.49230
     0.40425
     0.38664
     0.52752
     0.52752
     0.40425
     0.40425
     0.40425
     0.40425
     0.42186
     0.33381
     0.28098
     0.19293
     0.21054
     0.15771
     0.12249
     0.15771
     0.06965
    -0.07123
     0.08726
     0.14010
     0.05204
    -0.00079
    -0.30016
    -0.08884
    -0.01840
     0.03443
    -0.08884
    -0.10645
    -0.14167
    -0.14167
    -0.24733
    -0.07123
    -0.15928
    -0.30016
    -0.19450
    -0.14167
    -0.14167
    -0.14167
    -0.21211
    -0.15928
    -0.21211
    -0.19450
    -0.15928
    -0.07123
    -0.19450
    -0.17689
    -0.07123
    -0.07123
    -0.14167
    -0.17689
    -0.21211
    -0.07123
    -0.03601
    -0.10645
    -0.07123
    -0.07123
    -0.12406
    -0.10645
    -0.14167
    -0.10645
    -0.19450
    -0.14167
    -0.17689
    -0.17689
    -0.10645
    -0.17689
    -0.37060
    -0.21211
    -0.24733
    -0.35299
    -0.30016
    -0.40582
    -0.44104
    -0.49388
    -0.42343
    -0.44104
    -0.47627
    -0.49388
    -0.61715
    -0.58193
    -0.54671
    -0.63476
    -0.65237
    -0.66998
    -0.58193
    -0.63476
    -0.52910
    -0.56432
    -0.59954
    -0.61715
    -0.58193
    -0.54671
    -0.40582
    -0.42343
    -0.40582
    -0.35299
    -0.30016
    -0.12406
    -0.21211
    -0.03601
     0.05204
     0.17532
     0.24576
     0.24576
     0.15771
     0.26337
     0.19293
    -0.07123
    -0.08884
    -0.10645
    -0.31777
    -0.37060
    -0.51149
    -0.63476
    -0.81086
    -0.95174
    -0.95174
    -1.07502
    -1.09263
    -1.09263
    -0.98696
    -1.00457
    -1.03980
    -0.89891
    -0.82847
    -0.61715
    -0.52910
    -0.33538
    -0.14167
    -0.10645
     0.06965
     0.06965
     0.24576
     0.36903
     0.36903
     0.43947
     0.65079
     0.95017
     0.87973
     0.84451
     1.21432
     1.19671
     0.98539
     1.02061
     1.51370
     1.67219
     1.83069
     2.21811
     1.76024
     0.38664
    -0.38821
     0.05204
     0.77407
     0.40425
    -0.01840
    -0.30016
    -0.61715
    -0.93413
    -1.09263
    -1.35678
    -1.56810
    -1.60332
    -1.53288
    -1.60332
    -1.67377
    -1.48005
    -1.44483
    -1.44483
    -1.28634
    -1.05741
    -1.03980
    -1.09263
    -1.05741
    -0.96935
    -0.91652
    -0.91652
    -0.96935
    -0.96935
    -0.84608
    -0.89891
    -0.81086
    -0.74042
    -0.68759
    -0.75803
    -0.63476
    -0.63476
    -0.59954
    -0.54671
    -0.61715
    -0.47627
    -0.37060
    -0.35299
    -0.30016
    -0.37060
    -0.26494
    -0.17689
    -0.30016
    -0.14167
    -0.14167
    -0.03601
    -0.14167
    -0.05362
    -0.03601
    -0.00079
    -0.00079
     0.03443
     0.10488
     0.14010
     0.10488
     0.08726
    -0.00079
     0.03443
    -0.07123
     0.06965
     0.06965
     0.14010
     0.12249
     0.17532
     0.15771
     0.21054
     0.17532
     0.22815
     0.36903
     0.40425
     0.40425
     0.47469
     0.49230
     0.49230
     0.50991
     0.58035
     0.66840
     0.50991
     0.45708
     0.47469
     0.49230
     0.47469
     0.33381
     0.24576
     0.33381
     0.31620
     0.36903
     0.22815
     0.17532
     0.08726
     0.14010
    -0.00079
     0.17532
     0.14010
    -0.01840
    -0.00079
     0.05204
     0.10488
     0.03443
    -0.10645
    -0.14167
     0.08726
     0.03443
    -0.00079
    -0.10645
    -0.10645
    -0.12406
    -0.10645
     0.03443
     0.03443
    -0.05362
    -0.05362
     0.06965
     0.17532
     0.03443
     0.12249
     0.19293
     0.28098
     0.36903
     0.43947
     0.49230
     0.45708
     0.66840
     0.61557
     0.61557
     0.95017
     0.95017
     0.95017
     0.96778
     1.03822
     1.02061
     0.89734
     0.89734
     0.86212
     0.93256
     0.89734
     0.84451
     0.63318
     0.58035
     0.38664
     0.22815
     0.33381
     0.19293
    -0.07123
    -0.28255
    -0.37060
    -0.42343
    -0.56432
    -0.75803
    -0.79325
    -0.86369
    -0.81086
    -0.95174
    -0.98696
    -0.95174
    -0.95174
    -1.00457
    -0.81086
    -0.77564
    -0.75803
    -0.59954
    -0.49388
    -0.44104
    -0.30016
    -0.22972
    -0.21211
    -0.01840
     0.12249
     0.24576
     0.19293
     0.22815
     0.22815
    -0.01840
     0.36903
     0.52752
     0.43947
     0.43947
     0.33381
     0.24576
     0.43947
     0.42186
     0.65079
     0.95017
     1.30238
     1.54892
     1.93635
     2.04201
     1.88352
     1.40804
     1.14388
     1.21432
     1.05583
     0.93256
     0.96778
     0.79168
     0.65079
     0.50991
     0.17532
    -0.51149
    -1.03980
    -1.49766
    -1.30395
    -1.56810
    -1.97314
    -1.99075
    -1.26873
    -0.56432
    -0.56432
    -0.01840
     0.50991
     0.49230
     0.05204
     0.17532
     0.54513
     1.24955
     1.90113
     2.49988
     2.76403
     2.30616
     1.53131
     1.26716
     1.09105
     1.33760
     1.31999
     1.05583
     0.93256
     0.70363
     0.61557
     0.38664
     0.33381
     0.19293
     0.19293
     0.06965
     0.17532
     0.21054
     0.14010
     0.22815
     0.10488
     0.29859
     0.38664
     0.19293
     0.10488
    -0.12406
    -0.26494
    -0.38821
    -0.59954
    -0.72281
    -0.93413
    -1.12785
    -1.25112
    -1.49766
    -1.55049
    -1.74421
    -1.88509
    -1.90270
    -1.83226
    -1.95553
    -1.99075
    -2.06119
    -2.11402
    -2.09641
    -2.02597
    -2.04358
    -2.09641
    -2.06119
    -1.88509
    -1.84987
    -1.86748
    -1.83226
    -1.76182
    -1.76182
    -1.49766
    -1.46244
    -1.48005
    -1.39200
    -1.42722
    -1.14546
    -1.12785
    -1.12785
    -1.07502
    -0.96935
    -0.82847
    -0.77564
    -0.65237
    -0.59954
    -0.54671
    -0.54671
    -0.35299
    -0.19450
    -0.22972
    -0.12406
    -0.08884
     0.03443
     0.06965
     0.14010
     0.19293
     0.29859
     0.33381
     0.38664
     0.42186
     0.45708
     0.38664
     0.31620
     0.43947
     0.61557
     0.63318
     0.54513
     0.49230
     0.49230
     0.56274
     0.61557
     0.54513
     0.58035
     0.65079
     0.66840
     0.72124
     0.72124
     0.63318
     0.61557
     0.68602
     0.72124
     0.86212
     0.73885
     0.70363
     0.66840
     0.80929
     0.80929
     0.65079
     0.72124
     0.65079
     0.70363
     0.65079
     0.70363
     0.66840
     0.66840
     0.50991
     0.63318
     0.73885
     0.66840
     0.63318
     0.59796
     0.65079
     0.61557
     0.59796
     0.54513
     0.58035
     0.52752
     0.66840
     0.59796
     0.63318
     0.50991
     0.33381
     0.47469
     0.59796
     0.56274
     0.40425
     0.42186
     0.56274
     0.33381
     0.42186
     0.36903
     0.35142
     0.28098
     0.38664
     0.43947
     0.33381
     0.38664
     0.19293
     0.28098
     0.42186
     0.36903
     0.35142
     0.29859
     0.21054
     0.22815
     0.31620
     0.31620
     0.36903
     0.31620
     0.24576
     0.29859
     0.29859
     0.33381
     0.21054
     0.17532
     0.26337
     0.33381
     0.22815
     0.29859
     0.22815
     0.21054
     0.22815
     0.21054
     0.22815
     0.29859
     0.19293
     0.24576
     0.24576
     0.28098
     0.24576
     0.08726
     0.21054
     0.33381
     0.29859
     0.29859
     0.21054
     0.24576
     0.19293
     0.15771
     0.24576
     0.28098
     0.31620
     0.26337
     0.31620
     0.33381
     0.29859
     0.29859
     0.24576
     0.43947
     0.40425
     0.43947
     0.47469
     0.47469
     0.45708
     0.54513
     0.68602
     0.75646
     0.82690
     1.00300
     1.12627
     1.44326
     1.63697
     1.90113
     1.93635
     1.97157
     1.97157
     1.90113
     1.70741
     1.74263
     1.46087
     1.33760
     1.17910
     0.84451
     0.38664
    -0.05362
    -0.47627
    -0.54671
    -0.54671
    -0.61715
    -1.00457
    -0.72281
    -0.26494
     0.22815
     0.42186
     0.50991
     0.84451
     1.16149
     1.56653
     1.93635
     1.91874
     1.83069
     1.88352
     1.83069
     1.49609
     1.23193
     0.73885
     0.47469
    -0.08884
    -0.47627
    -0.98696
    -1.33917
    -1.74421
    -2.11402
    -2.18447
    -2.32535
    -2.18447
    -2.07880
    -2.06119
    -1.95553
    -1.83226
    -1.74421
    -1.58571
    -1.26873
    -1.11024
    -1.03980
    -0.88130
    -0.81086
    -0.63476
    -0.70520
    -0.70520
    -0.51149
    -0.44104
    -0.40582
    -0.42343
    -0.37060
    -0.38821
    -0.24733
    -0.37060
    -0.30016
    -0.21211
    -0.30016
    -0.26494
    -0.22972
    -0.30016
    -0.22972
    -0.30016
    -0.31777
    -0.26494
    -0.19450
    -0.21211
    -0.24733
    -0.30016
    -0.21211
    -0.30016
    -0.30016
    -0.21211
    -0.21211
    -0.22972
    -0.21211
    -0.17689
    -0.14167
    -0.17689
    -0.19450
    -0.15928
    -0.08884
    -0.14167
    -0.07123
    -0.12406
    -0.10645
    -0.07123
    -0.14167
    -0.08884
    -0.03601
    -0.01840
    -0.10645
    -0.05362
    -0.07123
    -0.05362
    -0.12406
    -0.07123
    -0.01840
     0.05204
     0.06965
    -0.08884
     0.01682
     0.03443
    -0.08884
    -0.01840
     0.05204
    -0.00079
    -0.05362
     0.05204
    -0.00079
     0.01682
    -0.03601
    -0.08884
     0.03443
     0.12249
     0.03443
    -0.00079
    -0.03601
    -0.08884
    -0.08884
    -0.00079
     0.08726
    -0.03601
    -0.03601
     0.01682
    -0.03601
     0.01682
    -0.03601
    -0.07123
    -0.03601
     0.01682
     0.05204
    -0.03601
    -0.08884
    -0.05362
     0.06965
    -0.01840
     0.08726
    -0.00079
     0.01682
     0.06965
     0.05204
     0.10488
    -0.03601
     0.08726
     0.03443
     0.15771
     0.21054
     0.17532
     0.12249
     0.08726
     0.12249
     0.14010
     0.15771
     0.21054
     0.19293
     0.21054
     0.22815
     0.31620
     0.33381
     0.21054
     0.19293
     0.29859
     0.42186
     0.43947
     0.43947
     0.40425
     0.47469
     0.52752
     0.56274
     0.73885
     0.79168
     0.82690
     0.96778
     1.16149
     1.28477
     1.14388
     1.30238
     1.33760
     1.54892
     1.70741
     1.60175
     1.61936
     1.51370
     1.30238
     0.91495
     0.77407
     0.40425
     0.15771
     0.12249
     0.10488
     0.03443
    -0.26494
    -0.63476
    -0.68759
    -0.61715
    -0.49388
    -0.37060
    -0.17689
    -0.35299
    -0.89891
    -1.30395
    -1.00457
    -0.56432
    -0.45865
    -0.19450
    -0.10645
    -0.19450
    -0.28255
    -0.52910
    -0.59954
    -0.51149
    -0.44104
    -0.28255
    -0.15928
     0.12249
     0.35142
     0.58035
     0.89734
     1.30238
     1.44326
     1.67219
     1.93635
     2.20050
     2.39422
     2.65837
     2.64076
     2.88730
     3.02819
     3.18668
     3.36278
     3.64455
     3.64455
     3.46844
     3.13385
     2.90491
     2.85208
     2.79925
     2.53510
     2.32377
     1.76024
     1.12627
     0.86212
     0.87973
     0.36903
    -0.00079
    -0.65237
    -1.30395
    -1.76182
    -1.90270
    -2.20208
    -2.14924
    -2.41340
    -2.53667
    -2.80083
    -2.83605
    -2.76561
    -2.76561
    -2.92410
    -2.85366
    -2.69516
    -2.48384
    -2.32535
    -2.21969
    -2.07880
    -1.93792
    -1.72660
    -1.58571
    -1.46244
    -1.40961
    -1.30395
    -1.23351
    -1.11024
    -1.05741
    -1.07502
    -1.02218
    -1.00457
    -0.89891
    -0.81086
    -0.75803
    -0.82847
    -0.82847
    -0.93413
    -0.86369
    -0.75803
    -0.84608
    -0.91652
    -0.84608
    -0.84608
    -0.77564
    -0.82847
    -0.88130
    -0.82847
    -0.75803
    -0.75803
    -0.84608
    -0.81086
    -0.84608
    -0.95174
    -0.96935
    -0.82847
    -0.77564
    -0.88130
    -1.02218
    -0.95174
    -0.95174
    -0.86369
    -0.95174
    -0.93413
    -0.89891
    -0.79325
    -0.86369
    -0.74042
    -0.82847
    -0.72281
    -0.88130
    -0.74042
    -0.66998
    -0.66998
    -0.68759
    -0.72281
    -0.70520
    -0.61715
    -0.68759
    -0.63476
    -0.61715
    -0.61715
    -0.61715
    -0.65237
    -0.65237
    -0.63476
    -0.72281
    -0.61715
    -0.56432
    -0.54671
    -0.65237
    -0.63476
    -0.61715
    -0.54671
    -0.59954
    -0.61715
    -0.51149
    -0.54671
    -0.61715
    -0.51149
    -0.52910
    -0.44104
    -0.65237
    -0.51149
    -0.42343
    -0.35299
    -0.42343
    -0.37060
    -0.35299
    -0.28255
    -0.35299
    -0.26494
    -0.14167
    -0.07123
    -0.07123
    -0.00079
    -0.01840
     0.10488
     0.12249
     0.12249
     0.19293
     0.31620
     0.17532
     0.24576
     0.36903
     0.47469
     0.54513
     0.58035
     0.49230
     0.73885
     0.79168
     0.96778
     1.07344
     0.89734
     0.58035
     0.15771
     0.24576
     0.24576
     0.01682
     0.10488
     0.08726
     0.10488
    -0.00079
    -0.19450
    -0.26494
    -0.40582
    -0.30016
    -0.26494
    -0.15928
    -0.03601
     0.01682
     0.17532
     0.50991
     0.66840
     0.80929
     0.79168
     0.84451
     0.84451
     0.96778
     1.00300
     1.05583
     1.03822
     1.10866
     1.21432
     1.12627
     1.19671
     1.19671
     1.17910
     1.19671
     1.35521
     1.44326
     1.47848
     1.39043
     1.40804
     1.40804
     1.40804
     1.46087
     1.56653
     1.47848
     1.67219
     1.61936
     1.60175
     1.61936
     1.60175
     1.74263
     1.93635
     2.04201
     1.93635
     2.23572
     2.23572
     2.25333
     2.23572
     2.42944
     2.53510
     2.69359
     2.55271
     2.27094
     2.28855
     2.35899
     2.39422
     2.13006
     2.09484
     2.04201
     1.86591
     1.70741
     1.56653
     1.40804
     1.21432
     1.24955
     1.35521
     1.67219
     1.53131
     1.49609
     1.10866
     0.93256
     1.19671
     1.42565
     1.74263
     1.88352
     1.68980
     1.60175
     1.31999
     0.95017
     0.93256
     0.84451
     0.86212
     0.86212
     0.61557
     0.28098
    -0.05362
    -0.26494
    -0.40582
    -0.65237
    -0.88130
    -1.00457
    -1.07502
    -1.23351
    -1.32156
    -1.39200
    -1.49766
    -1.39200
    -1.44483
    -1.40961
    -1.32156
    -1.28634
    -1.32156
    -1.30395
    -1.19829
    -1.16307
    -1.30395
    -1.11024
    -0.95174
    -1.07502
    -0.88130
    -0.96935
    -0.84608
    -0.84608
    -0.74042
    -0.59954
    -0.49388
    -0.37060
    -0.38821
    -0.37060
    -0.38821
    -0.37060
    -0.44104
    -0.37060
    -0.28255
    -0.19450
    -0.19450
    -0.19450
    -0.38821
    -0.44104
    -0.38821
    -0.61715
    -0.47627
    -0.59954
    -0.58193
    -0.63476
    -0.58193
    -0.70520
    -1.07502
    -1.02218
    -0.98696
    -0.82847
    -0.77564
    -0.91652
    -0.93413
    -1.07502
    -1.05741
    -0.98696
    -0.89891
    -0.75803
    -0.89891
    -0.82847
    -0.91652
    -0.89891
    -0.75803
    -0.72281
    -0.63476
    -0.66998
    -0.74042
    -0.74042
    -0.56432
    -0.59954
    -0.54671
    -0.58193
    -0.54671
    -0.42343
    -0.42343
    -0.63476
    -0.74042
    -0.72281
    -0.47627
    -0.58193
    -0.54671
    -0.47627
    -0.51149
    -0.56432
    -0.51149
    -0.40582
    -0.66998
    -0.72281
    -0.68759
    -0.81086
    -1.12785
    -0.89891
    -0.75803
    -0.58193
    -0.66998
    -0.74042
    -0.75803
    -0.61715
    -0.70520
    -0.68759
    -0.45865
    -0.35299
    -0.33538
    -0.21211
    -0.08884
     0.06965
     0.21054
     0.22815
     0.29859
     0.35142
     0.40425
     0.33381
     0.43947
     0.47469
     0.50991
     0.54513
     0.50991
     0.58035
     0.59796
     0.47469
     0.40425
     0.54513
     0.58035
     0.65079
     0.52752
     0.50991
     0.54513
     0.54513
     0.54513
     0.75646
     0.65079
     0.54513
     0.65079
     0.72124
     0.80929
     0.80929
     0.80929
     1.00300
     1.17910
     1.40804
     1.51370
     1.63697
     1.81308
     2.05962
     2.30616
     2.46466
     2.46466
     2.48227
     2.34138
     2.23572
     1.93635
     1.60175
     1.02061
     0.47469
    -0.22972
    -1.03980
    -1.62094
    -1.97314
    -2.21969
    -2.65994
    -3.02976
    -3.66373
    -4.28009
    -4.52664
    -4.54425
    -4.29770
    -3.69895
    -3.39958
    -3.04737
    -2.60711
    -2.11402
    -1.56810
    -0.96935
    -0.44104
     0.08726
     0.58035
     1.05583
     1.44326
     1.88352
     2.13006
     2.13006
     2.09484
     2.09484
     2.11245
     2.09484
     1.97157
     1.88352
     1.65458
     1.17910
     0.93256
     0.59796
     0.38664
     0.36903
     0.06965
     0.05204
    -0.19450
    -0.49388
    -0.44104
    -0.37060
    -0.45865
    -0.40582
    -0.45865
    -0.51149
    -0.28255
    -0.15928
    -0.10645
    -0.03601
    -0.03601
     0.06965
     0.03443
     0.14010
     0.17532
    -0.00079
    -0.07123
    -0.07123
    -0.15928
    -0.14167
    -0.33538
    -0.37060
    -0.45865
    -0.42343
    -0.54671
    -0.66998
    -0.82847
    -0.91652
    -1.07502
    -1.19829
    -1.26873
    -1.37439
    -1.42722
    -1.40961
    -1.40961
    -1.35678
    -1.40961
    -1.40961
    -1.37439
    -1.32156
    -1.26873
    -1.16307
    -1.18068
    -1.05741
    -0.93413
    -0.86369
    -0.63476
    -0.63476
    -0.68759
    -0.54671
    -0.49388
    -0.51149
    -0.49388
    -0.51149
    -0.51149
    -0.47627
    -0.44104
    -0.51149
    -0.47627
    -0.56432
    -0.54671
    -0.61715
    -0.49388
    -0.49388
    -0.47627
    -0.44104
    -0.42343
    -0.30016
    -0.30016
    -0.19450
    -0.24733
    -0.08884
    -0.01840
     0.05204
     0.06965
     0.08726
     0.14010
     0.12249
     0.21054
     0.22815
     0.15771
     0.21054
     0.21054
     0.14010
    -0.01840
     0.10488
     0.14010
     0.15771
     0.06965
    -0.01840
     0.06965
     0.08726
     0.10488
     0.17532
     0.33381
     0.56274
     0.54513
     0.50991
     0.63318
     0.79168
     1.07344
     1.09105
     1.14388
     1.23193
     1.28477
     1.56653
     1.49609
     1.44326
     1.33760
     1.31999
     1.21432
     1.39043
     1.40804
     1.24955
     1.14388
     0.93256
     0.93256
     0.89734
     0.84451
     0.86212
     0.72124
     0.61557
     0.68602
     0.72124
     0.79168
     0.86212
     0.66840
     0.72124
     0.82690
     0.70363
     0.61557
     0.63318
     0.77407
     0.86212
     0.75646
     0.80929
     0.93256
     0.84451
     0.73885
     0.77407
     0.80929
     0.68602
     0.58035
     0.59796
     0.86212
     0.86212
     0.75646
     0.52752
     0.42186
     0.52752
     0.59796
     0.54513
     0.54513
     0.61557
     0.50991
     0.58035
     0.47469
     0.54513
     0.52752
     0.72124
     1.07344
     1.17910
     1.07344
     1.21432
     1.58414
     1.74263
     2.07723
     2.37661
     2.48227
     2.42944
     2.46466
     2.51749
     2.62315
     2.58793
     2.44705
     2.41183
     2.46466
     2.32377
     2.14767
     2.18289
     2.13006
     2.07723
     1.74263
     1.49609
     1.40804
     1.28477
     1.23193
     1.33760
     1.05583
     0.84451
     0.84451
     0.54513
     0.56274
     0.54513
     0.29859
     0.15771
    -0.07123
    -0.22972
    -0.35299
    -0.30016
    -0.52910
    -0.51149
    -0.72281
    -0.81086
    -0.81086
    -0.77564
    -0.74042
    -0.79325
    -0.82847
    -0.86369
    -0.82847
    -0.93413
    -0.96935
    -1.09263
    -1.18068
    -1.19829
    -1.16307
    -1.19829
    -1.21590
    -1.18068
    -1.28634
    -1.25112
    -1.21590
    -1.30395
    -1.25112
    -1.02218
    -1.00457
    -1.00457
    -0.95174
    -0.98696
    -0.88130
    -0.84608
    -0.79325
    -0.84608
    -0.75803
    -0.77564
    -0.65237
    -0.68759
    -0.59954
    -0.68759
    -0.88130
    -0.70520
    -0.54671
    -0.61715
    -0.74042
    -0.74042
    -0.63476
    -0.63476
    -0.68759
    -0.52910
    -0.68759
    -0.59954
    -0.74042
    -0.63476
    -0.56432
    -0.66998
    -0.81086
    -0.74042
    -0.61715
    -0.59954
    -0.54671
    -0.61715
    -0.63476
    -0.70520
    -0.59954
    -0.59954
    -0.54671
    -0.58193
    -0.59954
    -0.58193
    -0.51149
    -0.40582
    -0.52910
    -0.51149
    -0.44104
    -0.35299
    -0.51149
    -0.33538
    -0.38821
    -0.51149
    -0.56432
    -0.33538
    -0.28255
    -0.28255
    -0.35299
    -0.33538
    -0.26494
    -0.30016
    -0.21211
    -0.31777
    -0.14167
    -0.26494
    -0.10645
    -0.00079
     0.10488
     0.15771
     0.15771
     0.31620
     0.40425
     0.50991
     0.54513
     0.65079
     0.79168
     1.03822
     1.37282
     1.19671
     1.07344
     1.51370
     1.51370
     1.17910
     0.91495
     0.87973
     0.82690
     0.72124
     0.49230
     0.38664
     0.21054
    -0.28255
    -0.75803
    -1.14546
    -1.16307
    -1.26873
    -1.30395
    -1.37439
    -1.42722
    -1.63855
    -1.65616
    -1.62094
    -1.40961
    -1.40961
    -1.30395
    -0.96935
    -0.79325
    -0.56432
    -0.52910
    -0.26494
    -0.00079
    -0.07123
    -0.01840
     0.01682
     0.14010
     0.10488
     0.19293
     0.28098
     0.31620
     0.22815
     0.31620
     0.43947
     0.28098
     0.26337
     0.24576
     0.38664
     0.33381
     0.43947
     0.43947
     0.72124
     0.79168
     0.66840
     0.84451
     1.02061
     0.66840
     0.52752
     0.66840
     0.68602
     0.80929
     0.77407
     0.72124
     0.49230
     0.29859
     0.21054
     0.01682
     0.10488
     0.08726
    -0.00079
     0.03443
     0.01682
    -0.07123
    -0.03601
    -0.05362
     0.03443
     0.14010
     0.10488
     0.10488
     0.08726
     0.21054
     0.19293
     0.14010
     0.29859
     0.31620
     0.21054
     0.17532
     0.15771
     0.24576
     0.29859
     0.40425
     0.31620
    -0.00079
    -0.12406
    -0.10645
    -0.22972
    -0.07123
     0.10488
    -0.03601
    -0.26494
    -0.17689
    -0.45865
    -0.44104
    -0.49388
    -0.63476
    -0.58193
    -0.59954
    -0.61715
    -0.44104
    -0.42343
    -0.37060
    -0.44104
    -0.40582
    -0.42343
    -0.21211
    -0.17689
    -0.01840
     0.24576
     0.15771
     0.26337
     0.40425
     0.52752
     0.58035
     0.52752
     0.54513
     0.72124
     0.75646
     0.72124
     0.42186
     0.43947
     0.40425
     0.33381
     0.36903
     0.17532
     0.05204
    -0.21211
    -0.14167
    -0.21211
    -0.31777
    -0.56432
    -0.54671
    -0.52910
    -0.51149
    -0.44104
    -0.51149
    -0.58193
    -0.51149
    -0.56432
    -0.47627
    -0.28255
    -0.37060
    -0.35299
    -0.30016
    -0.19450
    -0.15928
    -0.19450
    -0.22972
    -0.12406
    -0.07123
    -0.01840
     0.05204
     0.01682
    -0.05362
    -0.00079
     0.06965
     0.17532
     0.14010
     0.17532
     0.17532
     0.29859
     0.22815
     0.21054
     0.26337
     0.19293
     0.21054
     0.28098
     0.28098
     0.21054
     0.22815
     0.26337
     0.12249
     0.14010
     0.12249
    -0.01840
     0.05204
    -0.01840
    -0.00079
    -0.10645
    -0.05362
    -0.21211
    -0.08884
    -0.07123
    -0.07123
     0.03443
     0.08726
     0.29859
     0.29859
     0.52752
     0.80929
     1.03822
     1.28477
     1.76024
     2.34138
     2.92252
     3.62694
     4.06719
     4.33135
     4.03197
     3.02819
     1.26716
    -0.42343
    -1.93792
    -3.34675
    -4.19204
    -5.23105
    -6.37572
    -7.16818
    -8.06631
    -8.99965
    -8.99965
    -8.99965
    -8.99965
    -8.99965
    -8.99965
    -8.99965
    -8.99965
    -7.50278
    -6.32289
    -5.26627
    -4.12160
    -2.88888
    -1.99075
    -1.37439
    -0.84608
    -0.33538
    -0.22972
    -0.14167
    -0.10645
    -0.08884
     0.06965
     0.14010
     0.15771
     0.10488
     0.28098
     0.17532
    -0.00079
     0.22815
     0.40425
     0.56274
     0.61557
     0.96778
     1.23193
     1.37282
     1.68980
     1.86591
     2.27094
     2.44705
     2.79925
     3.15146
     3.39800
     3.52128
     3.66216
     3.82065
     3.89109
     3.87348
     3.66216
     3.48605
     3.23951
     3.02819
     2.85208
     2.74642
     2.49988
     2.25333
     2.00679
     1.72502
     1.37282
     1.07344
     0.86212
     0.73885
     0.73885
     0.54513
     0.54513
     0.33381
     0.42186
     0.40425
     0.29859
     0.22815
     0.19293
     0.10488
     0.19293
     0.08726
     0.01682
    -0.05362
    -0.10645
    -0.24733
    -0.05362
    -0.07123
    -0.21211
    -0.17689
    -0.15928
    -0.05362
    -0.07123
    -0.03601
    -0.24733
    -0.00079
     0.08726
     0.17532
     0.22815
     0.12249
     0.06965
     0.17532
     0.33381
     0.47469
     0.45708
     0.31620
     0.52752
     0.61557
     0.75646
     0.63318
     0.56274
     0.61557
     0.72124
     0.63318
     0.59796
     0.54513
     0.47469
     0.42186
     0.42186
     0.43947
     0.36903
     0.03443
    -0.10645
    -0.21211
    -0.15928
    -0.40582
    -0.63476
    -0.72281
    -0.88130
    -0.86369
    -0.77564
    -0.74042
    -0.74042
    -0.75803
    -0.63476
    -0.35299
    -0.15928
    -0.21211
    -0.07123
    -0.10645
    -0.05362
     0.01682
     0.15771
     0.28098
     0.70363
     0.87973
     0.95017
     0.95017
     0.66840
     0.24576
     0.03443
     0.31620
     0.58035
     0.05204
    -0.58193
    -1.40961
    -1.90270
    -1.84987
    -1.69138
    -1.74421
    -2.02597
    -2.43101
    -2.78322
    -3.01215
    -3.10020
    -3.04737
    -2.99454
    -2.78322
    -2.41340
    -2.25491
    -2.02597
    -1.70899
    -1.37439
    -1.16307
    -0.70520
    -0.65237
    -0.51149
    -0.37060
    -0.14167
    -0.07123
    -0.01840
    -0.03601
    -0.07123
    -0.15928
    -0.01840
     0.05204
    -0.03601
    -0.05362
    -0.10645
    -0.08884
    -0.01840
    -0.03601
     0.10488
     0.06965
     0.05204
     0.08726
     0.26337
     0.40425
     0.28098
     0.28098
     0.54513
     0.73885
     0.79168
     0.77407
     0.66840
     0.61557
     0.61557
     0.73885
     0.61557
     0.42186
     0.31620
     0.21054
     0.21054
    -0.10645
    -0.30016
    -0.47627
    -0.74042
    -1.00457
    -1.28634
    -1.46244
    -1.32156
    -1.58571
    -1.86748
    -1.84987
    -1.48005
    -1.11024
    -0.91652
    -0.66998
    -0.54671
    -0.35299
    -0.26494
     0.05204
     0.31620
     0.65079
     0.93256
     1.16149
     1.39043
     1.51370
     1.51370
     1.54892
     1.53131
     1.42565
     1.26716
     1.14388
     1.07344
     0.82690
     0.65079
     0.58035
     0.33381
     0.40425
     0.31620
     0.19293
     0.17532
    -0.00079
    -0.10645
    -0.07123
    -0.14167
    -0.03601
    -0.10645
    -0.05362
    -0.08884
    -0.07123
    -0.03601
     0.01682
    -0.07123
    -0.08884
    -0.01840
     0.05204
     0.01682
    -0.00079
    -0.00079
    -0.03601
    -0.05362
    -0.01840
     0.01682
    -0.01840
    -0.05362
    -0.05362
    -0.05362
    -0.10645
    -0.17689
    -0.17689
    -0.01840
    -0.01840
     0.05204
    -0.05362
    -0.03601
    -0.03601
    -0.08884
    -0.01840
     0.05204
     0.12249
     0.03443
     0.06965
     0.19293
     0.06965
     0.14010
     0.12249
     0.24576
     0.08726
     0.06965
     0.14010
     0.14010
     0.14010
     0.01682
     0.03443
     0.17532
     0.24576
     0.21054
     0.15771
     0.06965
     0.08726
     0.14010
     0.12249
     0.24576
     0.17532
     0.12249
     0.21054
     0.29859
     0.35142
     0.31620
     0.36903
     0.43947
     0.43947
     0.54513
     0.63318
     0.68602
     0.72124
     0.79168
     0.84451
     1.10866
     1.10866
     1.16149
     1.12627
     1.23193
     1.23193
     1.16149
     1.23193
     1.23193
     1.24955
     1.28477
     1.28477
     1.26716
     1.12627
     1.17910
     1.07344
     1.19671
     1.05583
     0.98539
     1.12627
     1.00300
     1.02061
     1.03822
     0.89734
     0.89734
     0.82690
     0.89734
     0.79168
     0.54513
     0.54513
     0.47469
     0.38664
     0.36903
     0.49230
     0.38664
     0.26337
     0.35142
     0.38664
     0.47469
     0.40425
     0.26337
     0.29859
     0.38664
     0.45708
     0.61557
     0.58035
     0.49230
     0.38664
     0.28098
     0.31620
     0.19293
     0.06965
     0.05204
     0.08726
    -0.00079
    -0.19450
    -0.40582
    -0.44104
    -0.51149
    -0.40582
    -0.89891
    -1.46244
    -1.76182
    -1.84987
    -1.88509
    -2.27252
    -2.29013
    -2.23730
    -2.32535
    -2.50145
    -2.48384
    -2.57189
    -2.74800
    -2.41340
    -2.20208
    -2.34296
    -2.27252
    -2.14924
    -1.86748
    -1.70899
    -1.69138
    -1.53288
    -1.40961
    -1.49766
    -1.42722
    -1.48005
    -1.49766
    -1.44483
    -1.49766
    -1.58571
    -1.40961
    -1.37439
    -1.28634
    -1.23351
    -1.26873
    -1.11024
    -0.98696
    -0.96935
    -0.81086
    -0.82847
    -0.82847
    -0.82847
    -0.75803
    -0.72281
    -0.75803
    -0.61715
    -0.66998
    -0.56432
    -0.58193
    -0.58193
    -0.65237
    -0.65237
    -0.51149
    -0.51149
    -0.40582
    -0.30016
    -0.35299
    -0.26494
    -0.21211
    -0.21211
    -0.21211
    -0.24733
    -0.28255
    -0.19450
    -0.07123
    -0.08884
    -0.15928
    -0.15928
    -0.19450
    -0.07123
     0.01682
     0.05204
    -0.07123
    -0.14167
    -0.01840
     0.03443
     0.15771
     0.06965
     0.05204
     0.14010
     0.15771
     0.17532
     0.29859
     0.17532
     0.14010
     0.17532
     0.14010
     0.22815
     0.14010
     0.06965
     0.05204
     0.05204
     0.15771
     0.06965
    -0.08884
    -0.03601
    -0.00079
     0.05204
    -0.03601
    -0.07123
    -0.10645
    -0.21211
    -0.14167
     0.03443
    -0.10645
    -0.12406
    -0.21211
    -0.10645
    -0.15928
    -0.22972
    -0.30016
    -0.35299
    -0.30016
    -0.33538
    -0.30016
    -0.30016
    -0.35299
    -0.44104
    -0.45865
    -0.31777
    -0.37060
    -0.49388
    -0.37060
    -0.42343
    -0.44104
    -0.44104
    -0.40582
    -0.47627
    -0.44104
    -0.42343
    -0.47627
    -0.35299
    -0.44104
    -0.42343
    -0.47627
    -0.37060
    -0.28255
    -0.35299
    -0.30016
    -0.21211
    -0.14167
    -0.05362
    -0.14167
    -0.10645
    -0.14167
    -0.22972
    -0.10645
    -0.14167
    -0.26494
    -0.37060
    -0.44104
    -0.47627
    -0.44104
    -0.49388
    -0.72281
    -0.86369
    -0.86369
    -0.91652
    -1.09263
    -1.18068
    -1.12785
    -1.11024
    -1.21590
    -1.09263
    -1.05741
    -0.98696
    -1.09263
    -1.21590
    -1.14546
    -1.03980
    -1.03980
    -1.03980
    -0.96935
    -0.89891
    -0.91652
    -0.79325
    -0.77564
    -0.63476
    -0.77564
    -0.79325
    -0.72281
    -0.61715
    -0.68759
    -0.75803
    -0.63476
    -0.52910
    -0.52910
    -0.59954
    -0.56432
    -0.58193
    -0.59954
    -0.66998
    -0.59954
    -0.59954
    -0.54671
    -0.40582
    -0.42343
    -0.31777
    -0.30016
    -0.37060
    -0.30016
    -0.10645
    -0.07123
    -0.17689
    -0.01840
    -0.00079
     0.01682
     0.08726
     0.19293
     0.29859
     0.33381
     0.36903
     0.45708
     0.42186
     0.45708
     0.52752
     0.47469
     0.65079
     0.65079
     0.72124
     0.79168
     0.86212
     0.95017
     0.91495
     0.95017
     1.26716
     1.68980
     1.95396
     1.95396
     2.27094
     2.57032
     2.81686
     3.04580
     4.24330
     4.75400
     4.59550
     4.84205
     5.37036
     5.59929
     4.80683
     3.20429
     1.77785
     1.51370
     1.42565
     1.26716
     0.36903
    -0.56432
    -1.97314
    -3.13542
    -4.05116
    -4.72035
    -5.21344
    -5.68892
    -6.09395
    -6.21723
    -6.11156
    -5.77697
    -5.26627
    -5.12539
    -4.68513
    -4.15682
    -3.66373
    -3.25869
    -3.02976
    -2.83605
    -2.51906
    -2.13163
    -1.84987
    -1.69138
    -1.56810
    -1.46244
    -1.46244
    -1.28634
    -1.18068
    -1.02218
    -1.03980
    -0.93413
    -0.82847
    -0.74042
    -0.72281
    -0.74042
    -0.70520
    -0.61715
    -0.58193
    -0.56432
    -0.49388
    -0.49388
    -0.74042
    -0.47627
    -0.33538
    -0.26494
    -0.22972
    -0.28255
    -0.35299
    -0.26494
    -0.26494
    -0.24733
    -0.22972
    -0.08884
    -0.01840
     0.01682
    -0.03601
     0.10488
     0.08726
     0.14010
     0.14010
     0.15771
     0.24576
     0.19293
     0.24576
     0.31620
     0.24576
     0.10488
     0.08726
     0.12249
     0.38664
     0.31620
     0.22815
     0.15771
     0.22815
     0.06965
     0.05204
     0.06965
     0.08726
     0.08726
     0.06965
     0.08726
     0.14010
     0.06965
     0.03443
     0.06965
     0.28098
     0.22815
     0.15771
     0.24576
     0.21054
     0.43947
     0.56274
     0.61557
     0.79168
     0.77407
     0.84451
     0.86212
     0.86212
     0.95017
     1.02061
     0.96778
     1.14388
     1.14388
     1.21432
     1.17910
     1.12627
     1.03822
     0.93256
     0.95017
     0.89734
     0.96778
     0.89734
     0.79168
     0.70363
     0.79168
     0.80929
     0.66840
     0.73885
     0.61557
     0.59796
     0.63318
     0.65079
     0.68602
     0.58035
     0.50991
     0.47469
     0.63318
     0.61557
     0.58035
     0.52752
     0.50991
     0.47469
     0.35142
     0.38664
     0.50991
     0.33381
     0.31620
     0.31620
     0.33381
     0.31620
     0.22815
     0.26337
     0.31620
     0.21054
     0.21054
     0.19293
     0.05204
     0.14010
     0.01682
     0.12249
     0.28098
     0.24576
     0.17532
     0.14010
     0.06965
     0.10488
     0.10488
     0.10488
     0.29859
     0.17532
     0.22815
     0.22815
     0.33381
     0.19293
     0.22815
     0.21054
     0.26337
     0.24576
     0.17532
     0.24576
     0.26337
     0.29859
     0.31620
     0.33381
     0.33381
     0.33381
     0.52752
     0.36903
     0.40425
     0.36903
     0.40425
     0.21054
     0.31620
     0.21054
     0.35142
     0.33381
     0.45708
     0.36903
     0.22815
     0.14010
     0.05204
     0.14010
     0.33381
     0.40425
     0.40425
     0.40425
     0.66840
     0.66840
     0.45708
     0.58035
     0.65079
     0.86212
     1.14388
     1.28477
     1.56653
     1.58414
     1.90113
     2.27094
     2.55271
     2.53510
     2.46466
     2.32377
     2.60554
     3.04580
     3.18668
     3.52128
     3.57411
     3.39800
     3.30995
     3.23951
     3.20429
     3.13385
     3.08102
     3.02819
     2.90491
     2.49988
     2.23572
     2.23572
     1.88352
     1.60175
     1.21432
     1.00300
     0.70363
     0.31620
     0.14010
    -0.33538
    -0.68759
    -1.03980
    -1.39200
    -1.53288
    -1.69138
    -1.95553
    -2.20208
    -2.20208
    -2.23730
    -2.11402
    -2.13163
    -1.92031
    -1.83226
    -1.79704
    -1.63855
    -1.55049
    -1.26873
    -1.26873
    -1.14546
    -0.98696
    -0.70520
    -0.51149
    -0.59954
    -0.45865
    -0.45865
    -0.33538
    -0.44104
    -0.38821
    -0.26494
    -0.40582
    -0.45865
    -0.30016
    -0.22972
    -0.21211
    -0.28255
    -0.22972
    -0.17689
    -0.01840
     0.01682
     0.06965
     0.14010
     0.17532
     0.22815
     0.31620
     0.59796
     0.59796
     0.65079
     0.70363
     0.80929
     0.89734
     0.84451
     0.72124
     0.68602
     0.79168
     0.84451
     0.75646
     0.59796
     0.49230
     0.43947
     0.21054
     0.28098
     0.15771
     0.01682
    -0.07123
    -0.14167
    -0.31777
    -0.30016
    -0.58193
    -0.61715
    -0.58193
    -0.54671
    -0.66998
    -0.66998
    -0.70520
    -0.82847
    -0.84608
    -0.75803
    -0.65237
    -0.65237
    -0.68759
    -0.65237
    -0.63476
    -0.52910
    -0.49388
    -0.51149
    -0.38821
    -0.30016
    -0.28255
    -0.21211
    -0.14167
    -0.22972
    -0.19450
    -0.22972
    -0.00079
    -0.10645
    -0.14167
    -0.14167
    -0.05362
    -0.14167
    -0.07123
    -0.10645
     0.03443
    -0.01840
    -0.01840
    -0.01840
    -0.00079
    -0.15928
    -0.07123
    -0.01840
     0.08726
     0.03443
     0.05204
     0.03443
     0.05204
     0.14010
     0.06965
     0.01682
    -0.00079
     0.05204
     0.05204
     0.10488
     0.03443
     0.03443
    -0.03601
    -0.10645
     0.10488
     0.17532
     0.03443
     0.01682
    -0.07123
    -0.01840
    -0.01840
    -0.01840
    -0.08884
    -0.10645
    -0.05362
     0.03443
     0.05204
    -0.01840
    -0.01840
    -0.07123
     0.03443
     0.17532
     0.15771
     0.22815
     0.21054
     0.38664
     0.52752
     0.54513
     0.66840
     0.75646
     0.75646
     0.96778
     1.03822
     1.39043
     1.40804
     1.19671
     1.23193
     1.86591
     2.34138
     2.55271
     2.48227
     1.84830
     1.03822
     0.75646
     0.63318
     0.22815
    -0.08884
    -0.00079
    -0.40582
    -0.91652
    -1.19829
    -1.32156
    -1.81465
    -2.27252
    -2.46623
    -2.90649
    -3.04737
    -2.64233
    -1.90270
    -1.35678
    -1.19829
    -1.12785
    -1.18068
    -0.88130
    -0.40582
    -0.14167
     0.10488
     0.29859
     0.33381
     0.52752
     0.42186
     0.29859
     0.35142
     0.45708
     0.61557
     0.66840
     0.63318
     0.59796
     0.63318
     0.61557
     0.75646
     0.98539
     1.17910
     1.21432
     1.17910
     1.35521
     1.61936
     1.49609
     1.26716
     1.21432
     1.21432
     1.14388
     1.12627
     1.02061
     0.87973
     0.65079
     0.56274
     0.33381
     0.14010
    -0.10645
    -0.33538
    -0.42343
    -0.37060
    -0.40582
    -0.49388
    -0.58193
    -0.58193
    -0.66998
    -0.51149
    -0.56432
    -0.66998
    -0.65237
    -0.72281
    -0.54671
    -0.61715
    -0.66998
    -0.54671
    -0.70520
    -0.49388
    -0.37060
    -0.38821
    -0.38821
    -0.42343
    -0.42343
    -0.44104
    -0.38821
    -0.42343
    -0.37060
    -0.37060
    -0.40582
    -0.38821
    -0.35299
    -0.30016
    -0.51149
    -0.37060
    -0.35299
    -0.47627
    -0.40582
    -0.45865
    -0.45865
    -0.38821
    -0.40582
    -0.35299
    -0.22972
    -0.22972
    -0.22972
    -0.21211
    -0.21211
    -0.17689
    -0.26494
    -0.21211
     0.08726
     0.03443
    -0.05362
    -0.01840
    -0.05362
     0.03443
     0.08726
     0.03443
     0.10488
     0.08726
     0.05204
     0.10488
     0.14010
     0.08726
     0.15771
     0.08726
     0.26337
     0.22815
     0.17532
     0.28098
     0.15771
     0.21054
     0.22815
     0.24576
     0.28098
     0.26337
     0.26337
     0.26337
     0.31620
     0.38664
     0.31620
     0.12249
     0.26337
     0.31620
     0.38664
     0.33381
     0.31620
     0.24576
     0.21054
     0.35142
     0.31620
     0.24576
     0.21054
     0.14010
     0.17532
     0.21054
     0.29859
     0.17532
     0.08726
     0.17532
     0.26337
     0.19293
     0.26337
     0.17532
     0.15771
     0.22815
     0.26337
     0.31620
     0.35142
     0.26337
     0.40425
     0.35142
     0.43947
     0.45708
     0.42186
     0.43947
     0.49230
     0.45708
     0.43947
     0.42186
     0.43947
     0.26337
     0.35142
     0.45708
     0.49230
     0.42186
     0.33381
     0.29859
     0.36903
     0.33381
     0.31620
     0.38664
     0.49230
     0.42186
     0.54513
     0.59796
     0.63318
     0.61557
     0.63318
     0.66840
     0.80929
     0.84451
     0.80929
     0.95017
     1.00300
     1.02061
     1.26716
     1.39043
     1.40804
     1.51370
     1.54892
     1.56653
     1.23193
     1.10866
     1.10866
     0.70363
     0.63318
     0.70363
     0.80929
     0.87973
     1.10866
     1.14388
     0.98539
     0.91495
     0.96778
     0.86212
     0.91495
     1.02061
     1.19671
     1.21432
     1.40804
     1.53131
     1.53131
     1.40804
     1.30238
     1.02061
     0.91495
     0.65079
     0.50991
     0.29859
     0.15771
    -0.01840
    -0.21211
    -0.30016
    -0.40582
    -0.47627
    -0.58193
    -0.63476
    -0.61715
    -0.58193
    -0.61715
    -0.61715
    -0.63476
    -0.49388
    -0.52910
    -0.51149
    -0.40582
    -0.30016
    -0.31777
    -0.17689
    -0.01840
     0.08726
     0.17532
     0.26337
     0.29859
     0.45708
     0.65079
     0.65079
     0.73885
     0.75646
     0.86212
     0.77407
     0.79168
     0.79168
     0.75646
     0.65079
     0.68602
     0.68602
     0.65079
     0.47469
     0.36903
     0.43947
     0.45708
     0.40425
     0.36903
     0.35142
     0.33381
     0.33381
     0.38664
     0.56274
     0.47469
     0.58035
     0.73885
     0.58035
     0.65079
     0.59796
     0.61557
     0.54513
     0.54513
     0.45708
     0.47469
     0.35142
     0.35142
     0.24576
     0.06965
     0.15771
     0.01682
    -0.05362
    -0.26494
    -0.19450
    -0.33538
    -0.42343
    -0.40582
    -0.40582
    -0.37060
    -0.35299
    -0.42343
    -0.45865
    -0.44104
    -0.35299
    -0.49388
    -0.40582
    -0.37060
    -0.44104
    -0.33538
    -0.33538
    -0.31777
    -0.38821
    -0.44104
    -0.44104
    -0.26494
    -0.24733
    -0.26494
    -0.22972
    -0.15928
    -0.08884
    -0.01840
     0.10488
     0.26337
     0.19293
     0.24576
     0.43947
     0.54513
     0.54513
     0.54513
     0.65079
     0.68602
     0.87973
     0.72124
     0.72124
     0.58035
     0.42186
     0.40425
     0.15771
     0.28098
    -0.01840
    -0.26494
    -0.44104
    -0.56432
    -0.54671
    -0.70520
    -0.96935
    -1.05741
    -1.19829
    -1.21590
    -1.28634
    -1.33917
    -1.32156
    -1.32156
    -1.32156
    -1.14546
    -1.00457
    -1.05741
    -1.03980
    -0.86369
    -0.74042
    -0.81086
    -0.72281
    -0.65237
    -0.56432
    -0.44104
    -0.42343
    -0.19450
    -0.28255
    -0.22972
    -0.30016
    -0.15928
    -0.07123
    -0.10645
    -0.05362
    -0.00079
     0.08726
     0.12249
     0.03443
     0.08726
     0.19293
     0.28098
     0.29859
     0.31620
     0.33381
     0.36903
     0.38664
     0.63318
     0.80929
     0.98539
     0.98539
     1.16149
     1.61936
     1.70741
     1.79546
     2.02440
     1.90113
     1.23193
     1.07344
     1.54892
     2.02440
     2.37661
     2.34138
     2.30616
     2.16528
     1.40804
     1.03822
     1.12627
     1.26716
     1.24955
     1.12627
     0.77407
     0.29859
    -0.05362
    -0.42343
    -0.77564
    -1.07502
    -1.37439
    -1.81465
    -2.13163
    -2.20208
    -2.34296
    -2.65994
    -2.81844
    -2.95932
    -2.90649
    -2.78322
    -2.69516
    -2.60711
    -2.23730
    -2.00836
    -1.74421
    -1.53288
    -1.40961
    -1.25112
    -1.14546
    -0.82847
    -0.61715
    -0.61715
    -0.61715
    -0.52910
    -0.42343
    -0.49388
    -0.49388
    -0.49388
    -0.51149
    -0.40582
    -0.35299
    -0.37060
    -0.40582
    -0.33538
    -0.51149
    -0.47627
    -0.35299
    -0.35299
    -0.47627
    -0.42343
    -0.42343
    -0.40582
    -0.44104
    -0.40582
    -0.38821
    -0.33538
    -0.30016
    -0.30016
    -0.35299
    -0.37060
    -0.33538
    -0.31777
    -0.19450
    -0.14167
    -0.24733
    -0.22972
    -0.10645
    -0.07123
    -0.07123
    -0.21211
    -0.08884
    -0.14167
    -0.00079
     0.01682
    -0.01840
    -0.01840
    -0.01840
    -0.01840
     0.17532
     0.33381
     0.21054
     0.26337
     0.33381
     0.45708
     0.58035
     0.61557
     0.59796
     0.66840
     0.84451
     0.79168
     0.96778
     0.98539
     0.72124
     0.54513
     0.59796
     0.66840
     0.66840
     0.63318
     0.45708
     0.56274
     0.47469
     0.42186
     0.45708
     0.40425
     0.40425
     0.56274
     0.52752
     0.54513
     0.65079
     0.65079
     0.72124
     1.05583
     1.09105
     1.07344
     1.03822
     1.17910
     1.07344
     1.09105
     1.02061
     1.12627
     1.14388
     1.02061
     1.10866
     1.07344
     1.02061
     1.09105
     0.86212
     1.07344
     1.07344
     1.03822
     0.95017
     0.84451
     0.95017
     0.93256
     0.89734
     0.91495
     0.87973
     0.89734
     0.80929
     0.75646
     0.66840
     0.61557
     0.54513
     0.56274
     0.58035
     0.47469
     0.35142
     0.36903
     0.28098
     0.35142
     0.29859
     0.24576
     0.08726
     0.14010
     0.08726
     0.17532
     0.10488
     0.17532
    -0.03601
     0.17532
     0.26337
     0.19293
     0.22815
     0.22815
     0.17532
     0.17532
     0.21054
     0.21054
     0.26337
     0.21054
     0.31620
     0.40425
     0.45708
     0.49230
     0.31620
     0.24576
     0.35142
     0.42186
     0.58035
     0.68602
     0.77407
     0.75646
     0.84451
     1.02061
     1.24955
     1.54892
     1.67219
     2.00679
     2.25333
     2.30616
     2.58793
     2.44705
     2.20050
     2.25333
     2.28855
     2.28855
     2.27094
     2.05962
     1.95396
     1.74263
     1.42565
     1.23193
     0.79168
     0.42186
     0.06965
    -0.21211
    -0.35299
    -0.68759
    -0.72281
    -0.84608
    -0.91652
    -1.18068
    -1.40961
    -1.51527
    -1.70899
    -1.72660
    -1.67377
    -1.70899
    -1.76182
    -1.81465
    -1.74421
    -1.69138
    -1.70899
    -1.74421
    -1.65616
    -1.42722
    -1.37439
    -1.40961
    -1.18068
    -1.09263
    -0.96935
    -0.89891
    -0.89891
    -0.82847
    -0.70520
    -0.66998
    -0.58193
    -0.59954
    -0.44104
    -0.35299
    -0.37060
    -0.19450
    -0.17689
    -0.24733
    -0.19450
    -0.17689
    -0.17689
    -0.19450
    -0.21211
    -0.15928
    -0.07123
    -0.19450
    -0.24733
    -0.22972
    -0.22972
    -0.24733
    -0.44104
    -0.37060
    -0.35299
    -0.40582
    -0.33538
    -0.35299
    -0.37060
    -0.45865
    -0.44104
    -0.40582
    -0.33538
    -0.33538
    -0.40582
    -0.47627
    -0.30016
    -0.40582
    -0.47627
    -0.51149
    -0.42343
    -0.38821
    -0.28255
    -0.22972
    -0.31777
    -0.40582
    -0.44104
    -0.35299
    -0.28255
    -0.28255
    -0.30016
    -0.30016
    -0.31777
    -0.24733
    -0.26494
    -0.21211
    -0.14167
    -0.15928
    -0.26494
    -0.19450
    -0.17689
    -0.17689
    -0.14167
    -0.12406
    -0.05362
     0.05204
     0.06965
     0.01682
     0.05204
     0.08726
     0.19293
     0.06965
     0.28098
     0.33381
     0.22815
     0.29859
     0.24576
     0.40425
     0.29859
     0.43947
     0.43947
     0.54513
     0.56274
     0.58035
     0.56274
     0.66840
     0.73885
     0.75646
     0.89734
     0.84451
     0.95017
     0.95017
     1.14388
     1.14388
     1.14388
     1.07344
     1.09105
     1.39043
     1.56653
     1.67219
     1.81308
     1.84830
     1.76024
     1.42565
     1.21432
     0.89734
     0.43947
     0.61557
     0.17532
    -0.58193
    -0.75803
    -0.91652
    -0.91652
    -0.88130
    -1.30395
    -1.48005
    -1.49766
    -1.44483
    -1.39200
    -1.37439
    -1.14546
    -0.58193
    -0.22972
    -0.00079
     0.14010
    -0.19450
    -0.19450
     0.03443
     0.50991
     0.75646
     0.66840
     0.01682
    -0.66998
    -1.81465
    -2.02597
    -1.92031
    -1.42722
    -1.03980
    -1.18068
    -1.26873
    -1.37439
    -1.49766
    -1.32156
    -1.02218
    -0.65237
    -0.30016
    -0.05362
     0.31620
     0.65079
     0.56274
     0.95017
     1.12627
     1.19671
     1.40804
     1.24955
     1.02061
     1.03822
     0.68602
     0.56274
     0.52752
     0.28098
    -0.03601
    -0.19450
    -0.22972
    -0.19450
    -0.30016
    -0.42343
    -0.54671
    -0.58193
    -0.68759
    -0.74042
    -0.81086
    -0.96935
    -0.84608
    -0.86369
    -0.75803
    -0.89891
    -0.86369
    -0.82847
    -0.81086
    -0.77564
    -0.84608
    -0.82847
    -0.86369
    -0.82847
    -0.89891
    -0.81086
    -0.89891
    -0.86369
    -0.84608
    -0.77564
    -0.82847
    -0.77564
    -0.89891
    -0.82847
    -0.75803
    -0.70520
    -0.75803
    -0.86369
    -0.84608
    -0.89891
    -0.84608
    -0.72281
    -0.68759
    -0.79325
    -0.75803
    -0.77564
    -0.68759
    -0.68759
    -0.75803
    -0.81086
    -0.77564
    -0.68759
    -0.65237
    -0.68759
    -0.74042
    -0.79325
    -0.79325
    -0.70520
    -0.65237
    -0.75803
    -0.84608
    -0.82847
    -0.70520
    -0.74042
    -0.75803
    -0.91652
    -0.88130
    -0.75803
    -0.61715
    -0.59954
    -0.59954
    -0.63476
    -0.58193
    -0.51149
    -0.28255
    -0.22972
    -0.21211
    -0.24733
    -0.15928
    -0.10645
    -0.10645
    -0.14167
    -0.00079
    -0.01840
     0.10488
     0.03443
     0.12249
     0.06965
     0.12249
    -0.05362
     0.15771
     0.19293
     0.19293
     0.21054
     0.28098
     0.40425
     0.36903
     0.33381
     0.38664
     0.40425
     0.50991
     0.49230
     0.61557
     0.56274
     0.65079
     0.45708
     0.66840
     0.73885
     0.79168
     0.75646
     0.80929
     0.84451
     1.00300
     1.00300
     1.07344
     1.21432
     1.28477
     1.46087
     1.46087
     1.47848
     1.47848
     1.51370
     1.65458
     1.76024
     1.51370
     1.56653
     1.44326
     1.44326
     1.40804
     1.14388
     1.09105
     0.95017
     0.79168
     0.80929
     0.77407
     0.59796
     0.40425
     0.47469
     0.29859
     0.45708
     0.47469
     0.28098
     0.22815
     0.31620
     0.45708
     0.47469
     0.40425
     0.36903
     0.38664
     0.40425
     0.36903
     0.42186
     0.47469
     0.35142
     0.31620
     0.59796
     0.59796
     0.54513
     0.50991
     0.54513
     0.66840
     0.82690
     0.84451
     1.05583
     0.95017
     1.00300
     1.14388
     1.23193
     1.30238
     1.24955
     1.17910
     1.30238
     1.35521
     1.31999
     1.14388
     1.17910
     1.21432
     1.19671
     1.23193
     1.17910
     1.16149
     1.03822
     1.07344
     0.87973
     0.80929
     0.42186
     0.28098
     0.14010
    -0.28255
    -0.33538
    -0.03601
    -0.05362
    -0.28255
    -0.37060
    -0.54671
    -0.59954
    -0.54671
    -0.42343
    -0.30016
    -0.26494
    -0.15928
     0.21054
     0.87973
     1.53131
     2.05962
     2.18289
     2.00679
     1.84830
     1.97157
     2.09484
     2.04201
     2.16528
     2.20050
     2.11245
     1.97157
     1.58414
     1.31999
     1.09105
     0.70363
     0.29859
     0.21054
     0.06965
    -0.14167
    -0.26494
    -0.21211
    -0.24733
    -0.21211
    -0.24733
    -0.26494
    -0.38821
    -0.61715
    -0.42343
    -0.33538
    -0.44104
    -0.63476
    -1.14546
    -1.48005
    -1.77943
    -1.76182
    -1.70899
    -1.76182
    -1.88509
    -2.00836
    -1.88509
    -2.02597
    -2.02597
    -2.06119
    -1.86748
    -1.67377
    -1.49766
    -1.23351
    -1.16307
    -0.89891
    -0.66998
    -0.42343
    -0.37060
    -0.33538
    -0.31777
    -0.30016
    -0.22972
    -0.30016
    -0.17689
    -0.28255
    -0.26494
    -0.30016
    -0.35299
    -0.31777
    -0.38821
    -0.51149
    -0.54671
    -0.45865
    -0.58193
    -0.56432
    -0.56432
    -0.56432
    -0.63476
    -0.58193
    -0.51149
    -0.59954
    -0.49388
    -0.49388
    -0.49388
    -0.35299
    -0.30016
    -0.37060
    -0.21211
    -0.08884
    -0.01840
    -0.05362
     0.08726
     0.08726
     0.17532
     0.29859
     0.36903
     0.33381
     0.33381
     0.28098
     0.47469
     0.54513
     0.54513
     0.56274
     0.49230
     0.75646
     0.63318
     0.56274
     0.59796
     0.65079
     0.56274
     0.59796
     0.58035
     0.58035
     0.59796
     0.59796
     0.66840
     0.72124
     0.65079
     0.59796
     0.54513
     0.58035
     0.50991
     0.52752
     0.49230
     0.43947
     0.33381
     0.33381
     0.19293
     0.22815
     0.21054
     0.22815
     0.14010
     0.14010
     0.14010
     0.17532
     0.05204
     0.22815
     0.26337
     0.24576
     0.45708
     0.50991
     0.40425
     0.31620
     0.33381
     0.28098
     0.40425
     0.28098
    -0.10645
    -0.22972
    -0.66998
    -0.96935
    -1.02218
    -0.82847
    -1.00457
    -1.23351
    -1.26873
    -1.44483
    -1.53288
    -1.60332
    -1.62094
    -1.44483
    -1.37439
    -1.28634
    -1.03980
    -0.89891
    -0.74042
    -0.56432
    -0.61715
    -0.47627
    -0.40582
    -0.44104
    -0.30016
    -0.12406
    -0.58193
    -0.58193
    -0.31777
    -0.21211
    -0.30016
    -0.33538
    -0.52910
    -0.52910
    -0.59954
    -0.58193
    -0.52910
    -0.52910
    -0.30016
    -0.35299
    -0.21211
    -0.17689
    -0.12406
    -0.00079
     0.05204
     0.14010
     0.14010
     0.43947
     0.56274
     0.45708
     0.65079
     0.68602
     0.98539
     0.89734
     1.19671
     1.35521
     1.39043
     1.63697
     1.79546
     1.97157
     2.05962
     2.04201
     2.21811
     2.49988
     2.48227
     2.42944
     2.51749
     2.58793
     2.20050
     1.44326
     0.35142
     0.14010
     0.42186
     0.47469
     0.36903
    -0.08884
    -0.61715
    -0.77564
    -1.05741
    -1.18068
    -1.16307
    -1.07502
    -1.11024
    -0.89891
    -0.70520
    -0.54671
    -0.40582
    -0.12406
    -0.07123
    -0.03601
    -0.00079
     0.05204
     0.01682
    -0.21211
    -0.24733
    -0.30016
    -0.37060
    -0.59954
    -0.56432
    -0.77564
    -0.77564
    -0.81086
    -0.82847
    -0.77564
    -0.77564
    -0.89891
    -0.77564
    -0.72281
    -0.75803
    -0.68759
    -0.61715
    -0.47627
    -0.38821
    -0.35299
    -0.31777
    -0.33538
    -0.30016
    -0.33538
    -0.24733
    -0.01840
    -0.07123
    -0.21211
    -0.15928
    -0.15928
    -0.10645
    -0.19450
    -0.21211
    -0.26494
    -0.14167
    -0.14167
    -0.17689
    -0.22972
    -0.17689
    -0.15928
    -0.21211
    -0.08884
    -0.10645
    -0.14167
    -0.15928
    -0.03601
     0.03443
    -0.03601
    -0.05362
    -0.07123
     0.03443
     0.10488
     0.15771
     0.15771
     0.15771
     0.06965
     0.08726
     0.15771
     0.28098
     0.28098
     0.21054
     0.24576
     0.28098
     0.33381
     0.40425
     0.33381
     0.31620
     0.47469
     0.59796
     0.70363
     0.75646
     0.65079
     0.72124
     0.73885
     1.00300
     1.09105
     1.07344
     1.03822
     1.23193
     1.26716
     1.05583
     0.59796
     0.29859
     0.40425
     0.26337
     0.12249
     0.06965
    -0.24733
    -0.37060
    -0.82847
    -0.98696
    -1.00457
    -1.26873
    -1.33917
    -1.48005
    -1.33917
    -1.37439
    -1.46244
    -1.42722
    -1.37439
    -1.23351
    -1.14546
    -1.05741
    -1.03980
    -0.89891
    -0.96935
    -0.82847
    -0.63476
    -0.66998
    -0.58193
    -0.58193
    -0.47627
    -0.44104
    -0.44104
    -0.49388
    -0.28255
    -0.35299
    -0.19450
    -0.17689
    -0.14167
    -0.24733
    -0.26494
    -0.28255
    -0.05362
    -0.12406
    -0.12406
    -0.26494
    -0.22972
    -0.12406
    -0.07123
    -0.14167
    -0.14167
    -0.10645
    -0.05362
     0.01682
    -0.05362
    -0.05362
    -0.01840
    -0.00079
     0.14010
     0.26337
     0.24576
     0.33381
     0.45708
     0.43947
     0.38664
     0.42186
     0.43947
     0.47469
     0.63318
     0.66840
     0.65079
     0.70363
     0.75646
     0.86212
     1.17910
     1.17910
     1.28477
     1.35521
     1.51370
     1.46087
     1.53131
     1.51370
     1.61936
     1.68980
     1.81308
     1.95396
     1.95396
     1.77785
     1.58414
     1.30238
     1.24955
     1.30238
     1.09105
     0.93256
     0.75646
     0.58035
     0.52752
     0.35142
     0.26337
     0.14010
    -0.00079
    -0.05362
    -0.10645
    -0.19450
    -0.21211
    -0.30016
    -0.42343
    -0.24733
    -0.14167
    -0.21211
    -0.31777
    -0.30016
    -0.28255
    -0.15928
    -0.22972
    -0.26494
    -0.17689
    -0.22972
    -0.22972
    -0.14167
    -0.21211
    -0.28255
    -0.30016
    -0.12406
    -0.10645
    -0.26494
    -0.24733
    -0.28255
    -0.26494
    -0.19450
    -0.19450
    -0.15928
    -0.10645
    -0.07123
    -0.01840
    -0.01840
     0.01682
     0.03443
     0.01682
     0.12249
     0.21054
     0.21054
     0.17532
     0.17532
     0.33381
     0.24576
     0.40425
     0.31620
     0.43947
     0.40425
     0.58035
     0.65079
     0.65079
     0.61557
     0.52752
     0.61557
     0.80929
     0.70363
     0.33381
     0.33381
     0.38664
     0.38664
     0.58035
     0.58035
     0.47469
     0.50991
     0.45708
     0.31620
     0.36903
     0.38664
     0.43947
     0.38664
     0.56274
     0.43947
     0.40425
     0.21054
     0.29859
     0.17532
     0.15771
    -0.01840
    -0.08884
    -0.17689
    -0.31777
    -0.44104
    -0.52910
    -0.68759
    -0.77564
    -0.88130
    -0.75803
    -0.77564
    -0.86369
    -0.86369
    -0.68759
    -0.61715
    -0.56432
    -0.77564
    -0.74042
    -0.82847
    -0.88130
    -0.74042
    -0.75803
    -0.74042
    -0.63476
    -0.74042
    -0.75803
    -0.75803
    -0.91652
    -0.96935
    -0.95174
    -0.93413
    -0.91652
    -0.95174
    -0.89891
    -0.88130
    -0.89891
    -0.95174
    -0.88130
    -0.89891
    -0.93413
    -0.89891
    -0.88130
    -0.70520
    -0.74042
    -0.77564
    -0.74042
    -0.70520
    -0.68759
    -0.65237
    -0.61715
    -0.56432
    -0.52910
    -0.38821
    -0.44104
    -0.45865
    -0.45865
    -0.49388
    -0.54671
    -0.30016
    -0.17689
    -0.21211
    -0.24733
    -0.24733
    -0.26494
    -0.26494
    -0.17689
    -0.14167
    -0.14167
    -0.03601
    -0.08884
    -0.00079
    -0.01840
    -0.07123
    -0.19450
    -0.26494
    -0.24733
    -0.40582
    -0.52910
    -0.61715
    -0.59954
    -0.56432
    -0.49388
    -0.42343
    -0.30016
    -0.45865
    -0.49388
    -0.44104
    -0.22972
     0.03443
     0.15771
     0.40425
     0.79168
     1.02061
     1.33760
     1.70741
     1.97157
     1.84830
     1.56653
     1.28477
     1.19671
     0.98539
     1.23193
     1.53131
     1.17910
     0.50991
    -0.01840
    -0.51149
    -0.56432
    -0.74042
    -0.65237
    -0.58193
    -0.77564
    -1.05741
    -1.12785
    -1.25112
    -1.12785
    -0.74042
    -0.49388
    -0.35299
    -0.14167
     0.10488
     0.17532
     0.43947
     0.63318
     0.80929
     0.58035
     0.17532
     0.14010
    -0.00079
    -0.12406
     0.10488
     0.28098
     0.96778
     1.21432
     0.89734
     0.73885
     0.95017
     1.03822
     0.73885
     1.03822
     1.28477
     1.26716
     1.42565
     1.47848
     1.72502
     1.60175
     1.49609
     1.17910
     1.07344
     0.84451
     0.56274
     0.17532
    -0.12406
    -0.30016
    -0.37060
    -0.52910
    -0.54671
    -0.63476
    -0.88130
    -0.84608
    -0.95174
    -0.96935
    -0.98696
    -0.98696
    -0.91652
    -0.86369
    -0.86369
    -0.75803
    -0.75803
    -0.66998
    -0.56432
    -0.59954
    -0.54671
    -0.35299
    -0.44104
    -0.31777
    -0.19450
    -0.24733
    -0.24733
    -0.14167
    -0.07123
    -0.00079
     0.01682
     0.03443
     0.08726
     0.12249
     0.28098
     0.24576
     0.36903
     0.43947
     0.38664
     0.28098
     0.29859
     0.24576
     0.31620
     0.35142
     0.33381
     0.24576
     0.24576
     0.14010
     0.10488
     0.06965
    -0.03601
    -0.19450
    -0.15928
    -0.08884
    -0.24733
    -0.22972
    -0.26494
    -0.17689
    -0.14167
    -0.07123
    -0.05362
    -0.10645
    -0.14167
    -0.07123
    -0.05362
     0.10488
     0.06965
    -0.05362
    -0.03601
     0.01682
     0.05204
     0.05204
    -0.07123
    -0.07123
    -0.30016
    -0.33538
    -0.31777
    -0.35299
    -0.21211
    -0.28255
    -0.40582
    -0.58193
    -0.49388
    -0.47627
    -0.51149
    -0.42343
    -0.44104
    -0.54671
    -0.59954
    -0.49388
    -0.33538
    -0.45865
    -0.45865
    -0.54671
    -0.37060
    -0.38821
    -0.37060
    -0.42343
    -0.35299
    -0.22972
    -0.24733
    -0.12406
    -0.07123
    -0.10645
    -0.03601
     0.06965
     0.14010
     0.10488
     0.08726
     0.14010
    -0.01840
    -0.07123
     0.08726
    -0.05362
    -0.07123
    -0.10645
    -0.24733
    -0.44104
    -0.58193
    -0.63476
    -0.65237
    -0.70520
    -0.79325
    -0.74042
    -0.74042
    -0.56432
    -0.63476
    -0.49388
    -0.54671
    -0.49388
    -0.37060
    -0.21211
    -0.15928
    -0.12406
    -0.00079
    -0.00079
    -0.00079
     0.14010
     0.17532
     0.26337
     0.33381
     0.31620
     0.40425
     0.47469
     0.42186
     0.54513
     0.56274
     0.66840
     0.73885
     0.84451
     1.09105
     1.12627
     1.10866
     1.16149
     1.10866
     1.19671
     1.19671
     1.05583
     1.19671
     1.21432
     1.12627
     0.95017
     1.00300
     1.10866
     1.14388
     1.10866
     1.10866
     1.03822
     0.87973
     0.87973
     1.05583
     1.09105
     1.05583
     1.07344
     1.10866
     1.09105
     1.30238
     1.30238
     1.28477
     1.05583
     1.09105
     1.19671
     1.10866
     1.09105
     1.00300
     0.79168
     0.72124
     0.65079
     0.65079
     0.54513
     0.28098
     0.17532
     0.24576
     0.15771
     0.10488
    -0.01840
    -0.10645
    -0.10645
    -0.14167
     0.08726
     0.17532
     0.08726
     0.06965
     0.10488
     0.22815
     0.28098
     0.38664
     0.35142
     0.31620
     0.33381
     0.33381
     0.19293
     0.14010
     0.06965
    -0.07123
    -0.01840
    -0.07123
    -0.21211
    -0.33538
    -0.38821
    -0.37060
    -0.37060
    -0.58193
    -0.63476
    -0.70520
    -0.58193
    -0.63476
    -0.56432
    -0.68759
    -0.66998
    -0.70520
    -0.63476
    -0.45865
    -0.47627
    -0.52910
    -0.51149
    -0.45865
    -0.37060
    -0.35299
    -0.37060
    -0.28255
    -0.10645
    -0.10645
    -0.01840
     0.06965
     0.03443
    -0.07123
    -0.19450
    -0.21211
    -0.30016
    -0.37060
    -0.40582
    -0.42343
    -0.30016
    -0.49388
    -0.63476
    -0.75803
    -0.70520
    -0.75803
    -0.61715
    -0.66998
    -0.54671
    -0.44104
    -0.26494
     0.05204
     0.28098
     0.33381
     0.36903
     0.50991
     0.73885
     0.87973
     0.89734
     0.80929
     0.59796
     0.38664
     0.28098
     0.14010
     0.05204
     0.06965
    -0.22972
    -0.33538
    -0.40582
    -0.81086
    -0.96935
    -1.11024
    -1.07502
    -1.05741
    -1.03980
    -1.00457
    -0.95174
    -0.91652
    -0.75803
    -0.68759
    -0.58193
    -0.51149
    -0.52910
    -0.54671
    -0.22972
    -0.26494
    -0.28255
    -0.31777
    -0.22972
    -0.19450
    -0.22972
    -0.14167
    -0.10645
    -0.05362
    -0.08884
    -0.12406
    -0.14167
    -0.17689
    -0.30016
    -0.24733
    -0.19450
    -0.12406
    -0.21211
    -0.21211
    -0.19450
    -0.35299
    -0.21211
    -0.37060
    -0.26494
    -0.24733
    -0.26494
    -0.28255
    -0.30016
    -0.30016
    -0.37060
    -0.37060
    -0.26494
    -0.33538
    -0.37060
    -0.42343
    -0.45865
    -0.47627
    -0.37060
    -0.33538
    -0.40582
    -0.35299
    -0.30016
    -0.28255
    -0.14167
    -0.19450
    -0.17689
    -0.22972
     0.01682
     0.08726
     0.06965
     0.06965
     0.10488
     0.26337
     0.33381
     0.50991
     0.65079
     0.65079
     0.59796
     0.52752
     0.29859
     0.14010
     0.31620
    -0.28255
    -0.44104
    -0.75803
    -1.03980
    -0.52910
    -0.75803
    -1.11024
    -1.19829
    -1.81465
    -2.73038
    -2.23730
    -1.92031
    -1.67377
    -1.77943
    -1.67377
    -1.93792
    -2.07880
    -1.97314
    -1.77943
    -1.65616
    -1.37439
    -1.16307
    -1.05741
    -1.11024
    -1.09263
    -1.03980
    -0.79325
    -0.74042
    -0.89891
    -0.95174
    -0.74042
    -0.59954
    -0.42343
    -0.42343
    -0.24733
    -0.26494
    -0.24733
    -0.17689
    -0.10645
    -0.08884
    -0.22972
    -0.21211
    -0.14167
    -0.10645
    -0.14167
    -0.15928
    -0.08884
    -0.17689
    -0.10645
    -0.28255
    -0.22972
    -0.15928
    -0.21211
    -0.22972
    -0.22972
    -0.28255
    -0.26494
    -0.31777
    -0.42343
    -0.22972
    -0.26494
    -0.31777
    -0.37060
    -0.26494
    -0.33538
    -0.31777
    -0.40582
    -0.30016
    -0.31777
    -0.31777
    -0.21211
    -0.37060
    -0.35299
    -0.33538
    -0.26494
    -0.31777
    -0.26494
    -0.26494
    -0.30016
    -0.26494
    -0.24733
    -0.31777
    -0.35299
    -0.33538
    -0.24733
    -0.30016
    -0.24733
    -0.19450
    -0.21211
    -0.31777
    -0.28255
    -0.14167
    -0.07123
    -0.01840
    -0.01840
     0.01682
     0.14010
     0.08726
     0.21054
     0.28098
     0.43947
     0.40425
     0.56274
     0.54513
     0.59796
     0.56274
     0.63318
     0.72124
     0.79168
     0.73885
     0.72124
     0.66840
     0.66840
     0.63318
     0.52752
     0.54513
     0.50991
     0.45708
     0.42186
     0.36903
     0.36903
     0.24576
     0.15771
     0.24576
     0.24576
     0.26337
     0.21054
     0.14010
     0.17532
     0.15771
     0.24576
     0.22815
     0.36903
     0.29859
     0.28098
     0.28098
     0.31620
     0.26337
     0.26337
     0.24576
     0.33381
     0.36903
     0.38664
     0.36903
     0.36903
     0.33381
     0.40425
     0.31620
     0.40425
     0.40425
     0.35142
     0.42186
     0.49230
     0.50991
     0.52752
     0.45708
     0.54513
     0.58035
     0.65079
     0.63318
     0.63318
     0.75646
     0.77407
     0.70363
     0.73885
     0.70363
     0.42186
     0.17532
     0.26337
     0.31620
     0.22815
     0.22815
     0.12249
     0.14010
     0.05204
    -0.05362
    -0.14167
    -0.19450
    -0.08884
    -0.14167
    -0.08884
    -0.00079
     0.05204
     0.06965
     0.05204
     0.28098
     0.21054
     0.19293
     0.19293
     0.29859
     0.47469
     0.36903
     0.36903
     0.35142
     0.38664
     0.36903
     0.40425
     0.61557
     0.54513
     0.54513
     0.63318
     0.73885
     0.66840
     0.66840
     0.70363
     0.79168
     0.87973
     0.89734
     0.98539
     0.93256
     0.95017
     1.12627
     1.10866
     1.35521
     1.47848
     1.42565
     1.58414
     1.93635
     2.13006
     2.21811
     2.13006
     2.32377
     2.44705
     2.76403
     3.06341
     3.38039
     3.55650
     3.66216
     3.60933
     3.48605
     3.52128
     3.57411
     3.43322
     3.38039
     3.13385
     2.62315
     1.53131
     0.91495
     1.07344
     1.02061
     0.49230
    -0.31777
    -1.00457
    -1.39200
    -1.77943
    -2.27252
    -2.37818
    -2.67755
    -2.85366
    -2.90649
    -2.85366
    -3.06498
    -2.94171
    -2.78322
    -2.57189
    -2.50145
    -2.48384
    -2.32535
    -2.11402
    -1.93792
    -1.70899
    -1.56810
    -1.28634
    -1.19829
    -1.18068
    -0.96935
    -0.79325
    -0.70520
    -0.40582
    -0.51149
    -0.44104
    -0.30016
    -0.21211
    -0.10645
    -0.28255
    -0.31777
    -0.30016
    -0.35299
    -0.26494
    -0.37060
    -0.51149
    -0.51149
    -0.49388
    -0.42343
    -0.49388
    -0.49388
    -0.58193
    -0.58193
    -0.63476
    -0.65237
    -0.68759
    -0.81086
    -0.98696
    -0.96935
    -0.89891
    -0.98696
    -1.02218
    -0.91652
    -0.91652
    -0.89891
    -0.88130
    -1.00457
    -1.21590
    -1.05741
    -0.79325
    -0.58193
    -0.51149
    -0.54671
    -0.63476
    -0.86369
    -0.66998
    -0.28255
    -0.33538
    -0.51149
    -0.61715
    -0.84608
    -0.93413
    -0.84608
    -1.03980
    -1.19829
    -1.18068
    -1.05741
    -1.23351
    -1.58571
    -1.65616
    -1.60332
    -1.46244
    -1.25112
    -1.18068
    -1.39200
    -1.26873
    -1.40961
    -1.21590
    -1.05741
    -0.82847
    -0.74042
    -0.59954
    -0.51149
    -0.30016
    -0.30016
    -0.17689
    -0.21211
    -0.10645
     0.12249
     0.26337
     0.24576
     0.36903
     0.56274
     0.77407
     0.72124
     0.84451
     0.89734
     0.93256
     0.72124
     0.80929
     0.77407
     0.95017
     0.93256
     0.91495
     0.93256
     0.96778
     0.79168
     0.68602
     0.61557
     0.54513
     0.56274
     0.58035
     0.63318
     0.61557
     0.65079
     0.68602
     0.72124
     0.84451
     0.73885
     0.66840
     0.66840
     0.91495
     0.87973
     0.79168
     0.79168
     0.75646
     0.80929
     0.79168
     0.72124
     0.68602
     0.70363
     0.61557
     0.63318
     0.61557
     0.54513
     0.40425
     0.26337
     0.50991
     0.42186
     0.35142
     0.26337
     0.26337
     0.26337
     0.19293
     0.06965
     0.05204
     0.06965
     0.05204
     0.17532
     0.01682
     0.14010
     0.10488
    -0.01840
     0.17532
     0.33381
     0.40425
     0.56274
     0.50991
     0.70363
     0.77407
     0.87973
     1.02061
     1.21432
     1.51370
     1.68980
     1.88352
     2.00679
     2.09484
     1.98918
     1.74263
     2.05962
     2.16528
     2.14767
     1.84830
     1.46087
     1.12627
     1.19671
     1.00300
     0.75646
     0.40425
     0.12249
     0.21054
    -0.14167
     0.03443
     0.28098
     0.24576
     0.43947
     0.70363
     0.50991
     0.77407
     0.95017
     1.39043
     1.70741
     1.76024
     1.91874
     1.86591
     2.02440
     2.04201
     1.81308
     1.65458
     1.26716
     0.73885
     0.82690
     0.68602
     0.43947
     0.28098
     0.12249
    -0.07123
    -0.35299
    -0.54671
    -0.75803
    -0.65237
    -0.74042
    -0.84608
    -0.86369
    -0.75803
    -0.75803
    -1.02218
    -0.98696
    -1.02218
    -1.03980
    -1.02218
    -1.18068
    -1.21590
    -1.26873
    -1.19829
    -1.21590
    -1.23351
    -1.26873
    -1.30395
    -1.32156
    -1.16307
    -1.11024
    -1.19829
    -1.18068
    -1.03980
    -1.05741
    -0.95174
    -0.96935
    -1.00457
    -0.95174
    -1.02218
    -0.96935
    -0.89891
    -0.82847
    -0.81086
    -0.91652
    -0.82847
    -0.79325
    -0.81086
    -0.91652
    -0.74042
    -0.74042
    -0.66998
    -0.68759
    -0.66998
    -0.66998
    -0.70520
    -0.56432
    -0.56432
    -0.68759
    -0.65237
    -0.75803
    -0.63476
    -0.47627
    -0.45865
    -0.61715
    -0.54671
    -0.54671
    -0.59954
    -0.49388
    -0.58193
    -0.44104
    -0.31777
    -0.30016
    -0.22972
    -0.12406
    -0.12406
    -0.05362
    -0.05362
     0.01682
     0.08726
     0.14010
     0.12249
     0.26337
     0.14010
     0.03443
     0.12249
     0.10488
     0.01682
    -0.03601
    -0.01840
     0.01682
    -0.01840
    -0.17689
    -0.14167
    -0.03601
     0.05204
    -0.07123
    -0.10645
     0.08726
     0.10488
     0.24576
     0.35142
     0.31620
     0.33381
     0.29859
     0.28098
     0.49230
     0.56274
     0.52752
     0.49230
     0.54513
     0.59796
     0.43947
     0.33381
     0.43947
     0.31620
     0.24576
     0.22815
     0.17532
    -0.00079
    -0.08884
     0.08726
    -0.01840
    -0.00079
    -0.01840
    -0.14167
    -0.12406
    -0.07123
     1.61936
     2.76403
    -0.44104
    -0.33538
    -0.21211
     0.56274
     0.96778
     1.17910
     1.17910
     1.03822
     0.95017
     0.95017
     0.79168
     0.75646
     0.70363
     0.66840
     0.75646
     0.86212
     1.07344
     1.21432
     1.12627
     1.31999
     1.42565
     1.12627
     0.45708
    -0.37060
    -0.15928
     0.22815
     0.38664
     0.31620
    -0.08884
    -0.52910
    -1.02218
    -1.37439
    -1.44483
    -1.40961
    -1.42722
    -1.40961
    -1.23351
    -1.03980
    -1.03980
    -0.91652
    -0.89891
    -0.74042
    -0.63476
    -0.35299
    -0.26494
    -0.00079
    -0.01840
     0.06965
    -0.01840
     0.24576
     0.35142
     0.68602
     0.93256
     1.16149
     1.53131
     1.70741
     1.63697
     1.74263
     2.27094
     2.44705
     2.57032
     2.86969
     2.76403
     2.60554
     2.11245
     1.39043
     0.75646
     0.86212
     1.00300
     0.75646
     0.10488
    -0.61715
    -1.35678
    -1.95553
    -1.97314
    -1.92031
    -2.13163
    -2.27252
    -2.43101
    -2.34296
    -2.27252
    -2.18447
    -1.88509
    -1.76182
    -1.58571
    -1.42722
    -1.12785
    -1.09263
    -1.00457
    -1.02218
    -0.98696
    -0.98696
    -0.89891
    -1.02218
    -1.02218
    -1.03980
    -1.14546
    -1.12785
    -1.05741
    -1.07502
    -1.25112
    -1.16307
    -1.11024
    -1.19829
    -1.25112
    -1.25112
    -1.23351
    -1.25112
    -1.18068
    -1.09263
    -1.12785
    -1.14546
    -1.11024
    -1.07502
    -0.93413
    -0.96935
    -1.00457
    -0.96935
    -0.93413
    -0.86369
    -0.86369
    -0.82847
    -0.86369
    -0.75803
    -0.74042
    -0.63476
    -0.82847
    -0.79325
    -0.72281
    -0.79325
    -0.75803
    -0.68759
    -0.77564
    -0.68759
    -0.65237
    -0.54671
    -0.63476
    -0.59954
    -0.70520
    -0.59954
    -0.52910
    -0.49388
    -0.51149
    -0.40582
    -0.44104
    -0.40582
    -0.40582
    -0.22972
    -0.31777
    -0.28255
    -0.24733
    -0.22972
    -0.59954
    -0.42343
    -0.10645
    -0.07123
     0.01682
    -0.03601
    -0.03601
    -0.05362
    -0.14167
    -0.07123
    -0.08884
     0.24576
     0.21054
     0.17532
     0.26337
     0.22815
     0.40425
     0.33381
     0.36903
     0.26337
     0.35142
     0.45708
     0.59796
     0.54513
     0.54513
     0.54513
     0.45708
     0.66840
     0.77407
     0.73885
     0.66840
     0.75646
     0.80929
     0.87973
     0.66840
     0.73885
     0.80929
     0.84451
     0.79168
     0.82690
     0.82690
     0.73885
     0.75646
     0.75646
     0.93256
     0.89734
     0.80929
     0.79168
     0.87973
     0.93256
     0.98539
     0.87973
     0.91495
     1.02061
     1.03822
     1.02061
     0.98539
     0.93256
     0.96778
     0.89734
     0.96778
     1.02061
     0.86212
     0.79168
     0.82690
     0.93256
     0.87973
     0.89734
     0.86212
     0.89734
     0.87973
     0.91495
     0.91495
     0.87973
     0.98539
     0.86212
     0.96778
     0.96778
     0.91495
     0.93256
     0.86212
     0.82690
     0.84451
     0.75646
     0.86212
     0.84451
     0.77407
     0.84451
     0.77407
     0.61557
     0.61557
     0.49230
     0.59796
     0.75646
     0.72124
     0.72124
     0.70363
     0.65079
     0.75646
     0.87973
     1.07344
     1.19671
     1.53131
     1.70741
     1.95396
     1.95396
     1.98918
     1.86591
     1.84830
     2.02440
     1.90113
     1.58414
     1.33760
     1.02061
     0.91495
     0.70363
     0.36903
    -0.15928
    -0.75803
    -1.18068
    -1.25112
    -1.49766
    -2.14924
    -2.14924
    -2.07880
    -1.83226
    -2.00836
    -2.20208
    -2.30774
    -2.29013
    -2.29013
    -2.07880
    -1.79704
    -1.60332
    -1.65616
    -1.49766
    -1.28634
    -1.11024
    -1.16307
    -1.14546
    -1.30395
    -0.86369
    -0.70520
    -0.75803
    -0.72281
    -0.58193
    -0.51149
    -0.42343
    -0.40582
    -0.37060
    -0.44104
    -0.38821
    -0.51149
    -0.56432
    -0.68759
    -0.68759
    -0.66998
    -0.72281
    -0.59954
    -0.72281
    -0.79325
    -0.82847
    -0.82847
    -0.82847
    -0.81086
    -0.84608
    -0.75803
    -0.70520
    -0.61715
    -0.49388
    -0.44104
    -0.37060
    -0.37060
    -0.35299
    -0.14167
    -0.05362
    -0.10645
    -0.07123
    -0.15928
     0.03443
     0.05204
     0.03443
    -0.03601
     0.06965
     0.03443
     0.03443
     0.06965
    -0.00079
    -0.07123
    -0.17689
    -0.03601
    -0.01840
    -0.01840
     0.01682
    -0.10645
    -0.07123
    -0.19450
    -0.07123
    -0.05362
    -0.10645
    -0.14167
    -0.15928
    -0.12406
    -0.00079
    -0.10645
    -0.19450
    -0.07123
    -0.00079
    -0.03601
    -0.08884
    -0.05362
    -0.14167
    -0.07123
    -0.12406
    -0.03601
     0.05204
     0.05204
     0.05204
     0.08726
     0.14010
    -0.00079
    -0.05362
     0.06965
     0.17532
     0.21054
     0.21054
     0.17532
     0.21054
     0.17532
     0.08726
     0.10488
     0.24576
     0.21054
     0.14010
     0.17532
     0.15771
     0.12249
     0.14010
     0.10488
     0.17532
     0.26337
     0.14010
     0.17532
     0.15771
     0.10488
     0.10488
     0.17532
     0.15771
     0.24576
     0.17532
     0.24576
     0.22815
     0.21054
     0.29859
     0.14010
     0.38664
     0.35142
     0.52752
     0.42186
     0.43947
     0.56274
     0.59796
     0.63318
     0.82690
     0.77407
     0.87973
     0.89734
     0.89734
     1.02061
     1.07344
     1.00300
     1.07344
     1.23193
     1.42565
     1.47848
     1.53131
     1.47848
     1.54892
     1.63697
     1.74263
     1.83069
     1.88352
     1.90113
     1.90113
     2.07723
     2.28855
     2.28855
     2.21811
     2.39422
     2.11245
     1.90113
     1.58414
     1.37282
     1.03822
     0.80929
     0.66840
     0.40425
     0.14010
    -0.12406
    -0.59954
    -0.86369
    -1.25112
    -1.72660
    -2.30774
    -2.16685
    -2.00836
    -1.86748
    -1.72660
    -1.63855
    -1.79704
    -1.90270
    -2.29013
    -2.27252
    -2.18447
    -1.93792
    -1.40961
    -0.98696
    -1.03980
    -1.30395
    -1.40961
    -1.23351
    -1.25112
    -1.18068
    -1.05741
    -0.96935
    -0.88130
    -0.89891
    -0.82847
    -0.75803
    -0.65237
    -0.59954
    -0.63476
    -0.47627
    -0.47627
    -0.56432
    -0.58193
    -0.52910
    -0.40582
    -0.45865
    -0.45865
    -0.45865
    -0.40582
    -0.40582
    -0.44104
    -0.44104
    -0.30016
    -0.28255
    -0.33538
    -0.38821
    -0.44104
    -0.33538
    -0.47627
    -0.56432
    -0.40582
    -0.56432
    -0.66998
    -0.63476
    -0.72281
    -0.72281
    -0.79325
    -0.79325
    -0.79325
    -0.77564
    -0.72281
    -0.84608
    -0.88130
    -0.77564
    -0.82847
    -0.75803
    -0.61715
    -0.74042
    -0.52910
    -0.54671
    -0.47627
    -0.49388
    -0.56432
    -0.56432
    -0.47627
    -0.35299
    -0.26494
    -0.33538
    -0.44104
    -0.40582
    -0.35299
    -0.49388
    -0.37060
    -0.33538
    -0.33538
    -0.40582
    -0.30016
    -0.31777
    -0.33538
    -0.37060
    -0.33538
    -0.30016
    -0.22972
    -0.26494
    -0.30016
    -0.28255
    -0.21211
    -0.28255
    -0.22972
    -0.10645
    -0.14167
    -0.14167
    -0.08884
    -0.03601
    -0.03601
    -0.01840
    -0.10645
     0.08726
     0.10488
     0.08726
     0.12249
     0.10488
     0.10488
     0.14010
     0.21054
     0.28098
     0.19293
     0.22815
     0.19293
     0.28098
     0.26337
     0.21054
     0.26337
     0.24576
     0.33381
     0.38664
     0.31620
     0.35142
     0.35142
     0.26337
     0.29859
     0.42186
     0.47469
     0.35142
     0.47469
     0.47469
     0.56274
     0.49230
     0.49230
     0.54513
     0.63318
     0.72124
     0.77407
     0.70363
     0.72124
     0.93256
     0.93256
     1.05583
     1.28477
     1.07344
     1.19671
     1.28477
     1.37282
     1.42565
     1.42565
     1.40804
     1.47848
     1.44326
     1.42565
     1.28477
     1.26716
     1.16149
     1.07344
     0.96778
     0.95017
     0.72124
     0.58035
     0.43947
     0.36903
     0.29859
     0.15771
     0.08726
     0.10488
    -0.00079
     0.15771
     0.01682
     0.05204
    -0.05362
    -0.08884
    -0.01840
     0.21054
     0.21054
     0.21054
     0.26337
     0.36903
     0.42186
     0.50991
     0.43947
     0.58035
     0.70363
     0.82690
     0.86212
     0.82690
     0.86212
     0.96778
     0.89734
     1.03822
     1.03822
     0.82690
     0.66840
     0.84451
     0.84451
     0.86212
     0.86212
     0.77407
     0.72124
     0.47469
     0.15771
     0.21054
     0.40425
     0.54513
     0.43947
     0.36903
     0.63318
     0.59796
     0.56274
     0.59796
     0.66840
     0.80929
     0.91495
     1.00300
     1.00300
     0.93256
     0.96778
     0.72124
     0.58035
     0.54513
     0.14010
     0.12249
     0.28098
     0.31620
    -0.01840
    -0.35299
    -0.84608
    -1.37439
    -1.58571
    -1.53288
    -1.77943
    -1.97314
    -1.99075
    -1.65616
    -1.58571
    -1.81465
    -1.95553
    -1.83226
    -1.56810
    -1.32156
    -1.32156
    -1.14546
    -0.82847
    -0.51149
    -0.26494
    -0.19450
     0.12249
     0.40425
     0.61557
     0.77407
     0.87973
     1.00300
     1.07344
     0.95017
     1.14388
     1.33760
     1.24955
     1.23193
     1.33760
     1.42565
     1.51370
     1.68980
     1.42565
     1.56653
     1.54892
     1.49609
     1.54892
     1.51370
     1.60175
     1.49609
     1.37282
     1.37282
     1.07344
     0.70363
     0.63318
     0.50991
     0.24576
     0.10488
    -0.12406
    -0.40582
    -0.51149
    -0.66998
    -0.79325
    -1.05741
    -1.18068
    -1.35678
    -1.40961
    -1.30395
    -1.26873
    -1.39200
    -1.30395
    -1.19829
    -1.00457
    -1.09263
    -1.12785
    -1.12785
    -0.72281
    -0.54671
    -0.81086
    -0.86369
    -0.86369
    -0.82847
    -0.79325
    -0.68759
    -0.63476
    -0.74042
    -0.72281
    -0.77564
    -0.77564
    -0.72281
    -0.74042
    -0.75803
    -0.82847
    -0.74042
    -0.61715
    -0.63476
    -0.51149
    -0.61715
    -0.66998
    -0.56432
    -0.30016
    -0.35299
    -0.35299
    -0.28255
    -0.21211
    -0.30016
    -0.19450
    -0.15928
    -0.03601
    -0.01840
    -0.03601
     0.05204
    -0.03601
     0.06965
    -0.00079
     0.15771
     0.29859
     0.28098
     0.36903
     0.36903
     0.49230
     0.61557
     0.70363
     0.87973
     1.17910
     1.39043
     1.58414
     1.74263
     2.04201
     2.16528
     2.11245
     1.88352
     1.91874
     1.61936
     0.96778
     0.54513
     0.49230
     0.66840
     0.80929
     0.45708
    -0.44104
    -1.23351
    -1.84987
    -2.02597
    -1.51527
    -1.28634
    -1.42722
    -1.83226
    -1.84987
    -1.48005
    -1.39200
    -1.23351
    -1.16307
    -0.95174
    -0.81086
    -0.68759
    -0.54671
    -0.49388
    -0.45865
    -0.49388
    -0.51149
    -0.59954
    -0.75803
    -0.98696
    -1.05741
    -0.96935
    -0.98696
    -1.26873
    -1.28634
    -1.33917
    -1.32156
    -1.33917
    -1.39200
    -1.37439
    -1.42722
    -1.39200
    -1.35678
    -1.25112
    -1.14546
    -1.23351
    -1.18068
    -0.81086
    -0.74042
    -0.72281
    -0.61715
    -0.52910
    -0.52910
    -0.37060
    -0.31777
    -0.28255
    -0.14167
    -0.05362
     0.05204
     0.06965
     0.28098
     0.19293
     0.33381
     0.65079
     0.86212
     1.21432
     1.54892
     1.40804
     1.02061
     0.89734
     0.87973
     0.84451
     0.95017
     1.46087
     1.79546
     1.67219
     1.54892
     1.03822
     0.58035
     0.66840
     0.77407
     0.66840
     0.61557
     0.36903
     0.21054
     0.29859
     0.29859
     0.21054
     0.08726
    -0.05362
     0.05204
    -0.14167
    -0.07123
    -0.03601
    -0.22972
    -0.26494
    -0.10645
    -0.15928
    -0.07123
    -0.03601
     0.14010
     0.19293
     0.17532
     0.19293
     0.19293
     0.31620
     0.14010
     0.24576
     0.17532
     0.17532
    -0.00079
    -0.01840
    -0.01840
     0.05204
    -0.03601
    -0.07123
    -0.05362
    -0.21211
    -0.28255
    -0.28255
    -0.24733
    -0.24733
    -0.19450
    -0.22972
    -0.17689
    -0.19450
    -0.22972
    -0.31777
    -0.14167
    -0.12406
    -0.10645
    -0.15928
    -0.17689
    -0.30016
    -0.19450
    -0.21211
    -0.22972
    -0.17689
    -0.12406
    -0.17689
    -0.12406
    -0.08884
    -0.17689
    -0.26494
    -0.21211
    -0.05362
    -0.08884
    -0.07123
     0.10488
     0.15771
     0.26337
     0.24576
     0.42186
     0.61557
     0.80929
     0.98539
     1.17910
     1.40804
     1.67219
     1.93635
     2.20050
     2.23572
     2.25333
     2.34138
     2.64076
     2.76403
     2.62315
     2.58793
     2.53510
     2.74642
     3.04580
     2.62315
     2.21811
     1.86591
     0.79168
    -0.07123
    -1.05741
    -2.04358
    -3.24108
    -3.71656
    -3.83983
    -3.85744
    -4.08638
    -4.61469
    -4.94928
    -5.26627
    -5.42476
    -5.31910
    -5.09017
    -4.61469
    -3.94550
    -3.06498
    -2.48384
    -1.53288
    -0.81086
    -0.31777
     0.28098
     0.66840
     0.89734
     1.07344
     1.19671
     1.33760
     1.49609
     1.54892
     1.58414
     1.63697
     1.83069
     1.72502
     1.70741
     1.84830
     2.13006
     1.97157
     2.00679
     1.91874
     1.91874
     1.79546
     1.56653
     1.33760
     1.26716
     1.05583
     0.77407
     0.54513
     0.24576
     0.08726
    -0.26494
    -0.44104
    -0.51149
    -0.81086
    -1.02218
    -0.95174
    -0.98696
    -0.96935
    -0.95174
    -0.98696
    -0.81086
    -0.59954
    -0.45865
    -0.42343
    -0.26494
    -0.05362
     0.05204
     0.21054
     0.45708
     0.72124
     0.66840
     0.80929
     0.89734
     0.98539
     0.82690
     0.80929
     0.82690
     0.89734
     0.87973
     0.87973
     0.72124
     0.68602
     0.63318
     0.43947
     0.45708
     0.43947
     0.28098
     0.21054
     0.14010
     0.05204
     0.08726
    -0.05362
     0.05204
    -0.00079
    -0.00079
    -0.01840
    -0.07123
    -0.14167
    -0.03601
    -0.22972
    -0.14167
    -0.05362
    -0.07123
    -0.15928
    -0.07123
    -0.10645
    -0.01840
    -0.05362
    -0.05362
     0.01682
     0.28098
     0.21054
     0.47469
     0.66840
     0.86212
     1.02061
     1.28477
     1.51370
     1.07344
     0.59796
     0.28098
     0.42186
     0.24576
     0.14010
     0.31620
     0.14010
    -0.24733
    -0.49388
    -0.77564
    -0.95174
    -1.16307
    -1.09263
    -1.30395
    -1.11024
    -1.11024
    -1.02218
    -0.79325
    -0.44104
    -0.30016
    -0.33538
    -0.08884
     0.15771
     0.33381
     0.47469
     0.45708
     0.40425
     0.38664
     0.33381
     0.26337
     0.40425
     0.36903
     0.24576
     0.12249
    -0.00079
     0.08726
    -0.03601
    -0.21211
    -0.42343
    -0.45865
    -0.63476
    -0.56432
    -0.66998
    -0.70520
    -0.81086
    -0.86369
    -0.86369
    -0.75803
    -0.82847
    -0.91652
    -0.91652
    -0.84608
    -0.79325
    -0.77564
    -0.82847
    -0.77564
    -0.63476
    -0.58193
    -0.59954
    -0.61715
    -0.61715
    -0.56432
    -0.59954
    -0.42343
    -0.42343
    -0.42343
    -0.49388
    -0.44104
    -0.33538
    -0.44104
    -0.38821
    -0.44104
    -0.33538
    -0.35299
    -0.30016
    -0.35299
    -0.30016
    -0.37060
    -0.40582
    -0.21211
    -0.12406
    -0.28255
    -0.19450
    -0.22972
    -0.12406
    -0.05362
    -0.03601
    -0.00079
    -0.00079
     0.26337
     0.28098
     0.35142
     0.40425
     0.45708
     0.42186
     0.61557
     0.82690
     0.89734
     0.95017
     1.03822
     1.24955
     1.35521
     1.40804
     1.47848
     1.53131
     1.51370
     1.47848
     1.28477
     1.21432
     1.07344
     0.91495
     0.73885
     0.72124
     0.33381
     0.15771
    -0.01840
    -0.30016
    -0.44104
    -0.52910
    -0.75803
    -0.82847
    -1.00457
    -0.95174
    -0.88130
    -0.91652
    -0.75803
    -0.58193
    -0.54671
    -0.37060
    -0.05362
     0.05204
     0.26337
     0.47469
     0.68602
     0.40425
    -0.10645
    -0.30016
    -0.42343
    -0.42343
    -0.68759
    -1.67377
    -1.99075
    -2.07880
    -2.37818
    -2.20208
    -1.92031
    -2.39579
    -2.94171
    -3.15303
    -3.24108
    -3.20586
    -2.92410
    -2.58950
    -2.21969
    -2.00836
    -1.60332
    -1.09263
    -1.11024
    -1.03980
    -0.91652
    -0.63476
    -0.35299
    -0.26494
    -0.17689
    -0.05362
     0.01682
     0.10488
     0.08726
     0.14010
     0.24576
     0.29859
     0.43947
     0.45708
     0.54513
     0.54513
     0.45708
     0.40425
     0.54513
     0.52752
     0.50991
     0.47469
     0.38664
     0.50991
     0.47469
     0.49230
     0.58035
     0.59796
     0.49230
     0.50991
     0.58035
     0.54513
     0.45708
     0.38664
     0.58035
     0.58035
     0.47469
     0.43947
     0.45708
     0.45708
     0.40425
     0.49230
     0.50991
     0.40425
     0.45708
     0.43947
     0.52752
     0.43947
     0.43947
     0.35142
     0.52752
     0.49230
     0.45708
     0.50991
     0.50991
     0.47469
     0.42186
     0.58035
     0.47469
     0.45708
     0.47469
     0.47469
     0.40425
     0.40425
     0.24576
    -0.00079
    -0.10645
    -0.05362
    -0.14167
    -0.17689
    -0.14167
    -0.15928
    -0.24733
    -0.33538
    -0.45865
    -0.51149
    -0.52910
    -0.52910
    -0.61715
    -0.54671
    -0.51149
    -0.33538
    -0.30016
    -0.19450
    -0.21211
    -0.33538
    -0.42343
    -0.56432
    -0.51149
    -0.58193
    -0.40582
    -0.33538
    -0.40582
    -0.49388
    -0.63476
    -0.56432
    -0.58193
    -0.58193
    -0.56432
    -0.49388
    -0.38821
    -0.31777
    -0.35299
    -0.37060
    -0.38821
    -0.35299
    -0.10645
     0.01682
     0.10488
     0.14010
     0.22815
     0.33381
     0.15771
     0.06965
     0.06965
     0.14010
     0.22815
     0.17532
     0.05204
     0.03443
     0.01682
    -0.07123
    -0.07123
    -0.12406
    -0.24733
    -0.26494
    -0.28255
    -0.30016
    -0.26494
    -0.37060
    -0.44104
    -0.38821
    -0.24733
    -0.59954
    -0.30016
    -0.30016
    -0.19450
    -0.22972
    -0.22972
    -0.47627
    -0.40582
    -0.05362
    -0.08884
    -0.03601
     0.03443
     0.05204
     0.14010
     0.14010
     0.24576
     0.28098
     0.33381
     0.49230
     0.59796
     0.66840
     0.80929
     0.87973
     0.89734
     1.16149
     1.31999
     1.24955
     1.58414
     1.88352
     1.84830
     1.83069
     1.95396
     1.86591
     1.53131
     1.26716
     0.87973
     1.17910
     1.61936
     1.35521
     1.07344
     0.84451
     0.54513
     0.58035
     0.63318
     0.29859
     0.14010
    -0.00079
    -0.12406
     0.03443
     0.33381
     0.72124
     0.80929
     0.63318
     0.38664
     0.50991
     0.66840
     1.07344
     1.33760
     1.61936
     1.93635
     1.93635
     1.72502
     1.46087
     1.42565
     1.37282
     1.23193
     1.23193
     1.12627
     0.84451
     0.42186
     0.14010
    -0.19450
    -0.49388
    -0.77564
    -1.03980
    -1.37439
    -1.63855
    -1.67377
    -1.81465
    -1.95553
    -1.76182
    -1.60332
    -1.67377
    -1.30395
    -1.26873
    -1.12785
    -1.03980
    -0.81086
    -0.56432
    -0.40582
    -0.14167
    -0.07123
     0.03443
     0.29859
     0.47469
     0.66840
     0.91495
     1.02061
     1.05583
     1.16149
     1.28477
     1.49609
     1.53131
     1.70741
     1.68980
     1.83069
     1.90113
     1.83069
     1.76024
     1.83069
     1.83069
     1.74263
     1.81308
     1.72502
     1.60175
     1.40804
     1.21432
     0.93256
     0.87973
     0.70363
     0.59796
     0.59796
     0.35142
     0.10488
     0.03443
    -0.14167
    -0.28255
    -0.40582
    -0.52910
    -0.45865
    -0.45865
    -0.59954
    -0.54671
    -0.49388
    -0.42343
    -0.54671
    -0.65237
    -0.56432
    -0.51149
    -0.51149
    -0.66998
    -0.66998
    -0.66998
    -0.68759
    -0.82847
    -0.68759
    -0.79325
    -0.88130
    -0.95174
    -0.91652
    -0.82847
    -1.02218
    -1.02218
    -1.07502
    -0.98696
    -0.98696
    -1.05741
    -1.16307
    -1.26873
    -1.26873
    -1.23351
    -1.12785
    -0.96935
    -1.07502
    -1.16307
    -1.03980
    -1.03980
    -0.93413
    -0.95174
    -0.93413
    -0.75803
    -0.66998
    -0.56432
    -0.37060
    -0.35299
    -0.31777
    -0.31777
    -0.07123
     0.05204
     0.10488
     0.19293
     0.14010
     0.28098
     0.14010
     0.12249
     0.22815
     0.12249
     0.14010
     0.21054
     0.17532
     0.06965
    -0.14167
    -0.22972
    -0.33538
    -0.30016
    -0.37060
    -0.54671
    -0.65237
    -0.75803
    -0.88130
    -1.03980
    -1.12785
    -1.18068
    -1.07502
    -1.16307
    -1.14546
    -1.21590
    -1.23351
    -1.21590
    -1.12785
    -0.96935
    -0.77564
    -0.82847
    -0.77564
    -0.63476
    -0.63476
    -0.59954
    -0.51149
    -0.35299
     0.01682
     0.01682
    -0.10645
    -0.49388
    -0.68759
    -0.88130
    -0.79325
    -0.58193
    -0.44104
    -0.56432
    -0.74042
    -0.81086
    -1.05741
    -1.26873
    -1.28634
    -1.03980
    -0.70520
    -0.56432
    -0.72281
    -0.63476
    -0.70520
    -0.72281
    -0.77564
    -0.72281
    -0.30016
    -0.30016
    -0.54671
    -0.70520
    -0.54671
    -0.44104
    -0.26494
    -0.19450
    -0.51149
    -1.07502
    -1.70899
    -1.21590
    -0.45865
     0.01682
    -0.37060
    -0.74042
    -0.59954
    -0.30016
    -0.15928
     0.28098
     0.47469
     0.65079
     0.77407
     1.05583
     1.37282
     1.56653
     1.72502
     1.90113
     1.97157
     2.11245
     2.25333
     1.97157
     1.88352
     1.72502
     1.39043
     1.16149
     1.21432
     1.05583
     0.93256
     0.84451
     0.79168
     0.59796
     0.45708
     0.33381
     0.24576
     0.14010
     0.21054
     0.19293
     0.28098
     0.40425
     0.31620
     0.36903
     0.38664
     0.36903
     0.36903
     0.29859
     0.21054
     0.31620
     0.35142
     0.31620
     0.43947
     0.29859
     0.22815
     0.17532
     0.14010
     0.17532
     0.19293
     0.17532
     0.08726
     0.14010
     0.10488
     0.05204
    -0.01840
    -0.01840
     0.01682
    -0.00079
     0.21054
     0.26337
     0.15771
     0.12249
     0.08726
     0.36903
     0.59796
     0.61557
     0.65079
     0.70363
     0.98539
     0.95017
     0.98539
     1.07344
     1.02061
     1.00300
     1.05583
     1.10866
     1.12627
     1.09105
     0.80929
     0.96778
     0.93256
     0.79168
     0.73885
     0.58035
     0.61557
     0.33381
     0.29859
     0.22815
     0.19293
    -0.10645
    -0.14167
    -0.12406
    -0.14167
    -0.19450
    -0.35299
    -0.54671
    -0.38821
    -0.44104
    -0.52910
    -0.49388
    -0.52910
    -0.61715
    -0.54671
    -0.47627
    -0.51149
    -0.47627
    -0.49388
    -0.52910
    -0.44104
    -0.51149
    -0.58193
    -0.56432
    -0.40582
    -0.37060
    -0.49388
    -0.42343
    -0.42343
    -0.44104
    -0.42343
    -0.42343
    -0.38821
    -0.38821
    -0.40582
    -0.28255
    -0.28255
    -0.35299
    -0.37060
    -0.30016
    -0.22972
    -0.15928
    -0.26494
    -0.30016
    -0.30016
    -0.30016
    -0.33538
    -0.22972
    -0.22972
    -0.28255
    -0.24733
    -0.31777
    -0.17689
    -0.19450
    -0.22972
    -0.44104
    -0.35299
    -0.15928
    -0.17689
    -0.21211
    -0.35299
    -0.37060
    -0.24733
    -0.21211
    -0.22972
    -0.14167
    -0.22972
    -0.31777
    -0.24733
    -0.21211
    -0.19450
    -0.19450
    -0.33538
    -0.17689
    -0.12406
    -0.15928
    -0.07123
    -0.15928
    -0.22972
    -0.28255
    -0.19450
    -0.10645
    -0.19450
    -0.12406
    -0.21211
    -0.24733
    -0.07123
    -0.17689
    -0.19450
    -0.08884
    -0.14167
    -0.19450
    -0.14167
    -0.12406
    -0.10645
    -0.24733
    -0.14167
    -0.07123
    -0.05362
    -0.12406
    -0.14167
    -0.10645
    -0.10645
    -0.17689
    -0.24733
    -0.08884
    -0.05362
    -0.15928
    -0.12406
    -0.05362
    -0.12406
    -0.17689
    -0.12406
    -0.05362
    -0.10645
    -0.08884
    -0.10645
    -0.12406
    -0.01840
    -0.08884
    -0.08884
     0.03443
     0.06965
    -0.00079
     0.06965
     0.14010
     0.10488
     0.08726
     0.06965
     0.35142
     0.21054
     0.22815
     0.38664
     0.52752
     0.47469
     0.49230
     0.66840
     0.66840
     0.75646
     0.96778
     1.05583
     1.19671
     1.31999
     1.49609
     1.68980
     2.02440
     2.11245
     2.27094
     2.46466
     2.53510
     2.60554
     2.76403
     2.81686
     2.86969
     3.09863
     3.04580
     2.86969
     2.78164
     2.78164
     1.53131
     0.19293
    -1.65616
    -2.90649
    -4.01594
    -4.52664
    -3.82222
    -4.01594
    -4.91406
    -5.70653
    -6.12917
    -7.23862
    -7.80215
    -7.71410
    -7.06252
    -6.18201
    -5.56564
    -4.49142
    -3.68134
    -2.73038
    -1.63855
    -0.79325
    -0.37060
     0.01682
     0.50991
     1.00300
     1.42565
     1.86591
     2.16528
     2.28855
     2.30616
     2.30616
     2.41183
     2.39422
     2.32377
     2.05962
     2.02440
     1.97157
     1.86591
     1.67219
     1.60175
     1.46087
     0.80929
    -0.17689
     1.24955
     1.02061
     0.80929
     0.47469
     0.31620
     0.06965
    -0.08884
    -0.08884
     0.06965
    -0.00079
    -0.01840
    -0.00079
     0.06965
    -0.03601
    -0.03601
    -0.21211
    -0.03601
    -0.01840
    -0.08884
    -0.17689
    -0.03601
    -0.10645
    -0.22972
    -0.15928
    -0.12406
    -0.10645
    -0.14167
    -0.17689
    -0.14167
    -0.10645
    -0.15928
    -0.19450
    -0.08884
    -0.14167
    -0.15928
    -0.08884
    -0.07123
    -0.01840
    -0.08884
    -0.15928
    -0.12406
    -0.01840
     0.01682
    -0.05362
    -0.03601
    -0.07123
    -0.07123
    -0.03601
    -0.00079
     0.08726
    -0.07123
    -0.05362
    -0.00079
     0.06965
    -0.01840
    -0.00079
    -0.07123
    -0.01840
     0.10488
     0.14010
     0.06965
    -0.03601
    -0.00079
    -0.05362
    -0.10645
     0.12249
     0.03443
     0.01682
    -0.07123
     0.01682
     0.05204
    -0.03601
    -0.01840
    -0.08884
    -0.01840
     0.05204
     0.08726
    -0.05362
    -0.05362
    -0.01840
    -0.10645
     0.05204
     0.06965
     0.01682
    -0.05362
    -0.05362
    -0.00079
    -0.05362
    -0.15928
    -0.08884
    -0.05362
    -0.03601
    -0.07123
    -0.07123
    -0.07123
    -0.01840
    -0.14167
    -0.07123
     0.01682
    -0.07123
    -0.07123
    -0.03601
     0.08726
    -0.03601
    -0.01840
    -0.01840
     0.01682
     0.14010
     0.03443
     0.14010
     0.05204
     0.10488
     0.08726
     0.17532
     0.29859
     0.26337
     0.24576
     0.40425
     0.47469
     0.45708
     0.47469
     0.50991
     0.59796
     0.66840
     0.73885
     0.82690
     0.66840
     0.70363
     0.84451
     0.77407
     0.91495
     0.89734
     0.87973
     0.75646
     0.84451
     0.91495
     0.80929
     0.79168
     0.84451
     0.86212
     0.91495
     0.93256
     0.82690
     0.79168
     0.75646
     0.70363
     0.79168
     0.84451
     0.70363
     0.77407
     0.66840
     0.73885
     0.84451
     0.68602
     0.61557
     0.66840
     0.58035
     0.65079
     0.54513
     0.72124
     0.72124
     0.65079
     0.66840
     0.70363
     0.70363
     0.59796
     0.56274
     0.66840
     0.63318
     0.63318
     0.40425
     0.40425
     0.40425
     0.42186
     0.42186
     0.50991
     0.35142
     0.26337
     0.19293
     0.36903
     0.28098
     0.10488
     0.10488
     0.08726
     0.10488
     0.06965
     0.17532
     0.24576
     0.26337
     0.24576
     0.29859
     0.47469
     0.59796
     0.73885
     0.79168
     1.33760
     1.53131
     1.83069
     2.13006
     2.41183
     2.64076
     2.81686
     2.99297
     3.45083
     3.80304
     3.62694
     3.09863
     2.41183
     1.83069
     1.21432
     1.02061
     1.14388
     1.03822
     0.56274
    -0.05362
    -0.77564
    -1.42722
    -2.02597
    -2.62472
    -2.94171
    -3.24108
    -3.48763
    -3.47002
    -3.50524
    -3.91028
    -3.94550
    -3.80461
    -3.62851
    -3.39958
    -3.34675
    -3.29391
    -3.38197
    -3.13542
    -2.81844
    -2.64233
    -2.41340
    -2.11402
    -1.69138
    -1.26873
    -1.02218
    -0.72281
    -0.51149
    -0.49388
    -0.51149
    -0.35299
    -0.28255
    -0.19450
    -0.24733
    -0.14167
    -0.14167
    -0.10645
    -0.10645
     0.03443
     0.06965
    -0.08884
    -0.21211
    -0.17689
    -0.14167
    -0.12406
    -0.26494
    -0.30016
    -0.38821
    -0.58193
    -0.75803
    -0.77564
    -0.84608
    -0.91652
    -1.09263
    -1.28634
    -1.18068
    -1.28634
    -1.44483
    -1.42722
    -1.28634
    -1.28634
    -1.37439
    -1.25112
    -1.07502
    -1.11024
    -1.05741
    -0.95174
    -0.81086
    -0.75803
    -0.79325
    -0.75803
    -0.72281
    -0.56432
    -0.56432
    -0.47627
    -0.49388
    -0.49388
    -0.51149
    -0.38821
    -0.17689
    -0.24733
    -0.26494
    -0.21211
    -0.22972
    -0.14167
    -0.08884
    -0.00079
     0.01682
     0.01682
     0.03443
     0.08726
     0.26337
     0.19293
     0.12249
     0.08726
     0.28098
     0.38664
     0.31620
     0.45708
     0.35142
     0.45708
     0.47469
     0.59796
     0.61557
     0.72124
     0.72124
     0.72124
     0.91495
     0.95017
     1.02061
     0.93256
     1.03822
     1.21432
     1.23193
     1.33760
     1.31999
     1.42565
     1.44326
     1.47848
     1.47848
     1.56653
     1.53131
     1.61936
     1.60175
     1.74263
     1.83069
     1.74263
     1.70741
     1.88352
     1.86591
     1.98918
     1.95396
     1.83069
     1.74263
     1.72502
     1.61936
     1.74263
     1.46087
     1.33760
     1.24955
     1.23193
     0.87973
     0.77407
     0.47469
     0.47469
     0.08726
     0.03443
    -0.12406
    -0.35299
    -0.45865
    -0.66998
    -0.49388
    -0.45865
    -0.72281
    -0.75803
    -0.44104
    -0.56432
    -0.58193
    -0.31777
    -0.22972
     0.05204
     0.21054
     0.06965
    -0.00079
     0.26337
     0.65079
     0.49230
     0.47469
     0.56274
     0.63318
     0.72124
     0.72124
     0.73885
     0.80929
     0.75646
     0.80929
     0.72124
     0.49230
     0.28098
     0.54513
     0.54513
     0.58035
     0.54513
     0.63318
     0.70363
     0.86212
     1.14388
     1.26716
     1.49609
     1.83069
     2.09484
     2.14767
     1.98918
     1.63697
     1.51370
     1.70741
     1.76024
     1.81308
     1.79546
     1.67219
     1.37282
     1.10866
     0.66840
     0.42186
     0.10488
    -0.10645
    -0.21211
    -0.33538
    -0.40582
    -0.33538
    -0.44104
    -0.37060
    -0.24733
    -0.17689
    -0.07123
    -0.10645
    -0.10645
     0.10488
     0.33381
     0.38664
     0.42186
     0.40425
     0.58035
     0.77407
     0.77407
     0.70363
     0.54513
     0.35142
     0.29859
     0.29859
     0.42186
     0.19293
    -0.17689
    -0.31777
    -0.42343
    -0.54671
    -0.81086
    -1.09263
    -1.14546
    -1.23351
    -1.48005
    -1.53288
    -1.30395
    -1.40961
    -1.37439
    -1.39200
    -1.35678
    -1.26873
    -1.21590
    -1.18068
    -1.00457
    -0.98696
    -0.93413
    -0.89891
    -0.70520
    -0.58193
    -0.58193
    -0.66998
    -0.45865
    -0.44104
    -0.42343
    -0.31777
    -0.30016
    -0.42343
    -0.45865
    -0.38821
    -0.35299
    -0.38821
    -0.40582
    -0.54671
    -0.40582
    -0.42343
    -0.51149
    -0.44104
    -0.42343
    -0.51149
    -0.54671
    -0.47627
    -0.37060
    -0.30016
    -0.30016
    -0.28255
    -0.07123
     0.01682
     0.15771
     0.05204
     0.21054
     0.26337
     0.17532
    -0.42343
    -0.61715
    -0.68759
    -0.63476
    -0.45865
    -0.33538
    -0.54671
    -0.88130
    -1.03980
    -1.16307
    -1.19829
    -1.11024
    -1.02218
    -1.09263
    -1.07502
    -0.93413
    -0.82847
    -0.79325
    -0.61715
    -0.59954
    -0.49388
    -0.47627
    -0.56432
    -0.37060
    -0.49388
    -0.51149
    -0.52910
    -0.42343
    -0.31777
    -0.38821
    -0.33538
    -0.37060
    -0.26494
    -0.24733
     0.05204
     0.06965
     0.08726
     0.14010
     0.21054
     0.28098
     0.29859
     0.29859
     0.47469
     0.58035
     0.61557
     0.58035
     0.58035
     0.66840
     0.77407
     0.73885
     1.00300
     1.02061
     1.09105
     1.23193
     1.39043
     1.40804
     1.46087
     1.54892
     1.67219
     1.56653
     1.54892
     1.49609
     1.51370
     1.60175
     1.33760
     0.73885
     0.24576
    -0.49388
    -1.25112
    -1.19829
    -1.60332
    -1.70899
    -2.06119
    -2.25491
    -2.44862
    -2.78322
    -3.24108
    -3.17064
    -3.17064
    -2.94171
    -2.58950
    -1.95553
    -1.39200
    -0.95174
    -0.96935
    -1.03980
    -0.58193
    -0.22972
     0.05204
     0.47469
     0.42186
     0.66840
     0.79168
     0.79168
     0.73885
     0.59796
     0.45708
     0.40425
     0.29859
     0.38664
     0.36903
     0.28098
     0.17532
     0.10488
     0.10488
     0.10488
    -0.01840
    -0.07123
    -0.14167
    -0.12406
    -0.17689
    -0.22972
    -0.26494
    -0.31777
    -0.35299
    -0.28255
    -0.17689
    -0.30016
    -0.26494
    -0.22972
    -0.35299
    -0.24733
    -0.31777
    -0.33538
    -0.24733
    -0.22972
    -0.22972
    -0.19450
    -0.22972
    -0.19450
    -0.26494
    -0.26494
    -0.17689
    -0.17689
    -0.26494
    -0.22972
    -0.21211
    -0.19450
    -0.26494
    -0.30016
    -0.10645
     0.06965
    -0.07123
    -0.03601
     0.03443
    -0.00079
    -0.01840
    -0.03601
     0.17532
     0.33381
     0.21054
     0.21054
     0.31620
     0.42186
     0.33381
     0.26337
     0.29859
     0.24576
     0.47469
     0.43947
     0.38664
     0.19293
     0.21054
     0.33381
     0.47469
     0.45708
     0.28098
     0.31620
     0.22815
     0.31620
     0.17532
     0.17532
     0.10488
     0.06965
     0.06965
     0.17532
     0.14010
    -0.01840
    -0.17689
    -0.28255
    -0.15928
    -0.05362
    -0.22972
    -0.26494
    -0.24733
    -0.31777
    -0.24733
    -0.31777
    -0.30016
    -0.42343
    -0.42343
    -0.28255
    -0.40582
    -0.37060
    -0.40582
    -0.45865
    -0.51149
    -0.35299
    -0.37060
    -0.38821
    -0.35299
    -0.35299
    -0.42343
    -0.31777
    -0.30016
    -0.26494
    -0.22972
    -0.14167
    -0.12406
    -0.08884
    -0.10645
    -0.03601
    -0.05362
     0.15771
     0.10488
     0.12249
     0.15771
     0.21054
     0.24576
     0.38664
     0.28098
     0.45708
     0.63318
     0.63318
     0.80929
     0.79168
     0.80929
     0.79168
     0.63318
     0.72124
     0.66840
     0.35142
     0.14010
    -0.03601
     0.01682
    -0.08884
    -0.28255
    -0.56432
    -0.86369
    -1.05741
    -1.21590
    -1.11024
    -1.44483
    -1.49766
    -1.49766
    -1.26873
    -1.03980
    -1.03980
    -1.11024
    -0.89891
    -0.79325
    -0.65237
    -0.44104
    -0.15928
     0.10488
     0.36903
     0.65079
     0.95017
     1.09105
     1.21432
     1.21432
     1.49609
     1.74263
     1.72502
     1.58414
     1.33760
     1.28477
     1.51370
     1.53131
     1.60175
     1.28477
     1.05583
     0.84451
     0.91495
     0.89734
     1.12627
     1.09105
     1.00300
     1.03822
     1.16149
     1.16149
     1.21432
     1.23193
     1.56653
     1.83069
     2.04201
     2.09484
     2.14767
     2.13006
     2.28855
     2.20050
     2.07723
     1.70741
     1.30238
     1.09105
     1.14388
     0.89734
     0.79168
     0.56274
     0.26337
    -0.00079
    -0.35299
    -0.56432
    -0.77564
    -0.93413
    -1.07502
    -1.19829
    -1.30395
    -1.33917
    -1.40961
    -1.26873
    -1.12785
    -1.18068
    -1.25112
    -1.23351
    -1.14546
    -1.09263
    -1.07502
    -0.98696
    -1.09263
    -1.25112
    -1.16307
    -1.02218
    -1.12785
    -1.07502
    -1.21590
    -1.18068
    -1.02218
    -1.03980
    -1.18068
    -1.18068
    -1.32156
    -1.23351
    -1.26873
    -1.44483
    -1.21590
    -1.25112
    -1.23351
    -1.18068
    -1.12785
    -0.98696
    -1.02218
    -1.03980
    -0.82847
    -0.68759
    -0.56432
    -0.47627
    -0.45865
    -0.45865
    -0.33538
    -0.12406
     0.03443
     0.06965
     0.05204
     0.12249
     0.10488
     0.12249
     0.19293
     0.05204
     0.24576
     0.19293
     0.17532
     0.19293
     0.22815
     0.05204
    -0.03601
    -0.07123
    -0.01840
    -0.01840
    -0.03601
    -0.19450
    -0.24733
    -0.22972
    -0.14167
    -0.19450
    -0.15928
    -0.15928
    -0.17689
    -0.28255
    -0.17689
    -0.15928
    -0.19450
    -0.07123
    -0.17689
    -0.03601
    -0.01840
    -0.03601
    -0.01840
    -0.07123
    -0.08884
    -0.10645
    -0.19450
    -0.01840
    -0.07123
    -0.08884
    -0.12406
    -0.01840
    -0.10645
    -0.10645
    -0.08884
     0.03443
    -0.03601
    -0.08884
    -0.05362
    -0.12406
    -0.07123
    -0.05362
    -0.17689
     0.01682
     0.03443
     0.01682
    -0.01840
    -0.07123
    -0.07123
    -0.12406
    -0.03601
    -0.12406
    -0.01840
    -0.01840
    -0.10645
    -0.01840
     0.03443
    -0.00079
    -0.12406
    -0.05362
    -0.05362
    -0.00079
     0.14010
     0.10488
     0.10488
     0.05204
     0.06965
     0.19293
     0.42186
     0.38664
     0.36903
     0.36903
     0.45708
     0.36903
     0.43947
     0.59796
     0.63318
     0.61557
     0.63318
     0.75646
     0.72124
     0.72124
     0.65079
     0.63318
     0.73885
     0.82690
     0.86212
     0.82690
     0.79168
     0.84451
     0.89734
     0.93256
     1.02061
     0.91495
     0.86212
     0.95017
     1.02061
     0.91495
     0.77407
     0.63318
     0.68602
     0.68602
     0.45708
     0.38664
     0.31620
     0.56274
     0.77407
     0.65079
     0.82690
     1.07344
     1.17910
     1.16149
     1.14388
     1.30238
     1.12627
     1.26716
     1.17910
     1.23193
     1.53131
     1.51370
     1.31999
     1.09105
     0.91495
     0.43947
     0.38664
    -0.24733
    -0.81086
    -1.40961
    -1.58571
    -1.55049
    -1.25112
    -1.28634
    -1.53288
    -1.79704
    -2.07880
    -2.21969
    -2.20208
    -2.02597
    -1.88509
    -1.72660
    -1.67377
    -1.42722
    -1.33917
    -1.16307
    -1.07502
    -0.89891
    -0.91652
    -0.84608
    -0.91652
    -0.82847
    -0.74042
    -0.77564
    -0.82847
    -0.89891
    -0.89891
    -0.89891
    -0.93413
    -0.84608
    -0.93413
    -1.03980
    -0.91652
    -0.82847
    -0.82847
    -0.91652
    -0.98696
    -0.96935
    -0.88130
    -0.84608
    -0.89891
    -0.86369
    -0.98696
    -0.79325
    -0.93413
    -0.70520
    -0.77564
    -0.93413
    -0.89891
    -0.88130
    -0.70520
    -0.70520
    -0.84608
    -0.91652
    -0.70520
    -0.66998
    -0.59954
    -0.56432
    -0.56432
    -0.70520
    -0.72281
    -0.61715
    -0.40582
    -0.49388
    -0.40582
    -0.51149
    -0.44104
    -0.47627
    -0.40582
    -0.35299
    -0.31777
    -0.31777
    -0.30016
    -0.28255
    -0.28255
    -0.21211
    -0.33538
    -0.15928
    -0.10645
    -0.00079
    -0.03601
     0.06965
     0.01682
     0.08726
     0.15771
     0.14010
     0.17532
     0.29859
     0.35142
     0.29859
     0.43947
     0.54513
     0.61557
     0.58035
     0.73885
     0.72124
     0.66840
     0.79168
     0.93256
     1.00300
     1.00300
     0.98539
     0.91495
     0.96778
     0.98539
     0.98539
     0.80929
     0.77407
     0.77407
     0.58035
     0.59796
     0.59796
     0.35142
     0.26337
     0.22815
     0.26337
     0.21054
    -0.03601
    -0.07123
    -0.05362
    -0.00079
    -0.03601
    -0.00079
    -0.10645
    -0.17689
    -0.24733
    -0.05362
     0.14010
     0.01682
    -0.10645
    -0.14167
    -0.05362
     0.03443
     0.05204
     0.06965
     0.01682
     0.03443
     0.21054
     0.19293
     0.17532
     0.14010
     0.12249
     0.06965
     0.26337
     0.24576
     0.21054
     0.17532
     0.14010
     0.14010
     0.17532
     0.22815
     0.26337
     0.19293
     0.17532
     0.14010
     0.21054
     0.15771
     0.22815
     0.14010
     0.33381
     0.38664
     0.40425
     0.36903
     0.47469
     0.38664
     0.45708
     0.40425
     0.50991
     0.65079
     0.61557
     0.70363
     0.75646
     0.75646
     0.87973
     0.79168
     0.95017
     1.07344
     1.09105
     1.03822
     1.17910
     1.35521
     1.24955
     1.35521
     1.16149
     1.30238
     1.23193
     1.23193
     1.09105
     1.05583
     0.82690
     0.70363
     0.73885
     0.93256
     1.03822
     1.00300
     1.28477
     1.63697
     1.74263
     1.81308
     1.67219
     1.93635
     2.05962
     2.14767
     1.93635
     1.60175
     1.58414
     1.53131
     1.46087
     1.60175
     1.28477
     0.77407
     0.28098
    -0.00079
    -0.12406
    -0.28255
    -0.42343
    -0.51149
    -0.58193
    -0.37060
    -0.14167
     0.01682
    -0.08884
    -0.08884
    -0.19450
     0.06965
     0.26337
     0.29859
     0.31620
     0.31620
     0.26337
     0.24576
     0.21054
     0.17532
     0.10488
    -0.07123
    -0.10645
    -0.12406
    -0.07123
    -0.26494
    -0.33538
    -0.33538
    -0.28255
    -0.33538
    -0.38821
    -0.38821
    -0.42343
    -0.54671
    -0.59954
    -0.68759
    -0.61715
    -0.63476
    -0.54671
    -0.54671
    -0.59954
    -0.56432
    -0.59954
    -0.56432
    -0.47627
    -0.54671
    -0.45865
    -0.42343
    -0.35299
    -0.28255
    -0.26494
    -0.44104
    -0.40582
    -0.24733
    -0.01840
    -0.01840
    -0.10645
    -0.21211
    -0.24733
    -0.40582
    -0.22972
    -0.28255
    -0.40582
    -0.56432
    -0.61715
    -0.59954
    -0.72281
    -0.79325
    -0.75803
    -0.75803
    -0.81086
    -0.86369
    -0.86369
    -0.86369
    -0.88130
    -0.93413
    -0.68759
    -0.40582
    -0.47627
    -0.47627
    -0.51149
    -0.44104
    -0.33538
    -0.19450
    -0.21211
    -0.14167
    -0.21211
    -0.21211
    -0.15928
    -0.05362
    -0.00079
    -0.21211
    -0.24733
    -0.12406
    -0.00079
    -0.07123
     0.03443
     0.01682
     0.01682
     0.12249
     0.21054
     0.22815
     0.40425
     0.33381
     0.33381
     0.31620
     0.24576
     0.08726
    -0.01840
    -0.22972
    -0.47627
    -0.84608
    -0.75803
    -0.75803
    -0.86369
    -1.00457
    -1.39200
    -1.53288
    -1.92031
    -2.25491
    -2.29013
    -2.36057
    -2.32535
    -2.14924
    -1.95553
    -1.67377
    -1.60332
    -1.65616
    -1.60332
    -1.56810
    -1.26873
    -1.12785
    -0.98696
    -0.88130
    -0.68759
    -0.56432
    -0.54671
    -0.68759
    -0.54671
    -0.17689
    -0.15928
    -0.31777
    -0.56432
    -0.74042
    -0.59954
    -0.70520
    -0.51149
    -0.40582
    -0.38821
    -0.35299
    -0.26494
    -0.21211
    -0.24733
    -0.14167
     0.05204
     0.06965
     0.19293
     0.35142
     0.47469
     0.47469
     0.28098
     0.40425
     0.33381
     0.35142
     0.22815
     0.06965
     0.12249
     0.08726
    -0.35299
    -0.68759
    -0.91652
    -0.70520
    -0.77564
    -1.18068
    -0.98696
    -0.89891
    -0.91652
    -0.75803
    -0.59954
    -0.63476
    -0.61715
    -0.30016
     0.06965
     0.28098
     0.26337
     0.68602
     0.86212
     1.10866
     1.19671
     1.26716
     1.42565
     1.40804
     1.26716
     1.33760
     1.54892
     1.47848
     1.31999
     1.30238
     1.05583
     1.09105
     1.12627
     1.14388
     1.05583
     1.02061
     0.91495
     1.02061
     1.09105
     0.96778
     0.61557
     0.36903
     0.40425
     0.52752
     0.36903
     0.36903
     0.21054
     0.12249
     0.15771
     0.12249
     0.06965
     0.10488
    -0.00079
     0.08726
     0.17532
     0.14010
     0.29859
     0.29859
     0.61557
     0.86212
     0.68602
     0.82690
     0.77407
     0.79168
     0.82690
     0.98539
     1.05583
     1.10866
     0.93256
     0.79168
     0.54513
     0.70363
     0.59796
     0.59796
     0.54513
     0.42186
     0.19293
     0.17532
     0.01682
     0.05204
    -0.03601
    -0.21211
    -0.26494
    -0.26494
    -0.31777
    -0.22972
    -0.49388
    -0.49388
    -0.51149
    -0.44104
    -0.47627
    -0.52910
    -0.51149
    -0.51149
    -0.56432
    -0.58193
    -0.40582
    -0.35299
    -0.44104
    -0.51149
    -0.44104
    -0.47627
    -0.56432
    -0.45865
    -0.33538
    -0.37060
    -0.37060
    -0.26494
    -0.17689
    -0.19450
    -0.24733
    -0.19450
    -0.15928
    -0.14167
    -0.08884
    -0.03601
    -0.07123
     0.03443
    -0.07123
     0.06965
     0.10488
     0.06965
    -0.00079
    -0.05362
     0.05204
     0.01682
     0.10488
    -0.07123
     0.05204
     0.01682
     0.12249
     0.12249
     0.08726
     0.08726
     0.03443
    -0.03601
     0.14010
     0.10488
    -0.03601
    -0.03601
    -0.10645
    -0.07123
    -0.17689
    -0.21211
    -0.26494
    -0.17689
    -0.28255
    -0.28255
    -0.37060
    -0.42343
    -0.42343
    -0.54671
    -0.44104
    -0.37060
    -0.37060
    -0.35299
    -0.15928
    -0.19450
    -0.21211
    -0.15928
    -0.15928
    -0.07123
     0.12249
     0.06965
    -0.00079
     0.15771
     0.33381
     0.33381
     0.40425
     0.49230
     0.47469
     0.59796
     0.72124
     0.73885
     0.86212
     0.68602
     0.63318
     0.65079
     0.65079
     0.73885
     0.65079
     0.47469
     0.29859
     0.03443
     0.08726
     0.28098
     0.26337
     0.10488
     0.14010
     0.10488
     0.19293
     0.31620
     0.22815
     0.52752
     0.70363
     1.05583
     1.35521
     1.35521
     1.02061
     0.79168
     0.72124
     0.91495
     0.98539
     0.86212
     0.63318
     0.05204
    -0.49388
    -0.77564
    -0.82847
    -0.91652
    -0.88130
    -1.53288
    -1.95553
    -2.43101
    -2.29013
    -2.64233
    -2.74800
    -2.65994
    -2.27252
    -1.90270
    -1.77943
    -1.60332
    -1.26873
    -0.93413
    -0.61715
    -0.31777
     0.03443
     0.47469
     1.02061
     1.35521
     1.63697
     2.00679
     2.21811
     2.27094
     2.35899
     2.13006
     1.97157
     1.74263
     1.56653
     1.26716
     0.80929
     0.35142
     0.26337
     0.06965
    -0.12406
    -0.42343
    -0.72281
    -0.63476
    -0.56432
    -0.75803
    -0.74042
    -1.00457
    -0.89891
    -0.77564
    -0.51149
    -0.38821
    -0.22972
    -0.30016
    -0.38821
    -0.08884
     0.06965
     0.08726
    -0.05362
    -0.19450
    -0.40582
    -0.45865
    -0.17689
    -0.14167
    -0.17689
    -0.15928
    -0.17689
    -0.07123
    -0.01840
    -0.01840
    -0.15928
    -0.17689
     0.08726
     0.22815
     0.28098
     0.31620
     0.31620
     0.52752
     0.66840
     0.98539
     0.93256
     0.82690
     0.72124
     0.79168
     0.91495
     0.86212
     0.82690
     0.75646
     0.65079
     0.70363
     0.61557
     0.45708
     0.29859
     0.08726
    -0.15928
     0.14010
    -0.03601
    -0.12406
    -0.17689
    -0.22972
    -0.24733
    -0.30016
    -0.30016
    -0.26494
    -0.26494
    -0.14167
    -0.21211
    -0.08884
    -0.17689
    -0.21211
    -0.30016
    -0.08884
    -0.14167
    -0.22972
    -0.10645
    -0.07123
    -0.10645
    -0.22972
    -0.22972
    -0.26494
    -0.22972
    -0.26494
    -0.19450
    -0.28255
    -0.26494
    -0.37060
    -0.33538
    -0.31777
    -0.30016
    -0.33538
    -0.33538
    -0.40582
    -0.30016
    -0.21211
    -0.24733
    -0.33538
    -0.26494
    -0.19450
    -0.01840
     0.03443
    -0.05362
    -0.00079
    -0.10645
    -0.10645
     0.10488
    -0.00079
    -0.14167
    -0.14167
     0.05204
     0.17532
     0.10488
     0.05204
    -0.14167
    -0.30016
    -0.42343
    -0.44104
    -0.56432
    -0.59954
    -0.63476
    -0.58193
    -0.35299
    -0.47627
    -0.82847
    -0.86369
    -0.89891
    -0.93413
    -0.81086
    -0.96935
    -0.93413
    -0.89891
    -0.88130
    -0.70520
    -0.70520
    -0.54671
    -0.56432
    -0.59954
    -0.52910
    -0.47627
    -0.47627
    -0.42343
    -0.38821
    -0.15928
    -0.14167
    -0.03601
     0.05204
     0.15771
     0.21054
     0.24576
     0.38664
     0.38664
     0.56274
     0.47469
     0.63318
     0.70363
     0.89734
     1.12627
     1.03822
     1.00300
     1.00300
     0.98539
     1.28477
     1.53131
     1.65458
     1.72502
     1.88352
     2.00679
     2.18289
     2.32377
     2.28855
     2.49988
     2.49988
     2.27094
     1.61936
     0.49230
    -0.42343
    -0.44104
    -0.15928
     0.40425
    -0.01840
    -0.52910
    -0.70520
    -0.95174
    -1.37439
    -1.35678
    -1.33917
    -0.79325
    -0.28255
    -0.05362
     0.05204
     0.28098
     0.59796
     0.98539
     1.19671
     1.58414
     1.61936
     1.30238
     1.09105
     0.79168
     0.58035
     0.36903
    -0.14167
    -0.15928
    -0.21211
    -0.15928
    -0.40582
    -0.61715
    -0.82847
    -1.03980
    -1.02218
    -1.03980
    -1.11024
    -1.09263
    -1.12785
    -1.05741
    -0.89891
    -0.82847
    -0.88130
    -0.86369
    -0.77564
    -0.74042
    -0.59954
    -0.56432
    -0.42343
    -0.44104
    -0.35299
    -0.22972
    -0.28255
    -0.12406
    -0.14167
    -0.21211
