# Supplementary material for: Software algorithm and hardware design for real-time implementation of new spectral estimator
Source: Biomed Eng Online. 2014 May 9;13:61. doi: 10.1186/1475-925X-13-61 (PMC4057578; doi:10.1186/1475-925X-13-61)
Supplement: Additional file 2 — txtfiles.zip. [file 1475-925X-13-61-S2.zip › FILE014.TXT]

     0.10238
     0.04811
     0.08881
     0.00740
     0.07525
     0.04811
     0.07525
     0.12952
     0.06168
     0.17023
     0.08881
     0.08881
     0.11595
    -0.03331
     0.08881
     0.11595
     0.11595
     0.08881
     0.00740
     0.04811
    -0.00617
    -0.00617
    -0.03331
     0.03454
    -0.03331
    -0.08759
    -0.07402
    -0.04688
    -0.10115
    -0.15543
    -0.15543
    -0.04688
    -0.08759
    -0.08759
    -0.04688
    -0.06045
    -0.04688
    -0.07402
    -0.04688
     0.04811
     0.04811
     0.04811
     0.03454
     0.06168
     0.08881
     0.07525
     0.04811
     0.11595
     0.11595
     0.11595
     0.10238
     0.15666
     0.07525
     0.12952
     0.12952
     0.11595
     0.17023
     0.17023
     0.19737
     0.11595
     0.15666
     0.12952
     0.03454
     0.14309
     0.11595
     0.14309
     0.18380
     0.11595
     0.14309
     0.11595
     0.07525
     0.08881
     0.07525
     0.08881
     0.06168
     0.04811
     0.08881
     0.02097
    -0.01974
     0.00740
     0.14309
     0.04811
    -0.01974
     0.02097
    -0.00617
     0.00740
    -0.03331
    -0.01974
     0.02097
     0.00740
    -0.01974
    -0.00617
    -0.00617
     0.00740
    -0.04688
    -0.12829
     0.00740
    -0.01974
    -0.08759
    -0.04688
    -0.01974
    -0.10115
    -0.04688
    -0.07402
    -0.03331
    -0.00617
    -0.01974
    -0.07402
    -0.07402
    -0.03331
    -0.04688
    -0.06045
     0.06168
     0.00740
     0.06168
     0.07525
     0.07525
     0.00740
     0.06168
     0.04811
     0.17023
     0.14309
     0.08881
     0.08881
     0.11595
     0.15666
     0.12952
    -0.01974
     0.17023
     0.14309
     0.07525
     0.06168
     0.04811
     0.03454
     0.00740
    -0.01974
    -0.01974
     0.11595
     0.06168
     0.07525
     0.02097
    -0.00617
    -0.04688
    -0.01974
     0.02097
     0.07525
     0.00740
     0.06168
     0.02097
     0.04811
     0.08881
     0.03454
     0.04811
     0.03454
     0.08881
     0.03454
     0.10238
     0.06168
     0.07525
     0.03454
     0.08881
     0.15666
     0.15666
     0.06168
     0.06168
     0.06168
     0.08881
     0.02097
     0.03454
     0.06168
     0.07525
     0.06168
     0.07525
     0.00740
     0.07525
     0.02097
    -0.06045
     0.03454
     0.04811
     0.00740
     0.03454
     0.03454
     0.06168
     0.03454
    -0.01974
     0.00740
     0.07525
     0.07525
     0.08881
     0.04811
    -0.00617
     0.06168
     0.00740
     0.08881
     0.11595
     0.07525
     0.08881
     0.21094
     0.17023
     0.08881
     0.03454
     0.02097
     0.11595
     0.14309
     0.12952
     0.03454
     0.02097
     0.04811
     0.00740
     0.00740
     0.03454
    -0.03331
    -0.03331
    -0.03331
    -0.04688
    -0.01974
    -0.10115
    -0.14186
    -0.07402
    -0.03331
    -0.04688
     0.00740
    -0.04688
    -0.06045
    -0.10115
    -0.12829
    -0.01974
    -0.06045
    -0.10115
    -0.11472
    -0.03331
    -0.14186
    -0.15543
    -0.26399
    -0.26399
    -0.22328
    -0.27755
    -0.30469
    -0.33183
    -0.26399
    -0.33183
    -0.48109
    -0.33183
    -0.38611
    -0.44038
    -0.31826
    -0.37254
    -0.38611
    -0.37254
    -0.35897
    -0.33183
    -0.19614
    -0.15543
    -0.14186
    -0.16900
    -0.04688
    -0.06045
    -0.14186
    -0.10115
    -0.04688
    -0.14186
    -0.07402
     0.02097
     0.02097
    -0.08759
    -0.12829
    -0.12829
    -0.07402
    -0.22328
    -0.23685
    -0.26399
    -0.25042
    -0.16900
    -0.37254
    -0.33183
    -0.34540
    -0.30469
    -0.30469
    -0.34540
    -0.29112
    -0.27755
    -0.30469
    -0.33183
    -0.35897
    -0.23685
    -0.25042
    -0.30469
    -0.26399
    -0.22328
    -0.16900
    -0.11472
    -0.00617
    -0.11472
    -0.11472
    -0.12829
    -0.04688
    -0.00617
     0.00740
    -0.08759
    -0.00617
     0.10238
     0.04811
     0.04811
    -0.00617
     0.07525
    -0.01974
    -0.12829
    -0.07402
     0.00740
    -0.06045
    -0.04688
    -0.06045
     0.03454
     0.12952
     0.10238
     0.14309
     0.26521
     0.33306
     0.17023
     0.10238
     0.06168
     0.00740
    -0.23685
    -0.39968
    -0.50823
    -0.57608
    -0.63035
    -0.65749
    -0.73891
    -0.83389
    -1.11885
    -1.37666
    -1.58020
    -1.59377
    -1.85158
    -1.81088
    -1.56663
    -1.25454
    -1.25454
    -1.21383
    -1.15955
    -1.17312
    -1.07814
    -1.02386
    -0.87460
    -0.71177
    -0.63035
    -0.52180
    -0.42682
    -0.30469
    -0.22328
    -0.12829
    -0.08759
    -0.04688
    -0.10115
    -0.07402
     0.02097
     0.07525
     0.04811
    -0.06045
    -0.06045
     0.02097
    -0.06045
    -0.16900
    -0.10115
    -0.15543
    -0.06045
    -0.10115
    -0.11472
    -0.16900
    -0.07402
    -0.23685
    -0.06045
     0.00740
    -0.07402
    -0.10115
    -0.06045
    -0.01974
    -0.04688
    -0.06045
    -0.07402
    -0.04688
    -0.03331
    -0.03331
    -0.00617
    -0.01974
    -0.00617
    -0.16900
    -0.18257
    -0.01974
    -0.10115
    -0.14186
    -0.19614
    -0.18257
    -0.11472
    -0.10115
    -0.12829
    -0.10115
    -0.12829
    -0.12829
    -0.10115
    -0.08759
    -0.10115
    -0.10115
    -0.16900
     0.03454
     0.03454
    -0.00617
    -0.03331
     0.00740
     0.03454
    -0.03331
    -0.07402
    -0.01974
    -0.04688
    -0.03331
    -0.04688
    -0.00617
    -0.11472
    -0.11472
    -0.26399
    -0.08759
    -0.10115
    -0.20971
    -0.19614
    -0.20971
    -0.18257
    -0.16900
    -0.20971
    -0.14186
    -0.07402
    -0.12829
    -0.04688
    -0.07402
    -0.01974
    -0.03331
    -0.01974
     0.06168
     0.14309
     0.07525
     0.10238
     0.12952
     0.14309
     0.11595
     0.15666
     0.08881
     0.17023
     0.17023
     0.17023
     0.11595
     0.22451
     0.10238
     0.06168
     0.11595
     0.18380
     0.17023
     0.10238
     0.10238
     0.10238
     0.07525
     0.11595
     0.15666
     0.11595
     0.14309
     0.11595
     0.14309
     0.15666
     0.18380
     0.17023
     0.04811
     0.18380
     0.26521
     0.18380
     0.19737
     0.12952
     0.21094
     0.06168
     0.07525
     0.06168
     0.00740
     0.04811
     0.02097
     0.04811
    -0.07402
    -0.08759
    -0.22328
    -0.11472
    -0.03331
    -0.10115
    -0.11472
    -0.12829
    -0.14186
    -0.16900
    -0.03331
    -0.10115
    -0.03331
     0.00740
     0.00740
     0.02097
     0.02097
     0.02097
    -0.00617
     0.06168
     0.11595
     0.14309
     0.11595
     0.15666
     0.03454
     0.11595
     0.08881
     0.14309
     0.14309
     0.12952
     0.12952
     0.14309
     0.08881
    -0.03331
    -0.12829
    -0.22328
    -0.04688
    -0.08759
    -0.14186
    -0.12829
    -0.26399
    -0.20971
    -0.23685
    -0.30469
    -0.33183
    -0.27755
    -0.23685
    -0.22328
    -0.23685
    -0.12829
    -0.11472
    -0.10115
    -0.03331
     0.03454
     0.00740
     0.02097
     0.04811
     0.08881
     0.04811
     0.08881
     0.08881
     0.17023
     0.10238
     0.12952
     0.11595
     0.14309
     0.07525
     0.06168
     0.04811
     0.08881
     0.06168
     0.10238
     0.07525
     0.03454
     0.00740
    -0.00617
     0.02097
     0.00740
     0.06168
     0.00740
     0.04811
    -0.01974
    -0.04688
    -0.04688
    -0.03331
     0.07525
    -0.01974
    -0.01974
    -0.03331
     0.02097
     0.03454
    -0.04688
    -0.06045
    -0.01974
    -0.01974
     0.04811
     0.06168
    -0.04688
    -0.03331
     0.04811
    -0.07402
     0.07525
     0.04811
     0.03454
     0.03454
     0.07525
     0.02097
    -0.00617
    -0.03331
     0.07525
     0.12952
     0.02097
     0.06168
     0.07525
     0.03454
     0.03454
    -0.03331
     0.11595
     0.07525
     0.03454
     0.02097
     0.07525
     0.14309
     0.00740
    -0.00617
     0.03454
     0.06168
     0.08881
     0.02097
    -0.00617
     0.06168
    -0.06045
    -0.10115
    -0.00617
    -0.00617
    -0.00617
    -0.03331
    -0.06045
    -0.03331
    -0.07402
    -0.04688
    -0.04688
    -0.01974
     0.07525
     0.04811
     0.07525
     0.07525
     0.03454
     0.12952
     0.11595
     0.21094
     0.17023
     0.21094
     0.29235
     0.23808
     0.25164
     0.23808
     0.25164
     0.31949
     0.36020
     0.30592
     0.22451
     0.30592
     0.26521
     0.23808
     0.25164
     0.23808
     0.26521
     0.22451
     0.22451
     0.29235
     0.22451
     0.19737
     0.11595
     0.18380
     0.27878
     0.23808
     0.15666
     0.18380
     0.15666
     0.17023
     0.11595
     0.23808
     0.21094
     0.12952
     0.14309
     0.18380
     0.12952
     0.14309
     0.11595
     0.11595
     0.14309
     0.17023
     0.17023
     0.12952
     0.11595
     0.08881
     0.07525
     0.18380
     0.18380
     0.11595
     0.07525
     0.11595
     0.04811
     0.07525
    -0.00617
     0.03454
     0.08881
     0.11595
     0.08881
    -0.01974
    -0.00617
    -0.04688
    -0.00617
    -0.01974
     0.08881
    -0.01974
    -0.03331
     0.06168
    -0.06045
     0.00740
    -0.08759
    -0.15543
    -0.08759
    -0.11472
    -0.14186
    -0.18257
    -0.19614
    -0.22328
    -0.18257
    -0.30469
    -0.20971
    -0.19614
    -0.22328
    -0.19614
    -0.16900
    -0.14186
    -0.14186
    -0.03331
    -0.04688
     0.10238
     0.17023
     0.18380
     0.17023
     0.25164
     0.31949
     0.29235
     0.42804
     0.42804
     0.44161
     0.45518
     0.49589
     0.49589
     0.44161
     0.36020
     0.36020
     0.42804
     0.41448
     0.34663
     0.30592
     0.31949
     0.15666
     0.15666
     0.14309
     0.17023
     0.14309
     0.02097
    -0.03331
    -0.07402
    -0.06045
    -0.08759
    -0.11472
    -0.19614
    -0.07402
    -0.10115
    -0.12829
    -0.11472
    -0.15543
    -0.22328
    -0.20971
    -0.08759
    -0.08759
    -0.12829
    -0.14186
    -0.14186
    -0.07402
    -0.07402
    -0.03331
    -0.14186
    -0.04688
    -0.10115
    -0.07402
    -0.03331
     0.02097
    -0.10115
    -0.15543
    -0.01974
     0.02097
    -0.00617
    -0.07402
     0.02097
     0.00740
     0.03454
    -0.04688
     0.03454
     0.02097
     0.07525
     0.10238
     0.04811
     0.08881
     0.07525
     0.04811
     0.06168
     0.17023
     0.08881
     0.10238
     0.10238
     0.11595
     0.07525
     0.10238
     0.08881
     0.07525
     0.17023
     0.14309
     0.15666
     0.08881
     0.08881
     0.06168
     0.08881
     0.19737
     0.08881
     0.08881
     0.10238
     0.19737
     0.18380
     0.14309
     0.08881
     0.08881
     0.23808
     0.17023
     0.21094
     0.11595
     0.18380
     0.17023
     0.14309
     0.25164
     0.26521
     0.23808
     0.21094
     0.25164
     0.22451
     0.27878
     0.23808
     0.26521
     0.27878
     0.27878
     0.29235
     0.27878
     0.29235
     0.29235
     0.19737
     0.37377
     0.36020
     0.21094
     0.26521
     0.26521
     0.21094
     0.19737
     0.18380
     0.14309
     0.21094
     0.15666
     0.18380
     0.11595
     0.10238
     0.08881
    -0.01974
     0.08881
     0.14309
     0.14309
     0.11595
     0.10238
     0.08881
     0.11595
     0.10238
     0.11595
     0.08881
     0.14309
     0.07525
     0.14309
     0.07525
     0.08881
     0.07525
     0.04811
     0.14309
     0.11595
     0.06168
     0.04811
     0.10238
     0.06168
     0.08881
     0.14309
     0.18380
     0.17023
     0.23808
     0.23808
     0.23808
     0.22451
     0.11595
     0.11595
     0.29235
     0.26521
     0.11595
     0.12952
     0.18380
     0.11595
     0.12952
     0.04811
     0.03454
     0.04811
     0.00740
     0.03454
     0.00740
     0.00740
    -0.08759
    -0.10115
    -0.04688
     0.07525
    -0.00617
    -0.03331
    -0.06045
    -0.06045
    -0.06045
    -0.08759
    -0.10115
    -0.00617
    -0.06045
    -0.04688
    -0.10115
    -0.11472
    -0.12829
    -0.16900
    -0.16900
    -0.04688
    -0.01974
    -0.10115
    -0.14186
    -0.07402
    -0.10115
    -0.06045
    -0.07402
    -0.03331
    -0.07402
     0.00740
     0.00740
     0.03454
     0.00740
    -0.04688
    -0.06045
     0.04811
     0.10238
     0.08881
     0.04811
     0.02097
     0.04811
    -0.01974
     0.06168
     0.02097
    -0.01974
     0.08881
     0.06168
     0.07525
     0.04811
    -0.01974
    -0.07402
     0.04811
     0.00740
     0.00740
    -0.06045
    -0.04688
    -0.00617
    -0.03331
    -0.03331
    -0.06045
    -0.00617
    -0.03331
    -0.01974
     0.02097
     0.02097
    -0.01974
    -0.11472
     0.00740
     0.03454
     0.04811
     0.03454
    -0.07402
     0.00740
     0.06168
    -0.00617
    -0.00617
    -0.01974
     0.00740
    -0.01974
     0.00740
    -0.03331
    -0.00617
    -0.11472
    -0.04688
     0.03454
    -0.00617
    -0.07402
    -0.06045
    -0.04688
    -0.07402
    -0.08759
    -0.01974
    -0.01974
    -0.01974
    -0.00617
    -0.04688
     0.03454
     0.00740
    -0.00617
    -0.06045
     0.00740
     0.04811
    -0.00617
     0.15666
    -0.04688
     0.02097
     0.03454
     0.04811
     0.08881
     0.07525
     0.04811
     0.02097
     0.08881
     0.07525
     0.03454
     0.03454
     0.10238
     0.15666
     0.10238
     0.11595
     0.06168
     0.11595
     0.08881
     0.11595
     0.14309
     0.15666
     0.18380
     0.12952
     0.17023
     0.08881
     0.14309
     0.06168
     0.15666
     0.22451
     0.11595
     0.14309
     0.11595
     0.06168
     0.12952
     0.06168
     0.11595
     0.04811
     0.17023
     0.11595
     0.12952
     0.08881
     0.10238
     0.04811
     0.07525
     0.17023
     0.14309
     0.04811
     0.10238
     0.10238
     0.11595
     0.15666
     0.08881
     0.12952
     0.12952
     0.15666
     0.10238
     0.14309
     0.15666
     0.06168
     0.08881
     0.10238
     0.19737
     0.14309
     0.14309
     0.10238
     0.12952
     0.07525
     0.08881
     0.08881
     0.14309
     0.08881
     0.14309
     0.03454
     0.11595
     0.08881
     0.00740
     0.11595
     0.11595
     0.06168
     0.08881
     0.07525
     0.11595
     0.08881
     0.03454
     0.00740
     0.06168
     0.10238
     0.07525
    -0.00617
     0.04811
     0.04811
     0.02097
    -0.00617
     0.08881
     0.03454
     0.03454
     0.00740
     0.00740
     0.03454
    -0.06045
    -0.01974
    -0.04688
     0.02097
    -0.06045
    -0.07402
    -0.07402
    -0.08759
    -0.07402
    -0.16900
    -0.04688
    -0.14186
    -0.20971
    -0.12829
    -0.06045
    -0.11472
    -0.16900
    -0.11472
    -0.15543
    -0.12829
    -0.12829
    -0.08759
    -0.08759
    -0.04688
    -0.10115
    -0.14186
    -0.01974
    -0.04688
    -0.06045
    -0.06045
    -0.04688
    -0.04688
    -0.08759
    -0.01974
    -0.10115
    -0.06045
    -0.07402
    -0.08759
    -0.10115
    -0.10115
    -0.12829
    -0.14186
     1.45930
     1.22863
    -0.77962
    -0.56251
    -0.30469
     0.04811
     0.21094
     0.25164
     0.21094
     0.08881
     0.06168
    -0.07402
    -0.20971
    -0.33183
    -0.27755
    -0.35897
    -0.37254
    -0.18257
    -0.25042
    -0.25042
    -0.10115
    -0.08759
    -0.07402
    -0.06045
    -0.06045
    -0.00617
     0.04811
     0.07525
     0.07525
     0.07525
     0.07525
     0.07525
    -0.00617
     0.18380
     0.15666
     0.07525
     0.07525
     0.10238
     0.08881
     0.11595
     0.12952
     0.14309
     0.18380
     0.19737
     0.23808
     0.12952
     0.07525
     0.07525
    -0.11472
    -0.16900
    -0.22328
    -0.25042
    -0.33183
    -0.19614
    -0.16900
    -0.20971
    -0.25042
    -0.26399
    -0.22328
    -0.26399
    -0.30469
    -0.53537
    -0.68463
    -0.67106
    -0.64392
    -0.65749
    -0.30469
    -0.14186
    -0.18257
    -0.30469
    -0.45395
    -0.35897
    -0.38611
    -0.41325
    -0.27755
    -0.11472
     0.02097
     0.11595
     0.21094
     0.23808
     0.21094
     0.19737
     0.31949
     0.34663
     0.36020
     0.34663
     0.31949
     0.25164
     0.17023
     0.17023
     0.17023
     0.11595
     0.07525
     0.12952
     0.04811
     0.02097
    -0.00617
    -0.06045
     0.06168
     0.03454
    -0.04688
    -0.04688
    -0.04688
    -0.01974
    -0.00617
    -0.00617
    -0.01974
     0.03454
     0.04811
     0.06168
     0.06168
     0.08881
     0.08881
     0.00740
     0.10238
     0.18380
     0.17023
     0.17023
     0.11595
     0.14309
     0.12952
     0.04811
     0.31949
     0.25164
     0.21094
     0.17023
     0.19737
     0.18380
     0.19737
     0.17023
     0.18380
     0.29235
     0.18380
     0.10238
     0.08881
     0.07525
     0.08881
    -0.01974
     0.04811
    -0.03331
    -0.03331
    -0.04688
    -0.04688
    -0.06045
    -0.14186
    -0.14186
    -0.20971
    -0.04688
    -0.00617
    -0.07402
    -0.08759
    -0.12829
    -0.12829
    -0.16900
    -0.16900
    -0.23685
    -0.23685
    -0.27755
    -0.19614
    -0.27755
    -0.30469
    -0.35897
    -0.33183
    -0.29112
    -0.23685
    -0.38611
    -0.33183
    -0.33183
    -0.25042
    -0.19614
    -0.23685
    -0.12829
    -0.07402
    -0.03331
    -0.00617
     0.00740
     0.11595
     0.14309
     0.14309
     0.25164
     0.33306
     0.26521
     0.21094
     0.23808
     0.22451
     0.25164
     0.25164
     0.26521
     0.18380
     0.14309
     0.14309
     0.06168
     0.07525
     0.00740
    -0.07402
    -0.01974
     0.04811
     0.04811
     0.02097
     0.06168
     0.02097
     0.00740
     0.07525
     0.06168
     0.10238
     0.18380
     0.19737
     0.18380
     0.14309
     0.18380
     0.06168
     0.03454
     0.12952
     0.02097
    -0.08759
    -0.15543
    -0.14186
    -0.10115
    -0.15543
    -0.26399
    -0.19614
    -0.26399
    -0.20971
    -0.12829
    -0.14186
    -0.25042
    -0.37254
    -0.58965
    -0.46752
    -0.31826
    -0.56251
    -0.53537
    -0.38611
    -0.41325
    -0.46752
    -0.56251
    -0.67106
    -0.64392
    -0.69820
    -0.63035
    -0.64392
    -0.58965
    -0.53537
    -0.57608
    -0.56251
    -0.48109
    -0.52180
    -0.54894
    -0.50823
    -0.39968
    -0.35897
    -0.29112
    -0.37254
    -0.35897
    -0.31826
    -0.31826
    -0.26399
    -0.16900
    -0.12829
    -0.16900
    -0.16900
     0.06168
     0.14309
     0.08881
     0.18380
     0.17023
     0.23808
     0.18380
     0.21094
     0.25164
     0.26521
     0.19737
     0.19737
     0.23808
     0.22451
     0.19737
     0.07525
     0.19737
     0.18380
     0.08881
     0.06168
     0.10238
     0.04811
    -0.00617
    -0.01974
     0.03454
    -0.00617
    -0.00617
     0.03454
    -0.03331
     0.03454
    -0.04688
    -0.07402
    -0.03331
     0.03454
    -0.00617
    -0.01974
    -0.07402
     0.00740
    -0.04688
    -0.06045
    -0.07402
    -0.00617
    -0.08759
    -0.03331
    -0.03331
    -0.04688
    -0.08759
    -0.15543
    -0.10115
    -0.00617
     0.06168
    -0.01974
    -0.01974
    -0.01974
     0.03454
     0.00740
    -0.01974
     0.03454
     0.12952
     0.18380
     0.15666
     0.21094
     0.23808
     0.26521
     0.34663
     0.46875
     0.59088
     0.56374
     0.57731
     0.60444
     0.52303
     0.52303
     0.38734
     0.26521
     0.18380
     0.19737
     0.22451
     0.06168
    -0.07402
    -0.12829
    -0.48109
    -0.46752
    -0.49466
    -0.57608
    -0.68463
    -0.67106
    -0.68463
    -0.63035
    -0.63035
    -0.56251
    -0.41325
    -0.44038
    -0.44038
    -0.37254
    -0.27755
    -0.19614
    -0.16900
    -0.07402
     0.03454
    -0.03331
     0.04811
     0.06168
     0.08881
     0.00740
     0.06168
     0.02097
     0.10238
     0.12952
     0.10238
     0.11595
     0.03454
     0.11595
     0.00740
     0.04811
     0.08881
     0.04811
     0.02097
     0.02097
     0.06168
     0.02097
     0.06168
     0.07525
     0.08881
     0.15666
     0.11595
     0.08881
     0.10238
     0.14309
     0.04811
     0.06168
     0.14309
     0.14309
     0.08881
     0.14309
     0.14309
     0.07525
     0.04811
     0.04811
     0.10238
     0.08881
     0.06168
     0.06168
     0.04811
     0.10238
     0.08881
     0.00740
     0.02097
     0.06168
     0.08881
    -0.00617
    -0.07402
     0.00740
    -0.12829
    -0.10115
    -0.03331
     0.03454
    -0.01974
    -0.04688
    -0.04688
    -0.07402
    -0.19614
    -0.34540
    -0.07402
    -0.00617
    -0.10115
    -0.08759
    -0.07402
    -0.07402
    -0.18257
    -0.16900
    -0.15543
    -0.00617
    -0.07402
    -0.06045
    -0.08759
    -0.08759
    -0.04688
    -0.03331
    -0.04688
     0.02097
     0.06168
     0.03454
     0.03454
     0.08881
    -0.03331
    -0.00617
    -0.00617
    -0.00617
     0.03454
     0.00740
    -0.03331
    -0.07402
    -0.03331
    -0.10115
    -0.18257
    -0.10115
    -0.08759
    -0.16900
    -0.15543
    -0.18257
    -0.16900
    -0.16900
    -0.19614
    -0.12829
    -0.12829
    -0.01974
    -0.07402
    -0.12829
    -0.01974
    -0.00617
    -0.07402
     0.06168
     0.03454
     0.06168
     0.04811
     0.12952
     0.17023
     0.10238
     0.14309
     0.06168
     0.18380
     0.21094
     0.14309
     0.15666
     0.15666
     0.17023
     0.14309
     0.15666
     0.21094
     0.18380
     0.10238
     0.06168
     0.00740
    -0.03331
    -0.10115
    -0.18257
    -0.23685
    -0.19614
    -0.27755
    -0.46752
    -0.46752
    -0.58965
    -0.67106
    -0.76605
    -0.82032
    -0.87460
    -1.01029
    -1.05100
    -1.02386
    -1.17312
    -1.21383
    -1.26811
    -1.25454
    -1.22740
    -1.26811
    -1.33595
    -1.33595
    -1.37666
    -1.33595
    -1.32238
    -1.25454
    -1.15955
    -1.20026
    -1.20026
    -1.20026
    -1.10528
    -1.10528
    -1.21383
    -1.11885
    -1.06457
    -1.06457
    -0.95601
    -1.07814
    -1.05100
    -1.05100
    -1.06457
    -1.05100
    -0.95601
    -1.03743
    -0.96958
    -1.02386
    -0.96958
    -0.99672
    -0.98315
    -1.01029
    -0.94245
    -0.91531
    -0.90174
    -0.92888
    -0.90174
    -0.91531
    -0.96958
    -0.95601
    -0.79318
    -0.94245
    -0.82032
    -0.87460
    -0.86103
    -0.80675
    -0.88817
    -0.92888
    -0.88817
    -0.84746
    -0.77962
    -0.82032
    -0.80675
    -0.84746
    -0.86103
    -0.91531
    -0.79318
    -0.77962
    -0.84746
    -0.87460
    -0.77962
    -0.88817
    -0.83389
    -0.87460
    -0.84746
    -0.79318
    -0.71177
    -0.83389
    -0.82032
    -0.77962
    -0.84746
    -0.83389
    -0.71177
    -0.77962
    -0.75248
    -0.79318
    -0.68463
    -0.68463
    -0.68463
    -0.77962
    -0.69820
    -0.64392
    -0.63035
    -0.64392
    -0.65749
    -0.68463
    -0.65749
    -0.69820
    -0.58965
    -0.54894
    -0.53537
    -0.63035
    -0.57608
    -0.49466
    -0.52180
    -0.52180
    -0.54894
    -0.61678
    -0.53537
    -0.46752
    -0.48109
    -0.48109
    -0.48109
    -0.57608
    -0.60322
    -0.41325
    -0.52180
    -0.56251
    -0.56251
    -0.57608
    -0.52180
    -0.64392
    -0.69820
    -0.60322
    -0.61678
    -0.61678
    -0.68463
    -0.63035
    -0.73891
    -0.79318
    -0.83389
    -0.68463
    -0.72534
    -0.72534
    -0.71177
    -0.68463
    -0.67106
    -0.73891
    -0.73891
    -0.72534
    -0.65749
    -0.64392
    -0.64392
    -0.61678
    -0.58965
    -0.63035
    -0.65749
    -0.52180
    -0.50823
    -0.49466
    -0.48109
    -0.52180
    -0.48109
    -0.48109
    -0.48109
    -0.52180
    -0.45395
    -0.42682
    -0.34540
    -0.38611
    -0.41325
    -0.39968
    -0.46752
    -0.42682
    -0.33183
    -0.35897
    -0.41325
    -0.41325
    -0.35897
    -0.33183
    -0.37254
    -0.38611
    -0.37254
    -0.29112
    -0.31826
    -0.31826
    -0.26399
    -0.23685
    -0.33183
    -0.29112
    -0.20971
    -0.19614
    -0.20971
    -0.23685
    -0.25042
    -0.26399
    -0.23685
    -0.27755
    -0.23685
    -0.22328
    -0.22328
    -0.22328
    -0.10115
    -0.27755
    -0.27755
    -0.31826
    -0.27755
    -0.20971
    -0.22328
    -0.18257
    -0.18257
    -0.11472
    -0.16900
    -0.26399
    -0.31826
    -0.46752
    -0.41325
    -0.37254
    -0.33183
    -0.42682
    -0.39968
    -0.50823
    -0.46752
    -0.42682
    -0.45395
    -0.44038
    -0.48109
    -0.30469
    -0.37254
    -0.38611
    -0.30469
    -0.26399
    -0.18257
    -0.19614
    -0.19614
    -0.14186
    -0.12829
    -0.20971
    -0.15543
     0.00740
    -0.04688
    -0.01974
    -0.07402
    -0.16900
    -0.10115
    -0.11472
    -0.10115
    -0.15543
    -0.10115
    -0.10115
    -0.19614
    -0.10115
    -0.19614
    -0.26399
    -0.35897
    -0.30469
    -0.26399
    -0.37254
    -0.38611
    -0.41325
    -0.48109
    -0.45395
    -0.42682
    -0.50823
    -0.49466
    -0.48109
    -0.50823
    -0.50823
    -0.54894
    -0.60322
    -0.73891
    -0.79318
    -0.53537
    -0.56251
    -0.56251
    -0.65749
    -0.61678
    -0.64392
    -0.73891
    -0.65749
    -0.64392
    -0.72534
    -0.65749
    -0.56251
    -0.63035
    -0.60322
    -0.75248
    -0.56251
    -0.53537
    -0.65749
    -0.57608
    -0.60322
    -0.64392
    -0.67106
    -0.63035
    -0.61678
    -0.64392
    -0.64392
    -0.67106
    -0.58965
    -0.65749
    -0.71177
    -0.72534
    -0.76605
    -0.71177
    -0.68463
    -0.69820
    -0.69820
    -0.71177
    -0.77962
    -0.75248
    -0.79318
    -0.72534
    -0.75248
    -0.76605
    -0.73891
    -0.79318
    -0.69820
    -0.79318
    -0.86103
    -0.72534
    -0.71177
    -0.72534
    -0.68463
    -0.75248
    -0.67106
    -0.76605
    -0.75248
    -0.72534
    -0.69820
    -0.65749
    -0.68463
    -0.58965
    -0.65749
    -0.64392
    -0.72534
    -0.58965
    -0.58965
    -0.56251
    -0.58965
    -0.58965
    -0.57608
    -0.58965
    -0.63035
    -0.57608
    -0.58965
    -0.53537
    -0.56251
    -0.56251
    -0.64392
    -0.58965
    -0.65749
    -0.61678
    -0.54894
    -0.53537
    -0.57608
    -0.54894
    -0.56251
    -0.54894
    -0.53537
    -0.45395
    -0.45395
    -0.44038
    -0.37254
    -0.33183
    -0.31826
    -0.35897
    -0.38611
    -0.44038
    -0.27755
    -0.29112
    -0.30469
    -0.35897
    -0.42682
    -0.41325
    -0.42682
    -0.39968
    -0.37254
    -0.49466
    -0.49466
    -0.45395
    -0.50823
    -0.48109
    -0.56251
    -0.72534
    -0.61678
    -0.58965
    -0.57608
    -0.57608
    -0.60322
    -0.57608
    -0.56251
    -0.58965
    -0.56251
    -0.45395
    -0.42682
    -0.46752
    -0.39968
    -0.38611
    -0.39968
    -0.37254
    -0.27755
    -0.27755
    -0.25042
    -0.16900
    -0.22328
    -0.20971
    -0.22328
    -0.27755
    -0.33183
    -0.23685
    -0.25042
    -0.22328
    -0.26399
    -0.31826
    -0.30469
    -0.31826
    -0.27755
    -0.26399
    -0.27755
    -0.31826
    -0.31826
    -0.25042
    -0.31826
    -0.30469
    -0.30469
    -0.22328
    -0.22328
    -0.22328
    -0.22328
    -0.22328
    -0.19614
    -0.22328
    -0.23685
    -0.10115
    -0.10115
    -0.18257
    -0.10115
    -0.18257
    -0.08759
    -0.14186
    -0.14186
    -0.10115
    -0.10115
    -0.04688
    -0.11472
    -0.10115
    -0.07402
    -0.06045
    -0.06045
    -0.07402
    -0.04688
    -0.01974
    -0.08759
    -0.06045
    -0.10115
    -0.08759
    -0.15543
    -0.10115
    -0.04688
    -0.00617
    -0.11472
    -0.04688
    -0.06045
    -0.07402
    -0.08759
    -0.10115
    -0.08759
    -0.07402
    -0.11472
    -0.14186
    -0.07402
    -0.10115
    -0.25042
    -0.30469
    -0.30469
    -0.33183
    -0.41325
    -0.50823
    -0.52180
    -0.56251
    -0.65749
    -0.53537
    -0.44038
    -0.42682
    -0.35897
    -0.26399
    -0.25042
    -0.20971
    -0.18257
    -0.20971
    -0.30469
    -0.38611
    -0.35897
    -0.33183
    -0.31826
    -0.39968
    -0.49466
    -0.45395
    -0.22328
    -0.20971
    -0.33183
    -0.37254
    -0.39968
    -0.42682
    -0.33183
    -0.23685
    -0.01974
     0.14309
     0.26521
     0.31949
     0.34663
     0.36020
     0.36020
     0.30592
     0.31949
     0.34663
     0.23808
     0.22451
     0.15666
     0.08881
     0.06168
     0.03454
     0.03454
     0.10238
     0.11595
     0.11595
     0.08881
     0.11595
     0.22451
     0.23808
     0.29235
     0.40091
     0.26521
     0.18380
     0.11595
     0.02097
    -0.07402
    -0.04688
     0.00740
     0.00740
    -0.07402
    -0.25042
    -0.39968
    -0.46752
    -0.68463
    -0.79318
    -0.61678
    -0.46752
    -0.38611
    -0.48109
    -0.45395
    -0.35897
    -0.26399
    -0.12829
    -0.01974
     0.04811
     0.19737
     0.31949
     0.36020
     0.42804
     0.42804
     0.48232
     0.46875
     0.61801
     0.60444
     0.55017
     0.45518
     0.49589
     0.40091
     0.31949
     0.22451
     0.19737
     0.15666
     0.18380
     0.06168
     0.08881
    -0.04688
    -0.04688
    -0.15543
    -0.12829
    -0.04688
    -0.19614
    -0.16900
    -0.25042
    -0.12829
    -0.16900
    -0.18257
    -0.20971
    -0.18257
    -0.18257
    -0.15543
    -0.14186
    -0.18257
    -0.14186
    -0.20971
    -0.14186
    -0.10115
    -0.10115
    -0.18257
    -0.11472
    -0.10115
    -0.07402
    -0.04688
    -0.06045
     0.02097
     0.00740
     0.06168
     0.02097
     0.06168
     0.11595
    -0.00617
     0.00740
     0.25164
     0.26521
     0.18380
     0.18380
     0.22451
     0.22451
     0.23808
     0.17023
     0.15666
     0.22451
     0.19737
     0.23808
     0.21094
     0.19737
     0.12952
     0.08881
     0.17023
     0.19737
     0.08881
     0.12952
     0.07525
     0.10238
     0.11595
     0.03454
     0.04811
     0.07525
     0.07525
     0.04811
     0.03454
     0.04811
     0.06168
     0.07525
     0.07525
     0.17023
     0.04811
     0.03454
     0.06168
     0.08881
     0.08881
     0.14309
     0.07525
     0.10238
     0.11595
     0.10238
     0.07525
     0.11595
     0.11595
     0.03454
     0.04811
     0.19737
     0.17023
     0.12952
     0.08881
     0.06168
     0.18380
     0.08881
     0.10238
     0.08881
     0.11595
     0.17023
     0.17023
     0.17023
     0.14309
     0.10238
     0.08881
     0.15666
     0.14309
     0.11595
     0.10238
     0.12952
     0.15666
     0.14309
     0.23808
     0.15666
     0.18380
     0.11595
     0.19737
     0.11595
     0.14309
     0.12952
    -0.00617
     0.08881
     0.18380
     0.06168
     0.10238
    -0.01974
    -0.06045
    -0.08759
    -0.06045
    -0.07402
    -0.08759
    -0.06045
    -0.04688
    -0.11472
    -0.00617
    -0.08759
    -0.12829
    -0.07402
     0.00740
     0.02097
     0.03454
    -0.03331
     0.00740
     0.00740
     0.04811
     0.04811
     0.06168
     0.06168
     0.04811
     0.08881
     0.06168
     0.07525
    -0.01974
     0.02097
     0.11595
     0.11595
     0.04811
     0.08881
     0.11595
    -0.01974
     0.07525
     0.03454
     0.08881
     0.03454
     0.03454
     0.07525
    -0.03331
     0.00740
     0.03454
    -0.07402
    -0.00617
    -0.01974
    -0.04688
    -0.03331
    -0.00617
    -0.04688
    -0.00617
    -0.06045
     0.00740
     0.08881
     0.07525
     0.11595
     0.12952
     0.11595
     0.18380
     0.10238
     0.21094
     0.26521
     0.30592
     0.25164
     0.30592
     0.30592
     0.30592
     0.29235
     0.36020
     0.33306
     0.40091
     0.36020
     0.40091
     0.37377
     0.42804
     0.27878
     0.37377
     0.42804
     0.38734
     0.36020
     0.41448
     0.37377
     0.41448
     0.36020
     0.30592
     0.37377
     0.30592
     0.26521
     0.34663
     0.33306
     0.25164
     0.23808
     0.18380
     0.22451
     0.33306
     0.21094
     0.23808
     0.22451
     0.14309
     0.17023
     0.19737
     0.18380
     0.12952
     0.21094
     0.12952
     0.10238
     0.19737
     0.08881
     0.04811
     0.11595
     0.08881
     0.06168
     0.11595
     0.06168
     0.11595
     0.06168
     0.03454
     0.12952
     0.17023
     0.11595
     0.11595
     0.11595
     0.19737
     0.15666
     0.07525
     0.17023
     0.22451
     0.25164
     0.15666
     0.25164
     0.25164
     0.23808
     0.26521
     0.25164
     0.27878
     0.27878
     0.27878
     0.30592
     0.36020
     0.34663
     0.36020
     0.31949
     0.40091
     0.38734
     0.41448
     0.41448
     0.42804
     0.40091
     0.40091
     0.42804
     0.42804
     0.40091
     0.44161
     0.40091
     0.40091
     0.38734
     0.38734
     0.34663
     0.34663
     0.37377
     0.34663
     0.36020
     0.31949
     0.34663
     0.22451
     0.23808
     0.31949
     0.29235
     0.25164
     0.19737
     0.23808
     0.18380
     0.18380
     0.18380
     0.14309
     0.19737
     0.15666
     0.11595
     0.17023
     0.11595
     0.15666
     0.07525
     0.11595
     0.17023
     0.06168
     0.10238
     0.03454
     0.10238
     0.08881
     0.04811
     0.08881
     0.08881
    -0.01974
     0.07525
     0.03454
    -0.04688
    -0.04688
    -0.07402
     0.00740
    -0.04688
    -0.03331
     0.00740
    -0.06045
    -0.12829
    -0.07402
    -0.14186
    -0.03331
    -0.08759
    -0.04688
    -0.08759
    -0.06045
    -0.07402
    -0.04688
    -0.08759
    -0.08759
    -0.08759
    -0.04688
    -0.10115
    -0.04688
    -0.06045
    -0.04688
    -0.03331
    -0.07402
     0.00740
    -0.06045
    -0.04688
    -0.01974
    -0.00617
    -0.00617
    -0.04688
    -0.04688
    -0.03331
     0.04811
     0.04811
     0.02097
     0.06168
     0.02097
     0.08881
    -0.01974
     0.03454
     0.11595
     0.03454
     0.08881
     0.07525
     0.08881
     0.08881
     0.03454
     0.03454
     0.06168
     0.14309
     0.11595
     0.04811
     0.03454
     0.04811
    -0.03331
     0.06168
     0.07525
     0.04811
    -0.01974
     0.03454
     0.04811
    -0.00617
     0.00740
    -0.01974
    -0.08759
    -0.00617
     0.03454
    -0.07402
    -0.08759
    -0.04688
    -0.07402
    -0.12829
     0.00740
    -0.10115
    -0.12829
    -0.12829
    -0.07402
    -0.11472
    -0.11472
    -0.15543
    -0.20971
    -0.08759
    -0.08759
    -0.18257
    -0.16900
    -0.22328
    -0.16900
    -0.26399
    -0.14186
    -0.12829
    -0.23685
    -0.15543
    -0.22328
    -0.20971
    -0.23685
    -0.27755
    -0.22328
    -0.19614
    -0.18257
    -0.15543
    -0.22328
    -0.20971
    -0.19614
    -0.20971
    -0.19614
    -0.06045
    -0.04688
    -0.19614
    -0.04688
    -0.04688
    -0.01974
     0.02097
    -0.07402
     0.03454
     0.10238
     0.06168
     0.19737
     0.19737
     0.15666
     0.17023
     0.21094
     0.25164
     0.23808
     0.17023
     0.18380
     0.22451
     0.08881
     0.08881
     0.11595
     0.11595
     0.11595
     0.07525
    -0.08759
    -0.12829
    -0.11472
    -0.22328
    -0.18257
    -0.12829
    -0.29112
    -0.35897
    -0.27755
    -0.29112
    -0.27755
    -0.33183
    -0.38611
    -0.33183
    -0.29112
    -0.31826
    -0.26399
    -0.29112
    -0.34540
    -0.31826
    -0.30469
    -0.22328
    -0.18257
    -0.27755
    -0.31826
    -0.27755
    -0.19614
    -0.26399
    -0.27755
    -0.27755
    -0.27755
    -0.20971
    -0.22328
    -0.18257
    -0.20971
    -0.26399
    -0.26399
    -0.22328
    -0.07402
    -0.19614
    -0.18257
    -0.18257
    -0.14186
    -0.11472
    -0.10115
    -0.15543
    -0.15543
    -0.10115
    -0.11472
    -0.12829
    -0.14186
    -0.15543
    -0.18257
    -0.18257
    -0.04688
    -0.04688
    -0.12829
    -0.14186
    -0.10115
    -0.11472
    -0.11472
    -0.07402
    -0.04688
    -0.07402
    -0.07402
    -0.03331
     0.00740
    -0.04688
    -0.07402
    -0.04688
     0.04811
    -0.01974
     0.02097
    -0.06045
    -0.07402
    -0.04688
    -0.00617
    -0.07402
    -0.06045
    -0.04688
    -0.03331
    -0.03331
    -0.15543
    -0.11472
    -0.07402
    -0.14186
    -0.12829
    -0.07402
    -0.18257
    -0.14186
    -0.15543
    -0.11472
    -0.11472
    -0.15543
    -0.19614
    -0.22328
    -0.19614
    -0.14186
    -0.23685
    -0.29112
    -0.26399
    -0.34540
    -0.31826
    -0.19614
    -0.25042
    -0.37254
    -0.41325
    -0.31826
    -0.38611
    -0.34540
    -0.37254
    -0.39968
    -0.34540
    -0.35897
    -0.22328
    -0.26399
    -0.35897
    -0.41325
    -0.41325
    -0.27755
    -0.18257
    -0.30469
    -0.27755
    -0.35897
    -0.26399
    -0.25042
    -0.29112
    -0.27755
    -0.27755
    -0.30469
    -0.27755
    -0.25042
    -0.27755
    -0.26399
    -0.38611
    -0.26399
    -0.16900
    -0.20971
    -0.20971
    -0.22328
    -0.25042
    -0.20971
    -0.27755
    -0.26399
    -0.22328
    -0.18257
    -0.16900
    -0.25042
    -0.30469
    -0.30469
    -0.35897
    -0.25042
    -0.20971
    -0.31826
    -0.31826
    -0.33183
    -0.30469
    -0.31826
    -0.38611
    -0.30469
    -0.23685
    -0.26399
    -0.18257
    -0.18257
    -0.27755
    -0.23685
    -0.30469
    -0.18257
    -0.12829
    -0.11472
    -0.25042
    -0.20971
    -0.15543
    -0.22328
    -0.14186
    -0.25042
    -0.29112
    -0.29112
    -0.22328
    -0.22328
    -0.20971
    -0.27755
    -0.35897
    -0.31826
    -0.20971
    -0.22328
    -0.20971
    -0.25042
    -0.31826
    -0.20971
    -0.20971
    -0.25042
    -0.16900
    -0.19614
    -0.19614
    -0.11472
    -0.07402
    -0.12829
    -0.18257
    -0.20971
    -0.10115
    -0.07402
    -0.07402
    -0.07402
    -0.16900
    -0.10115
    -0.14186
    -0.07402
    -0.12829
    -0.07402
    -0.16900
    -0.11472
    -0.25042
    -0.14186
    -0.16900
    -0.29112
    -0.25042
    -0.15543
    -0.23685
    -0.20971
    -0.18257
    -0.25042
    -0.27755
    -0.25042
    -0.30469
    -0.19614
    -0.25042
    -0.22328
    -0.22328
    -0.23685
    -0.16900
    -0.20971
    -0.27755
    -0.15543
    -0.15543
    -0.19614
    -0.15543
    -0.18257
    -0.15543
    -0.16900
    -0.18257
    -0.10115
    -0.11472
    -0.14186
    -0.07402
    -0.10115
    -0.10115
    -0.14186
    -0.16900
    -0.03331
    -0.07402
    -0.08759
    -0.10115
    -0.10115
    -0.08759
    -0.04688
    -0.10115
    -0.11472
    -0.07402
    -0.10115
    -0.07402
    -0.07402
    -0.04688
    -0.10115
    -0.20971
    -0.04688
    -0.01974
    -0.07402
    -0.08759
    -0.07402
    -0.07402
    -0.10115
    -0.08759
    -0.08759
    -0.00617
    -0.10115
    -0.08759
    -0.03331
    -0.04688
    -0.04688
    -0.06045
    -0.10115
    -0.03331
    -0.06045
    -0.04688
    -0.08759
    -0.01974
    -0.07402
    -0.07402
    -0.01974
    -0.03331
    -0.04688
    -0.04688
    -0.07402
    -0.07402
    -0.07402
    -0.15543
    -0.14186
    -0.04688
    -0.07402
    -0.06045
    -0.06045
    -0.01974
    -0.11472
    -0.18257
    -0.10115
    -0.15543
    -0.06045
    -0.10115
    -0.04688
    -0.15543
    -0.14186
    -0.15543
    -0.12829
    -0.07402
    -0.08759
    -0.12829
    -0.12829
    -0.04688
    -0.12829
    -0.10115
    -0.20971
    -0.15543
    -0.11472
    -0.03331
    -0.10115
    -0.16900
    -0.14186
    -0.15543
    -0.20971
    -0.12829
    -0.12829
    -0.12829
    -0.19614
    -0.23685
    -0.19614
    -0.14186
    -0.16900
    -0.22328
    -0.16900
    -0.10115
    -0.12829
    -0.11472
    -0.10115
    -0.07402
    -0.11472
    -0.12829
     0.10238
     0.06168
     0.00740
     0.07525
     0.18380
     0.06168
     0.02097
     0.02097
     0.11595
     0.26521
     0.10238
     0.04811
     0.12952
     0.14309
     0.07525
    -0.00617
     0.18380
     0.06168
     0.06168
    -0.00617
     0.06168
     0.06168
    -0.04688
    -0.12829
    -0.00617
     0.02097
     0.07525
    -0.04688
    -0.10115
    -0.03331
    -0.11472
    -0.10115
    -0.00617
    -0.01974
    -0.15543
    -0.08759
     0.00740
    -0.01974
    -0.10115
    -0.11472
    -0.11472
    -0.06045
    -0.00617
    -0.06045
    -0.01974
    -0.07402
    -0.08759
    -0.15543
    -0.01974
     0.07525
    -0.04688
    -0.07402
    -0.03331
    -0.00617
    -0.01974
     0.00740
     0.03454
     0.03454
     0.02097
     0.06168
     0.11595
     0.03454
     0.06168
     0.06168
     0.03454
     0.18380
     0.11595
     0.12952
     0.15666
     0.06168
     0.19737
     0.11595
     0.18380
     0.17023
     0.19737
     0.23808
     0.23808
     0.25164
     0.25164
     0.29235
     0.17023
     0.27878
     0.29235
     0.30592
     0.29235
     0.22451
     0.29235
     0.27878
     0.25164
     0.29235
     0.27878
     0.25164
     0.26521
     0.17023
     0.17023
     0.22451
     0.14309
     0.15666
     0.17023
     0.12952
     0.08881
     0.10238
     0.12952
     0.10238
    -0.03331
     0.03454
    -0.00617
     0.02097
     0.06168
     0.00740
     0.06168
    -0.01974
    -0.04688
     0.02097
     0.19737
     0.04811
     0.06168
     0.11595
     0.18380
     0.23808
     0.21094
     0.18380
     0.37377
     0.31949
     0.27878
     0.31949
     0.34663
     0.34663
     0.30592
     0.36020
     0.49589
     0.46875
     0.34663
     0.22451
     0.29235
     0.29235
     0.22451
     0.19737
     0.17023
     0.17023
     0.11595
     0.14309
     0.02097
    -0.07402
    -0.18257
    -0.31826
    -0.20971
    -0.27755
    -0.33183
    -0.34540
    -0.45395
    -0.50823
    -0.52180
    -0.50823
    -0.57608
    -0.57608
    -0.57608
    -0.54894
    -0.54894
    -0.53537
    -0.54894
    -0.46752
    -0.48109
    -0.44038
    -0.42682
    -0.37254
    -0.41325
    -0.37254
    -0.39968
    -0.38611
    -0.44038
    -0.29112
    -0.27755
    -0.26399
    -0.29112
    -0.29112
    -0.25042
    -0.20971
    -0.26399
    -0.10115
    -0.15543
    -0.15543
    -0.07402
    -0.00617
     0.00740
    -0.10115
    -0.11472
     0.02097
     0.04811
     0.07525
     0.11595
     0.04811
    -0.04688
     0.00740
    -0.00617
     0.11595
     0.21094
     0.06168
     0.03454
     0.08881
     0.19737
     0.19737
     0.10238
     0.08881
     0.15666
     0.19737
     0.22451
     0.31949
     0.31949
     0.17023
     0.07525
     0.22451
     0.38734
     0.22451
     0.17023
     0.14309
     0.17023
     0.11595
     0.08881
     0.14309
     0.07525
     0.08881
     0.06168
     0.07525
     0.03454
    -0.11472
    -0.23685
    -0.08759
     0.02097
    -0.01974
    -0.11472
    -0.16900
    -0.26399
    -0.29112
    -0.25042
    -0.26399
    -0.20971
    -0.29112
    -0.33183
    -0.26399
    -0.25042
    -0.29112
    -0.30469
    -0.26399
    -0.14186
    -0.12829
    -0.07402
    -0.07402
    -0.14186
    -0.20971
    -0.20971
    -0.25042
    -0.30469
    -0.19614
    -0.14186
    -0.26399
    -0.44038
    -0.56251
    -0.64392
    -0.73891
    -0.58965
    -0.60322
    -0.58965
    -0.46752
    -0.38611
    -0.35897
    -0.35897
    -0.34540
    -0.38611
    -0.26399
    -0.19614
    -0.04688
    -0.00617
    -0.03331
    -0.03331
    -0.01974
    -0.00617
     0.03454
    -0.07402
    -0.14186
    -0.22328
    -0.16900
    -0.14186
    -0.15543
    -0.23685
    -0.22328
    -0.20971
    -0.18257
    -0.14186
    -0.11472
    -0.16900
    -0.22328
    -0.16900
     0.04811
    -0.03331
    -0.01974
     0.00740
     0.03454
     0.06168
     0.02097
     0.08881
     0.08881
     0.10238
    -0.00617
    -0.07402
    -0.16900
    -0.31826
    -0.53537
    -0.67106
    -0.48109
    -0.42682
    -0.41325
    -0.54894
    -0.69820
    -0.83389
    -1.06457
    -0.91531
    -0.75248
    -0.69820
    -0.54894
    -0.50823
    -0.42682
    -0.33183
    -0.30469
    -0.30469
    -0.14186
    -0.08759
    -0.25042
    -0.19614
    -0.18257
    -0.03331
    -0.07402
    -0.06045
     0.07525
     0.00740
    -0.01974
     0.00740
     0.02097
     0.02097
     0.08881
     0.08881
     0.14309
     0.17023
     0.22451
     0.25164
     0.21094
     0.17023
     0.17023
     0.07525
    -0.01974
    -0.04688
    -0.12829
    -0.12829
    -0.06045
    -0.25042
    -0.31826
    -0.44038
    -0.42682
    -0.39968
    -0.37254
    -0.45395
    -0.45395
    -0.38611
    -0.33183
    -0.25042
    -0.22328
    -0.15543
    -0.03331
     0.02097
    -0.04688
     0.00740
     0.00740
     0.03454
     0.06168
     0.10238
     0.17023
     0.08881
     0.04811
    -0.04688
     0.00740
     0.02097
    -0.04688
     0.02097
     0.04811
    -0.08759
    -0.10115
    -0.07402
     0.06168
    -0.03331
    -0.10115
    -0.00617
     0.11595
     0.10238
     0.15666
     0.12952
     0.15666
     0.11595
     0.10238
     0.18380
     0.27878
     0.22451
     0.19737
     0.18380
     0.17023
     0.14309
     0.08881
     0.21094
     0.31949
     0.21094
     0.21094
     0.30592
     0.30592
     0.18380
     0.18380
     0.22451
     0.27878
     0.26521
     0.17023
     0.27878
     0.21094
     0.14309
     0.08881
     0.19737
     0.14309
     0.07525
     0.06168
    -0.01974
    -0.00617
    -0.06045
    -0.06045
    -0.04688
    -0.11472
    -0.01974
     0.00740
     0.03454
     0.02097
     0.11595
     0.19737
    -0.04688
     0.15666
     0.21094
     0.25164
     0.27878
     0.30592
     0.30592
     0.34663
     0.31949
     0.30592
     0.33306
     0.25164
     0.29235
     0.26521
     0.26521
     0.26521
     0.19737
     0.25164
     0.34663
     0.34663
     0.36020
     0.31949
     0.31949
     0.25164
     0.30592
     0.34663
     0.38734
     0.41448
     0.36020
     0.30592
     0.31949
     0.41448
     0.31949
     0.23808
     0.25164
     0.18380
     0.17023
     0.18380
     0.08881
     0.10238
    -0.03331
     0.03454
     0.12952
     0.07525
     0.08881
    -0.03331
    -0.01974
     0.00740
    -0.04688
    -0.06045
     0.06168
    -0.01974
    -0.04688
    -0.07402
     0.03454
    -0.03331
     0.00740
    -0.06045
    -0.00617
    -0.04688
    -0.14186
    -0.20971
    -0.22328
    -0.22328
    -0.12829
    -0.18257
     0.03454
    -0.10115
    -0.07402
     0.11595
     0.18380
     0.27878
     0.31949
     0.31949
     0.25164
     0.21094
    -0.00617
    -0.00617
    -0.10115
    -0.19614
    -0.23685
    -0.31826
    -0.30469
    -0.31826
    -0.53537
    -0.57608
    -0.64392
    -0.77962
    -0.77962
    -0.73891
    -0.57608
    -0.45395
    -0.31826
    -0.20971
    -0.11472
    -0.00617
     0.14309
     0.19737
     0.21094
     0.25164
     0.26521
     0.30592
     0.31949
     0.36020
     0.25164
     0.22451
     0.15666
     0.23808
     0.29235
     0.27878
     0.22451
     0.18380
     0.17023
     0.21094
     0.18380
     0.21094
     0.23808
     0.17023
     0.18380
     0.25164
     0.19737
     0.17023
     0.07525
     0.21094
     0.27878
     0.30592
     0.27878
     0.21094
     0.23808
     0.21094
     0.21094
     0.36020
     0.29235
     0.25164
     0.23808
     0.29235
     0.37377
     0.31949
     0.25164
     0.21094
     0.31949
     0.33306
     0.33306
     0.30592
     0.31949
     0.25164
     0.26521
     0.31949
     0.44161
     0.36020
     0.23808
     0.25164
     0.34663
     0.27878
     0.29235
     0.36020
     0.31949
     0.31949
     0.37377
     0.42804
     0.37377
     0.41448
     0.26521
     0.31949
     0.41448
     0.41448
     0.41448
     0.41448
     0.29235
     0.34663
     0.34663
     0.36020
     0.37377
     0.31949
     0.25164
     0.25164
     0.22451
     0.15666
     0.18380
     0.08881
     0.21094
     0.17023
     0.15666
     0.21094
     0.22451
     0.21094
     0.18380
     0.12952
     0.25164
     0.30592
     0.31949
     0.30592
     0.33306
     0.29235
     0.31949
     0.29235
     0.37377
     0.38734
     0.36020
     0.31949
     0.27878
     0.25164
     0.26521
     0.15666
     0.07525
     0.11595
     0.15666
     0.10238
     0.10238
     0.04811
     0.02097
    -0.03331
     0.04811
     0.12952
     0.07525
     0.03454
     0.04811
     0.15666
     0.23808
     0.22451
     0.14309
     0.22451
     0.26521
     0.33306
     0.31949
     0.37377
     0.34663
     0.23808
     0.25164
     0.45518
     0.36020
     0.36020
     0.29235
     0.25164
     0.34663
     0.27878
     0.26521
     0.27878
     0.29235
     0.27878
     0.25164
     0.30592
     0.33306
     0.19737
     0.17023
     0.31949
     0.30592
     0.25164
     0.25164
     0.23808
     0.26521
     0.23808
     0.22451
     0.29235
     0.31949
     0.36020
     0.30592
     0.23808
     0.21094
     0.25164
     0.18380
     0.33306
     0.29235
     0.31949
     0.34663
     0.33306
     0.36020
     0.26521
     0.26521
     0.26521
     0.23808
     0.31949
     0.29235
     0.29235
     0.23808
     0.22451
     0.18380
     0.21094
     0.29235
     0.21094
     0.12952
     0.10238
     0.19737
     0.12952
     0.14309
     0.11595
     0.10238
     0.21094
     0.18380
     0.21094
     0.21094
     0.06168
     0.08881
     0.07525
     0.19737
     0.18380
     0.14309
     0.14309
     0.10238
     0.10238
     0.17023
     0.07525
     0.11595
     0.06168
     0.04811
     0.11595
     0.07525
     0.11595
     0.07525
    -0.01974
     0.12952
     0.19737
     0.23808
     0.14309
     0.12952
     0.11595
     0.15666
     0.10238
     0.11595
     0.21094
     0.14309
     0.18380
     0.18380
     0.21094
     0.18380
     0.08881
     0.14309
     0.26521
     0.15666
     0.19737
     0.18380
     0.23808
     0.22451
     0.18380
     0.25164
     0.29235
     0.30592
     0.30592
     0.26521
     0.23808
     0.34663
     0.27878
     0.23808
     0.33306
     0.34663
     0.25164
     0.23808
     0.36020
     0.34663
     0.25164
     0.23808
     0.37377
     0.26521
     0.34663
     0.27878
     0.27878
     0.23808
     0.25164
     0.27878
     0.37377
     0.29235
     0.30592
     0.23808
     0.27878
     0.30592
     0.25164
     0.27878
     0.25164
     0.30592
     0.31949
     0.36020
     0.36020
     0.22451
     0.23808
     0.19737
     0.30592
     0.40091
     0.31949
     0.26521
     0.26521
     0.27878
     0.30592
     0.37377
     0.34663
     0.29235
     0.30592
     0.29235
     0.34663
     0.30592
     0.37377
     0.21094
     0.29235
     0.46875
     0.42804
     0.37377
     0.37377
     0.26521
     0.30592
     0.30592
     0.31949
     0.40091
     0.38734
     0.26521
     0.30592
     0.37377
     0.33306
     0.31949
     0.23808
     0.34663
     0.30592
     0.29235
     0.23808
     0.22451
     0.25164
     0.18380
     0.18380
     0.21094
     0.22451
     0.19737
     0.10238
     0.15666
     0.14309
     0.14309
     0.07525
     0.14309
     0.14309
     0.12952
     0.14309
     0.17023
     0.19737
     0.25164
     0.11595
     0.15666
     0.26521
     0.21094
     0.23808
     0.23808
     0.25164
     0.21094
     0.12952
     0.29235
     0.31949
     0.31949
     0.17023
     0.18380
     0.22451
     0.25164
     0.22451
     0.23808
     0.26521
     0.21094
     0.22451
     0.33306
     0.27878
     0.22451
     0.15666
     0.14309
     0.22451
     0.19737
     0.23808
     0.19737
     0.14309
     0.08881
     0.18380
     0.21094
     0.17023
     0.17023
     0.11595
     0.17023
     0.19737
     0.19737
     0.23808
     0.14309
     0.22451
     0.25164
     0.26521
     0.31949
     0.27878
     0.26521
     0.17023
     0.21094
     0.21094
     0.30592
     0.29235
     0.21094
     0.18380
     0.19737
     0.22451
     0.10238
     0.22451
     0.12952
     0.04811
     0.07525
     0.06168
     0.11595
    -0.01974
    -0.08759
    -0.00617
     0.03454
     0.06168
    -0.00617
    -0.06045
    -0.07402
    -0.07402
    -0.14186
    -0.04688
     0.04811
    -0.01974
    -0.11472
    -0.00617
     0.06168
     0.07525
    -0.01974
     0.02097
     0.11595
     0.12952
     0.15666
     0.21094
     0.17023
     0.14309
     0.17023
     0.25164
     0.33306
     0.30592
     0.26521
     0.29235
     0.34663
     0.23808
     0.31949
     0.29235
     0.31949
     0.34663
     0.40091
     0.34663
     0.37377
     0.34663
     0.30592
     0.19737
     0.33306
     0.31949
     0.25164
     0.33306
     0.29235
     0.25164
     0.25164
     0.33306
     0.34663
     0.29235
     0.27878
     0.23808
     0.22451
     0.22451
     0.31949
     0.25164
     0.27878
     0.31949
     0.31949
     0.37377
     0.42804
     0.33306
     0.31949
     0.30592
     0.33306
     0.41448
     0.55017
     0.46875
     0.38734
     0.38734
     0.50946
     0.49589
     0.56374
     0.61801
     0.55017
     0.63158
     0.75371
     0.86226
     0.86226
     0.80798
     0.86226
     0.95724
     1.01152
     1.22863
     1.22863
     1.21506
     1.32361
     1.18792
     1.24220
     1.32361
     1.24220
     1.21506
     1.18792
     1.25577
     1.21506
     1.05223
     0.93011
     0.80798
     0.75371
     0.69943
     0.55017
     0.44161
     0.34663
     0.23808
     0.08881
     0.14309
     0.07525
    -0.08759
    -0.16900
    -0.22328
    -0.25042
    -0.31826
    -0.34540
    -0.37254
    -0.27755
    -0.34540
    -0.37254
    -0.33183
    -0.30469
    -0.26399
    -0.33183
    -0.26399
    -0.10115
    -0.07402
    -0.08759
     0.00740
    -0.03331
    -0.07402
    -0.03331
     0.00740
     0.00740
     0.07525
    -0.06045
    -0.10115
    -0.15543
     0.02097
     0.11595
     0.22451
     0.23808
     0.06168
    -0.11472
    -0.34540
    -0.29112
    -0.45395
    -0.41325
    -0.27755
    -0.15543
    -0.07402
    -0.07402
    -0.15543
    -0.25042
    -0.29112
    -0.27755
    -0.19614
    -0.08759
    -0.04688
    -0.01974
     0.10238
     0.19737
     0.26521
     0.21094
     0.14309
     0.17023
     0.10238
     0.18380
     0.14309
     0.02097
    -0.10115
    -0.18257
    -0.22328
    -0.19614
    -0.16900
    -0.33183
    -0.35897
    -0.31826
    -0.25042
    -0.23685
    -0.26399
    -0.25042
    -0.20971
    -0.15543
    -0.04688
    -0.06045
    -0.10115
    -0.10115
    -0.14186
     0.07525
     0.14309
     0.08881
     0.00740
    -0.00617
    -0.06045
     0.04811
     0.06168
    -0.03331
    -0.08759
    -0.26399
    -0.34540
    -0.37254
    -0.48109
    -0.35897
    -0.56251
    -0.72534
    -0.69820
    -0.79318
    -0.83389
    -0.68463
    -0.61678
    -0.65749
    -0.73891
    -0.68463
    -0.53537
    -0.27755
    -0.19614
    -0.15543
    -0.07402
    -0.11472
    -0.18257
    -0.25042
    -0.14186
    -0.14186
    -0.29112
    -0.12829
    -0.11472
    -0.08759
    -0.22328
    -0.35897
    -0.33183
    -0.20971
    -0.33183
    -0.29112
    -0.08759
     0.03454
     0.11595
     0.18380
     0.37377
     0.50946
     0.44161
     0.52303
     0.64515
     0.72657
     0.78084
     0.69943
     0.64515
     0.67229
     0.72657
     0.71300
     0.71300
     0.53660
     0.46875
     0.33306
     0.34663
     0.40091
     0.26521
     0.23808
     0.07525
     0.06168
     0.12952
     0.08881
     0.02097
     0.00740
    -0.04688
    -0.03331
     0.04811
    -0.00617
    -0.04688
    -0.08759
    -0.06045
     0.08881
     0.08881
     0.11595
    -0.04688
     0.03454
     0.03454
     0.06168
     0.06168
     0.11595
     0.15666
     0.11595
     0.14309
     0.14309
     0.25164
     0.26521
     0.12952
     0.26521
     0.29235
     0.18380
     0.19737
     0.25164
     0.25164
     0.25164
     0.25164
     0.23808
     0.30592
     0.33306
     0.26521
     0.27878
     0.25164
     0.17023
     0.14309
     0.27878
     0.38734
     0.22451
     0.23808
     0.34663
     0.30592
     0.34663
     0.19737
     0.19737
     0.26521
     0.21094
     0.25164
     0.26521
     0.22451
     0.14309
     0.10238
     0.12952
     0.25164
     0.06168
     0.06168
     0.02097
     0.11595
     0.11595
     0.14309
     0.08881
     0.07525
     0.12952
     0.15666
     0.31949
     0.30592
     0.15666
     0.02097
    -0.35897
    -0.14186
     0.29235
     0.26521
     0.08881
    -0.07402
    -0.07402
    -0.19614
    -0.16900
    -0.18257
    -0.07402
    -0.00617
     0.00740
     0.00740
    -0.00617
     0.19737
     0.29235
     0.36020
     0.60444
     0.72657
     0.82155
     0.74014
     0.57731
     0.33306
     0.06168
    -0.07402
     0.10238
     0.12952
     0.11595
    -0.18257
    -0.25042
    -0.30469
    -0.63035
    -0.72534
    -0.80675
    -0.79318
    -0.63035
    -0.64392
    -0.48109
    -0.30469
    -0.23685
    -0.15543
     0.02097
     0.19737
     0.31949
     0.25164
     0.18380
     0.26521
     0.08881
     0.03454
     0.10238
     0.04811
     0.15666
     0.06168
     0.10238
     0.22451
     0.15666
    -0.07402
    -0.10115
    -0.04688
     0.10238
     0.23808
     0.30592
     0.30592
     0.36020
     0.48232
     0.72657
     0.61801
     0.64515
     0.49589
     0.57731
     0.55017
     0.55017
     0.56374
     0.56374
     0.49589
     0.48232
     0.50946
     0.56374
     0.48232
     0.42804
     0.31949
     0.48232
     0.45518
     0.42804
     0.46875
     0.34663
     0.33306
     0.33306
     0.40091
     0.36020
     0.34663
     0.33306
     0.29235
     0.31949
     0.29235
     0.26521
     0.19737
     0.27878
     0.33306
     0.29235
     0.36020
     0.31949
     0.37377
     0.23808
     0.29235
     0.31949
     0.40091
     0.40091
     0.42804
     0.41448
     0.40091
     0.45518
     0.41448
     0.45518
     0.42804
     0.42804
     0.42804
     0.44161
     0.34663
     0.37377
     0.31949
     0.37377
     0.34663
     0.38734
     0.31949
     0.23808
     0.22451
     0.17023
     0.14309
     0.06168
     0.19737
     0.08881
    -0.00617
    -0.03331
    -0.00617
    -0.04688
    -0.07402
    -0.12829
    -0.12829
    -0.19614
    -0.11472
    -0.20971
    -0.14186
    -0.10115
    -0.18257
    -0.20971
    -0.04688
     0.03454
     0.03454
     0.07525
     0.08881
     0.08881
     0.11595
     0.15666
     0.19737
     0.40091
     0.42804
     0.41448
     0.41448
     0.44161
     0.52303
     0.23808
     0.11595
     0.25164
     0.26521
     0.04811
    -0.38611
    -0.53537
    -0.42682
    -0.19614
    -0.22328
    -0.41325
    -0.56251
    -0.69820
    -0.73891
    -0.73891
    -0.68463
    -0.58965
    -0.45395
    -0.37254
    -0.18257
    -0.03331
     0.22451
     0.30592
     0.30592
     0.30592
     0.33306
     0.53660
     0.65872
     0.69943
     0.61801
     0.52303
     0.50946
     0.67229
     0.59088
     0.65872
     0.56374
     0.40091
     0.30592
     0.33306
     0.41448
     0.23808
     0.18380
     0.08881
     0.19737
     0.22451
     0.17023
     0.17023
     0.07525
     0.04811
     0.00740
     0.10238
     0.11595
     0.14309
     0.04811
     0.06168
     0.18380
     0.15666
     0.11595
     0.08881
     0.04811
     0.06168
    -0.03331
    -0.10115
    -0.14186
    -0.10115
    -0.20971
    -0.01974
     0.07525
     0.00740
    -0.00617
    -0.07402
    -0.01974
    -0.00617
    -0.00617
     0.11595
     0.25164
     0.29235
     0.36020
     0.37377
     0.40091
     0.48232
     0.46875
     0.37377
     0.52303
     0.38734
     0.36020
     0.40091
     0.37377
     0.38734
     0.29235
     0.27878
     0.34663
     0.38734
     0.30592
     0.29235
     0.27878
     0.26521
     0.29235
     0.26521
     0.33306
     0.36020
     0.30592
     0.31949
     0.34663
     0.31949
     0.25164
     0.23808
     0.19737
     0.26521
     0.26521
     0.31949
     0.22451
     0.18380
     0.17023
     0.23808
     0.22451
     0.23808
     0.15666
     0.08881
     0.15666
     0.10238
     0.06168
     0.04811
    -0.01974
     0.06168
     0.08881
     0.11595
     0.15666
     0.03454
     0.08881
     0.11595
     0.10238
     0.30592
     0.18380
     0.17023
     0.17023
     0.21094
     0.26521
     0.26521
     0.14309
     0.17023
     0.18380
     0.10238
     0.07525
     0.03454
    -0.00617
    -0.03331
    -0.06045
     0.04811
    -0.01974
    -0.11472
    -0.14186
    -0.08759
    -0.08759
    -0.00617
    -0.08759
    -0.06045
     0.03454
    -0.03331
     0.06168
    -0.00617
     0.03454
     0.06168
     0.11595
     0.19737
     0.21094
     0.08881
     0.12952
     0.14309
     0.17023
     0.18380
     0.21094
     0.18380
     0.29235
     0.31949
     0.23808
     0.25164
     0.27878
     0.19737
     0.21094
     0.23808
     0.22451
     0.17023
     0.14309
     0.17023
     0.26521
     0.18380
     0.15666
     0.10238
     0.11595
     0.19737
     0.18380
     0.19737
     0.14309
     0.10238
     0.07525
     0.10238
     0.30592
     0.22451
     0.06168
     0.10238
     0.11595
     0.14309
     0.11595
     0.06168
     0.00740
    -0.01974
     0.14309
     0.11595
     0.02097
     0.00740
    -0.01974
    -0.07402
     0.00740
     0.02097
     0.00740
    -0.01974
     0.00740
     0.00740
     0.04811
     0.07525
     0.06168
     0.03454
     0.06168
     0.07525
     0.15666
     0.10238
     0.11595
     0.00740
     0.14309
     0.18380
     0.22451
     0.18380
     0.17023
     0.18380
     0.12952
     0.06168
     0.07525
     0.11595
     0.11595
     0.07525
     0.08881
     0.04811
    -0.00617
    -0.11472
    -0.10115
    -0.01974
    -0.11472
    -0.16900
    -0.23685
    -0.23685
    -0.25042
    -0.29112
    -0.29112
    -0.27755
    -0.18257
    -0.15543
    -0.20971
    -0.30469
    -0.25042
    -0.25042
    -0.22328
    -0.10115
    -0.03331
    -0.07402
    -0.00617
     0.06168
     0.08881
     0.14309
     0.02097
     0.07525
     0.18380
     0.26521
     0.26521
     0.23808
     0.26521
     0.23808
     0.18380
     0.42804
     0.44161
     0.34663
     0.25164
     0.33306
     0.34663
     0.37377
     0.36020
     0.33306
     0.31949
     0.34663
     0.40091
     0.40091
     0.37377
     0.30592
     0.26521
     0.23808
     0.42804
     0.29235
     0.27878
     0.23808
     0.30592
     0.22451
     0.26521
     0.23808
     0.22451
     0.18380
     0.17023
     0.26521
     0.19737
     0.21094
     0.08881
     0.15666
     0.21094
     0.26521
     0.19737
     0.25164
     0.15666
     0.18380
     0.17023
     0.14309
     0.17023
     0.22451
     0.25164
     0.18380
     0.15666
     0.19737
     0.15666
     0.18380
     0.21094
     0.18380
     0.15666
     0.17023
     0.08881
     0.14309
     0.08881
     0.10238
     0.10238
     0.11595
     0.14309
     0.14309
     0.15666
     0.07525
     0.08881
     0.00740
     0.08881
     0.11595
     0.10238
     0.12952
     0.12952
     0.11595
     0.12952
     0.14309
     0.11595
     0.12952
     0.11595
     0.15666
     0.11595
     0.18380
     0.12952
     0.02097
     0.12952
     0.18380
     0.23808
     0.14309
     0.04811
     0.12952
     0.12952
     0.08881
     0.08881
     0.22451
     0.12952
     0.17023
     0.15666
     0.21094
     0.18380
     0.06168
     0.08881
     0.17023
     0.17023
     0.10238
     0.18380
     0.08881
     0.06168
     0.07525
     0.07525
     0.08881
     0.06168
     0.03454
     0.00740
    -0.00617
    -0.03331
    -0.04688
    -0.10115
    -0.08759
     0.04811
    -0.01974
     0.03454
    -0.01974
    -0.06045
    -0.07402
    -0.06045
    -0.04688
     0.07525
     0.06168
     0.00740
     0.06168
     0.08881
     0.02097
     0.04811
     0.14309
     0.17023
     0.11595
     0.07525
     0.11595
     0.11595
     0.06168
     0.06168
     0.08881
     0.10238
     0.14309
     0.17023
     0.06168
     0.07525
    -0.00617
    -0.07402
    -0.01974
     0.00740
    -0.04688
    -0.12829
    -0.14186
    -0.15543
    -0.20971
    -0.23685
    -0.27755
    -0.29112
    -0.35897
    -0.31826
    -0.37254
    -0.33183
    -0.41325
    -0.37254
    -0.45395
    -0.25042
    -0.18257
    -0.16900
    -0.22328
    -0.12829
    -0.04688
    -0.01974
    -0.03331
     0.08881
     0.14309
     0.18380
     0.25164
     0.31949
     0.48232
     0.45518
     0.36020
     0.49589
     0.49589
     0.48232
     0.52303
     0.56374
     0.52303
     0.48232
     0.56374
     0.53660
     0.56374
     0.50946
     0.50946
     0.42804
     0.41448
     0.37377
     0.31949
     0.29235
     0.37377
     0.26521
     0.31949
     0.27878
     0.30592
     0.23808
     0.15666
     0.14309
     0.15666
     0.17023
     0.15666
     0.08881
     0.08881
     0.11595
     0.08881
     0.07525
     0.03454
     0.03454
    -0.10115
     0.00740
    -0.04688
     0.02097
    -0.00617
    -0.07402
     0.04811
     0.07525
     0.06168
     0.12952
     0.02097
     0.07525
    -0.04688
     0.06168
     0.14309
     0.10238
     0.03454
     0.06168
     0.07525
     0.06168
     0.11595
     0.06168
     0.03454
     0.11595
     0.03454
     0.03454
     0.02097
     0.02097
     0.06168
     0.03454
     0.11595
     0.12952
     0.14309
     0.19737
     0.12952
     0.15666
     0.14309
     0.17023
     0.14309
     0.18380
     0.14309
     0.17023
     0.17023
     0.12952
     0.30592
     0.10238
     0.12952
     0.22451
     0.11595
     0.14309
     0.15666
     0.08881
     0.15666
     0.06168
     0.03454
     0.08881
     0.02097
    -0.01974
    -0.08759
    -0.10115
    -0.11472
    -0.14186
    -0.15543
    -0.16900
    -0.15543
    -0.23685
    -0.19614
    -0.11472
    -0.12829
    -0.15543
    -0.19614
    -0.03331
    -0.07402
    -0.01974
    -0.04688
     0.04811
    -0.04688
     0.00740
     0.02097
     0.11595
     0.06168
     0.03454
     0.00740
     0.07525
     0.08881
    -0.00617
    -0.06045
    -0.01974
    -0.01974
     0.11595
     0.02097
     0.02097
    -0.04688
    -0.04688
    -0.04688
    -0.00617
    -0.07402
    -0.04688
    -0.14186
    -0.12829
     0.00740
    -0.04688
    -0.11472
    -0.16900
    -0.06045
    -0.01974
    -0.04688
    -0.03331
    -0.07402
    -0.01974
    -0.11472
    -0.07402
     0.03454
     0.07525
     0.06168
     0.00740
     0.03454
    -0.00617
     0.02097
     0.00740
    -0.00617
     0.06168
     0.00740
     0.04811
    -0.00617
    -0.03331
    -0.04688
    -0.04688
     0.00740
    -0.10115
    -0.16900
    -0.18257
    -0.12829
    -0.23685
    -0.26399
    -0.27755
    -0.23685
    -0.23685
    -0.29112
    -0.26399
    -0.30469
    -0.33183
    -0.38611
    -0.39968
    -0.25042
    -0.16900
    -0.22328
    -0.23685
    -0.14186
    -0.11472
    -0.07402
    -0.10115
    -0.11472
    -0.04688
     0.02097
     0.07525
     0.03454
    -0.06045
    -0.08759
    -0.06045
    -0.04688
     0.06168
    -0.01974
    -0.04688
    -0.03331
     0.03454
     0.06168
    -0.01974
     0.00740
     0.07525
     0.07525
     0.15666
     0.21094
     0.21094
     0.18380
     0.12952
     0.23808
     0.27878
     0.34663
     0.22451
     0.19737
     0.23808
     0.19737
     0.21094
     0.15666
     0.21094
     0.19737
     0.17023
     0.12952
     0.10238
     0.08881
     0.10238
     0.07525
     0.12952
     0.18380
     0.07525
     0.17023
     0.14309
     0.18380
     0.10238
     0.07525
     0.03454
     0.12952
     0.11595
     0.14309
     0.11595
     0.12952
     0.08881
     0.08881
     0.14309
     0.18380
     0.06168
     0.06168
     0.11595
     0.15666
     0.17023
     0.12952
     0.15666
     0.14309
     0.19737
     0.22451
     0.17023
     0.15666
     0.10238
     0.08881
     0.17023
     0.19737
     0.17023
     0.12952
     0.10238
     0.12952
     0.14309
     0.11595
     0.07525
     0.00740
     0.03454
     0.08881
     0.10238
     0.03454
     0.06168
    -0.01974
     0.02097
     0.08881
     0.10238
     0.08881
    -0.01974
    -0.00617
     0.06168
     0.00740
     0.03454
     0.00740
     0.00740
    -0.00617
     0.02097
     0.07525
    -0.01974
    -0.06045
    -0.12829
     0.00740
     0.03454
    -0.07402
    -0.07402
    -0.04688
    -0.08759
    -0.07402
     0.00740
    -0.00617
    -0.01974
    -0.04688
     0.06168
     0.00740
     0.00740
     0.03454
    -0.04688
     0.15666
     0.11595
     0.12952
     0.11595
     0.14309
     0.12952
     0.14309
     0.11595
     0.11595
     0.12952
     0.10238
     0.17023
     0.17023
     0.15666
     0.10238
     0.07525
     0.11595
     0.22451
     0.17023
     0.08881
     0.12952
     0.10238
     0.07525
     0.11595
     0.06168
     0.12952
     0.15666
     0.12952
     0.21094
     0.10238
     0.08881
    -0.00617
     0.04811
     0.08881
     0.14309
     0.07525
    -0.01974
     0.04811
     0.08881
     0.04811
     0.07525
    -0.06045
    -0.01974
    -0.06045
     0.04811
    -0.06045
    -0.03331
    -0.11472
    -0.22328
    -0.10115
    -0.03331
    -0.12829
    -0.20971
    -0.20971
    -0.29112
    -0.25042
    -0.27755
    -0.26399
    -0.20971
    -0.27755
    -0.27755
    -0.23685
    -0.20971
    -0.19614
    -0.33183
    -0.18257
    -0.14186
    -0.11472
    -0.04688
    -0.07402
    -0.04688
    -0.01974
     0.00740
     0.07525
     0.12952
     0.19737
     0.17023
     0.15666
     0.17023
     0.18380
     0.11595
     0.19737
     0.29235
     0.21094
     0.23808
     0.18380
     0.21094
     0.17023
     0.17023
     0.18380
     0.15666
     0.18380
     0.15666
     0.15666
     0.11595
     0.14309
     0.11595
     0.08881
     0.15666
     0.22451
     0.10238
     0.11595
     0.14309
     0.15666
     0.08881
     0.12952
     0.19737
     0.19737
     0.18380
     0.21094
     0.17023
     0.18380
     0.22451
     0.11595
     0.17023
     0.22451
     0.25164
     0.19737
     0.14309
     0.17023
     0.12952
     0.10238
     0.17023
     0.11595
     0.17023
     0.03454
     0.07525
     0.07525
     0.04811
    -0.07402
     0.00740
     0.11595
     0.10238
     0.03454
     0.00740
    -0.00617
    -0.04688
    -0.01974
     0.02097
     0.03454
    -0.00617
     0.02097
    -0.04688
     0.04811
     0.07525
    -0.06045
    -0.07402
     0.03454
    -0.06045
     0.00740
    -0.04688
    -0.04688
    -0.06045
    -0.07402
    -0.01974
    -0.00617
     0.02097
    -0.01974
    -0.08759
    -0.04688
    -0.07402
    -0.07402
    -0.12829
    -0.03331
    -0.04688
    -0.08759
    -0.04688
    -0.04688
    -0.04688
    -0.15543
    -0.15543
    -0.12829
    -0.10115
    -0.07402
    -0.07402
    -0.12829
    -0.07402
    -0.04688
    -0.10115
    -0.07402
    -0.07402
    -0.11472
    -0.10115
    -0.07402
    -0.04688
    -0.07402
    -0.10115
    -0.10115
    -0.07402
    -0.01974
     0.00740
     0.00740
     0.03454
     0.07525
    -0.06045
     0.00740
     0.18380
     0.11595
     0.17023
     0.15666
     0.19737
     0.14309
     0.19737
     0.26521
     0.21094
     0.29235
     0.18380
     0.17023
     0.21094
     0.23808
     0.25164
     0.26521
     0.42804
     0.36020
     0.27878
     0.31949
     0.30592
     0.34663
     0.34663
     0.45518
     0.57731
     0.61801
     0.68586
     0.68586
     0.68586
     0.61801
     0.60444
     0.56374
     0.57731
     0.74014
     0.86226
     0.69943
     0.50946
     0.23808
     0.03454
     0.15666
     0.31949
     0.48232
     0.59088
     0.31949
    -0.00617
    -0.04688
    -0.23685
    -0.41325
    -0.45395
    -0.48109
    -0.61678
    -0.69820
    -0.80675
    -0.86103
    -0.90174
    -1.07814
    -1.06457
    -1.05100
    -1.14598
    -1.14598
    -1.13241
    -1.09171
    -0.94245
    -0.86103
    -0.64392
    -0.34540
    -0.29112
    -0.15543
    -0.04688
     0.07525
     0.11595
     0.14309
     0.08881
     0.07525
     0.17023
     0.21094
     0.34663
     0.12952
    -0.00617
    -0.22328
    -0.38611
    -0.33183
    -0.22328
    -0.30469
    -0.27755
    -0.23685
    -0.30469
    -0.37254
    -0.35897
    -0.30469
    -0.25042
    -0.26399
    -0.14186
    -0.12829
    -0.07402
    -0.01974
    -0.00617
     0.06168
    -0.01974
    -0.01974
    -0.04688
    -0.12829
    -0.19614
    -0.18257
    -0.35897
    -0.29112
    -0.33183
    -0.41325
    -0.45395
    -0.44038
    -0.46752
    -0.34540
    -0.38611
    -0.29112
    -0.31826
    -0.33183
    -0.27755
    -0.18257
    -0.12829
    -0.14186
    -0.10115
    -0.10115
     0.02097
     0.07525
     0.07525
     0.04811
     0.06168
     0.03454
     0.06168
    -0.01974
     0.15666
     0.11595
     0.08881
     0.07525
     0.12952
     0.14309
     0.11595
     0.10238
     0.11595
     0.15666
     0.17023
     0.17023
     0.15666
     0.17023
     0.12952
     0.15666
     0.23808
     0.29235
     0.18380
     0.17023
     0.23808
     0.23808
     0.25164
     0.11595
     0.11595
     0.15666
     0.21094
     0.12952
     0.12952
     0.07525
    -0.00617
    -0.12829
    -0.10115
    -0.03331
    -0.15543
    -0.22328
    -0.20971
    -0.22328
    -0.22328
    -0.25042
    -0.27755
    -0.26399
    -0.30469
    -0.23685
    -0.22328
    -0.25042
    -0.25042
    -0.27755
    -0.16900
    -0.07402
    -0.14186
    -0.11472
    -0.04688
    -0.00617
    -0.07402
    -0.08759
    -0.00617
    -0.03331
     0.00740
     0.11595
     0.07525
     0.06168
     0.02097
     0.02097
     0.00740
     0.11595
     0.08881
    -0.00617
     0.00740
    -0.01974
    -0.03331
    -0.01974
     0.00740
     0.00740
     0.06168
     0.02097
     0.04811
     0.02097
     0.02097
    -0.03331
    -0.03331
     0.08881
     0.12952
     0.06168
     0.10238
     0.08881
     0.15666
     0.10238
     0.12952
     0.07525
     0.14309
     0.18380
     0.15666
     0.11595
     0.11595
     0.04811
     0.06168
     0.17023
     0.23808
     0.14309
     0.23808
     0.25164
     0.00740
    -0.01974
     0.00740
     0.04811
     0.11595
     0.07525
     0.06168
     0.08881
     0.02097
     0.03454
    -0.10115
    -0.00617
     0.07525
     0.03454
    -0.01974
    -0.03331
    -0.01974
     0.02097
     0.11595
     0.10238
     0.17023
     0.18380
     0.18380
     0.26521
     0.15666
     0.14309
     0.11595
     0.08881
     0.23808
     0.18380
     0.14309
     0.08881
     0.11595
     0.10238
     0.08881
     0.02097
     0.00740
    -0.00617
    -0.00617
    -0.07402
    -0.12829
    -0.11472
    -0.10115
    -0.16900
    -0.15543
    -0.16900
    -0.27755
    -0.27755
    -0.35897
    -0.33183
    -0.30469
    -0.37254
    -0.41325
    -0.46752
    -0.41325
    -0.37254
    -0.27755
    -0.33183
    -0.37254
    -0.42682
    -0.27755
    -0.14186
    -0.16900
    -0.15543
    -0.00617
    -0.00617
     0.03454
     0.10238
     0.07525
     0.17023
     0.12952
     0.26521
     0.34663
     0.29235
     0.25164
     0.21094
     0.31949
     0.37377
     0.34663
     0.36020
     0.26521
     0.27878
     0.27878
     0.22451
     0.25164
     0.23808
     0.21094
     0.17023
     0.23808
     0.21094
     0.21094
     0.18380
     0.07525
     0.14309
     0.18380
     0.12952
     0.12952
     0.14309
     0.11595
     0.10238
     0.11595
     0.14309
     0.14309
     0.11595
     0.08881
     0.15666
     0.12952
     0.04811
     0.06168
     0.08881
     0.17023
     0.15666
     0.14309
     0.14309
     0.17023
     0.10238
     0.10238
     0.08881
     0.11595
     0.08881
     0.15666
     0.15666
     0.17023
     0.19737
     0.06168
     0.11595
     0.18380
     0.12952
     0.12952
     0.11595
     0.12952
     0.19737
     0.07525
     0.08881
     0.15666
     0.14309
     0.12952
     0.11595
     0.14309
     0.08881
     0.04811
     0.07525
     0.12952
     0.10238
     0.08881
     0.03454
     0.04811
     0.07525
     0.04811
     0.08881
     0.06168
     0.03454
     0.07525
     0.06168
     0.03454
     0.08881
     0.04811
    -0.10115
     0.08881
     0.12952
     0.10238
     0.07525
     0.06168
     0.02097
     0.03454
     0.02097
     0.03454
    -0.00617
     0.06168
     0.11595
     0.06168
     0.10238
     0.11595
     0.02097
     0.06168
     0.10238
     0.07525
     0.07525
     0.06168
     0.10238
     0.07525
     0.07525
     0.06168
     0.06168
     0.07525
    -0.07402
    -0.07402
    -0.07402
    -0.04688
    -0.16900
    -0.14186
    -0.08759
    -0.08759
    -0.18257
    -0.07402
    -0.07402
    -0.10115
    -0.07402
    -0.10115
     0.00740
     0.00740
     0.02097
     0.04811
     0.10238
     0.08881
     0.11595
     0.11595
     0.21094
     0.22451
     0.17023
     0.18380
     0.23808
     0.15666
     0.21094
     0.21094
     0.21094
     0.22451
     0.25164
     0.25164
     0.21094
     0.17023
     0.19737
     0.12952
     0.17023
     0.14309
     0.12952
     0.12952
     0.08881
     0.11595
     0.00740
    -0.00617
     0.00740
     0.00740
    -0.12829
    -0.14186
    -0.18257
    -0.11472
    -0.15543
    -0.30469
    -0.27755
    -0.25042
    -0.30469
    -0.27755
    -0.30469
    -0.26399
    -0.35897
    -0.37254
    -0.30469
    -0.19614
    -0.25042
    -0.19614
    -0.23685
    -0.06045
    -0.11472
    -0.10115
    -0.15543
     0.06168
    -0.00617
     0.02097
     0.00740
     0.11595
     0.04811
    -0.01974
     0.04811
     0.08881
     0.21094
     0.12952
     0.08881
     0.03454
     0.04811
     0.04811
     0.02097
     0.10238
     0.07525
     0.06168
     0.08881
     0.08881
     0.10238
     0.02097
     0.08881
     0.07525
     0.10238
     0.15666
     0.14309
     0.07525
     0.10238
     0.14309
     0.07525
     0.15666
     0.14309
     0.10238
     0.11595
     0.07525
     0.17023
     0.11595
     0.08881
     0.06168
     0.08881
     0.11595
     0.10238
     0.06168
     0.02097
    -0.04688
    -0.08759
    -0.00617
     0.04811
     0.02097
    -0.01974
    -0.04688
    -0.01974
    -0.03331
    -0.00617
    -0.03331
     0.00740
     0.06168
     0.14309
     0.11595
     0.11595
     0.07525
     0.08881
     0.11595
     0.15666
     0.08881
     0.03454
    -0.00617
     0.26521
     0.23808
     0.08881
     0.07525
     0.22451
     0.22451
     0.25164
     0.26521
     0.31949
     0.29235
     0.23808
     0.22451
     0.38734
     0.41448
     0.42804
     0.52303
     0.50946
     0.57731
     0.55017
     0.60444
     0.67229
     0.80798
     0.97081
     1.02509
     0.87583
     0.91654
     0.64515
     0.21094
    -0.11472
    -0.30469
    -0.39968
    -0.38611
    -0.33183
    -0.33183
    -0.63035
    -1.01029
    -1.29525
    -1.39023
    -1.39023
    -1.24097
    -1.14598
    -1.18669
    -1.22740
    -1.43094
    -1.45808
    -1.03743
    -0.65749
    -0.38611
    -0.33183
    -0.38611
    -0.56251
    -0.71177
    -0.75248
    -0.69820
    -0.52180
    -0.41325
    -0.16900
     0.03454
     0.27878
     0.29235
     0.36020
     0.60444
     0.72657
     0.67229
     0.79441
     0.90297
     1.07937
     1.17435
     1.14721
     1.22863
     1.24220
     1.18792
     1.20149
     1.03866
     0.90297
     0.88940
     0.69943
     0.67229
     0.71300
     0.63158
     0.56374
     0.52303
     0.42804
     0.37377
     0.30592
     0.26521
     0.26521
     0.26521
     0.26521
     0.19737
     0.12952
     0.14309
    -0.00617
     0.03454
     0.04811
    -0.15543
    -0.15543
    -0.25042
    -0.22328
    -0.31826
    -0.35897
    -0.42682
    -0.38611
    -0.38611
    -0.38611
    -0.37254
    -0.42682
    -0.31826
    -0.34540
    -0.23685
    -0.11472
    -0.08759
    -0.10115
    -0.07402
    -0.12829
    -0.20971
    -0.35897
    -0.41325
    -0.46752
    -0.19614
    -0.15543
    -0.35897
    -0.37254
    -0.54894
    -0.65749
    -0.64392
    -0.35897
    -0.31826
    -0.25042
    -0.26399
    -0.22328
    -0.14186
     0.02097
     0.19737
     0.26521
     0.44161
     0.56374
     0.67229
     0.72657
     0.59088
     0.56374
     0.55017
     0.45518
     0.50946
     0.63158
     0.60444
     0.55017
     0.46875
     0.40091
     0.22451
     0.17023
     0.06168
    -0.15543
    -0.15543
    -0.11472
    -0.03331
    -0.03331
    -0.25042
    -0.19614
    -0.22328
    -0.29112
    -0.31826
    -0.22328
    -0.26399
    -0.19614
    -0.20971
    -0.10115
     0.03454
     0.03454
     0.14309
     0.31949
     0.44161
     0.55017
     0.64515
     0.49589
     0.06168
    -0.04688
    -0.16900
    -0.03331
     0.04811
     0.03454
    -0.04688
    -0.19614
    -0.27755
    -0.20971
    -0.31826
    -0.29112
    -0.22328
    -0.14186
     0.02097
     0.15666
     0.53660
     0.67229
     0.72657
     0.72657
     0.63158
     0.40091
     0.36020
     0.34663
     0.25164
     0.25164
     0.14309
    -0.20971
    -0.46752
    -0.79318
    -1.07814
    -1.22740
    -1.28168
    -1.22740
    -1.36309
    -1.52592
    -1.41737
    -1.30881
    -1.40380
    -1.41737
    -1.10528
    -0.98315
    -0.92888
    -0.76605
    -0.57608
    -0.45395
    -0.48109
    -0.48109
    -0.27755
    -0.08759
     0.03454
     0.18380
     0.27878
     0.30592
     0.34663
     0.45518
     0.50946
     0.57731
     0.57731
     0.52303
     0.50946
     0.52303
     0.57731
     0.41448
     0.48232
     0.42804
     0.45518
     0.38734
     0.25164
     0.26521
     0.26521
     0.25164
     0.26521
     0.27878
     0.25164
     0.21094
     0.29235
     0.34663
     0.30592
     0.34663
     0.34663
     0.50946
     0.52303
     0.42804
     0.37377
     0.38734
     0.31949
     0.41448
     0.40091
     0.37377
     0.30592
     0.27878
     0.31949
     0.38734
     0.37377
     0.38734
     0.26521
     0.33306
     0.46875
     0.45518
     0.42804
     0.50946
     0.55017
     0.65872
     0.65872
     0.65872
     0.69943
     0.61801
     0.67229
     0.60444
     0.56374
     0.55017
     0.37377
     0.34663
     0.40091
     0.31949
     0.19737
     0.14309
    -0.04688
    -0.06045
    -0.16900
    -0.23685
    -0.25042
    -0.30469
    -0.34540
    -0.35897
    -0.37254
    -0.38611
    -0.44038
    -0.41325
    -0.33183
    -0.20971
    -0.26399
    -0.22328
    -0.22328
    -0.19614
    -0.25042
    -0.08759
    -0.03331
     0.02097
     0.06168
    -0.06045
     0.10238
     0.07525
     0.03454
    -0.08759
    -0.04688
     0.03454
    -0.01974
     0.11595
     0.10238
     0.07525
     0.08881
     0.00740
    -0.03331
     0.00740
     0.04811
     0.12952
     0.08881
     0.21094
     0.11595
     0.18380
     0.19737
     0.26521
     0.18380
     0.18380
     0.21094
     0.12952
     0.14309
     0.08881
     0.07525
     0.08881
     0.11595
     0.04811
     0.03454
    -0.00617
     0.00740
    -0.08759
    -0.18257
     0.02097
    -0.04688
    -0.12829
    -0.11472
    -0.10115
    -0.14186
    -0.22328
    -0.14186
    -0.15543
    -0.26399
    -0.39968
    -0.44038
    -0.44038
    -0.45395
    -0.44038
    -0.64392
    -0.45395
    -0.50823
    -0.57608
    -0.50823
    -0.49466
    -0.48109
    -0.46752
    -0.44038
    -0.38611
    -0.27755
    -0.26399
    -0.20971
    -0.14186
    -0.03331
    -0.07402
    -0.15543
     0.06168
     0.03454
    -0.00617
     0.04811
     0.14309
     0.06168
     0.17023
     0.08881
     0.08881
     0.19737
     0.25164
     0.23808
     0.18380
     0.17023
     0.19737
     0.18380
     0.19737
     0.22451
     0.26521
     0.17023
     0.29235
     0.27878
     0.29235
     0.17023
     0.18380
     0.22451
     0.26521
     0.27878
     0.31949
     0.21094
     0.29235
     0.22451
     0.29235
     0.46875
     0.40091
     0.37377
     0.42804
     0.44161
     0.42804
     0.45518
     0.48232
     0.59088
     0.59088
     0.65872
     0.68586
     0.74014
     0.75371
     0.71300
     0.65872
     0.65872
     0.65872
     0.55017
     0.56374
     0.41448
     0.25164
    -0.01974
    -0.35897
    -0.57608
    -0.42682
    -0.44038
    -0.72534
    -0.79318
    -0.94245
    -1.10528
    -1.39023
    -1.17312
    -0.90174
    -0.86103
    -0.77962
    -0.54894
    -0.39968
    -0.44038
    -0.29112
    -0.12829
     0.10238
     0.25164
     0.41448
     0.48232
     0.56374
     0.60444
     0.57731
     0.67229
     0.71300
     0.46875
     0.45518
     0.46875
     0.46875
     0.37377
     0.26521
     0.27878
     0.26521
     0.25164
     0.21094
     0.17023
     0.00740
    -0.00617
    -0.03331
    -0.07402
     0.00740
    -0.06045
    -0.11472
    -0.08759
    -0.06045
    -0.10115
    -0.15543
    -0.18257
    -0.11472
    -0.10115
    -0.14186
    -0.11472
    -0.10115
    -0.15543
    -0.11472
    -0.20971
    -0.08759
    -0.07402
    -0.20971
    -0.20971
    -0.19614
    -0.16900
    -0.19614
    -0.25042
    -0.26399
    -0.26399
    -0.19614
    -0.19614
    -0.18257
    -0.20971
    -0.19614
    -0.30469
    -0.15543
    -0.16900
    -0.16900
    -0.16900
    -0.12829
    -0.12829
    -0.03331
    -0.01974
    -0.10115
     0.02097
     0.06168
     0.08881
     0.07525
     0.10238
     0.08881
     0.04811
     0.12952
     0.22451
     0.14309
     0.19737
     0.21094
     0.19737
     0.25164
     0.14309
     0.08881
     0.22451
     0.25164
     0.15666
     0.14309
     0.11595
     0.14309
     0.14309
     0.06168
     0.11595
     0.10238
     0.06168
     0.06168
     0.06168
    -0.01974
     0.07525
    -0.06045
    -0.04688
    -0.00617
     0.04811
     0.07525
    -0.01974
     0.00740
     0.00740
    -0.07402
    -0.00617
     0.04811
    -0.03331
     0.00740
    -0.01974
    -0.00617
     0.06168
     0.00740
    -0.10115
    -0.01974
     0.04811
     0.04811
     0.02097
    -0.04688
    -0.03331
    -0.00617
    -0.10115
     0.08881
     0.06168
     0.00740
    -0.00617
     0.00740
    -0.00617
     0.00740
    -0.07402
     0.06168
     0.03454
     0.00740
    -0.15543
     0.08881
     0.12952
     0.04811
    -0.12829
     0.10238
     0.10238
    -0.00617
     0.02097
     0.04811
     0.07525
    -0.04688
     0.02097
     0.04811
     0.10238
     0.07525
     0.08881
     0.06168
    -0.03331
    -0.00617
    -0.03331
     0.08881
     0.10238
     0.04811
     0.06168
    -0.03331
    -0.01974
     0.08881
     0.06168
     0.00740
    -0.00617
    -0.00617
     0.03454
     0.02097
    -0.00617
    -0.03331
    -0.18257
    -0.00617
     0.03454
    -0.10115
    -0.07402
    -0.12829
    -0.10115
    -0.10115
    -0.15543
    -0.11472
    -0.10115
    -0.06045
    -0.04688
    -0.07402
    -0.06045
    -0.03331
    -0.08759
    -0.04688
     0.04811
     0.02097
     0.00740
    -0.03331
     0.10238
     0.00740
     0.06168
     0.06168
     0.06168
     0.04811
     0.03454
     0.07525
     0.02097
    -0.06045
    -0.06045
    -0.04688
     0.07525
     0.03454
    -0.01974
    -0.11472
    -0.03331
    -0.10115
    -0.08759
    -0.12829
    -0.08759
    -0.06045
    -0.08759
    -0.04688
     0.02097
    -0.07402
    -0.07402
    -0.12829
    -0.03331
     0.03454
    -0.03331
    -0.06045
     0.00740
    -0.00617
     0.02097
     0.03454
     0.06168
     0.04811
     0.08881
     0.02097
     0.06168
     0.02097
     0.03454
    -0.03331
     0.06168
     0.08881
     0.07525
    -0.04688
     0.00740
    -0.01974
     0.02097
     0.00740
     0.00740
    -0.01974
    -0.03331
    -0.04688
    -0.01974
    -0.04688
    -0.04688
    -0.16900
    -0.12829
    -0.01974
    -0.04688
    -0.10115
    -0.12829
    -0.08759
    -0.08759
    -0.14186
    -0.11472
    -0.08759
    -0.11472
    -0.01974
     0.00740
    -0.00617
     0.03454
    -0.08759
    -0.04688
     0.06168
     0.12952
     0.06168
     0.08881
     0.10238
     0.11595
     0.12952
     0.18380
     0.19737
     0.12952
     0.14309
     0.12952
     0.17023
     0.18380
     0.17023
     0.04811
     0.18380
     0.18380
     0.14309
     0.12952
     0.08881
     0.07525
     0.07525
     0.03454
    -0.03331
     0.00740
    -0.01974
    -0.16900
    -0.16900
    -0.15543
    -0.18257
    -0.23685
    -0.22328
    -0.15543
    -0.15543
    -0.11472
    -0.22328
    -0.23685
    -0.26399
    -0.23685
    -0.15543
    -0.15543
    -0.10115
    -0.06045
    -0.03331
    -0.04688
    -0.10115
    -0.08759
    -0.08759
    -0.03331
    -0.04688
    -0.04688
    -0.00617
    -0.01974
    -0.10115
    -0.03331
    -0.11472
    -0.04688
    -0.03331
    -0.04688
     0.00740
    -0.06045
    -0.07402
    -0.00617
    -0.08759
     0.00740
    -0.01974
    -0.01974
    -0.03331
    -0.01974
    -0.07402
    -0.07402
    -0.12829
    -0.06045
    -0.14186
    -0.12829
    -0.18257
    -0.23685
    -0.22328
    -0.31826
    -0.52180
    -0.45395
    -0.44038
    -0.50823
    -0.54894
    -0.67106
    -0.73891
    -0.75248
    -0.82032
    -0.84746
    -0.79318
    -0.83389
    -0.79318
    -0.77962
    -0.75248
    -0.73891
    -0.77962
    -0.68463
    -0.69820
    -0.64392
    -0.54894
    -0.48109
    -0.46752
    -0.52180
    -0.46752
    -0.39968
    -0.38611
    -0.38611
    -0.42682
    -0.44038
    -0.45395
    -0.34540
    -0.45395
    -0.44038
    -0.37254
    -0.45395
    -0.53537
    -0.38611
    -0.45395
    -0.45395
    -0.45395
    -0.45395
    -0.39968
    -0.37254
    -0.35897
    -0.34540
    -0.39968
    -0.33183
    -0.30469
    -0.29112
    -0.26399
    -0.30469
    -0.37254
    -0.38611
    -0.42682
    -0.33183
    -0.37254
    -0.41325
    -0.35897
    -0.44038
    -0.44038
    -0.45395
    -0.49466
    -0.49466
    -0.48109
    -0.54894
    -0.50823
    -0.57608
    -0.58965
    -0.56251
    -0.46752
    -0.45395
    -0.53537
    -0.50823
    -0.48109
    -0.46752
    -0.38611
    -0.41325
    -0.41325
    -0.35897
    -0.44038
    -0.37254
    -0.33183
    -0.15543
    -0.16900
    -0.12829
    -0.07402
    -0.10115
    -0.08759
    -0.07402
    -0.11472
    -0.07402
     0.03454
     0.00740
    -0.04688
    -0.03331
    -0.10115
    -0.14186
    -0.23685
    -0.19614
    -0.20971
    -0.26399
    -0.34540
    -0.30469
    -0.33183
    -0.38611
    -0.41325
    -0.34540
    -0.33183
    -0.29112
    -0.29112
    -0.33183
    -0.27755
    -0.27755
    -0.27755
    -0.18257
    -0.15543
    -0.18257
    -0.10115
    -0.16900
    -0.15543
    -0.29112
    -0.27755
    -0.20971
    -0.33183
    -0.53537
    -0.83389
    -1.09171
    -0.83389
    -0.75248
    -0.96958
    -1.15955
    -0.95601
    -0.48109
    -0.67106
    -0.52180
    -0.19614
     0.04811
     0.14309
    -0.03331
     0.02097
    -0.33183
    -0.99672
    -1.71589
    -1.51235
    -0.83389
    -0.57608
    -0.60322
    -0.68463
    -1.14598
    -1.55306
    -1.85158
    -1.83801
    -1.71589
    -1.37666
    -1.02386
    -0.67106
    -0.29112
     0.12952
     0.44161
     0.61801
     0.87583
     1.06580
     1.06580
     1.16078
     1.21506
     1.05223
     0.99795
     0.95724
     0.87583
     0.84869
     0.67229
     0.57731
     0.42804
     0.36020
     0.25164
     0.21094
     0.23808
     0.08881
    -0.00617
    -0.01974
    -0.03331
    -0.08759
    -0.07402
    -0.04688
    -0.10115
    -0.04688
    -0.01974
    -0.15543
    -0.01974
    -0.11472
    -0.04688
    -0.07402
    -0.14186
    -0.15543
    -0.25042
    -0.15543
    -0.15543
    -0.27755
    -0.29112
    -0.30469
    -0.26399
    -0.29112
    -0.31826
    -0.33183
    -0.41325
    -0.25042
    -0.26399
    -0.26399
    -0.38611
    -0.35897
    -0.35897
    -0.26399
    -0.15543
    -0.18257
    -0.34540
     0.06168
     1.92066
     0.08881
    -0.87460
    -0.60322
    -0.29112
     0.07525
     0.15666
     0.18380
     0.08881
    -0.07402
    -0.20971
    -0.30469
    -0.33183
    -0.38611
    -0.39968
    -0.46752
    -0.41325
    -0.29112
    -0.23685
    -0.23685
    -0.22328
    -0.14186
    -0.07402
    -0.04688
    -0.06045
    -0.03331
    -0.04688
    -0.08759
     0.03454
     0.18380
     0.06168
     0.07525
     0.10238
     0.15666
     0.15666
     0.11595
     0.08881
     0.17023
     0.19737
     0.26521
     0.22451
     0.19737
     0.21094
     0.25164
     0.25164
     0.37377
     0.31949
     0.26521
     0.29235
     0.36020
     0.36020
     0.31949
     0.31949
     0.38734
     0.41448
     0.42804
     0.38734
     0.37377
     0.29235
     0.22451
     0.21094
     0.25164
     0.29235
     0.22451
     0.22451
     0.15666
     0.22451
     0.17023
     0.14309
     0.14309
     0.23808
     0.23808
     0.21094
     0.22451
     0.18380
     0.22451
     0.06168
     0.14309
     0.08881
    -0.04688
     0.00740
    -0.11472
    -0.26399
    -0.41325
    -0.46752
    -0.65749
    -0.68463
    -0.57608
    -0.63035
    -0.63035
    -0.68463
    -0.68463
    -0.60322
    -0.71177
    -0.50823
    -0.38611
    -0.33183
    -0.18257
    -0.06045
     0.07525
     0.11595
     0.11595
     0.03454
     0.11595
     0.22451
     0.30592
     0.40091
     0.26521
     0.21094
     0.22451
     0.42804
     0.42804
     0.34663
     0.34663
     0.19737
     0.02097
    -0.08759
    -0.20971
    -0.10115
     0.17023
     0.23808
     0.21094
     0.04811
    -0.04688
    -0.12829
    -0.23685
    -0.07402
    -0.03331
    -0.04688
    -0.01974
    -0.00617
     0.00740
     0.08881
     0.17023
     0.08881
     0.11595
     0.17023
     0.07525
     0.08881
     0.11595
     0.06168
    -0.11472
     0.02097
     0.06168
     0.03454
     0.00740
    -0.00617
    -0.04688
    -0.01974
    -0.00617
    -0.03331
    -0.04688
    -0.03331
    -0.01974
     0.02097
    -0.01974
     0.02097
    -0.08759
    -0.06045
     0.11595
     0.03454
     0.00740
     0.04811
     0.00740
    -0.00617
    -0.01974
    -0.01974
    -0.06045
    -0.01974
    -0.00617
     0.03454
    -0.00617
     0.00740
    -0.07402
    -0.12829
     0.07525
     0.08881
    -0.06045
    -0.00617
    -0.00617
     0.04811
     0.08881
     0.00740
    -0.00617
     0.04811
     0.12952
     0.08881
     0.04811
     0.12952
    -0.00617
    -0.00617
     0.11595
     0.15666
     0.10238
     0.08881
     0.14309
     0.11595
     0.07525
     0.10238
     0.07525
     0.10238
     0.12952
     0.14309
     0.10238
     0.14309
     0.11595
     0.03454
     0.03454
     0.18380
     0.14309
     0.15666
     0.08881
     0.07525
     0.06168
     0.08881
     0.10238
     0.11595
     0.14309
     0.08881
     0.14309
     0.06168
     0.12952
     0.04811
    -0.06045
     0.11595
     0.06168
     0.06168
    -0.00617
    -0.03331
     0.04811
    -0.01974
    -0.01974
     0.04811
    -0.03331
    -0.00617
    -0.06045
    -0.00617
    -0.07402
    -0.11472
    -0.11472
     0.02097
     0.00740
    -0.04688
    -0.04688
     0.03454
     0.02097
    -0.06045
    -0.10115
    -0.08759
    -0.00617
    -0.03331
     0.04811
     0.06168
     0.08881
     0.04811
    -0.04688
     0.04811
     0.08881
     0.07525
     0.06168
     0.08881
     0.10238
     0.10238
     0.08881
     0.11595
     0.19737
     0.14309
     0.04811
     0.02097
     0.07525
    -0.00617
    -0.04688
    -0.03331
     0.03454
    -0.03331
    -0.04688
    -0.04688
    -0.11472
    -0.19614
    -0.22328
    -0.11472
    -0.06045
    -0.15543
    -0.14186
    -0.19614
    -0.06045
    -0.07402
    -0.07402
    -0.11472
    -0.04688
    -0.04688
    -0.00617
     0.03454
     0.06168
     0.02097
     0.03454
     0.00740
     0.14309
     0.17023
     0.22451
     0.12952
     0.14309
     0.18380
     0.19737
     0.06168
     0.21094
     0.17023
     0.11595
     0.15666
     0.19737
     0.18380
     0.17023
     0.11595
     0.12952
     0.17023
     0.22451
     0.15666
     0.14309
     0.10238
     0.18380
     0.06168
     0.14309
     0.19737
     0.17023
     0.14309
     0.11595
     0.17023
     0.07525
     0.06168
     0.08881
     0.06168
     0.04811
     0.10238
     0.04811
     0.03454
     0.07525
     0.00740
    -0.04688
     0.04811
     0.04811
     0.02097
    -0.04688
    -0.06045
    -0.00617
     0.00740
    -0.00617
     0.07525
     0.10238
     0.00740
     0.08881
     0.03454
     0.11595
     0.04811
     0.04811
     0.19737
     0.17023
     0.15666
     0.21094
     0.26521
     0.22451
     0.22451
     0.26521
     0.29235
     0.37377
     0.31949
     0.31949
     0.31949
     0.34663
     0.38734
     0.34663
     0.46875
     0.36020
     0.30592
     0.40091
     0.36020
     0.36020
     0.21094
     0.14309
     0.22451
     0.26521
     0.15666
     0.19737
     0.12952
     0.10238
     0.06168
    -0.06045
     0.00740
     0.07525
    -0.04688
    -0.07402
    -0.07402
    -0.06045
    -0.15543
    -0.12829
    -0.18257
    -0.11472
    -0.18257
    -0.19614
    -0.18257
    -0.25042
    -0.27755
    -0.30469
    -0.27755
    -0.19614
    -0.22328
    -0.25042
    -0.20971
    -0.14186
    -0.16900
    -0.20971
    -0.22328
    -0.12829
    -0.14186
    -0.03331
    -0.00617
    -0.07402
    -0.00617
     0.00740
    -0.01974
     0.11595
     0.12952
     0.02097
     0.11595
     0.03454
     0.07525
     0.06168
    -0.04688
     0.08881
     0.18380
     0.17023
     0.17023
     0.07525
     0.12952
     0.11595
     0.03454
     0.06168
     0.15666
     0.08881
     0.14309
     0.18380
     0.14309
     0.14309
     0.14309
     0.11595
     0.17023
     0.22451
     0.14309
     0.11595
     0.08881
     0.07525
     0.07525
     0.08881
     0.14309
    -0.04688
    -0.14186
    -0.15543
    -0.10115
    -0.22328
    -0.38611
    -0.42682
    -0.41325
    -0.39968
    -0.37254
    -0.46752
    -0.50823
    -0.53537
    -0.61678
    -0.53537
    -0.45395
    -0.41325
    -0.39968
    -0.35897
    -0.33183
    -0.20971
    -0.23685
    -0.18257
    -0.16900
    -0.03331
    -0.01974
     0.02097
     0.06168
     0.00740
     0.00740
    -0.04688
     0.15666
     0.11595
     0.12952
     0.11595
     0.15666
     0.11595
     0.08881
     0.10238
     0.10238
     0.08881
     0.07525
     0.08881
     0.08881
     0.15666
     0.03454
     0.03454
     0.12952
     0.11595
     0.08881
     0.02097
     0.11595
     0.10238
     0.07525
     0.03454
     0.00740
     0.14309
     0.14309
     0.11595
     0.14309
     0.06168
     0.08881
     0.00740
     0.06168
     0.11595
     0.10238
     0.07525
     0.14309
     0.08881
     0.12952
     0.06168
     0.07525
     0.07525
     0.17023
     0.11595
     0.07525
     0.15666
     0.04811
     0.10238
     0.04811
     0.19737
     0.14309
     0.08881
     0.03454
     0.12952
     0.10238
     0.08881
     0.00740
     0.07525
     0.07525
     0.11595
     0.11595
     0.14309
     0.08881
     0.02097
     0.06168
     0.15666
     0.14309
     0.06168
     0.08881
     0.07525
     0.14309
     0.12952
     0.07525
     0.12952
     0.11595
     0.14309
     0.11595
     0.18380
     0.07525
     0.04811
    -0.03331
     0.07525
     0.21094
     0.08881
     0.06168
     0.03454
     0.06168
     0.11595
     0.06168
     0.08881
     0.04811
     0.07525
     0.07525
     0.08881
     0.07525
     0.11595
    -0.03331
     0.03454
     0.08881
     0.14309
     0.04811
     0.04811
    -0.01974
     0.04811
     0.00740
    -0.04688
     0.03454
    -0.00617
     0.03454
     0.03454
     0.06168
    -0.00617
     0.02097
    -0.07402
     0.00740
     0.10238
     0.00740
     0.03454
     0.02097
     0.10238
     0.02097
     0.10238
     0.04811
     0.03454
     0.06168
     0.08881
     0.10238
     0.06168
     0.07525
    -0.01974
     0.14309
     0.15666
     0.12952
     0.03454
     0.08881
     0.11595
     0.06168
     0.08881
     0.07525
     0.04811
     0.03454
     0.07525
     0.04811
     0.08881
    -0.01974
    -0.04688
    -0.03331
     0.07525
     0.04811
    -0.03331
    -0.06045
    -0.03331
     0.00740
     0.00740
    -0.03331
    -0.00617
    -0.07402
    -0.08759
    -0.07402
    -0.14186
    -0.14186
    -0.22328
    -0.29112
    -0.12829
    -0.16900
    -0.22328
    -0.38611
    -0.37254
    -0.33183
    -0.35897
    -0.38611
    -0.33183
    -0.27755
    -0.33183
    -0.29112
    -0.33183
    -0.25042
    -0.22328
    -0.31826
    -0.12829
    -0.07402
    -0.19614
    -0.10115
    -0.12829
    -0.11472
    -0.07402
    -0.07402
    -0.12829
     0.03454
     0.00740
     0.04811
     0.10238
     0.02097
     0.06168
    -0.03331
     0.08881
     0.17023
     0.08881
     0.12952
     0.12952
     0.14309
     0.15666
     0.14309
     0.19737
     0.11595
     0.22451
     0.18380
     0.17023
     0.14309
     0.08881
     0.02097
     0.10238
     0.26521
     0.23808
     0.14309
     0.12952
     0.11595
     0.14309
     0.08881
     0.14309
     0.10238
     0.12952
     0.07525
     0.11595
     0.18380
     0.08881
     0.04811
    -0.06045
     0.08881
     0.08881
     0.04811
     0.03454
     0.00740
     0.03454
    -0.03331
     0.04811
     0.03454
     0.08881
    -0.01974
     0.06168
     0.10238
     0.04811
    -0.00617
    -0.01974
     0.06168
     0.08881
     0.08881
     0.00740
     0.06168
     0.11595
     0.04811
     0.06168
     0.07525
     0.06168
     0.07525
     0.06168
     0.00740
     0.07525
     0.07525
    -0.04688
     0.00740
     0.06168
    -0.03331
     0.02097
     0.02097
    -0.04688
    -0.07402
    -0.07402
    -0.10115
     0.02097
    -0.01974
     0.00740
    -0.06045
     0.03454
    -0.04688
    -0.01974
    -0.01974
     0.08881
     0.07525
     0.00740
     0.06168
     0.07525
     0.10238
     0.02097
     0.08881
     0.12952
     0.10238
     0.11595
     0.08881
     0.10238
     0.11595
     0.03454
    -0.00617
     0.11595
     0.12952
     0.14309
     0.10238
     0.06168
     0.08881
     0.07525
     0.02097
     0.06168
     0.06168
     0.07525
     0.08881
     0.06168
     0.03454
     0.03454
    -0.04688
    -0.03331
     0.06168
    -0.00617
    -0.01974
    -0.03331
    -0.06045
    -0.04688
    -0.08759
    -0.07402
    -0.04688
    -0.11472
    -0.07402
    -0.06045
    -0.06045
    -0.07402
    -0.11472
    -0.16900
    -0.01974
    -0.14186
    -0.15543
    -0.33183
    -0.42682
    -0.11472
    -0.14186
    -0.16900
    -0.26399
    -0.31826
    -0.33183
    -0.44038
    -0.39968
    -0.33183
    -0.41325
    -0.42682
    -0.27755
    -0.22328
    -0.34540
    -0.34540
    -0.31826
    -0.34540
    -0.42682
    -0.31826
    -0.23685
    -0.10115
    -0.33183
    -0.33183
    -0.27755
    -0.22328
    -0.14186
    -0.19614
    -0.10115
    -0.04688
    -0.15543
    -0.16900
    -0.07402
    -0.07402
    -0.03331
    -0.01974
     0.02097
     0.08881
     0.12952
     0.10238
     0.07525
     0.11595
     0.14309
     0.08881
     0.19737
     0.22451
     0.26521
     0.26521
     0.23808
     0.26521
     0.19737
     0.25164
     0.22451
     0.34663
     0.23808
     0.29235
     0.23808
     0.21094
     0.26521
     0.17023
     0.15666
     0.30592
     0.21094
     0.21094
     0.19737
     0.17023
     0.17023
     0.11595
     0.10238
     0.18380
     0.14309
     0.18380
     0.18380
     0.14309
     0.15666
     0.07525
     0.04811
     0.19737
     0.11595
     0.07525
     0.07525
     0.14309
     0.11595
     0.04811
     0.04811
     0.11595
     0.14309
     0.14309
     0.10238
     0.07525
     0.07525
     0.12952
     0.06168
     0.18380
     0.25164
     0.14309
     0.19737
     0.22451
     0.19737
     0.18380
     0.15666
     0.22451
     0.25164
     0.27878
     0.26521
     0.14309
     0.11595
    -0.07402
    -0.18257
    -0.26399
    -0.45395
    -0.67106
    -1.03743
    -1.53949
    -1.94657
    -2.15011
    -1.14598
    -0.80675
    -1.05100
    -1.28168
    -1.44451
    -1.70232
    -1.85158
    -2.17724
    -1.90586
    -1.02386
    -0.07402
     0.46875
     0.80798
     0.65872
    -0.01974
    -0.54894
    -0.22328
     0.14309
     0.60444
     0.76728
     0.71300
     0.57731
     0.46875
     0.41448
     0.37377
     0.11595
     0.25164
     0.30592
     0.19737
     0.29235
     0.27878
     0.26521
     0.19737
     0.21094
     0.19737
     0.30592
     0.40091
     0.37377
     0.33306
     0.29235
     0.31949
     0.21094
     0.27878
     0.31949
     0.21094
     0.19737
     0.23808
     0.22451
     0.22451
     0.17023
     0.15666
     0.21094
     0.29235
     0.26521
     0.26521
     0.22451
     0.19737
     0.19737
     0.22451
     0.33306
     0.26521
     0.22451
     0.22451
     0.26521
     0.26521
     0.12952
     0.17023
     0.18380
     0.25164
     0.25164
     0.18380
     0.14309
     0.11595
     0.06168
     0.11595
     0.17023
     0.21094
     0.14309
     0.06168
     0.08881
     0.07525
     0.12952
     0.10238
     0.11595
     0.15666
     0.18380
     0.25164
     0.22451
     0.22451
     0.23808
     0.15666
     0.27878
     0.34663
     0.14309
     0.06168
    -0.07402
    -0.10115
    -0.04688
     0.02097
     0.03454
    -0.01974
    -0.15543
    -0.25042
    -0.25042
    -0.29112
    -0.23685
    -0.27755
    -0.18257
    -0.04688
    -0.04688
    -0.11472
     0.02097
     0.12952
     0.18380
     0.15666
     0.17023
     0.25164
     0.29235
     0.23808
     0.38734
     0.31949
     0.27878
     0.30592
     0.36020
     0.42804
     0.38734
     0.30592
     0.30592
     0.37377
     0.31949
     0.27878
     0.23808
     0.26521
     0.21094
     0.25164
     0.22451
     0.23808
     0.12952
     0.11595
     0.03454
     0.12952
     0.17023
     0.04811
     0.00740
    -0.00617
     0.02097
     0.03454
    -0.12829
    -0.18257
    -0.11472
    -0.08759
    -0.08759
    -0.22328
    -0.25042
    -0.27755
    -0.27755
    -0.16900
    -0.10115
    -0.04688
    -0.10115
    -0.00617
     0.04811
     0.12952
     0.14309
     0.27878
     0.26521
     0.23808
     0.38734
     0.34663
     0.12952
    -0.10115
    -0.61678
    -0.79318
    -0.61678
    -0.52180
    -0.61678
    -0.75248
    -0.71177
    -0.87460
    -1.07814
    -1.66161
    -1.75660
    -1.39023
    -0.88817
    -0.76605
    -0.98315
    -1.34952
    -1.33595
    -0.86103
    -0.75248
    -0.80675
    -0.67106
    -0.45395
    -0.27755
    -0.34540
    -0.35897
    -0.39968
    -0.35897
    -0.16900
    -0.03331
     0.06168
     0.19737
     0.21094
     0.29235
     0.25164
     0.38734
     0.40091
     0.30592
     0.31949
     0.36020
     0.25164
     0.29235
     0.19737
     0.27878
     0.18380
     0.12952
     0.18380
     0.23808
     0.23808
     0.08881
     0.03454
     0.17023
     0.17023
     0.06168
     0.06168
     0.08881
     0.08881
     0.07525
     0.08881
     0.04811
     0.07525
     0.03454
     0.07525
    -0.01974
     0.04811
     0.03454
    -0.00617
    -0.07402
     0.07525
     0.02097
    -0.01974
    -0.08759
    -0.03331
     0.00740
    -0.03331
     0.00740
    -0.00617
    -0.03331
    -0.04688
    -0.03331
     0.02097
     0.04811
    -0.04688
    -0.04688
     0.11595
     0.04811
     0.02097
     0.04811
     0.02097
     0.04811
     0.06168
     0.04811
     0.04811
     0.00740
     0.00740
     0.04811
     0.04811
     0.10238
     0.04811
    -0.00617
     0.06168
     0.11595
     0.04811
     0.11595
     0.11595
     0.03454
     0.14309
     0.12952
     0.14309
     0.26521
     0.41448
     0.27878
     0.34663
     0.31949
     0.31949
     0.04811
     0.14309
    -0.00617
    -0.04688
    -0.16900
    -0.16900
    -0.07402
    -0.12829
    -0.20971
    -0.27755
    -0.27755
    -0.38611
    -0.50823
    -0.77962
    -0.83389
    -0.90174
    -0.96958
    -0.83389
    -0.73891
    -0.65749
    -0.64392
    -0.67106
    -0.65749
    -0.67106
    -0.72534
    -0.65749
    -0.45395
    -0.35897
    -0.29112
    -0.14186
    -0.04688
     0.08881
     0.11595
     0.17023
     0.36020
     0.46875
     0.45518
     0.49589
     0.42804
     0.49589
     0.41448
     0.38734
     0.44161
     0.37377
     0.38734
     0.36020
     0.31949
     0.31949
     0.23808
     0.19737
     0.26521
     0.12952
     0.08881
     0.08881
     0.04811
     0.11595
     0.02097
     0.00740
    -0.00617
     0.02097
     0.06168
     0.00740
     0.00740
     0.03454
    -0.01974
    -0.06045
     0.02097
     0.00740
     0.04811
     0.07525
     0.02097
     0.04811
    -0.03331
     0.02097
    -0.01974
     0.12952
     0.06168
     0.02097
     0.00740
     0.02097
    -0.11472
    -0.07402
    -0.22328
    -0.16900
    -0.15543
    -0.15543
    -0.18257
    -0.25042
    -0.26399
    -0.35897
    -0.42682
    -0.26399
    -0.16900
    -0.11472
    -0.12829
    -0.12829
    -0.01974
    -0.07402
    -0.00617
     0.06168
     0.06168
     0.06168
     0.11595
     0.10238
     0.10238
    -0.00617
    -0.10115
    -0.01974
    -0.03331
    -0.03331
    -0.14186
    -0.18257
    -0.12829
    -0.07402
    -0.20971
    -0.07402
    -0.00617
     0.08881
     0.14309
     0.22451
     0.33306
     0.31949
     0.36020
     0.46875
     0.42804
     0.48232
     0.48232
     0.46875
     0.41448
     0.48232
     0.44161
     0.41448
     0.41448
     0.27878
     0.26521
     0.21094
     0.14309
     0.14309
     0.06168
     0.04811
    -0.00617
     0.06168
     0.04811
     0.12952
     0.03454
     0.14309
     0.00740
     0.11595
     0.11595
     0.19737
     0.22451
     0.17023
     0.18380
     0.27878
     0.25164
     0.23808
     0.31949
     0.36020
     0.48232
     0.34663
     0.27878
     0.40091
     0.42804
     0.33306
     0.38734
     0.38734
     0.42804
     0.44161
     0.41448
     0.34663
     0.40091
     0.44161
     0.31949
     0.42804
     0.41448
     0.44161
     0.34663
     0.37377
     0.37377
     0.29235
     0.34663
     0.29235
     0.26521
     0.11595
     0.27878
     0.25164
     0.17023
     0.17023
     0.14309
     0.21094
     0.18380
     0.21094
     0.26521
     0.33306
     0.40091
     0.40091
     0.41448
     0.56374
     0.45518
     0.41448
     0.52303
     0.59088
     0.49589
     0.48232
     0.37377
     0.37377
     0.31949
     0.27878
     0.22451
     0.12952
     0.11595
     0.11595
    -0.04688
    -0.03331
    -0.08759
    -0.26399
    -0.26399
    -0.22328
    -0.22328
    -0.39968
    -0.41325
    -0.38611
    -0.39968
    -0.39968
    -0.38611
    -0.54894
    -0.58965
    -0.54894
    -0.58965
    -0.42682
    -0.39968
    -0.46752
    -0.44038
    -0.38611
    -0.33183
    -0.26399
    -0.33183
    -0.27755
    -0.29112
    -0.22328
    -0.18257
    -0.33183
    -0.27755
    -0.19614
    -0.22328
    -0.16900
    -0.14186
    -0.22328
    -0.18257
    -0.10115
    -0.11472
    -0.10115
    -0.08759
    -0.07402
    -0.04688
     0.03454
     0.07525
     0.02097
     0.10238
     0.14309
     0.03454
     0.07525
     0.00740
     0.02097
     0.11595
     0.11595
     0.10238
     0.07525
     0.08881
     0.00740
     0.06168
     0.11595
     0.11595
     0.15666
     0.14309
     0.08881
     0.02097
     0.08881
     0.21094
     0.19737
     0.08881
     0.10238
     0.07525
     0.07525
     0.11595
     0.06168
     0.08881
     0.08881
     0.11595
     0.00740
     0.07525
     0.07525
     0.02097
    -0.03331
     0.10238
     0.11595
     0.10238
     0.12952
     0.03454
     0.08881
     0.17023
     0.10238
     0.07525
     0.10238
     0.04811
     0.10238
     0.14309
     0.07525
     0.06168
     0.08881
     0.08881
     0.15666
     0.08881
     0.07525
     0.04811
     0.08881
     0.11595
     0.14309
     0.04811
    -0.00617
     0.03454
     0.10238
    -0.00617
    -0.04688
    -0.11472
    -0.12829
    -0.07402
    -0.04688
    -0.18257
    -0.15543
    -0.15543
    -0.15543
    -0.15543
    -0.20971
    -0.20971
    -0.12829
    -0.06045
    -0.04688
    -0.07402
    -0.06045
    -0.04688
    -0.06045
    -0.18257
    -0.07402
    -0.04688
    -0.25042
    -0.18257
    -0.22328
    -0.22328
    -0.25042
    -0.01974
    -0.14186
    -0.08759
    -0.15543
    -0.15543
    -0.03331
    -0.10115
    -0.00617
    -0.06045
     0.12952
     0.26521
     0.29235
     0.37377
     0.50946
     0.69943
     0.84869
     0.76728
     0.40091
     0.23808
     0.41448
     0.42804
     0.40091
     0.36020
     0.42804
     0.26521
     0.11595
     0.12952
     0.00740
    -0.10115
    -0.26399
    -0.34540
    -0.33183
    -0.15543
    -0.29112
    -0.33183
    -0.22328
    -0.03331
    -0.18257
    -0.14186
    -0.07402
     0.07525
    -0.03331
     0.03454
     0.25164
     0.33306
     0.23808
     0.25164
     0.21094
     0.23808
     0.25164
     0.36020
     0.41448
     0.48232
     0.48232
     0.49589
     0.40091
     0.42804
     0.27878
     0.38734
     0.40091
     0.37377
     0.37377
     0.42804
     0.37377
     0.22451
     0.15666
     0.03454
    -0.04688
    -0.15543
    -0.19614
    -0.20971
    -0.38611
    -0.50823
    -0.50823
    -0.67106
    -0.77962
    -0.88817
    -0.94245
    -0.90174
    -0.90174
    -1.11885
    -1.21383
    -1.13241
    -1.28168
    -1.28168
    -1.28168
    -1.22740
    -1.37666
    -1.39023
    -1.47165
    -1.48521
    -1.30881
    -1.43094
    -1.53949
    -1.52592
    -1.49878
    -1.47165
    -1.48521
    -1.44451
    -1.43094
    -1.40380
    -1.30881
    -1.28168
    -1.21383
    -1.13241
    -1.20026
    -1.34952
    -1.09171
    -1.03743
    -1.10528
    -1.07814
    -1.11885
    -1.10528
    -1.10528
    -1.03743
    -0.91531
    -0.75248
    -0.95601
    -1.02386
    -1.05100
    -0.96958
    -0.95601
    -0.98315
    -0.94245
    -0.86103
    -0.98315
    -0.96958
    -0.95601
    -0.95601
    -1.06457
    -1.09171
    -1.05100
    -1.05100
    -0.96958
    -0.95601
    -0.99672
    -1.11885
    -1.17312
    -1.56663
    -1.48521
    -0.91531
    -1.10528
    -1.37666
    -1.21383
    -1.25454
    -1.49878
    -1.41737
    -1.29525
    -1.13241
    -1.83801
    -1.59377
    -0.91531
    -1.36309
    -1.24097
    -1.33595
    -1.29525
    -1.17312
    -1.15955
    -1.17312
    -1.09171
    -1.05100
    -1.01029
    -1.02386
    -1.07814
    -0.98315
    -0.95601
    -0.95601
    -0.91531
    -0.86103
    -0.82032
    -0.86103
    -0.91531
    -0.79318
    -0.76605
    -0.69820
    -0.72534
    -0.65749
    -0.58965
    -0.65749
    -0.64392
    -0.54894
    -0.52180
    -0.48109
    -0.45395
    -0.50823
    -0.46752
    -0.41325
    -0.53537
    -0.48109
    -0.41325
    -0.45395
    -0.41325
    -0.48109
    -0.53537
    -0.60322
    -0.67106
    -0.61678
    -0.69820
    -0.57608
    -0.65749
    -0.65749
    -0.61678
    -0.64392
    -0.73891
    -0.68463
    -0.68463
    -0.73891
    -0.64392
    -0.63035
    -0.67106
    -0.58965
    -0.67106
    -0.64392
    -0.58965
    -0.49466
    -0.56251
    -0.64392
    -0.61678
    -0.54894
    -0.64392
    -0.76605
    -0.64392
    -0.76605
    -0.61678
    -0.52180
    -0.52180
    -0.50823
    -0.46752
    -0.33183
    -0.33183
    -0.29112
    -0.45395
    -0.50823
    -0.27755
    -0.20971
    -0.22328
     0.00740
    -0.26399
    -0.10115
    -0.35897
    -0.34540
    -0.12829
    -0.37254
    -0.37254
    -0.19614
    -0.23685
    -0.29112
    -0.23685
    -0.31826
    -0.20971
    -0.25042
    -0.30469
    -0.23685
    -0.19614
    -0.19614
    -0.16900
    -0.04688
    -0.10115
    -0.04688
    -0.14186
    -0.15543
    -0.06045
    -0.07402
    -0.03331
    -0.04688
    -0.14186
    -0.10115
    -0.12829
    -0.19614
    -0.16900
    -0.23685
    -0.29112
    -0.27755
    -0.27755
    -0.37254
    -0.44038
    -0.48109
    -0.52180
    -0.63035
    -0.54894
    -0.50823
    -0.61678
    -0.71177
    -0.65749
    -0.63035
    -0.65749
    -0.65749
    -0.65749
    -0.72534
    -0.67106
    -0.65749
    -0.72534
    -0.61678
    -0.73891
    -0.76605
    -0.60322
    -0.54894
    -0.58965
    -0.53537
    -0.60322
    -0.58965
    -0.64392
    -0.48109
    -0.42682
    -0.45395
    -0.45395
    -0.30469
    -0.23685
    -0.42682
    -0.41325
    -0.38611
    -0.38611
    -0.33183
    -0.33183
    -0.31826
    -0.22328
    -0.27755
    -0.39968
    -0.23685
     0.02097
    -0.16900
    -0.15543
    -0.10115
    -0.12829
    -0.20971
    -0.19614
    -0.18257
     0.04811
    -0.01974
    -0.03331
     0.00740
    -0.06045
    -0.12829
    -0.31826
    -0.38611
    -0.25042
    -0.30469
    -0.38611
    -0.52180
    -0.58965
    -0.68463
    -0.64392
    -0.63035
    -0.54894
    -0.57608
    -0.49466
    -0.52180
    -0.54894
    -0.72534
    -0.82032
    -0.57608
    -0.37254
    -0.33183
    -0.35897
    -0.29112
    -0.23685
    -0.29112
    -0.37254
    -0.27755
    -0.25042
    -0.12829
    -0.12829
    -0.07402
    -0.06045
    -0.07402
    -0.03331
     0.11595
     0.06168
     0.04811
     0.04811
     0.08881
     0.06168
     0.19737
     0.31949
     0.34663
     0.25164
     0.25164
     0.30592
     0.38734
     0.06168
     0.06168
    -0.04688
    -0.23685
    -0.10115
     0.21094
     0.14309
     0.00740
    -0.11472
    -0.23685
    -0.23685
    -0.25042
    -0.30469
    -0.35897
    -0.27755
    -0.19614
    -0.16900
    -0.15543
    -0.16900
    -0.18257
    -0.22328
    -0.12829
    -0.46752
    -0.63035
    -2.05512
    -3.07281
    -1.63448
    -1.18669
    -1.58020
    -1.40380
    -1.18669
    -1.93300
    -1.36309
    -0.92888
    -1.13241
    -1.78374
    -1.34952
    -1.29525
    -1.40380
    -1.34952
    -1.44451
    -0.63035
    -0.33183
    -0.54894
    -0.54894
    -1.55306
    -2.21795
    -2.58432
    -2.35364
    -2.53004
    -3.45275
    -3.12709
    -3.46632
    -3.94124
    -4.37546
    -4.52472
    -5.56955
    -6.16659
    -6.42441
    -6.31585
    -6.26158
    -6.68222
    -6.92647
    -6.88576
    -6.92647
    -6.92647
    -6.92647
    -6.92647
    -6.92647
    -6.92647
    -6.92647
    -6.92647
    -6.84505
    -6.65508
    -6.62795
    -6.56010
    -6.45155
    -6.35656
    -6.45155
    -6.34299
    -6.28872
    -6.26158
    -6.35656
    -6.41084
    -6.28872
    -6.24801
    -6.13945
    -6.11232
    -5.97662
    -6.00376
    -5.99019
    -5.89521
    -5.69167
    -5.63739
    -5.50170
    -5.50170
    -5.37958
    -5.35244
    -5.20318
    -5.06749
    -5.08106
    -5.27102
    -4.95893
    -4.75539
    -4.86395
    -4.94536
    -4.63327
    -4.36189
    -4.40260
    -4.41616
    -4.26690
    -4.09050
    -4.04980
    -3.90053
    -3.75127
    -3.54773
    -3.45275
    -3.56130
    -3.37134
    -2.99140
    -3.01854
    -3.07281
    -2.99140
    -2.80143
    -2.47577
    -2.51647
    -2.74715
    -2.53004
    -2.28580
    -2.04155
    -1.85158
    -1.75660
    -1.81088
    -1.98728
    -1.96014
    -2.05512
    -2.35364
    -2.85570
    -2.92355
    -2.84214
    -2.88284
    -2.70644
    -2.53004
    -2.44863
    -2.53004
    -2.61146
    -2.61146
    -2.63860
    -2.58432
    -2.43506
    -2.16368
    -1.63448
    -1.02386
    -0.75248
    -0.68463
    -0.63035
    -0.45395
    -0.14186
    -0.10115
    -0.12829
    -0.04688
     1.14721
     0.29235
     0.68586
     1.05223
     0.63158
     0.10238
    -0.18257
    -0.71177
    -1.75660
    -2.27223
    -2.67931
    -2.66574
    -2.66574
    -3.08638
    -3.61558
    -4.03623
    -4.28047
    -4.72826
    -4.97250
    -4.91823
    -4.74183
    -4.26690
    -3.92767
    -3.41204
    -2.95069
    -2.42149
    -2.02798
    -1.64804
    -1.44451
    -1.29525
    -1.20026
    -1.11885
    -0.95601
    -1.01029
    -1.03743
    -0.95601
    -1.01029
    -1.01029
    -1.13241
    -0.99672
    -1.09171
    -1.02386
    -1.13241
    -1.18669
    -1.14598
    -1.13241
    -1.21383
    -1.14598
    -1.11885
    -1.14598
    -1.13241
    -1.13241
    -1.17312
    -1.13241
    -1.22740
    -1.06457
    -1.06457
    -1.07814
    -1.05100
    -1.06457
    -1.03743
    -0.98315
    -1.07814
    -1.02386
    -0.94245
    -0.96958
    -1.05100
    -1.03743
    -0.92888
    -0.86103
    -1.09171
    -0.96958
    -0.84746
    -0.86103
    -0.88817
    -0.86103
    -0.82032
    -0.80675
    -0.87460
    -0.76605
    -0.71177
    -0.73891
    -0.58965
    -0.54894
    -0.54894
    -0.57608
    -0.60322
    -0.53537
    -0.38611
    -0.42682
    -0.44038
    -0.49466
    -0.42682
    -0.44038
    -0.45395
    -0.41325
    -0.41325
    -0.34540
    -0.38611
    -0.37254
    -0.46752
    -0.44038
    -0.39968
    -0.49466
    -0.46752
    -0.41325
    -0.45395
    -0.38611
    -0.49466
    -0.46752
    -0.48109
    -0.48109
    -0.65749
    -0.67106
    -0.20971
    -0.79318
    -0.67106
    -0.56251
    -0.57608
    -0.68463
    -0.58965
    -0.64392
    -0.69820
    -0.68463
    -0.72534
    -0.72534
    -0.79318
    -0.72534
    -0.82032
    -0.76605
    -0.72534
    -0.71177
    -0.79318
    -0.87460
    -0.88817
    -0.90174
    -0.79318
    -0.60322
    -0.73891
    -0.88817
    -1.07814
    -1.09171
    -0.83389
    -0.76605
    -0.79318
    -0.80675
    -0.96958
    -0.90174
    -0.86103
    -0.67106
    -0.80675
    -0.82032
    -0.69820
    -0.57608
    -0.68463
    -0.65749
    -0.67106
    -0.58965
    -0.56251
    -0.57608
    -0.77962
    -0.46752
    -0.35897
    -0.48109
    -0.48109
    -0.42682
    -0.52180
    -0.58965
    -0.57608
    -0.50823
    -0.30469
    -0.35897
    -0.38611
    -0.10115
    -0.12829
    -0.14186
    -0.03331
    -0.04688
     0.06168
     0.10238
     0.11595
     0.15666
     0.10238
     0.22451
     0.27878
     0.17023
     0.25164
     0.29235
     0.34663
     0.34663
     0.31949
     0.18380
     0.08881
     0.15666
     0.26521
     0.31949
     0.37377
     0.25164
     0.14309
     0.14309
     0.04811
    -0.26399
    -0.50823
    -0.96958
    -1.93300
    -3.52060
    -4.48401
    -3.85983
    -2.85570
    -2.72001
    -2.50291
    -2.59789
    -2.99140
    -3.20850
    -3.58844
    -3.42561
    -2.81500
    -2.21795
    -1.68875
    -0.98315
    -0.86103
    -0.99672
    -0.65749
    -0.14186
     0.33306
     0.48232
     0.37377
     0.41448
     0.31949
     0.04811
    -0.06045
     0.07525
     0.21094
     0.44161
     1.01152
     1.41860
     1.50001
     1.64927
     1.50001
     1.51358
     1.39146
     1.05223
     1.45930
     1.48644
     0.99795
     0.97081
     0.68586
     0.50946
     0.21094
    -0.06045
    -0.12829
    -0.34540
    -0.52180
    -0.56251
    -0.54894
    -0.44038
    -0.54894
    -0.67106
    -0.65749
    -0.45395
    -0.35897
    -0.27755
    -0.07402
     0.06168
     0.07525
     0.21094
     0.34663
     0.63158
     0.50946
     0.59088
     0.72657
     0.69943
     0.75371
     0.80798
     0.63158
     0.60444
     0.78084
     0.74014
     0.69943
     0.68586
     0.65872
     0.57731
     0.59088
     0.74014
     0.67229
     0.60444
     0.63158
     0.56374
     0.60444
     0.56374
     0.55017
     0.63158
     0.56374
     0.67229
     0.64515
     0.76728
     0.63158
     0.55017
     0.57731
     0.63158
     0.65872
     0.60444
     0.64515
     0.60444
     0.56374
     0.55017
     0.55017
     0.52303
     0.42804
     0.41448
     0.41448
     0.34663
     0.37377
     0.42804
     0.23808
     0.36020
     0.34663
     0.34663
     0.21094
     0.12952
     0.26521
     0.29235
     0.30592
     0.23808
     0.36020
     0.33306
     0.27878
     0.34663
     0.49589
     0.75371
     0.84869
     1.01152
     1.21506
     1.18792
     1.26934
     1.14721
     1.29647
     1.41860
     1.52715
     1.48644
     1.22863
     1.25577
     1.22863
     0.94367
     0.79441
     0.59088
     0.44161
     0.27878
     0.25164
     0.14309
    -0.06045
    -0.34540
    -0.46752
    -0.38611
    -0.44038
    -0.42682
    -0.46752
    -0.50823
    -0.33183
    -0.45395
    -0.37254
    -0.46752
    -0.52180
    -0.49466
    -0.29112
    -0.31826
    -0.44038
    -0.41325
    -0.42682
    -0.46752
    -0.35897
    -0.37254
    -0.39968
    -0.42682
    -0.39968
    -0.27755
    -0.30469
    -0.27755
    -0.34540
    -0.38611
    -0.33183
    -0.19614
    -0.33183
    -0.20971
    -0.20971
    -0.18257
    -0.18257
    -0.20971
    -0.18257
    -0.14186
    -0.20971
    -0.20971
    -0.22328
     0.04811
    -0.03331
    -0.11472
    -0.15543
    -0.08759
    -0.00617
     0.29235
     0.53660
     0.42804
     0.08881
     0.08881
     0.31949
     0.40091
     0.41448
     0.50946
     0.61801
     0.64515
     0.76728
     0.61801
     0.46875
     0.64515
     0.83512
     0.69943
     0.69943
     0.72657
     0.95724
     1.01152
     0.83512
     0.90297
     1.16078
     1.41860
     1.51358
     1.35075
     1.06580
     0.97081
     0.91654
     1.02509
     1.25577
     0.97081
     0.82155
     0.80798
     0.79441
     0.63158
    -0.16900
    -0.26399
    -0.35897
    -0.67106
    -1.25454
    -1.78374
    -2.10940
    -2.53004
    -2.76072
    -2.63860
    -2.50291
    -2.69287
    -3.16780
    -3.14066
    -2.57075
    -2.74715
    -3.20850
    -3.37134
    -2.80143
    -1.83801
    -1.40380
    -0.75248
    -0.12829
     0.19737
     0.45518
     0.59088
     0.74014
     1.22863
     1.43217
     1.68998
     1.75783
     2.19204
     2.32773
     2.24632
     2.11063
     1.96137
     1.81210
     1.60857
     1.59500
     1.09294
     0.75371
     0.29235
     0.04811
     0.04811
    -0.19614
    -0.19614
    -0.31826
    -0.38611
    -0.77962
    -1.07814
    -1.33595
    -0.95601
    -0.67106
    -0.58965
    -0.49466
    -0.63035
    -0.63035
    -0.61678
    -0.52180
    -0.38611
    -0.29112
    -0.10115
    -0.14186
    -0.25042
    -0.16900
    -0.27755
    -0.22328
    -0.29112
    -0.26399
    -0.27755
    -0.33183
    -0.25042
    -0.22328
    -0.33183
    -0.39968
    -0.23685
    -0.23685
    -0.26399
    -0.23685
    -0.34540
    -0.37254
    -0.19614
    -0.06045
    -0.07402
    -0.19614
    -0.07402
     0.07525
     0.12952
     0.04811
     0.04811
     0.12952
     0.45518
     0.42804
     0.63158
     0.74014
     0.57731
     0.63158
     0.71300
     0.94367
     1.07937
     0.99795
     0.98438
     0.83512
     0.71300
     0.94367
     1.09294
     0.83512
     0.76728
     0.88940
     0.63158
     0.53660
     0.41448
     0.19737
     0.06168
    -0.01974
    -0.10115
    -0.31826
    -0.39968
    -0.57608
    -0.87460
    -0.88817
    -0.76605
    -1.06457
    -1.37666
    -1.39023
    -1.32238
    -1.41737
    -1.52592
    -1.33595
    -1.18669
    -1.36309
    -1.55306
    -1.67518
    -1.67518
    -1.79731
    -1.89229
    -1.41737
    -1.28168
    -0.98315
    -0.99672
    -0.91531
    -0.99672
    -0.95601
    -0.69820
    -0.64392
    -0.44038
    -0.27755
    -0.20971
     0.04811
     0.27878
     0.48232
     0.61801
     0.57731
     0.45518
     0.31949
     0.29235
     0.31949
     0.57731
     0.64515
     0.52303
     0.36020
     0.40091
     0.50946
     0.53660
     0.61801
     0.57731
     0.53660
     0.67229
     0.76728
     0.71300
     0.71300
     0.69943
     0.76728
     0.97081
     0.90297
     0.98438
     0.79441
     0.72657
     0.72657
     0.74014
     0.72657
     0.74014
     0.71300
     0.59088
     0.56374
     0.55017
     0.44161
     0.42804
     0.45518
     0.44161
     0.27878
     0.15666
     0.11595
     0.18380
     0.22451
     0.10238
     0.19737
     0.11595
     0.17023
     0.12952
     0.29235
     0.11595
    -0.10115
     0.04811
     0.04811
     0.12952
     0.03454
     0.22451
     0.25164
     0.15666
     0.12952
     0.00740
    -0.01974
    -0.22328
     0.00740
    -0.01974
     0.03454
     0.17023
     0.37377
     0.41448
     0.27878
     0.50946
     0.67229
     0.95724
     1.35075
     1.52715
     1.82567
     2.20561
     2.97906
     3.92890
     4.83804
     6.18139
     6.96841
     6.96841
     6.96841
     6.96841
     2.96549
    -0.77962
    -2.20438
     0.26521
     2.77552
     1.86638
     0.42804
    -1.40380
    -3.53417
    -5.35244
    -6.79078
    -6.92647
    -6.92647
    -6.92647
    -6.62795
    -5.80022
    -4.79610
    -3.81912
    -2.82857
    -2.05512
    -1.37666
    -0.86103
    -0.46752
    -0.20971
    -0.04688
    -0.04688
     0.06168
     0.30592
     0.26521
     0.21094
     0.21094
     0.21094
     0.15666
     0.07525
     0.12952
     0.00740
    -0.04688
    -0.07402
    -0.06045
    -0.01974
    -0.07402
    -0.14186
    -0.18257
    -0.10115
    -0.01974
    -0.04688
    -0.12829
    -0.10115
    -0.04688
    -0.14186
     0.06168
     0.08881
    -0.00617
    -0.08759
    -0.07402
     0.53660
     0.46875
     0.31949
     0.23808
     0.38734
     0.45518
     0.50946
     0.64515
     0.69943
     0.64515
     0.64515
     0.78084
     0.94367
     0.87583
     0.83512
     0.80798
     0.91654
     0.84869
     0.86226
     0.86226
     0.72657
     0.79441
     0.90297
     0.84869
     0.83512
     0.84869
     0.69943
     0.69943
     0.76728
     0.74014
     0.72657
     0.69943
     0.67229
     0.72657
     0.69943
     0.63158
     0.65872
     0.68586
     0.64515
     0.60444
     0.60444
     0.56374
     0.57731
     0.53660
     0.63158
     0.61801
     0.63158
     0.67229
     0.63158
     0.71300
     0.61801
     0.49589
     0.53660
     0.61801
     0.72657
     0.61801
     0.65872
     0.55017
     0.61801
     0.52303
     0.60444
     0.60444
     0.45518
     0.44161
     0.46875
     0.56374
     0.48232
     0.31949
     0.34663
     0.40091
     0.38734
     0.38734
     0.41448
     0.41448
     0.29235
     0.18380
     0.22451
     0.38734
     0.30592
     0.17023
     0.25164
     0.41448
     0.44161
     0.18380
     0.40091
     0.45518
     0.50946
     0.37377
     0.26521
     0.41448
     0.29235
     0.41448
     0.45518
     0.57731
     0.50946
     0.45518
     0.37377
     0.48232
     0.34663
     0.29235
     0.21094
     0.37377
     0.40091
     0.50946
     0.45518
     0.42804
     0.37377
     0.34663
     0.37377
     0.49589
     0.50946
     0.40091
     0.48232
     0.45518
     0.45518
     0.50946
     0.60444
     0.50946
     0.56374
     0.60444
     0.61801
     0.63158
     0.50946
     0.69943
     0.80798
     0.98438
     1.09294
     0.75371
     0.71300
     0.61801
     0.61801
     0.49589
     0.22451
     0.07525
     0.04811
     0.02097
    -0.20971
    -0.20971
     0.30592
     1.89352
     4.30884
     6.47991
     6.96841
     6.96841
     6.96841
     6.96841
     6.53419
     3.71179
     1.48644
    -1.87872
    -2.04155
     1.75783
     3.52183
     2.46343
    -0.08759
    -4.29404
    -6.92647
    -6.92647
    -6.92647
    -6.92647
    -6.92647
    -6.92647
    -5.85450
    -4.13121
    -2.39435
    -0.95601
     0.31949
     1.16078
     1.89352
     2.27346
     2.55841
     2.55841
     2.44986
     2.21918
     2.11063
     1.98850
     1.71712
     1.41860
     1.14721
     0.99795
     0.74014
     0.68586
     0.61801
     0.55017
     0.52303
     0.41448
     0.50946
     0.46875
     0.50946
     0.44161
     0.29235
     0.38734
     0.29235
     0.30592
     0.17023
     0.19737
     0.17023
     0.25164
     0.25164
     0.23808
     0.17023
     0.07525
     0.12952
     0.11595
     0.02097
     0.03454
     0.06168
     0.17023
     0.26521
     0.18380
     0.31949
     0.27878
     0.33306
     0.37377
     0.44161
     0.49589
     0.49589
     0.55017
     0.64515
     0.76728
     0.74014
     0.87583
     0.75371
     1.02509
     1.03866
     0.90297
     0.94367
     0.98438
     1.07937
     1.06580
     0.98438
     0.95724
     1.05223
     1.02509
     0.98438
     0.94367
     0.87583
     0.86226
     0.67229
     0.72657
     0.78084
     0.69943
     0.60444
     0.50946
     0.56374
     0.52303
     0.49589
     0.41448
     0.41448
     0.31949
     0.30592
     0.31949
     0.22451
     0.25164
     0.22451
     0.19737
     0.23808
     0.21094
     0.19737
     0.17023
     0.08881
     0.04811
     0.06168
     0.11595
     0.14309
     0.12952
     0.11595
     0.19737
     0.10238
     0.19737
     0.12952
     0.04811
     0.19737
     0.14309
     0.22451
     0.27878
     0.22451
     0.12952
     0.12952
     0.17023
     0.23808
     0.18380
     0.12952
     0.18380
     0.18380
     0.10238
     0.03454
    -0.03331
     0.08881
     0.08881
    -0.01974
     0.11595
     0.14309
     0.04811
    -0.01974
    -0.00617
     0.08881
     0.19737
     0.18380
     0.14309
     0.14309
     0.18380
     0.22451
     0.21094
     0.22451
     0.34663
     0.30592
     0.33306
     0.38734
     0.45518
     0.30592
     0.29235
     0.31949
     0.38734
     0.42804
     0.46875
     0.49589
     0.41448
     0.48232
     0.37377
     0.38734
     0.45518
     0.46875
     0.46875
     0.42804
     0.55017
     0.60444
     0.59088
     0.67229
     0.68586
     0.72657
     0.79441
     0.83512
     0.93011
     1.12007
     1.10651
     0.99795
     1.07937
     0.98438
     0.72657
     0.55017
     0.41448
     0.25164
     0.06168
    -0.20971
    -0.23685
    -0.10115
    -0.18257
     0.19737
     0.75371
     1.56786
     4.24099
     6.96841
     6.96841
     6.96841
     6.96841
     5.66576
     4.41739
     5.27225
     4.62093
     1.40503
     0.36020
     1.21506
     2.68053
     1.97493
    -0.01974
    -3.12709
    -5.92235
    -6.92647
    -6.92647
    -6.92647
    -6.92647
    -6.92647
    -6.22087
    -4.90466
    -3.85983
    -2.92355
    -2.01441
    -1.36309
    -0.82032
    -0.41325
    -0.20971
     0.10238
     0.21094
     0.36020
     0.56374
     0.71300
     0.64515
     0.53660
     0.65872
     0.79441
     0.86226
     0.86226
     0.76728
     0.72657
     0.69943
     0.63158
     0.68586
     0.65872
     0.52303
     0.49589
     0.38734
     0.37377
     0.26521
     0.14309
     0.10238
     0.04811
     0.03454
    -0.00617
    -0.06045
    -0.07402
    -0.04688
     0.12952
    -0.04688
    -0.19614
    -0.15543
     0.04811
    -0.04688
     0.04811
     0.03454
    -0.04688
    -0.14186
    -0.15543
    -0.23685
    -0.37254
    -0.68463
    -0.42682
    -0.23685
    -0.34540
    -0.46752
    -0.52180
    -0.50823
    -0.48109
    -0.41325
    -0.31826
    -0.22328
    -0.16900
    -0.07402
     0.07525
     0.19737
     0.31949
     0.38734
     0.46875
     0.63158
     0.65872
     0.75371
     0.65872
     0.65872
     0.72657
     0.68586
     0.71300
     0.83512
     0.71300
     0.49589
     0.56374
     0.69943
     0.55017
     0.49589
     0.55017
     0.36020
     0.36020
     0.36020
     0.31949
     0.33306
     0.29235
     0.22451
     0.19737
     0.34663
     0.31949
     0.25164
     0.26521
     0.21094
     0.22451
     0.37377
     0.34663
     0.42804
     0.50946
     0.49589
     0.56374
     0.61801
     0.57731
     0.59088
     0.61801
     0.76728
     0.79441
     0.76728
     0.87583
     0.84869
     0.86226
     0.86226
     0.86226
     0.83512
     0.98438
     0.94367
     0.97081
     0.90297
     0.94367
     0.93011
     0.90297
     0.99795
     1.09294
     1.12007
     1.01152
     1.14721
     1.18792
     1.12007
     1.20149
     1.06580
     1.17435
     1.12007
     1.21506
     1.24220
     1.20149
     1.21506
     1.21506
     1.14721
     1.31004
     1.26934
     1.12007
     1.26934
     1.21506
     1.21506
     1.10651
     1.05223
     0.99795
     1.13364
     1.17435
     1.12007
     1.09294
     1.10651
     1.06580
     1.07937
     1.13364
     1.21506
     1.22863
     1.24220
     1.47287
     1.67641
     1.98850
     2.12420
     2.17847
     2.19204
     2.25989
     2.34130
     2.59912
     3.12832
     3.64395
     4.22742
     4.72949
     5.15013
     4.78376
     4.24099
     4.43096
     4.93302
     5.88287
     6.46634
     6.11354
     3.88819
     1.01152
    -0.84746
    -1.34952
    -0.96958
    -0.63035
    -0.94245
    -1.41737
    -2.46220
    -3.79198
    -4.36189
    -4.85038
    -5.06749
    -4.78253
    -4.18549
    -3.46632
    -2.63860
    -1.85158
    -1.14598
    -0.57608
    -0.15543
     0.18380
     0.42804
     0.52303
     0.69943
     0.68586
     0.56374
     0.49589
     0.44161
     0.45518
     0.37377
     0.26521
     0.18380
     0.12952
     0.26521
     0.23808
     0.22451
     0.19737
     0.15666
     0.15666
     0.23808
     0.21094
     0.04811
     0.00740
    -0.03331
     0.02097
    -0.03331
    -0.10115
    -0.11472
    -0.07402
     0.06168
     0.03454
     0.06168
    -0.07402
    -0.07402
    -0.04688
    -0.04688
     0.10238
     0.11595
     0.12952
     0.19737
     0.14309
     0.17023
     0.10238
     0.14309
     0.14309
     0.07525
    -0.00617
     0.00740
    -0.01974
    -0.14186
    -0.22328
    -0.29112
    -0.18257
    -0.19614
    -0.27755
    -0.34540
    -0.41325
    -0.46752
    -0.53537
    -0.48109
    -0.56251
    -0.53537
    -0.45395
    -0.35897
    -0.37254
    -0.41325
    -0.50823
    -0.46752
    -0.27755
    -0.18257
    -0.18257
    -0.23685
    -0.10115
     0.02097
     0.12952
     0.08881
     0.07525
     0.25164
     0.29235
     0.31949
     0.45518
     0.69943
     0.72657
     0.44161
     0.65872
     0.76728
     0.71300
     0.88940
     0.78084
     0.90297
     0.88940
     0.83512
     0.79441
     0.84869
     0.90297
     0.87583
     0.94367
     0.80798
     0.83512
     0.91654
     0.88940
     1.05223
     0.93011
     0.87583
     0.87583
     0.94367
     1.01152
     0.93011
     0.95724
     0.98438
     1.01152
     1.10651
     1.12007
     1.12007
     1.13364
     1.14721
     1.02509
     1.22863
     1.35075
     1.31004
     1.26934
     1.41860
     1.43217
     1.47287
     1.60857
     1.52715
     1.56786
     1.59500
     1.55429
     1.55429
     1.51358
     1.45930
     1.28291
     1.40503
     1.44574
     1.35075
     1.29647
     1.16078
     1.14721
     1.09294
     1.07937
     1.06580
     1.10651
     1.18792
     1.22863
     1.25577
     1.40503
     1.58143
     1.55429
     1.43217
     1.44574
     1.40503
     1.41860
     1.55429
     1.58143
     1.74426
     2.21918
     3.00620
     4.02389
     4.67521
     5.62505
     6.53419
     6.50705
     4.64807
     2.68053
     1.51358
     0.97081
    -0.15543
    -0.22328
     0.55017
     1.81210
     1.43217
    -0.18257
    -1.97371
    -3.49346
    -4.59256
    -5.16247
    -4.86395
    -4.09050
    -3.24921
    -2.29937
    -1.51235
    -0.65749
    -0.10115
     0.23808
     0.61801
     0.67229
     0.71300
     0.82155
     0.91654
     0.93011
     0.99795
     0.94367
     0.88940
     0.93011
     0.79441
     0.65872
     0.56374
     0.61801
     0.61801
     0.56374
     0.56374
     0.50946
     0.46875
     0.42804
     0.44161
     0.41448
     0.41448
     0.48232
     0.37377
     0.41448
     0.42804
     0.40091
     0.27878
     0.26521
     0.40091
     0.37377
     0.42804
     0.33306
     0.26521
     0.29235
     0.22451
     0.31949
     0.30592
     0.26521
     0.27878
     0.30592
     0.29235
     0.33306
     0.25164
     0.21094
     0.30592
     0.31949
     0.25164
     0.19737
     0.26521
     0.29235
     0.26521
     0.31949
     0.34663
     0.36020
     0.36020
     0.26521
     0.18380
     0.23808
     0.23808
     0.18380
     0.31949
     0.29235
     0.26521
     0.18380
     0.23808
     0.23808
     0.00740
     0.06168
     0.14309
     0.15666
     0.22451
     0.23808
     0.19737
     0.17023
     0.15666
     0.14309
     0.30592
     0.34663
     0.22451
     0.26521
     0.26521
     0.33306
     0.30592
     0.37377
     0.33306
     0.29235
     0.40091
     0.33306
     0.31949
     0.40091
     0.34663
     0.29235
     0.31949
     0.37377
     0.34663
     0.34663
     0.36020
     0.38734
     0.38734
     0.37377
     0.40091
     0.40091
     0.42804
     0.36020
     0.40091
     0.38734
     0.38734
     0.36020
     0.34663
     0.41448
     0.40091
     0.42804
     0.52303
     0.34663
     0.38734
     0.31949
     0.30592
     0.29235
     0.41448
     0.36020
     0.37377
     0.21094
     0.57731
     0.42804
     0.29235
     0.29235
     0.42804
     0.34663
     0.19737
     0.37377
     0.36020
     0.30592
     0.29235
     0.26521
     0.40091
     0.34663
     0.36020
     0.26521
     0.30592
     0.23808
     0.17023
     0.30592
     0.41448
     0.41448
     0.41448
     0.52303
     0.49589
     0.65872
     0.67229
     0.74014
     0.72657
     0.63158
     0.71300
     0.65872
     0.52303
     0.34663
     0.10238
    -0.23685
    -0.52180
    -0.90174
    -1.26811
    -1.51235
    -1.44451
    -0.53537
     0.97081
     3.19616
     4.97373
     6.52062
     6.96841
     6.96841
     6.96841
     6.96841
     6.96841
     6.96841
     6.96841
     6.60204
     1.66284
     2.25989
     2.39558
     2.88407
     2.61269
     0.74014
    -2.35364
    -5.71881
    -6.92647
    -6.92647
    -6.92647
    -6.92647
    -6.92647
    -6.92647
    -6.92647
    -5.90878
    -4.63327
    -3.58844
    -2.59789
    -1.90586
    -1.45808
    -1.11885
    -0.83389
    -0.56251
    -0.37254
    -0.25042
    -0.12829
    -0.01974
     0.08881
     0.10238
     0.07525
     0.33306
     0.21094
     0.29235
     0.42804
     0.49589
     0.49589
     0.55017
     0.59088
     0.67229
     0.69943
     0.72657
     0.71300
     0.69943
     0.60444
     0.60444
     0.64515
     0.67229
     0.63158
     0.55017
     0.34663
     0.14309
     0.30592
     0.36020
     0.15666
    -0.01974
    -0.01974
    -0.14186
    -0.29112
    -0.19614
    -0.23685
    -0.25042
    -0.29112
    -0.27755
    -0.27755
    -0.18257
    -0.03331
    -0.14186
    -0.08759
    -0.20971
    -0.19614
    -0.35897
    -0.37254
    -0.35897
    -0.41325
    -0.64392
    -0.42682
    -0.23685
    -0.22328
    -0.27755
    -0.19614
    -0.27755
    -0.31826
    -0.29112
    -0.07402
     0.08881
     0.33306
     0.45518
     0.59088
     0.75371
     0.87583
     0.88940
     0.95724
     1.03866
     0.97081
     1.22863
     1.22863
     1.09294
     1.01152
     1.05223
     1.07937
     1.06580
     0.98438
     0.90297
     0.91654
     0.90297
     0.83512
     0.74014
     0.71300
     0.63158
     0.63158
     0.61801
     0.63158
     0.50946
     0.60444
     0.56374
     0.06168
     0.36020
     0.40091
     0.44161
     0.41448
     0.48232
     0.52303
     0.15666
     0.06168
     0.06168
     0.25164
     0.45518
     0.40091
     0.14309
     0.18380
     0.07525
     0.11595
     0.21094
     0.36020
     0.33306
     0.21094
     0.22451
     0.18380
     0.19737
     0.26521
     0.37377
     0.29235
     0.30592
     0.37377
     0.38734
     0.42804
     0.34663
     0.44161
     0.55017
     0.50946
     0.37377
     0.34663
     0.40091
     0.45518
     0.52303
     0.49589
     0.55017
     0.46875
     0.41448
     0.33306
     0.42804
     0.40091
     0.42804
     0.44161
     0.38734
     0.37377
     0.41448
     0.37377
     0.49589
     0.61801
     0.78084
     0.84869
     1.03866
     1.18792
     1.58143
     1.81210
     1.98850
     1.92066
     1.94780
     2.00207
     1.98850
     1.82567
     1.94780
     1.92066
     1.89352
     1.89352
     2.05635
     2.12420
     2.12420
     2.15133
     1.93423
     1.68998
     2.12420
     3.03333
     3.95604
     3.87462
     2.35487
     1.28291
     1.33718
     3.12832
     4.90589
     5.54364
     3.49469
     0.44161
    -2.20438
    -3.68343
    -1.90586
    -0.61678
    -0.56251
    -1.29525
    -2.48934
    -3.62915
    -4.28047
    -4.66041
    -4.49758
    -4.07693
    -3.65629
    -3.22207
    -2.78786
    -2.21795
    -1.71589
    -1.32238
    -0.95601
    -0.80675
    -0.53537
    -0.19614
    -0.06045
    -0.01974
     0.00740
     0.08881
     0.08881
     0.19737
     0.18380
     0.21094
     0.29235
     0.22451
     0.23808
     0.25164
     0.36020
     0.37377
     0.23808
     0.36020
     0.42804
     0.37377
     0.38734
     0.41448
     0.46875
     0.45518
     0.42804
     0.49589
     0.45518
     0.52303
     0.48232
     0.42804
     0.42804
     0.42804
     0.34663
     0.41448
     0.42804
     0.45518
     0.42804
     0.25164
     0.31949
     0.36020
     0.37377
     0.33306
     0.31949
     0.36020
     0.37377
     0.38734
     0.31949
     0.36020
     0.25164
     0.31949
     0.40091
     0.36020
     0.37377
     0.31949
     0.30592
     0.36020
     0.30592
     0.26521
     0.26521
     0.31949
     0.29235
     0.34663
     0.19737
     0.23808
     0.22451
     0.11595
     0.18380
     0.21094
     0.21094
     0.19737
     0.22451
     0.17023
     0.22451
     0.25164
     0.22451
     0.26521
     0.25164
     0.23808
     0.29235
     0.27878
     0.30592
     0.23808
     0.37377
     0.36020
     0.33306
     0.41448
     0.40091
     0.41448
     0.36020
     0.41448
     0.41448
     0.37377
     0.44161
     0.40091
     0.34663
     0.41448
     0.34663
     0.37377
     0.30592
     0.34663
     0.37377
     0.25164
     0.30592
     0.23808
     0.26521
     0.25164
     0.23808
     0.25164
     0.23808
     0.17023
     0.23808
     0.23808
     0.11595
    -0.01974
    -0.03331
     0.08881
     0.04811
     0.06168
    -0.01974
     0.02097
     0.02097
     0.08881
     0.07525
     0.07525
     0.18380
     0.19737
     0.34663
     0.42804
     0.65872
     0.82155
     1.07937
     1.36432
     1.68998
     1.85281
     2.16490
     2.23275
     2.19204
     2.19204
     2.27346
     2.32773
     2.28703
     2.21918
     2.09706
     1.98850
     1.85281
     1.71712
     1.40503
     1.25577
     1.22863
     1.13364
     1.09294
     1.16078
     1.60857
     2.27346
     3.27758
     4.26813
     5.23155
     5.99142
     6.39850
     5.97785
     3.91533
     0.15666
    -3.20850
    -2.02798
     1.09294
     2.34130
     1.86638
     0.08881
    -2.09583
    -3.94124
    -4.89109
    -5.16247
    -4.91823
    -4.80967
    -4.47044
    -3.65629
    -2.59789
    -1.66161
    -0.96958
    -0.33183
     0.22451
     0.50946
     0.65872
     0.80798
     0.94367
     0.83512
     0.78084
     0.60444
     0.57731
     0.57731
     0.48232
     0.45518
     0.40091
     0.33306
     0.31949
     0.31949
     0.31949
     0.31949
     0.22451
     0.26521
     0.23808
     0.17023
     0.23808
     0.18380
     0.15666
     0.22451
     0.25164
     0.17023
     0.18380
     0.19737
     0.21094
     0.08881
     0.25164
     0.27878
     0.29235
     0.26521
     0.29235
     0.27878
     0.31949
     0.26521
     0.31949
     0.30592
     0.42804
     0.36020
     0.34663
     0.38734
     0.41448
     0.36020
     0.37377
     0.45518
     0.31949
     0.30592
     0.34663
     0.30592
     0.26521
     0.27878
     0.31949
     0.34663
     0.27878
     0.26521
     0.22451
     0.15666
     0.25164
     0.17023
     0.17023
     0.23808
     0.22451
     0.14309
     0.21094
     0.23808
     0.23808
     0.25164
     0.22451
     0.29235
     0.33306
     0.31949
     0.29235
     0.29235
     0.36020
     0.37377
     0.26521
     0.42804
     0.41448
     0.26521
     0.26521
     0.38734
     0.44161
     0.40091
     0.30592
     0.34663
     0.41448
     0.34663
     0.42804
     0.41448
     0.38734
     0.42804
     0.38734
     0.46875
     0.52303
     0.42804
     0.41448
     0.52303
     0.56374
     0.45518
     0.50946
     0.42804
     0.48232
     0.50946
     0.55017
     0.50946
     0.48232
     0.41448
     0.48232
     0.48232
     0.56374
     0.52303
     0.46875
     0.46875
     0.49589
     0.48232
     0.50946
     0.41448
     0.50946
     0.46875
     0.65872
     0.49589
     0.53660
     0.52303
     0.56374
     0.49589
     0.59088
     0.65872
     0.49589
     0.59088
     0.60444
     0.63158
     0.60444
     0.65872
     0.63158
     0.72657
     0.71300
     0.69943
     0.72657
     0.74014
     0.86226
     0.93011
     1.21506
     1.20149
     1.22863
     1.35075
     1.47287
     1.43217
     1.39146
     1.37789
     1.41860
     1.52715
     1.52715
     1.51358
     1.62214
     1.45930
     1.41860
     1.41860
     1.90709
     2.77552
     3.54896
     4.43096
     5.73361
     6.96841
     6.96841
     6.96841
     6.96841
     6.96841
     5.48936
     3.20973
     1.31004
    -0.53537
    -1.11885
    -1.53949
    -1.74303
    -1.77017
    -2.32651
    -3.72413
    -5.48813
    -6.92647
    -6.92647
    -6.92647
    -6.92647
    -6.92647
    -5.33887
    -3.69700
    -2.38078
    -1.33595
    -0.64392
    -0.12829
     0.18380
     0.42804
     0.50946
     0.37377
     0.27878
     0.26521
     0.22451
     0.12952
     0.04811
    -0.03331
     0.04811
     0.06168
     0.06168
     0.04811
     0.00740
     0.03454
     0.00740
     0.06168
     0.19737
     0.15666
     0.17023
     0.25164
     0.29235
     0.30592
     0.36020
     0.36020
     0.36020
     0.44161
     0.42804
     0.48232
     0.45518
     0.46875
     0.40091
     0.46875
     0.57731
     0.53660
     0.45518
     0.42804
     0.55017
     0.42804
     0.48232
     0.41448
     0.40091
     0.38734
     0.45518
     0.44161
     0.48232
     0.34663
     0.34663
     0.33306
     0.40091
     0.45518
     0.27878
     0.29235
     0.30592
     0.31949
     0.23808
     0.26521
     0.27878
     0.29235
     0.29235
     0.33306
     0.26521
     0.31949
     0.22451
     0.22451
     0.26521
     0.36020
     0.31949
     0.27878
     0.22451
     0.26521
     0.30592
     0.31949
     0.31949
     0.23808
     0.27878
     0.22451
     0.31949
     0.21094
     0.22451
     0.17023
     0.23808
     0.31949
     0.23808
     0.23808
     0.21094
     0.17023
     0.17023
     0.19737
     0.21094
     0.23808
     0.19737
     0.18380
     0.23808
     0.21094
     0.14309
     0.11595
     0.06168
     0.27878
     0.18380
     0.08881
     0.17023
     0.11595
     0.14309
     0.14309
     0.06168
     0.08881
     0.08881
     0.11595
     0.08881
     0.08881
     0.07525
    -0.00617
    -0.11472
     0.02097
    -0.00617
    -0.01974
    -0.00617
     0.06168
     0.02097
     0.07525
     0.11595
     0.00740
     0.06168
    -0.03331
     0.10238
     0.07525
     0.06168
     0.15666
     0.06168
     0.08881
     0.18380
     0.14309
     0.03454
     0.06168
     0.06168
     0.04811
    -0.00617
    -0.01974
    -0.01974
    -0.00617
    -0.04688
     0.04811
     0.07525
     0.04811
     0.03454
     0.11595
     0.34663
     0.56374
     0.78084
     1.02509
     1.21506
     1.44574
     1.50001
     1.45930
     1.60857
     1.67641
     1.77140
     1.74426
     1.70355
     1.70355
     1.81210
     1.85281
     1.90709
     1.83924
     1.62214
     1.35075
     0.95724
     0.87583
     1.26934
     2.04278
     2.51770
     2.82980
     3.12832
     2.66696
     2.28703
     2.72124
     4.25456
     5.58435
     5.59792
     5.36724
     4.60736
     2.57198
    -0.00617
    -1.14598
     0.67229
     1.21506
     0.65872
    -0.39968
    -1.63448
    -2.84214
    -3.80555
    -4.57899
    -5.06749
    -5.32530
    -5.16247
    -4.93179
    -4.57899
    -4.18549
    -3.68343
    -3.30349
    -2.96426
    -2.55718
    -2.29937
    -1.98728
    -1.86515
    -1.62091
    -1.39023
    -1.24097
    -1.11885
    -1.11885
    -1.02386
    -0.80675
    -0.75248
    -0.76605
    -0.72534
    -0.71177
    -0.69820
    -0.67106
    -0.63035
    -0.56251
    -0.63035
    -0.50823
    -0.56251
    -0.50823
    -0.49466
    -0.52180
    -0.65749
    -0.48109
    -0.45395
    -0.44038
    -0.39968
    -0.35897
    -0.33183
    -0.35897
    -0.30469
    -0.25042
    -0.16900
    -0.16900
    -0.10115
    -0.12829
    -0.04688
    -0.04688
    -0.06045
     0.00740
     0.02097
    -0.00617
    -0.03331
    -0.00617
     0.08881
     0.02097
     0.03454
     0.06168
     0.10238
     0.08881
     0.06168
     0.11595
     0.12952
     0.11595
     0.15666
     0.18380
     0.22451
     0.23808
     0.23808
     0.25164
     0.22451
     0.23808
     0.22451
     0.27878
     0.37377
     0.42804
     0.44161
     0.45518
     0.41448
     0.41448
     0.46875
     0.49589
     0.60444
     0.67229
     0.69943
     0.69943
     0.83512
     0.83512
     0.86226
     0.90297
     0.82155
     0.82155
     0.79441
     0.69943
     0.78084
     0.67229
     0.63158
     0.60444
     0.55017
     0.50946
     0.34663
     0.19737
     0.03454
    -0.11472
    -0.18257
    -0.22328
    -0.22328
    -0.25042
    -0.20971
    -0.27755
    -0.30469
    -0.33183
    -0.38611
    -0.46752
    -0.37254
    -0.26399
    -0.30469
    -0.33183
    -0.25042
    -0.37254
    -0.53537
    -0.60322
    -0.67106
    -0.80675
    -1.13241
    -0.92888
    -0.71177
    -0.71177
    -0.71177
    -0.84746
    -0.91531
    -0.88817
    -0.77962
    -0.65749
    -0.42682
    -0.29112
    -0.18257
     0.06168
     0.22451
     0.55017
     0.86226
     1.17435
     1.43217
     1.68998
     1.81210
     1.97493
     2.02921
     2.31417
     2.47700
     2.38201
     2.44986
     2.54484
     2.31417
     2.13777
     1.96137
     1.74426
     1.78497
     2.12420
     2.31417
     2.53127
     2.63983
     3.06047
     3.64395
     4.56665
     5.50293
     6.08641
     6.90056
     6.96841
     6.96841
     6.69702
     6.07284
     4.98730
     3.44041
     2.40915
     2.05635
     2.40915
     2.58555
     0.63158
    -1.36309
    -2.97783
    -4.29404
    -5.31173
    -5.85450
    -6.01733
    -5.96305
    -5.71881
    -5.32530
    -4.87752
    -4.36189
    -3.84626
    -3.47989
    -3.00497
    -2.74715
    -2.39435
    -2.21795
    -1.97371
    -1.81088
    -1.68875
    -1.60734
    -1.51235
    -1.32238
    -1.33595
    -1.26811
    -1.25454
    -1.14598
    -0.99672
    -0.95601
    -0.98315
    -0.96958
    -0.98315
    -0.92888
    -0.84746
    -0.77962
    -0.73891
    -0.76605
    -0.69820
    -0.60322
    -0.54894
    -0.58965
    -0.63035
    -0.54894
    -0.45395
    -0.33183
    -0.39968
    -0.34540
    -0.30469
    -0.27755
    -0.25042
    -0.11472
    -0.08759
    -0.10115
    -0.14186
     0.03454
     0.03454
     0.08881
    -0.00617
     0.04811
     0.19737
     0.17023
     0.25164
     0.22451
     0.23808
     0.25164
     0.26521
     0.29235
     0.42804
     0.30592
     0.30592
     0.30592
     0.38734
     0.37377
     0.41448
     0.27878
     0.36020
     0.34663
     0.37377
     0.31949
     0.25164
     0.33306
     0.26521
     0.25164
     0.31949
     0.30592
     0.22451
     0.27878
     0.25164
     0.26521
     0.21094
     0.14309
     0.19737
     0.25164
     0.23808
     0.25164
     0.22451
     0.21094
     0.17023
     0.19737
     0.26521
     0.27878
     0.17023
     0.12952
     0.17023
     0.17023
     0.22451
     0.17023
     0.15666
     0.15666
     0.19737
     0.14309
     0.17023
     0.12952
     0.11595
     0.10238
     0.17023
     0.25164
     0.17023
     0.15666
     0.19737
     0.26521
     0.25164
     0.25164
     0.19737
     0.26521
     0.27878
     0.29235
     0.29235
     0.29235
     0.26521
     0.21094
     0.30592
     0.36020
     0.29235
     0.23808
     0.26521
     0.34663
     0.27878
     0.21094
     0.25164
     0.21094
     0.26521
     0.36020
     0.29235
     0.25164
     0.29235
     0.18380
     0.18380
     0.31949
     0.27878
     0.22451
     0.19737
     0.23808
     0.33306
     0.27878
     0.26521
     0.25164
     0.26521
     0.30592
     0.29235
     0.34663
     0.29235
     0.26521
     0.27878
     0.42804
     0.50946
     0.48232
     0.55017
     0.60444
     0.82155
     0.98438
     1.24220
     1.45930
     1.74426
     1.98850
     2.15133
     2.32773
     2.49057
     2.57198
     2.65340
     2.89764
     2.95192
     2.96549
     3.41327
     3.98318
     4.83804
     5.66576
     6.43921
     6.96841
     6.96841
     6.96841
     6.96841
     5.36724
     2.69410
     2.05635
     2.34130
     2.21918
     2.28703
     1.64927
     0.23808
    -1.34952
    -2.34007
    -3.57487
    -4.67398
    -5.56955
    -5.97662
    -6.15302
    -5.73238
    -5.08106
    -4.25333
    -3.52060
    -2.73358
    -2.08226
    -1.45808
    -1.14598
    -0.96958
    -0.84746
    -0.75248
    -0.75248
    -0.82032
    -0.84746
    -0.94245
    -0.91531
    -0.87460
    -0.86103
    -0.82032
    -0.92888
    -0.94245
    -1.05100
    -0.91531
    -0.76605
    -0.75248
    -0.76605
    -0.76605
    -0.73891
    -0.65749
    -0.58965
    -0.61678
    -0.53537
    -0.53537
    -0.50823
    -0.39968
    -0.42682
    -0.44038
    -0.44038
    -0.41325
    -0.27755
    -0.23685
    -0.20971
    -0.31826
    -0.26399
    -0.26399
    -0.25042
    -0.27755
    -0.20971
    -0.18257
    -0.25042
    -0.22328
    -0.23685
    -0.25042
    -0.35897
    -0.30469
    -0.22328
    -0.14186
    -0.31826
    -0.30469
    -0.29112
    -0.29112
    -0.26399
    -0.26399
    -0.19614
    -0.18257
    -0.22328
    -0.10115
    -0.16900
    -0.18257
    -0.12829
    -0.22328
    -0.07402
    -0.07402
    -0.07402
    -0.11472
    -0.08759
    -0.10115
    -0.03331
    -0.06045
    -0.04688
    -0.11472
    -0.01974
    -0.01974
    -0.00617
    -0.00617
    -0.23685
    -0.39968
    -0.01974
     0.18380
     0.07525
     0.07525
    -0.04688
    -0.22328
    -0.08759
    -0.01974
     0.11595
     0.11595
     0.12952
     0.11595
     0.21094
     0.30592
     0.31949
     0.21094
     0.03454
    -0.10115
    -0.39968
     0.26521
     0.10238
     0.18380
     0.18380
     0.04811
     0.02097
     0.02097
    -0.01974
    -0.04688
     0.00740
     0.08881
     0.10238
     0.15666
     0.11595
     0.23808
     0.34663
     0.29235
     0.34663
     0.33306
     0.29235
     0.29235
     0.29235
     0.41448
     0.42804
     0.41448
     0.34663
     0.52303
     0.65872
     0.76728
     0.79441
     1.03866
     1.20149
     1.40503
     1.60857
     1.81210
     2.11063
     2.16490
     1.89352
     2.05635
     2.16490
     2.34130
     2.36844
     2.43629
     2.36844
     2.30060
     2.20561
     2.21918
     1.98850
     1.58143
     1.58143
     1.89352
     2.24632
     2.73481
     3.35899
     4.02389
     4.63450
     5.23155
     5.78788
     6.30351
     6.16782
     5.51650
     4.09173
     2.87050
     1.59500
     0.84869
     0.61801
     0.18380
    -0.46752
    -1.49878
    -2.63860
    -4.11764
    -5.21675
    -6.05804
    -6.53296
    -6.49225
    -6.31585
    -5.88164
    -4.74183
    -3.87340
    -2.93712
    -2.24509
    -1.59377
    -0.90174
    -0.37254
    -0.04688
     0.21094
     0.52303
     0.56374
     0.65872
     0.57731
     0.53660
     0.37377
     0.26521
     0.06168
    -0.15543
    -0.03331
    -0.23685
    -0.56251
    -0.88817
    -1.05100
    -1.07814
    -1.06457
    -1.26811
    -1.40380
    -1.44451
    -1.62091
    -1.67518
    -1.72946
    -1.67518
    -1.64804
    -1.72946
    -1.83801
    -1.59377
    -1.39023
    -1.37666
    -1.29525
    -1.28168
    -1.10528
    -1.09171
    -1.03743
    -0.90174
    -0.75248
    -0.73891
    -0.72534
    -0.64392
    -0.53537
    -0.61678
    -0.49466
    -0.37254
    -0.42682
    -0.46752
    -0.41325
    -0.27755
    -0.35897
    -0.29112
    -0.31826
    -0.26399
    -0.14186
    -0.10115
    -0.04688
    -0.03331
     0.03454
    -0.04688
     0.00740
     0.21094
     0.42804
     0.45518
     0.46875
     0.49589
     0.34663
     0.41448
     0.42804
     0.48232
     0.50946
     0.56374
     0.61801
     0.61801
     0.71300
     0.65872
     0.55017
     0.69943
     0.68586
     0.83512
     0.86226
     1.20149
     1.16078
     1.26934
     1.24220
     1.24220
     1.20149
     1.26934
     1.26934
     1.13364
     1.06580
     0.95724
     0.78084
     0.42804
     0.17023
     0.19737
     0.18380
     0.00740
    -0.34540
    -0.72534
    -1.07814
    -1.25454
    -1.25454
    -1.01029
    -1.14598
    -1.25454
    -1.13241
    -1.10528
    -1.07814
    -1.02386
    -1.18669
    -1.07814
    -0.86103
    -0.80675
    -0.86103
    -1.07814
    -1.10528
    -1.17312
    -1.18669
    -1.53949
    -1.89229
    -2.36721
    -2.06869
    -1.41737
    -1.20026
    -0.98315
    -0.75248
    -0.60322
    -0.54894
    -0.04688
     0.60444
     1.35075
     2.25989
     3.22330
     4.36312
     5.54364
     6.30351
     6.27638
     6.15425
     6.00499
     6.16782
     6.04570
     6.19496
     5.92358
     5.38081
     4.94659
     4.93302
     4.06459
     2.44986
     1.14721
     0.30592
     0.23808
    -0.18257
    -0.58965
    -1.14598
    -1.78374
    -2.69287
    -3.52060
    -2.77429
    -1.66161
    -1.33595
    -1.17312
    -0.69820
    -0.03331
     0.49589
     0.95724
     1.32361
     0.53660
    -0.84746
    -1.53949
    -0.31826
     0.90297
     1.36432
     1.31004
     0.78084
    -0.01974
    -0.83389
    -1.36309
    -1.67518
    -1.94657
    -1.96014
    -1.77017
    -1.51235
    -1.17312
    -0.88817
    -0.82032
    -0.69820
    -0.63035
    -0.50823
    -0.42682
    -0.45395
    -0.31826
    -0.26399
    -0.41325
    -0.46752
    -0.50823
    -0.49466
    -0.58965
    -0.67106
    -0.72534
    -0.63035
    -0.68463
    -0.67106
    -0.67106
    -0.79318
    -0.72534
    -0.72534
    -0.64392
    -0.49466
    -0.56251
    -0.49466
    -0.50823
    -0.48109
    -0.42682
    -0.38611
    -0.38611
    -0.38611
    -0.30469
    -0.26399
    -0.25042
    -0.30469
    -0.26399
    -0.23685
    -0.22328
    -0.10115
    -0.15543
    -0.16900
    -0.22328
    -0.15543
    -0.16900
    -0.12829
    -0.20971
    -0.18257
    -0.11472
    -0.07402
    -0.03331
    -0.16900
    -0.15543
    -0.14186
    -0.11472
    -0.06045
    -0.00617
    -0.11472
    -0.10115
    -0.07402
    -0.07402
    -0.03331
    -0.04688
    -0.06045
    -0.00617
     0.03454
    -0.04688
    -0.00617
    -0.06045
    -0.03331
    -0.06045
     0.03454
     0.06168
    -0.03331
    -0.01974
    -0.01974
     0.06168
     0.08881
    -0.04688
    -0.06045
    -0.03331
    -0.07402
     0.02097
     0.06168
    -0.03331
    -0.06045
    -0.15543
    -0.03331
     0.04811
    -0.04688
    -0.12829
    -0.16900
    -0.06045
    -0.08759
    -0.10115
    -0.12829
    -0.20971
    -0.14186
    -0.12829
    -0.08759
    -0.10115
    -0.18257
    -0.19614
    -0.23685
    -0.12829
    -0.10115
    -0.16900
    -0.18257
    -0.10115
    -0.10115
    -0.10115
    -0.12829
    -0.10115
    -0.06045
    -0.00617
     0.07525
     0.12952
     0.17023
     0.26521
     0.45518
     0.79441
     1.02509
     1.24220
     1.50001
     1.54072
     1.66284
     2.01564
     2.30060
     2.55841
     2.88407
     3.18260
     3.35899
     3.35899
     3.27758
     3.18260
     3.37256
     3.67109
     3.31829
     2.87050
     2.00207
     1.21506
     0.42804
     0.68586
     1.64927
     2.21918
     2.24632
     1.50001
     1.22863
     0.90297
     0.53660
    -0.65749
    -1.40380
    -0.69820
     0.15666
     0.75371
     1.06580
     0.68586
    -0.22328
    -1.06457
    -1.17312
    -1.67518
    -2.02798
    -2.04155
    -1.93300
    -1.96014
    -2.04155
    -2.19081
    -2.29937
    -2.34007
    -2.15011
    -2.08226
    -2.02798
    -1.93300
    -1.77017
    -1.62091
    -1.48521
    -1.29525
    -1.15955
    -0.95601
    -0.87460
    -0.76605
    -0.69820
    -0.56251
    -0.53537
    -0.53537
    -0.37254
    -0.29112
    -0.34540
    -0.20971
    -0.25042
    -0.26399
    -0.22328
    -0.18257
    -0.12829
    -0.14186
    -0.14186
    -0.26399
    -0.12829
    -0.10115
    -0.16900
    -0.26399
    -0.26399
    -0.14186
    -0.10115
    -0.15543
    -0.20971
    -0.25042
    -0.26399
    -0.20971
    -0.22328
    -0.22328
    -0.19614
    -0.20971
    -0.15543
    -0.10115
    -0.16900
    -0.22328
    -0.25042
    -0.15543
    -0.12829
    -0.12829
    -0.15543
    -0.19614
    -0.26399
    -0.15543
    -0.12829
    -0.06045
    -0.16900
    -0.11472
    -0.15543
    -0.08759
    -0.12829
    -0.12829
    -0.22328
    -0.01974
    -0.03331
    -0.07402
    -0.03331
    -0.07402
    -0.07402
    -0.01974
    -0.00617
    -0.00617
     0.00740
    -0.01974
     0.00740
     0.06168
     0.11595
     0.10238
    -0.04688
     0.02097
     0.08881
     0.10238
     0.22451
     0.12952
     0.12952
     0.06168
     0.14309
     0.08881
     0.14309
     0.19737
     0.12952
     0.19737
     0.15666
     0.17023
     0.12952
     0.23808
     0.33306
     0.50946
     0.55017
     0.08881
     0.11595
     0.15666
     0.26521
     0.31949
     0.31949
     0.21094
     0.27878
     0.22451
     0.15666
     0.08881
    -0.01974
     0.04811
     0.12952
     0.18380
     0.22451
     0.49589
     0.64515
     0.87583
     1.03866
     1.33718
     1.48644
     1.77140
     1.92066
     2.12420
     2.36844
     2.65340
     2.73481
     2.91121
     2.96549
     3.00620
     2.87050
     2.81623
     2.55841
     2.39558
     2.35487
     2.34130
     2.30060
     2.46343
     2.42272
     2.21918
     2.12420
     2.25989
     2.42272
     2.72124
     3.64395
     4.58022
     4.93302
     4.77019
     3.98318
     3.03333
     2.30060
     1.86638
     1.81210
     1.73069
     1.51358
     1.28291
     1.01152
     0.65872
    -0.06045
    -0.75248
    -1.28168
    -1.51235
    -1.82444
    -1.81088
    -1.53949
    -0.98315
    -0.53537
    -0.33183
    -0.07402
     0.06168
     0.36020
     0.40091
     0.36020
     0.30592
     0.11595
    -0.01974
    -0.07402
    -0.11472
    -0.31826
    -0.52180
    -0.46752
    -0.53537
    -0.71177
    -0.64392
    -0.50823
    -0.54894
    -0.64392
    -0.65749
    -0.63035
    -0.53537
    -0.53537
    -0.46752
    -0.52180
    -0.48109
    -0.46752
    -0.57608
    -0.37254
     0.14309
     0.40091
     0.19737
     0.46875
     0.68586
     0.78084
    -0.18257
     0.04811
     0.17023
     0.40091
     0.49589
     0.52303
     0.49589
     0.31949
     0.02097
    -0.12829
    -0.29112
    -0.39968
    -0.56251
    -0.72534
    -0.80675
    -0.72534
    -0.64392
    -0.79318
    -0.84746
    -0.94245
    -0.77962
    -0.87460
    -0.87460
    -0.86103
    -0.80675
    -0.88817
    -0.77962
    -0.72534
    -0.79318
    -0.87460
    -0.80675
    -0.79318
    -0.69820
    -0.76605
    -0.72534
    -0.77962
    -0.72534
    -0.64392
    -0.69820
    -0.58965
    -0.61678
    -0.68463
    -0.63035
    -0.58965
    -0.73891
    -0.68463
    -0.65749
    -0.64392
    -0.57608
    -0.64392
    -0.57608
    -0.69820
    -0.72534
    -0.64392
    -0.72534
    -0.63035
    -0.58965
    -0.67106
    -0.64392
    -0.58965
    -0.52180
    -0.68463
    -0.65749
    -0.54894
    -0.46752
    -0.50823
    -0.48109
    -0.48109
    -0.50823
    -0.50823
    -0.53537
    -0.41325
    -0.33183
    -0.42682
    -0.42682
    -0.44038
    -0.35897
    -0.33183
    -0.38611
    -0.35897
    -0.37254
    -0.31826
    -0.33183
    -0.33183
    -0.38611
    -0.31826
    -0.39968
    -0.37254
    -0.18257
    -0.25042
    -0.42682
    -0.42682
    -0.33183
    -0.20971
    -0.15543
    -0.16900
    -0.03331
     0.06168
     0.08881
     0.12952
     0.21094
     0.37377
     0.37377
     0.37377
     0.61801
     0.76728
     0.71300
     0.68586
     0.67229
     0.61801
     0.46875
     0.40091
     0.57731
     0.64515
     0.55017
     0.52303
     0.48232
     0.52303
     0.46875
     0.48232
     0.72657
     0.90297
     1.51358
     2.55841
    -0.44038
    -1.01029
    -0.29112
     0.63158
     0.99795
     0.90297
     0.74014
     0.17023
     0.21094
     0.31949
     0.18380
     0.02097
     0.31949
     0.49589
     0.60444
     0.61801
     0.90297
     0.95724
     1.10651
     1.45930
     1.55429
     1.92066
     2.30060
     2.38201
     2.51770
     2.99263
     3.82035
     4.36312
     4.34955
     4.47167
     4.22742
     2.93835
     1.55429
     0.21094
     0.14309
     0.42804
     0.26521
    -0.22328
    -0.86103
    -1.83801
    -2.84214
    -3.69700
    -4.21263
    -4.72826
    -4.80967
    -4.49758
    -4.13121
    -3.76484
    -3.20850
    -2.65217
    -2.13654
    -1.60734
    -1.14598
    -0.86103
    -0.56251
    -0.38611
    -0.19614
    -0.08759
    -0.10115
    -0.26399
    -0.29112
     0.02097
     0.14309
    -0.00617
    -0.12829
    -0.12829
    -0.12829
    -0.04688
    -0.08759
    -0.12829
    -0.16900
    -0.10115
    -0.12829
    -0.06045
    -0.20971
    -0.18257
    -0.33183
    -0.31826
    -0.19614
    -0.30469
    -0.48109
    -0.53537
    -0.61678
    -0.64392
    -0.67106
    -0.69820
    -0.82032
    -0.83389
    -0.75248
    -0.75248
    -0.86103
    -1.03743
    -1.10528
    -1.18669
    -1.10528
    -1.07814
    -0.98315
    -0.99672
    -0.88817
    -0.83389
    -0.72534
    -0.65749
    -0.63035
    -0.57608
    -0.46752
    -0.26399
    -0.07402
     0.10238
     0.29235
     0.31949
     0.56374
     0.78084
     0.83512
     0.91654
     0.94367
     0.99795
     0.93011
     0.94367
     0.63158
     0.52303
     0.44161
     0.37377
     0.23808
     0.15666
    -0.04688
    -0.25042
    -0.41325
    -0.41325
    -0.69820
    -0.75248
    -0.95601
    -0.96958
    -0.94245
    -0.96958
    -1.05100
    -1.01029
    -0.95601
    -0.94245
    -0.95601
    -0.95601
    -1.05100
    -1.09171
    -1.06457
    -0.92888
    -0.92888
    -1.01029
    -1.07814
    -1.09171
    -1.10528
    -0.98315
    -1.02386
    -1.06457
    -0.99672
    -0.96958
    -0.87460
    -0.80675
    -0.95601
    -0.90174
    -0.95601
    -0.87460
    -1.01029
    -0.91531
    -0.80675
    -0.83389
    -0.80675
    -0.77962
    -0.82032
    -0.79318
    -0.79318
    -0.77962
    -0.72534
    -0.68463
    -0.68463
    -0.68463
    -0.75248
    -0.64392
    -0.53537
    -0.52180
    -0.54894
    -0.54894
    -0.50823
    -0.46752
    -0.46752
    -0.44038
    -0.38611
    -0.34540
    -0.26399
    -0.27755
    -0.26399
    -0.27755
    -0.29112
    -0.14186
    -0.00617
     0.00740
     0.08881
     0.21094
     0.25164
     0.33306
     0.55017
     0.68586
     0.83512
     0.90297
     0.90297
     0.83512
     0.80798
     0.60444
     0.49589
     0.23808
     0.18380
     0.03454
    -0.14186
    -0.30469
    -0.54894
    -0.76605
    -0.86103
    -1.02386
    -1.03743
    -1.21383
    -1.28168
    -1.41737
    -1.29525
    -1.24097
    -1.06457
    -1.02386
    -0.71177
    -0.58965
    -0.44038
    -0.29112
    -0.12829
    -0.08759
    -0.00617
    -0.01974
    -0.07402
    -0.01974
     0.03454
     0.14309
     0.25164
     0.41448
     0.31949
     0.21094
     0.11595
     0.17023
     0.12952
     0.18380
     0.18380
     0.34663
     0.52303
     0.76728
     0.91654
     1.17435
     1.41860
     1.68998
     1.82567
     1.67641
     1.05223
     0.57731
     0.29235
     0.49589
     0.60444
     0.44161
    -0.18257
    -0.57608
    -1.41737
    -1.43094
    -1.22740
    -1.68875
    -2.19081
    -2.02798
    -1.67518
    -2.15011
    -1.98728
    -1.55306
    -1.39023
    -1.07814
    -0.82032
    -0.27755
    -0.20971
     0.03454
     0.27878
     0.34663
     0.31949
     0.40091
     0.34663
     0.21094
     0.08881
    -0.18257
     0.03454
     0.44161
     0.36020
     0.25164
     0.14309
     0.40091
     0.22451
    -0.39968
    -0.31826
    -0.08759
     0.18380
     0.30592
     0.36020
     0.37377
     0.37377
     0.30592
     0.22451
     0.19737
     0.11595
     0.29235
     0.37377
     0.31949
     0.29235
     0.23808
     0.27878
     0.29235
     0.04811
     0.03454
     0.27878
     0.07525
     0.18380
     0.00740
    -0.00617
    -0.03331
    -0.00617
    -0.07402
     0.08881
     0.03454
    -0.07402
     0.03454
     0.07525
     0.18380
     0.17023
    -0.26399
     0.04811
     0.21094
     0.03454
    -0.07402
    -0.11472
    -0.03331
    -0.04688
    -0.06045
     0.03454
    -0.11472
    -0.22328
    -0.16900
    -0.26399
    -0.18257
    -0.27755
    -0.20971
    -0.30469
    -0.12829
    -0.15543
    -0.19614
    -0.19614
    -0.23685
    -0.29112
    -0.27755
    -0.12829
    -0.12829
    -0.18257
    -0.27755
    -0.14186
    -0.12829
    -0.23685
    -0.31826
    -0.22328
    -0.06045
    -0.04688
    -0.03331
    -0.12829
    -0.15543
    -0.01974
    -0.06045
     0.03454
     0.11595
     0.11595
     0.14309
     0.26521
     0.25164
     0.30592
     0.27878
     0.36020
     0.45518
     0.46875
     0.49589
     0.46875
     0.52303
     0.53660
     0.42804
     0.36020
     0.53660
     0.42804
     0.40091
     0.26521
     0.26521
     0.26521
     0.37377
     0.31949
     0.19737
     0.18380
     0.08881
     0.02097
     0.02097
     0.08881
     0.22451
     0.14309
     0.19737
     0.14309
     0.04811
     0.08881
     0.14309
     0.07525
     0.00740
     0.00740
     0.04811
     0.19737
     0.31949
     0.15666
     0.15666
     0.07525
     0.21094
     0.22451
     0.26521
     0.23808
     0.19737
     0.27878
     0.31949
     0.49589
     0.42804
     0.42804
     0.49589
     0.48232
     0.59088
     0.76728
     0.67229
     0.67229
     0.61801
     0.64515
     0.60444
     0.72657
     0.61801
     0.69943
     0.56374
     0.60444
     0.56374
     0.53660
     0.38734
     0.25164
     0.25164
     0.14309
     0.08881
    -0.12829
    -0.38611
    -0.65749
    -0.69820
    -0.49466
    -0.68463
    -0.61678
    -0.45395
    -0.44038
    -0.33183
    -0.39968
    -0.56251
    -0.61678
    -0.37254
    -0.16900
    -0.11472
     0.06168
    -0.00617
    -0.25042
    -0.65749
    -0.92888
    -0.87460
    -0.57608
    -0.45395
    -0.15543
    -0.15543
    -0.56251
    -1.03743
    -1.18669
    -1.03743
    -0.94245
    -0.84746
    -0.60322
    -0.46752
    -0.27755
    -0.20971
    -0.26399
    -0.23685
    -0.22328
    -0.30469
    -0.14186
    -0.11472
    -0.18257
    -0.30469
    -0.34540
    -0.33183
    -0.45395
    -0.33183
    -0.42682
    -0.41325
    -0.35897
    -0.25042
    -0.16900
    -0.04688
    -0.18257
    -0.15543
    -0.19614
    -0.07402
     0.15666
     0.12952
    -0.22328
    -0.20971
     0.11595
     0.37377
     0.26521
     0.04811
     0.10238
     0.17023
     0.30592
     0.40091
     0.21094
     0.04811
     0.26521
     0.21094
     0.18380
     0.45518
     0.61801
     0.65872
     0.37377
    -0.00617
    -0.41325
    -0.88817
    -0.46752
    -0.26399
    -0.06045
     0.08881
    -0.07402
    -0.41325
    -0.61678
    -0.68463
    -0.54894
    -0.38611
    -0.33183
    -0.19614
    -0.03331
     0.12952
     0.25164
     0.31949
     0.41448
     0.63158
     0.72657
     0.56374
     0.37377
     0.50946
     0.37377
     0.25164
     0.34663
     0.42804
     0.45518
     0.55017
     0.45518
     0.19737
     0.11595
     0.10238
    -0.00617
     0.03454
     0.08881
     0.22451
     0.23808
     0.15666
    -0.01974
    -0.14186
    -0.18257
    -0.07402
    -0.00617
     0.11595
     0.03454
     0.03454
    -0.00617
    -0.08759
    -0.12829
    -0.15543
    -0.16900
    -0.15543
    -0.00617
    -0.10115
    -0.25042
    -0.34540
    -0.38611
    -0.37254
    -0.31826
    -0.39968
    -0.38611
    -0.30469
    -0.42682
    -0.41325
    -0.33183
    -0.38611
    -0.41325
    -0.42682
    -0.38611
    -0.27755
    -0.27755
    -0.30469
    -0.27755
    -0.34540
    -0.33183
    -0.37254
    -0.42682
    -0.46752
    -0.45395
    -0.42682
    -0.33183
    -0.16900
    -0.20971
    -0.20971
    -0.07402
     0.10238
     0.27878
     0.23808
     0.23808
     0.34663
     0.31949
     0.42804
     0.41448
     0.53660
     0.53660
     0.52303
     0.46875
     0.31949
     0.27878
     0.40091
     0.12952
    -0.07402
    -0.04688
     0.02097
     0.30592
     0.37377
     0.22451
     0.17023
     0.15666
     0.14309
     0.22451
     0.19737
     0.19737
     0.10238
    -0.00617
    -0.16900
    -0.38611
    -0.48109
    -0.42682
    -0.44038
    -0.46752
    -0.45395
    -0.48109
    -0.56251
    -0.72534
    -1.30881
    -1.67518
    -1.25454
    -0.61678
    -0.27755
    -0.18257
    -0.26399
    -0.54894
    -0.68463
    -0.77962
    -0.50823
    -0.16900
     0.15666
     0.30592
     0.41448
     0.31949
     0.26521
     0.38734
     0.27878
     0.18380
     0.25164
     0.44161
     0.41448
     0.49589
     0.55017
     0.79441
     0.63158
     0.56374
     0.74014
     0.50946
     0.17023
    -0.07402
    -0.00617
     0.14309
     0.00740
     0.03454
     0.11595
     0.03454
    -0.18257
    -0.35897
    -0.30469
     0.14309
     0.56374
    -0.15543
    -0.14186
    -0.31826
    -0.71177
    -0.72534
    -0.06045
     0.69943
     0.87583
     0.57731
     0.21094
     0.21094
     0.38734
     0.45518
    -0.12829
    -0.54894
    -0.38611
    -0.14186
     0.37377
     1.01152
     0.37377
    -0.16900
    -0.53537
    -0.00617
     0.59088
     0.14309
    -0.00617
     0.59088
     0.34663
    -0.19614
    -0.50823
    -0.18257
    -0.35897
     0.04811
     0.45518
     0.52303
     0.49589
     0.59088
     0.63158
     0.30592
    -0.20971
    -0.76605
    -0.92888
    -0.57608
    -0.16900
     0.04811
     0.14309
    -0.07402
    -0.44038
    -0.99672
    -0.90174
    -0.23685
    -0.45395
    -0.77962
    -0.68463
    -0.54894
    -0.15543
     0.07525
     0.15666
     0.23808
     0.36020
     0.59088
     0.63158
     0.61801
     0.61801
     0.80798
     0.78084
     0.94367
     0.74014
     0.57731
     0.49589
     0.64515
     0.68586
     0.69943
     0.60444
     0.38734
     0.55017
     0.48232
     0.36020
     0.17023
    -0.20971
    -0.15543
    -0.06045
     0.06168
    -0.01974
    -0.48109
    -1.21383
    -1.77017
    -1.68875
    -1.22740
    -1.02386
    -1.07814
    -1.15955
    -1.20026
    -1.32238
    -1.53949
    -1.18669
    -0.91531
    -0.96958
    -0.99672
    -0.71177
    -0.44038
    -0.26399
    -0.03331
     0.00740
     0.19737
     0.26521
     0.23808
     0.22451
     0.30592
     0.29235
     0.30592
     0.27878
     0.46875
     0.52303
     0.52303
     0.61801
     0.60444
     0.37377
     0.41448
     0.42804
     0.40091
     0.49589
     0.37377
     0.29235
     0.22451
     0.15666
     0.12952
     0.03454
     0.11595
     0.18380
     0.26521
     0.06168
     0.04811
     0.25164
     0.56374
     0.74014
     0.72657
     0.31949
     0.37377
     0.41448
     0.63158
     0.72657
     0.91654
     0.83512
     0.94367
     0.59088
     0.34663
     0.22451
     0.34663
     0.38734
     0.31949
     0.17023
     0.10238
     0.29235
     0.22451
    -0.11472
     0.03454
     0.26521
     0.30592
     0.12952
     0.19737
     0.37377
     0.53660
     0.46875
     0.45518
     0.36020
     0.23808
    -0.10115
    -0.16900
     0.30592
     0.22451
     0.38734
     0.26521
     0.25164
     0.03454
    -0.41325
    -0.33183
     0.10238
     0.08881
    -0.25042
    -0.42682
    -0.10115
     0.02097
    -0.01974
    -0.26399
    -0.06045
    -0.01974
     0.03454
    -0.14186
    -0.19614
    -0.26399
    -0.23685
    -0.29112
    -0.18257
    -0.22328
    -0.35897
    -0.33183
    -0.35897
    -0.39968
    -0.30469
    -0.57608
    -0.50823
    -0.49466
    -0.30469
    -0.19614
     0.04811
     0.37377
     0.72657
     1.03866
     1.06580
     0.94367
     0.64515
     0.52303
     0.60444
     1.13364
     1.52715
     1.54072
     1.43217
     1.33718
     1.13364
     0.97081
     0.69943
     0.55017
     0.42804
     0.37377
     0.38734
     0.41448
     0.48232
     0.41448
     0.40091
     0.50946
     0.48232
     0.52303
     0.61801
     0.65872
     0.74014
     1.03866
     1.33718
     1.48644
     1.64927
     1.83924
     1.81210
     1.93423
     1.47287
     1.10651
     0.83512
     0.46875
    -0.22328
    -0.67106
    -0.54894
    -0.42682
    -0.45395
    -0.92888
    -1.29525
    -1.60734
    -1.83801
    -1.98728
    -2.24509
    -1.94657
    -1.34952
    -1.06457
    -0.82032
    -0.61678
    -0.20971
     0.36020
     0.64515
     0.95724
     1.13364
     1.62214
     2.11063
     2.24632
     2.02921
     1.55429
     0.69943
     0.23808
     0.63158
     1.18792
     1.29647
     1.12007
     0.61801
    -0.06045
    -0.71177
    -1.01029
    -1.28168
    -1.28168
    -1.21383
    -1.07814
    -1.20026
    -1.41737
    -1.41737
    -1.22740
    -0.95601
    -0.79318
    -0.53537
    -0.38611
    -0.16900
    -0.07402
     0.04811
     0.18380
     0.31949
     0.52303
     0.45518
     0.50946
     0.53660
     0.63158
     0.61801
     0.48232
     0.65872
     0.63158
     0.50946
     0.36020
     0.31949
     0.25164
     0.34663
     0.17023
     0.08881
     0.19737
     0.22451
     0.31949
     0.33306
     0.31949
     0.30592
     0.29235
     0.37377
     0.48232
     0.29235
     0.17023
    -0.00617
     0.07525
    -0.04688
     0.12952
     0.07525
     0.15666
     0.17023
     0.14309
     0.07525
     0.14309
     0.19737
     0.11595
     0.18380
     0.52303
     0.57731
     0.55017
     0.44161
     0.41448
     0.38734
     0.26521
     0.12952
     0.17023
     0.17023
     0.21094
    -0.01974
    -0.23685
    -0.38611
    -0.42682
    -0.46752
    -0.33183
    -0.30469
    -0.39968
    -0.46752
    -0.37254
    -0.26399
    -0.25042
    -0.23685
    -0.26399
    -0.23685
    -0.22328
    -0.22328
    -0.34540
    -0.31826
    -0.33183
    -0.44038
    -0.27755
    -0.20971
    -0.33183
    -0.42682
    -0.41325
    -0.39968
    -0.41325
    -0.26399
    -0.33183
    -0.34540
    -0.31826
    -0.30469
    -0.23685
    -0.20971
    -0.34540
    -0.38611
    -0.48109
    -0.37254
    -0.38611
    -0.45395
    -0.45395
    -0.45395
    -0.50823
    -0.57608
    -0.54894
    -0.61678
    -0.65749
    -0.68463
    -0.68463
    -0.64392
    -0.75248
    -0.79318
    -0.79318
    -0.71177
    -0.69820
    -0.79318
    -0.90174
    -0.92888
    -0.87460
    -0.91531
    -0.91531
    -0.99672
    -0.95601
    -0.99672
    -0.98315
    -1.07814
    -1.14598
    -1.17312
    -1.22740
    -1.06457
    -1.02386
    -1.11885
    -1.15955
    -1.26811
    -1.13241
    -1.15955
    -1.13241
    -1.09171
    -1.10528
    -1.09171
    -1.05100
    -1.10528
    -1.05100
    -1.07814
    -1.14598
    -1.02386
    -0.88817
    -0.86103
    -0.84746
    -0.79318
    -0.79318
    -0.63035
    -0.53537
    -0.38611
    -0.38611
    -0.31826
    -0.19614
    -0.08759
     0.14309
     0.19737
     0.12952
     0.10238
     0.04811
    -0.04688
    -0.06045
    -0.08759
    -0.10115
    -0.01974
     0.21094
     0.34663
    -0.04688
    -0.52180
    -0.80675
    -0.83389
    -0.83389
    -1.25454
    -1.60734
    -1.70232
    -1.68875
    -3.57487
    -5.04035
    -5.74595
    -4.26690
    -2.47577
    -2.19081
    -2.81500
    -3.57487
    -3.88696
    -3.88696
    -3.57487
    -2.99140
    -2.19081
    -1.52592
    -1.13241
    -0.52180
    -0.11472
    -0.04688
    -0.10115
    -0.00617
     0.08881
     0.00740
    -0.03331
    -0.16900
    -0.25042
    -0.30469
    -0.35897
    -0.35897
    -0.35897
    -0.31826
    -0.27755
    -0.25042
    -0.11472
    -0.12829
     0.00740
     0.00740
     0.02097
     0.03454
    -0.01974
     0.00740
     0.08881
     0.08881
    -0.03331
     0.00740
     0.06168
     0.06168
    -0.07402
    -0.10115
    -0.01974
     0.02097
     0.04811
     0.00740
     0.00740
     0.07525
     0.08881
    -0.01974
    -0.11472
    -0.00617
    -0.01974
     0.10238
    -0.03331
     0.00740
    -0.01974
    -0.07402
    -0.01974
    -0.03331
    -0.18257
    -0.11472
    -0.15543
    -0.16900
    -0.26399
    -0.20971
    -0.23685
    -0.16900
    -0.18257
    -0.20971
    -0.20971
    -0.26399
    -0.27755
    -0.38611
    -0.34540
    -0.29112
    -0.33183
    -0.33183
    -0.37254
    -0.37254
    -0.38611
    -0.41325
    -0.33183
    -0.29112
    -0.22328
    -0.14186
    -0.12829
    -0.07402
    -0.04688
    -0.04688
    -0.11472
    -0.00617
     0.17023
     0.31949
     0.36020
     0.36020
     0.31949
     0.37377
     0.42804
     0.46875
     0.50946
     0.42804
     0.31949
     0.37377
     0.37377
     0.34663
     0.27878
     0.30592
     0.33306
     0.30592
     0.26521
     0.26521
     0.21094
     0.08881
     0.07525
     0.11595
     0.12952
     0.12952
     0.10238
     0.15666
     0.11595
     0.11595
    -0.01974
     0.11595
     0.15666
     0.11595
     0.17023
     0.15666
     0.08881
     0.03454
     0.06168
     0.07525
     0.14309
     0.08881
     0.14309
     0.11595
     0.08881
     0.04811
     0.03454
     0.08881
     0.06168
    -0.03331
     0.00740
    -0.07402
     0.06168
    -0.00617
    -0.11472
    -0.10115
    -0.10115
    -0.11472
    -0.10115
    -0.11472
    -0.10115
    -0.08759
    -0.18257
    -0.10115
    -0.06045
    -0.01974
    -0.10115
    -0.03331
     0.00740
     0.04811
     0.00740
     0.06168
     0.03454
     0.10238
     0.15666
     0.22451
     0.18380
     0.19737
     0.29235
     0.31949
     0.45518
     0.53660
     0.60444
     0.52303
     0.52303
     0.44161
     0.38734
     0.26521
     0.26521
     0.30592
     0.22451
     0.14309
    -0.03331
    -0.20971
    -0.37254
    -0.52180
    -0.73891
    -0.96958
    -1.32238
    -1.82444
    -2.01441
    -2.13654
    -2.25866
    -2.32651
    -2.47577
    -2.65217
    -2.80143
    -2.95069
    -2.72001
    -2.48934
    -2.42149
    -2.27223
    -2.02798
    -1.72946
    -1.28168
    -0.65749
    -0.35897
    -0.12829
     0.10238
     0.38734
     0.41448
     0.67229
     0.93011
     1.17435
     1.14721
     0.98438
     0.91654
     0.83512
     0.74014
     0.61801
     0.46875
     0.37377
     0.27878
     0.23808
     0.25164
     0.15666
     0.11595
     0.07525
     0.12952
     0.17023
     0.19737
     0.14309
     0.11595
     0.18380
     0.14309
     0.21094
     0.12952
     0.17023
     0.17023
     0.22451
     0.30592
     0.27878
     0.17023
     0.06168
     0.21094
     0.18380
     0.18380
     0.22451
     0.27878
     0.26521
     0.30592
     0.34663
     0.44161
     0.27878
     0.31949
     0.29235
     0.36020
     0.40091
     0.34663
     0.40091
     0.41448
     0.41448
     0.42804
     0.30592
     0.23808
     0.21094
     0.26521
     0.22451
     0.21094
     0.08881
    -0.03331
    -0.03331
    -0.06045
    -0.11472
    -0.31826
    -0.27755
    -0.31826
    -0.20971
    -0.25042
    -0.26399
    -0.22328
    -0.31826
    -0.26399
    -0.20971
    -0.04688
     0.02097
    -0.00617
     0.08881
     0.21094
     0.36020
     0.41448
     0.52303
     0.55017
     0.69943
     0.87583
     0.84869
     0.88940
     0.93011
     0.87583
     0.91654
     1.01152
     1.03866
     0.98438
     0.95724
     0.91654
     0.87583
     0.86226
     0.76728
     0.76728
     0.69943
     0.67229
     0.63158
     0.57731
     0.59088
     0.52303
     0.41448
     0.50946
     0.57731
     0.56374
     0.45518
     0.45518
     0.44161
     0.52303
     0.49589
     0.42804
     0.49589
     0.56374
     0.56374
     0.60444
     0.56374
     0.49589
     0.46875
     0.61801
     0.72657
     0.60444
     0.53660
     0.63158
     0.56374
     0.53660
     0.49589
     0.46875
     0.41448
     0.42804
     0.37377
     0.31949
     0.21094
     0.07525
    -0.08759
    -0.20971
    -0.30469
    -0.35897
    -0.46752
    -0.44038
    -0.45395
    -0.50823
    -0.64392
    -0.64392
    -0.68463
    -0.50823
    -0.50823
    -0.45395
    -0.23685
    -0.04688
     0.21094
     0.26521
     0.30592
     0.22451
    -0.11472
    -0.34540
    -0.15543
    -0.03331
     0.04811
     0.11595
     0.03454
    -0.04688
    -0.16900
    -0.29112
    -0.34540
    -0.26399
    -0.26399
    -0.48109
    -0.63035
    -0.56251
    -0.94245
    -1.09171
    -0.90174
    -0.75248
    -0.56251
    -0.67106
    -0.73891
    -0.61678
    -0.56251
    -0.82032
    -0.92888
    -0.98315
    -1.02386
    -0.94245
    -0.88817
    -0.65749
    -0.52180
    -0.44038
    -0.48109
    -0.58965
    -0.57608
    -0.87460
    -0.95601
    -0.98315
    -0.94245
    -0.96958
    -0.80675
    -0.86103
    -0.88817
    -0.86103
    -0.87460
    -0.94245
    -1.03743
    -1.05100
    -0.95601
    -0.92888
    -0.87460
    -0.76605
    -0.77962
    -0.69820
    -0.92888
    -1.17312
    -1.15955
    -0.83389
    -0.82032
    -0.91531
    -0.92888
    -0.76605
    -0.69820
    -0.72534
    -0.95601
    -1.18669
    -1.03743
    -0.95601
    -0.91531
    -0.84746
    -0.61678
    -0.42682
    -0.53537
    -0.65749
    -0.76605
    -0.75248
    -0.64392
    -0.52180
    -0.23685
    -0.16900
    -0.10115
    -0.07402
    -0.03331
     0.07525
     0.07525
     0.08881
     0.10238
     0.00740
     0.03454
     0.00740
    -0.01974
     0.03454
    -0.07402
    -0.20971
    -0.07402
     0.00740
     0.02097
     0.02097
    -0.01974
     0.02097
     0.10238
     0.11595
     0.14309
     0.21094
     0.17023
     0.25164
     0.25164
     0.31949
     0.31949
     0.27878
     0.26521
     0.41448
     0.38734
     0.38734
     0.40091
     0.34663
     0.31949
     0.26521
     0.26521
     0.33306
     0.34663
     0.26521
     0.19737
     0.19737
     0.22451
     0.22451
     0.21094
     0.25164
     0.29235
     0.41448
     0.15666
     0.08881
     0.07525
     0.04811
     0.07525
     0.21094
     0.14309
     0.14309
     0.11595
     0.07525
     0.06168
    -0.00617
    -0.18257
     0.00740
    -0.01974
    -0.10115
    -0.11472
    -0.08759
    -0.18257
    -0.12829
    -0.12829
    -0.11472
    -0.15543
    -0.25042
    -0.18257
    -0.20971
    -0.10115
    -0.25042
    -0.37254
    -0.29112
    -0.07402
    -0.10115
    -0.15543
    -0.16900
    -0.25042
    -0.22328
    -0.15543
    -0.07402
    -0.07402
    -0.15543
    -0.03331
    -0.00617
     0.00740
     0.08881
    -0.01974
     0.08881
     0.14309
     0.14309
     0.22451
     0.21094
     0.19737
     0.14309
     0.18380
     0.42804
     0.56374
     0.56374
     0.63158
     0.83512
     0.79441
     0.79441
     0.76728
     0.67229
     0.65872
     0.45518
     0.31949
    -0.07402
    -0.91531
    -1.20026
    -1.15955
    -0.90174
    -0.72534
    -1.02386
    -1.39023
    -1.77017
    -1.86515
    -1.74303
    -1.63448
    -1.58020
    -1.21383
    -0.84746
    -0.73891
    -0.52180
    -0.30469
    -0.07402
     0.07525
     0.25164
     0.36020
     0.59088
     0.61801
     0.59088
     0.53660
     0.56374
     0.49589
     0.46875
     0.49589
     0.57731
     0.56374
     0.53660
     0.55017
     0.63158
     0.65872
     0.60444
     0.72657
     0.76728
     0.80798
     0.97081
     0.97081
     1.16078
     1.24220
     1.25577
     1.24220
     1.22863
     0.98438
     0.63158
     0.45518
     0.49589
     0.37377
     0.46875
     0.27878
     0.03454
    -0.22328
    -0.31826
    -0.48109
    -0.53537
    -0.64392
    -0.73891
    -0.76605
    -0.65749
    -0.64392
    -0.52180
    -0.42682
    -0.38611
    -0.29112
    -0.26399
    -0.37254
    -0.31826
    -0.22328
    -0.15543
    -0.15543
    -0.27755
    -0.31826
    -0.26399
    -0.35897
    -0.34540
    -0.49466
    -0.52180
    -0.49466
    -0.38611
    -0.29112
    -0.46752
    -0.53537
    -0.42682
    -0.37254
    -0.38611
    -0.42682
    -0.45395
    -0.44038
    -0.37254
    -0.26399
    -0.07402
     0.08881
     0.12952
     0.26521
     0.37377
     0.53660
     0.57731
     0.56374
     0.74014
     0.84869
     1.03866
     1.14721
     1.18792
     1.21506
     1.21506
     1.22863
     1.26934
     1.25577
     1.13364
     1.10651
     1.14721
     1.07937
     1.05223
     0.98438
     0.86226
     0.83512
     0.83512
     0.79441
     0.71300
     0.63158
     0.64515
     0.50946
     0.56374
     0.60444
     0.59088
     0.45518
     0.50946
     0.46875
     0.44161
     0.42804
     0.31949
     0.50946
     0.49589
     0.46875
     0.29235
     0.37377
     0.46875
     0.40091
     0.30592
     0.42804
     0.41448
     0.27878
     0.26521
     0.41448
     0.41448
     0.30592
     0.12952
     0.31949
     0.33306
     0.30592
     0.26521
     0.22451
     0.11595
     0.14309
     0.06168
     0.19737
     0.23808
    -0.03331
    -0.03331
     0.06168
     0.12952
     0.04811
    -0.07402
    -0.04688
    -0.01974
    -0.06045
    -0.04688
    -0.01974
    -0.04688
    -0.23685
    -0.39968
    -0.25042
    -0.12829
    -0.00617
     0.18380
     0.25164
     0.57731
     0.64515
     0.74014
     0.72657
     0.11595
     0.26521
     0.56374
     1.24220
     1.56786
     0.97081
    -0.07402
    -0.68463
    -1.21383
    -0.84746
    -0.63035
    -0.63035
    -0.86103
    -1.53949
    -1.70232
    -1.52592
    -1.63448
    -1.79731
    -1.78374
    -1.56663
    -1.39023
    -1.14598
    -0.95601
    -0.68463
    -0.45395
    -0.29112
    -0.22328
    -0.04688
    -0.12829
    -0.08759
    -0.06045
    -0.15543
    -0.16900
    -0.12829
    -0.08759
    -0.19614
    -0.27755
    -0.31826
    -0.25042
    -0.25042
    -0.19614
    -0.19614
    -0.30469
    -0.20971
    -0.23685
    -0.19614
    -0.10115
    -0.19614
    -0.20971
    -0.15543
    -0.03331
    -0.04688
    -0.12829
    -0.18257
    -0.07402
    -0.07402
    -0.08759
     0.03454
     0.07525
    -0.04688
    -0.14186
    -0.04688
     0.00740
    -0.04688
    -0.10115
    -0.03331
     0.06168
    -0.00617
     0.07525
     0.14309
     0.08881
    -0.00617
     0.04811
     0.25164
     0.37377
     0.31949
     0.30592
     0.26521
     0.31949
     0.21094
     0.11595
     0.17023
     0.17023
     0.08881
     0.18380
     0.23808
     0.15666
     0.00740
    -0.08759
     0.07525
     0.15666
     0.04811
     0.08881
     0.21094
     0.25164
     0.15666
    -0.11472
    -0.64392
     0.52303
     0.49589
     0.37377
     0.26521
     0.19737
     0.15666
     0.03454
     0.08881
     0.23808
     0.14309
     0.08881
     0.12952
     0.18380
     0.10238
     0.03454
    -0.10115
    -0.07402
    -0.22328
    -0.12829
    -0.15543
    -0.19614
    -0.18257
    -0.22328
    -0.19614
    -0.14186
    -0.25042
    -0.19614
    -0.16900
    -0.12829
     0.03454
     0.04811
     0.08881
     0.19737
     0.33306
     0.33306
     0.40091
     0.33306
     0.37377
     0.36020
     0.41448
     0.61801
     0.59088
     0.57731
     0.49589
     0.42804
     0.48232
     0.59088
     0.63158
     0.63158
     0.63158
     0.60444
     0.57731
     0.68586
     0.68586
     0.61801
     0.46875
     0.61801
     0.79441
     0.69943
     0.68586
     0.61801
     0.56374
     0.63158
     0.65872
     0.60444
     0.69943
     0.69943
     0.64515
     0.67229
     0.71300
     0.68586
     0.59088
     0.65872
     0.74014
     0.61801
     0.65872
     0.61801
     0.61801
     0.57731
     0.56374
     0.57731
     0.52303
     0.56374
     0.48232
     0.52303
     0.49589
     0.45518
     0.40091
     0.46875
     0.46875
     0.34663
     0.30592
     0.33306
     0.26521
     0.17023
     0.03454
     0.08881
     0.14309
     0.11595
     0.08881
     0.03454
    -0.00617
    -0.04688
    -0.10115
    -0.11472
    -0.03331
     0.04811
    -0.07402
     0.03454
     0.00740
    -0.01974
     0.10238
     0.07525
     0.07525
     0.11595
     0.08881
     0.04811
    -0.01974
    -0.04688
    -0.01974
    -0.15543
     0.11595
     0.07525
    -0.00617
    -0.22328
    -0.23685
    -0.33183
    -0.33183
    -0.18257
    -0.00617
    -0.06045
    -0.20971
    -0.27755
    -0.22328
    -0.18257
    -0.26399
    -0.35897
    -0.33183
    -0.38611
    -0.67106
    -0.87460
    -0.91531
    -1.17312
    -1.67518
    -2.25866
    -2.82857
    -2.51647
    -2.78786
    -4.57899
    -5.56955
    -4.25333
    -3.83269
    -3.35777
    -3.38490
    -3.49346
    -3.28992
    -2.90998
    -3.05924
    -2.73358
    -2.04155
    -1.39023
    -0.57608
     0.18380
     0.72657
     0.97081
     1.05223
     1.10651
     1.21506
     1.28291
     1.13364
     1.17435
     1.07937
     0.98438
     0.90297
     0.79441
     0.67229
     0.59088
     0.49589
     0.50946
     0.46875
     0.40091
     0.36020
     0.26521
     0.30592
     0.26521
     0.17023
     0.22451
     0.04811
     0.07525
     0.14309
     0.19737
     0.14309
     0.08881
     0.14309
     0.11595
     0.11595
     0.18380
     0.19737
     0.25164
     0.23808
     0.27878
     0.19737
     0.25164
     0.38734
     0.45518
     0.42804
     0.42804
     0.40091
     0.33306
     0.40091
     0.45518
     0.46875
     0.52303
     0.49589
     0.49589
     0.49589
     0.46875
     0.45518
     0.45518
     0.50946
     0.50946
     0.63158
     0.71300
     0.68586
     0.67229
     0.61801
     0.59088
     0.68586
     0.72657
     0.84869
     0.76728
     0.72657
     0.75371
     0.71300
     0.71300
     0.60444
     0.59088
     0.55017
     0.60444
     0.59088
     0.55017
     0.49589
     0.50946
     0.57731
     0.75371
     0.86226
     0.72657
     0.72657
     0.74014
     0.90297
     0.93011
     0.94367
     0.97081
     0.74014
     0.78084
     0.84869
     0.71300
     0.57731
     0.19737
    -0.11472
    -0.26399
    -0.38611
    -0.57608
    -0.58965
    -0.69820
    -0.63035
    -0.75248
    -0.96958
    -0.82032
    -0.86103
    -0.75248
    -0.57608
    -0.46752
    -0.27755
     0.00740
     0.40091
     0.74014
     0.91654
     0.86226
     0.79441
     0.80798
     0.97081
     0.98438
     1.02509
     1.16078
     1.01152
     0.97081
     0.90297
     0.83512
     0.72657
     0.65872
     0.49589
     0.46875
     0.46875
     0.37377
     0.29235
     0.37377
     0.33306
     0.38734
     0.37377
     0.46875
     0.52303
     0.45518
     0.50946
     0.61801
     0.50946
     0.55017
     0.50946
     0.53660
     0.64515
     0.60444
     0.64515
     0.61801
     0.64515
     0.72657
     0.72657
     0.72657
     0.72657
     0.72657
     0.78084
     0.83512
     0.78084
     0.69943
     0.78084
     0.76728
     0.83512
     1.09294
     1.10651
     0.74014
     0.69943
     0.67229
     0.71300
     0.76728
     0.84869
     0.76728
     0.61801
     0.61801
     0.59088
     0.67229
     0.52303
     0.40091
     0.37377
     0.30592
     0.38734
     0.33306
     0.31949
     0.15666
     0.11595
     0.06168
     0.18380
     0.25164
     0.03454
     0.03454
     0.02097
     0.04811
     0.02097
     0.02097
     0.00740
     0.07525
     0.10238
     0.10238
     0.12952
     0.02097
    -0.04688
    -0.07402
     0.08881
     0.14309
     0.04811
    -0.12829
    -0.25042
    -0.53537
    -0.64392
    -0.90174
    -1.11885
    -0.96958
    -1.10528
    -1.18669
    -1.28168
    -1.56663
    -1.70232
    -1.77017
    -1.66161
    -1.56663
    -1.24097
    -1.18669
    -1.09171
    -1.13241
    -1.07814
    -0.84746
    -0.68463
    -0.37254
    -0.15543
    -0.01974
     0.21094
     0.33306
     0.30592
     0.48232
     0.60444
     0.74014
     0.83512
     0.78084
     0.90297
     1.12007
     1.21506
     1.18792
     1.21506
     1.25577
     1.29647
     1.36432
     1.36432
     1.17435
     1.14721
     1.02509
     0.94367
     0.99795
     0.84869
     0.76728
     0.69943
     0.56374
     0.49589
     0.49589
     0.46875
     0.41448
     0.44161
     0.41448
     0.42804
     0.46875
     0.45518
     0.38734
     0.31949
     0.44161
     0.59088
     0.50946
     0.45518
     0.44161
     0.42804
     0.34663
     0.38734
     0.29235
     0.36020
     0.21094
     0.19737
     0.25164
     0.22451
     0.18380
     0.02097
    -0.00617
     0.10238
     0.04811
    -0.00617
     0.04811
     0.07525
     0.04811
     0.04811
     0.06168
     0.12952
     0.08881
     0.03454
    -0.01974
    -0.04688
    -0.07402
    -0.25042
    -0.18257
    -0.12829
    -0.08759
    -0.18257
    -0.20971
    -0.25042
    -0.25042
    -0.25042
    -0.44038
    -0.50823
    -0.44038
    -0.61678
    -0.73891
    -0.65749
    -0.56251
    -0.63035
    -1.05100
    -1.17312
    -1.11885
    -1.02386
    -0.77962
    -0.50823
    -0.49466
    -0.56251
    -0.52180
    -0.53537
    -0.42682
    -0.16900
     0.14309
     0.45518
     0.65872
     0.79441
     0.83512
     0.90297
     1.10651
     1.13364
     1.10651
     1.01152
     1.16078
     1.16078
     1.06580
     0.99795
     0.87583
     0.83512
     0.83512
     0.79441
     0.71300
     0.68586
     0.50946
     0.46875
     0.57731
     0.59088
     0.56374
     0.50946
     0.45518
     0.38734
     0.40091
     0.38734
     0.40091
     0.45518
     0.41448
     0.41448
     0.52303
     0.59088
     0.65872
     0.50946
     0.63158
     0.55017
     0.42804
     0.40091
     0.49589
     0.52303
     0.46875
     0.49589
     0.26521
     0.18380
     0.03454
    -0.04688
    -0.06045
    -0.27755
    -0.73891
    -1.01029
    -1.47165
    -1.87872
    -2.02798
    -1.85158
    -1.60734
    -1.64804
    -1.97371
    -2.28580
    -2.27223
    -1.98728
    -1.66161
    -1.47165
    -1.53949
    -1.49878
    -1.56663
    -1.52592
    -1.09171
    -0.65749
    -0.52180
    -0.35897
    -0.38611
    -0.35897
    -0.35897
    -0.34540
    -0.38611
    -0.42682
    -0.46752
    -0.37254
    -0.19614
    -0.04688
    -0.00617
     0.07525
    -0.03331
     0.27878
     0.27878
     0.36020
     0.33306
     0.41448
     0.48232
     0.76728
     0.50946
     0.52303
     0.55017
     0.55017
     0.67229
     0.68586
     0.68586
     0.63158
     0.57731
     0.63158
     0.63158
     0.68586
     0.69943
     0.63158
     0.68586
     0.67229
     0.60444
     0.68586
     0.72657
     0.76728
     0.78084
     0.87583
     0.98438
     0.97081
     0.99795
     1.01152
     0.91654
     0.72657
     0.50946
     0.61801
     0.76728
     0.59088
     0.53660
     0.30592
     0.26521
     0.21094
     0.33306
     0.15666
     0.04811
     0.00740
    -0.10115
    -0.16900
    -0.00617
     0.08881
     0.11595
     0.18380
     0.22451
     0.33306
     0.33306
     0.41448
     0.41448
     0.36020
     0.49589
     0.50946
     0.63158
     0.59088
     0.55017
     0.50946
     0.71300
     0.71300
     0.63158
     0.60444
     0.56374
     0.55017
     0.59088
     0.63158
     0.64515
     0.64515
     0.57731
     0.64515
     0.76728
     0.76728
     0.72657
     0.60444
     0.69943
     0.76728
     0.74014
     0.82155
     0.72657
     0.69943
     0.75371
     0.78084
     0.80798
     0.78084
     0.63158
     0.60444
     0.69943
     0.72657
     0.72657
     0.69943
     0.67229
     0.78084
     0.72657
     0.72657
     0.79441
     0.76728
     0.64515
     0.71300
     0.75371
     0.79441
     1.02509
     0.98438
     0.87583
     0.95724
     0.98438
     1.10651
     1.12007
     1.24220
     1.24220
     1.33718
     1.32361
     1.44574
     1.48644
     1.43217
     1.54072
     1.59500
     1.62214
     1.62214
     1.44574
     1.26934
     1.24220
     1.05223
     0.93011
     0.79441
     0.71300
     0.55017
     0.45518
     0.55017
     0.61801
     0.45518
     0.18380
    -0.01974
    -0.11472
    -0.30469
    -0.35897
    -0.35897
    -0.48109
    -0.50823
    -0.61678
    -0.58965
    -0.53537
    -0.72534
    -0.72534
    -0.68463
    -0.79318
    -0.82032
    -0.91531
    -0.76605
    -0.82032
    -0.90174
    -0.98315
    -1.25454
    -1.43094
    -0.57608
    -0.53537
    -0.56251
    -0.54894
    -0.73891
    -0.88817
    -0.99672
    -1.45808
    -1.63448
    -1.07814
    -0.41325
    -0.16900
    -0.46752
    -0.58965
    -0.64392
    -0.65749
    -0.57608
    -0.65749
    -0.58965
    -0.58965
    -0.71177
    -0.65749
    -0.33183
    -0.39968
    -0.50823
    -0.37254
    -0.35897
    -0.39968
    -0.18257
    -0.19614
    -0.14186
    -0.12829
     0.08881
     0.12952
     0.21094
     0.31949
     0.44161
     0.38734
     0.50946
     0.59088
     0.56374
     0.60444
     0.56374
     0.48232
     0.60444
     0.69943
     0.71300
     0.72657
     0.71300
     0.71300
     0.67229
     0.72657
     0.82155
     0.76728
     0.64515
     0.75371
     0.86226
     0.80798
     0.68586
     0.63158
     0.55017
     0.59088
     0.52303
     0.48232
     0.42804
     0.40091
     0.38734
     0.36020
     0.49589
     0.44161
     0.37377
     0.38734
     0.42804
     0.34663
     0.37377
     0.38734
     0.36020
     0.46875
     0.48232
     0.42804
     0.42804
     0.46875
     0.45518
     0.44161
     0.52303
     0.52303
     0.53660
     0.50946
     0.60444
     0.64515
     0.59088
     0.60444
     0.72657
     0.88940
     0.80798
     0.79441
     0.74014
     0.75371
     0.82155
     0.78084
     0.86226
     0.88940
     0.80798
     0.78084
     0.78084
     0.79441
     0.71300
     0.59088
     0.45518
     0.50946
     0.55017
     0.46875
     0.36020
     0.22451
     0.29235
     0.23808
     0.36020
     0.31949
     0.21094
     0.14309
     0.14309
     0.26521
     0.29235
     0.22451
     0.18380
     0.18380
     0.42804
     0.48232
     0.42804
     0.44161
     0.41448
     0.38734
     0.45518
     0.56374
     0.45518
     0.36020
     0.37377
     0.37377
     0.46875
     0.41448
     0.34663
     0.19737
     0.19737
     0.18380
     0.19737
     0.19737
     0.02097
    -0.03331
    -0.14186
    -0.01974
     0.06168
    -0.00617
     0.02097
    -0.00617
     0.03454
     0.06168
    -0.03331
     0.06168
     0.08881
     0.11595
     0.17023
     0.25164
     0.27878
     0.23808
     0.15666
     0.18380
     0.25164
     0.19737
     0.08881
     0.22451
     0.26521
     0.18380
     0.11595
     0.23808
     0.23808
     0.26521
     0.25164
     0.06168
    -0.14186
    -0.18257
    -0.34540
    -0.50823
    -0.54894
    -0.45395
    -0.56251
    -1.03743
    -0.83389
    -0.68463
    -0.92888
    -1.18669
    -1.13241
    -1.17312
    -1.22740
    -1.07814
    -1.09171
    -1.03743
    -0.86103
    -0.99672
    -0.68463
    -0.76605
    -0.86103
    -0.65749
    -0.87460
    -0.50823
    -0.31826
    -0.39968
    -0.57608
    -0.76605
    -0.77962
    -0.60322
    -0.65749
    -0.73891
    -0.56251
    -0.46752
    -0.25042
    -0.27755
    -0.33183
    -0.38611
    -0.44038
    -0.29112
    -0.16900
    -0.04688
     0.07525
     0.10238
     0.26521
     0.36020
     0.23808
     0.26521
     0.42804
     0.41448
     0.46875
     0.67229
     0.67229
     0.59088
     0.52303
     0.59088
     0.50946
     0.48232
     0.48232
     0.48232
     0.42804
     0.46875
     0.40091
     0.37377
     0.41448
     0.27878
     0.23808
     0.34663
     0.21094
     0.23808
     0.21094
     0.14309
     0.23808
     0.15666
     0.17023
     0.19737
     0.26521
     0.30592
     0.27878
     0.31949
     0.26521
     0.29235
     0.19737
     0.40091
     0.40091
     0.26521
     0.33306
     0.37377
     0.36020
     0.38734
     0.30592
     0.30592
     0.29235
     0.33306
     0.34663
     0.37377
     0.27878
     0.27878
     0.18380
     0.40091
     0.41448
     0.30592
     0.27878
     0.23808
     0.23808
     0.27878
     0.31949
     0.27878
     0.25164
     0.26521
     0.31949
     0.41448
     0.41448
     0.31949
     0.19737
     0.27878
     0.41448
     0.41448
     0.37377
     0.37377
     0.34663
     0.37377
     0.48232
     0.48232
     0.49589
     0.38734
     0.42804
     0.37377
     0.50946
     0.46875
     0.42804
     0.42804
     0.48232
     0.50946
     0.55017
     0.49589
     0.23808
    -0.00617
     0.06168
     0.37377
     0.75371
     0.68586
     0.48232
     0.00740
    -0.06045
    -0.11472
     0.04811
     0.38734
     0.59088
     0.40091
     0.12952
    -0.04688
    -0.31826
    -0.20971
     0.04811
     0.11595
     0.41448
     0.71300
     0.78084
     0.61801
     0.65872
     0.80798
     1.01152
     1.16078
     1.48644
     1.74426
     1.87995
     2.02921
     2.08349
     2.28703
     2.40915
     2.28703
     2.17847
     2.08349
     2.02921
     1.89352
     1.73069
     1.62214
     1.43217
     1.14721
     0.95724
     0.94367
     0.82155
     0.57731
     0.44161
     0.29235
     0.14309
    -0.03331
    -0.11472
    -0.12829
    -0.20971
    -0.25042
    -0.15543
    -0.07402
    -0.16900
    -0.18257
    -0.23685
     0.02097
     0.06168
     0.08881
     0.11595
     0.06168
     0.14309
     0.08881
     0.15666
     0.40091
     0.34663
     0.45518
     0.41448
     0.44161
     0.42804
     0.37377
     0.33306
     0.44161
     0.50946
     0.59088
     0.67229
     0.64515
     0.61801
     0.53660
     0.65872
     0.59088
     0.56374
     0.56374
     0.49589
     0.55017
     0.56374
     0.50946
     0.25164
     0.33306
     0.34663
     0.26521
     0.14309
     0.04811
    -0.07402
    -0.07402
    -0.03331
    -0.11472
    -0.03331
    -0.07402
    -0.15543
    -0.26399
    -0.27755
    -0.25042
    -0.26399
    -0.22328
    -0.23685
    -0.30469
    -0.33183
    -0.30469
    -0.27755
    -0.22328
    -0.25042
    -0.18257
    -0.18257
    -0.14186
    -0.08759
    -0.10115
     0.00740
     0.06168
     0.06168
     0.06168
     0.19737
     0.30592
     0.27878
     0.23808
     0.25164
     0.31949
     0.30592
     0.30592
     0.27878
     0.42804
     0.30592
     0.26521
     0.23808
     0.34663
     0.30592
     0.19737
     0.30592
     0.21094
     0.19737
     0.19737
     0.22451
     0.11595
     0.07525
     0.04811
     0.12952
     0.18380
     0.10238
     0.04811
     0.03454
     0.00740
     0.06168
     0.03454
     0.02097
     0.12952
     0.08881
     0.03454
     0.10238
     0.18380
     0.06168
     0.03454
     0.02097
     0.08881
     0.08881
     0.08881
     0.03454
    -0.11472
    -0.06045
     0.00740
    -0.03331
    -0.01974
     0.00740
    -0.15543
    -0.10115
    -0.07402
    -0.10115
    -0.11472
    -0.11472
    -0.03331
     0.07525
     0.11595
     0.11595
     0.08881
     0.07525
     0.14309
     0.14309
     0.29235
     0.26521
     0.23808
     0.22451
     0.25164
     0.26521
     0.25164
     0.19737
     0.14309
     0.22451
     0.18380
     0.21094
     0.06168
     0.11595
     0.11595
     0.03454
     0.11595
     0.21094
     0.14309
     0.11595
     0.14309
     0.08881
     0.04811
     0.04811
     0.06168
     0.19737
     0.17023
     0.25164
     0.30592
     0.33306
     0.44161
     0.31949
     0.45518
     0.52303
     0.61801
     0.61801
     0.57731
     0.76728
     0.80798
     0.94367
     0.97081
     1.02509
     1.03866
     0.71300
     0.44161
     0.17023
     0.03454
     0.04811
     0.06168
    -0.07402
    -0.45395
    -0.42682
    -0.34540
    -0.56251
    -1.22740
    -1.83801
    -2.80143
    -3.12709
    -2.55718
    -2.57075
    -2.65217
    -2.46220
    -2.04155
    -2.06869
    -2.31294
    -2.35364
    -2.10940
    -2.05512
    -1.68875
    -1.17312
    -0.76605
    -0.49466
    -0.12829
     0.19737
     0.41448
     0.74014
     0.94367
     0.90297
     0.97081
     0.88940
     0.83512
     0.78084
     0.87583
     0.76728
     0.68586
     0.64515
     0.63158
     0.60444
     0.55017
     0.49589
     0.41448
     0.42804
     0.45518
     0.38734
     0.41448
     0.37377
     0.36020
     0.36020
     0.40091
     0.52303
     0.59088
     0.45518
     0.42804
     0.41448
     0.30592
     0.15666
     0.34663
     0.21094
    -0.10115
     0.17023
     0.49589
     0.56374
     0.25164
     0.14309
     0.23808
     0.07525
     0.07525
     0.17023
     0.37377
     0.46875
     0.56374
     0.52303
     0.52303
     0.61801
     0.71300
     0.65872
     0.64515
     0.50946
     0.53660
     0.45518
     0.42804
     0.40091
     0.23808
     0.11595
     0.19737
     0.10238
     0.10238
     0.14309
     0.08881
     0.17023
     0.23808
     0.38734
     0.40091
     0.27878
     0.26521
     0.27878
     0.44161
     0.61801
     0.69943
     0.82155
     0.76728
     0.74014
     0.67229
     0.57731
     0.55017
     0.38734
     0.48232
     0.48232
     0.40091
     0.42804
     0.26521
     0.19737
     0.08881
     0.21094
     0.31949
     0.21094
     0.22451
     0.19737
     0.17023
     0.17023
     0.22451
     0.22451
     0.27878
     0.29235
     0.30592
     0.31949
     0.34663
     0.33306
     0.44161
     0.63158
     0.72657
     0.75371
     0.80798
     0.94367
     1.05223
     1.09294
     1.33718
     1.45930
     1.51358
     1.54072
     1.39146
     1.31004
     1.16078
     0.91654
     0.55017
     0.48232
     0.26521
    -0.22328
    -0.33183
    -0.45395
    -0.75248
    -1.06457
    -1.44451
    -1.72946
    -1.68875
    -1.62091
    -1.60734
    -1.62091
    -1.51235
    -1.36309
    -1.32238
    -1.51235
    -1.41737
    -1.26811
    -1.13241
    -1.15955
    -1.14598
    -1.20026
    -1.20026
    -1.03743
    -0.99672
    -0.88817
    -0.96958
    -0.99672
    -1.11885
    -1.07814
    -0.91531
    -0.80675
    -0.57608
    -0.48109
    -0.49466
    -0.31826
    -0.19614
    -0.15543
    -0.06045
     0.03454
    -0.01974
    -0.01974
     0.07525
    -0.01974
     0.11595
     0.14309
     0.12952
     0.03454
     0.26521
     0.52303
     0.41448
     0.29235
     0.27878
     0.30592
     0.36020
     0.44161
     0.45518
     0.56374
     0.42804
     0.37377
     0.52303
     0.49589
     0.41448
     0.26521
     0.27878
     0.37377
     0.30592
     0.08881
     0.27878
     0.08881
    -0.11472
    -0.03331
     0.10238
    -0.07402
    -0.22328
    -0.35897
    -0.26399
    -0.20971
    -0.19614
    -0.31826
    -0.22328
    -0.25042
    -0.27755
    -0.18257
    -0.22328
    -0.04688
    -0.10115
    -0.15543
    -0.00617
     0.17023
     0.36020
     0.36020
     0.38734
     0.45518
     0.48232
     0.50946
     0.60444
