# Supplementary material for: Software algorithm and hardware design for real-time implementation of new spectral estimator
Source: Biomed Eng Online. 2014 May 9;13:61. doi: 10.1186/1475-925X-13-61 (PMC4057578; doi:10.1186/1475-925X-13-61)
Supplement: Additional file 2 — txtfiles.zip. [file 1475-925X-13-61-S2.zip › FILE015.TXT]

    -0.15177
    -0.15177
    -0.17659
    -0.39995
    -0.25104
    -0.10214
    -0.20141
    -0.35031
    -0.52403
    -0.27586
    -0.22623
    -0.35031
    -0.35031
    -0.42476
    -0.32549
    -0.22623
    -0.39995
    -0.35031
    -0.52403
    -0.59848
    -0.59848
    -0.39995
    -0.42476
    -0.54885
    -0.57367
    -0.42476
    -0.32549
    -0.42476
    -0.52403
    -0.52403
    -0.47440
    -0.30068
    -0.25104
    -0.22623
    -0.27586
    -0.32549
    -0.37513
     0.24530
     0.34457
     0.09640
     0.12121
     0.07158
    -0.30068
    -0.94592
    -1.21891
    -1.19409
    -1.09483
    -0.89629
    -1.07001
    -1.21891
    -1.49190
    -1.69044
    -2.08751
    -1.71525
    -1.44227
    -1.56635
    -1.34300
    -1.21891
    -0.92111
    -0.32549
     0.02195
     0.36939
     0.66719
     0.86573
     1.33725
     1.41170
     1.88323
     1.88323
     1.93286
     2.03213
     2.42921
     2.45402
     2.50366
     2.47884
     2.37957
     2.35476
     2.40439
     2.28030
     2.20585
     2.18104
     2.03213
     1.95768
     1.83360
     1.98250
     1.90805
     1.90805
     1.88323
     1.85841
     1.61024
     1.61024
     1.85841
     1.88323
     1.90805
     1.80878
     1.85841
     1.83360
     1.58542
     1.53579
     1.51097
     1.63506
     1.38689
     1.16353
     1.31244
     1.18835
     1.06427
     0.89055
     0.66719
     0.66719
     0.81609
     0.51829
     0.51829
     0.46865
     0.19567
     0.36939
     0.39420
     0.27012
     0.12121
    -0.10214
     0.07158
     0.19567
     0.12121
     0.04676
    -0.05251
    -0.15177
    -0.20141
    -0.17659
    -0.10214
    -0.15177
    -0.32549
    -0.22623
    -0.20141
    -0.20141
    -0.17659
    -0.37513
    -0.27586
    -0.25104
    -0.22623
    -0.20141
    -0.15177
    -0.35031
    -0.35031
    -0.25104
    -0.22623
    -0.07732
    -0.20141
    -0.35031
    -0.35031
    -0.32549
    -0.27586
    -0.39995
    -0.39995
    -0.15177
    -0.02769
     0.04676
     0.17085
    -0.52403
    -1.26855
    -0.82184
    -0.57367
    -0.22623
    -0.39995
    -0.54885
    -0.72257
    -0.87147
    -0.84665
    -0.87147
    -0.92111
    -0.84665
    -0.84665
    -0.89629
    -0.77220
    -0.77220
    -0.74739
    -0.59848
    -0.57367
    -0.35031
    -0.30068
    -0.20141
    -0.30068
    -0.22623
    -0.20141
    -0.07732
    -0.20141
    -0.15177
    -0.02769
    -0.02769
    -0.00287
     0.09640
     0.17085
     0.04676
    -0.02769
     0.07158
    -0.12696
    -0.00287
    -0.05251
     0.07158
     0.07158
     0.04676
    -0.05251
    -0.10214
     0.02195
    -0.00287
    -0.07732
    -0.12696
    -0.17659
    -0.17659
    -0.30068
    -0.17659
    -0.10214
    -0.20141
    -0.35031
    -0.25104
    -0.25104
    -0.12696
    -0.37513
    -0.37513
    -0.27586
    -0.35031
    -0.52403
    -0.44958
    -0.37513
    -0.47440
    -0.74739
    -0.72257
    -0.54885
    -0.49921
    -0.52403
    -0.67293
    -0.74739
    -0.69775
    -0.62330
    -0.89629
    -0.79702
    -0.87147
    -0.82184
    -0.89629
    -0.69775
    -0.72257
    -0.94592
    -0.94592
    -0.59848
    -0.64812
    -1.14446
    -1.21891
    -1.21891
    -1.19409
    -0.89629
    -0.87147
    -0.84665
    -0.92111
    -0.92111
    -1.09483
    -0.79702
    -0.84665
    -0.69775
    -0.82184
    -0.82184
    -0.74739
    -0.42476
    -0.35031
    -0.35031
    -0.47440
    -0.32549
    -0.35031
    -0.42476
    -0.27586
    -0.32549
    -0.32549
    -0.27586
    -0.27586
    -0.39995
    -0.59848
    -0.62330
    -0.62330
    -0.62330
    -0.74739
    -0.72257
    -0.84665
    -0.92111
    -0.87147
    -1.04519
    -0.97074
    -0.92111
    -0.89629
    -0.87147
    -0.97074
    -1.02037
    -0.84665
    -0.99556
    -0.82184
    -0.62330
    -0.74739
    -0.77220
    -0.77220
    -0.79702
    -0.77220
    -0.84665
    -0.82184
    -0.74739
    -1.16928
    -1.07001
    -0.94592
    -1.02037
    -1.19409
    -1.29336
    -1.26855
    -1.07001
    -1.04519
    -1.16928
    -1.21891
    -1.11964
    -1.02037
    -1.02037
    -0.97074
    -0.94592
    -1.11964
    -1.09483
    -0.92111
    -0.77220
    -0.72257
    -0.89629
    -0.94592
    -0.92111
    -0.99556
    -0.67293
    -0.94592
    -0.84665
    -0.89629
    -0.77220
    -0.84665
    -0.64812
    -0.62330
    -0.74739
    -0.62330
    -0.57367
    -0.47440
    -0.44958
    -0.57367
    -0.57367
    -0.47440
    -0.27586
    -0.35031
    -0.37513
    -0.47440
    -0.42476
    -0.44958
    -0.27586
    -0.27586
    -0.30068
    -0.37513
    -0.15177
    -0.20141
    -0.12696
    -0.12696
    -0.15177
    -0.12696
     0.09640
     0.04676
    -0.00287
    -0.02769
    -0.05251
    -0.17659
    -0.07732
     0.12121
    -0.02769
    -0.20141
    -0.17659
    -0.20141
    -0.32549
    -0.42476
    -0.44958
    -0.47440
    -0.22623
    -0.42476
    -0.47440
    -0.44958
    -0.30068
    -0.15177
    -0.32549
    -0.20141
    -0.22623
    -0.27586
    -0.10214
     0.09640
     0.07158
     0.19567
     0.04676
     0.14603
     0.02195
    -0.22623
    -0.42476
    -0.52403
    -0.32549
    -0.54885
    -0.59848
    -0.20141
    -0.42476
    -0.87147
    -0.79702
    -0.97074
    -1.16928
    -1.24373
    -1.04519
    -0.79702
    -0.57367
    -0.42476
    -0.47440
    -0.30068
    -0.35031
    -0.49921
    -0.27586
    -0.00287
     0.34457
     0.14603
     0.04676
     0.22048
     0.22048
     0.29493
     0.34457
     0.17085
     0.14603
     0.09640
     0.17085
     0.19567
     0.07158
    -0.15177
    -0.20141
    -0.27586
    -0.10214
    -0.27586
    -0.44958
    -0.47440
    -0.49921
    -0.47440
    -0.35031
    -0.49921
    -0.39995
    -0.44958
    -0.15177
     0.07158
     0.36939
     0.44384
     0.34457
    -0.15177
     0.34457
     0.81609
     0.89055
     0.84091
     0.89055
     0.76646
     0.86573
     0.79128
     0.54311
     0.49347
     0.54311
     0.46865
     0.24530
     0.07158
    -0.00287
    -0.20141
    -0.15177
    -0.10214
    -0.30068
    -0.39995
    -0.39995
    -0.15177
    -0.25104
    -0.44958
    -0.44958
    -0.32549
    -0.22623
    -0.10214
    -0.22623
    -0.35031
    -0.39995
    -0.35031
    -0.20141
    -0.07732
    -0.15177
    -0.30068
    -0.17659
    -0.07732
    -0.02769
    -0.07732
    -0.37513
    -0.25104
    -0.07732
     0.02195
     0.02195
     0.02195
    -0.10214
    -0.22623
    -0.20141
     0.19567
     0.24530
    -0.05251
    -0.07732
    -0.02769
     0.07158
     0.04676
     0.04676
    -0.05251
    -0.10214
     0.07158
     0.07158
     0.02195
    -0.12696
    -0.15177
    -0.30068
     0.04676
     0.12121
    -0.20141
    -0.17659
    -0.15177
    -0.20141
    -0.10214
    -0.05251
    -0.02769
    -0.02769
    -0.02769
     0.12121
     0.22048
     0.31975
     0.29493
     0.14603
     0.41902
     0.64237
     0.66719
     0.79128
     0.71683
     0.76646
     0.91536
     1.01463
     0.98981
     0.98981
     1.01463
     1.03945
     1.11390
     1.03945
     1.11390
     1.01463
     1.06427
     1.13872
     1.16353
     1.06427
     0.91536
     0.94018
     1.11390
     1.18835
     1.26280
     1.31244
     1.41170
     1.53579
     1.61024
     1.70951
     1.80878
     1.70951
     1.83360
     2.00732
     2.08177
     1.85841
     1.80878
     1.78396
     1.90805
     2.28030
     2.50366
     2.72701
     2.82628
     3.04964
     2.85110
     2.97518
     2.20585
     0.27012
    -1.61599
    -0.49921
     1.58542
     2.77665
     2.35476
     0.81609
     0.24530
    -0.32549
    -0.49921
    -0.47440
    -0.57367
    -0.47440
    -0.15177
     0.41902
     0.84091
     0.94018
     0.89055
     0.76646
     1.06427
     1.13872
     1.26280
     1.11390
     0.94018
     0.89055
     0.86573
     0.84091
     0.59274
     0.27012
     0.24530
     0.64237
     1.28762
     1.61024
     1.46134
     0.96500
     0.79128
     0.61756
     0.89055
     0.76646
     1.06427
     1.21317
     1.31244
     1.23798
     1.13872
     0.89055
     0.46865
     0.24530
     0.54311
     0.36939
     0.54311
     0.34457
     0.46865
     0.46865
     0.14603
     0.29493
     0.56792
     1.01463
     1.31244
     1.36207
     1.08908
     1.26280
     1.31244
     1.21317
     1.33725
     1.28762
     1.23798
     0.86573
     0.98981
     1.08908
     1.36207
     1.68469
     1.53579
     1.23798
     0.89055
     0.98981
     0.86573
     1.13872
     1.36207
     1.38689
     1.36207
     1.53579
     1.38689
     1.21317
     1.03945
     1.06427
     0.84091
     0.79128
     0.66719
     0.54311
     0.51829
     0.12121
    -0.10214
    -0.30068
    -0.35031
    -0.25104
    -0.05251
    -0.00287
     0.09640
    -0.25104
    -0.32549
    -0.15177
    -0.07732
    -0.02769
     0.12121
     0.09640
     0.04676
     0.17085
     0.27012
     0.49347
     0.46865
     0.31975
     0.14603
     0.02195
     0.14603
     0.07158
    -0.00287
     0.36939
     0.24530
     0.27012
     0.24530
     0.34457
     0.22048
    -0.00287
    -0.00287
     0.17085
     0.17085
     0.24530
     0.22048
     0.22048
     0.22048
     0.14603
     0.14603
     0.02195
     0.07158
     0.02195
    -0.15177
    -0.05251
     0.12121
    -0.22623
    -0.02769
    -0.05251
     0.07158
     0.14603
     0.09640
     0.02195
     0.09640
     0.07158
     0.04676
     0.02195
     0.04676
     0.14603
     0.12121
     0.02195
     0.24530
    -0.02769
     0.07158
    -0.02769
     0.04676
     0.04676
     0.19567
     0.07158
     0.24530
     0.24530
     0.24530
     0.09640
     0.19567
     0.29493
     0.14603
     0.29493
     0.22048
     0.17085
    -0.00287
    -0.00287
     0.24530
     0.17085
     0.04676
    -0.20141
    -0.15177
    -0.17659
    -0.05251
    -0.15177
    -0.00287
     0.07158
    -0.00287
     0.04676
     0.07158
    -0.05251
    -0.20141
    -0.02769
    -0.00287
     0.14603
     0.04676
     0.07158
    -0.15177
    -0.32549
    -0.17659
    -0.47440
    -0.39995
    -0.35031
    -0.64812
    -0.62330
    -0.52403
    -0.39995
    -0.49921
    -0.82184
    -0.62330
    -0.44958
    -0.47440
    -0.52403
    -0.37513
    -0.37513
    -0.25104
    -0.10214
    -0.17659
     0.02195
    -0.17659
    -0.12696
    -0.00287
     0.22048
     0.14603
     0.09640
     0.02195
     0.19567
     0.19567
     0.31975
     0.17085
     0.24530
     0.24530
     0.24530
     0.19567
     0.54311
     0.49347
     0.36939
     0.46865
     0.29493
     0.36939
     0.31975
     0.36939
     0.39420
     0.46865
     0.17085
     0.07158
    -0.10214
    -0.20141
    -0.10214
    -0.32549
    -0.42476
    -0.74739
    -0.82184
    -0.67293
    -0.49921
    -0.22623
    -0.27586
    -0.52403
    -0.62330
    -0.52403
    -0.37513
    -0.22623
    -0.07732
    -0.02769
     0.34457
     0.34457
     0.36939
     0.51829
     0.36939
     0.41902
     0.41902
     0.44384
     0.51829
     0.24530
     0.31975
     0.44384
     0.61756
     0.59274
     0.39420
     0.41902
     0.27012
     0.41902
     0.34457
     0.56792
     0.36939
     0.29493
     0.36939
     0.41902
     0.46865
     0.29493
     0.12121
     0.14603
     0.34457
     0.31975
     0.31975
     0.12121
     0.12121
     0.14603
     0.17085
     0.46865
     0.31975
     0.17085
     0.12121
     0.17085
     0.14603
     0.19567
     0.17085
    -0.00287
     0.12121
     0.19567
     0.39420
     0.17085
     0.14603
    -0.07732
    -0.15177
    -0.00287
     0.22048
     0.09640
    -0.02769
     0.02195
     0.22048
     0.39420
     0.22048
     0.36939
     0.41902
     0.51829
     0.46865
     0.56792
     0.41902
     0.59274
     0.46865
     0.51829
     0.81609
     0.71683
     0.79128
     1.13872
     1.26280
     1.06427
     0.86573
     0.74164
     0.74164
     0.94018
     0.94018
     0.98981
     0.89055
     0.91536
     0.89055
     0.86573
     0.86573
     0.81609
     0.41902
     0.36939
     0.46865
     0.46865
     0.49347
     0.29493
     0.41902
     0.44384
     0.51829
     0.39420
     0.27012
     0.31975
     0.29493
     0.34457
     0.36939
     0.69201
     0.29493
     0.17085
     0.31975
     0.41902
     0.27012
     0.27012
    -0.07732
    -0.17659
    -0.20141
    -0.07732
     0.24530
     0.79128
     1.28762
     1.43652
     1.93286
     1.93286
     1.41170
     1.48616
     2.40439
     3.12409
     3.57080
     3.64525
     3.42189
     3.02482
     2.77665
     2.55329
     2.10658
     1.78396
     1.21317
     1.01463
     0.94018
     0.89055
     0.14603
    -0.69775
    -1.39263
    -1.56635
    -1.56635
    -1.54153
    -1.56635
    -1.36781
    -1.36781
    -1.41745
    -1.41745
    -1.46708
    -0.79702
    -0.30068
     0.14603
     0.51829
     0.39420
     0.07158
     0.09640
     0.36939
     0.51829
     0.79128
     0.81609
     0.76646
     1.06427
     1.70951
     1.85841
     1.85841
     1.18835
     0.84091
     0.56792
     0.98981
     1.13872
     1.11390
     1.23798
     1.13872
     1.03945
     0.71683
     0.29493
     0.34457
     0.56792
     0.79128
     0.86573
     0.46865
    -0.10214
    -0.59848
    -0.52403
    -0.10214
     0.36939
     0.24530
     0.36939
     0.17085
     0.46865
     0.76646
     0.74164
     0.76646
     0.94018
     1.08908
     1.31244
     1.31244
     1.46134
     1.43652
     1.46134
     1.53579
     1.75914
     1.80878
     1.68469
     1.51097
     1.33725
     1.33725
     1.26280
     1.11390
     0.96500
     0.74164
     0.74164
     0.66719
     0.81609
     0.64237
     0.39420
     0.07158
     0.24530
     0.34457
     0.29493
     0.19567
     0.04676
     0.12121
     0.24530
     0.14603
     0.22048
     0.24530
     0.14603
     0.29493
     0.24530
     0.41902
     0.31975
     0.27012
     0.24530
     0.41902
     0.41902
     0.64237
     0.34457
     0.56792
     0.54311
     0.56792
     0.61756
     0.76646
     0.76646
     0.76646
     0.79128
     0.76646
     0.64237
     0.51829
     0.61756
     0.84091
     0.76646
     0.74164
     0.66719
     0.41902
     0.27012
     0.04676
    -0.07732
    -0.15177
    -0.02769
    -0.15177
     0.14603
     0.17085
     0.17085
     0.29493
     0.19567
     0.46865
     0.51829
     0.39420
     0.56792
     0.56792
     0.81609
     0.91536
     0.96500
     1.06427
     1.28762
     1.06427
     1.06427
     0.96500
     0.89055
     0.98981
     0.84091
     0.96500
     0.86573
     0.94018
     0.91536
     0.94018
     0.79128
     0.74164
     0.79128
     0.81609
     0.86573
     0.71683
     0.74164
     0.91536
     0.86573
     0.76646
     0.46865
     0.39420
     0.51829
     0.31975
     0.46865
     0.44384
     0.24530
     0.07158
    -0.05251
    -0.25104
    -0.72257
    -1.14446
    -1.09483
    -0.59848
     1.03945
     1.98250
     1.26280
     0.24530
     0.17085
     0.44384
     0.31975
     0.66719
     0.86573
     1.06427
     1.21317
     1.26280
     1.90805
     2.10658
     1.58542
     1.03945
     0.71683
     0.54311
     0.36939
     0.41902
     0.76646
     0.46865
     0.27012
     0.24530
     0.14603
     0.27012
     0.04676
    -0.07732
    -0.22623
    -0.15177
    -0.35031
    -0.10214
    -0.20141
    -0.15177
    -0.10214
    -0.20141
    -0.05251
     0.24530
     0.31975
     0.46865
     0.61756
     0.71683
     0.81609
     0.96500
     1.01463
     1.03945
     1.16353
     0.94018
     0.94018
     1.01463
     1.01463
     0.91536
     0.86573
     0.98981
     0.96500
     1.03945
     0.91536
     0.98981
     0.89055
     0.79128
     0.81609
     0.94018
     1.03945
     0.96500
     0.84091
     0.94018
     0.86573
     0.96500
     0.84091
     0.86573
     0.74164
     0.86573
     0.81609
     0.91536
     0.86573
     0.71683
     0.86573
     0.96500
     1.08908
     1.03945
     0.89055
     0.76646
     0.76646
     0.91536
     0.81609
     0.91536
     0.89055
     0.91536
     0.86573
     1.01463
     0.86573
     0.79128
     0.66719
     0.71683
     0.94018
     0.84091
     0.61756
     0.66719
     0.66719
     0.74164
     0.61756
     0.79128
     0.84091
     0.76646
     0.81609
     0.74164
     0.86573
     0.89055
     0.79128
     0.79128
     1.03945
     1.03945
     1.16353
     1.06427
     1.23798
     1.01463
     1.21317
     1.11390
     1.23798
     1.28762
     1.28762
     1.23798
     1.38689
     1.26280
     1.11390
     1.28762
     1.21317
     1.31244
     1.21317
     1.03945
     0.98981
     1.03945
     1.01463
     0.79128
     0.89055
     0.98981
     0.79128
     0.94018
     0.98981
     0.89055
     0.66719
     0.71683
     0.74164
     0.86573
     0.86573
     0.76646
     0.81609
     0.81609
     0.84091
     0.84091
     0.84091
     0.81609
     0.66719
     0.76646
     0.76646
     0.89055
     0.79128
     0.59274
     0.64237
     0.81609
     0.86573
     0.86573
     0.69201
     0.66719
     0.76646
     0.84091
     0.76646
     0.91536
     0.69201
     0.94018
     1.03945
     1.03945
     1.26280
     1.11390
     0.94018
     1.03945
     1.33725
     1.23798
     1.18835
     1.13872
     1.16353
     1.31244
     1.28762
     1.41170
     1.13872
     1.08908
     1.11390
     1.08908
     1.08908
     0.89055
     0.91536
     0.89055
     0.91536
     1.01463
     0.89055
     0.86573
     0.74164
     0.79128
     0.54311
     0.84091
     0.69201
     0.54311
     0.71683
     0.66719
     0.74164
     0.94018
     0.76646
     0.71683
     0.74164
     0.71683
     0.64237
     0.64237
     0.86573
     0.84091
     0.86573
     1.08908
     1.48616
     1.41170
     1.26280
     1.01463
     0.29493
    -0.27586
    -0.37513
     0.51829
     0.54311
     0.41902
     0.09640
    -0.32549
    -0.54885
    -0.82184
    -1.04519
    -1.07001
    -1.04519
    -1.21891
    -1.19409
    -1.16928
    -1.09483
    -1.09483
    -1.07001
    -1.31818
    -1.11964
    -0.72257
    -0.30068
    -1.09483
    -1.24373
    -1.21891
    -1.04519
    -1.04519
    -0.87147
    -0.94592
    -1.07001
    -1.11964
    -0.99556
    -0.89629
    -1.02037
    -1.29336
    -1.39263
    -1.26855
    -1.09483
    -1.24373
    -1.19409
    -1.41745
    -1.41745
    -1.44227
    -1.19409
    -1.31818
    -1.46708
    -1.54153
    -1.74007
    -1.56635
    -1.56635
    -1.69044
    -1.78971
    -1.66562
    -1.74007
    -1.81452
    -1.83934
    -1.71525
    -1.76489
    -1.93861
    -1.76489
    -1.61599
    -1.71525
    -1.66562
    -1.71525
    -1.61599
    -1.56635
    -1.49190
    -1.49190
    -1.54153
    -1.24373
    -1.16928
    -1.21891
    -1.26855
    -1.34300
    -1.29336
    -1.24373
    -0.99556
    -1.07001
    -1.29336
    -1.14446
    -0.94592
    -1.07001
    -1.11964
    -1.26855
    -1.16928
    -1.09483
    -1.04519
    -0.99556
    -1.07001
    -1.26855
    -1.11964
    -1.11964
    -0.89629
    -1.04519
    -1.11964
    -1.19409
    -1.14446
    -1.02037
    -0.99556
    -1.14446
    -1.11964
    -1.09483
    -1.02037
    -0.94592
    -0.89629
    -1.09483
    -1.14446
    -1.16928
    -0.92111
    -0.87147
    -1.02037
    -0.99556
    -0.99556
    -0.84665
    -0.77220
    -0.87147
    -0.84665
    -0.92111
    -0.87147
    -0.69775
    -0.74739
    -0.69775
    -0.74739
    -0.87147
    -0.69775
    -0.54885
    -0.47440
    -0.59848
    -0.62330
    -0.74739
    -0.64812
    -0.57367
    -0.62330
    -0.52403
    -0.64812
    -0.47440
    -0.42476
    -0.42476
    -0.52403
    -0.54885
    -0.69775
    -0.52403
    -0.39995
    -0.59848
    -0.47440
    -0.59848
    -0.49921
    -0.39995
    -0.52403
    -0.49921
    -0.52403
    -0.49921
    -0.47440
    -0.44958
    -0.47440
    -0.52403
    -0.62330
    -0.15177
    -0.25104
    -0.27586
    -0.20141
    -0.15177
    -0.05251
     0.04676
     0.04676
     0.02195
     0.29493
     0.29493
     0.51829
     0.61756
     0.59274
     0.56792
     0.46865
     0.69201
     0.86573
     0.84091
     0.64237
     0.51829
     0.36939
     0.27012
     0.31975
     0.27012
     0.07158
    -0.02769
    -0.12696
     0.02195
    -0.17659
    -0.35031
    -0.69775
    -0.82184
    -0.32549
    -0.27586
    -0.37513
    -0.37513
    -0.27586
     0.04676
     0.12121
     0.14603
     0.19567
     0.19567
     0.12121
     0.14603
     0.29493
     0.27012
     0.07158
     0.02195
     0.02195
     0.07158
    -0.02769
    -0.15177
    -0.52403
    -0.42476
    -0.49921
    -0.84665
    -1.04519
    -0.92111
    -0.82184
    -0.72257
    -1.41745
    -2.31087
    -3.05538
    -2.75757
    -1.81452
    -0.92111
    -0.32549
    -0.62330
    -0.94592
    -1.29336
    -1.49190
    -1.16928
    -0.87147
    -0.15177
     0.14603
     0.59274
     0.74164
     0.89055
     0.94018
     0.64237
     0.54311
     0.64237
     0.56792
     0.51829
     0.39420
     0.14603
     0.14603
     0.12121
     0.09640
     0.02195
     0.07158
     0.04676
     0.19567
     0.14603
     0.12121
     0.22048
     0.09640
     0.41902
     0.41902
     0.36939
     0.41902
     0.41902
     0.41902
     0.51829
     0.64237
     0.71683
     0.71683
     0.69201
     0.81609
     0.89055
     0.98981
     0.91536
     0.91536
     1.08908
     1.13872
     1.26280
     1.28762
     1.31244
     1.26280
     1.38689
     1.48616
     1.68469
     1.73433
     1.58542
     1.58542
     1.80878
     1.80878
     1.95768
     1.70951
     1.75914
     2.03213
     1.93286
     1.88323
     1.93286
     1.85841
     1.70951
     1.73433
     1.68469
     1.68469
     1.63506
     1.61024
     1.41170
     1.48616
     1.51097
     1.26280
     1.13872
     1.13872
     1.06427
     1.06427
     0.94018
     0.98981
     0.66719
     0.76646
     0.61756
     0.76646
     0.76646
     0.54311
     0.41902
     0.39420
     0.34457
     0.29493
     0.24530
     0.24530
     0.31975
     0.17085
     0.27012
     0.19567
     0.19567
     0.09640
     0.09640
     0.19567
     0.22048
     0.09640
     0.14603
     0.19567
     0.31975
     0.34457
     0.22048
     0.31975
     0.34457
     0.24530
     0.29493
     0.24530
     0.24530
     0.19567
     0.24530
    -0.00287
     0.19567
     0.02195
     0.09640
     0.02195
     0.22048
     0.07158
    -0.10214
     0.02195
    -0.00287
    -0.07732
     0.02195
     0.17085
     0.19567
     0.34457
     0.44384
     0.39420
     0.44384
     0.41902
     0.41902
     0.17085
     0.44384
     0.27012
     0.09640
     0.14603
     0.41902
     0.41902
     0.36939
     0.17085
    -0.02769
    -0.37513
    -0.57367
    -0.37513
    -0.22623
    -0.15177
    -0.35031
    -0.72257
    -0.92111
    -1.09483
    -1.21891
    -1.41745
    -1.41745
    -1.71525
    -1.71525
    -1.81452
    -1.66562
    -1.49190
    -1.66562
    -1.64080
    -1.61599
    -1.24373
    -1.07001
    -0.84665
    -0.42476
    -0.12696
     0.19567
     0.44384
     0.24530
    -0.05251
     0.14603
    -0.22623
    -0.37513
     0.17085
    -0.05251
     0.07158
     0.31975
     0.49347
     0.27012
    -0.20141
    -0.44958
    -0.84665
    -0.42476
     0.07158
     0.09640
     0.61756
     0.89055
     0.89055
     1.06427
     1.06427
     0.86573
     0.51829
     0.19567
     0.14603
     0.14603
     0.02195
    -0.10214
    -0.47440
    -0.94592
    -1.11964
    -1.26855
    -1.49190
    -1.56635
    -1.66562
    -1.71525
    -1.66562
    -1.71525
    -1.71525
    -1.76489
    -1.54153
    -1.11964
    -1.07001
    -0.92111
    -0.82184
    -0.67293
    -0.49921
    -0.64812
    -0.27586
    -0.15177
    -0.22623
    -0.15177
    -0.05251
    -0.07732
    -0.05251
    -0.17659
    -0.30068
    -0.17659
    -0.12696
    -0.05251
    -0.27586
    -0.27586
    -0.07732
    -0.22623
    -0.00287
    -0.20141
    -0.30068
    -0.39995
    -0.32549
    -0.20141
    -0.20141
    -0.25104
    -0.32549
    -0.25104
     0.02195
     0.04676
    -0.00287
    -0.17659
    -0.15177
    -0.25104
    -0.05251
     0.04676
     0.14603
    -0.02769
     0.02195
     0.12121
     0.12121
     0.02195
    -0.00287
     0.04676
     0.14603
     0.24530
     0.24530
     0.09640
     0.02195
    -0.00287
     0.02195
     0.41902
     0.31975
     0.12121
     0.14603
     0.19567
     0.24530
     0.29493
     0.14603
     0.14603
     0.24530
     0.39420
     0.46865
     0.34457
     0.31975
     0.27012
     0.31975
     0.56792
     0.51829
     0.34457
     0.39420
     0.44384
     0.56792
     0.64237
     0.61756
     0.51829
     0.54311
     0.76646
     0.76646
     0.64237
     0.66719
     0.64237
     0.54311
     0.86573
     0.84091
     0.74164
     0.71683
     0.74164
     0.81609
     0.76646
     0.69201
     0.61756
     0.64237
     0.64237
     0.64237
     0.59274
     0.49347
     0.46865
     0.34457
     0.49347
     0.64237
     0.74164
     0.64237
     0.91536
     1.16353
     0.96500
     0.74164
     0.09640
    -0.30068
    -0.15177
     0.34457
     0.74164
     0.56792
     0.36939
     0.12121
     0.02195
     0.09640
     0.04676
     0.07158
     0.27012
     0.34457
     0.56792
     0.76646
     0.76646
     1.06427
     1.16353
     1.46134
     1.73433
     1.80878
     1.88323
     1.80878
     1.88323
     1.98250
     2.23067
     2.13140
     2.20585
     2.18104
     2.37957
     2.50366
     2.55329
     2.37957
     2.15622
     2.23067
     2.18104
     2.28030
     2.45402
     2.37957
     2.23067
     2.40439
     2.55329
     2.47884
     2.28030
     2.20585
     2.20585
     2.15622
     2.23067
     2.05695
     2.15622
     2.13140
     2.18104
     2.25549
     2.08177
     2.05695
     1.83360
     1.70951
     1.93286
     1.88323
     1.70951
     1.53579
     1.51097
     1.61024
     1.51097
     1.43652
     1.33725
     1.18835
     1.03945
     1.08908
     0.96500
     1.21317
     0.71683
     0.49347
     0.69201
     0.66719
     0.54311
     0.31975
     0.24530
     0.19567
     0.27012
     0.12121
     0.14603
     0.04676
    -0.00287
    -0.00287
    -0.05251
    -0.07732
    -0.25104
    -0.49921
    -0.37513
    -0.17659
    -0.59848
    -1.09483
    -1.59117
    -1.34300
    -0.89629
    -0.92111
    -1.14446
    -1.21891
    -1.49190
    -1.54153
    -1.61599
    -1.59117
    -1.59117
    -1.46708
    -1.41745
    -1.21891
    -1.04519
    -1.14446
    -1.07001
    -1.16928
    -1.09483
    -1.04519
    -1.07001
    -1.21891
    -1.24373
    -1.14446
    -1.14446
    -1.04519
    -1.24373
    -1.36781
    -1.36781
    -1.24373
    -1.24373
    -1.36781
    -1.31818
    -1.39263
    -1.34300
    -1.41745
    -1.41745
    -1.39263
    -1.34300
    -1.41745
    -1.44227
    -1.44227
    -1.59117
    -1.59117
    -1.88897
    -1.74007
    -1.49190
    -1.66562
    -1.71525
    -2.03788
    -2.16196
    -1.64080
    -1.56635
    -1.51672
    -1.29336
    -1.56635
    -1.59117
    -1.46708
    -1.14446
    -1.04519
    -1.16928
    -1.04519
    -0.64812
    -0.67293
    -0.62330
    -0.72257
    -0.62330
    -0.67293
    -0.57367
    -0.54885
    -0.52403
    -0.54885
    -0.42476
    -0.52403
    -0.62330
    -0.59848
    -0.72257
    -0.77220
    -0.62330
    -0.49921
    -0.64812
    -0.64812
    -0.72257
    -0.79702
    -0.77220
    -0.82184
    -0.77220
    -0.92111
    -0.94592
    -0.87147
    -0.82184
    -0.77220
    -0.87147
    -0.94592
    -0.79702
    -0.57367
    -0.67293
    -0.67293
    -0.79702
    -0.89629
    -0.77220
    -0.74739
    -0.52403
    -0.49921
    -0.49921
    -0.72257
    -0.62330
    -0.72257
    -0.57367
    -0.72257
    -0.67293
    -0.77220
    -0.69775
    -0.74739
    -0.72257
    -0.77220
    -0.82184
    -0.84665
    -0.72257
    -0.72257
    -0.67293
    -0.74739
    -0.97074
    -0.64812
    -0.49921
    -0.79702
    -0.67293
    -0.64812
    -0.57367
    -0.57367
    -0.52403
    -0.47440
    -0.44958
    -0.57367
    -0.62330
    -0.59848
    -0.64812
    -0.52403
    -0.79702
    -0.84665
    -0.87147
    -0.87147
    -0.97074
    -0.87147
    -1.14446
    -1.24373
    -1.24373
    -1.26855
    -1.29336
    -1.21891
    -1.46708
    -1.16928
    -1.16928
    -1.21891
    -1.46708
    -1.51672
    -1.31818
    -0.92111
    -0.10214
     0.56792
     1.03945
     0.76646
     1.03945
     0.96500
     1.70951
     2.10658
     2.37957
     2.90073
     3.22336
     3.76933
     3.64525
     3.71970
     3.62043
     3.49634
     2.87592
     1.90805
     1.90805
     1.38689
     0.98981
     1.46134
     1.31244
     0.69201
     0.07158
    -0.27586
    -0.54885
    -0.82184
    -0.79702
    -0.72257
    -0.54885
    -0.37513
    -0.67293
    -0.52403
    -0.22623
    -0.20141
    -0.17659
    -0.30068
    -0.42476
    -0.44958
    -0.42476
    -0.42476
    -0.37513
    -0.59848
    -0.57367
    -1.07001
    -1.26855
    -1.29336
    -1.04519
    -1.11964
    -0.87147
    -0.92111
    -0.92111
    -1.07001
    -0.97074
    -0.84665
    -0.77220
    -0.69775
    -0.49921
    -0.20141
    -0.05251
    -0.12696
    -0.05251
     0.04676
     0.17085
     0.14603
     0.34457
     0.39420
     0.34457
     0.36939
     0.49347
     0.49347
     0.39420
     0.39420
     0.46865
     0.56792
     0.61756
     0.59274
     0.49347
     0.39420
     0.59274
     0.46865
     0.46865
     0.54311
     0.49347
     0.46865
     0.44384
     0.59274
     0.49347
     0.34457
     0.46865
     0.41902
     0.56792
     0.54311
     0.36939
     0.44384
     0.34457
     0.36939
     0.39420
     0.49347
     0.34457
     0.17085
     0.31975
     0.22048
     0.29493
     0.19567
     0.12121
     0.31975
     0.31975
     0.22048
     0.02195
    -0.15177
    -0.20141
     0.07158
     0.04676
     0.29493
     0.24530
    -0.02769
     0.09640
     0.12121
     0.14603
     0.07158
     0.19567
     0.51829
     0.89055
     0.96500
     0.94018
     0.66719
     0.76646
     0.76646
     0.76646
     1.03945
     1.08908
     1.03945
     0.96500
     1.11390
     0.91536
     0.84091
     0.69201
     0.56792
     0.74164
     0.69201
     0.39420
     0.19567
    -0.07732
    -0.10214
     0.19567
     0.17085
    -0.35031
    -0.99556
    -0.92111
    -0.52403
    -0.10214
    -0.00287
     0.17085
     0.34457
     0.46865
     0.31975
     0.49347
     0.46865
     0.39420
     0.64237
     0.94018
     1.31244
     1.70951
     1.61024
     1.36207
     1.31244
     1.36207
     1.13872
     0.86573
     0.71683
     0.74164
     0.74164
     0.74164
     0.71683
     0.51829
     0.76646
     0.54311
     0.41902
     0.54311
     0.56792
     0.36939
     0.49347
     0.49347
     0.54311
     0.51829
     0.34457
     0.27012
     0.24530
     0.31975
     0.44384
     0.22048
     0.19567
     0.24530
     0.02195
     0.27012
     0.29493
     0.19567
     0.02195
     0.14603
     0.14603
     0.19567
     0.17085
     0.09640
     0.19567
     0.56792
     0.56792
     0.71683
     0.76646
     0.86573
     1.01463
     1.28762
     1.51097
     1.56061
     1.53579
     1.68469
     1.95768
     2.13140
     2.08177
     2.08177
     2.03213
     2.03213
     2.15622
     2.05695
     2.03213
     1.93286
     1.63506
     1.31244
     1.65988
     1.61024
     1.43652
     1.13872
     1.11390
     1.18835
     1.11390
     0.86573
     0.91536
     1.03945
     1.11390
     1.06427
     1.03945
     1.01463
     0.96500
     0.91536
     1.23798
     1.33725
     1.26280
     1.13872
     1.13872
     1.23798
     1.31244
     1.31244
     1.26280
     1.18835
     1.23798
     1.03945
     0.86573
     0.98981
     0.59274
    -0.35031
    -0.72257
    -0.49921
    -0.10214
    -0.12696
    -0.12696
    -0.42476
    -0.52403
    -0.52403
    -0.77220
    -0.72257
    -0.52403
    -0.35031
    -0.15177
     0.09640
     0.27012
     0.34457
     0.56792
     0.96500
     0.94018
     0.81609
     0.81609
     0.79128
     0.98981
     0.89055
     0.86573
     0.76646
     0.76646
     0.84091
     0.79128
     0.86573
     0.74164
     0.51829
     0.49347
     0.76646
     0.84091
     0.54311
     0.51829
     0.66719
     0.61756
     0.64237
     0.59274
     0.46865
     0.56792
     0.56792
     0.59274
     0.56792
     0.61756
     0.56792
     0.24530
     0.51829
     0.69201
     0.46865
     0.54311
     0.41902
     0.51829
     0.34457
     0.46865
     0.44384
     0.39420
     0.51829
     0.46865
     0.56792
     0.61756
     0.59274
     0.46865
     0.36939
     0.64237
     0.61756
     0.61756
     0.49347
     0.56792
     0.56792
     0.59274
     0.64237
     0.51829
     0.59274
     0.64237
     0.61756
     0.61756
     0.56792
     0.39420
     0.29493
     0.61756
     0.56792
     0.61756
     0.39420
     0.51829
     0.71683
     1.43652
     1.85841
     2.15622
     2.55329
     2.97518
     2.45402
     0.29493
    -1.74007
    -3.25392
    -2.80721
    -1.31818
    -0.17659
    -0.02769
    -0.42476
    -1.41745
    -2.38532
    -3.25392
    -3.35319
    -3.30355
    -2.80721
    -2.13715
    -1.36781
    -0.74739
    -0.00287
     0.31975
     0.56792
     0.84091
     1.01463
     1.21317
     0.91536
     0.79128
     0.59274
     0.66719
     0.64237
     0.56792
     0.66719
     0.54311
     0.44384
     0.51829
     0.54311
     0.59274
     0.49347
     0.41902
     0.74164
     0.79128
     0.79128
     0.81609
     0.71683
     0.64237
     0.76646
     0.74164
     0.79128
     0.79128
     0.86573
     0.89055
     0.84091
     0.79128
     0.91536
     0.71683
     0.76646
     0.96500
     0.81609
     0.94018
     0.91536
     0.98981
     0.91536
     0.94018
     0.81609
     0.89055
     0.81609
     0.79128
     0.84091
     0.84091
     0.76646
     0.64237
     0.61756
     0.91536
     0.74164
     0.71683
     0.56792
     0.61756
     0.54311
     0.59274
     0.64237
     0.59274
     0.61756
     0.64237
     0.66719
     0.66719
     0.64237
     0.54311
     0.54311
     0.94018
     0.91536
     0.84091
     0.76646
     0.84091
     0.79128
     0.91536
     0.89055
     1.06427
     1.01463
     0.94018
     0.98981
     0.96500
     0.96500
     0.69201
     0.66719
     0.86573
     0.94018
     0.98981
     0.96500
     0.56792
     0.54311
     0.69201
     0.81609
     0.94018
     0.89055
     0.71683
     0.76646
     0.76646
     0.86573
     0.71683
     0.64237
     0.79128
     0.76646
     0.76646
     0.76646
     0.64237
     0.71683
     0.41902
     0.51829
     0.49347
     0.56792
     0.56792
     0.46865
     0.46865
     0.56792
     0.64237
     0.61756
     0.59274
     0.84091
     0.79128
     0.71683
     0.36939
     0.04676
    -0.12696
     0.04676
     0.19567
     0.41902
     0.49347
     0.17085
     0.12121
     0.14603
     0.09640
    -0.05251
    -0.17659
     0.09640
     0.22048
     0.34457
     0.51829
     0.61756
     0.64237
     0.61756
     0.61756
     0.76646
     0.91536
     0.74164
     0.71683
     0.66719
     0.76646
     0.79128
     0.76646
     0.76646
     0.74164
     0.76646
     0.84091
     0.71683
     0.64237
     0.66719
     0.59274
     0.74164
     0.76646
     0.76646
     0.56792
     0.46865
     0.54311
     0.54311
     0.22048
     0.39420
     0.29493
     0.12121
     0.34457
     0.51829
     0.56792
     0.46865
     0.34457
     0.54311
     0.51829
     0.71683
     0.76646
     0.79128
     0.86573
     0.96500
     0.96500
     0.94018
     1.08908
     1.33725
     1.41170
     1.61024
     1.73433
     1.70951
     1.41170
     1.16353
     0.96500
     1.03945
     0.64237
     0.54311
     1.01463
     0.79128
     0.61756
     0.76646
     0.66719
     0.24530
     0.04676
    -0.62330
    -0.12696
     0.07158
     0.02195
    -0.25104
    -0.39995
    -0.05251
     0.19567
    -0.49921
    -1.34300
    -0.89629
    -0.49921
     0.04676
    -0.02769
    -0.52403
    -1.04519
    -1.34300
    -1.04519
    -0.87147
    -0.89629
    -0.52403
    -0.10214
    -0.05251
    -0.10214
    -0.12696
     0.09640
     0.29493
     0.76646
     0.96500
     1.11390
     1.31244
     1.48616
     1.65988
     1.88323
     1.80878
     1.58542
     1.78396
     1.80878
     1.80878
     1.93286
     1.70951
     1.48616
     1.38689
     1.46134
     1.38689
     1.13872
     1.21317
     1.03945
     0.86573
     0.69201
     0.84091
     0.84091
     0.74164
     0.79128
     0.98981
     1.03945
     1.06427
     0.89055
     0.76646
     0.94018
     1.03945
     1.16353
     1.28762
     1.38689
     1.08908
     1.33725
     1.31244
     1.46134
     1.28762
     1.11390
     1.33725
     1.26280
     1.41170
     1.28762
     1.28762
     1.16353
     1.23798
     1.28762
     1.41170
     1.43652
     1.28762
     1.33725
     1.13872
     0.74164
     0.64237
     1.01463
     1.23798
     0.89055
     0.74164
     1.43652
     1.11390
     0.69201
     0.61756
     0.41902
     0.59274
     0.76646
     0.56792
     0.64237
     0.81609
     1.06427
     0.98981
     0.94018
     0.86573
     1.08908
     1.28762
     1.08908
     1.13872
     0.98981
     0.98981
     1.03945
     1.11390
     1.16353
     1.18835
     0.89055
     0.96500
     0.98981
     0.14603
    -0.94592
    -0.62330
     0.09640
     0.14603
     0.12121
    -0.25104
    -0.37513
    -0.69775
    -0.77220
    -0.87147
    -0.62330
    -0.42476
    -0.54885
    -0.42476
    -0.15177
     0.07158
    -0.00287
     0.09640
     0.19567
     0.61756
     0.59274
     0.41902
     0.17085
     0.19567
     0.41902
    -0.02769
    -0.12696
     0.19567
     0.24530
     0.17085
     0.22048
     0.02195
     0.17085
     0.22048
    -0.05251
    -0.02769
     0.12121
     0.09640
     0.31975
     0.22048
     0.29493
     0.24530
     0.51829
     0.69201
     0.44384
     0.36939
     0.41902
     0.59274
     0.76646
     0.84091
     0.44384
     0.17085
     0.44384
     0.86573
     1.06427
     1.18835
     1.26280
     1.11390
     0.61756
     0.41902
     0.12121
     0.12121
     0.04676
     0.04676
    -0.15177
    -0.39995
    -0.77220
    -1.07001
    -0.42476
    -0.47440
    -0.30068
    -0.92111
    -1.16928
    -0.64812
    -0.57367
    -0.54885
    -0.20141
    -0.10214
    -0.15177
    -0.35031
    -0.00287
     0.56792
     0.22048
    -0.07732
    -0.74739
    -0.82184
    -0.20141
     0.71683
     1.16353
     1.36207
     1.21317
     1.36207
     1.68469
     2.05695
     2.45402
     2.80146
     3.14890
     3.14890
     3.42189
     3.29781
     3.29781
     3.47153
     3.19854
     2.97518
     2.80146
     2.37957
     2.20585
     1.90805
     1.93286
     1.70951
     1.41170
     1.33725
     1.46134
     1.58542
     1.53579
     1.31244
     1.28762
     1.26280
     1.31244
     1.51097
     1.28762
     1.03945
     0.96500
     0.76646
     0.91536
     0.81609
     0.64237
     0.64237
     0.41902
     0.59274
     0.56792
     0.46865
     0.39420
     0.34457
     0.36939
     0.46865
     0.41902
     0.36939
     0.34457
     0.14603
     0.39420
     0.39420
     0.29493
     0.31975
     0.14603
     0.31975
     0.19567
     0.27012
     0.19567
     0.29493
     0.29493
     0.34457
     0.27012
     0.39420
     0.39420
     0.17085
     0.56792
     0.79128
     0.76646
     0.79128
     0.69201
     0.61756
     0.66719
     0.81609
     0.64237
     0.86573
     0.66719
     0.71683
     0.79128
     0.71683
     0.66719
     0.46865
     0.39420
     0.27012
     0.09640
     0.19567
     0.07158
    -0.37513
    -0.27586
    -0.10214
    -0.59848
    -1.29336
    -0.92111
    -0.47440
    -0.64812
    -0.54885
    -0.67293
    -0.69775
    -0.84665
    -0.82184
    -0.47440
    -0.62330
    -0.49921
    -0.47440
    -0.27586
    -0.15177
    -0.00287
     0.14603
     0.14603
     0.12121
    -0.49921
    -1.09483
    -0.62330
    -0.69775
    -0.84665
    -0.49921
    -0.30068
    -0.20141
    -0.17659
    -0.47440
    -0.64812
    -0.89629
    -0.79702
    -0.69775
    -0.39995
     0.04676
     0.34457
     0.66719
     0.84091
     0.36939
     0.07158
    -0.30068
    -0.02769
     0.12121
     0.19567
     0.14603
     0.44384
     0.31975
    -0.00287
     0.09640
     0.31975
     0.51829
     0.41902
     0.39420
     0.31975
     0.39420
     0.56792
     0.74164
     0.84091
     0.94018
     1.03945
     1.23798
     1.06427
     0.94018
     0.94018
     0.94018
     1.01463
     1.11390
     1.03945
     1.16353
     1.13872
     1.38689
     1.31244
     1.11390
     1.08908
     1.26280
     1.21317
     1.26280
     1.63506
     1.53579
     1.46134
     1.21317
     1.11390
     1.16353
     1.26280
     1.08908
     0.98981
     1.01463
     0.81609
     0.46865
     0.39420
     0.54311
     0.44384
     0.36939
     0.39420
     0.27012
    -0.02769
    -0.07732
    -0.20141
    -0.07732
    -0.20141
    -0.30068
    -0.32549
    -0.35031
    -0.17659
    -0.32549
    -0.35031
    -0.10214
    -0.02769
     0.02195
     0.24530
     0.31975
     0.34457
     0.49347
     0.59274
     0.89055
     0.96500
     1.03945
     1.08908
     1.06427
     1.26280
     1.23798
     1.46134
     1.38689
     1.33725
     1.16353
     1.26280
     1.33725
     1.11390
     1.18835
     1.18835
     1.28762
     1.23798
     1.21317
     1.03945
     1.03945
     1.08908
     1.08908
     0.94018
     1.06427
     1.01463
     1.06427
     1.06427
     1.03945
     1.01463
     0.79128
     0.76646
     0.81609
     0.84091
     0.91536
     0.79128
     0.74164
     0.61756
     0.66719
     0.66719
     0.74164
     0.69201
     0.61756
     0.74164
     0.69201
     0.66719
     0.56792
     0.39420
     0.46865
     0.66719
     0.76646
     0.61756
     0.64237
     0.39420
     0.49347
     0.44384
     0.36939
     0.36939
     0.36939
     0.34457
     0.31975
     0.36939
     0.29493
     0.19567
     0.07158
     0.24530
     0.34457
     0.17085
     0.17085
     0.07158
     0.19567
     0.19567
    -0.05251
     0.14603
     0.14603
    -0.12696
    -0.02769
    -0.05251
    -0.15177
    -0.10214
    -0.20141
    -0.22623
    -0.07732
    -0.22623
    -0.27586
    -0.30068
    -0.39995
    -0.12696
    -0.20141
    -0.20141
    -0.10214
    -0.22623
    -0.15177
    -0.07732
     0.14603
     0.02195
     0.12121
     0.04676
    -0.07732
    -0.72257
    -1.26855
    -1.19409
    -1.21891
    -1.16928
    -1.54153
    -1.36781
    -1.31818
    -1.59117
    -2.13715
    -2.01306
    -1.54153
    -1.76489
    -2.23641
    -2.16196
    -1.26855
    -1.02037
    -0.72257
    -0.62330
    -0.54885
    -0.32549
    -0.39995
    -0.52403
    -0.39995
    -0.59848
    -0.47440
    -0.32549
    -0.20141
    -0.07732
    -0.25104
    -0.49921
    -0.57367
    -0.42476
    -0.35031
    -0.05251
    -0.05251
    -0.30068
    -0.20141
    -0.07732
    -0.02769
     0.04676
    -0.05251
     0.07158
     0.19567
     0.09640
    -0.00287
    -0.07732
    -0.27586
    -0.30068
    -0.20141
    -0.07732
     0.02195
    -0.05251
    -0.17659
    -0.25104
     0.24530
     0.46865
     0.59274
     0.64237
     0.59274
     0.61756
     0.54311
     0.54311
     0.59274
     0.61756
     0.44384
     0.59274
     0.59274
     0.56792
     0.46865
     0.34457
     0.17085
     0.12121
     0.04676
    -0.05251
    -0.15177
    -0.00287
     0.04676
     0.17085
    -0.05251
     0.19567
     0.19567
     0.46865
     0.31975
     0.17085
     0.29493
     0.41902
     0.31975
     0.59274
     0.64237
     0.46865
     0.61756
     0.66719
     0.71683
     0.81609
     0.59274
     0.51829
     0.76646
     0.94018
     1.03945
     1.11390
     1.11390
     1.06427
     1.03945
     1.36207
     1.33725
     1.08908
     1.21317
     1.28762
     1.41170
     1.31244
     1.16353
     1.08908
     1.18835
     1.18835
     1.28762
     1.11390
     0.94018
     0.81609
     0.61756
     0.61756
     0.76646
     0.66719
     0.39420
     0.46865
     0.51829
     0.41902
     0.44384
     0.24530
     0.31975
     0.27012
     0.49347
     0.36939
     0.41902
     0.24530
     0.12121
    -0.00287
     0.34457
     0.17085
     0.09640
    -0.20141
    -0.52403
    -1.07001
    -0.67293
    -0.12696
    -0.15177
     0.14603
     0.02195
    -0.05251
    -0.17659
    -0.20141
    -0.10214
     0.04676
     0.64237
     0.84091
     1.03945
     1.11390
     1.31244
     1.48616
     1.56061
     1.48616
     1.46134
     1.56061
     1.61024
     1.43652
     1.56061
     1.33725
     1.16353
     0.89055
     1.01463
     1.01463
     0.79128
     0.66719
     0.64237
     0.59274
     0.44384
     0.14603
    -0.10214
     0.12121
    -0.05251
    -0.15177
    -0.25104
    -0.20141
    -0.39995
    -0.44958
    -0.47440
    -0.42476
    -0.54885
    -0.59848
    -0.84665
    -0.72257
    -0.82184
    -0.82184
    -0.92111
    -0.92111
    -0.89629
    -0.84665
    -0.79702
    -0.84665
    -0.84665
    -0.97074
    -0.99556
    -0.72257
    -0.72257
    -0.79702
    -0.82184
    -0.79702
    -0.52403
    -0.39995
    -0.25104
     0.19567
     1.41170
     2.65256
     2.62774
     0.91536
    -0.64812
    -1.39263
    -1.44227
    -1.31818
    -1.04519
    -0.69775
    -0.27586
    -0.42476
    -1.09483
    -1.81452
    -3.12983
    -4.09770
    -4.24660
    -3.65099
    -3.15465
    -2.83203
    -2.43495
    -2.36050
    -1.76489
    -0.62330
    -0.77220
    -0.25104
    -0.02769
     0.27012
    -0.12696
    -0.52403
    -0.37513
     0.36939
     0.89055
     0.79128
     0.56792
     0.86573
     1.80878
     1.83360
     1.28762
     0.24530
     0.04676
     0.29493
     0.76646
     0.84091
     1.06427
     0.86573
     0.89055
     0.86573
     0.71683
     0.54311
     0.56792
     0.64237
     0.69201
     0.56792
     0.36939
     0.07158
     0.24530
     0.34457
     0.19567
     0.12121
     0.07158
     0.17085
     0.17085
     0.02195
    -0.02769
    -0.27586
    -0.39995
    -0.47440
    -0.52403
    -0.27586
    -0.00287
    -0.17659
    -0.15177
    -0.02769
    -0.17659
    -0.07732
    -0.15177
    -0.32549
    -0.25104
    -0.17659
    -0.07732
    -0.00287
    -0.00287
    -0.00287
    -0.20141
    -0.15177
    -0.27586
    -0.37513
    -0.47440
    -0.20141
    -0.27586
    -0.39995
    -0.35031
    -0.35031
    -0.22623
    -0.20141
    -0.27586
    -0.10214
    -0.22623
    -0.27586
    -0.27586
    -0.12696
    -0.20141
    -0.17659
    -0.37513
    -0.07732
    -0.15177
    -0.17659
    -0.30068
    -0.20141
    -0.22623
    -0.37513
    -0.27586
    -0.15177
    -0.20141
    -0.17659
    -0.20141
    -0.20141
    -0.02769
    -0.20141
    -0.35031
    -0.15177
    -0.07732
    -0.07732
     2.32994
     3.32262
    -1.11964
    -1.14446
    -0.79702
     0.17085
     0.51829
     0.56792
     0.39420
     0.29493
    -0.07732
    -0.35031
    -0.69775
    -0.89629
    -0.82184
    -0.87147
    -0.97074
    -0.77220
    -0.97074
    -0.94592
    -0.92111
    -0.69775
    -0.57367
    -0.67293
    -0.49921
    -0.52403
    -0.57367
    -0.47440
    -0.49921
    -0.52403
    -0.35031
    -0.27586
    -0.30068
    -0.47440
    -0.42476
    -0.22623
    -0.30068
    -0.62330
    -0.54885
    -0.59848
    -0.57367
    -0.77220
    -0.94592
    -1.02037
    -0.74739
    -0.74739
    -0.67293
    -0.79702
    -0.67293
    -0.84665
    -1.11964
    -1.14446
    -1.14446
    -1.07001
    -0.94592
    -0.84665
    -0.87147
    -0.79702
    -0.89629
    -0.62330
    -0.59848
    -0.97074
    -1.24373
    -1.04519
    -0.94592
    -1.21891
    -1.14446
    -1.54153
    -2.16196
    -2.41013
    -2.45977
    -2.68312
    -2.36050
    -2.68312
    -3.35319
    -3.67581
    -4.29624
    -4.79258
    -4.81740
    -3.92398
    -2.93129
    -3.03056
    -3.42764
    -3.22910
    -2.68312
    -0.84665
     0.61756
     1.26280
     0.54311
    -0.54885
    -1.02037
    -0.30068
     0.89055
     1.63506
     1.13872
     1.18835
     0.31975
     0.02195
    -0.25104
    -0.72257
    -1.36781
    -1.74007
    -1.71525
    -1.61599
    -1.61599
    -1.74007
    -1.86416
    -1.88897
    -1.78971
    -1.19409
    -1.31818
    -1.02037
    -0.99556
    -1.02037
    -0.97074
    -0.79702
    -0.84665
    -0.97074
    -1.07001
    -0.92111
    -0.67293
    -0.62330
    -0.52403
    -0.62330
    -0.52403
    -0.54885
    -0.57367
    -0.52403
    -0.35031
    -0.42476
    -0.42476
    -0.20141
    -0.35031
    -0.39995
    -0.49921
    -0.54885
    -0.39995
    -0.37513
    -0.52403
    -0.67293
    -0.52403
    -0.57367
    -0.64812
    -0.72257
    -0.64812
    -0.54885
    -0.69775
    -0.54885
    -0.57367
    -0.52403
    -0.59848
    -0.62330
    -0.59848
    -0.62330
    -0.20141
    -0.17659
    -0.32549
    -0.32549
    -0.25104
    -0.25104
    -0.10214
    -0.20141
     0.02195
    -0.02769
     0.07158
     0.14603
    -0.00287
    -0.00287
    -0.00287
     0.29493
     0.24530
     0.19567
     0.09640
     0.14603
     0.17085
     0.14603
     0.19567
     0.24530
    -0.17659
    -0.05251
    -0.02769
    -0.12696
    -0.32549
    -0.39995
    -0.52403
    -0.44958
    -0.59848
    -0.59848
    -0.87147
    -0.94592
    -0.99556
    -1.07001
    -1.07001
    -1.04519
    -1.24373
    -1.31818
    -1.19409
    -1.09483
    -1.14446
    -1.16928
    -1.26855
    -1.14446
    -0.97074
    -1.02037
    -1.02037
    -0.97074
    -1.02037
    -1.02037
    -0.92111
    -0.79702
    -0.87147
    -1.02037
    -0.97074
    -0.94592
    -0.87147
    -1.04519
    -1.19409
    -1.14446
    -1.07001
    -0.99556
    -1.11964
    -1.24373
    -1.39263
    -1.24373
    -1.49190
    -1.41745
    -1.54153
    -1.81452
    -1.98824
    -2.03788
    -1.98824
    -2.21160
    -2.55904
    -2.55904
    -2.75757
    -2.83203
    -3.12983
    -3.30355
    -3.52691
    -3.52691
    -3.67581
    -3.65099
    -3.55172
    -3.84953
    -3.82471
    -3.79989
    -3.79989
    -3.75026
    -3.75026
    -3.67581
    -3.52691
    -3.50209
    -3.55172
    -3.50209
    -3.67581
    -3.55172
    -3.65099
    -3.62617
    -3.40282
    -3.70063
    -4.02325
    -3.94880
    -3.97361
    -3.89916
    -4.27142
    -4.32105
    -4.29624
    -4.29624
    -4.27142
    -4.17215
    -4.24660
    -4.22179
    -4.49477
    -4.46996
    -4.09770
    -4.02325
    -4.22179
    -4.12252
    -4.02325
    -3.89916
    -3.92398
    -3.77508
    -3.70063
    -3.50209
    -3.52691
    -3.27873
    -3.30355
    -3.20428
    -3.17947
    -3.15465
    -2.83203
    -2.78239
    -2.93129
    -3.00575
    -2.78239
    -2.63349
    -2.70794
    -2.60867
    -2.60867
    -2.31087
    -2.08751
    -2.11233
    -2.11233
    -2.21160
    -2.18678
    -2.11233
    -1.59117
    -1.24373
    -1.16928
    -1.24373
    -1.39263
    -1.36781
    -1.29336
    -1.34300
    -1.46708
    -1.44227
    -1.36781
    -1.34300
    -1.51672
    -1.78971
    -1.93861
    -1.98824
    -2.08751
    -1.91379
    -1.96343
    -2.23641
    -2.23641
    -2.11233
    -2.11233
    -2.06269
    -2.21160
    -2.28605
    -2.16196
    -2.21160
    -1.96343
    -2.11233
    -2.06269
    -2.16196
    -2.18678
    -1.88897
    -1.88897
    -2.11233
    -2.26123
    -2.18678
    -2.08751
    -2.03788
    -2.08751
    -2.13715
    -2.11233
    -2.03788
    -2.08751
    -1.98824
    -2.21160
    -2.28605
    -2.31087
    -2.13715
    -1.81452
    -1.83934
    -1.96343
    -1.86416
    -1.88897
    -1.88897
    -1.83934
    -1.86416
    -1.69044
    -1.83934
    -1.69044
    -1.54153
    -1.51672
    -1.56635
    -1.74007
    -1.71525
    -1.66562
    -1.69044
    -1.81452
    -1.81452
    -1.78971
    -1.96343
    -1.78971
    -1.83934
    -1.88897
    -1.88897
    -1.96343
    -1.74007
    -1.64080
    -1.81452
    -1.93861
    -1.98824
    -1.66562
    -1.59117
    -1.71525
    -1.83934
    -1.69044
    -1.71525
    -1.56635
    -1.66562
    -1.66562
    -1.74007
    -1.69044
    -1.56635
    -1.54153
    -1.61599
    -1.74007
    -1.76489
    -1.39263
    -1.26855
    -1.41745
    -1.46708
    -1.44227
    -1.51672
    -1.36781
    -1.56635
    -1.66562
    -1.59117
    -1.46708
    -1.46708
    -1.36781
    -1.21891
    -1.59117
    -1.74007
    -1.71525
    -1.56635
    -1.61599
    -1.66562
    -1.78971
    -1.76489
    -1.66562
    -1.56635
    -1.56635
    -1.56635
    -1.61599
    -1.64080
    -1.54153
    -1.41745
    -1.36781
    -1.76489
    -1.61599
    -1.26855
    -1.19409
    -1.26855
    -1.21891
    -1.14446
    -1.21891
    -1.07001
    -1.07001
    -0.97074
    -1.04519
    -1.09483
    -1.02037
    -0.99556
    -1.07001
    -1.02037
    -1.26855
    -1.07001
    -1.02037
    -1.29336
    -1.36781
    -1.49190
    -1.54153
    -1.09483
    -0.25104
     0.31975
     0.39420
     0.04676
     0.04676
     0.17085
     0.07158
     0.02195
    -0.05251
     0.09640
     0.61756
     0.51829
     0.24530
     0.17085
    -0.27586
    -1.21891
    -1.24373
    -2.01306
    -2.50940
    -2.18678
    -1.39263
    -0.77220
    -0.84665
    -0.94592
    -1.81452
    -1.96343
    -1.66562
    -1.44227
    -1.64080
    -1.14446
    -0.69775
    -0.30068
    -0.37513
    -0.62330
    -0.59848
    -0.37513
    -0.42476
    -0.64812
    -0.82184
    -1.19409
    -1.36781
    -1.16928
    -0.42476
    -0.67293
    -0.59848
    -0.74739
    -1.02037
    -0.82184
    -0.72257
    -0.20141
    -0.15177
    -0.49921
    -0.57367
    -0.54885
    -0.79702
    -0.59848
    -0.39995
    -0.54885
    -0.20141
    -0.15177
    -0.25104
    -0.17659
    -0.32549
    -0.49921
    -0.49921
    -0.72257
    -0.74739
    -0.62330
    -0.79702
    -0.77220
    -0.67293
    -0.64812
    -0.62330
    -0.72257
    -0.72257
    -0.59848
    -0.57367
    -0.54885
    -0.49921
    -0.64812
    -0.59848
    -0.74739
    -0.64812
    -0.47440
    -0.62330
    -0.69775
    -0.72257
    -0.84665
    -0.72257
    -0.79702
    -0.84665
    -0.67293
    -0.69775
    -0.72257
    -0.72257
    -0.67293
    -0.74739
    -0.87147
    -0.72257
    -0.62330
    -0.52403
    -0.49921
    -0.37513
    -0.12696
    -0.20141
    -0.35031
    -0.62330
    -0.37513
    -0.25104
    -0.27586
    -0.20141
    -0.10214
    -0.12696
    -0.15177
    -0.37513
    -0.20141
    -0.22623
    -0.30068
    -0.30068
    -0.25104
    -0.20141
    -0.20141
    -0.47440
    -0.15177
    -0.15177
     0.09640
     0.04676
    -0.07732
    -0.20141
    -0.15177
    -0.27586
    -0.07732
    -0.00287
     0.07158
    -0.05251
    -0.12696
    -0.15177
    -0.12696
    -0.22623
    -0.15177
    -0.12696
    -0.27586
    -0.15177
    -0.20141
    -0.22623
    -0.17659
    -0.20141
    -0.30068
    -0.10214
    -0.00287
    -0.10214
    -0.15177
    -0.10214
     0.04676
    -0.07732
    -0.05251
     0.14603
     0.04676
     0.04676
     0.07158
     0.24530
     0.24530
     0.12121
    -0.00287
     0.12121
     0.19567
     0.14603
    -0.05251
    -0.02769
    -0.00287
     0.19567
     0.12121
     0.44384
     0.19567
     0.24530
     0.24530
     0.12121
     0.12121
    -0.00287
     0.07158
     0.36939
     0.44384
     0.34457
     0.54311
     0.14603
     0.09640
     0.09640
     0.04676
     0.24530
     0.22048
     0.07158
     0.02195
     0.09640
     0.07158
     0.04676
    -0.15177
    -0.22623
    -0.10214
     0.04676
     0.04676
     0.02195
     0.02195
     0.09640
     0.17085
     0.39420
     0.41902
     0.12121
     0.22048
     0.36939
     0.54311
     0.66719
     0.54311
     0.51829
     0.79128
     0.89055
     0.84091
     0.81609
     0.64237
     0.66719
     0.71683
     0.66719
     0.81609
     0.71683
     0.61756
     0.76646
     0.89055
     0.79128
     0.59274
     0.54311
     0.64237
     0.61756
     0.84091
     0.59274
     0.39420
     0.46865
     0.51829
     0.39420
     0.56792
     0.56792
     0.36939
     0.44384
     0.54311
     0.51829
     0.54311
     0.46865
     0.54311
     0.66719
     0.79128
     0.89055
     0.89055
     0.81609
     1.11390
     1.08908
     1.23798
     1.36207
     1.43652
     1.56061
     1.53579
     1.80878
     1.85841
     1.98250
     1.88323
     2.10658
     2.40439
     2.47884
     2.37957
     2.35476
     2.32994
     2.28030
     2.23067
     2.47884
     2.32994
     2.13140
     2.00732
     1.80878
     1.98250
     1.65988
     1.48616
     1.23798
     1.21317
     1.03945
     0.89055
     0.66719
     0.51829
     0.39420
     0.19567
     0.24530
     0.12121
    -0.30068
    -0.32549
    -0.30068
    -0.37513
    -0.39995
    -0.57367
    -0.67293
    -0.52403
    -0.42476
    -0.57367
    -0.62330
    -0.64812
    -0.72257
    -0.72257
    -0.54885
    -0.49921
    -0.57367
    -0.57367
    -0.42476
    -0.35031
    -0.39995
    -0.47440
    -0.47440
    -0.27586
    -0.27586
    -0.17659
    -0.17659
    -0.20141
    -0.22623
    -0.37513
    -0.22623
     0.02195
    -0.02769
    -0.27586
    -0.17659
    -0.12696
    -0.15177
    -0.05251
    -0.22623
    -0.25104
    -0.20141
    -0.07732
    -0.00287
    -0.07732
    -0.05251
    -0.15177
    -0.07732
    -0.02769
    -0.02769
    -0.10214
    -0.20141
    -0.12696
    -0.00287
    -0.15177
    -0.22623
    -0.22623
    -0.15177
    -0.12696
    -0.07732
    -0.07732
    -0.27586
    -0.37513
    -0.37513
    -0.12696
    -0.12696
    -0.22623
    -0.25104
    -0.15177
    -0.00287
    -0.15177
    -0.15177
    -0.12696
    -0.22623
    -0.12696
    -0.00287
    -0.05251
    -0.07732
    -0.35031
    -0.32549
    -0.10214
     0.12121
    -0.10214
    -0.32549
    -0.35031
    -0.25104
    -0.32549
    -0.27586
    -0.42476
    -0.35031
    -0.39995
    -0.30068
    -0.27586
    -0.25104
    -0.49921
    -0.59848
    -0.37513
    -0.27586
    -0.25104
    -0.35031
    -0.37513
    -0.32549
    -0.27586
    -0.30068
    -0.30068
    -0.54885
    -0.39995
    -0.37513
    -0.35031
    -0.35031
    -0.37513
    -0.35031
    -0.39995
    -0.35031
    -0.52403
    -0.49921
    -0.15177
    -0.10214
    -0.00287
     0.22048
     0.14603
     0.04676
     0.07158
     0.22048
     0.14603
     0.19567
     0.34457
     0.51829
     0.19567
     0.14603
    -0.07732
    -0.27586
    -0.44958
    -0.72257
    -0.64812
    -0.39995
    -0.52403
    -0.52403
    -0.67293
    -0.89629
    -0.84665
    -0.57367
    -0.79702
    -0.69775
    -0.59848
    -0.20141
     0.14603
     0.22048
     0.12121
     0.17085
     0.12121
     0.31975
     0.31975
     0.36939
     0.24530
     0.36939
     0.39420
     0.19567
     0.19567
    -0.00287
    -0.12696
    -0.22623
    -0.02769
    -0.17659
    -0.32549
    -0.42476
    -0.57367
    -0.47440
    -0.49921
    -0.49921
    -0.59848
    -0.69775
    -0.59848
    -0.52403
    -0.49921
    -0.69775
    -0.79702
    -0.87147
    -0.67293
    -0.62330
    -0.77220
    -0.74739
    -0.72257
    -0.72257
    -0.72257
    -0.69775
    -0.72257
    -0.72257
    -0.72257
    -0.74739
    -0.59848
    -0.62330
    -0.77220
    -0.92111
    -0.82184
    -0.54885
    -0.72257
    -0.74739
    -0.87147
    -0.84665
    -0.84665
    -0.79702
    -0.84665
    -0.89629
    -0.97074
    -1.04519
    -0.87147
    -0.82184
    -0.94592
    -1.04519
    -0.99556
    -0.97074
    -0.92111
    -0.87147
    -0.94592
    -1.04519
    -1.21891
    -1.26855
    -1.09483
    -0.94592
    -0.92111
    -0.77220
    -0.72257
    -0.62330
    -0.87147
    -0.72257
    -0.62330
    -0.42476
    -0.30068
    -0.22623
    -0.02769
     0.02195
     0.14603
     0.34457
     0.31975
     0.39420
     0.54311
     0.56792
     0.41902
     0.56792
     0.49347
     0.24530
     0.04676
     0.36939
     0.54311
     0.44384
     0.19567
    -0.00287
     0.09640
    -0.25104
    -0.20141
    -0.25104
    -0.30068
    -0.32549
    -0.30068
    -0.27586
    -0.44958
    -0.52403
    -0.79702
    -0.69775
    -0.79702
    -0.87147
    -0.74739
    -0.47440
    -0.52403
    -0.44958
    -0.49921
    -0.37513
    -0.22623
    -0.20141
    -0.15177
    -0.17659
    -0.07732
    -0.00287
    -0.05251
    -0.07732
    -0.00287
    -0.05251
    -0.07732
    -0.15177
    -0.25104
    -0.44958
    -0.37513
    -0.42476
    -0.17659
     0.04676
    -0.02769
     0.36939
     0.59274
     0.64237
     0.69201
     0.54311
     0.64237
     0.81609
     0.79128
     0.91536
     0.91536
     1.06427
     0.89055
     0.66719
     0.59274
    -0.07732
    -0.87147
    -1.36781
    -1.86416
    -1.76489
    -1.61599
    -1.34300
    -0.47440
     0.02195
     0.36939
     0.04676
    -0.07732
     0.56792
     1.61024
     2.00732
     2.40439
     2.80146
     3.00000
     3.19854
     3.37226
     3.69488
     3.52116
     3.12409
     2.87592
     2.42921
     2.08177
     1.53579
     1.21317
     0.71683
     0.34457
     0.12121
     0.12121
     0.09640
     0.04676
    -0.15177
    -0.30068
    -0.15177
     0.09640
     0.04676
    -0.12696
    -0.44958
    -0.67293
    -0.59848
    -0.20141
    -0.42476
    -0.62330
    -0.64812
    -0.54885
    -0.67293
    -0.67293
    -0.72257
    -0.84665
    -1.14446
    -1.96343
    -2.03788
    -1.74007
    -1.24373
    -1.14446
    -1.29336
    -1.34300
    -1.41745
    -1.56635
    -1.64080
    -1.78971
    -1.64080
    -1.36781
    -1.39263
    -1.16928
    -1.07001
    -0.97074
    -0.69775
    -0.69775
    -0.32549
    -0.15177
    -0.22623
    -0.05251
     0.12121
     0.12121
     0.22048
     0.17085
     0.17085
     0.44384
     0.54311
     0.41902
     0.34457
     0.31975
     0.41902
     0.36939
     0.29493
     0.36939
     0.09640
     0.07158
     0.22048
     0.19567
     0.09640
    -0.15177
    -0.12696
    -0.05251
     0.12121
    -0.05251
    -0.07732
    -0.25104
     0.02195
    -0.10214
    -0.02769
     0.24530
     0.12121
     0.04676
    -0.07732
     0.02195
     0.14603
     0.12121
    -0.00287
     0.12121
     0.12121
     0.02195
    -0.15177
    -0.30068
    -0.20141
    -0.20141
    -0.22623
    -0.22623
    -0.32549
    -0.49921
    -0.52403
    -0.67293
    -0.67293
    -0.72257
    -0.82184
    -0.77220
    -0.64812
    -0.52403
    -0.74739
    -0.59848
    -0.77220
    -0.62330
    -0.77220
    -0.44958
    -0.59848
    -0.62330
    -0.49921
    -0.44958
    -0.35031
    -0.30068
    -0.52403
    -0.44958
    -0.54885
    -0.30068
    -0.35031
    -0.32549
    -0.47440
    -0.42476
    -0.57367
    -0.57367
    -0.52403
    -0.52403
    -0.59848
    -0.59848
    -0.52403
    -0.49921
    -0.59848
    -0.69775
    -0.62330
    -0.49921
    -0.35031
    -0.37513
    -0.47440
    -0.42476
    -0.52403
    -0.37513
    -0.22623
    -0.20141
    -0.44958
    -0.39995
    -0.35031
    -0.25104
    -0.39995
    -0.32549
    -0.44958
    -0.37513
    -0.69775
    -0.25104
    -0.44958
    -0.39995
    -0.52403
    -0.52403
    -0.32549
    -0.30068
    -0.47440
    -0.39995
    -0.25104
    -0.25104
    -0.20141
    -0.25104
    -0.30068
    -0.25104
    -0.17659
    -0.30068
    -0.05251
    -0.10214
    -0.20141
    -0.10214
    -0.05251
     0.09640
     0.07158
    -0.07732
     0.07158
     0.19567
     0.14603
     0.22048
     0.24530
     0.31975
     0.46865
     0.64237
     0.56792
     0.34457
     0.51829
     0.39420
     0.22048
     0.61756
     0.51829
     0.54311
     0.49347
     0.56792
     0.46865
     0.51829
     0.31975
     0.46865
     0.54311
     0.64237
     0.64237
     0.66719
     0.61756
     0.76646
     0.69201
     1.06427
     0.94018
     0.89055
     1.01463
     1.08908
     1.03945
     1.18835
     1.21317
     1.06427
     1.13872
     1.26280
     1.28762
     1.33725
     1.18835
     1.18835
     1.03945
     0.96500
     0.76646
     0.61756
     0.46865
     0.54311
     0.76646
     0.94018
     0.89055
     0.74164
     1.01463
     1.21317
     0.46865
     0.46865
     0.81609
     1.11390
     1.28762
     1.33725
     1.78396
     1.70951
     1.43652
     1.48616
     1.61024
     1.65988
     1.58542
     1.38689
     1.41170
     1.33725
     1.31244
     1.28762
     1.18835
     1.03945
     0.76646
     0.84091
     0.84091
     0.98981
     0.59274
     0.51829
     0.49347
     0.59274
     0.46865
     0.39420
     0.27012
     0.49347
     0.54311
     0.59274
     0.46865
     0.56792
     0.22048
     0.14603
     0.39420
     0.51829
     0.34457
     0.34457
     0.19567
     0.17085
     0.39420
     0.14603
     0.07158
     0.12121
     0.22048
     0.24530
     0.31975
     0.22048
     0.19567
    -0.02769
     0.14603
     0.46865
     0.27012
     0.24530
     0.12121
     0.22048
     0.29493
     0.29493
     0.19567
     0.02195
     0.04676
     0.19567
     0.12121
     0.14603
    -0.07732
    -0.20141
    -0.20141
     0.12121
     0.09640
    -0.00287
    -0.07732
    -0.17659
     0.02195
     0.07158
    -0.00287
     0.09640
    -0.00287
     0.12121
     0.14603
     0.17085
     0.12121
     0.09640
     0.02195
     0.22048
     0.27012
    -0.00287
     0.07158
    -0.00287
    -0.07732
    -0.02769
    -0.10214
     0.02195
    -0.10214
    -0.05251
    -0.27586
    -0.15177
    -0.20141
    -0.27586
    -0.42476
    -0.30068
    -0.10214
    -0.25104
    -0.25104
    -0.32549
    -0.27586
    -0.32549
    -0.27586
    -0.25104
    -0.20141
    -0.30068
    -0.35031
    -0.10214
    -0.10214
    -0.10214
    -0.25104
    -0.25104
     0.04676
    -0.00287
    -0.10214
    -0.05251
    -0.10214
     0.04676
    -0.10214
    -0.00287
    -0.00287
     0.02195
    -0.02769
     0.04676
     0.07158
    -0.00287
    -0.10214
    -0.27586
    -0.05251
    -0.00287
    -0.07732
    -0.15177
    -0.17659
    -0.07732
    -0.02769
    -0.02769
     0.12121
     0.19567
    -0.02769
    -0.00287
    -0.12696
    -0.10214
    -0.39995
    -0.37513
    -0.20141
     0.66719
     0.46865
     0.49347
     0.24530
     0.04676
    -0.07732
     0.04676
     0.14603
     0.27012
     0.41902
     0.44384
     0.51829
     0.56792
     0.41902
     0.27012
     0.22048
     0.19567
     0.14603
     0.12121
     0.04676
     0.04676
    -0.12696
    -0.15177
    -0.22623
    -0.05251
    -0.17659
    -0.32549
    -0.35031
    -0.37513
    -0.30068
    -0.52403
    -0.49921
    -0.37513
    -0.39995
    -0.37513
    -0.35031
    -0.39995
    -0.49921
    -0.47440
    -0.32549
    -0.27586
    -0.27586
    -0.30068
    -0.32549
    -0.27586
    -0.20141
    -0.15177
    -0.12696
    -0.02769
    -0.10214
    -0.02769
     0.02195
     0.02195
     0.07158
     0.04676
     0.07158
     0.14603
     0.19567
     0.24530
     0.14603
     0.31975
     0.44384
     0.36939
     0.22048
     0.09640
     0.36939
     0.24530
     0.44384
     0.22048
     0.17085
     0.09640
     0.14603
     0.12121
     0.27012
    -0.00287
    -0.07732
    -0.05251
     0.04676
     0.07158
    -0.05251
    -0.20141
    -0.10214
    -0.07732
    -0.10214
    -0.10214
    -0.12696
    -0.17659
    -0.47440
    -0.39995
    -0.35031
    -0.27586
    -0.54885
    -0.62330
    -0.57367
    -0.52403
    -0.64812
    -0.79702
    -0.64812
    -0.77220
    -0.82184
    -0.67293
    -0.67293
    -0.72257
    -0.82184
    -0.74739
    -0.59848
    -0.62330
    -0.64812
    -0.49921
    -0.59848
    -0.57367
    -0.54885
    -0.59848
    -0.52403
    -0.49921
    -0.59848
    -0.49921
    -0.39995
    -0.44958
    -0.57367
    -0.47440
    -0.49921
    -0.49921
    -0.35031
    -0.39995
    -0.32549
    -0.20141
    -0.20141
    -0.15177
    -0.05251
     0.02195
     0.09640
     0.14603
     0.24530
     0.31975
     0.19567
     0.22048
     0.24530
     0.39420
     0.31975
     0.19567
     0.19567
     0.22048
     0.12121
     0.12121
     0.02195
    -0.00287
    -0.02769
    -0.10214
     0.02195
    -0.00287
    -0.15177
    -0.10214
    -0.10214
    -0.07732
    -0.00287
    -0.12696
    -0.07732
    -0.25104
    -0.02769
    -0.20141
    -0.15177
    -0.22623
    -0.15177
    -0.07732
    -0.07732
    -0.07732
    -0.07732
    -0.27586
    -0.17659
    -0.10214
    -0.00287
    -0.05251
    -0.30068
    -0.15177
     0.04676
     0.07158
     0.07158
     0.17085
     0.07158
    -0.05251
    -0.12696
    -0.10214
     0.09640
    -0.15177
    -0.25104
    -0.27586
    -0.02769
     0.14603
    -0.02769
    -0.35031
    -0.44958
    -0.39995
    -0.27586
     0.07158
     0.49347
     0.14603
     0.19567
     0.39420
     0.46865
     0.56792
     0.74164
     0.74164
     0.89055
     1.01463
     0.76646
     0.54311
     0.54311
     0.46865
     0.22048
     0.19567
     0.22048
    -0.17659
    -0.32549
    -0.47440
    -0.35031
    -0.62330
    -0.67293
    -0.62330
    -0.39995
    -0.54885
    -0.69775
    -0.54885
    -0.42476
    -0.30068
    -0.32549
    -0.10214
     0.07158
    -0.39995
    -0.52403
    -0.79702
    -0.62330
    -0.84665
    -1.04519
    -0.79702
    -0.67293
    -0.82184
    -0.94592
    -1.04519
    -1.07001
    -1.09483
    -0.89629
    -0.97074
    -0.79702
    -0.59848
    -0.67293
    -0.39995
    -0.30068
    -0.10214
    -0.10214
    -0.22623
    -0.25104
    -0.05251
     0.02195
     0.12121
    -0.10214
    -0.17659
    -0.05251
    -0.07732
    -0.02769
     0.07158
    -0.17659
    -0.25104
    -0.20141
    -0.15177
    -0.12696
    -0.25104
    -0.39995
    -0.32549
    -0.10214
    -0.10214
    -0.22623
    -0.25104
    -0.39995
    -0.42476
    -0.37513
    -0.05251
    -0.27586
    -0.35031
    -0.30068
    -0.32549
    -0.10214
    -0.27586
    -0.37513
    -0.37513
    -0.32549
    -0.25104
    -0.30068
    -0.25104
    -0.37513
    -0.35031
    -0.44958
    -0.17659
    -0.17659
    -0.47440
    -0.30068
    -0.30068
    -0.10214
    -0.20141
    -0.35031
    -0.20141
    -0.25104
    -0.10214
    -0.12696
    -0.10214
    -0.12696
    -0.05251
    -0.17659
     0.07158
     0.07158
    -0.07732
     0.07158
    -0.05251
     0.14603
     0.19567
     0.22048
     0.17085
     0.36939
     0.34457
     0.31975
     0.24530
     0.09640
     0.17085
     0.22048
     0.46865
     0.46865
     0.34457
     0.29493
     0.44384
     0.46865
     0.61756
     0.49347
     0.61756
     0.59274
     0.94018
     0.96500
     1.01463
     1.18835
     1.36207
     1.43652
     1.48616
     1.78396
     1.88323
     1.75914
     1.75914
     1.73433
     2.00732
     2.05695
     1.90805
     1.75914
     1.90805
     2.20585
     2.30512
     2.25549
     2.20585
     1.88323
     1.48616
     1.83360
     1.80878
     1.85841
     1.58542
     1.90805
     2.20585
     2.20585
     1.90805
     1.61024
     1.36207
     1.46134
     1.38689
     1.43652
     1.21317
     1.23798
     0.91536
     1.06427
     1.08908
     0.94018
     0.46865
     0.31975
     0.51829
     0.79128
     1.03945
     1.11390
     1.13872
     1.21317
     1.38689
     1.21317
     1.01463
     0.84091
     1.18835
     2.00732
     2.32994
     2.32994
     1.75914
     1.31244
     1.13872
     1.23798
     1.18835
     1.61024
     1.63506
     1.18835
     1.06427
     1.03945
     1.01463
     1.23798
     1.11390
     0.91536
     1.18835
     1.18835
     1.16353
     1.41170
     1.43652
     1.28762
     1.31244
     1.38689
     1.21317
     0.96500
     1.08908
     1.21317
     1.21317
     0.98981
     0.86573
     0.91536
     0.91536
     0.96500
     0.74164
     0.71683
     0.66719
     0.66719
     0.71683
     0.89055
     1.01463
     0.79128
     0.76646
     0.69201
     0.12121
    -0.47440
     0.14603
     0.12121
    -0.00287
     0.41902
     0.29493
     0.09640
    -0.27586
    -0.72257
    -0.32549
    -0.30068
    -0.00287
    -0.10214
    -0.32549
    -0.30068
    -0.00287
     0.39420
     0.51829
     0.54311
     0.54311
     0.76646
     0.84091
     0.98981
     1.08908
     0.71683
     1.06427
     1.23798
     0.94018
     0.79128
     0.98981
     1.01463
     0.56792
     0.31975
     0.12121
    -0.02769
    -0.35031
    -0.37513
    -0.25104
    -0.57367
    -0.62330
    -0.92111
    -0.87147
    -0.89629
    -0.89629
    -0.87147
    -0.79702
    -0.62330
    -0.37513
    -0.25104
    -0.10214
    -0.02769
    -0.32549
    -0.30068
     0.07158
     0.07158
    -0.07732
     0.12121
     0.19567
     0.09640
     0.04676
    -0.00287
    -0.10214
     0.09640
     0.12121
     0.24530
     0.24530
     0.09640
    -0.10214
    -0.07732
     0.24530
     0.09640
    -0.00287
    -0.15177
    -0.12696
    -0.35031
    -0.25104
    -0.15177
    -0.05251
    -0.32549
    -0.25104
    -0.07732
    -0.02769
    -0.15177
    -0.35031
    -0.42476
    -0.20141
    -0.02769
    -0.10214
     0.09640
    -0.02769
    -0.32549
    -0.10214
    -0.12696
    -0.15177
    -0.15177
    -0.20141
    -0.25104
    -0.27586
    -0.22623
    -0.12696
    -0.30068
    -0.17659
    -0.25104
    -0.20141
    -0.10214
    -0.20141
    -0.32549
    -0.35031
    -0.25104
    -0.32549
    -0.17659
    -0.25104
    -0.35031
    -0.37513
    -0.35031
    -0.30068
    -0.37513
    -0.35031
    -0.35031
    -0.27586
     0.04676
     0.46865
     0.31975
     0.51829
     0.46865
     0.46865
     0.66719
     0.96500
     0.96500
     0.98981
     0.94018
     1.03945
     1.11390
     0.79128
     0.66719
     0.81609
     0.76646
     0.59274
     0.61756
     0.51829
     0.31975
     0.12121
     0.19567
     0.24530
     0.12121
     0.04676
     0.04676
     0.04676
    -0.15177
    -0.37513
    -0.05251
    -0.10214
    -0.27586
    -0.42476
    -0.57367
    -0.59848
    -0.69775
    -0.69775
    -0.77220
    -0.64812
    -0.89629
    -1.07001
    -1.02037
    -0.82184
    -0.82184
    -1.07001
    -0.87147
    -0.92111
    -1.02037
    -1.02037
    -1.04519
    -1.09483
    -1.21891
    -1.14446
    -1.04519
    -0.89629
    -0.82184
    -1.14446
    -1.16928
    -1.04519
    -0.79702
    -0.82184
    -0.92111
    -0.89629
    -0.87147
    -0.77220
    -0.57367
    -0.49921
    -0.64812
    -0.64812
    -0.54885
    -0.35031
    -0.30068
    -0.32549
    -0.42476
    -0.39995
    -0.15177
    -0.07732
    -0.00287
     0.02195
    -0.00287
     0.12121
     0.22048
     0.41902
     0.54311
     0.49347
     0.59274
     0.59274
     0.91536
     1.23798
     1.13872
     1.08908
     1.21317
     1.38689
     1.26280
     1.53579
     1.53579
     1.51097
     1.61024
     1.65988
     1.68469
     1.63506
     1.63506
     1.51097
     1.63506
     1.63506
     1.51097
     1.38689
     1.36207
     1.46134
     1.08908
     1.16353
     1.48616
     1.48616
     1.31244
     1.38689
     1.36207
     1.21317
     1.08908
     1.03945
     1.26280
     1.31244
     1.21317
     1.18835
     1.23798
     1.26280
     1.11390
     1.01463
     1.21317
     1.06427
     0.94018
     1.06427
     1.11390
     1.01463
     0.94018
     0.89055
     0.91536
     0.96500
     0.76646
     0.56792
     0.34457
     0.24530
     0.41902
     0.74164
     0.89055
     0.76646
     0.56792
     0.56792
     0.56792
     0.39420
     0.29493
     0.24530
     0.49347
     0.66719
     0.84091
     0.64237
     0.64237
     0.27012
     0.27012
     0.04676
     0.17085
     0.02195
    -0.20141
    -0.27586
    -0.15177
    -0.35031
    -0.44958
    -0.62330
    -0.82184
    -0.62330
    -0.72257
    -0.59848
    -0.67293
    -0.74739
    -0.84665
    -0.77220
    -0.74739
    -0.64812
    -0.77220
    -0.79702
    -0.74739
    -0.67293
    -0.67293
    -0.54885
    -0.69775
    -0.49921
    -0.32549
     0.07158
    -0.05251
     0.07158
    -0.00287
    -0.00287
    -0.05251
     0.04676
     0.27012
     0.27012
     0.19567
     0.36939
     0.34457
     0.41902
     0.19567
     0.27012
     0.22048
     0.19567
    -0.10214
    -0.20141
    -0.64812
    -0.59848
     0.34457
     0.56792
     0.59274
     0.09640
    -0.25104
    -0.27586
    -0.05251
    -0.15177
    -0.10214
     0.19567
     0.36939
     0.51829
     0.76646
     0.49347
     0.19567
     0.19567
     0.17085
     0.46865
     0.51829
     0.56792
     0.51829
     0.61756
     0.66719
     0.61756
     0.44384
     0.24530
     0.34457
     0.41902
     0.41902
     0.44384
     0.22048
     0.07158
     0.19567
    -0.17659
    -0.47440
    -0.44958
    -0.44958
    -0.49921
    -0.42476
    -0.47440
    -0.64812
    -0.69775
    -0.84665
    -0.77220
    -0.72257
    -0.72257
    -0.72257
    -0.87147
    -0.94592
    -0.87147
    -0.59848
    -0.64812
    -0.54885
    -0.77220
    -0.82184
    -0.69775
    -0.57367
    -0.62330
    -0.69775
    -0.82184
    -0.64812
    -0.62330
    -0.69775
    -0.84665
    -0.72257
    -0.92111
    -0.59848
    -0.57367
    -0.62330
    -0.82184
    -0.74739
    -0.59848
    -0.69775
    -0.69775
    -0.69775
    -0.72257
    -0.59848
    -0.57367
    -0.72257
    -0.62330
    -0.64812
    -0.62330
    -0.59848
    -0.54885
    -0.57367
    -0.72257
    -0.77220
    -0.77220
    -0.59848
    -0.77220
    -0.97074
    -0.87147
    -0.82184
    -0.89629
    -1.07001
    -1.19409
    -1.29336
    -1.56635
    -1.66562
    -1.24373
    -1.41745
    -1.59117
    -1.69044
    -1.59117
    -1.46708
    -1.44227
    -1.59117
    -1.46708
    -1.44227
    -1.16928
    -0.99556
    -0.67293
    -0.79702
    -0.49921
    -0.20141
     0.69201
     0.89055
     0.66719
     0.44384
     0.51829
     0.66719
     0.76646
     0.91536
     0.91536
     0.76646
     0.66719
     0.71683
     0.46865
     0.24530
    -0.39995
    -0.57367
    -0.39995
     0.02195
     0.24530
     0.39420
    -0.39995
    -0.72257
    -0.52403
    -0.44958
    -0.39995
    -0.30068
    -0.27586
    -0.32549
    -0.64812
    -1.04519
    -1.02037
    -0.99556
    -0.99556
    -0.99556
    -0.30068
    -0.17659
    -0.72257
    -1.76489
    -2.50940
    -1.98824
    -1.46708
    -1.34300
    -1.34300
    -1.16928
    -0.82184
    -0.87147
    -1.11964
    -1.36781
    -1.44227
    -0.89629
    -0.87147
    -0.97074
    -1.19409
    -1.26855
    -1.11964
    -0.97074
    -0.77220
    -0.49921
    -0.17659
     0.04676
    -0.15177
    -0.47440
    -0.57367
    -0.62330
    -0.67293
    -0.10214
    -0.02769
     0.04676
    -0.10214
    -0.17659
    -0.12696
    -0.05251
    -0.12696
    -0.22623
    -0.27586
    -0.44958
    -0.22623
     0.07158
     0.14603
     0.09640
    -0.05251
     0.14603
     0.46865
     0.51829
     0.51829
     0.39420
     0.49347
     0.69201
     0.81609
     0.86573
     0.86573
     0.71683
     0.66719
     0.84091
     0.61756
     0.39420
     0.07158
    -0.02769
     0.04676
    -0.00287
    -0.05251
    -0.20141
    -0.35031
    -0.35031
    -0.37513
    -0.20141
    -0.20141
    -0.20141
    -0.37513
    -0.37513
    -0.20141
    -0.20141
    -0.30068
    -0.35031
    -0.30068
     0.02195
    -0.10214
     0.04676
    -0.15177
    -0.20141
    -0.15177
    -0.15177
    -0.05251
    -0.15177
    -0.12696
    -0.00287
    -0.15177
    -0.15177
    -0.17659
    -0.15177
    -0.17659
    -0.15177
    -0.17659
    -0.10214
    -0.22623
    -0.25104
    -0.20141
    -0.30068
    -0.22623
    -0.20141
    -0.20141
    -0.12696
    -0.17659
    -0.20141
    -0.32549
    -0.35031
    -0.39995
    -0.20141
    -0.30068
    -0.22623
    -0.30068
    -0.25104
    -0.27586
    -0.35031
    -0.27586
    -0.25104
    -0.32549
    -0.17659
    -0.37513
    -0.30068
    -0.15177
    -0.32549
    -0.37513
    -0.10214
     0.04676
    -0.07732
    -0.07732
    -0.17659
    -0.17659
    -0.20141
    -0.10214
    -0.05251
    -0.07732
    -0.02769
    -0.15177
    -0.07732
     0.17085
    -0.12696
    -0.10214
    -0.07732
     0.07158
     0.12121
     0.14603
     0.14603
     0.12121
     0.19567
     0.34457
     0.51829
     0.49347
     0.44384
     0.36939
     0.49347
     0.46865
     0.59274
     0.41902
     0.61756
     0.71683
     0.69201
     0.74164
     0.61756
     0.29493
     0.14603
    -0.00287
    -0.00287
     0.07158
    -0.10214
    -0.05251
    -0.22623
    -0.15177
    -0.17659
    -0.12696
    -0.02769
    -0.07732
    -0.25104
    -0.35031
    -0.00287
     0.12121
     0.24530
     0.24530
     0.51829
     0.71683
     0.81609
     0.81609
     0.74164
     0.69201
     0.79128
     0.71683
     0.74164
     0.86573
     0.84091
     0.91536
     0.76646
     0.81609
     0.89055
     0.91536
     0.84091
     0.74164
     0.84091
     0.69201
     0.74164
     0.71683
     0.91536
     0.76646
     0.54311
     0.79128
     0.94018
     0.98981
     1.03945
     0.98981
     1.06427
     0.91536
     1.03945
     1.18835
     1.43652
     1.48616
     1.43652
     1.63506
     1.93286
     2.15622
     2.03213
     2.13140
     2.28030
     2.37957
     2.45402
     2.60293
     2.70220
     2.65256
     2.72701
     2.80146
     3.17372
     3.27299
     2.90073
     2.90073
     2.97518
     3.04964
     2.82628
     2.87592
     3.00000
     2.95037
     2.70220
     2.87592
     2.65256
     2.57811
     2.37957
     2.15622
     2.08177
     2.15622
     2.10658
     1.88323
     1.68469
     1.51097
     1.46134
     1.53579
     1.56061
     1.48616
     1.13872
     1.16353
     1.18835
     1.31244
     1.21317
     1.08908
     1.11390
     1.33725
     1.33725
     1.38689
     1.43652
     1.38689
     1.23798
     1.46134
     1.56061
     1.63506
     1.41170
     1.43652
     1.41170
     1.53579
     1.33725
     1.26280
     1.31244
     1.33725
     1.38689
     1.26280
     1.08908
     0.94018
     1.11390
     0.98981
     0.86573
     0.86573
     0.79128
     0.71683
     0.86573
     0.56792
     0.64237
     0.56792
     0.34457
     0.44384
     0.44384
     0.44384
     0.17085
     0.07158
     0.19567
     0.14603
     0.17085
     0.09640
     0.07158
    -0.25104
    -0.05251
     0.04676
    -0.10214
    -0.27586
    -0.44958
    -0.12696
    -0.17659
    -0.05251
    -0.32549
    -0.52403
    -0.57367
    -0.54885
    -0.62330
    -0.39995
    -0.52403
    -0.74739
    -0.77220
    -0.49921
    -0.59848
    -0.57367
    -0.79702
    -0.74739
    -0.64812
    -0.62330
    -0.54885
    -0.67293
    -0.59848
    -0.72257
    -0.74739
    -0.37513
    -0.27586
    -0.44958
    -0.52403
    -0.44958
    -0.30068
    -0.37513
    -0.39995
    -0.49921
    -0.47440
    -0.20141
    -0.15177
    -0.25104
    -0.30068
    -0.52403
    -0.57367
    -0.49921
    -0.27586
    -0.49921
    -0.52403
    -0.67293
    -0.67293
    -0.57367
    -0.47440
    -0.59848
    -0.52403
    -0.69775
    -0.57367
    -0.59848
    -0.59848
    -0.69775
    -0.62330
    -0.74739
    -0.59848
    -0.52403
    -0.69775
    -0.59848
    -0.69775
    -0.72257
    -0.74739
    -0.84665
    -0.79702
    -0.64812
    -0.67293
    -0.69775
    -0.72257
    -0.87147
    -0.79702
    -0.87147
    -0.67293
    -0.69775
    -0.79702
    -0.87147
    -0.92111
    -0.72257
    -0.67293
    -0.54885
    -0.30068
    -0.32549
    -0.25104
    -0.30068
    -0.37513
    -0.35031
    -0.35031
    -0.30068
     0.04676
     0.14603
    -0.07732
    -0.20141
    -0.30068
    -0.27586
    -0.20141
    -0.35031
    -0.49921
    -0.57367
    -0.62330
    -0.59848
    -0.57367
    -0.67293
    -0.87147
    -1.09483
    -0.94592
    -0.57367
    -0.72257
    -0.87147
    -0.94592
    -0.87147
    -0.82184
    -0.79702
    -0.99556
    -0.89629
    -0.97074
    -0.92111
    -0.59848
    -0.54885
    -0.77220
    -0.79702
    -0.94592
    -0.67293
    -0.62330
    -0.67293
    -0.69775
    -0.69775
    -0.72257
    -0.64812
    -0.67293
    -0.62330
    -0.69775
    -0.67293
    -0.59848
    -0.64812
    -0.77220
    -0.84665
    -0.94592
    -0.72257
    -0.79702
    -0.62330
    -0.77220
    -0.74739
    -0.79702
    -0.72257
    -0.77220
    -0.72257
    -0.67293
    -0.64812
    -0.57367
    -0.49921
    -0.49921
    -0.47440
    -0.47440
    -0.42476
    -0.30068
    -0.20141
    -0.35031
    -0.25104
    -0.30068
    -0.12696
    -0.05251
    -0.27586
    -0.32549
    -0.15177
    -0.02769
    -0.00287
    -0.20141
    -0.32549
    -0.30068
    -0.35031
    -0.22623
    -0.17659
    -0.32549
    -0.37513
    -0.37513
    -0.25104
    -0.17659
    -0.20141
    -0.35031
    -0.47440
    -0.25104
    -0.27586
    -0.25104
    -0.02769
    -0.17659
    -0.35031
    -0.00287
     0.12121
     0.04676
    -0.15177
    -0.15177
     0.02195
     0.02195
     0.04676
     0.09640
     0.17085
     0.29493
     0.29493
     0.29493
     0.17085
     0.07158
    -0.32549
    -0.12696
     0.14603
     0.27012
     0.22048
     0.24530
     0.12121
     0.29493
     0.27012
     0.09640
     0.17085
     0.09640
     0.19567
     0.31975
     0.46865
     0.39420
     0.24530
     0.29493
     0.41902
     0.39420
     0.36939
     0.29493
     0.09640
     0.14603
     0.02195
     0.02195
    -0.05251
     0.02195
    -0.05251
    -0.12696
    -0.05251
    -0.02769
    -0.00287
    -0.12696
     0.09640
     0.09640
    -0.02769
     0.12121
     0.09640
     0.04676
     0.27012
     0.17085
     0.22048
     0.24530
     0.34457
     0.29493
     0.36939
     0.27012
     0.17085
     0.09640
     0.24530
     0.36939
     0.27012
     0.17085
     0.09640
     0.29493
     0.27012
     0.31975
     0.24530
     0.24530
     0.19567
     0.04676
     0.24530
     0.29493
     0.31975
     0.04676
     0.04676
     0.36939
     0.29493
     0.19567
     0.19567
    -0.02769
     0.02195
     0.07158
     0.17085
     0.24530
     0.19567
    -0.02769
     0.04676
     0.19567
     0.31975
     0.19567
     0.12121
     0.27012
     0.29493
     0.27012
     0.24530
     0.24530
     0.19567
     0.34457
     0.31975
     0.44384
     0.46865
     0.34457
     0.24530
     0.29493
     0.39420
     0.29493
     0.14603
     0.27012
     0.27012
     0.14603
     0.17085
     0.07158
     0.14603
    -0.10214
    -0.07732
    -0.02769
    -0.00287
    -0.10214
    -0.20141
    -0.07732
    -0.10214
    -0.10214
    -0.07732
    -0.05251
     0.09640
    -0.15177
    -0.07732
     0.09640
    -0.07732
    -0.07732
     0.04676
     0.02195
     0.04676
     0.17085
     0.12121
     0.24530
     0.07158
     0.12121
    -0.15177
    -0.17659
    -0.02769
    -0.02769
    -0.02769
     0.04676
    -0.10214
     0.02195
     0.04676
    -0.07732
    -0.00287
     0.12121
    -0.00287
    -0.00287
     0.07158
     0.12121
     0.24530
     0.04676
     0.36939
     0.44384
     0.46865
     0.39420
     0.41902
     0.27012
     0.34457
     0.34457
     0.51829
     0.51829
     0.56792
     0.44384
     0.44384
     0.59274
     0.56792
     0.44384
     0.51829
     0.66719
     0.61756
     0.64237
     0.74164
     0.64237
     0.79128
     0.64237
     0.91536
     0.98981
     1.06427
     0.91536
     0.89055
     0.89055
     0.98981
     0.86573
     1.06427
     1.11390
     0.91536
     1.06427
     1.01463
     0.86573
     0.76646
     0.81609
     0.66719
     0.69201
     0.79128
     0.74164
     0.49347
     0.46865
     0.54311
     0.41902
     0.61756
     0.61756
     0.51829
     0.22048
     0.49347
     0.74164
     0.71683
     0.51829
     0.54311
     0.86573
     0.94018
     1.08908
     1.26280
     1.38689
     1.51097
     1.80878
     1.48616
     1.98250
     1.78396
     1.51097
     1.56061
     1.65988
     1.58542
     1.53579
     1.56061
     1.43652
     1.26280
     1.13872
     0.98981
     0.84091
     0.81609
     0.74164
     0.71683
     0.79128
     0.91536
     0.84091
     0.86573
     1.03945
     1.03945
     0.81609
     0.84091
     0.69201
     0.84091
     0.76646
     0.74164
     0.56792
     0.59274
     0.51829
     0.39420
     0.24530
     0.19567
     0.12121
    -0.00287
     0.14603
     0.17085
     0.02195
    -0.02769
    -0.02769
     0.07158
     0.24530
     0.22048
     0.22048
    -0.02769
     0.07158
     0.24530
     0.24530
     0.41902
     0.39420
     0.22048
     0.41902
     0.44384
     0.51829
     0.46865
     0.46865
     0.56792
     0.81609
     0.84091
     0.86573
     0.79128
     0.86573
     1.06427
     1.16353
     1.31244
     1.13872
     0.96500
     1.01463
     0.91536
     0.89055
     0.56792
     0.51829
     0.46865
     0.44384
     0.46865
     0.46865
     0.34457
     0.14603
     0.12121
    -0.07732
     0.12121
     0.09640
    -0.07732
     0.14603
     0.19567
     0.36939
     0.46865
     0.56792
     0.64237
     0.71683
     0.84091
     0.89055
     0.81609
     0.86573
     0.98981
     1.13872
     1.16353
     1.41170
     1.41170
     1.28762
     1.36207
     1.13872
     0.86573
     0.61756
     0.64237
     0.76646
     0.91536
     0.71683
     0.07158
    -0.39995
    -0.30068
    -0.57367
    -0.37513
    -0.37513
    -0.62330
    -0.97074
    -1.07001
    -0.97074
    -0.77220
    -1.04519
    -0.87147
    -0.82184
    -0.44958
    -0.30068
    -0.30068
    -0.25104
    -0.32549
    -0.12696
    -0.10214
     0.29493
     0.44384
     0.29493
     0.31975
     0.34457
     0.66719
     0.66719
     0.56792
     0.41902
     0.49347
     0.64237
     0.64237
     0.66719
     0.59274
     0.46865
     0.51829
     0.71683
     0.91536
     0.79128
     0.74164
     0.71683
     0.84091
     0.98981
     0.34457
    -0.02769
     0.34457
     0.64237
     0.81609
     0.66719
     0.44384
     0.24530
     0.02195
     0.09640
     0.44384
     0.19567
     0.12121
     0.12121
     0.04676
     0.04676
     0.24530
     0.14603
     0.34457
     0.36939
     0.44384
     0.56792
     0.46865
     0.41902
     0.39420
     0.46865
     0.76646
     0.71683
     0.76646
     0.86573
     0.98981
     1.06427
     1.06427
     0.96500
     1.03945
     1.06427
     1.23798
     1.28762
     1.28762
     1.16353
     1.23798
     1.23798
     1.31244
     1.28762
     1.01463
     1.01463
     1.13872
     1.26280
     1.28762
     1.26280
     1.01463
     1.01463
     0.29493
    -0.57367
    -0.62330
     1.51097
     2.20585
     1.51097
     0.98981
     0.86573
     0.98981
     1.46134
     2.00732
     2.72701
     3.22336
     3.57080
     3.27299
     3.42189
     3.59561
     3.71970
     3.64525
     3.59561
     3.44671
     3.09927
     2.80146
     2.82628
     2.60293
     2.00732
     1.46134
     1.38689
     1.13872
     1.01463
     1.11390
     1.13872
     1.13872
     1.06427
     0.86573
     1.08908
     0.86573
     0.76646
     0.51829
     0.81609
     1.03945
     0.74164
     0.49347
     0.44384
     0.24530
     0.09640
    -0.27586
    -0.87147
    -1.09483
    -1.51672
    -1.88897
    -2.03788
    -2.65831
    -2.68312
    -2.45977
    -2.33568
    -2.28605
    -2.48459
    -2.48459
    -2.45977
    -2.36050
    -2.23641
    -2.18678
    -1.83934
    -1.59117
    -1.09483
    -0.64812
    -0.49921
    -0.12696
     0.51829
     0.74164
     0.81609
     0.61756
     0.84091
     1.08908
     1.11390
     1.16353
     1.28762
     1.26280
     1.16353
     1.11390
     1.16353
     1.33725
     1.26280
     1.26280
     1.08908
     1.01463
     1.01463
     1.28762
     1.31244
     1.11390
     1.03945
     0.74164
     0.96500
     1.21317
     1.31244
     1.08908
     0.94018
     0.98981
     0.91536
     1.01463
     0.89055
     0.81609
     0.19567
     0.29493
     0.86573
     0.86573
     0.69201
     0.49347
     0.36939
     0.34457
     0.46865
     0.44384
     0.51829
     0.41902
     0.49347
     0.59274
     0.74164
     0.64237
     0.46865
     0.41902
     0.69201
     0.59274
     0.71683
     0.59274
     0.51829
     0.56792
     0.56792
     0.69201
     0.71683
     0.64237
     0.56792
     0.59274
     0.64237
     0.61756
     0.54311
     0.41902
     0.56792
     0.61756
     0.59274
     0.56792
     0.59274
     0.56792
     0.61756
     0.49347
     0.59274
     0.61756
     0.64237
     0.64237
     0.76646
     0.74164
     0.71683
     0.74164
     0.89055
     0.89055
     0.84091
     0.84091
     1.01463
     0.91536
     0.86573
     0.86573
     0.84091
     0.86573
     0.89055
     0.84091
     0.86573
     0.74164
     0.61756
     0.39420
     0.41902
     0.44384
     0.12121
     0.22048
    -0.05251
    -0.02769
     0.19567
     0.24530
     0.64237
     0.91536
     0.98981
     1.03945
     0.91536
     0.91536
     1.08908
     0.98981
     0.91536
     1.16353
     1.21317
     1.26280
     1.18835
     1.03945
     0.79128
     0.69201
     0.56792
     0.51829
     0.39420
    -0.05251
    -0.07732
    -0.05251
     0.39420
     0.86573
     1.11390
     1.88323
     2.23067
     2.20585
     1.75914
     1.03945
     0.46865
     0.81609
     3.24817
     4.73720
     5.63062
     4.58830
     3.79415
     3.71970
     4.81165
     5.80434
     2.18104
    -0.27586
     0.19567
     1.18835
     3.00000
     3.19854
     1.68469
     0.36939
    -0.77220
    -1.66562
    -2.21160
    -2.31087
    -2.21160
    -2.28605
    -2.06269
    -1.88897
    -1.71525
    -1.44227
    -1.09483
    -0.94592
    -0.92111
    -0.64812
    -0.62330
    -0.52403
    -0.64812
    -0.42476
    -0.37513
    -0.44958
    -0.47440
    -0.37513
    -0.27586
    -0.35031
    -0.47440
    -0.54885
    -0.17659
    -0.15177
    -0.17659
    -0.07732
    -0.00287
    -0.02769
     0.09640
     0.27012
     0.39420
     0.31975
     0.34457
     0.27012
     0.39420
     0.54311
     0.61756
     0.44384
     0.66719
     0.61756
     0.66719
     0.79128
     0.71683
     0.71683
     0.59274
     0.56792
     0.79128
     0.84091
     0.91536
     0.76646
     0.71683
     0.79128
     0.91536
     0.86573
     0.79128
     0.84091
     0.76646
     0.76646
     0.89055
     0.79128
     0.66719
     0.59274
     0.64237
     0.91536
     0.89055
     0.64237
     0.64237
     0.59274
     0.56792
     0.56792
     0.56792
     0.64237
     0.44384
     0.51829
     0.59274
     0.64237
     0.71683
     0.44384
     0.46865
     0.44384
     0.66719
     0.66719
     0.54311
     0.61756
     0.56792
     0.54311
     0.36939
     0.64237
     0.66719
     0.39420
     0.49347
     0.39420
     0.54311
     0.39420
     0.29493
     0.34457
     0.27012
     0.36939
     0.14603
     0.27012
     0.22048
     0.36939
     0.31975
     0.29493
     0.44384
     0.34457
     0.39420
     0.31975
     0.46865
     0.46865
     0.46865
     0.66719
     0.81609
     0.89055
     0.76646
     0.84091
     0.96500
     1.11390
     0.91536
     0.89055
     1.06427
     0.91536
     0.98981
     1.08908
     1.01463
     0.94018
     0.74164
     0.74164
     0.74164
     0.76646
     0.76646
     0.49347
     0.46865
     0.36939
     0.31975
     0.41902
     0.31975
     0.04676
    -0.02769
     0.04676
     0.17085
    -0.02769
    -0.25104
    -0.47440
    -0.35031
    -0.25104
    -0.00287
    -0.07732
    -0.32549
    -0.27586
    -0.20141
    -0.17659
     0.19567
     0.19567
     0.19567
     0.27012
     0.44384
     0.76646
     0.84091
     0.84091
     0.89055
     1.16353
     1.33725
     1.46134
     1.75914
     1.98250
     2.40439
     2.52848
     3.29781
     3.34744
     3.24817
     2.70220
     2.55329
     2.67738
     2.45402
     2.28030
     2.18104
     2.15622
     2.05695
     2.10658
     2.25549
     1.73433
     1.21317
     0.96500
     0.74164
     0.51829
     0.51829
     0.44384
     0.19567
     0.09640
     0.14603
     0.74164
     0.84091
     0.59274
     0.66719
     0.74164
     0.51829
    -0.15177
    -0.57367
    -0.67293
    -0.62330
    -0.49921
    -0.49921
    -0.69775
    -1.02037
    -0.69775
    -0.42476
    -0.92111
    -1.16928
    -1.44227
    -1.31818
    -1.41745
    -1.21891
    -1.31818
    -1.24373
    -1.11964
    -1.07001
    -0.64812
    -0.47440
    -0.62330
    -0.84665
    -0.59848
    -0.20141
     0.27012
    -0.00287
     0.07158
     0.19567
     0.12121
     0.19567
     0.29493
     0.24530
     0.36939
     0.36939
     0.46865
     0.46865
     0.24530
     0.09640
     0.27012
     0.46865
     0.41902
     0.31975
     0.12121
     0.07158
     0.14603
     0.36939
     0.41902
     0.39420
     0.36939
     0.39420
     0.51829
     0.66719
     0.81609
     0.64237
     0.54311
     0.64237
     0.71683
     0.76646
     0.46865
     0.61756
     0.56792
     0.71683
     0.64237
     0.69201
     0.66719
     0.46865
     0.36939
     0.56792
     0.64237
     0.36939
     0.39420
     0.44384
     0.41902
     0.56792
     0.41902
     0.41902
     0.39420
     0.44384
     0.41902
     0.49347
     0.36939
     0.29493
     0.12121
     0.39420
     0.36939
     0.34457
     0.34457
     0.24530
     0.34457
     0.22048
     0.19567
     0.19567
     0.19567
     0.14603
     0.24530
     0.29493
     0.19567
     0.27012
     0.14603
     0.41902
     0.66719
     0.46865
     0.46865
     0.46865
     0.49347
     0.61756
     0.56792
     0.39420
     0.51829
     0.51829
     0.79128
     0.84091
     0.64237
     0.46865
     0.36939
     0.31975
     0.59274
     0.54311
     0.39420
     0.19567
     0.19567
     0.27012
     0.46865
     0.44384
     0.22048
     0.19567
     0.36939
     0.61756
     0.64237
     0.59274
     0.49347
     0.41902
     0.94018
     1.23798
     1.08908
     1.06427
     0.91536
     1.03945
     1.13872
     1.11390
     0.89055
     0.66719
     0.71683
     0.66719
     0.59274
     0.56792
     0.44384
    -0.00287
    -0.05251
     0.12121
    -0.02769
    -0.20141
    -0.07732
    -0.00287
     0.12121
     0.54311
     1.18835
     0.98981
     0.66719
     0.54311
     0.79128
     0.98981
     1.18835
     1.21317
     1.43652
     1.85841
     1.83360
     1.73433
     1.61024
     1.58542
     1.73433
     1.51097
     1.21317
     1.36207
     1.43652
     1.98250
     2.55329
     2.97518
     2.52848
     1.21317
     1.01463
     1.51097
     1.53579
     1.68469
     1.93286
     0.76646
     0.34457
     0.04676
     0.02195
    -0.22623
    -0.07732
    -0.32549
    -0.42476
    -0.67293
    -0.87147
    -1.16928
    -1.24373
    -0.79702
    -0.59848
    -0.72257
    -0.47440
    -0.30068
    -0.15177
    -0.17659
    -0.15177
     0.02195
     0.02195
     0.04676
     0.07158
     0.19567
     0.27012
     0.14603
    -0.07732
     0.02195
     0.31975
     0.27012
     0.19567
     0.17085
     0.19567
     0.09640
     0.29493
     0.24530
     0.19567
     0.12121
    -0.02769
     0.07158
     0.07158
     0.12121
    -0.07732
    -0.05251
     0.04676
    -0.07732
    -0.25104
    -0.15177
    -0.12696
    -0.17659
    -0.07732
    -0.05251
     0.17085
     0.34457
    -0.07732
    -0.64812
    -0.37513
     0.14603
     0.22048
    -0.17659
    -0.10214
    -0.25104
     0.22048
     0.36939
     0.17085
    -0.39995
    -0.87147
    -0.44958
    -0.37513
    -0.39995
    -0.30068
    -0.49921
    -0.92111
    -1.09483
    -0.67293
    -0.67293
    -0.62330
    -0.54885
    -0.67293
    -0.54885
    -0.47440
    -0.37513
    -0.10214
    -0.07732
     0.17085
     0.56792
     0.69201
     0.79128
     0.91536
     1.18835
     1.26280
     1.28762
     1.28762
     1.48616
     1.36207
     1.56061
     1.48616
     1.26280
     0.94018
     0.94018
     1.03945
     1.06427
     0.98981
     0.64237
     0.56792
     0.36939
     0.44384
     0.22048
     0.22048
     0.24530
     0.14603
    -0.02769
     0.14603
     0.07158
     0.02195
    -0.15177
    -0.22623
    -0.35031
    -0.64812
    -0.52403
    -0.30068
    -0.27586
    -0.10214
    -0.32549
    -0.72257
    -1.02037
    -0.30068
    -0.17659
    -0.02769
    -0.20141
    -0.27586
    -0.27586
    -0.07732
    -0.00287
     0.36939
     0.44384
     0.44384
     0.59274
     0.74164
     0.91536
     0.59274
     0.44384
     0.51829
     0.41902
     0.64237
     0.98981
     0.84091
     0.64237
     0.66719
     0.66719
     1.11390
     1.33725
     1.18835
     0.98981
     0.64237
     0.89055
     0.98981
     0.76646
     0.84091
     0.56792
     0.49347
     0.19567
     0.09640
    -0.20141
    -0.59848
    -1.16928
    -1.74007
    -2.11233
    -3.08020
    -3.87435
    -3.42764
    -1.66562
    -0.10214
     0.07158
    -0.72257
    -1.07001
    -1.09483
    -0.42476
     1.23798
     2.87592
     3.62043
     3.14890
     3.12409
     3.49634
     3.94305
     3.94305
     4.16641
     3.79415
     3.47153
     3.07445
     2.80146
     2.47884
     2.20585
     1.80878
     1.38689
     1.03945
     0.66719
     0.29493
     0.44384
     0.59274
     0.56792
     0.41902
     0.09640
     0.04676
     0.19567
    -0.12696
    -0.02769
     0.07158
    -0.12696
    -0.20141
    -0.20141
    -0.02769
    -0.25104
    -0.25104
    -0.35031
    -0.32549
    -0.05251
    -0.05251
    -0.27586
    -0.47440
    -0.47440
    -0.49921
    -0.52403
    -0.52403
    -0.57367
    -0.47440
    -0.47440
    -0.47440
    -0.59848
    -0.57367
    -0.59848
    -0.47440
    -0.35031
    -0.35031
    -0.22623
    -0.27586
    -0.12696
    -0.10214
    -0.05251
     0.14603
     0.19567
     0.07158
     0.09640
     0.12121
     0.19567
     0.24530
     0.09640
     0.24530
     0.29493
     0.31975
     0.17085
     0.22048
     0.09640
     0.02195
    -0.17659
    -0.02769
    -0.10214
    -0.37513
    -0.39995
    -0.39995
    -0.37513
    -0.49921
    -0.59848
    -0.79702
    -0.74739
    -0.77220
    -0.97074
    -1.11964
    -1.21891
    -1.34300
    -1.44227
    -1.44227
    -1.46708
    -1.78971
    -1.86416
    -1.93861
    -2.01306
    -2.18678
    -2.36050
    -2.63349
    -2.75757
    -2.63349
    -2.70794
    -2.60867
    -2.85684
    -3.00575
    -3.08020
    -2.93129
    -2.88166
    -3.03056
    -3.08020
    -3.12983
    -2.95611
    -3.00575
    -3.15465
    -3.35319
    -3.75026
    -3.57654
    -3.37800
    -3.32837
    -3.30355
    -3.35319
    -3.55172
    -3.79989
    -4.71813
    -4.96630
    -4.39551
    -4.51959
    -4.81740
    -4.66849
    -4.29624
    -3.62617
    -3.12983
    -2.68312
    -2.65831
    -2.88166
    -2.75757
    -2.45977
    -2.11233
    -1.64080
    -1.26855
    -0.79702
    -0.97074
    -0.87147
    -0.87147
    -0.97074
    -1.29336
    -1.39263
    -1.83934
    -1.96343
    -2.13715
    -2.48459
    -2.78239
    -2.90648
    -3.03056
    -3.12983
    -3.00575
    -2.80721
    -2.85684
    -2.95611
    -2.75757
    -2.53422
    -2.16196
    -2.33568
    -2.55904
    -2.58385
    -2.21160
    -2.03788
    -1.86416
    -1.66562
    -1.56635
    -1.61599
    -1.49190
    -1.54153
    -1.81452
    -2.13715
    -2.33568
    -2.50940
    -2.16196
    -0.99556
    -0.82184
    -1.07001
    -1.39263
    -1.61599
    -1.46708
    -1.54153
    -1.46708
    -1.34300
    -0.82184
    -0.15177
     0.24530
     0.24530
     0.19567
     0.04676
    -0.15177
    -0.37513
    -0.32549
    -0.47440
    -0.37513
    -0.32549
    -0.32549
    -0.49921
    -0.77220
    -1.04519
    -1.36781
    -1.26855
    -1.29336
    -1.54153
    -1.71525
    -1.78971
    -1.64080
    -1.61599
    -1.61599
    -1.56635
    -1.64080
    -1.69044
    -1.44227
    -1.29336
    -1.36781
    -1.49190
    -1.74007
    -1.49190
    -1.34300
    -1.66562
    -1.56635
    -1.71525
    -1.54153
    -1.59117
    -1.59117
    -1.64080
    -1.59117
    -1.54153
    -1.44227
    -1.64080
    -1.64080
    -1.66562
    -1.76489
    -1.69044
    -1.26855
    -1.31818
    -1.46708
    -1.46708
    -1.69044
    -1.74007
    -1.78971
    -1.81452
    -1.88897
    -1.86416
    -1.64080
    -1.44227
    -1.19409
    -1.19409
    -1.29336
    -1.64080
    -1.21891
    -1.09483
    -1.11964
    -1.02037
    -1.02037
    -0.72257
    -0.89629
    -0.79702
    -0.97074
    -1.02037
    -1.04519
    -0.92111
    -0.87147
    -0.94592
    -0.97074
    -1.07001
    -0.89629
    -0.64812
    -0.64812
    -0.62330
    -0.67293
    -0.57367
    -0.32549
    -0.32549
    -0.35031
    -0.30068
    -0.39995
    -0.25104
    -0.20141
    -0.15177
    -0.20141
    -0.42476
    -0.59848
    -0.27586
    -0.30068
    -0.54885
    -0.49921
    -0.52403
    -0.62330
    -0.44958
    -0.59848
    -0.57367
    -0.59848
    -0.54885
    -0.57367
    -0.47440
    -0.47440
    -0.64812
    -0.79702
    -0.62330
    -0.37513
    -0.32549
    -0.15177
    -0.07732
     0.19567
     0.22048
     0.09640
    -0.00287
    -0.37513
    -0.72257
    -0.69775
    -0.42476
     0.14603
     0.71683
     0.81609
     0.84091
     0.71683
     0.46865
     0.17085
     0.19567
     0.07158
     0.24530
     0.29493
    -0.05251
     0.27012
     0.91536
     1.21317
     1.28762
     1.03945
     0.61756
     0.41902
     0.41902
     0.64237
     0.76646
     0.79128
     0.46865
    -0.20141
    -0.44958
    -0.97074
    -1.98824
    -2.03788
    -1.66562
    -1.61599
    -1.51672
    -1.34300
    -0.92111
    -0.92111
    -1.04519
    -1.46708
    -2.11233
    -2.38532
    -1.46708
    -0.52403
     0.34457
     0.81609
     0.74164
     0.49347
     0.44384
     0.44384
     0.89055
     1.28762
     0.79128
    -0.17659
    -0.92111
    -1.26855
    -1.61599
    -1.54153
    -0.37513
     2.65256
     4.96056
     3.17372
     1.11390
     0.07158
     0.56792
     1.61024
     2.52848
     2.95037
     3.37226
     3.19854
     2.87592
     2.55329
     2.47884
     2.08177
     1.73433
     1.31244
     1.01463
     0.61756
     0.34457
     0.24530
     0.22048
     0.04676
    -0.20141
    -0.05251
     0.02195
    -0.05251
    -0.05251
    -0.15177
     0.04676
    -0.05251
     0.04676
    -0.05251
     0.02195
    -0.02769
    -0.07732
    -0.02769
     0.04676
    -0.05251
    -0.12696
    -0.20141
    -0.17659
    -0.07732
    -0.10214
    -0.44958
    -0.32549
    -0.35031
    -0.32549
    -0.42476
    -0.27586
    -0.42476
    -0.39995
    -0.42476
    -0.25104
    -0.22623
    -0.30068
    -0.32549
    -0.22623
    -0.12696
    -0.00287
    -0.12696
    -0.05251
     0.09640
     0.07158
     0.12121
     0.22048
     0.07158
     0.09640
    -0.10214
    -0.02769
     0.04676
     0.04676
    -0.07732
    -0.00287
    -0.15177
     0.07158
    -0.22623
    -0.20141
    -0.22623
    -0.22623
    -0.10214
    -0.02769
    -0.07732
     0.04676
    -0.20141
    -0.05251
     0.12121
     0.19567
     0.27012
     0.14603
     0.19567
     0.46865
     0.27012
     0.24530
     0.34457
     0.34457
     0.36939
     0.56792
     0.54311
     0.51829
     0.41902
     0.41902
     0.46865
     0.66719
     0.76646
     0.46865
     0.39420
     0.46865
     0.39420
     0.19567
     0.36939
     0.27012
     0.22048
     0.22048
     0.27012
     0.12121
     0.14603
     0.04676
     0.19567
     0.31975
     0.19567
     0.27012
     0.41902
     0.31975
     0.34457
     0.36939
     0.34457
     0.51829
     0.31975
     0.24530
     0.29493
     0.29493
     0.12121
    -0.15177
    -0.20141
    -0.20141
    -0.22623
    -0.37513
    -0.57367
    -0.62330
    -0.57367
    -0.67293
    -0.67293
    -0.52403
    -0.59848
    -0.62330
    -0.49921
    -0.42476
    -0.52403
    -0.49921
    -0.64812
    -0.42476
    -0.32549
    -0.27586
    -0.27586
    -0.35031
    -0.27586
    -0.27586
    -0.37513
    -0.17659
    -0.25104
    -0.25104
    -0.20141
    -0.15177
    -0.20141
    -0.07732
    -0.25104
    -0.00287
    -0.05251
     0.09640
    -0.00287
     0.02195
    -0.02769
     0.12121
    -0.02769
     0.14603
     0.07158
     0.04676
    -0.15177
    -0.07732
    -0.00287
    -0.12696
    -0.20141
    -0.30068
    -0.07732
    -0.10214
    -0.20141
    -0.32549
    -0.30068
    -0.25104
     0.02195
     0.31975
     0.36939
    -0.10214
    -0.39995
    -0.54885
    -0.87147
    -0.59848
    -0.64812
    -0.79702
    -0.74739
    -0.72257
    -0.89629
    -1.14446
    -1.44227
    -1.61599
    -1.74007
    -1.64080
    -1.46708
    -1.61599
    -1.69044
    -1.51672
    -1.29336
    -1.24373
    -1.16928
    -1.51672
    -1.46708
    -1.41745
    -1.29336
    -1.36781
    -1.51672
    -1.61599
    -1.59117
    -1.74007
    -1.61599
    -1.69044
    -1.76489
    -1.66562
    -1.88897
    -1.74007
    -1.91379
    -2.03788
    -2.06269
    -1.96343
    -1.88897
    -1.86416
    -1.93861
    -1.98824
    -2.13715
    -2.23641
    -2.03788
    -2.06269
    -2.18678
    -2.16196
    -2.08751
    -2.11233
    -2.01306
    -2.13715
    -2.23641
    -2.28605
    -2.06269
    -1.98824
    -2.13715
    -2.23641
    -2.13715
    -2.16196
    -2.13715
    -1.96343
    -2.01306
    -2.18678
    -2.06269
    -1.91379
    -1.93861
    -2.01306
    -2.11233
    -2.06269
    -1.98824
    -1.93861
    -1.83934
    -1.91379
    -1.98824
    -2.08751
    -1.93861
    -1.69044
    -1.71525
    -1.86416
    -2.03788
    -1.96343
    -2.03788
    -1.93861
    -2.16196
    -2.23641
    -2.11233
    -1.98824
    -1.93861
    -2.06269
    -2.18678
    -2.21160
    -2.38532
    -2.06269
    -2.01306
    -2.16196
    -2.23641
    -2.13715
    -1.96343
    -1.81452
    -1.81452
    -1.81452
    -1.83934
    -1.74007
    -1.71525
    -1.66562
    -1.66562
    -1.66562
    -1.76489
    -1.59117
    -1.44227
    -1.56635
    -1.64080
    -1.71525
    -1.74007
    -1.59117
    -1.51672
    -1.59117
    -1.51672
    -1.46708
    -1.41745
    -1.41745
    -1.44227
    -1.61599
    -1.69044
    -1.66562
    -1.29336
    -1.21891
    -1.29336
    -1.24373
    -1.44227
    -1.26855
    -1.21891
    -1.24373
    -1.19409
    -1.14446
    -1.11964
    -0.97074
    -1.04519
    -1.04519
    -0.97074
    -0.89629
    -0.74739
    -0.77220
    -0.92111
    -0.84665
    -0.84665
    -0.69775
    -0.67293
    -0.67293
    -0.74739
    -0.77220
    -0.79702
    -0.74739
    -0.69775
    -0.62330
    -0.89629
    -0.87147
    -0.49921
    -0.49921
    -0.54885
    -0.69775
    -0.74739
    -0.59848
    -0.52403
    -0.54885
    -0.67293
    -0.62330
    -0.69775
    -0.64812
    -0.62330
    -0.62330
    -0.69775
    -0.87147
    -0.89629
    -0.72257
    -0.74739
    -0.92111
    -0.99556
    -1.09483
    -0.84665
    -0.89629
    -0.97074
    -1.04519
    -0.92111
    -0.87147
    -0.99556
    -0.77220
    -0.89629
    -0.87147
    -0.97074
    -0.54885
    -0.47440
    -0.42476
    -0.44958
    -0.42476
    -0.39995
    -0.27586
    -0.22623
    -0.10214
    -0.00287
    -0.05251
     0.17085
     0.14603
     0.19567
     0.02195
    -0.15177
     0.02195
     0.22048
    -0.02769
    -0.05251
    -0.07732
    -0.02769
    -0.10214
    -0.15177
    -0.15177
    -0.07732
    -0.02769
    -0.20141
    -0.12696
    -0.15177
    -0.20141
    -0.42476
    -0.15177
    -0.02769
    -0.10214
    -0.15177
    -0.15177
    -0.07732
    -0.25104
    -0.00287
    -0.17659
    -0.17659
    -0.17659
    -0.10214
    -0.10214
    -0.12696
    -0.07732
    -0.25104
    -0.20141
     0.02195
     0.17085
     0.07158
    -0.00287
    -0.15177
    -0.15177
     0.04676
     0.14603
    -0.00287
     0.12121
     0.02195
     0.22048
     0.24530
     0.19567
     0.09640
    -0.02769
    -0.07732
    -0.15177
    -0.30068
    -0.22623
    -0.17659
    -0.52403
    -0.64812
    -0.44958
    -0.25104
    -0.35031
    -0.49921
    -0.57367
    -0.54885
    -0.47440
    -0.57367
    -0.62330
    -0.37513
    -0.05251
     0.02195
     0.17085
     0.14603
     0.14603
     0.14603
    -0.00287
     0.31975
     0.39420
     0.54311
     0.44384
     0.56792
     0.81609
     0.94018
     0.39420
     0.51829
     0.66719
     0.59274
     0.64237
     0.66719
     0.64237
     0.76646
     0.66719
     0.69201
     0.76646
     0.69201
     0.76646
     0.66719
     0.81609
     0.74164
     0.74164
     0.76646
     0.94018
     0.96500
     1.03945
     1.01463
     0.96500
     0.98981
     0.94018
     1.01463
     1.01463
     1.11390
     1.13872
     0.81609
     0.79128
     0.86573
     0.81609
     0.74164
     0.84091
     0.84091
     0.79128
     0.71683
     0.59274
     0.46865
     0.41902
     0.44384
     0.44384
     0.54311
     0.46865
     0.34457
     0.41902
     0.39420
     0.46865
     0.27012
     0.29493
     0.46865
     0.39420
     0.46865
     0.49347
     0.46865
     0.41902
     0.36939
     0.44384
     0.56792
     0.66719
     0.54311
     0.36939
     0.46865
     0.54311
     0.39420
     0.44384
     0.49347
     0.36939
     0.49347
     0.41902
     0.44384
     0.24530
     0.24530
     0.36939
     0.41902
     0.44384
     0.46865
     0.27012
     0.29493
     0.34457
     0.31975
     0.36939
     0.51829
     0.44384
     0.27012
     0.41902
     0.44384
     0.24530
     0.04676
     0.31975
     0.46865
     0.71683
     0.66719
     0.64237
     0.69201
     0.89055
     0.41902
     0.22048
     0.64237
     0.71683
     0.94018
     0.94018
     1.08908
     1.11390
     0.91536
     0.91536
     0.94018
     1.06427
     1.11390
     1.13872
     1.18835
     1.38689
     1.51097
     1.36207
     1.36207
     1.36207
     1.48616
     1.43652
     1.56061
     1.65988
     1.41170
     1.43652
     1.36207
     1.43652
     1.31244
     1.26280
     1.13872
     1.06427
     1.18835
     1.01463
     0.94018
     0.94018
     0.74164
     0.66719
     0.76646
     0.81609
     0.64237
     0.66719
     0.46865
     0.51829
     0.71683
     0.54311
     0.49347
     0.36939
     0.24530
     0.36939
     0.34457
     0.46865
     0.36939
     0.34457
     0.51829
     0.54311
     0.49347
     0.44384
     0.17085
     0.31975
     0.46865
     0.39420
     0.44384
     0.19567
     0.19567
     0.31975
     0.12121
     0.29493
     0.34457
     0.34457
     0.24530
     0.39420
     0.51829
     0.36939
     0.17085
     0.44384
     1.03945
     1.51097
     1.38689
     1.23798
     1.28762
     1.16353
     0.74164
     0.81609
     1.11390
     1.11390
     1.11390
     1.21317
     1.28762
     1.13872
     0.84091
     0.54311
     0.59274
     0.54311
     0.61756
     0.19567
     0.14603
     0.17085
     0.34457
     0.17085
     0.34457
     0.24530
    -0.00287
     0.09640
     0.02195
    -0.07732
    -0.27586
    -0.37513
    -0.42476
    -0.42476
    -0.42476
    -0.62330
    -0.62330
    -0.22623
     0.96500
     0.56792
    -0.00287
    -0.52403
    -0.89629
    -0.35031
     0.39420
    -0.02769
    -0.25104
     0.02195
    -0.05251
     0.12121
     0.54311
     0.86573
     0.56792
     0.22048
     0.14603
     0.27012
     0.59274
     0.81609
     0.66719
     0.89055
     0.91536
     0.94018
     0.94018
     1.08908
     1.06427
     0.91536
     0.84091
     0.71683
     0.54311
     0.41902
     0.24530
     0.34457
     0.22048
     0.39420
     0.17085
    -0.07732
    -0.22623
    -0.20141
    -0.35031
    -0.42476
    -0.69775
    -0.72257
    -0.62330
    -0.67293
    -0.62330
    -0.84665
    -0.87147
    -1.02037
    -0.89629
    -0.57367
    -0.62330
    -0.77220
    -0.67293
    -0.49921
    -0.57367
    -0.42476
    -0.52403
    -0.35031
    -0.10214
     0.09640
     0.19567
     0.19567
     0.09640
    -0.10214
    -0.15177
     0.17085
     0.29493
     0.22048
     0.17085
    -0.00287
     0.14603
    -0.10214
    -0.10214
    -0.25104
    -0.20141
    -0.20141
    -0.30068
    -0.44958
    -0.42476
    -0.49921
    -0.57367
    -0.44958
    -0.32549
    -0.49921
    -0.52403
    -0.42476
    -0.30068
    -0.27586
    -0.35031
    -0.77220
    -0.77220
    -0.67293
    -0.49921
    -0.47440
    -0.59848
    -0.72257
    -0.67293
    -0.74739
    -0.82184
    -0.87147
    -1.16928
    -1.26855
    -0.92111
    -0.92111
    -0.82184
    -1.07001
    -1.04519
    -1.02037
    -0.94592
    -0.77220
    -0.57367
    -0.57367
    -0.47440
    -0.42476
     0.04676
     0.14603
     0.04676
    -0.05251
     0.12121
     0.27012
     0.27012
     0.19567
     0.19567
     0.27012
     0.36939
     0.19567
     0.09640
    -0.05251
    -0.10214
    -0.39995
    -0.30068
    -0.07732
    -0.39995
    -0.42476
    -0.47440
    -0.35031
    -0.25104
    -0.20141
    -0.37513
    -0.42476
    -0.32549
    -0.42476
    -0.32549
    -0.39995
    -0.47440
    -0.64812
    -0.52403
    -0.25104
    -0.39995
    -0.64812
    -0.49921
    -0.42476
    -0.37513
    -0.49921
    -0.35031
    -0.52403
    -0.57367
    -0.47440
    -0.27586
    -0.07732
    -0.07732
    -0.07732
    -0.10214
     0.12121
     0.19567
    -0.00287
    -0.02769
    -0.02769
     0.19567
     0.19567
     0.24530
     0.22048
     0.14603
     0.24530
     0.34457
     0.41902
     0.19567
     0.14603
    -0.05251
     0.29493
     0.29493
     0.07158
     0.17085
     0.09640
     0.22048
     0.17085
     0.17085
     0.22048
     0.22048
     0.02195
     0.14603
     0.17085
     0.22048
     0.04676
     0.04676
    -0.00287
     0.27012
     0.14603
     0.02195
    -0.10214
    -0.05251
     0.04676
     0.02195
    -0.05251
    -0.02769
    -0.10214
    -0.02769
    -0.00287
    -0.02769
    -0.00287
    -0.27586
    -0.12696
    -0.07732
     0.22048
    -0.02769
     0.07158
    -0.02769
     0.12121
     0.22048
     0.19567
     0.24530
     0.31975
     0.39420
     0.46865
     0.59274
     0.56792
     0.66719
     0.64237
     0.86573
     1.01463
     1.03945
     1.13872
     1.08908
     1.21317
     1.18835
     1.31244
     1.28762
     1.28762
     1.38689
     1.38689
     1.38689
     1.36207
     1.31244
     1.06427
     1.18835
     1.36207
     1.21317
     0.98981
     0.94018
     0.94018
     0.81609
     0.76646
     0.76646
     0.81609
     0.64237
     0.59274
     0.64237
     0.56792
     0.56792
     0.39420
     0.44384
     0.29493
     0.44384
     0.39420
     0.36939
     0.34457
     0.27012
     0.31975
     0.19567
     0.22048
     0.14603
    -0.07732
     0.14603
    -0.05251
     0.02195
    -0.12696
    -0.22623
    -0.07732
    -0.05251
    -0.15177
    -0.30068
    -0.42476
    -0.39995
    -0.37513
    -0.52403
    -0.39995
    -0.49921
    -0.57367
    -0.62330
    -0.47440
    -0.47440
    -0.42476
    -0.84665
    -0.54885
    -0.49921
    -0.52403
    -0.47440
    -0.59848
    -0.59848
    -0.47440
    -0.62330
    -0.42476
    -0.44958
    -0.49921
    -0.57367
    -0.54885
    -0.57367
    -0.54885
    -0.69775
    -0.74739
    -0.64812
    -0.72257
    -0.69775
    -0.64812
    -0.82184
    -0.92111
    -0.89629
    -0.82184
    -0.72257
    -0.79702
    -0.84665
    -0.79702
    -0.87147
    -0.84665
    -0.87147
    -0.97074
    -0.69775
    -0.72257
    -0.69775
    -0.87147
    -0.74739
    -0.82184
    -0.79702
    -0.84665
    -0.82184
    -0.72257
    -0.82184
    -0.64812
    -0.74739
    -0.77220
    -0.84665
    -0.94592
    -0.69775
    -0.72257
    -0.74739
    -0.79702
    -0.69775
    -0.74739
    -0.67293
    -0.52403
    -0.37513
    -0.64812
    -1.16928
    -1.26855
    -1.26855
    -0.69775
    -0.57367
    -0.59848
    -0.69775
    -0.87147
    -1.39263
    -1.09483
    -1.11964
    -1.04519
    -1.07001
    -1.14446
    -1.07001
    -0.94592
    -0.87147
    -1.09483
    -1.04519
    -1.02037
    -0.94592
    -0.99556
    -0.99556
    -0.72257
    -0.79702
    -0.84665
    -0.72257
    -0.64812
    -0.72257
    -0.74739
    -0.67293
    -0.49921
    -0.32549
    -0.42476
    -0.32549
    -0.39995
    -0.39995
    -0.32549
    -0.32549
    -0.22623
    -0.37513
    -0.39995
    -0.25104
    -0.27586
    -0.57367
    -0.47440
    -0.57367
    -0.42476
    -0.32549
    -0.39995
    -0.49921
    -0.49921
    -0.52403
    -0.42476
    -0.52403
    -0.32549
    -0.25104
    -0.57367
    -0.32549
    -0.25104
    -0.25104
    -0.37513
    -0.39995
    -0.30068
    -0.22623
    -0.12696
    -0.07732
    -0.12696
    -0.17659
    -0.07732
    -0.05251
    -0.10214
     0.12121
     0.02195
    -0.05251
     0.17085
    -0.10214
    -0.02769
     0.19567
     0.24530
     0.19567
     0.24530
     0.27012
     0.14603
     0.04676
     0.02195
     0.09640
     0.12121
     0.14603
     0.09640
     0.04676
     0.09640
     0.09640
    -0.02769
    -0.07732
    -0.20141
    -0.07732
     0.09640
     0.02195
     0.02195
    -0.02769
    -0.02769
     0.02195
     0.02195
     0.29493
     0.24530
     0.14603
     0.29493
     0.36939
     0.44384
     0.39420
     0.41902
     0.56792
     0.71683
     0.76646
     0.76646
     0.71683
     0.54311
     0.86573
     0.71683
     0.89055
     0.84091
     0.69201
     0.81609
     0.84091
     0.81609
     0.81609
     0.54311
     0.51829
     0.64237
     0.59274
     0.64237
     0.36939
     0.31975
     0.31975
     0.24530
     0.29493
     0.24530
     0.14603
    -0.15177
    -0.05251
     0.04676
    -0.07732
    -0.25104
    -0.30068
    -0.20141
    -0.02769
     0.02195
    -0.15177
    -0.17659
    -0.30068
    -0.12696
     0.07158
    -0.02769
    -0.00287
    -0.07732
    -0.05251
     0.12121
     0.22048
     0.04676
    -0.00287
     0.07158
     0.22048
     0.17085
     0.29493
     0.14603
     0.19567
     0.24530
     0.22048
     0.49347
     0.46865
     0.34457
     0.46865
     0.46865
     0.56792
     0.66719
     0.54311
     0.49347
     0.66719
     0.71683
     0.71683
     0.64237
     0.56792
     0.44384
     0.36939
     0.61756
     0.61756
     0.39420
     0.36939
     0.36939
     0.41902
     0.34457
     0.27012
     0.09640
     0.14603
     0.24530
     0.17085
     0.24530
     0.04676
     0.14603
    -0.05251
    -0.10214
     0.19567
    -0.15177
    -0.17659
    -0.15177
    -0.12696
    -0.15177
    -0.25104
    -0.22623
    -0.27586
    -0.02769
     0.09640
     0.12121
     0.04676
     0.02195
     0.07158
     0.29493
     0.71683
     0.81609
     0.61756
     0.71683
     0.96500
     1.08908
     1.18835
     1.28762
     1.26280
     1.16353
     1.48616
     1.51097
     1.41170
     1.26280
     1.28762
     1.16353
     1.33725
     1.31244
     1.18835
     1.18835
     1.03945
     1.21317
     1.16353
     1.01463
     1.11390
     1.06427
     1.21317
     1.18835
     1.18835
     1.16353
     1.18835
     1.01463
     1.21317
     1.31244
     1.23798
     1.06427
     1.06427
     1.13872
     1.08908
     1.08908
     0.84091
     0.91536
     0.96500
     0.84091
     0.79128
     0.69201
     0.69201
     0.44384
     0.51829
     0.69201
     0.61756
     0.36939
     0.31975
     0.34457
     0.29493
     0.36939
     0.14603
     0.24530
     0.09640
     0.31975
     0.24530
     0.27012
     0.14603
    -0.00287
    -0.05251
     0.24530
     0.14603
     0.19567
     0.02195
     0.09640
     0.04676
     0.09640
     0.14603
     0.02195
    -0.02769
     0.12121
     0.14603
     0.07158
     0.07158
    -0.00287
    -0.05251
     0.14603
     0.24530
     0.19567
    -0.00287
     0.09640
     0.19567
     0.31975
     0.24530
     0.31975
     0.14603
     0.34457
     0.36939
     0.44384
     0.59274
     0.39420
     0.29493
     0.46865
     0.76646
     0.76646
     0.59274
     0.59274
     0.74164
     3.47153
     3.09927
    -0.54885
    -0.05251
     0.31975
     1.13872
     1.46134
     1.56061
     1.53579
     1.11390
     0.76646
     0.84091
     0.71683
     0.41902
     0.22048
     0.41902
     0.29493
     0.36939
     0.39420
     0.41902
     0.44384
     0.46865
     0.54311
     0.66719
     0.44384
     0.31975
     0.09640
     0.51829
     0.51829
     0.59274
     0.46865
     0.31975
     0.36939
     0.44384
     0.44384
     0.46865
     0.39420
     0.29493
     0.39420
     0.46865
     0.36939
     0.39420
     0.17085
     0.36939
     0.59274
     0.51829
     0.39420
     0.44384
     0.34457
     0.44384
     0.54311
     0.49347
     0.44384
     0.46865
     0.56792
     0.66719
     0.56792
     0.56792
     0.41902
     0.39420
     0.66719
     0.49347
     0.44384
     0.31975
     0.31975
     0.31975
     0.51829
     0.54311
     0.64237
     0.61756
     0.98981
     1.23798
     1.23798
     1.23798
     1.06427
     1.08908
     1.38689
     1.63506
     1.51097
     1.48616
     1.43652
     1.21317
     1.23798
     1.18835
     1.03945
     0.91536
     0.86573
     0.98981
     0.94018
     0.91536
     0.79128
     0.27012
     0.36939
     0.56792
     0.76646
     0.56792
     0.46865
     0.44384
     0.46865
     0.74164
     0.91536
     0.86573
     0.66719
     0.69201
     0.24530
     0.12121
     0.39420
     0.04676
     0.36939
     0.69201
     0.56792
     0.76646
     0.71683
     0.61756
     0.61756
     0.41902
     0.31975
     0.34457
     0.36939
     0.36939
     0.39420
     0.51829
     0.29493
     0.12121
     0.02195
     0.17085
     0.02195
    -0.07732
    -0.05251
    -0.22623
    -0.44958
    -0.52403
    -0.52403
    -0.52403
    -0.64812
    -0.59848
    -0.69775
    -0.59848
    -0.52403
    -0.62330
    -0.72257
    -0.72257
    -0.54885
    -0.62330
    -0.72257
    -0.57367
    -0.69775
    -0.62330
    -0.54885
    -0.44958
    -0.49921
    -0.39995
    -0.52403
    -0.49921
    -0.44958
    -0.35031
    -0.59848
    -0.35031
    -0.30068
    -0.30068
    -0.20141
    -0.35031
    -0.15177
    -0.37513
    -0.39995
    -0.39995
    -0.35031
    -0.42476
    -0.52403
    -0.57367
    -0.47440
    -0.52403
    -0.82184
    -0.87147
    -0.64812
    -0.99556
    -0.92111
    -0.99556
    -1.14446
    -1.09483
    -1.24373
    -1.11964
    -0.97074
    -1.04519
    -1.07001
    -1.09483
    -1.09483
    -0.97074
    -1.09483
    -1.16928
    -1.02037
    -1.04519
    -1.02037
    -0.97074
    -0.92111
    -1.02037
    -1.19409
    -1.36781
    -1.24373
    -1.11964
    -1.11964
    -1.14446
    -1.34300
    -1.46708
    -1.64080
    -1.78971
    -1.31818
    -1.16928
    -1.16928
    -0.89629
    -0.87147
    -1.09483
    -1.07001
    -0.99556
    -0.94592
    -0.67293
    -0.49921
    -0.52403
    -0.49921
    -0.49921
    -0.52403
    -0.69775
    -0.62330
    -0.74739
    -0.82184
    -0.87147
    -0.72257
    -0.97074
    -0.99556
    -1.16928
    -1.19409
    -1.16928
    -0.94592
    -1.09483
    -1.02037
    -0.99556
    -1.04519
    -0.89629
    -0.87147
    -0.69775
    -0.77220
    -0.87147
    -0.79702
    -0.77220
    -0.77220
    -0.69775
    -0.79702
    -0.72257
    -0.67293
    -0.67293
    -0.84665
    -0.82184
    -0.87147
    -0.97074
    -1.02037
    -0.84665
    -0.94592
    -1.11964
    -1.09483
    -1.09483
    -1.29336
    -1.64080
    -1.81452
    -1.66562
    -1.54153
    -1.21891
    -1.34300
    -1.26855
    -1.49190
    -1.31818
    -1.56635
    -1.29336
    -1.26855
    -1.39263
    -1.09483
    -0.97074
    -0.82184
    -0.89629
    -1.07001
    -1.26855
    -1.26855
    -1.09483
    -0.92111
    -1.19409
    -1.09483
    -1.19409
    -1.26855
    -1.21891
    -1.19409
    -1.04519
    -1.11964
    -0.74739
    -0.52403
    -0.62330
    -0.67293
    -0.69775
    -0.42476
    -0.25104
    -0.35031
    -0.39995
    -0.54885
    -0.52403
    -0.57367
    -0.59848
    -0.44958
    -0.74739
    -0.89629
    -1.02037
    -0.99556
    -0.97074
    -1.14446
    -1.31818
    -1.39263
    -1.31818
    -1.19409
    -1.31818
    -1.44227
    -1.51672
    -1.49190
    -1.44227
    -1.24373
    -1.24373
    -1.34300
    -1.36781
    -1.26855
    -1.44227
    -1.21891
    -1.46708
    -1.61599
    -1.34300
    -1.26855
    -1.26855
    -1.31818
    -1.46708
    -1.44227
    -1.56635
    -1.29336
    -1.29336
    -1.34300
    -1.36781
    -1.44227
    -1.39263
    -1.21891
    -1.36781
    -1.26855
    -1.14446
    -1.02037
    -1.07001
    -0.94592
    -0.99556
    -1.09483
    -1.04519
    -0.94592
    -0.79702
    -0.67293
    -0.77220
    -0.67293
    -0.49921
    -0.47440
    -0.49921
    -0.42476
    -0.22623
    -0.27586
    -0.20141
    -0.12696
    -0.12696
    -0.17659
    -0.12696
    -0.05251
     0.22048
     0.17085
    -0.02769
     0.07158
     0.17085
     0.14603
     0.22048
     0.09640
     0.09640
     0.24530
     0.19567
     0.34457
     0.31975
     0.22048
     0.12121
     0.04676
     0.36939
     0.46865
     0.19567
     0.14603
     0.27012
     0.22048
     0.29493
     0.24530
     0.29493
     0.29493
     0.36939
     0.31975
     0.49347
     0.36939
     0.27012
     0.14603
     0.39420
     0.44384
     0.31975
     0.41902
     0.34457
     0.36939
     0.34457
     0.41902
     0.24530
     0.19567
     0.22048
     0.34457
     0.46865
     0.36939
     0.24530
     0.31975
     0.24530
     0.46865
     0.39420
     0.29493
     0.24530
     0.29493
     0.22048
     0.29493
     0.12121
     0.14603
     0.09640
     0.17085
     0.09640
     0.09640
    -0.05251
    -0.20141
    -0.30068
    -0.20141
    -0.07732
    -0.30068
    -0.35031
    -0.42476
    -0.42476
    -0.35031
    -0.37513
    -0.49921
    -0.52403
    -0.32549
    -0.42476
    -0.42476
    -0.30068
    -0.32549
    -0.54885
    -0.27586
    -0.20141
    -0.25104
    -0.27586
    -0.22623
     0.12121
     0.12121
     0.04676
     0.19567
     0.24530
     0.54311
     0.51829
     0.27012
     0.41902
     0.49347
    -0.00287
    -0.25104
    -0.35031
    -0.57367
    -0.72257
    -0.67293
    -0.89629
    -1.29336
    -1.64080
    -2.06269
    -2.58385
    -2.33568
    -2.13715
    -2.06269
    -2.13715
    -2.21160
    -2.31087
    -2.21160
    -1.69044
    -1.54153
    -1.29336
    -1.07001
    -0.99556
    -0.72257
    -0.52403
    -1.07001
    -0.27586
    -0.00287
    -0.12696
    -0.10214
    -0.05251
    -0.27586
    -0.42476
    -0.32549
     0.07158
     0.02195
     0.04676
    -0.02769
    -0.07732
    -0.00287
     0.24530
     0.07158
     0.12121
     0.14603
     0.17085
     0.27012
     0.27012
     0.19567
     0.14603
    -0.10214
    -0.00287
     0.14603
    -0.10214
    -0.17659
    -0.35031
    -0.37513
    -0.25104
    -0.39995
    -0.54885
    -0.64812
    -0.69775
    -0.62330
    -0.67293
    -0.87147
    -0.84665
    -1.09483
    -1.04519
    -0.84665
    -0.77220
    -0.64812
    -0.72257
    -0.82184
    -0.79702
    -0.69775
    -0.74739
    -0.62330
    -0.59848
    -0.49921
    -0.35031
    -0.39995
    -0.27586
    -0.47440
    -0.39995
    -0.15177
    -0.20141
    -0.27586
    -0.10214
    -0.22623
    -0.37513
    -0.35031
    -0.30068
    -0.22623
    -0.15177
    -0.20141
    -0.17659
    -0.20141
    -0.15177
    -0.22623
    -0.35031
    -0.20141
    -0.02769
    -0.15177
    -0.02769
     0.04676
    -0.12696
    -0.07732
    -0.05251
     0.07158
     0.09640
    -0.00287
    -0.02769
     0.04676
     0.02195
     0.09640
     0.09640
    -0.02769
     0.24530
     0.09640
     0.14603
     0.24530
     0.22048
     0.09640
     0.12121
     0.19567
     0.29493
     0.31975
     0.19567
     0.27012
     0.24530
     0.39420
     0.22048
     0.14603
     0.17085
     0.29493
     0.24530
     0.29493
     0.29493
     0.12121
     0.29493
     0.19567
     0.39420
     0.39420
     0.39420
     0.36939
     0.54311
     0.51829
     0.51829
     0.36939
     0.64237
     0.66719
     0.66719
     0.64237
     0.59274
     0.76646
     0.59274
     0.71683
     0.79128
     0.76646
     0.76646
     0.76646
     0.66719
     0.74164
     0.84091
     0.66719
     0.86573
     0.84091
     0.84091
     0.79128
     1.01463
     0.86573
     0.86573
     0.74164
     0.84091
     1.08908
     0.89055
     0.91536
     0.79128
     0.86573
     1.01463
     0.91536
     0.84091
     0.86573
     0.84091
     0.76646
     0.86573
     0.79128
     0.56792
     0.61756
     0.39420
     0.34457
     0.02195
    -0.20141
    -0.54885
    -0.69775
    -0.67293
    -0.72257
    -0.87147
    -0.87147
    -1.19409
    -1.44227
    -1.51672
    -1.71525
    -1.71525
    -1.56635
    -1.39263
    -1.09483
    -0.97074
    -0.92111
    -0.82184
    -0.59848
    -0.30068
    -0.12696
    -0.10214
     0.22048
     0.29493
     0.41902
     0.69201
     0.76646
     0.76646
     0.76646
     0.86573
     1.03945
     0.98981
     1.03945
     0.89055
     0.91536
     0.98981
     1.11390
     0.84091
     0.86573
     0.91536
     0.98981
     0.94018
     0.96500
     0.86573
     0.74164
     0.69201
     0.66719
     0.69201
     0.69201
     0.61756
     0.46865
     0.41902
     0.44384
     0.39420
     0.12121
     0.39420
     0.31975
     0.27012
     0.31975
     0.14603
     0.04676
     0.07158
     0.19567
     0.27012
     0.36939
     0.24530
     0.17085
     0.19567
     0.14603
     0.24530
     0.09640
     0.24530
     0.27012
     0.14603
     0.17085
     0.24530
     0.31975
     0.14603
     0.17085
     0.14603
     0.36939
     0.39420
     0.31975
     0.27012
     0.36939
     0.36939
     0.31975
     0.59274
     0.46865
     0.56792
     0.64237
     0.61756
     0.66719
     0.84091
     0.59274
     0.61756
     0.74164
     0.84091
     0.86573
     0.74164
     0.66719
     0.76646
     0.66719
     0.84091
     0.91536
     0.66719
     0.49347
     0.61756
     0.51829
     0.59274
     0.51829
     0.44384
     0.46865
     0.59274
     0.46865
     0.44384
     0.41902
     0.34457
     0.34457
     0.29493
     0.51829
     0.46865
     0.36939
     0.56792
     0.74164
     0.66719
     0.54311
     0.59274
     0.64237
     0.81609
     0.76646
     0.81609
     0.84091
     0.74164
     0.79128
     0.66719
     0.89055
     0.89055
     0.76646
     0.79128
     0.71683
     0.61756
     0.64237
     0.59274
     0.56792
     0.74164
     0.66719
     0.69201
     0.56792
     0.56792
     0.56792
     0.46865
     0.66719
     0.71683
     0.49347
     0.61756
     0.64237
     0.61756
     0.56792
     0.46865
     0.39420
     0.49347
     0.49347
     0.56792
     0.44384
     0.34457
     0.31975
     0.36939
     0.36939
     0.49347
     0.34457
     0.29493
     0.49347
     0.71683
     0.66719
     0.74164
     0.84091
     0.84091
     1.08908
     1.11390
     1.33725
     1.31244
     1.18835
     1.31244
     1.18835
     1.48616
     1.41170
     1.13872
     1.06427
     0.91536
     1.13872
     1.06427
     0.79128
     0.74164
     0.84091
     0.98981
     0.98981
     1.03945
     1.26280
     1.33725
     0.91536
     0.17085
    -0.10214
    -0.44958
    -0.37513
    -0.54885
    -1.39263
    -2.88166
    -3.87435
    -4.34587
    -4.89185
    -4.66849
    -4.17215
    -3.89916
    -3.77508
    -3.97361
    -3.70063
    -3.32837
    -3.20428
    -2.90648
    -1.93861
    -0.84665
     0.39420
     0.66719
     1.41170
     1.63506
     2.20585
     2.35476
     2.23067
     2.35476
     2.40439
     2.10658
     2.03213
     2.10658
     2.20585
     1.88323
     1.68469
     1.65988
     1.73433
     1.80878
     1.90805
     1.85841
     1.75914
     1.61024
     1.70951
     1.53579
     1.48616
     1.13872
     0.94018
     0.79128
     0.91536
     0.89055
     0.54311
     0.39420
     0.51829
     0.22048
     0.36939
     0.19567
     0.12121
    -0.07732
    -0.05251
    -0.20141
    -0.07732
    -0.15177
    -0.27586
    -0.47440
    -0.15177
    -0.15177
    -0.15177
    -0.32549
    -0.39995
    -0.30068
    -0.37513
    -0.22623
    -0.52403
    -0.35031
    -0.30068
    -0.30068
    -0.27586
    -0.32549
    -0.57367
    -0.64812
    -0.47440
    -0.37513
    -0.35031
    -0.57367
    -0.59848
    -0.42476
    -0.49921
    -0.52403
    -0.57367
    -0.47440
    -0.49921
    -0.37513
    -0.37513
    -0.35031
    -0.39995
    -0.37513
    -0.42476
    -0.05251
     0.07158
    -0.10214
    -0.15177
    -0.02769
     0.04676
    -0.00287
    -0.02769
     0.04676
     0.17085
     0.17085
     0.19567
     0.27012
     0.19567
     0.14603
    -0.02769
     0.24530
     0.44384
     0.29493
     0.04676
     0.19567
     0.07158
     0.19567
     0.19567
     0.22048
     0.09640
     0.04676
     0.07158
     0.09640
    -0.00287
    -0.07732
    -0.42476
    -0.10214
    -0.00287
    -0.00287
    -0.22623
    -0.10214
    -0.15177
    -0.20141
    -0.25104
    -0.20141
    -0.20141
    -0.27586
    -0.27586
    -0.22623
    -0.15177
    -0.32549
    -0.47440
    -0.54885
    -0.32549
    -0.25104
    -0.44958
    -0.52403
    -0.54885
    -0.54885
    -0.52403
    -0.59848
    -0.67293
    -0.47440
    -0.30068
    -0.20141
    -0.20141
    -0.12696
    -0.30068
    -0.30068
     0.09640
     0.24530
     0.29493
     0.36939
     0.49347
     0.49347
     0.61756
     0.76646
     0.76646
     0.81609
     0.69201
     0.84091
     0.86573
     0.66719
     0.66719
     0.59274
     0.79128
     0.86573
     0.94018
     1.03945
     1.03945
     1.13872
     0.71683
    -0.05251
    -0.82184
    -1.11964
    -0.97074
    -1.07001
     0.09640
     1.06427
     0.74164
     0.02195
     0.04676
    -0.10214
    -0.02769
     0.59274
     1.31244
     1.80878
     1.75914
     1.08908
     0.46865
     0.19567
     0.64237
     1.06427
     0.81609
     0.04676
    -0.27586
    -0.05251
    -0.02769
    -0.52403
    -1.19409
    -1.74007
    -0.84665
     0.22048
     0.09640
    -0.20141
     0.27012
     1.03945
     0.98981
     1.46134
     1.78396
     1.73433
     1.83360
     1.53579
     1.51097
     1.31244
     1.16353
     1.13872
     0.89055
     0.59274
     0.59274
     0.46865
     0.17085
    -0.15177
    -0.05251
     0.24530
     0.19567
    -0.20141
    -0.10214
     0.14603
     0.09640
     0.27012
     0.31975
     0.22048
     0.27012
     0.27012
     0.09640
     0.14603
     0.31975
     0.31975
     0.19567
     0.19567
     0.02195
     0.02195
    -0.05251
    -0.02769
    -0.25104
    -0.25104
     0.09640
     0.02195
     0.27012
     0.31975
     0.14603
     0.09640
     0.14603
     0.09640
     0.29493
     0.29493
     0.31975
     0.31975
     0.39420
     0.27012
     0.22048
     0.04676
     0.17085
     0.22048
     0.04676
     0.04676
    -0.00287
    -0.07732
    -0.05251
     0.04676
     0.02195
     0.04676
     0.02195
    -0.07732
     0.09640
     0.12121
    -0.02769
    -0.10214
    -0.02769
     0.12121
     0.07158
     0.12121
     0.02195
     0.07158
    -0.05251
     0.07158
     0.14603
     0.14603
     0.14603
     0.07158
     0.14603
     0.22048
     0.19567
     0.19567
     0.22048
     0.27012
     0.29493
     0.31975
     0.31975
     0.24530
     0.19567
     0.17085
     0.14603
     0.19567
     0.31975
     0.17085
     0.02195
     0.19567
     0.17085
     0.24530
     0.17085
     0.27012
     0.14603
     0.24530
     0.34457
     0.36939
     0.36939
     0.44384
     0.36939
     0.66719
     0.56792
     0.71683
     0.66719
     0.71683
     0.74164
     0.74164
     0.64237
     0.89055
     0.89055
     0.86573
     0.86573
     0.86573
     0.98981
     0.89055
     0.84091
     1.01463
     1.18835
     1.13872
     1.21317
     1.08908
     1.13872
     1.23798
     0.98981
     1.11390
     1.13872
     1.23798
     1.33725
     1.33725
     0.98981
     0.89055
     1.08908
     1.16353
     1.38689
     1.43652
     1.48616
     1.46134
     1.43652
     1.51097
     1.43652
     1.38689
     1.33725
     1.23798
     1.31244
     1.26280
     1.21317
     0.94018
     0.61756
     0.39420
     0.41902
     0.22048
     0.12121
    -0.20141
    -0.47440
    -0.27586
    -0.27586
    -0.42476
    -0.35031
    -0.32549
    -0.37513
    -0.17659
    -0.05251
    -0.07732
    -0.00287
    -0.00287
     0.41902
     0.76646
     0.98981
     1.01463
     1.13872
     1.26280
     1.56061
     1.46134
     1.43652
     1.28762
     1.38689
     1.43652
     1.51097
     1.36207
     0.64237
     0.07158
     0.09640
     0.04676
     0.07158
     0.07158
    -0.07732
    -0.37513
    -0.42476
    -0.74739
    -0.62330
    -0.67293
    -0.64812
    -0.62330
    -0.20141
    -0.07732
    -0.15177
    -0.10214
    -0.07732
     0.07158
     0.22048
     0.22048
    -0.00287
    -0.07732
    -0.05251
    -0.22623
    -0.07732
    -0.02769
    -0.10214
     0.19567
    -0.05251
    -0.02769
    -0.25104
    -0.35031
    -0.47440
    -0.35031
    -0.22623
    -0.20141
    -0.39995
    -0.52403
    -0.69775
    -0.52403
    -0.84665
    -0.77220
    -0.89629
    -1.07001
    -0.99556
    -0.94592
    -0.92111
    -0.92111
    -1.14446
    -1.16928
    -0.99556
    -0.84665
    -0.89629
    -0.89629
    -0.89629
    -0.79702
    -0.84665
    -0.62330
    -0.52403
    -0.82184
    -0.69775
    -0.62330
    -0.57367
    -0.59848
    -0.59848
    -0.67293
    -0.59848
    -0.49921
    -0.44958
    -0.49921
    -0.62330
    -0.59848
    -0.64812
    -0.57367
    -0.39995
    -0.44958
    -0.64812
    -0.57367
    -0.42476
    -0.52403
    -0.52403
    -0.62330
    -0.67293
    -0.47440
    -0.37513
    -0.47440
    -0.62330
    -0.59848
    -0.52403
    -0.54885
    -0.42476
    -0.42476
    -0.47440
    -0.47440
    -0.42476
    -0.35031
    -0.35031
    -0.42476
    -0.37513
    -0.35031
    -0.30068
    -0.27586
    -0.30068
    -0.35031
    -0.47440
    -0.44958
    -0.25104
    -0.32549
    -0.32549
    -0.42476
    -0.27586
    -0.27586
    -0.39995
    -0.47440
    -0.59848
    -0.67293
    -0.22623
    -0.30068
    -0.20141
    -0.35031
    -0.42476
    -0.39995
    -0.12696
    -0.12696
    -0.22623
    -0.35031
    -0.07732
     0.22048
     0.12121
     0.02195
     0.17085
     0.39420
     0.54311
     0.84091
     0.71683
     0.96500
     0.91536
     0.89055
     1.01463
     1.18835
     1.31244
     1.03945
     0.86573
     0.98981
     1.08908
     1.16353
     0.91536
     0.91536
     0.71683
     0.56792
     0.61756
     0.12121
    -0.35031
    -0.35031
    -0.49921
    -0.32549
    -0.30068
    -0.57367
    -0.79702
    -1.04519
    -1.07001
    -1.26855
    -1.26855
    -1.49190
    -1.26855
    -1.41745
    -1.39263
    -1.24373
    -1.09483
    -1.07001
    -1.16928
    -0.89629
    -0.72257
    -0.74739
    -0.64812
    -0.49921
    -0.27586
    -0.10214
    -0.02769
    -0.05251
     0.14603
     0.19567
     0.34457
     0.51829
     0.51829
     0.46865
     0.36939
     0.51829
     0.74164
     0.44384
     0.64237
     0.89055
     0.81609
     0.89055
     0.76646
     0.46865
     0.44384
     0.17085
     0.36939
     0.24530
     0.36939
     0.19567
    -0.00287
    -0.25104
    -0.07732
    -0.05251
    -0.27586
    -0.32549
    -0.39995
    -0.17659
    -0.07732
    -0.10214
    -0.05251
    -0.07732
     0.34457
     0.41902
     0.46865
     0.46865
     0.36939
     0.27012
     0.76646
     0.98981
     0.81609
     0.81609
     0.84091
     1.01463
     0.89055
     0.91536
     0.94018
     0.91536
     1.01463
     1.18835
     1.16353
     1.18835
     0.98981
     0.79128
     0.76646
     0.89055
     0.98981
     0.81609
     0.59274
     0.56792
     0.54311
     0.36939
     0.12121
     0.04676
    -0.02769
    -0.05251
    -0.10214
    -0.10214
    -0.25104
    -0.54885
    -0.44958
    -0.37513
    -0.49921
    -0.44958
    -0.42476
    -0.32549
    -0.42476
    -0.35031
    -0.25104
    -0.20141
    -0.35031
    -0.30068
    -0.15177
    -0.12696
    -0.20141
    -0.15177
    -0.17659
     0.09640
    -0.00287
     0.02195
    -0.02769
    -0.15177
    -0.00287
    -0.15177
    -0.07732
    -0.15177
    -0.20141
    -0.10214
    -0.07732
    -0.05251
    -0.07732
    -0.32549
    -0.27586
    -0.05251
    -0.00287
    -0.07732
     0.07158
    -0.05251
    -0.12696
    -0.07732
     0.07158
     0.19567
     0.14603
     0.19567
     0.36939
     0.41902
     0.46865
     0.36939
     0.24530
     0.44384
     0.51829
     0.64237
     0.64237
     0.46865
     0.46865
     0.54311
     0.59274
     0.69201
     0.61756
     0.54311
     0.44384
     0.54311
     0.59274
     0.44384
     0.29493
     0.36939
     0.46865
     0.44384
     0.34457
     0.36939
     0.27012
     0.19567
     0.09640
     0.22048
     0.29493
     0.39420
     0.31975
     0.36939
     0.61756
     0.76646
     1.06427
     1.23798
     1.63506
     2.08177
     2.37957
     2.37957
     2.25549
     1.51097
     1.01463
     0.66719
    -0.15177
    -0.30068
    -0.22623
    -0.52403
    -1.19409
    -1.78971
    -2.41013
    -3.12983
    -3.17947
    -3.62617
    -4.04807
    -4.14733
    -3.77508
    -3.40282
    -3.05538
    -2.65831
    -1.98824
    -1.51672
    -1.16928
    -0.99556
    -0.77220
    -0.35031
     0.04676
     0.09640
     0.39420
     0.74164
     1.26280
     1.80878
     1.78396
     1.33725
     1.23798
     1.23798
     1.63506
     1.73433
     1.90805
     1.90805
     1.98250
     1.85841
     1.93286
     1.58542
     1.18835
     1.13872
     0.81609
     0.29493
     0.69201
     1.21317
     0.91536
     0.66719
     0.54311
     0.41902
     0.49347
     0.22048
     0.44384
     0.51829
     0.76646
     0.81609
     0.74164
     0.79128
     0.86573
     0.79128
     1.03945
     0.86573
     0.79128
     0.59274
     0.64237
     0.64237
     0.84091
     0.64237
     0.46865
     0.46865
     0.66719
     0.74164
     0.59274
     0.76646
     0.76646
     0.66719
     0.76646
     1.08908
     1.16353
     0.84091
     0.81609
     0.94018
     1.13872
     1.18835
     1.08908
     1.08908
     1.01463
     1.03945
     0.86573
     0.79128
     0.89055
     0.86573
     0.79128
     0.74164
     0.74164
     0.64237
     0.54311
     0.46865
     0.66719
     0.61756
     0.49347
     0.41902
     0.46865
     0.54311
     0.31975
     0.22048
     0.49347
     0.27012
     0.17085
     0.27012
     0.14603
     0.07158
    -0.00287
    -0.02769
     0.07158
     0.22048
     0.07158
     0.09640
     0.04676
     0.12121
     0.14603
    -0.00287
     0.22048
     0.14603
     0.04676
     0.29493
     0.24530
     0.09640
     0.07158
     0.14603
     0.14603
     0.07158
     0.12121
    -0.10214
    -0.15177
    -0.02769
    -0.02769
    -0.00287
     0.24530
     0.36939
     0.31975
     0.24530
     0.31975
     0.56792
     0.59274
     0.49347
     0.36939
     0.76646
     0.81609
     0.69201
     0.44384
     0.22048
    -0.02769
     0.02195
     0.44384
     0.76646
     0.36939
     0.09640
     0.14603
     0.04676
     0.24530
     0.19567
     0.02195
     0.41902
     0.66719
     1.01463
     1.31244
     1.58542
     1.70951
     1.78396
     1.18835
     0.74164
     0.31975
    -0.72257
    -0.15177
     0.27012
     0.02195
     0.14603
     0.29493
     0.19567
    -0.17659
    -0.74739
    -1.26855
    -1.76489
    -1.29336
    -0.59848
    -0.49921
    -0.39995
    -0.62330
    -0.69775
    -0.17659
     0.64237
     1.21317
     0.56792
     0.61756
     0.36939
     0.46865
     0.64237
     1.11390
     1.80878
     0.81609
     0.94018
     1.08908
     1.36207
     1.28762
     0.94018
     1.13872
     1.23798
     1.13872
     0.94018
     0.61756
     0.64237
     0.64237
     0.69201
     0.61756
     0.54311
     0.39420
     0.34457
     0.31975
     0.29493
     0.34457
     0.04676
    -0.15177
    -0.20141
    -0.10214
    -0.25104
    -0.35031
    -0.47440
    -0.59848
    -0.82184
    -0.79702
    -0.52403
    -0.35031
    -0.17659
    -0.39995
    -0.47440
    -0.30068
    -0.15177
    -0.27586
    -0.39995
    -0.27586
    -0.10214
    -0.10214
    -0.10214
    -0.10214
    -0.05251
     0.19567
     0.14603
    -0.07732
    -0.22623
    -0.25104
    -0.25104
    -0.15177
    -0.12696
     0.02195
    -0.05251
    -0.27586
     0.09640
     0.19567
     0.17085
     0.04676
    -0.02769
     0.19567
     0.17085
     0.07158
     0.19567
     0.19567
     0.04676
     0.09640
     0.29493
     0.31975
     0.07158
     0.02195
     0.14603
     0.14603
     0.04676
    -0.12696
     0.09640
     0.02195
    -0.07732
     0.07158
     0.12121
     0.19567
     0.17085
     0.22048
     0.46865
     0.76646
     0.59274
     0.51829
     0.56792
     0.81609
     0.56792
     0.51829
     0.49347
     0.76646
     0.64237
     0.46865
     0.27012
     0.12121
     0.04676
    -0.27586
     0.04676
    -0.17659
    -0.44958
    -0.77220
    -0.72257
    -0.49921
    -0.52403
    -0.79702
    -0.82184
    -0.77220
    -0.74739
    -0.82184
    -0.62330
    -0.74739
    -0.92111
    -1.16928
    -0.67293
    -0.49921
    -0.79702
    -0.92111
    -0.84665
    -0.67293
    -0.39995
    -0.17659
    -0.15177
    -0.27586
    -0.64812
    -0.69775
    -0.39995
    -0.30068
    -0.25104
    -0.49921
    -0.30068
    -0.15177
    -0.25104
    -0.47440
    -0.57367
    -0.94592
    -1.09483
    -1.14446
    -1.24373
    -1.49190
    -1.41745
    -0.52403
     0.46865
     0.27012
    -0.54885
    -0.82184
    -0.84665
    -0.77220
    -0.89629
    -0.59848
    -0.02769
     0.49347
     0.27012
     0.34457
    -0.05251
    -0.35031
    -0.49921
    -0.37513
    -0.20141
    -0.35031
    -0.10214
    -0.32549
    -0.74739
    -0.72257
    -0.52403
    -0.22623
    -0.52403
    -0.74739
    -0.77220
    -0.42476
    -0.30068
    -0.44958
    -0.39995
    -0.25104
    -0.20141
    -0.15177
    -0.12696
    -0.12696
    -0.10214
     0.12121
     0.56792
     0.46865
     0.29493
     0.44384
     0.41902
     0.41902
     0.46865
     0.24530
     0.29493
     0.09640
     0.14603
    -0.00287
     0.07158
    -0.22623
    -0.54885
    -0.57367
    -0.44958
    -0.62330
    -0.77220
    -0.87147
    -0.79702
    -0.72257
    -0.77220
    -0.84665
    -0.92111
    -0.87147
    -1.04519
    -0.77220
    -0.84665
    -0.64812
    -0.82184
    -0.89629
    -0.72257
    -0.59848
    -0.49921
    -0.52403
    -0.62330
    -0.74739
    -0.62330
    -0.57367
    -0.44958
    -0.39995
    -0.44958
    -0.42476
    -0.35031
    -0.17659
    -0.22623
    -0.27586
    -0.22623
    -0.02769
     0.07158
     0.22048
     0.19567
     0.24530
     0.07158
     0.12121
     0.27012
     0.29493
     0.34457
     0.39420
     0.51829
     0.29493
     0.39420
     0.29493
     0.31975
     0.41902
     0.41902
     0.36939
     0.24530
     0.24530
     0.34457
     0.34457
     0.19567
     0.19567
     0.27012
     0.27012
     0.29493
     0.14603
     0.24530
     0.07158
     0.12121
     0.29493
     0.24530
     0.07158
    -0.00287
    -0.02769
     0.31975
    -0.02769
    -0.10214
     0.02195
    -0.15177
    -0.30068
    -0.39995
    -0.57367
    -0.47440
    -0.77220
    -1.02037
    -0.94592
    -0.89629
    -1.11964
    -1.34300
    -1.64080
    -1.81452
    -1.93861
    -2.03788
    -1.93861
    -2.11233
    -2.31087
    -2.48459
    -2.31087
    -2.38532
    -2.26123
    -2.70794
    -2.48459
    -2.60867
    -2.53422
    -2.50940
    -2.45977
    -2.55904
    -2.75757
    -2.73276
    -2.75757
    -2.45977
    -2.60867
    -2.73276
    -2.68312
    -2.70794
    -2.41013
    -2.50940
    -2.48459
    -2.48459
    -2.68312
    -2.55904
    -2.38532
    -2.55904
    -2.50940
    -2.36050
    -2.13715
    -1.83934
    -1.81452
    -2.01306
    -1.83934
    -2.01306
    -1.83934
    -1.83934
    -1.76489
    -1.61599
    -1.71525
    -1.46708
    -1.41745
    -1.41745
    -1.49190
    -1.36781
    -1.31818
    -1.26855
    -1.24373
    -1.11964
    -1.11964
    -1.09483
    -1.07001
    -0.99556
    -0.89629
    -0.74739
    -0.62330
    -0.74739
    -0.52403
    -0.59848
    -0.44958
    -0.37513
    -0.37513
    -0.35031
    -0.25104
    -0.15177
    -0.12696
    -0.15177
     0.07158
    -0.02769
    -0.05251
    -0.12696
     0.09640
     0.12121
     0.02195
    -0.10214
     0.07158
     0.02195
    -0.02769
    -0.05251
     0.02195
     0.04676
    -0.10214
    -0.25104
    -0.25104
    -0.07732
    -0.25104
    -0.47440
    -0.42476
    -0.62330
    -0.54885
    -0.54885
    -0.54885
    -0.72257
    -0.97074
    -0.94592
    -0.69775
    -0.87147
    -0.97074
    -1.02037
    -1.26855
    -1.19409
    -1.07001
    -1.14446
    -0.92111
    -1.16928
    -1.21891
    -1.04519
    -0.89629
    -0.97074
    -0.89629
    -1.19409
    -1.11964
    -0.77220
    -0.72257
    -0.94592
    -0.92111
    -1.09483
    -0.82184
    -0.79702
    -0.67293
    -0.67293
    -0.89629
    -0.87147
    -0.82184
    -0.64812
    -0.74739
    -0.77220
    -0.77220
    -0.72257
    -0.54885
    -0.49921
    -0.44958
    -0.67293
    -0.62330
    -0.64812
    -0.59848
    -0.32549
    -0.49921
    -0.54885
    -0.72257
    -0.62330
    -0.52403
    -0.59848
    -0.62330
    -0.74739
    -0.57367
    -0.62330
    -0.69775
    -0.69775
    -0.62330
    -0.62330
    -0.82184
    -0.64812
    -0.59848
    -0.67293
    -0.44958
    -0.49921
    -0.62330
    -0.57367
    -0.59848
    -0.64812
    -0.47440
    -0.35031
    -0.52403
    -0.54885
    -0.52403
    -0.49921
    -0.62330
    -0.47440
    -0.49921
    -0.57367
    -0.54885
    -0.47440
    -0.35031
    -0.54885
    -0.69775
    -0.69775
    -0.47440
    -0.37513
    -0.52403
    -0.49921
    -0.52403
    -0.52403
    -0.69775
    -0.32549
    -0.32549
    -0.54885
    -0.54885
    -0.47440
    -0.35031
    -0.30068
    -0.49921
    -0.47440
    -0.52403
    -0.37513
    -0.22623
    -0.30068
    -0.44958
    -0.59848
    -0.62330
    -0.32549
    -0.15177
    -0.32549
    -0.47440
    -0.44958
    -0.35031
    -0.35031
    -0.49921
    -0.54885
    -0.67293
    -0.47440
    -0.47440
    -0.42476
    -0.57367
    -0.72257
    -0.84665
    -0.74739
    -0.72257
    -0.79702
    -0.99556
    -1.04519
    -0.94592
    -0.84665
    -1.02037
    -1.07001
    -1.07001
    -1.02037
    -0.94592
    -0.77220
    -0.92111
    -0.92111
    -0.69775
    -0.77220
    -0.49921
    -0.15177
     0.09640
     0.24530
     0.14603
     0.12121
     0.07158
     0.17085
     0.19567
     0.29493
     0.56792
     0.49347
     0.51829
     0.29493
     0.31975
     0.19567
     0.14603
     0.24530
    -0.00287
    -0.22623
    -0.10214
    -0.10214
    -0.12696
    -0.32549
    -0.57367
    -0.52403
    -0.25104
    -0.42476
    -0.47440
    -0.69775
    -0.74739
    -0.97074
    -0.79702
    -0.74739
    -0.77220
    -1.02037
    -0.92111
    -0.79702
    -0.62330
    -0.77220
    -1.02037
    -0.87147
    -0.64812
    -0.62330
    -0.42476
    -0.37513
    -0.57367
    -0.49921
    -0.59848
    -0.27586
    -0.27586
    -0.44958
    -0.42476
    -0.32549
    -0.22623
    -0.17659
    -0.15177
    -0.37513
    -0.32549
    -0.20141
    -0.15177
     0.19567
     0.04676
    -0.10214
    -0.20141
    -0.07732
     0.07158
    -0.07732
     0.04676
     0.12121
     0.24530
     0.39420
     0.56792
     0.46865
     0.61756
     0.74164
     0.94018
     0.98981
     1.13872
     1.26280
     1.28762
     1.58542
     1.88323
     1.75914
     1.80878
     1.73433
     1.83360
     1.85841
     1.80878
     1.85841
     1.83360
     1.75914
     1.93286
     1.75914
     1.61024
     1.51097
     1.51097
     1.33725
     1.68469
     1.63506
     1.51097
     1.38689
     1.41170
     1.43652
     1.51097
     1.33725
     1.23798
     1.36207
     1.48616
     1.51097
     1.38689
     1.28762
     1.11390
     0.98981
     1.23798
     1.23798
     1.11390
     0.98981
     1.11390
     1.18835
     1.08908
     0.74164
     0.59274
     0.64237
     0.79128
     1.11390
     1.08908
     0.98981
     0.86573
     0.39420
     0.17085
    -0.05251
    -0.39995
    -1.04519
    -0.92111
    -0.44958
    -0.47440
    -0.54885
    -0.72257
    -0.89629
    -0.99556
    -0.92111
    -0.82184
    -0.62330
    -0.59848
    -0.79702
    -0.52403
    -0.07732
     0.27012
     0.44384
     0.51829
     0.61756
     0.54311
     0.64237
     0.79128
     0.86573
     0.74164
     0.46865
     0.51829
     0.54311
     0.49347
     0.46865
     0.39420
     0.56792
     0.56792
     0.54311
     0.51829
     0.41902
     0.34457
     0.17085
     0.12121
     0.12121
     0.12121
     0.09640
     0.12121
    -0.05251
    -0.15177
    -0.05251
    -0.27586
    -0.22623
    -0.32549
    -0.37513
    -0.64812
    -0.87147
    -0.94592
    -1.26855
    -1.41745
    -1.88897
    -1.61599
    -0.27586
     1.38689
     1.08908
     0.24530
     0.19567
    -0.64812
    -0.94592
     0.14603
     0.71683
     1.08908
     1.13872
     1.03945
     1.06427
     0.56792
     0.41902
    -0.00287
     0.02195
    -0.20141
    -0.32549
    -0.42476
    -0.39995
    -0.44958
    -0.62330
    -0.39995
    -0.15177
    -0.10214
     0.02195
     0.07158
     0.19567
     0.36939
     0.61756
     0.69201
     0.74164
     0.54311
     0.41902
     0.56792
     0.46865
     0.41902
     0.17085
     0.07158
     0.09640
    -0.05251
    -0.02769
     0.19567
     0.39420
     0.36939
     0.07158
    -0.20141
    -0.25104
    -0.39995
    -0.32549
    -0.07732
     0.54311
     0.56792
     0.41902
     0.24530
     0.04676
    -0.30068
    -0.22623
    -0.20141
    -0.44958
    -0.77220
    -0.74739
    -0.57367
    -0.57367
    -0.69775
    -0.87147
    -1.07001
    -1.07001
    -1.11964
    -1.04519
    -1.07001
    -0.82184
    -0.89629
    -0.69775
    -0.54885
    -0.59848
    -0.62330
    -0.44958
    -0.42476
    -0.27586
    -0.17659
    -0.25104
    -0.20141
    -0.12696
    -0.10214
    -0.35031
    -0.25104
    -0.15177
    -0.05251
    -0.10214
    -0.17659
    -0.25104
    -0.25104
    -0.27586
    -0.27586
    -0.39995
    -0.47440
    -0.32549
    -0.57367
    -0.47440
    -0.39995
    -0.35031
    -0.72257
    -0.47440
    -0.30068
    -0.25104
    -0.25104
    -0.27586
    -0.37513
    -0.37513
    -0.30068
    -0.27586
    -0.05251
    -0.05251
    -0.20141
    -0.27586
    -0.10214
    -0.12696
    -0.20141
    -0.22623
    -0.32549
    -0.20141
    -0.25104
    -0.15177
    -0.25104
    -0.57367
    -0.42476
    -0.49921
    -0.17659
    -0.15177
    -0.44958
    -0.62330
    -0.52403
    -0.52403
    -0.49921
    -0.52403
    -0.57367
    -0.64812
    -0.59848
    -0.57367
    -0.57367
    -0.62330
    -0.89629
    -0.87147
    -0.89629
    -0.64812
    -0.82184
    -0.94592
    -1.04519
    -1.19409
    -0.97074
    -0.97074
    -0.89629
    -0.94592
    -1.11964
    -1.09483
    -0.92111
    -0.89629
    -1.14446
    -1.04519
    -0.87147
    -0.77220
    -0.69775
    -0.64812
    -0.74739
    -0.77220
    -0.72257
    -0.72257
    -0.62330
    -0.59848
    -0.57367
    -0.57367
    -0.67293
    -0.62330
    -0.57367
    -0.59848
    -0.54885
    -0.47440
    -0.64812
    -0.62330
    -0.52403
    -0.57367
    -0.42476
    -0.62330
    -0.52403
    -0.39995
    -0.30068
    -0.39995
    -0.37513
    -0.54885
    -0.62330
    -0.62330
    -0.69775
    -0.57367
    -0.57367
    -0.49921
    -0.69775
    -0.52403
    -0.52403
    -0.59848
    -0.67293
    -0.52403
    -0.62330
    -0.69775
    -0.57367
    -0.42476
    -0.17659
    -0.32549
    -0.67293
    -0.57367
    -0.30068
    -0.25104
    -0.42476
    -0.47440
    -0.37513
    -0.44958
    -0.44958
    -0.22623
    -0.30068
    -0.52403
    -0.49921
    -0.27586
    -0.22623
    -0.25104
    -0.25104
    -0.30068
    -0.02769
     0.04676
     0.24530
     0.34457
     0.44384
     0.54311
     0.66719
     1.06427
     1.46134
     1.28762
     1.48616
     1.78396
     2.03213
     2.30512
     2.25549
     2.45402
     2.60293
     2.67738
     3.04964
     3.04964
     3.02482
     2.95037
     2.77665
     2.87592
     3.04964
     2.77665
     2.77665
     2.65256
     2.47884
     2.42921
     2.23067
     2.13140
     2.13140
     1.90805
     1.93286
     1.63506
     1.51097
     1.33725
     1.26280
     1.08908
     1.03945
     0.94018
     0.89055
     0.74164
     0.51829
     0.51829
     0.29493
     0.07158
    -0.00287
    -0.00287
     0.02195
    -0.25104
    -0.37513
    -0.44958
    -0.37513
    -0.52403
    -0.47440
    -0.59848
    -0.79702
    -0.89629
    -0.79702
    -0.69775
    -0.87147
    -1.02037
    -1.04519
    -0.87147
    -0.72257
    -0.64812
    -0.69775
    -0.89629
    -0.82184
    -0.84665
    -0.62330
    -0.49921
    -0.52403
    -0.72257
    -0.57367
    -0.25104
    -0.22623
    -0.27586
    -0.35031
    -0.30068
    -0.25104
    -0.22623
    -0.27586
    -0.27586
    -0.52403
    -0.42476
    -0.32549
    -0.12696
    -0.20141
    -0.52403
    -0.64812
    -0.54885
    -0.49921
    -0.49921
    -0.69775
    -0.62330
    -0.72257
    -0.52403
    -0.67293
    -0.54885
    -0.69775
    -0.79702
    -0.87147
    -0.64812
    -0.62330
    -0.67293
    -0.72257
    -0.52403
    -0.67293
    -0.72257
    -0.57367
    -0.62330
    -0.52403
    -0.52403
    -0.69775
    -0.52403
    -0.69775
    -0.54885
    -0.67293
    -0.47440
    -0.42476
    -0.44958
    -0.52403
    -0.52403
    -0.52403
    -0.57367
    -0.62330
    -0.64812
    -0.72257
    -0.54885
    -0.49921
    -0.57367
    -0.72257
    -0.69775
    -0.77220
    -0.62330
    -0.52403
    -0.74739
    -0.84665
    -0.84665
    -0.84665
    -0.77220
    -0.84665
    -0.99556
    -0.87147
    -0.82184
    -0.84665
    -0.94592
    -1.02037
    -0.97074
    -1.14446
    -1.14446
    -0.99556
    -0.97074
    -1.16928
    -1.34300
    -1.07001
    -1.07001
    -0.97074
    -0.99556
    -1.14446
    -1.09483
    -0.87147
    -0.82184
    -0.79702
    -0.92111
    -1.14446
    -1.24373
    -0.87147
    -0.69775
    -0.89629
    -1.09483
    -1.16928
    -1.11964
    -1.09483
    -1.09483
    -1.24373
    -1.11964
    -1.14446
    -1.19409
    -1.02037
    -0.99556
    -1.19409
    -1.41745
    -1.29336
    -0.99556
    -1.11964
    -1.21891
    -1.21891
    -1.24373
    -1.19409
    -1.11964
    -1.04519
    -1.26855
    -1.29336
    -1.36781
    -1.24373
    -1.14446
    -1.11964
    -1.19409
    -1.36781
    -1.07001
    -1.09483
    -1.02037
    -0.94592
    -1.04519
    -0.97074
    -0.97074
    -1.11964
    -0.94592
    -1.04519
    -0.89629
    -0.92111
    -1.09483
    -0.99556
    -0.89629
    -1.04519
    -0.79702
    -0.74739
    -0.87147
    -0.87147
    -0.97074
    -0.69775
    -0.72257
    -0.77220
    -0.82184
    -0.67293
    -0.52403
    -0.42476
    -0.49921
    -0.52403
    -0.54885
    -0.59848
    -0.37513
    -0.12696
    -0.30068
    -0.39995
    -0.52403
    -0.35031
    -0.22623
    -0.37513
    -0.54885
    -0.52403
    -0.72257
    -0.67293
    -0.72257
    -0.67293
    -0.94592
    -1.24373
    -1.36781
    -1.09483
    -0.92111
    -1.07001
    -1.21891
    -1.39263
    -1.39263
    -1.21891
    -1.11964
    -1.21891
    -1.16928
    -1.26855
    -1.07001
    -0.92111
    -0.94592
    -1.07001
    -1.16928
    -1.04519
    -0.92111
    -0.97074
    -0.92111
    -1.02037
    -1.07001
    -0.89629
    -0.89629
    -0.74739
    -0.72257
    -0.97074
    -0.94592
    -0.82184
    -0.84665
    -0.79702
    -0.97074
    -0.67293
    -0.67293
    -0.84665
    -0.59848
    -0.72257
    -0.57367
    -0.62330
    -0.62330
    -0.49921
    -0.52403
    -0.52403
    -0.39995
    -0.49921
    -0.42476
    -0.47440
    -0.54885
    -0.32549
    -0.22623
    -0.37513
    -0.57367
    -0.64812
    -0.79702
    -0.59848
    -0.62330
    -0.59848
    -0.49921
    -0.69775
    -0.59848
    -0.57367
    -0.57367
    -0.64812
    -0.67293
    -0.87147
    -0.42476
    -0.49921
    -0.49921
    -0.49921
    -0.62330
    -0.94592
    -0.72257
    -0.47440
    -0.62330
    -0.64812
    -0.82184
    -0.72257
    -0.72257
    -0.64812
    -0.69775
    -0.87147
    -0.69775
    -0.59848
    -0.37513
    -0.39995
    -0.35031
    -0.39995
    -0.30068
    -0.15177
    -0.07732
    -0.00287
    -0.12696
    -0.15177
    -0.12696
     0.07158
    -0.00287
    -0.25104
    -0.42476
    -0.52403
    -0.64812
    -0.92111
    -0.82184
    -0.97074
    -0.67293
    -0.35031
     0.09640
     0.14603
    -0.17659
    -0.67293
    -0.64812
    -0.47440
    -0.32549
    -0.49921
    -0.42476
    -0.42476
    -0.77220
    -0.87147
    -1.19409
    -1.46708
    -1.64080
    -1.88897
    -1.81452
    -2.08751
    -1.56635
    -1.11964
    -0.82184
    -0.82184
    -0.89629
    -0.74739
    -0.79702
    -0.17659
     0.51829
     0.89055
     1.31244
     1.31244
     0.69201
     0.56792
     0.69201
     0.64237
     0.98981
     1.03945
     0.79128
     0.61756
     0.29493
     0.17085
    -0.10214
     0.24530
     0.19567
     0.27012
     0.24530
     0.27012
     0.22048
     0.29493
     0.46865
     0.46865
     0.46865
     0.14603
    -0.10214
    -0.10214
    -0.10214
    -0.05251
    -0.30068
    -0.32549
    -0.25104
    -0.39995
    -0.35031
    -0.37513
    -0.49921
    -0.47440
    -0.59848
    -0.32549
     0.27012
     0.46865
     0.59274
     0.39420
     0.31975
     0.71683
     0.96500
     1.06427
     1.16353
     1.21317
     1.21317
     1.38689
     1.26280
     1.28762
     0.91536
     0.91536
     0.98981
     1.03945
     0.76646
     0.49347
     0.34457
     0.24530
     0.31975
     0.27012
     0.56792
     0.34457
     0.29493
     0.34457
     0.56792
     0.59274
     0.49347
     0.46865
     0.64237
     0.84091
     0.84091
     0.91536
     0.74164
     0.89055
     0.84091
     0.81609
     1.01463
     1.06427
     0.84091
     0.81609
     1.08908
     0.98981
     0.76646
     0.61756
     0.66719
     0.81609
     0.74164
     0.59274
     0.61756
     0.56792
     0.66719
     0.54311
     0.59274
     0.69201
     0.41902
     0.41902
     0.46865
     0.51829
     0.61756
     0.49347
     0.56792
     0.56792
     0.66719
     0.64237
     0.64237
     0.41902
     0.64237
     0.56792
     0.46865
     0.64237
     0.46865
     0.56792
     0.61756
     0.54311
     0.39420
     0.34457
     0.12121
     0.19567
     0.36939
     0.39420
     0.19567
     0.04676
     0.12121
     0.29493
     0.17085
     0.24530
     0.14603
    -0.00287
     0.04676
     0.24530
     0.24530
     0.19567
     0.12121
     0.09640
     0.24530
     0.31975
     0.17085
     0.12121
     0.09640
     0.09640
    -0.00287
     0.29493
     0.22048
     0.07158
     0.19567
     0.14603
     0.34457
     0.12121
     0.12121
    -0.00287
     0.04676
     0.19567
     0.17085
     0.24530
     0.02195
    -0.17659
    -0.12696
    -0.17659
     0.04676
    -0.00287
    -0.12696
    -0.12696
    -0.12696
    -0.25104
    -0.30068
    -0.27586
    -0.15177
    -0.07732
     0.02195
    -0.02769
     0.14603
     0.09640
     0.09640
    -0.00287
     0.24530
     0.19567
     0.24530
     0.24530
     0.34457
     0.61756
     0.41902
     0.54311
     0.64237
     0.64237
     0.81609
     0.81609
     0.76646
     0.69201
     0.86573
     0.86573
     0.84091
     1.06427
     0.84091
     0.91536
     1.01463
     1.11390
     0.86573
     0.74164
     0.66719
     0.74164
     0.86573
     0.84091
     0.76646
     0.76646
     0.66719
     0.71683
     0.89055
     0.84091
     0.69201
     0.71683
     0.56792
     0.74164
     0.84091
     0.81609
     0.71683
     0.84091
     1.08908
     1.31244
     1.26280
     1.16353
     1.08908
     1.18835
     1.36207
     1.85841
     1.80878
     1.80878
     1.88323
     1.88323
     2.30512
     2.28030
     2.35476
     2.32994
     2.37957
     2.42921
     2.62774
     2.57811
     2.45402
     2.30512
     2.40439
     2.55329
     2.60293
     2.45402
     2.28030
     2.28030
     2.28030
     2.23067
     2.13140
     2.05695
     2.00732
     2.03213
     2.08177
     1.93286
     1.88323
     1.83360
     1.48616
     1.78396
     1.73433
     1.70951
     1.51097
     1.51097
     1.48616
     1.48616
     1.46134
     1.33725
     1.41170
     1.41170
     1.33725
     1.31244
     1.16353
     1.11390
     1.03945
     1.03945
     1.18835
     1.01463
     1.13872
     1.01463
     1.03945
     0.98981
     0.91536
     0.86573
     0.98981
     0.98981
     1.03945
     1.08908
     0.86573
     0.76646
     0.59274
     0.59274
     0.51829
     0.36939
     0.09640
     0.24530
     0.09640
     0.34457
     0.09640
    -0.07732
    -0.27586
    -0.15177
    -0.07732
    -0.00287
    -0.02769
    -0.17659
    -0.32549
    -0.10214
     0.29493
     0.39420
     0.14603
     0.04676
     0.12121
     0.14603
     0.19567
     0.22048
    -0.02769
    -0.10214
    -0.15177
    -0.25104
    -0.17659
    -0.27586
    -0.39995
    -0.72257
    -0.44958
    -0.32549
    -0.37513
    -0.47440
    -0.77220
    -0.72257
    -0.72257
    -0.74739
    -0.72257
    -0.77220
    -0.77220
    -0.77220
    -0.72257
    -0.69775
    -0.64812
    -0.92111
    -0.89629
    -0.67293
    -0.69775
    -0.72257
    -0.92111
    -0.82184
    -0.72257
    -0.62330
    -0.47440
    -0.59848
    -0.94592
    -0.82184
    -0.87147
    -0.72257
    -0.79702
    -0.79702
    -0.97074
    -0.72257
    -0.72257
    -0.87147
    -0.99556
    -0.94592
    -0.97074
    -1.09483
    -1.04519
    -1.14446
    -1.11964
    -1.16928
    -1.11964
    -1.09483
    -1.19409
    -1.24373
    -1.31818
    -1.11964
    -0.99556
    -1.19409
    -1.19409
    -1.26855
    -1.24373
    -1.14446
    -1.04519
    -0.97074
    -1.07001
    -0.97074
    -0.94592
    -0.69775
    -0.77220
    -0.92111
    -1.26855
    -1.21891
    -1.07001
    -1.29336
    -1.26855
    -1.26855
    -1.26855
    -1.29336
    -1.31818
    -1.36781
    -1.56635
    -1.71525
    -1.69044
    -1.71525
    -1.39263
    -1.54153
    -1.51672
    -1.44227
    -1.29336
    -1.21891
    -1.07001
    -1.02037
    -1.02037
    -1.07001
    -0.99556
    -0.79702
    -0.74739
    -0.69775
    -0.62330
    -0.64812
    -0.47440
    -0.42476
    -0.42476
    -0.49921
    -0.49921
    -0.35031
    -0.27586
    -0.22623
    -0.39995
    -0.42476
    -0.37513
    -0.47440
    -0.32549
    -0.20141
    -0.27586
    -0.30068
    -0.42476
    -0.37513
    -0.37513
    -0.57367
    -0.37513
    -0.25104
    -0.30068
    -0.25104
    -0.10214
    -0.12696
    -0.10214
    -0.20141
    -0.25104
    -0.05251
    -0.05251
    -0.00287
    -0.02769
    -0.12696
    -0.07732
    -0.07732
     0.07158
     0.12121
     0.14603
    -0.02769
    -0.05251
    -0.12696
    -0.20141
    -0.00287
    -0.00287
     0.02195
     0.14603
    -0.00287
     0.04676
     0.04676
     0.14603
    -0.05251
    -0.05251
     0.07158
     0.19567
     0.29493
     0.36939
     0.34457
     0.27012
     0.29493
     0.36939
     0.36939
     0.34457
     0.41902
     0.41902
     0.36939
     0.39420
     0.51829
     0.29493
     0.19567
     0.36939
     0.44384
     0.41902
     0.24530
     0.22048
     0.04676
     0.17085
     0.24530
     0.27012
     0.24530
     0.12121
     0.02195
     0.17085
     0.27012
     0.14603
     0.24530
     0.14603
     0.02195
     0.12121
     0.19567
     0.31975
     0.09640
     0.07158
     0.04676
     0.36939
     0.39420
     0.34457
     0.24530
     0.14603
     0.29493
     0.17085
     0.19567
     0.34457
     0.29493
     0.27012
     0.34457
     0.29493
     0.27012
     0.31975
     0.07158
     0.27012
     0.29493
     0.31975
     0.24530
     0.31975
     0.46865
     0.36939
     0.39420
     0.59274
     0.54311
     0.59274
     0.71683
     0.64237
     0.71683
     0.71683
     0.61756
     0.59274
     0.69201
     0.66719
     0.76646
     0.66719
     0.66719
     0.49347
     0.27012
     0.22048
     0.19567
     0.09640
     0.09640
     0.09640
    -0.02769
    -0.10214
    -0.30068
    -0.15177
    -0.12696
     0.02195
     0.09640
     0.04676
     0.24530
     0.39420
     0.34457
     0.31975
     0.59274
     0.51829
     0.84091
     1.06427
     1.11390
     1.06427
     0.94018
     0.81609
     0.86573
     0.76646
     0.66719
     0.76646
     0.56792
     0.74164
     0.66719
     0.49347
     0.54311
     0.36939
     0.17085
     0.36939
     0.54311
     0.66719
     0.51829
     0.46865
     0.54311
     0.79128
     0.79128
     0.84091
     0.76646
     0.74164
     0.74164
     0.61756
     0.79128
     0.76646
     0.59274
     0.66719
     0.76646
     0.81609
     0.79128
     0.61756
     0.66719
     0.74164
     0.74164
     0.94018
     0.84091
     0.91536
     0.86573
     0.98981
     1.06427
     1.26280
     0.96500
     0.96500
     0.98981
     0.84091
     0.79128
     0.51829
     0.46865
     0.56792
     0.54311
     0.64237
     0.61756
     0.39420
     0.36939
     0.36939
     0.27012
     0.46865
     0.31975
     0.51829
     0.69201
     0.71683
     0.79128
     0.61756
     0.71683
     1.03945
     1.23798
     1.31244
     1.31244
     1.03945
     0.91536
     0.79128
     0.81609
     1.01463
     1.11390
     1.01463
     1.03945
     1.08908
     1.01463
     0.81609
     0.66719
     0.66719
     0.86573
     1.01463
     0.81609
     0.79128
     0.71683
     0.91536
     0.98981
     1.28762
     1.38689
     1.16353
     1.01463
     1.13872
     1.08908
     1.13872
     1.06427
     1.13872
     1.18835
     1.43652
     1.36207
     1.21317
     1.06427
     0.94018
     0.96500
     1.01463
     1.06427
     0.86573
     0.74164
     0.76646
     0.84091
     0.84091
     0.81609
     0.71683
     0.69201
     0.74164
     0.61756
     0.66719
     0.61756
     0.56792
     0.39420
     0.51829
     0.64237
     0.59274
     0.46865
     0.39420
     0.46865
     0.39420
     0.36939
     0.39420
     0.14603
     0.29493
     0.29493
     0.24530
     0.31975
     0.09640
     0.09640
     0.07158
     0.22048
     0.14603
    -0.05251
    -0.05251
    -0.00287
     0.22048
     0.04676
    -0.00287
     0.14603
     0.12121
     0.12121
     0.17085
     0.09640
     0.12121
    -0.02769
    -0.15177
    -0.02769
     0.19567
    -0.02769
    -0.30068
    -0.27586
    -0.15177
    -0.20141
    -0.20141
    -0.42476
    -0.27586
    -0.20141
    -0.17659
    -0.12696
     0.04676
    -0.05251
    -0.02769
     0.14603
     0.31975
     0.46865
     0.34457
     0.54311
     0.59274
     0.64237
     0.69201
     0.59274
     0.51829
     0.61756
     0.66719
     0.81609
     0.49347
     0.36939
     0.27012
     0.14603
     0.19567
     0.22048
    -0.07732
    -0.00287
    -0.27586
    -0.10214
    -0.17659
    -0.20141
    -0.32549
    -0.42476
    -0.22623
    -0.25104
    -0.15177
    -0.17659
    -0.25104
    -0.49921
    -0.22623
    -0.05251
     0.07158
     0.09640
     0.02195
    -0.05251
    -0.02769
    -0.10214
    -0.10214
    -0.07732
     0.12121
     0.12121
     0.27012
     0.29493
     0.14603
    -0.00287
     0.22048
     0.56792
     0.56792
     0.59274
     0.66719
     0.69201
     0.76646
     0.94018
     0.94018
     0.96500
     0.98981
     1.13872
     1.03945
     1.01463
     0.98981
     0.64237
     0.79128
     1.01463
     0.89055
     0.66719
     0.64237
     0.61756
     0.66719
     0.66719
     0.46865
     0.39420
     0.54311
     0.59274
     0.61756
     0.54311
     0.61756
     0.56792
     0.36939
     0.69201
     0.69201
     0.84091
     0.54311
     0.51829
     0.56792
     0.66719
     0.64237
     0.61756
     0.59274
     0.61756
     0.79128
     0.86573
     0.71683
     0.64237
     0.39420
     0.59274
     0.76646
     0.79128
     0.61756
     0.56792
     0.56792
     0.61756
     0.71683
     0.71683
     0.59274
     0.56792
     0.54311
     0.56792
     0.66719
     0.64237
     0.31975
     0.46865
     0.71683
     0.61756
     0.69201
     0.64237
     0.54311
     0.51829
     0.54311
     0.49347
     0.54311
     0.61756
     0.56792
     0.66719
     0.61756
     0.69201
     0.61756
     0.51829
     0.71683
     0.66719
     0.61756
     0.71683
     0.61756
     0.56792
     0.66719
     0.76646
     0.64237
     0.71683
     0.71683
     0.86573
     0.74164
     0.71683
     0.61756
     0.66719
     0.71683
     0.81609
     0.56792
     0.44384
     0.24530
     0.29493
     0.34457
     0.39420
     0.39420
     0.29493
     0.14603
     0.12121
     0.02195
     0.02195
     0.02195
    -0.12696
     0.12121
     0.29493
     0.34457
     0.29493
     0.19567
     0.24530
     0.24530
     0.41902
     0.39420
     0.49347
     0.41902
     0.46865
     0.61756
     0.76646
     0.66719
     0.41902
     0.51829
     0.79128
     0.76646
     0.94018
     0.96500
     0.94018
     1.08908
     1.18835
     1.31244
     1.33725
     1.43652
     1.18835
     1.03945
     1.13872
     0.91536
     0.71683
     0.41902
     0.51829
     0.44384
     0.36939
     0.24530
     0.07158
    -0.02769
    -0.37513
    -0.37513
    -0.42476
    -0.27586
    -0.47440
    -0.27586
    -0.15177
    -0.07732
     0.02195
    -0.05251
     0.14603
     0.39420
     0.36939
     0.39420
     0.44384
     0.46865
     0.46865
     0.36939
     0.56792
     0.66719
     0.71683
     0.59274
     0.61756
     0.66719
     0.71683
     0.56792
     0.51829
     0.69201
     0.76646
     0.71683
     0.64237
     0.66719
     0.69201
     0.66719
     0.74164
     0.74164
     0.69201
     0.74164
     0.69201
     0.74164
     0.86573
     0.64237
     0.29493
     0.71683
     0.69201
     0.81609
     0.76646
     0.61756
     0.54311
     0.49347
     0.49347
     0.81609
     0.76646
     0.64237
     0.66719
     0.66719
     0.76646
     0.86573
     0.81609
     0.96500
     0.98981
     1.03945
     1.03945
     0.98981
     0.91536
     0.86573
     0.81609
     0.89055
     0.94018
     0.81609
     0.56792
     0.49347
     0.54311
     0.49347
     0.41902
     0.22048
     0.46865
     0.29493
     0.31975
     0.31975
     0.19567
     0.12121
     0.07158
     0.29493
     0.39420
     0.44384
     0.31975
     0.17085
     0.36939
     0.27012
     0.27012
     0.36939
     0.41902
     0.14603
     0.17085
     0.29493
     0.29493
     0.04676
     0.02195
    -0.10214
     0.17085
     0.24530
     0.14603
     0.09640
     0.04676
    -0.00287
    -0.00287
     0.02195
     0.09640
    -0.00287
     0.07158
     0.07158
     0.24530
     0.17085
     0.14603
     0.17085
     0.22048
     0.44384
     0.29493
     0.04676
     0.04676
     0.04676
     0.14603
    -0.02769
     0.09640
     0.12121
     0.02195
    -0.05251
    -0.00287
    -0.00287
    -0.22623
    -0.25104
    -0.07732
    -0.12696
     0.02195
    -0.12696
    -0.07732
    -0.00287
     0.12121
    -0.00287
     0.17085
     0.22048
    -0.02769
     0.07158
     0.17085
     0.24530
     0.04676
     0.04676
    -0.00287
     0.19567
     0.27012
     0.19567
     0.14603
    -0.02769
     0.04676
    -0.00287
     0.09640
     0.27012
     0.09640
     0.12121
     0.24530
     0.22048
     0.27012
     0.12121
     0.14603
     0.07158
     0.24530
     0.31975
     0.22048
     0.19567
     0.22048
     0.09640
     0.09640
     0.31975
     0.22048
     0.07158
     0.12121
     0.14603
     0.19567
     0.24530
     0.27012
     0.41902
     0.46865
     0.46865
     0.44384
     0.44384
     0.22048
     0.39420
     0.44384
     0.54311
     0.29493
     0.31975
     0.22048
     0.29493
     0.34457
     0.14603
     0.07158
     0.07158
     0.12121
     0.22048
     0.29493
     0.19567
     0.24530
     0.36939
     0.29493
     0.19567
     0.41902
     0.64237
     0.61756
     0.69201
     0.64237
     0.56792
     0.49347
     0.31975
     0.56792
     0.51829
     0.61756
     0.22048
     0.27012
     0.09640
     0.17085
     0.29493
     0.44384
     0.34457
     0.09640
     0.19567
     0.29493
     0.27012
     0.24530
     0.19567
     0.29493
     0.51829
     0.54311
     0.49347
     0.36939
     0.36939
     0.44384
     0.27012
     0.71683
     0.61756
     0.31975
     0.46865
     0.54311
     0.66719
     0.46865
     0.41902
     0.44384
     0.51829
     0.71683
     0.79128
     0.64237
     0.49347
     0.59274
     0.51829
     0.76646
     0.86573
     0.64237
     0.41902
     0.66719
     0.76646
     0.56792
     0.39420
     0.31975
     0.29493
     0.51829
     0.41902
     0.54311
     0.29493
     0.44384
     0.14603
     0.31975
     0.44384
     0.24530
     0.36939
     0.39420
     0.56792
     0.81609
     0.86573
     0.89055
     0.76646
     1.06427
     1.11390
     1.16353
     1.26280
     1.13872
     1.21317
     1.23798
     1.51097
     1.61024
     1.26280
     1.23798
     1.31244
     1.28762
     1.31244
     1.11390
     0.98981
     1.01463
     1.11390
     1.06427
     0.91536
     0.79128
     0.66719
     0.71683
     0.89055
     0.84091
     0.69201
     0.64237
     0.59274
     0.59274
     0.71683
     0.56792
     0.41902
     0.46865
     0.49347
     0.46865
     0.44384
     0.46865
     0.17085
     0.14603
     0.41902
     0.46865
     0.44384
     0.17085
     0.19567
     0.34457
     0.39420
     0.31975
     0.24530
     0.29493
     0.36939
     0.49347
     0.44384
     0.39420
     0.24530
     0.24530
     0.39420
     0.51829
     0.56792
     0.31975
     0.29493
     0.36939
     0.51829
     0.34457
     0.46865
     0.34457
     0.39420
     0.39420
     0.46865
     0.44384
     0.36939
     0.27012
     0.14603
     0.41902
     0.36939
     0.19567
     0.24530
     0.12121
     0.22048
     0.17085
     0.09640
     0.09640
    -0.05251
    -0.00287
     0.04676
     0.09640
     0.04676
     0.19567
     0.22048
     0.81609
     1.23798
     1.95768
     2.97518
     2.95037
     1.78396
    -0.30068
    -1.21891
    -1.02037
    -0.35031
     0.86573
     1.28762
     1.06427
     0.39420
     0.19567
    -0.72257
    -1.46708
    -1.83934
    -2.11233
    -1.64080
    -0.87147
    -0.25104
    -0.20141
     0.24530
     0.19567
     0.31975
     0.49347
     0.24530
    -0.00287
     0.04676
     0.31975
     0.14603
     0.34457
     0.12121
    -0.30068
    -0.12696
     0.07158
    -0.10214
    -0.10214
    -0.20141
    -0.44958
    -0.27586
    -0.00287
    -0.07732
    -0.22623
    -0.20141
    -0.69775
    -0.99556
    -0.99556
    -0.69775
    -0.15177
     0.24530
     0.74164
     0.96500
     0.24530
    -0.52403
    -0.57367
    -0.32549
    -0.02769
     0.51829
     1.11390
     1.36207
     1.23798
     0.89055
     0.71683
     0.66719
     0.86573
     0.81609
     0.64237
     0.54311
     0.36939
     0.36939
     0.31975
     0.46865
     0.49347
     0.49347
     0.46865
     0.49347
     0.54311
     0.61756
     0.64237
     0.66719
     0.98981
     1.03945
     1.08908
     1.11390
     1.06427
     1.13872
     1.16353
     1.28762
     1.21317
     1.13872
     1.13872
     0.96500
     1.11390
     0.98981
     0.89055
     0.66719
     0.71683
     0.76646
     0.56792
     0.71683
     0.61756
     0.59274
     0.51829
     0.56792
     0.66719
     0.66719
     0.64237
     0.64237
     0.56792
     0.59274
     0.59274
     0.34457
     0.59274
     0.61756
     0.36939
     0.54311
     0.44384
     0.51829
     0.49347
     0.39420
     0.44384
     0.41902
     0.36939
     0.29493
     0.44384
     0.46865
     0.46865
     0.29493
     0.56792
     0.49347
     0.51829
     0.54311
     0.59274
     0.61756
     0.51829
     0.66719
     0.64237
     0.76646
     0.69201
     0.61756
     0.71683
     0.61756
     0.66719
     0.54311
     0.49347
     0.64237
     0.61756
     0.64237
     0.54311
     0.41902
     0.46865
     0.36939
     0.31975
     0.51829
     0.46865
     0.41902
     0.34457
     0.31975
     0.41902
     0.49347
     0.31975
     0.39420
     0.44384
     0.34457
     0.51829
     0.36939
     0.44384
     0.22048
     0.24530
     0.29493
     0.41902
     0.27012
     0.46865
     0.34457
     0.41902
     0.36939
     0.39420
     0.59274
     0.66719
     0.59274
     0.46865
     0.54311
     0.44384
     0.54311
     0.49347
     0.59274
     0.71683
     0.61756
     0.51829
     0.34457
     0.39420
     0.36939
     0.17085
    -0.15177
    -0.15177
    -0.35031
    -0.25104
     0.17085
     0.56792
     0.74164
     0.27012
     0.14603
    -0.00287
     0.34457
     0.41902
     0.54311
     0.69201
     0.96500
     1.08908
     1.26280
     1.53579
     1.93286
     1.98250
     1.90805
     1.61024
     1.36207
     1.36207
     1.01463
     1.11390
     1.48616
     1.06427
    -0.32549
    -2.11233
    -2.85684
    -1.51672
    -0.15177
    -0.22623
    -1.14446
    -1.93861
    -1.98824
    -2.33568
    -2.18678
    -1.98824
    -1.59117
    -0.89629
    -0.39995
    -0.00287
     0.27012
     0.46865
     0.69201
     0.84091
     0.66719
     0.76646
     0.79128
     0.74164
     0.89055
     0.89055
     1.08908
     0.86573
     0.76646
     0.76646
     0.89055
     0.89055
     0.79128
     0.74164
     0.84091
     1.01463
     1.01463
     1.01463
     1.03945
     1.01463
     0.79128
     0.89055
     0.94018
     1.06427
     0.98981
     0.89055
     0.81609
     0.94018
     1.03945
     0.86573
     0.71683
     0.81609
     0.81609
     0.61756
     0.56792
     0.49347
     0.29493
     0.39420
     0.36939
     0.39420
     0.36939
     0.22048
     0.22048
     0.49347
     0.34457
     0.24530
     0.19567
     0.24530
     0.24530
     0.14603
     0.39420
     0.41902
     0.27012
     0.34457
     0.22048
     0.24530
     0.19567
     0.09640
    -0.00287
     0.12121
     0.17085
     0.19567
     0.14603
     0.09640
    -0.02769
     0.02195
     0.09640
     0.27012
    -0.05251
     0.14603
     0.34457
     0.46865
     0.44384
     0.44384
     0.54311
     0.69201
     0.71683
     0.71683
     0.71683
     0.76646
     0.76646
     0.84091
     0.84091
     1.03945
     0.98981
     0.74164
     0.64237
     0.91536
     0.81609
     0.61756
     0.56792
     0.54311
     0.56792
     0.69201
     0.66719
     0.41902
     0.34457
     0.54311
     0.36939
     0.56792
     0.61756
     0.41902
     0.39420
     0.39420
     0.44384
     0.51829
     0.34457
     0.34457
     0.39420
     0.51829
     0.54311
     0.61756
     0.34457
     0.34457
     0.24530
     0.41902
     0.51829
     0.46865
     0.24530
     0.22048
     0.46865
     0.24530
     0.09640
     0.19567
     0.24530
     0.17085
     0.24530
     0.17085
     0.19567
     0.02195
     0.02195
     0.19567
     0.34457
     0.34457
     0.27012
     0.27012
     0.31975
     0.36939
     0.29493
     0.27012
     0.34457
     0.41902
     0.46865
     0.44384
     0.49347
     0.36939
     0.34457
     0.41902
     0.56792
     0.54311
     0.44384
     0.44384
     0.44384
     0.49347
     0.29493
     0.19567
     0.14603
    -0.00287
    -0.00287
    -0.00287
    -0.12696
    -0.32549
    -0.12696
    -0.35031
     0.09640
    -0.02769
    -0.17659
    -0.37513
    -0.20141
     0.04676
     0.14603
     0.02195
     0.12121
     0.49347
     0.71683
     0.76646
     0.89055
     0.94018
     1.03945
     0.98981
     0.98981
     1.06427
     0.94018
     0.81609
     0.64237
     0.61756
     0.64237
     0.54311
    -0.22623
    -0.82184
    -0.97074
    -0.79702
    -0.64812
    -0.69775
    -0.87147
    -0.97074
    -1.34300
    -1.31818
    -1.34300
    -1.09483
    -1.02037
    -0.89629
    -0.42476
    -0.12696
    -0.10214
    -0.10214
    -0.12696
     0.12121
     0.31975
     0.31975
     0.09640
     0.14603
     0.09640
     0.31975
     0.39420
     0.31975
     0.09640
     0.17085
     0.31975
     0.24530
     0.39420
     0.34457
     0.27012
     0.41902
     0.46865
     0.54311
     0.44384
     0.41902
     0.34457
     0.41902
     0.56792
     0.46865
     0.39420
     0.31975
     0.44384
     0.41902
     0.24530
     0.24530
     0.17085
     0.17085
     0.29493
     0.36939
     0.29493
     0.12121
    -0.20141
    -0.02769
    -0.02769
     0.02195
     0.14603
     0.12121
     0.02195
     0.02195
    -0.00287
    -0.02769
     0.02195
     0.12121
     0.14603
     0.24530
     0.29493
     0.29493
     0.24530
     0.31975
     0.61756
     0.66719
     0.59274
     0.49347
     0.56792
     0.61756
     0.74164
     0.59274
     0.66719
     0.56792
     0.69201
     0.59274
     0.66719
     0.64237
     0.41902
     0.34457
     0.56792
     0.59274
     0.41902
     0.44384
     0.24530
     0.41902
     0.34457
     0.44384
     0.39420
     0.41902
     0.36939
     0.46865
     0.59274
     0.46865
     0.61756
     0.46865
     0.66719
     0.96500
     1.08908
     1.28762
     1.23798
     1.13872
     1.06427
     1.26280
     1.46134
     1.31244
     1.51097
     1.48616
     1.46134
     1.51097
     1.41170
     1.18835
     1.18835
     1.23798
     1.18835
     0.96500
     0.76646
     0.76646
     0.64237
     0.64237
     0.49347
     0.41902
     0.34457
     0.24530
     0.19567
     0.09640
     0.09640
    -0.05251
    -0.12696
    -0.05251
     0.02195
     0.02195
    -0.05251
    -0.07732
    -0.05251
    -0.07732
    -0.05251
    -0.02769
    -0.00287
     0.02195
    -0.07732
     0.09640
    -0.00287
     0.07158
    -0.10214
    -0.00287
     0.19567
     0.12121
     0.09640
     0.12121
     0.17085
     0.19567
     0.17085
     0.34457
     0.44384
     0.44384
     0.66719
     0.76646
     0.89055
     1.06427
     0.79128
     1.08908
     1.18835
     1.03945
     1.28762
     1.41170
     1.31244
     1.38689
     1.36207
     1.11390
     0.39420
    -0.10214
    -0.00287
     0.44384
     1.26280
     1.53579
     1.38689
     1.23798
     0.86573
     0.76646
     0.76646
     0.44384
     0.12121
    -0.15177
    -0.59848
    -0.74739
    -0.69775
    -0.92111
    -1.64080
    -2.16196
    -1.88897
    -1.54153
    -1.93861
    -2.83203
    -3.10501
    -3.00575
    -2.43495
    -1.93861
    -1.61599
    -1.66562
    -1.51672
    -1.07001
    -0.57367
    -0.10214
    -0.00287
    -0.00287
    -0.17659
    -0.02769
     0.04676
     0.19567
     0.31975
     0.66719
     0.31975
     0.81609
     0.94018
     0.98981
     0.96500
     1.08908
     1.36207
     1.46134
     1.53579
     1.43652
     1.58542
     1.48616
     1.41170
     1.33725
     1.03945
     1.03945
     0.91536
     0.81609
     0.69201
     0.51829
     0.14603
    -0.00287
     0.04676
    -0.05251
    -0.05251
    -0.25104
    -0.35031
    -0.25104
    -0.27586
    -0.17659
    -0.32549
    -0.30068
    -0.35031
    -0.35031
    -0.35031
    -0.10214
    -0.30068
    -0.15177
    -0.07732
     0.02195
     0.19567
     0.24530
     0.27012
     0.34457
     0.66719
     0.66719
     0.66719
     0.81609
     1.06427
     0.96500
     0.98981
     1.13872
     1.26280
     1.36207
     1.26280
     1.38689
     1.56061
     1.68469
     1.63506
     1.53579
     1.48616
     1.46134
     1.41170
     1.61024
     1.68469
     1.48616
     1.46134
     1.33725
     1.33725
     1.31244
     1.16353
     1.08908
     1.08908
     1.01463
     0.89055
     0.79128
     0.54311
     0.54311
     0.41902
     0.39420
     0.29493
     0.14603
    -0.10214
    -0.15177
    -0.15177
    -0.37513
    -0.37513
    -0.30068
    -0.37513
    -0.17659
    -0.12696
    -0.37513
    -0.97074
    -1.34300
    -1.46708
    -1.07001
    -0.87147
    -0.52403
    -0.00287
    -0.22623
    -0.39995
    -0.35031
    -0.39995
    -0.32549
     0.07158
     0.34457
     0.66719
     0.91536
     0.81609
     0.96500
     0.76646
     0.71683
     0.76646
     0.84091
     0.66719
     0.61756
     0.56792
     0.61756
     0.19567
    -0.00287
    -0.15177
    -0.12696
    -0.15177
    -0.30068
    -0.32549
    -0.32549
    -0.20141
    -0.32549
    -0.20141
    -0.17659
    -0.15177
    -0.22623
    -0.22623
    -0.07732
    -0.20141
    -0.30068
    -0.37513
    -0.17659
    -0.20141
    -0.10214
    -0.32549
    -0.30068
    -0.35031
    -0.35031
    -0.32549
    -0.17659
    -0.25104
    -0.42476
    -0.42476
    -0.22623
    -0.27586
    -0.32549
    -0.42476
    -0.30068
    -0.05251
     0.14603
     0.12121
     0.24530
     0.36939
     0.39420
     0.19567
     0.12121
    -0.20141
    -0.62330
    -0.54885
    -0.49921
    -0.67293
    -0.44958
    -1.09483
    -1.34300
    -0.57367
     1.65988
     1.28762
    -0.27586
    -1.49190
    -2.11233
    -1.56635
    -1.09483
    -0.35031
     0.44384
     1.80878
     2.75183
     1.73433
     0.19567
    -0.10214
     0.14603
     0.56792
     0.71683
     0.71683
     1.01463
     1.03945
     1.23798
     1.23798
     0.84091
     1.06427
     0.94018
     0.71683
     0.27012
    -0.02769
    -0.25104
    -0.20141
    -0.25104
    -0.22623
    -0.02769
    -0.12696
    -0.12696
    -0.35031
    -0.67293
    -0.77220
    -0.69775
     0.04676
     0.46865
     0.24530
     0.09640
     0.09640
     0.07158
     0.22048
     0.27012
     0.69201
     0.69201
     0.59274
     0.49347
     0.41902
     0.29493
     0.31975
     0.17085
     0.34457
     0.34457
     0.41902
     0.24530
     0.24530
     0.31975
     0.56792
     0.56792
     0.51829
     0.79128
     0.96500
     1.18835
     1.03945
     1.08908
     0.86573
     0.71683
     1.08908
     0.91536
     0.74164
     0.54311
     0.46865
     0.46865
     0.46865
     0.22048
     0.07158
     0.04676
     0.09640
     0.04676
     0.09640
    -0.07732
    -0.10214
    -0.20141
    -0.25104
     0.02195
    -0.00287
    -0.15177
    -0.12696
    -0.05251
    -0.00287
    -0.15177
    -0.12696
    -0.07732
    -0.07732
    -0.02769
     0.12121
     0.14603
     0.09640
     0.04676
     0.07158
     0.12121
     0.22048
     0.14603
     0.29493
     0.29493
     0.29493
     0.14603
     0.22048
     0.19567
     0.36939
     0.29493
     0.34457
     0.24530
     0.09640
     0.22048
    -0.02769
     0.24530
     0.39420
     0.17085
     0.04676
     0.07158
     0.24530
     0.14603
     0.07158
     0.09640
    -0.02769
     0.04676
     0.19567
     0.24530
     0.12121
     0.09640
    -0.07732
    -0.07732
     0.24530
     0.09640
    -0.30068
    -0.67293
    -0.72257
    -0.20141
     0.07158
    -0.22623
    -0.42476
    -0.72257
    -0.67293
    -0.47440
    -0.44958
    -0.79702
    -0.64812
     0.12121
     0.41902
    -0.69775
    -1.34300
    -0.05251
    -0.30068
    -0.35031
    -0.25104
    -0.27586
    -0.00287
    -0.05251
    -0.07732
    -0.15177
    -0.10214
    -0.10214
     0.17085
     0.44384
     0.81609
     1.03945
     1.03945
     1.33725
     1.33725
     1.61024
     1.88323
     1.95768
     2.03213
     2.23067
     2.20585
     2.28030
     2.10658
     2.05695
     2.00732
     1.70951
     1.51097
     1.51097
     1.11390
     1.01463
     0.71683
     0.66719
     0.49347
     0.61756
     0.44384
    -0.10214
    -1.36781
    -3.45245
    -5.09038
    -5.06557
    -1.83934
     1.53579
     1.98250
    -0.67293
    -2.36050
    -2.41013
    -1.46708
    -0.05251
     1.11390
     2.05695
     2.28030
     1.43652
     1.48616
     2.65256
     3.37226
     1.78396
     1.41170
     1.98250
     2.57811
     1.93286
     1.36207
     0.09640
    -0.35031
    -0.74739
    -0.87147
    -0.87147
    -0.94592
    -0.79702
    -0.77220
    -0.77220
    -0.54885
    -0.49921
    -0.57367
    -0.79702
    -1.16928
    -0.99556
    -0.94592
    -1.02037
    -0.92111
    -0.92111
    -0.89629
    -0.77220
    -0.87147
    -0.89629
    -0.87147
    -1.07001
    -1.14446
    -1.24373
    -1.19409
    -1.09483
    -1.14446
    -1.07001
    -0.57367
    -0.49921
    -0.35031
    -0.30068
    -0.39995
    -0.15177
    -0.00287
     0.12121
     0.24530
     0.46865
     0.51829
     0.51829
     0.56792
     0.66719
     0.76646
     0.81609
     0.69201
     0.71683
     0.56792
     0.54311
     0.34457
     0.46865
     0.39420
     0.36939
     0.46865
     0.41902
     0.44384
     0.36939
     0.46865
     0.22048
     0.36939
     0.14603
     0.22048
     0.34457
     0.14603
     0.29493
     0.31975
     0.29493
     0.14603
     0.19567
     0.24530
     0.36939
     0.29493
     0.14603
     0.14603
     0.29493
     0.24530
     0.07158
     0.14603
     0.22048
     0.24530
     0.24530
     0.17085
     0.14603
     0.14603
     0.09640
     0.09640
     0.24530
     0.24530
     0.14603
     0.14603
     0.14603
     0.24530
     0.12121
     0.02195
     0.07158
     0.09640
     0.19567
     0.19567
     0.17085
     0.07158
     0.09640
     0.14603
     0.39420
     0.31975
     0.29493
     0.14603
     0.17085
     0.19567
     0.34457
     0.07158
     0.19567
     0.14603
     0.12121
     0.07158
     0.02195
    -0.05251
    -0.25104
    -0.00287
     0.12121
    -0.07732
    -0.12696
    -0.25104
    -0.42476
    -0.35031
    -0.39995
    -0.37513
    -0.30068
    -0.27586
    -0.47440
    -0.67293
    -0.57367
    -0.67293
    -0.79702
    -1.02037
    -0.92111
    -0.94592
    -0.97074
    -1.14446
    -1.26855
    -1.29336
    -1.21891
    -1.34300
    -1.31818
    -1.41745
    -1.71525
    -1.74007
    -1.86416
    -1.81452
    -1.71525
    -1.31818
    -1.39263
    -1.81452
    -2.06269
    -2.13715
    -2.26123
    -2.26123
    -1.59117
     0.12121
    -0.05251
    -1.21891
    -2.06269
    -1.88897
    -1.88897
    -1.41745
    -1.04519
    -0.99556
    -1.16928
    -1.26855
    -1.54153
    -1.64080
    -2.03788
    -2.11233
    -2.08751
    -2.63349
    -2.80721
    -2.98093
    -2.83203
    -3.05538
    -3.12983
    -3.27873
    -3.35319
    -3.17947
    -2.83203
    -2.16196
    -1.71525
    -1.59117
    -1.83934
    -1.56635
    -0.39995
     1.21317
     1.93286
     1.33725
     0.66719
     0.49347
     0.81609
     1.75914
     3.32262
     3.89342
     2.87592
     2.30512
     2.18104
     2.18104
     2.03213
     1.58542
     0.86573
     0.59274
     0.66719
     1.01463
     1.46134
     1.11390
     0.61756
     0.17085
    -0.05251
    -0.20141
    -0.32549
    -0.49921
    -0.42476
    -0.35031
    -0.47440
    -0.77220
    -0.92111
    -0.89629
    -1.04519
    -1.07001
    -0.97074
    -1.14446
    -1.16928
    -1.14446
    -1.07001
    -1.07001
    -1.16928
    -1.29336
    -1.19409
    -1.09483
    -1.04519
    -1.26855
    -1.09483
    -1.19409
    -1.21891
    -1.19409
    -1.04519
    -1.31818
    -1.39263
    -1.29336
    -1.16928
    -1.24373
    -1.29336
    -1.39263
    -1.51672
    -1.34300
    -1.34300
    -1.39263
    -1.31818
    -1.39263
    -1.26855
    -1.49190
    -1.46708
    -1.34300
    -1.66562
    -1.59117
    -1.46708
    -1.21891
    -1.29336
    -1.41745
    -1.29336
    -1.36781
    -1.21891
    -1.07001
    -1.02037
    -1.19409
    -1.07001
    -1.07001
    -0.87147
    -0.62330
    -0.67293
    -0.74739
    -0.62330
    -0.37513
    -0.39995
    -0.42476
    -0.49921
    -0.30068
    -0.22623
    -0.17659
    -0.10214
    -0.27586
    -0.15177
    -0.07732
    -0.07732
     0.19567
     0.07158
    -0.10214
    -0.02769
    -0.15177
     0.02195
    -0.05251
    -0.15177
    -0.22623
    -0.05251
     0.07158
    -0.10214
    -0.20141
    -0.32549
    -0.25104
    -0.44958
    -0.07732
    -0.12696
    -0.37513
    -0.39995
    -0.39995
    -0.22623
    -0.30068
    -0.30068
    -0.32549
    -0.25104
    -0.15177
    -0.12696
    -0.30068
    -0.27586
    -0.32549
    -0.30068
    -0.30068
    -0.12696
    -0.27586
    -0.39995
    -0.37513
    -0.32549
    -0.30068
    -0.35031
    -0.42476
    -0.49921
    -0.54885
    -0.37513
    -0.37513
    -0.42476
    -0.59848
    -0.52403
    -0.47440
    -0.30068
    -0.39995
    -0.54885
    -0.42476
    -0.42476
    -0.42476
    -0.49921
    -0.42476
    -0.39995
    -0.52403
    -0.37513
    -0.32549
    -0.37513
    -0.59848
    -0.49921
    -0.64812
    -0.49921
    -0.30068
     1.58542
     2.20585
    -1.64080
    -1.39263
    -1.16928
    -0.62330
    -0.42476
    -0.22623
    -0.30068
    -0.54885
    -0.87147
    -1.19409
    -1.29336
    -1.24373
    -0.94592
    -0.62330
    -1.64080
    -1.81452
    -1.76489
    -1.51672
    -0.64812
     0.31975
     1.13872
     1.23798
     0.34457
    -0.27586
    -0.15177
     0.12121
     0.31975
     0.39420
     0.56792
     0.61756
     0.59274
     0.74164
     0.46865
     0.39420
     0.29493
    -0.02769
    -0.35031
    -0.42476
     0.12121
     0.69201
     0.91536
     1.46134
     2.37957
     2.30512
     2.03213
     2.10658
     1.95768
     1.85841
     1.93286
     2.10658
     2.55329
     2.70220
     2.52848
     2.13140
     1.65988
     1.33725
     1.16353
     0.84091
     0.71683
     0.34457
     0.17085
     0.31975
     0.27012
     0.17085
     0.09640
    -0.02769
    -0.10214
    -0.10214
    -0.20141
    -0.32549
    -0.30068
    -0.32549
    -0.44958
    -0.25104
    -0.35031
    -0.35031
    -0.57367
    -0.47440
    -0.15177
    -0.22623
    -0.25104
    -0.35031
    -0.25104
    -0.22623
    -0.22623
    -0.10214
    -0.02769
    -0.05251
    -0.10214
     0.02195
     0.04676
     0.09640
    -0.27586
    -0.17659
     0.07158
     0.07158
    -0.07732
    -0.02769
    -0.10214
     0.02195
     0.07158
     0.12121
     0.04676
     0.12121
     0.17085
     0.29493
     0.19567
     0.24530
     0.12121
     0.12121
     0.31975
     0.54311
     0.41902
     0.41902
     0.39420
     0.22048
     0.44384
     0.34457
     0.34457
     0.24530
     0.44384
     0.31975
     0.39420
     0.29493
     0.17085
    -0.05251
     0.14603
     0.29493
     0.07158
     0.02195
    -0.12696
    -0.30068
    -0.22623
    -0.32549
    -0.27586
    -0.39995
    -0.57367
    -0.59848
    -0.67293
    -0.74739
    -0.87147
    -0.94592
    -0.94592
    -0.69775
    -0.59848
    -0.79702
    -0.77220
    -0.94592
    -1.31818
    -1.56635
    -2.43495
    -2.73276
    -1.39263
    -0.67293
    -0.25104
    -0.25104
    -0.49921
    -0.99556
    -1.19409
    -0.97074
    -0.39995
     0.07158
     0.39420
     0.66719
     0.66719
     0.79128
     0.91536
     1.06427
     1.06427
     0.91536
     0.64237
     0.61756
     0.51829
     0.36939
     0.24530
     0.22048
     0.27012
     0.02195
    -0.07732
    -0.02769
    -0.12696
    -0.10214
    -0.00287
     0.07158
     0.14603
     0.12121
     0.19567
     0.19567
     0.29493
     0.24530
     0.09640
     0.36939
     0.74164
     0.89055
     0.81609
     0.96500
     0.56792
     0.14603
    -0.05251
    -0.00287
     0.09640
     0.22048
     0.12121
     0.02195
     0.04676
    -0.30068
    -0.42476
    -0.59848
    -0.42476
    -0.42476
    -0.47440
    -0.32549
    -0.10214
     0.07158
     0.51829
     0.49347
     0.34457
     0.56792
     0.54311
     0.66719
     0.66719
     0.81609
     1.08908
     1.18835
     1.68469
     1.83360
     1.63506
     1.80878
     1.93286
     2.55329
     2.62774
     1.93286
     1.78396
     2.08177
     2.40439
     2.23067
     2.20585
     2.10658
     2.10658
     1.70951
     1.33725
     1.06427
     0.98981
     0.91536
     0.66719
     0.44384
     0.14603
     0.24530
     0.14603
     0.12121
     0.04676
     0.04676
     0.04676
    -0.00287
    -0.10214
    -0.27586
    -0.15177
    -0.15177
    -0.15177
    -0.12696
    -0.10214
    -0.07732
    -0.30068
    -0.47440
    -0.62330
    -0.30068
    -0.32549
    -0.52403
    -0.69775
    -0.22623
    -0.22623
    -0.37513
    -0.35031
    -0.35031
    -0.39995
    -0.47440
    -0.37513
    -0.37513
    -0.32549
    -0.27586
    -0.12696
    -0.20141
    -0.10214
    -0.17659
    -0.25104
    -0.30068
    -0.12696
    -0.15177
    -0.27586
    -0.52403
    -0.25104
    -0.12696
    -0.12696
    -0.10214
    -0.27586
    -0.47440
    -0.42476
    -0.17659
    -0.15177
    -0.20141
    -0.32549
    -0.27586
    -0.25104
    -0.22623
    -0.27586
    -0.25104
    -0.20141
    -0.35031
    -0.22623
    -0.20141
    -0.15177
    -0.27586
    -0.22623
    -0.25104
    -0.02769
    -0.17659
    -0.05251
    -0.17659
    -0.25104
    -0.02769
    -0.20141
    -0.10214
     0.04676
    -0.17659
    -0.10214
    -0.10214
    -0.10214
    -0.17659
    -0.22623
    -0.32549
    -0.25104
    -0.22623
    -0.22623
    -0.35031
    -0.42476
    -0.30068
    -0.35031
    -0.42476
    -0.39995
    -0.32549
    -0.39995
    -0.32549
    -0.25104
    -0.25104
    -0.35031
    -0.30068
    -0.25104
    -0.10214
     0.04676
    -0.07732
    -0.05251
    -0.02769
    -0.05251
    -0.20141
     0.07158
     0.09640
    -0.00287
     0.02195
     0.04676
    -0.12696
    -0.20141
    -0.47440
    -0.54885
    -0.67293
    -0.87147
    -1.04519
    -1.31818
    -1.39263
    -1.66562
    -2.13715
    -2.55904
    -3.22910
    -4.37069
    -4.79258
    -4.79258
    -5.33856
    -5.36337
    -4.66849
    -3.03056
    -3.60136
    -5.01593
    -5.11520
    -4.86703
    -4.42032
    -3.57654
    -3.45245
    -3.55172
    -3.27873
    -3.27873
    -3.17947
    -3.03056
    -3.17947
    -3.32837
    -4.14733
    -4.94148
    -5.23929
    -5.18965
    -5.83490
    -5.98380
    -6.10789
    -6.08307
    -6.05825
    -6.15752
    -6.05825
    -5.73563
    -5.48746
    -4.99112
    -4.91667
    -4.86703
    -4.49477
    -4.37069
    -4.46996
    -3.99843
    -3.57654
    -3.42764
    -3.25392
    -3.30355
    -3.22910
    -3.50209
    -3.17947
    -3.15465
    -3.35319
    -3.32837
    -3.22910
    -2.95611
    -2.93129
    -2.83203
    -2.80721
    -2.58385
    -2.45977
    -2.55904
    -2.65831
    -2.80721
    -2.70794
    -2.88166
    -2.63349
    -2.58385
    -2.65831
    -2.65831
    -2.80721
    -2.68312
    -2.65831
    -2.68312
    -2.80721
    -2.73276
    -2.65831
    -2.60867
    -2.41013
    -2.53422
    -2.50940
    -2.41013
    -2.31087
    -2.06269
    -1.98824
    -2.18678
    -2.03788
    -2.18678
    -2.08751
    -1.86416
    -1.76489
    -1.86416
    -1.71525
    -1.56635
    -1.59117
    -1.74007
    -1.64080
    -1.56635
    -1.54153
    -1.31818
    -1.34300
    -1.36781
    -1.51672
    -1.34300
    -1.31818
    -1.29336
    -1.44227
    -1.51672
    -1.29336
    -1.36781
    -1.29336
    -1.36781
    -1.56635
    -1.64080
    -1.74007
    -1.51672
    -1.36781
    -1.59117
    -1.71525
    -1.49190
    -1.46708
    -1.39263
    -1.54153
    -1.69044
    -1.49190
    -1.44227
    -1.26855
    -1.29336
    -1.24373
    -1.29336
    -1.39263
    -1.21891
    -0.97074
    -1.07001
    -1.14446
    -1.26855
    -1.16928
    -1.24373
    -1.16928
    -1.16928
    -1.24373
    -1.19409
    -1.07001
    -1.19409
    -1.24373
    -1.26855
    -1.39263
    -1.46708
    -1.24373
    -1.11964
    -1.26855
    -1.21891
    -1.29336
    -1.16928
    -1.21891
    -1.34300
    -1.24373
    -1.34300
    -1.36781
    -1.41745
    -1.39263
    -1.41745
    -1.21891
    -1.21891
    -0.89629
    -0.82184
    -0.99556
    -1.16928
    -0.94592
    -0.89629
    -0.82184
    -0.87147
    -0.82184
    -0.79702
    -0.69775
    -0.74739
    -0.69775
    -0.74739
    -0.82184
    -1.02037
    -1.04519
    -0.84665
    -1.02037
    -1.09483
    -1.14446
    -1.14446
    -0.99556
    -1.07001
    -1.19409
    -1.26855
    -1.24373
    -1.21891
    -1.39263
    -1.69044
    -2.18678
    -2.68312
    -2.58385
    -0.82184
     1.41170
     1.98250
     1.51097
    -0.12696
    -1.86416
    -2.95611
    -2.78239
    -0.97074
     0.12121
     1.18835
     2.28030
     2.23067
     1.08908
     0.19567
    -0.15177
     0.19567
     0.76646
     1.23798
     1.43652
     1.21317
     1.75914
     2.03213
     1.18835
    -1.09483
    -1.91379
    -0.72257
    -0.00287
    -0.42476
    -1.31818
    -2.33568
    -3.97361
    -5.23929
    -5.14002
    -4.96630
    -4.37069
    -3.17947
    -3.05538
    -2.80721
    -2.85684
    -2.80721
    -2.48459
    -1.93861
    -1.26855
    -0.64812
    -0.15177
     0.04676
     0.29493
     0.56792
     0.84091
     0.81609
     0.64237
     0.46865
     0.41902
     0.14603
     0.04676
     0.04676
    -0.15177
    -0.12696
    -0.20141
    -0.25104
    -0.37513
    -0.39995
    -0.67293
    -0.77220
    -0.62330
    -0.44958
    -0.77220
    -0.77220
    -0.92111
    -0.92111
    -0.74739
    -0.82184
    -0.99556
    -0.97074
    -0.92111
    -1.21891
    -1.14446
    -0.99556
    -1.16928
    -1.49190
    -1.34300
    -1.11964
    -1.34300
    -1.49190
    -1.56635
    -1.61599
    -1.56635
    -1.56635
    -1.61599
    -1.61599
    -1.66562
    -1.71525
    -1.54153
    -1.39263
    -1.54153
    -1.69044
    -1.49190
    -1.26855
    -1.21891
    -1.16928
    -1.16928
    -1.07001
    -1.14446
    -0.87147
    -0.82184
    -0.77220
    -0.87147
    -0.77220
    -0.64812
    -0.57367
    -0.52403
    -0.64812
    -0.59848
    -0.39995
    -0.37513
    -0.32549
    -0.39995
    -0.47440
    -0.54885
    -0.54885
    -0.44958
    -0.49921
    -0.32549
    -0.57367
    -0.47440
    -0.47440
    -0.52403
    -0.59848
    -0.84665
    -0.64812
    -0.52403
    -0.57367
    -0.54885
    -0.69775
    -0.69775
    -0.82184
    -0.72257
    -0.72257
    -0.62330
    -0.72257
    -0.77220
    -0.69775
    -0.57367
    -0.72257
    -0.84665
    -0.72257
    -0.74739
    -0.62330
    -0.87147
    -0.72257
    -0.84665
    -0.92111
    -0.84665
    -0.79702
    -0.69775
    -0.72257
    -0.74739
    -0.79702
    -0.62330
    -0.72257
    -1.04519
    -1.04519
    -1.04519
    -0.99556
    -0.99556
    -0.87147
    -0.99556
    -0.99556
    -1.14446
    -1.19409
    -1.16928
    -1.19409
    -1.21891
    -1.21891
    -1.16928
    -1.09483
    -1.16928
    -1.21891
    -1.16928
    -1.11964
    -1.61599
    -1.76489
    -2.45977
    -3.00575
    -3.00575
    -1.66562
     1.26280
     3.59561
     2.75183
     0.41902
    -0.82184
    -0.52403
     0.24530
     1.13872
     1.80878
     2.25549
     2.42921
     2.28030
     1.33725
     0.91536
     0.24530
    -0.35031
    -0.79702
    -1.19409
    -1.21891
    -1.61599
    -1.88897
    -2.16196
    -2.18678
    -2.36050
    -2.16196
    -2.08751
    -2.18678
    -1.78971
    -1.04519
    -0.10214
     0.02195
    -0.74739
    -1.16928
    -1.16928
    -0.97074
    -0.47440
    -0.15177
     0.04676
     0.17085
     0.17085
     0.02195
    -0.02769
    -0.44958
    -0.27586
    -0.49921
    -0.22623
    -0.25104
    -0.49921
    -1.26855
    -0.52403
    -0.02769
    -0.20141
    -0.35031
    -0.67293
    -0.02769
     0.34457
     0.22048
    -0.10214
    -0.07732
    -0.10214
    -0.12696
     0.39420
     0.07158
     0.24530
    -0.30068
    -0.94592
    -1.19409
    -1.71525
    -1.34300
    -0.92111
    -1.02037
    -1.24373
    -1.64080
    -1.71525
    -1.76489
    -1.69044
    -1.51672
    -1.26855
    -0.89629
    -1.04519
    -0.94592
    -0.92111
    -0.44958
    -0.27586
    -0.20141
    -0.20141
    -0.39995
    -0.42476
    -0.47440
    -0.52403
    -0.62330
    -0.69775
    -0.72257
    -0.54885
    -0.47440
    -0.64812
    -0.69775
    -0.82184
    -0.57367
    -0.57367
    -0.69775
    -0.74739
    -0.77220
    -0.69775
    -0.49921
    -0.57367
    -0.42476
    -0.42476
    -0.47440
    -0.42476
    -0.25104
    -0.22623
    -0.30068
    -0.30068
    -0.15177
    -0.00287
    -0.07732
    -0.05251
    -0.10214
    -0.10214
    -0.12696
    -0.12696
    -0.00287
    -0.10214
    -0.25104
    -0.20141
    -0.07732
    -0.12696
    -0.22623
    -0.27586
    -0.35031
    -0.17659
    -0.17659
    -0.30068
    -0.39995
    -0.42476
    -0.37513
    -0.35031
    -0.32549
    -0.25104
    -0.37513
    -0.49921
    -0.47440
    -0.32549
    -0.30068
    -0.52403
    -0.72257
    -0.32549
    -0.42476
    -0.32549
    -0.52403
    -0.49921
    -0.49921
    -0.54885
    -0.52403
    -0.49921
    -0.47440
    -0.57367
    -0.59848
    -0.52403
    -0.52403
    -0.69775
    -0.82184
    -0.77220
    -0.52403
    -0.47440
    -0.64812
    -0.64812
    -0.72257
    -0.82184
    -0.64812
    -0.59848
    -0.57367
    -0.84665
    -0.94592
    -1.07001
    -1.46708
    -2.11233
    -1.91379
    -0.59848
     1.51097
     1.63506
    -0.02769
    -1.51672
    -1.78971
    -1.16928
     0.07158
     1.21317
     1.23798
     0.81609
     0.71683
     0.86573
     0.84091
     0.71683
     0.39420
     0.34457
     0.56792
     0.44384
    -0.15177
    -0.27586
    -0.44958
    -0.47440
    -0.74739
    -0.57367
    -0.79702
    -0.97074
    -1.21891
    -1.29336
    -1.19409
    -1.16928
    -1.07001
    -1.04519
    -1.02037
    -1.02037
    -1.16928
    -1.24373
    -0.99556
    -0.87147
    -0.94592
    -0.57367
    -0.49921
    -0.67293
    -0.79702
    -0.10214
     0.61756
     1.01463
     1.26280
     0.74164
     0.61756
     1.08908
     0.94018
     1.26280
     1.26280
     1.41170
     1.63506
     1.73433
     2.05695
     1.53579
     0.91536
     0.19567
    -0.15177
    -0.52403
    -0.59848
    -0.74739
    -0.69775
    -0.82184
    -0.87147
    -1.07001
    -1.21891
    -1.41745
    -1.54153
    -1.64080
    -1.34300
    -1.11964
    -0.99556
    -0.92111
    -0.82184
    -0.47440
    -0.20141
    -0.15177
    -0.02769
     0.12121
     0.27012
     0.34457
     0.36939
     0.41902
     0.34457
     0.34457
     0.64237
     0.76646
     0.49347
     0.44384
     0.39420
     0.49347
     0.56792
     0.69201
     0.31975
     0.41902
     0.49347
     0.49347
     0.44384
     0.61756
     0.54311
     0.44384
     0.54311
     0.76646
     0.76646
     0.59274
     0.46865
     0.36939
     0.51829
     0.44384
     0.49347
     0.39420
     0.44384
     0.44384
     0.39420
     0.34457
     0.31975
     0.22048
     0.12121
     0.39420
     0.46865
     0.29493
     0.34457
     0.34457
     0.49347
     0.59274
     0.64237
     0.69201
     0.74164
     0.84091
     0.98981
     1.16353
     1.31244
     1.23798
     1.31244
     1.58542
     1.80878
     1.75914
     1.70951
     1.75914
     1.75914
     1.98250
     1.83360
     1.85841
     1.75914
     1.80878
     1.80878
     1.85841
     1.75914
     1.65988
     1.53579
     1.41170
     1.68469
     1.48616
     1.51097
     1.21317
     1.21317
