# Supplementary material for: Software algorithm and hardware design for real-time implementation of new spectral estimator
Source: Biomed Eng Online. 2014 May 9;13:61. doi: 10.1186/1475-925X-13-61 (PMC4057578; doi:10.1186/1475-925X-13-61)
Supplement: Additional file 2 — txtfiles.zip. [file 1475-925X-13-61-S2.zip › FILE016.TXT]

     1.64954
     1.22252
     0.86667
     0.74805
     0.93784
     1.19880
     1.34114
     1.31741
     1.26997
     1.26997
     1.05646
     0.72433
     0.65316
     0.65316
     0.46337
     0.39220
     0.34476
     0.32103
     0.41593
     0.06007
     0.20241
     0.24986
     0.17869
     0.22614
     0.39220
     0.32103
     0.22614
     0.17869
     0.13124
     0.20241
     0.06007
    -0.08227
     0.03635
     0.10752
     0.15497
     0.20241
    -0.01110
     0.08380
     0.15497
     0.08380
     0.03635
    -0.15344
    -0.08227
    -0.01110
    -0.05854
     0.08380
    -0.15344
    -0.20088
    -0.12971
     0.06007
    -0.01110
    -0.27205
    -0.10599
    -0.01110
     0.01263
    -0.08227
    -0.08227
    -0.10599
    -0.08227
    -0.31950
    -0.36695
    -0.05854
    -0.01110
    -0.10599
    -0.12971
    -0.08227
    -0.10599
    -0.08227
    -0.15344
    -0.22461
    -0.08227
    -0.03482
     0.06007
    -0.01110
    -0.03482
     0.13124
    -0.01110
     0.22614
     0.43965
     0.20241
     0.20241
     0.24986
     0.51082
     0.46337
     0.43965
     0.39220
     0.41593
     0.53454
     0.55827
     0.58199
     0.55827
     0.70061
     0.51082
     0.53454
     0.74805
     0.62944
     0.67688
     0.48710
     0.60571
     0.55827
     0.46337
     0.36848
     0.53454
     0.65316
     0.53454
     0.43965
     0.43965
     0.53454
     0.32103
     0.34476
     0.55827
     0.46337
     0.36848
     0.41593
     0.48710
     0.51082
     0.53454
     0.55827
     0.62944
     0.67688
     0.58199
     0.58199
     0.60571
     0.55827
     0.72433
     0.62944
     0.86667
     0.77178
     0.74805
     0.77178
     0.86667
     0.81922
     0.77178
     0.70061
     0.72433
     0.81922
     0.91412
     1.12763
     1.19880
     1.00901
     1.00901
     0.77178
     0.96156
     1.26997
     1.34114
     1.29369
     1.57837
     1.67326
     1.93422
     2.05284
     2.26635
     1.50720
     0.01263
    -2.19365
    -3.28492
    -1.52939
     2.19518
     3.95071
     2.85943
    -0.03482
    -2.28854
    -2.73929
    -1.67173
    -0.58046
    -0.08227
     0.27358
     0.10752
    -0.24833
    -1.03120
    -1.33961
     1.64954
     6.86869
     6.96358
     3.95071
     1.26997
    -1.03120
    -0.43812
     1.72071
     3.16784
     3.85582
     3.61858
     3.16784
     2.29007
     1.36486
     0.67688
     0.13124
    -0.31950
    -0.62790
    -0.72280
    -0.86514
    -0.91258
    -0.72280
    -0.53301
    -0.58046
    -0.55673
    -0.34322
    -0.24833
    -0.03482
    -0.10599
     0.03635
     0.08380
     0.15497
     0.13124
     0.13124
     0.10752
     0.08380
    -0.08227
    -0.01110
     0.15497
     0.06007
    -0.03482
    -0.03482
     0.13124
     0.08380
     0.01263
    -0.03482
     0.20241
    -0.01110
    -0.03482
     0.24986
     0.01263
     0.08380
    -0.01110
     0.13124
     0.29731
     0.36848
     0.15497
     0.15497
     0.03635
     0.01263
     0.13124
     0.01263
     0.01263
     0.01263
     0.03635
     0.10752
    -0.01110
    -0.05854
    -0.12971
    -0.17716
    -0.03482
    -0.01110
    -0.20088
    -0.29578
    -0.46184
    -0.34322
    -0.17716
    -0.43812
    -0.58046
    -0.53301
    -0.48556
    -0.50929
    -0.81769
    -1.03120
    -1.10237
    -1.00748
    -1.00748
    -0.93631
    -0.96003
    -1.07865
    -1.19727
    -1.17354
    -1.14982
    -1.19727
    -1.14982
    -0.91258
    -0.74652
    -0.60418
    -0.55673
    -0.50929
    -0.39067
    -0.34322
    -0.08227
     0.13124
     0.24986
     0.24986
     0.29731
     0.41593
     0.39220
     0.67688
     0.70061
     1.10390
     1.26997
     1.12763
     0.86667
     0.81922
     0.74805
     0.62944
     0.67688
     0.86667
     0.89039
     0.79550
     0.72433
     0.67688
     0.65316
     0.55827
     0.39220
     0.39220
     0.29731
     0.27358
     0.41593
     0.43965
     0.29731
     0.17869
     0.13124
     0.36848
     0.46337
     0.34476
     0.27358
     0.20241
     0.17869
     0.15497
     0.13124
     0.03635
     0.03635
     0.10752
     0.13124
     0.10752
     0.15497
     0.08380
    -0.05854
     0.03635
     0.34476
     0.20241
     0.17869
     0.15497
     0.06007
     0.15497
     0.20241
     0.32103
     0.22614
     0.29731
     0.27358
     0.39220
     0.32103
     0.32103
     0.22614
     0.06007
     0.01263
     0.15497
    -0.01110
    -0.15344
    -0.58046
    -1.22099
    -1.83780
    -1.55312
     0.22614
     1.64954
     1.22252
     0.08380
    -0.74652
    -1.38705
    -2.50205
    -1.62429
     1.55465
     6.56028
     6.20443
     3.21528
     1.74443
     1.31741
     2.10029
     3.19156
     4.11677
     4.40145
     3.99816
     3.83209
     4.18794
     3.87954
     3.28645
     2.50358
     2.05284
     1.69699
     1.31741
     0.93784
     0.98529
     0.58199
     0.32103
     0.08380
    -0.22461
    -0.36695
    -0.55673
    -0.72280
    -0.91258
    -1.05492
    -1.22099
    -1.31588
    -1.00748
    -0.77024
    -0.72280
    -0.72280
    -0.46184
    -0.39067
    -0.31950
    -0.20088
    -0.01110
     0.27358
     0.24986
     0.34476
     0.58199
     0.53454
     0.53454
     0.58199
     0.43965
     0.53454
     0.43965
     0.43965
     0.34476
     0.43965
     0.34476
     0.32103
     0.48710
     0.53454
     0.60571
     0.41593
     0.41593
     0.34476
     0.43965
     0.39220
     0.27358
     0.41593
     0.43965
     0.46337
     0.43965
     0.43965
     0.34476
     0.32103
     0.32103
     0.24986
     0.27358
     0.36848
     0.27358
     0.15497
     0.20241
     0.08380
     0.06007
    -0.08227
    -0.05854
    -0.20088
    -0.20088
    -0.20088
    -0.29578
    -0.31950
    -0.39067
    -0.62790
    -0.39067
    -0.24833
    -0.43812
    -0.84141
    -1.00748
    -0.77024
    -0.50929
    -0.39067
    -0.41439
    -0.36695
    -0.58046
    -0.36695
    -0.17716
    -0.20088
    -0.17716
    -0.05854
     0.15497
     0.22614
     0.32103
     0.36848
     0.48710
     0.53454
     0.53454
     0.43965
     0.72433
     0.74805
     0.65316
     0.67688
     0.43965
     0.46337
     0.43965
     0.41593
     0.62944
     0.89039
     0.89039
     0.86667
     0.93784
     0.93784
     0.98529
     0.81922
     1.12763
     1.31741
     1.26997
     1.45975
     1.64954
     1.41231
     1.08018
     0.91412
     0.79550
     0.79550
     0.60571
     0.46337
     0.24986
     0.10752
    -0.03482
    -0.22461
    -0.41439
    -0.58046
    -0.74652
    -0.62790
    -0.77024
    -0.84141
    -0.81769
    -1.07865
    -1.00748
    -0.93631
    -1.22099
    -1.24471
    -1.38705
    -1.36333
    -1.26844
    -1.48195
    -1.45822
    -1.48195
    -1.50567
    -1.62429
    -1.60056
    -1.43450
    -1.62429
    -1.57684
    -1.52939
    -1.05492
    -0.53301
    -0.24833
    -0.05854
    -0.01110
     0.24986
     0.10752
     0.24986
     0.55827
     0.79550
     0.96156
     0.89039
     1.17507
     1.48348
     1.43603
     1.12763
     0.65316
    -0.08227
    -1.19727
    -1.36333
    -0.81769
    -0.31950
     0.96156
     1.98167
     1.08018
    -0.88886
    -0.96003
     0.10752
     0.13124
    -0.98375
    -1.29216
    -0.17716
     2.50358
     4.14050
     3.21528
     2.12401
     1.15135
     0.84295
     0.74805
     0.98529
     1.31741
     1.67326
     1.64954
     1.48348
     1.48348
     1.60209
     1.72071
     1.88678
     2.12401
     2.29007
     3.02550
     3.40507
     3.31018
     3.16784
     3.02550
     3.14411
     3.40507
     4.11677
     4.11677
     3.97443
     4.02188
     3.61858
     3.35763
     2.74082
     2.38497
     1.95795
     1.79188
     1.60209
     1.50720
     1.41231
     0.81922
     0.79550
     0.70061
     0.81922
     0.86667
     0.46337
     0.20241
     0.01263
    -0.24833
    -0.34322
    -0.36695
    -0.24833
    -0.43812
    -0.48556
    -0.39067
    -0.39067
    -0.62790
    -0.69907
    -0.84141
    -0.48556
    -0.31950
    -0.36695
    -0.41439
    -0.53301
    -0.48556
    -0.60418
    -0.55673
    -0.79397
    -0.84141
    -1.00748
    -1.24471
    -1.38705
    -1.41078
    -1.24471
    -1.43450
    -1.88524
    -1.98014
    -1.79035
    -2.28854
    -2.78673
    -3.04769
    -2.73929
    -2.35971
    -1.98014
    -1.62429
    -1.83780
    -1.88524
    -1.93269
    -1.79035
    -1.50567
    -1.24471
    -0.96003
    -0.53301
    -0.29578
    -0.15344
     0.06007
     0.24986
     0.43965
     0.41593
     0.55827
     0.72433
     0.65316
     0.84295
     0.65316
     0.62944
     0.62944
     0.43965
     0.39220
     0.67688
     0.65316
     0.39220
     0.39220
     0.41593
     0.60571
     0.48710
     0.29731
     0.29731
     0.39220
     0.32103
     0.36848
     0.46337
     0.32103
     0.39220
     0.27358
     0.46337
     0.65316
     0.51082
     0.36848
     0.43965
     0.43965
     0.46337
     0.62944
     0.58199
     0.53454
     0.36848
     0.29731
     0.36848
     0.41593
     0.29731
     0.20241
     0.01263
     0.15497
     0.08380
    -0.03482
    -0.17716
    -0.24833
    -0.05854
     0.32103
     0.34476
     0.41593
     0.48710
     0.86667
     1.22252
     1.22252
     0.74805
     0.84295
     1.19880
     1.83933
     1.93422
     1.64954
     1.19880
     1.12763
     0.98529
     0.74805
     0.48710
     0.20241
    -0.03482
    -0.17716
    -0.53301
    -0.69907
    -0.93631
    -1.14982
    -1.45822
    -1.38705
    -1.38705
    -1.45822
    -1.88524
    -2.45460
    -3.33237
    -3.37982
    -1.62429
     0.06007
     1.24624
     0.55827
    -0.22461
    -0.77024
    -0.58046
    -0.05854
     0.55827
     0.91412
     1.64954
     1.81561
     1.95795
     1.93422
     2.00539
     1.74443
     1.57837
     1.31741
     1.15135
     0.91412
     0.84295
     0.70061
     0.62944
     0.65316
     0.32103
     0.43965
     0.55827
     0.65316
     0.46337
     0.43965
     0.39220
     0.46337
     0.62944
     0.55827
     0.46337
     0.55827
     0.46337
     0.60571
     0.72433
     0.62944
     0.46337
     0.22614
     0.53454
     0.55827
     0.62944
     0.74805
     0.91412
     0.84295
     1.00901
     0.74805
     0.74805
     0.62944
     0.79550
     0.77178
     0.70061
     0.60571
     0.67688
     0.62944
     0.46337
     0.60571
     0.39220
     0.27358
     0.22614
     0.06007
     0.01263
    -0.01110
    -0.05854
    -0.05854
    -0.08227
    -0.10599
    -0.08227
    -0.17716
    -0.03482
    -0.24833
    -0.20088
    -0.22461
    -0.22461
    -0.48556
    -0.53301
    -0.48556
    -0.55673
    -0.67535
    -0.81769
    -0.69907
    -0.48556
    -0.53301
    -0.58046
    -0.46184
    -0.53301
    -0.48556
    -0.74652
    -0.36695
    -0.29578
    -0.22461
    -0.24833
    -0.22461
    -0.12971
     0.06007
    -0.01110
    -0.01110
    -0.03482
    -0.03482
     0.03635
    -0.01110
     0.08380
     0.10752
    -0.17716
     0.15497
     0.29731
     0.34476
     0.22614
     0.20241
     0.15497
     0.15497
     0.06007
     0.17869
     0.29731
     0.32103
     0.27358
     0.32103
     0.46337
     0.36848
     0.20241
     0.13124
     0.13124
     0.15497
     0.39220
     0.36848
     0.24986
     0.22614
     0.24986
     0.34476
     0.29731
     0.29731
     0.51082
     0.34476
     0.36848
     0.27358
     0.24986
     0.24986
     0.48710
     0.41593
     0.27358
     0.46337
     0.24986
     0.22614
     0.08380
    -0.05854
     0.08380
    -0.03482
    -0.08227
    -0.03482
    -0.17716
    -0.12971
    -0.05854
    -0.22461
    -0.10599
    -0.01110
    -0.20088
    -0.22461
    -0.10599
    -0.12971
    -0.12971
    -0.05854
     0.03635
     0.20241
     0.32103
     0.32103
     0.55827
     0.27358
     0.27358
     0.08380
     0.17869
     0.29731
     0.32103
     0.20241
     0.15497
     0.17869
     0.13124
     0.24986
     0.10752
     0.15497
     0.01263
     0.03635
     0.03635
     0.17869
     0.13124
     0.20241
     0.24986
     0.48710
     0.55827
     0.60571
     0.58199
     0.60571
     0.51082
     0.55827
     0.55827
     0.60571
     0.62944
     0.53454
     0.41593
     0.46337
     0.53454
     0.27358
     0.20241
     0.17869
     0.29731
     0.15497
     0.20241
     0.27358
     0.20241
     0.15497
     0.10752
     0.27358
     0.32103
     0.27358
     0.32103
     0.20241
     0.36848
     0.36848
     0.20241
     0.32103
     0.43965
     0.46337
     0.43965
     0.55827
     0.58199
     0.58199
     0.32103
     0.36848
     0.51082
     0.55827
     0.55827
     0.51082
     0.43965
     0.36848
     0.36848
     0.46337
     0.39220
     0.36848
     0.27358
     0.27358
     0.20241
     0.24986
     0.15497
    -0.01110
     0.20241
     0.34476
     0.41593
     0.55827
     0.43965
     0.36848
     0.22614
     0.36848
     0.55827
     0.48710
     0.46337
     0.51082
     0.43965
     0.58199
     0.46337
     0.48710
     0.39220
     0.46337
     0.46337
     0.20241
     0.06007
     0.15497
     0.20241
     0.03635
    -0.08227
     0.15497
     0.10752
     0.03635
     0.03635
     0.01263
    -0.22461
    -0.24833
    -0.27205
    -0.22461
    -0.15344
    -0.20088
    -0.03482
     0.01263
     0.06007
    -0.15344
     0.15497
     0.08380
     0.15497
     0.22614
     0.43965
     0.41593
     0.34476
     0.34476
     0.62944
     0.72433
     0.70061
     0.77178
     0.60571
     0.32103
     0.48710
     0.39220
     0.51082
     0.43965
     0.24986
     0.08380
     0.20241
     0.08380
     0.06007
    -0.24833
    -0.29578
    -0.17716
    -0.15344
    -0.27205
    -0.29578
    -0.39067
    -0.31950
    -0.36695
    -0.41439
    -0.22461
    -0.27205
    -0.22461
    -0.12971
    -0.03482
    -0.17716
    -0.05854
    -0.03482
    -0.01110
     0.20241
     0.27358
     0.32103
     0.41593
     0.15497
     0.15497
     0.15497
     0.24986
     0.27358
     0.22614
     0.13124
     0.13124
     0.03635
    -0.01110
     0.06007
    -0.05854
    -0.12971
    -0.17716
    -0.12971
    -0.17716
    -0.17716
    -0.17716
    -0.34322
    -0.15344
    -0.05854
    -0.08227
    -0.08227
    -0.17716
    -0.08227
    -0.10599
    -0.15344
    -0.03482
     0.01263
     0.01263
     0.01263
     0.01263
     0.08380
     0.13124
    -0.01110
     0.10752
     0.29731
     0.22614
     0.03635
     0.20241
     0.24986
     0.13124
     0.24986
     0.15497
     0.20241
     0.46337
     0.32103
     0.36848
     0.36848
     0.36848
     0.36848
     0.41593
     0.67688
     0.72433
     0.60571
     0.58199
     0.77178
     0.81922
     0.89039
     0.81922
     0.74805
     0.74805
     0.89039
     0.89039
     0.79550
     0.74805
     0.62944
     0.67688
     0.84295
     0.81922
     0.65316
     0.55827
     0.53454
     0.51082
     0.51082
     0.34476
     0.41593
     0.43965
     0.51082
     0.41593
     0.32103
     0.41593
     0.27358
     0.08380
     0.10752
     0.15497
     0.01263
     0.10752
    -0.01110
     0.01263
    -0.10599
    -0.08227
    -0.12971
    -0.20088
    -0.15344
    -0.17716
    -0.31950
    -0.20088
    -0.31950
    -0.34322
    -0.34322
    -0.08227
     0.01263
    -0.01110
     0.15497
     0.17869
     0.27358
     0.34476
     0.41593
     0.46337
     0.55827
     0.62944
     0.81922
     0.96156
     1.05646
     1.03273
     0.77178
     0.96156
     0.89039
     0.72433
     0.74805
     0.62944
     0.67688
     0.51082
     0.32103
     0.24986
     0.29731
     0.27358
     0.10752
     0.06007
    -0.12971
    -0.22461
    -0.39067
    -0.05854
     0.06007
     0.17869
     0.15497
     0.15497
     0.39220
     0.58199
     0.62944
     0.55827
     0.72433
     0.79550
     0.89039
     0.89039
     1.03273
     0.86667
     0.72433
     0.70061
     1.05646
     0.86667
     0.70061
     0.43965
     0.41593
     0.27358
     0.29731
     0.24986
     0.24986
     0.06007
     0.15497
     0.22614
     0.36848
     0.15497
     0.01263
     0.08380
     0.27358
     0.22614
     0.17869
     0.17869
     0.15497
     0.13124
     0.15497
     0.15497
     0.20241
     0.08380
     0.08380
     0.01263
    -0.08227
    -0.10599
    -0.12971
    -0.29578
    -0.29578
    -0.20088
    -0.22461
    -0.27205
    -0.34322
    -0.36695
    -0.46184
    -0.46184
    -0.46184
    -0.48556
    -0.43812
    -0.46184
    -0.36695
    -0.24833
    -0.12971
    -0.29578
    -0.22461
     0.03635
    -0.05854
    -0.01110
    -0.12971
    -0.05854
    -0.01110
    -0.08227
    -0.05854
    -0.12971
    -0.03482
    -0.01110
    -0.05854
    -0.08227
    -0.29578
    -0.46184
    -0.39067
    -0.29578
    -0.41439
    -0.74652
    -0.81769
    -0.96003
    -0.81769
    -0.84141
    -0.81769
    -0.58046
    -0.46184
    -0.24833
    -0.12971
    -0.24833
    -0.05854
    -0.17716
    -0.24833
     0.20241
     0.34476
     0.41593
     0.55827
     0.70061
     0.70061
     0.55827
     0.53454
     0.39220
     0.36848
     0.22614
     0.06007
     0.13124
     0.13124
    -0.03482
    -0.27205
    -0.10599
    -0.08227
    -0.17716
    -0.24833
    -0.17716
    -0.15344
    -0.24833
    -0.12971
    -0.08227
     0.06007
    -0.03482
    -0.08227
    -0.17716
    -0.03482
     0.08380
     0.10752
     0.13124
     0.39220
     0.08380
    -0.27205
    -0.41439
    -0.79397
    -1.48195
    -1.38705
     0.39220
     1.43603
     1.36486
     0.10752
    -1.12609
    -1.48195
    -0.86514
    -0.48556
    -0.39067
    -0.12971
    -0.08227
    -0.27205
     0.01263
    -0.17716
    -0.46184
    -0.43812
    -0.39067
     0.41593
     0.79550
     1.26997
     1.08018
     1.12763
     1.19880
     1.43603
     1.43603
     1.98167
     2.26635
     2.21890
     2.38497
     2.21890
     1.88678
     1.79188
     1.55465
     1.43603
     1.05646
     0.98529
     0.77178
     0.51082
     0.34476
     0.15497
     0.06007
    -0.01110
    -0.01110
    -0.12971
    -0.05854
     0.10752
     0.03635
    -0.03482
    -0.17716
    -0.15344
    -0.12971
    -0.03482
    -0.05854
    -0.03482
    -0.10599
     0.17869
     0.01263
    -0.01110
     0.17869
     0.10752
    -0.01110
     0.10752
     0.08380
     0.03635
     0.01263
    -0.01110
     0.15497
     0.22614
     0.08380
     0.08380
     0.06007
    -0.05854
    -0.01110
    -0.03482
     0.13124
     0.06007
    -0.01110
    -0.03482
     0.10752
     0.01263
    -0.05854
    -0.08227
    -0.08227
     0.10752
     0.03635
    -0.08227
     0.01263
    -0.03482
     0.08380
     0.08380
     0.20241
     0.36848
     0.20241
     0.34476
     0.46337
     0.55827
     0.67688
     0.86667
     1.00901
     1.17507
     0.91412
    -0.17716
    -1.48195
    -1.86152
    -1.00748
    -0.41439
    -0.29578
    -0.58046
    -1.33961
    -1.57684
    -1.88524
    -2.05131
    -2.19365
    -1.83780
    -1.60056
    -1.22099
    -0.84141
    -0.62790
    -0.41439
    -0.03482
     0.24986
     0.39220
     0.55827
     0.77178
     0.70061
     0.65316
     0.74805
     0.67688
     0.70061
     0.65316
     0.58199
     0.51082
     0.27358
    -0.46184
    -1.14982
    -2.43088
    -3.73567
    -3.64077
    -2.62067
    -1.76663
     0.60571
     0.58199
    -3.73567
    -4.13897
    -0.48556
    -0.29578
    -1.19727
    -2.14620
    -2.31226
    -1.83780
    -0.31950
     0.51082
     0.60571
     0.17869
    -0.22461
    -0.29578
    -0.62790
    -0.77024
    -0.67535
    -0.41439
    -0.01110
     0.15497
     0.08380
     0.15497
     0.41593
     0.60571
     0.91412
     1.00901
     1.19880
     1.17507
     1.24624
     1.45975
     1.41231
     1.17507
     1.17507
     0.98529
     1.05646
     1.22252
     1.12763
     1.17507
     1.41231
     1.50720
     1.74443
     1.67326
     1.62582
     1.60209
     1.69699
     1.69699
     1.95795
     2.00539
     2.10029
     2.19518
     2.21890
     2.14773
     2.00539
     1.81561
     1.76816
     1.83933
     1.93422
     1.72071
     1.17507
     0.86667
     0.79550
     1.00901
     1.17507
     0.98529
     0.89039
     0.43965
     0.13124
    -0.03482
    -0.08227
    -0.12971
    -0.12971
     0.13124
     0.22614
     0.43965
     0.60571
     0.84295
     0.74805
     0.53454
     0.17869
    -0.10599
    -0.24833
    -0.17716
     0.01263
     0.29731
     0.22614
     0.13124
     0.01263
    -0.05854
    -0.05854
    -0.08227
    -0.17716
    -0.29578
    -0.15344
    -0.10599
    -0.03482
     0.06007
     0.08380
     0.13124
     0.17869
     0.08380
    -0.08227
    -0.17716
    -0.31950
    -0.15344
    -0.22461
    -0.20088
    -0.27205
    -0.62790
    -1.14982
    -1.88524
    -2.40716
    -2.00386
    -1.33961
    -1.24471
    -1.48195
    -1.45822
    -1.64801
    -1.60056
    -1.76663
    -1.62429
    -1.31588
    -0.93631
    -0.65163
    -0.46184
    -0.01110
     0.29731
     0.36848
     0.74805
     0.79550
     0.86667
     0.98529
     0.89039
     0.98529
     0.93784
     0.91412
     0.84295
     0.72433
     0.67688
     0.60571
     0.48710
     0.24986
     0.39220
     0.06007
     0.17869
     0.24986
     0.20241
     0.10752
     0.13124
     0.08380
     0.17869
     0.06007
     0.03635
     0.10752
     0.15497
     0.17869
     0.13124
     0.15497
     0.20241
    -0.05854
     0.13124
     0.27358
     0.08380
     0.06007
     0.06007
    -0.01110
     0.08380
     0.06007
     0.01263
     0.06007
     0.20241
     0.22614
     0.20241
     0.03635
    -0.01110
    -0.01110
    -0.12971
     0.13124
     0.20241
     0.08380
    -0.08227
    -0.05854
    -0.20088
    -0.12971
    -0.31950
    -0.46184
    -0.46184
    -0.60418
    -0.58046
    -0.60418
    -0.48556
    -0.69907
    -0.88886
    -0.81769
    -0.58046
    -0.86514
    -0.93631
    -1.00748
    -0.96003
    -0.77024
    -0.74652
    -0.69907
    -0.86514
    -0.86514
    -1.45822
    -2.19365
    -2.59694
    -1.55312
    -0.27205
     1.24624
     1.36486
     0.20241
    -0.69907
    -0.93631
    -0.72280
    -0.08227
     0.46337
     0.84295
     1.12763
     1.45975
     1.50720
     1.34114
     1.10390
     0.81922
     0.32103
     0.01263
     0.15497
     0.24986
     0.03635
     0.08380
    -0.03482
    -0.15344
    -0.55673
    -0.55673
    -0.72280
    -0.72280
    -0.74652
    -0.86514
    -0.98375
    -1.14982
    -1.10237
    -1.26844
    -1.26844
    -1.17354
    -1.38705
    -1.45822
    -1.57684
    -1.60056
    -1.67173
    -1.69546
    -1.69546
    -1.74290
    -1.76663
    -1.83780
    -1.81407
    -1.90897
    -1.98014
    -2.24109
    -1.95641
    -1.81407
    -2.02758
    -1.93269
    -1.93269
    -1.95641
    -2.00386
    -1.83780
    -1.86152
    -1.81407
    -1.88524
    -1.81407
    -1.76663
    -1.74290
    -1.83780
    -1.88524
    -1.88524
    -1.74290
    -1.62429
    -1.76663
    -1.74290
    -1.81407
    -1.81407
    -1.76663
    -1.88524
    -1.86152
    -1.76663
    -1.90897
    -1.83780
    -1.83780
    -1.76663
    -1.93269
    -2.05131
    -2.05131
    -2.28854
    -2.14620
    -1.88524
    -1.74290
    -1.45822
    -1.55312
    -1.62429
    -1.57684
    -1.48195
    -1.38705
    -1.38705
    -1.33961
    -1.10237
    -1.07865
    -1.14982
    -1.00748
    -0.91258
    -0.91258
    -0.96003
    -1.00748
    -1.19727
    -1.22099
    -1.22099
    -1.26844
    -1.22099
    -1.24471
    -1.29216
    -1.29216
    -1.14982
    -1.19727
    -1.22099
    -0.98375
    -0.91258
    -1.00748
    -1.00748
    -0.86514
    -0.79397
    -0.79397
    -0.84141
    -0.81769
    -0.84141
    -0.72280
    -0.69907
    -0.65163
    -0.65163
    -0.58046
    -0.81769
    -0.91258
    -0.81769
    -0.74652
    -0.79397
    -0.93631
    -0.81769
    -0.79397
    -0.79397
    -0.81769
    -0.72280
    -0.77024
    -0.81769
    -0.81769
    -0.67535
    -0.67535
    -0.67535
    -0.88886
    -0.69907
    -0.53301
    -0.58046
    -0.74652
    -0.72280
    -0.74652
    -0.79397
    -0.67535
    -0.69907
    -0.74652
    -0.69907
    -0.67535
    -0.77024
    -0.74652
    -0.67535
    -0.91258
    -0.79397
    -0.69907
    -0.79397
    -0.74652
    -0.81769
    -0.81769
    -0.98375
    -0.98375
    -0.96003
    -0.81769
    -0.88886
    -0.96003
    -0.84141
    -0.91258
    -0.84141
    -0.98375
    -1.05492
    -0.77024
    -0.91258
    -0.84141
    -0.84141
    -0.79397
    -0.81769
    -0.79397
    -0.79397
    -0.81769
    -0.81769
    -0.81769
    -0.86514
    -0.81769
    -0.69907
    -0.79397
    -0.84141
    -0.65163
    -0.69907
    -0.79397
    -0.79397
    -0.72280
    -0.58046
    -0.58046
    -0.48556
    -0.46184
    -0.39067
    -0.34322
    -0.34322
    -0.34322
    -0.48556
    -0.48556
    -0.53301
    -0.48556
     0.10752
     0.39220
     0.65316
     0.79550
     0.67688
     0.48710
     0.39220
     0.72433
     1.08018
     1.31741
     1.08018
     1.03273
     0.89039
     0.98529
     0.58199
     0.79550
     0.62944
     0.34476
     0.08380
    -0.15344
    -0.24833
    -0.48556
    -0.65163
    -0.50929
    -0.62790
    -0.60418
    -0.77024
    -0.77024
    -0.77024
    -0.77024
    -0.69907
    -0.69907
    -0.43812
    -0.58046
    -0.55673
    -0.62790
    -0.43812
    -0.62790
    -0.65163
    -0.69907
    -0.43812
    -0.48556
    -0.48556
    -0.55673
    -0.55673
    -0.46184
    -0.55673
    -0.53301
    -0.39067
    -0.43812
    -0.50929
    -0.41439
    -0.60418
    -0.39067
    -0.46184
    -0.58046
    -0.31950
    -0.39067
    -0.31950
    -0.34322
    -0.48556
    -0.46184
    -0.41439
    -0.53301
    -0.34322
    -0.34322
    -0.41439
    -0.48556
    -0.55673
    -0.46184
    -0.55673
    -0.48556
    -0.48556
    -0.50929
    -0.41439
    -0.48556
    -0.43812
    -0.48556
    -0.46184
    -0.50929
    -0.43812
    -0.29578
    -0.17716
    -0.22461
    -0.24833
    -0.17716
    -0.17716
    -0.22461
    -0.10599
    -0.10599
    -0.12971
    -0.01110
    -0.05854
     0.01263
    -0.12971
    -0.15344
    -0.17716
     0.01263
     0.06007
    -0.24833
    -0.08227
    -0.03482
    -0.08227
    -0.15344
    -0.05854
    -0.20088
    -0.08227
    -0.08227
    -0.15344
    -0.10599
    -0.10599
    -0.08227
    -0.17716
     0.03635
     0.01263
    -0.10599
    -0.01110
     0.08380
     0.06007
     0.10752
     0.10752
     0.08380
     0.17869
     0.22614
     0.24986
     0.15497
     0.13124
     0.20241
    -0.08227
     0.24986
     0.29731
     0.08380
     0.08380
     0.17869
     0.17869
     0.10752
    -0.08227
    -0.12971
    -0.08227
    -0.12971
    -0.10599
    -0.10599
    -0.29578
    -0.20088
    -0.46184
    -0.41439
    -0.36695
    -0.48556
    -0.50929
    -0.60418
    -0.48556
    -0.43812
    -0.46184
    -0.58046
    -0.53301
    -0.43812
    -0.31950
    -0.39067
    -0.36695
    -0.31950
    -0.53301
    -0.39067
    -0.15344
    -0.29578
    -0.29578
    -0.29578
    -0.34322
    -0.31950
    -0.29578
    -0.34322
    -0.34322
    -0.27205
    -0.17716
    -0.03482
     0.10752
     0.13124
     0.15497
     0.01263
     0.27358
     0.41593
     0.41593
     0.34476
     0.32103
     0.46337
     0.55827
     0.70061
     0.98529
     0.91412
     0.96156
     0.86667
     0.89039
     0.89039
     1.00901
     0.98529
     0.98529
     1.17507
     1.05646
     1.00901
     1.05646
     0.96156
     0.93784
     0.89039
     0.74805
     0.65316
     0.58199
     0.55827
     0.55827
     0.22614
     0.15497
     0.08380
     0.08380
     0.10752
    -0.12971
    -0.20088
    -0.12971
    -0.08227
    -0.27205
    -0.24833
    -0.46184
    -0.43812
    -0.34322
    -0.27205
    -0.27205
    -0.36695
    -0.24833
    -0.20088
    -0.05854
     0.01263
     0.15497
     0.13124
    -0.01110
     0.20241
     0.17869
     0.29731
     0.32103
     0.22614
     0.15497
     0.13124
     0.13124
    -0.03482
    -0.17716
    -0.20088
    -0.46184
    -0.39067
    -0.29578
    -0.48556
    -0.58046
    -0.58046
    -0.60418
    -0.60418
    -0.79397
    -0.88886
    -0.81769
    -0.65163
    -0.67535
    -0.72280
    -0.67535
    -0.69907
    -0.69907
    -0.60418
    -0.46184
    -0.53301
    -0.55673
    -0.48556
    -0.39067
    -0.31950
    -0.36695
    -0.15344
    -0.20088
    -0.12971
     0.01263
     0.06007
     0.06007
     0.24986
     0.08380
     0.03635
     0.32103
     0.29731
     0.22614
     0.24986
     0.17869
     0.24986
     0.20241
     0.20241
     0.27358
     0.24986
     0.24986
     0.24986
     0.20241
     0.15497
     0.24986
     0.03635
     0.24986
     0.32103
     0.17869
     0.17869
     0.17869
     0.10752
     0.32103
     0.15497
     0.08380
     0.13124
     0.22614
     0.15497
     0.10752
     0.17869
     0.13124
     0.06007
     0.15497
     0.32103
     0.15497
     0.15497
     0.10752
     0.13124
     0.15497
     0.20241
     0.13124
     0.20241
     0.15497
     0.17869
     0.27358
     0.20241
     0.20241
     0.03635
     0.03635
     0.32103
     0.08380
     0.01263
    -0.05854
    -0.03482
    -0.10599
    -0.01110
    -0.01110
    -0.12971
    -0.17716
    -0.12971
    -0.12971
    -0.12971
    -0.24833
    -0.22461
    -0.39067
    -0.10599
     0.01263
     0.27358
     0.62944
     0.89039
     0.67688
     0.43965
     0.15497
     0.22614
     0.43965
     0.60571
     1.22252
     1.53092
     1.62582
     1.60209
     1.57837
     1.81561
     1.83933
     2.02912
     2.00539
     1.69699
     1.81561
     2.24263
     2.52731
     2.33752
     2.05284
     1.76816
     1.69699
     1.67326
     1.38858
     1.17507
     0.74805
     0.51082
     0.51082
     0.27358
     0.13124
    -0.10599
    -0.10599
    -0.20088
    -0.20088
    -0.17716
    -0.29578
    -0.27205
    -0.24833
    -0.29578
    -0.17716
    -0.12971
    -0.15344
    -0.22461
     0.06007
     0.13124
    -0.03482
     0.13124
    -0.03482
    -0.03482
    -0.08227
     0.08380
     0.17869
     0.01263
     0.13124
     0.10752
     0.17869
     0.22614
     0.06007
     0.01263
     0.20241
     0.15497
     0.17869
     0.27358
     0.32103
     0.39220
     0.55827
     0.72433
     0.74805
     0.22614
    -0.01110
    -0.05854
     0.13124
     0.41593
     0.20241
     0.10752
     0.22614
     0.10752
    -0.03482
    -0.08227
    -0.15344
    -0.17716
    -0.27205
    -0.39067
    -0.31950
    -0.36695
    -0.24833
    -0.34322
    -0.29578
    -0.31950
    -0.29578
    -0.24833
    -0.39067
    -0.17716
    -0.24833
    -0.46184
    -0.46184
    -0.53301
    -0.53301
    -0.50929
    -0.67535
    -0.53301
    -0.58046
    -0.77024
    -0.77024
    -0.69907
    -0.53301
    -0.69907
    -0.67535
    -0.39067
    -0.39067
    -0.39067
    -0.22461
    -0.12971
    -0.03482
     0.15497
     0.24986
     0.58199
     0.65316
     0.70061
     0.70061
     0.79550
     0.79550
     0.79550
     0.70061
     0.84295
     0.86667
     0.74805
     0.72433
     0.48710
     0.24986
     0.24986
     0.13124
     0.01263
     0.13124
     0.01263
    -0.08227
    -0.20088
    -0.36695
    -0.39067
    -0.62790
    -0.67535
    -0.65163
    -0.65163
    -0.55673
    -0.39067
    -0.53301
    -0.77024
    -0.74652
    -0.58046
    -0.39067
    -0.34322
    -0.34322
    -0.29578
    -0.20088
    -0.03482
     0.41593
     0.22614
     0.27358
     0.34476
     0.46337
     0.48710
     0.77178
     0.72433
     0.62944
     0.60571
     0.72433
     0.74805
     0.81922
     0.70061
     0.70061
     0.77178
     0.65316
     0.65316
     0.70061
     0.65316
     0.60571
     0.53454
     0.51082
     0.32103
     0.03635
    -0.05854
    -0.31950
    -0.86514
    -2.09875
    -3.75939
    -5.20652
    -4.66088
    -3.04769
     2.17146
     8.43443
     8.57677
     2.33752
    -1.60056
    -1.64801
     0.41593
     3.23901
     5.44528
     6.53656
     6.77379
     6.65518
     6.18071
     5.11316
     4.11677
     3.26273
     2.12401
     1.48348
     0.98529
     0.24986
    -0.08227
    -0.22461
    -0.12971
    -0.17716
    -0.20088
    -0.20088
    -0.24833
    -0.20088
    -0.24833
    -0.27205
    -0.20088
    -0.15344
    -0.29578
    -0.22461
    -0.12971
    -0.17716
    -0.43812
    -0.01110
     0.01263
     0.03635
    -0.24833
    -0.24833
    -0.22461
    -0.05854
    -0.08227
    -0.15344
    -0.31950
    -0.29578
    -0.22461
    -0.43812
    -0.24833
    -0.27205
    -0.27205
    -0.17716
    -0.10599
    -0.05854
     0.03635
    -1.14982
    -2.05131
    -1.50567
    -0.81769
    -0.48556
    -0.81769
    -1.07865
    -1.10237
    -1.31588
    -1.14982
    -1.10237
    -1.19727
    -1.19727
    -0.96003
    -0.79397
    -0.65163
    -0.39067
    -0.29578
    -0.01110
     0.15497
     0.34476
     0.36848
     0.24986
     0.46337
     0.34476
     0.41593
     0.46337
     0.39220
     0.27358
     0.29731
     0.24986
     0.24986
     0.22614
     0.15497
     0.41593
     0.48710
     0.15497
     0.06007
    -0.10599
    -0.43812
    -0.17716
     0.03635
     0.51082
     0.55827
     0.60571
     0.58199
     0.17869
    -0.22461
    -0.24833
     0.03635
     0.20241
     0.20241
     0.34476
     0.24986
     0.03635
    -0.05854
    -0.12971
    -0.22461
    -0.03482
    -0.08227
    -0.27205
    -0.27205
    -0.15344
    -0.08227
     0.03635
    -0.03482
    -0.01110
     0.22614
     0.20241
     0.20241
     0.32103
     0.03635
     0.32103
     0.20241
     0.46337
     0.53454
     0.53454
     0.62944
     0.89039
     0.89039
     1.08018
     1.12763
     0.81922
     0.79550
     0.81922
     0.93784
     0.86667
     0.81922
     0.48710
     0.20241
     0.01263
    -0.12971
    -0.36695
    -0.60418
    -0.74652
    -0.98375
    -1.07865
    -1.45822
    -1.60056
    -1.43450
    -1.41078
    -1.17354
    -1.38705
    -1.48195
    -1.57684
    -2.21737
    -2.43088
    -2.33599
    -1.17354
     3.09667
     4.49635
     2.36124
     1.17507
     0.70061
     1.22252
     1.53092
     2.14773
     2.83571
     3.35763
     3.59486
     3.42880
     3.26273
     2.74082
     2.24263
     1.55465
     0.98529
     0.48710
     0.27358
     0.15497
     0.03635
    -0.29578
    -0.39067
    -0.50929
    -0.46184
    -0.58046
    -0.67535
    -0.67535
    -0.74652
    -0.96003
    -0.84141
    -0.79397
    -0.98375
    -0.88886
    -0.93631
    -1.00748
    -0.96003
    -0.91258
    -0.81769
    -0.86514
    -0.77024
    -0.48556
    -0.50929
    -0.43812
    -0.43812
    -0.41439
    -0.46184
    -0.10599
    -0.12971
    -0.10599
    -0.22461
     0.08380
    -0.03482
    -0.08227
    -0.12971
    -0.24833
    -0.31950
    -0.31950
    -0.34322
    -0.34322
    -0.48556
    -0.58046
    -0.65163
    -0.39067
    -0.41439
    -0.48556
    -0.60418
    -0.43812
    -0.43812
    -0.29578
    -0.34322
    -0.24833
    -0.22461
    -0.12971
     0.03635
     0.08380
     0.32103
     0.43965
     0.13124
    -0.12971
    -0.05854
     0.10752
     0.17869
     0.29731
     0.13124
     0.27358
     0.17869
     0.06007
    -0.08227
     0.01263
    -0.17716
     0.20241
    -0.03482
     0.15497
    -0.08227
     0.06007
     0.15497
    -0.10599
    -0.03482
    -0.01110
    -0.17716
    -0.20088
    -0.10599
    -0.34322
    -0.31950
    -0.24833
    -0.20088
    -0.17716
    -0.29578
    -0.41439
    -0.48556
    -0.50929
    -0.41439
    -0.41439
    -0.39067
    -0.41439
    -0.53301
    -0.46184
    -0.55673
    -0.67535
    -0.81769
    -1.17354
    -1.50567
    -0.53301
     1.64954
     2.02912
     0.81922
    -0.41439
    -0.67535
    -0.27205
     0.32103
     0.86667
     1.64954
     1.76816
     1.62582
     1.36486
     1.26997
     1.00901
     0.98529
     0.62944
     0.58199
     0.36848
     0.17869
     0.06007
     0.24986
     0.53454
     0.55827
     0.41593
     0.51082
     0.65316
     0.43965
     0.24986
     0.48710
     0.53454
     0.15497
    -0.29578
     0.58199
     2.33752
     3.12039
     2.36124
     1.50720
     1.38858
     1.34114
     1.69699
     1.91050
     1.79188
     1.98167
     1.91050
     1.79188
     1.53092
     1.22252
     0.89039
     0.65316
     0.46337
     0.06007
    -0.10599
    -0.31950
    -0.36695
    -0.60418
    -0.67535
    -0.69907
    -0.77024
    -0.72280
    -0.60418
    -0.74652
    -0.50929
    -0.53301
    -0.36695
    -0.36695
    -0.31950
    -0.27205
    -0.17716
    -0.58046
    -0.24833
    -0.24833
    -0.31950
    -0.46184
    -0.53301
    -0.58046
    -0.55673
    -0.53301
    -0.55673
    -0.41439
    -0.53301
    -0.48556
    -0.62790
    -0.50929
    -0.60418
    -0.72280
    -0.91258
    -0.79397
    -0.84141
    -0.60418
    -0.58046
    -0.72280
    -0.93631
    -0.84141
    -0.48556
    -0.31950
    -0.24833
    -0.50929
    -0.46184
    -0.29578
    -0.15344
     0.03635
    -0.05854
     0.17869
     0.34476
     0.41593
     0.43965
     0.46337
     0.46337
     0.43965
     0.34476
     0.46337
     0.53454
     0.39220
     0.39220
     0.41593
     0.48710
     0.29731
     0.20241
     0.41593
     0.41593
     0.22614
     0.34476
     0.24986
     0.32103
     0.15497
     0.15497
     0.20241
     0.17869
     0.15497
     0.20241
     0.15497
     0.15497
     0.10752
     0.01263
     0.17869
     0.22614
     0.10752
     0.15497
     0.17869
     0.29731
     0.06007
     0.01263
     0.17869
     0.20241
     0.24986
     0.06007
     0.08380
     0.13124
     0.15497
     0.06007
     0.13124
     0.27358
     0.15497
     0.13124
     0.20241
     0.15497
     0.13124
     0.22614
     0.20241
     0.20241
     0.27358
     0.20241
     0.22614
     0.20241
     0.32103
     0.32103
     0.36848
     0.55827
     0.51082
     0.67688
     0.70061
     0.58199
     0.65316
     0.53454
     0.51082
     0.48710
     0.43965
     0.22614
    -0.20088
    -0.98375
    -1.74290
    -2.24109
    -1.14982
     1.10390
     1.53092
    -0.17716
    -1.90897
    -1.83780
    -1.12609
    -0.50929
     0.01263
     0.08380
     0.36848
     0.67688
     0.91412
     0.89039
     1.12763
     0.91412
     0.72433
     0.79550
     0.65316
     0.34476
     0.20241
     0.06007
     0.01263
    -0.24833
    -0.77024
     0.22614
     2.52731
     4.06933
     4.40145
     2.38497
    -0.72280
    -1.79035
     0.46337
     2.76454
     2.81199
     2.19518
     1.81561
     1.55465
     1.22252
     0.70061
     0.15497
     0.24986
    -0.03482
    -0.12971
    -0.17716
    -0.29578
    -0.20088
    -0.03482
     0.08380
     0.32103
     0.79550
     0.86667
     0.77178
     0.91412
     0.91412
     0.91412
     0.70061
     0.70061
     0.70061
     0.70061
     0.60571
     0.53454
     0.29731
     0.36848
     0.15497
    -0.01110
     0.10752
     0.29731
     0.10752
     0.01263
    -0.05854
     0.03635
    -0.01110
    -0.17716
    -0.08227
    -0.20088
    -0.05854
    -0.12971
    -0.12971
    -0.17716
    -0.17716
    -0.10599
    -0.05854
    -0.01110
    -0.22461
    -0.12971
     0.03635
     0.10752
    -0.12971
    -0.01110
     0.22614
     0.55827
     0.32103
    -0.81769
    -1.69546
    -1.45822
    -0.48556
    -0.17716
    -0.48556
    -0.79397
    -1.14982
    -1.52939
    -1.60056
    -1.60056
    -1.64801
    -1.64801
    -1.69546
    -1.48195
    -1.29216
    -1.10237
    -1.14982
    -1.00748
    -0.93631
    -0.84141
    -0.74652
    -0.48556
    -0.31950
    -0.36695
    -0.34322
    -0.10599
     0.06007
     0.15497
     0.34476
     0.36848
     0.32103
     0.36848
     0.43965
     0.36848
     0.36848
     0.27358
     0.17869
     0.41593
     0.29731
     0.06007
     0.03635
     0.03635
    -0.05854
    -0.34322
    -0.58046
    -0.41439
    -0.22461
    -0.31950
    -0.31950
    -0.31950
    -0.22461
    -0.20088
    -0.10599
     0.06007
     0.20241
     0.29731
     0.27358
     0.34476
     0.46337
     0.60571
     0.55827
     0.74805
     0.79550
     0.79550
     0.72433
     0.74805
     0.58199
     0.58199
     0.41593
     0.39220
     0.46337
     0.43965
     0.17869
     0.10752
     0.20241
    -0.03482
     0.10752
    -0.08227
     0.01263
    -0.12971
    -0.10599
    -0.24833
    -0.20088
    -0.20088
    -0.29578
    -0.31950
    -0.15344
    -0.12971
    -0.34322
    -0.39067
    -0.43812
    -0.34322
    -0.41439
    -0.46184
    -0.36695
    -0.01110
     0.41593
     0.65316
     0.60571
     0.43965
     0.20241
     0.13124
     0.32103
     0.70061
     0.84295
     0.79550
     0.77178
     0.70061
     0.72433
     0.53454
     0.29731
     0.32103
     0.13124
    -0.08227
    -0.24833
    -0.24833
    -0.34322
    -0.60418
    -0.69907
    -0.55673
    -0.67535
    -0.67535
    -0.74652
    -0.72280
    -0.77024
    -0.72280
    -0.74652
    -0.67535
    -0.55673
    -0.29578
    -0.05854
     0.22614
     0.53454
     0.41593
     0.17869
     0.53454
     0.53454
     0.43965
     0.41593
     0.62944
     0.62944
     0.62944
     0.51082
     0.36848
     0.13124
     0.10752
    -0.03482
    -0.22461
    -0.31950
    -0.43812
    -0.60418
    -0.43812
    -0.29578
    -0.58046
    -0.48556
    -0.46184
    -0.55673
    -0.46184
    -0.53301
    -0.46184
    -0.36695
    -0.46184
    -0.36695
    -0.34322
    -0.27205
    -0.34322
    -0.36695
    -0.34322
    -0.10599
    -0.12971
    -0.27205
    -0.15344
    -0.12971
    -0.08227
    -0.03482
    -0.17716
    -0.03482
    -0.10599
    -0.12971
    -0.15344
    -0.12971
    -0.29578
    -0.36695
    -0.46184
    -0.39067
    -0.53301
    -0.55673
    -0.65163
    -0.67535
    -0.86514
    -1.00748
    -0.96003
    -1.17354
    -1.24471
    -1.24471
    -1.38705
    -1.41078
    -1.52939
    -1.62429
    -1.90897
    -1.79035
    -1.71918
    -1.88524
    -2.00386
    -2.14620
    -2.28854
    -2.45460
    -2.35971
    -2.24109
    -2.31226
    -2.59694
    -2.88163
    -2.95280
    -2.90535
    -3.00024
    -3.28492
    -3.37982
    -3.30865
    -3.56960
    -3.71194
    -3.75939
    -3.92545
    -3.97290
    -4.06779
    -4.04407
    -4.23386
    -4.18641
    -4.18641
    -4.21014
    -4.21014
    -4.04407
    -4.09152
    -4.04407
    -3.85428
    -3.78311
    -3.75939
    -3.80684
    -3.71194
    -3.64077
    -3.64077
    -3.64077
    -3.61705
    -3.47471
    -3.42726
    -3.45099
    -3.47471
    -3.52216
    -3.66450
    -3.59333
    -3.47471
    -3.40354
    -3.45099
    -3.56960
    -3.52216
    -3.47471
    -3.42726
    -3.45099
    -3.21375
    -3.14258
    -2.95280
    -2.97652
    -2.85790
    -2.78673
    -2.78673
    -2.78673
    -2.43088
    -2.31226
    -2.28854
    -2.21737
    -2.19365
    -2.16992
    -2.19365
    -2.14620
    -2.12248
    -2.02758
    -2.12248
    -1.95641
    -2.05131
    -2.16992
    -2.05131
    -2.19365
    -2.00386
    -1.88524
    -1.90897
    -1.81407
    -1.88524
    -1.67173
    -1.71918
    -1.55312
    -1.36333
    -1.24471
    -1.12609
    -1.12609
    -1.24471
    -0.96003
    -0.91258
    -0.79397
    -0.86514
    -0.67535
    -0.72280
    -0.72280
    -0.88886
    -1.03120
    -0.96003
    -1.12609
    -1.12609
    -1.10237
    -1.17354
    -1.24471
    -1.43450
    -1.48195
    -1.45822
    -1.64801
    -1.64801
    -1.57684
    -1.52939
    -1.74290
    -1.64801
    -1.50567
    -1.60056
    -1.55312
    -1.50567
    -1.26844
    -1.00748
    -0.98375
    -0.88886
    -0.81769
    -0.81769
    -0.98375
    -0.86514
    -0.67535
    -0.55673
    -0.50929
    -0.46184
    -0.48556
    -0.50929
    -0.58046
    -0.53301
    -0.65163
    -0.69907
    -0.74652
    -0.84141
    -0.77024
    -0.88886
    -0.88886
    -0.98375
    -1.03120
    -0.88886
    -0.98375
    -1.03120
    -1.00748
    -1.05492
    -1.14982
    -1.19727
    -1.14982
    -0.96003
    -0.81769
    -0.81769
    -0.88886
    -0.88886
    -0.81769
    -0.77024
    -0.65163
    -0.67535
    -0.46184
    -0.53301
    -0.55673
    -0.55673
    -0.65163
    -0.67535
    -0.53301
    -0.58046
    -0.67535
    -0.79397
    -1.07865
    -1.10237
    -1.07865
    -0.96003
    -1.12609
    -1.05492
    -1.19727
    -1.41078
    -1.29216
    -1.05492
    -0.91258
    -1.05492
    -1.17354
    -1.22099
    -1.19727
    -1.07865
    -1.00748
    -1.05492
    -1.05492
    -1.12609
    -1.36333
    -1.14982
    -1.10237
    -1.26844
    -1.36333
    -1.07865
    -1.05492
    -1.19727
    -1.29216
    -1.22099
    -0.96003
    -0.86514
    -0.74652
    -0.79397
    -0.65163
    -0.67535
    -0.62790
    -0.58046
    -0.34322
    -0.48556
    -0.43812
    -0.39067
    -0.27205
    -0.43812
    -0.41439
    -0.46184
    -0.36695
    -0.39067
    -0.36695
    -0.39067
    -0.43812
    -0.39067
    -0.50929
    -0.48556
    -0.29578
    -0.36695
    -0.50929
    -0.43812
    -0.43812
     1.50720
     2.95433
    -1.45822
    -1.38705
    -0.86514
    -0.27205
     0.13124
     0.29731
     0.20241
    -0.01110
    -0.24833
    -0.31950
    -0.48556
    -0.65163
    -0.65163
    -0.74652
    -0.58046
    -0.55673
    -0.50929
    -0.36695
    -0.20088
    -0.10599
     0.06007
     0.08380
     0.08380
     0.10752
    -0.03482
     0.06007
     0.17869
     0.06007
    -0.01110
     0.01263
     0.03635
     0.03635
    -0.17716
    -0.31950
    -0.17716
    -0.24833
    -0.46184
    -0.77024
    -0.96003
    -0.91258
    -0.17716
     1.34114
     2.07656
     1.55465
     0.34476
     0.03635
     0.15497
     0.58199
     0.93784
     1.76816
     1.98167
     1.93422
     2.00539
     1.86305
     1.93422
     1.91050
     1.74443
     1.26997
     0.91412
     1.22252
     1.24624
     1.34114
     1.26997
     1.03273
     1.08018
     0.79550
     0.58199
     0.41593
     0.36848
     0.24986
     0.10752
    -0.15344
    -0.20088
    -0.50929
    -0.24833
    -0.22461
    -0.36695
    -0.58046
    -0.43812
     1.34114
     2.17146
     0.70061
    -0.15344
    -0.15344
     0.46337
     0.86667
     1.26997
     1.29369
     1.31741
     1.29369
     1.29369
     1.29369
     1.15135
     0.84295
     0.77178
     0.84295
     1.05646
     1.10390
     1.10390
     0.96156
     1.08018
     1.00901
     1.08018
     0.93784
     0.89039
     0.79550
     0.67688
     0.96156
     0.72433
     0.48710
     0.53454
     0.39220
     0.36848
     0.20241
     0.10752
     0.06007
     0.22614
     0.17869
     0.20241
     0.08380
     0.06007
     0.13124
     0.06007
     0.24986
     0.24986
     0.06007
     0.13124
     0.15497
     0.08380
    -0.03482
    -0.05854
    -0.08227
     0.17869
     0.43965
     0.79550
     0.51082
    -0.77024
    -1.74290
    -0.96003
    -0.22461
     0.01263
    -0.12971
    -0.58046
    -0.72280
    -0.84141
    -0.79397
    -0.96003
    -0.96003
    -1.07865
    -0.91258
    -0.84141
    -0.62790
    -0.53301
    -0.46184
    -0.48556
    -0.34322
     0.01263
    -0.05854
    -0.01110
     0.08380
     0.22614
     0.22614
     0.36848
     0.39220
     0.46337
     0.51082
     0.60571
     0.74805
     0.65316
     0.62944
     0.62944
     0.48710
     0.48710
     0.51082
     0.36848
     0.20241
     0.10752
    -0.01110
     0.03635
     0.01263
     0.01263
    -0.15344
    -0.17716
    -0.22461
    -0.24833
    -0.43812
    -0.48556
    -0.72280
    -0.27205
    -0.15344
    -0.34322
    -0.22461
    -0.39067
    -0.27205
    -0.31950
    -0.15344
     0.01263
    -0.01110
     0.22614
     0.29731
     0.29731
     0.46337
     0.55827
     0.46337
     0.65316
     0.98529
     0.91412
     1.03273
     1.05646
     1.17507
     1.12763
     1.19880
     1.03273
     1.24624
     1.29369
     1.41231
     1.34114
     1.29369
     1.26997
     1.29369
     1.26997
     1.53092
     1.26997
     0.96156
     0.72433
     0.53454
     0.32103
    -0.22461
    -0.74652
    -1.31588
     0.13124
     2.74082
     2.66965
     1.31741
     0.72433
     0.79550
     0.62944
     1.03273
     1.36486
     1.38858
     1.29369
     1.93422
     2.43241
     2.38497
     2.02912
     1.76816
     1.26997
     0.81922
     0.41593
     0.41593
     0.10752
     0.06007
     0.13124
     0.62944
     0.98529
     1.31741
     1.74443
     1.67326
     0.70061
     0.55827
     0.60571
     0.74805
     0.96156
     1.08018
     1.15135
     1.03273
     0.86667
     0.60571
     0.20241
     0.01263
    -0.05854
    -0.29578
    -0.22461
    -0.29578
    -0.29578
    -0.01110
     0.15497
     0.10752
     0.20241
     0.22614
     0.36848
     0.32103
     0.29731
     0.39220
     0.36848
     0.36848
     0.53454
     0.53454
     0.39220
     0.36848
     0.29731
     0.15497
     0.15497
     0.15497
     0.29731
     0.20241
     0.15497
     0.17869
     0.22614
     0.22614
     0.10752
     0.03635
     0.20241
     0.36848
     0.15497
     0.20241
     0.24986
     0.13124
     0.08380
    -0.05854
     0.03635
     0.29731
     0.10752
     0.01263
    -0.03482
    -0.15344
    -0.15344
    -0.36695
    -0.10599
    -0.12971
    -0.05854
    -0.17716
    -0.12971
    -0.20088
    -0.08227
    -0.12971
    -0.08227
    -0.01110
     0.03635
     0.15497
     0.06007
     0.20241
     0.20241
     0.27358
     0.32103
     0.43965
     0.53454
     0.41593
     0.43965
     0.48710
     0.39220
     0.46337
     0.58199
     0.58199
     0.60571
     0.65316
     0.62944
     0.51082
     0.60571
     0.48710
     0.39220
     0.51082
     0.51082
     0.43965
     0.58199
     0.55827
     0.60571
     0.51082
     0.48710
     0.55827
     0.70061
     0.70061
     0.74805
     0.70061
     0.84295
     0.98529
     0.77178
     1.08018
     1.05646
     1.03273
     1.03273
     1.10390
     1.00901
     0.96156
     1.05646
     0.93784
     1.10390
     1.10390
     1.08018
     1.00901
     1.05646
     1.00901
     0.89039
     0.86667
     1.00901
     0.93784
     0.77178
     0.70061
     0.72433
     0.55827
     0.53454
     0.17869
     0.46337
     0.20241
     0.20241
     0.03635
     0.10752
    -0.17716
    -0.36695
    -0.53301
    -0.41439
    -0.36695
    -0.34322
    -0.48556
    -0.62790
    -0.65163
    -0.79397
    -0.81769
    -0.74652
    -0.77024
    -0.74652
    -0.81769
    -0.91258
    -0.93631
    -0.91258
    -0.96003
    -0.88886
    -0.77024
    -0.88886
    -0.81769
    -0.88886
    -0.86514
    -0.98375
    -0.98375
    -0.88886
    -0.91258
    -0.79397
    -0.81769
    -0.81769
    -0.81769
    -0.81769
    -0.96003
    -0.74652
    -0.58046
    -0.65163
    -0.67535
    -0.55673
    -0.50929
    -0.58046
    -0.58046
    -0.58046
    -0.46184
    -0.69907
    -0.67535
    -0.74652
    -0.77024
    -0.67535
    -0.46184
    -0.34322
    -0.15344
    -0.05854
    -0.20088
    -0.34322
    -0.27205
    -0.17716
    -0.22461
    -0.12971
     0.03635
     0.06007
     0.03635
     0.03635
    -0.08227
    -0.17716
    -0.29578
    -0.41439
    -0.39067
    -0.50929
    -0.72280
    -0.74652
    -0.79397
    -0.77024
    -0.96003
    -0.96003
    -0.98375
    -0.88886
    -0.79397
    -0.93631
    -0.84141
    -0.93631
    -1.03120
    -1.17354
    -0.91258
    -0.81769
    -1.07865
    -0.98375
    -0.58046
    -0.24833
    -0.58046
    -0.81769
    -0.84141
    -0.60418
    -0.36695
    -0.53301
    -0.29578
    -0.31950
    -0.34322
    -0.36695
    -0.29578
    -0.20088
    -0.34322
    -0.36695
    -0.48556
    -0.43812
    -0.43812
    -0.53301
    -0.55673
    -0.48556
    -0.36695
    -0.39067
    -0.43812
    -0.36695
    -0.41439
    -0.43812
    -0.39067
    -0.17716
    -0.22461
    -0.31950
    -0.22461
    -0.10599
    -0.08227
    -0.29578
    -0.27205
    -0.15344
     0.01263
     0.20241
     0.13124
     0.13124
    -0.10599
    -0.15344
    -0.17716
    -0.17716
    -0.08227
    -0.17716
    -0.43812
    -0.27205
    -0.34322
    -0.50929
    -0.60418
    -0.77024
    -0.74652
    -0.72280
    -0.79397
    -0.84141
    -0.88886
    -1.10237
    -1.29216
    -1.03120
    -0.86514
    -0.93631
    -0.86514
    -0.81769
    -0.81769
    -0.84141
    -0.79397
    -0.88886
    -0.77024
    -0.58046
    -0.62790
    -0.67535
    -0.74652
    -0.55673
    -0.72280
    -0.67535
    -0.36695
    -0.41439
    -0.53301
    -0.48556
    -0.55673
    -0.39067
    -0.29578
    -0.22461
    -0.22461
    -0.24833
    -0.15344
    -0.15344
    -0.12971
    -0.29578
    -0.20088
    -0.17716
    -0.01110
    -0.12971
    -0.20088
    -0.10599
    -0.24833
    -0.12971
    -0.24833
    -0.36695
    -0.15344
     0.01263
     0.06007
     0.20241
     0.15497
    -0.01110
     0.01263
    -0.10599
     0.01263
    -0.03482
    -0.12971
    -0.03482
    -0.03482
    -0.08227
    -0.12971
    -0.27205
    -0.34322
    -0.36695
    -0.34322
    -0.46184
    -0.53301
    -0.58046
    -0.58046
    -0.65163
    -0.41439
    -0.20088
    -0.36695
    -0.31950
    -0.22461
    -0.22461
    -0.22461
    -0.27205
    -0.15344
    -0.27205
    -0.17716
    -0.12971
    -0.17716
    -0.17716
    -0.27205
    -0.36695
    -0.17716
    -0.05854
    -0.20088
    -0.34322
    -0.34322
    -0.34322
    -0.31950
    -0.55673
    -0.55673
    -0.41439
    -0.36695
    -0.08227
     0.29731
     0.96156
     1.36486
     1.17507
     1.12763
     1.50720
     1.64954
     1.91050
     2.36124
     2.47986
     2.74082
     2.45614
     2.47986
     2.64592
     2.66965
     2.52731
     2.38497
     1.81561
     1.26997
     1.10390
     0.93784
     1.12763
     1.17507
     1.17507
     0.93784
     0.86667
     0.53454
     0.41593
     0.32103
     0.15497
     0.39220
     0.65316
     0.65316
     0.51082
     0.32103
     0.34476
     0.13124
     0.13124
     0.29731
     0.10752
     0.06007
     0.08380
     0.08380
    -0.01110
     0.10752
     0.01263
     0.10752
     0.08380
     0.13124
     0.08380
     0.13124
    -0.08227
    -0.20088
    -0.22461
     0.08380
    -0.03482
    -0.15344
    -0.08227
    -0.31950
    -0.24833
    -0.27205
    -0.29578
    -0.46184
    -0.55673
    -0.55673
    -0.65163
    -0.58046
    -0.53301
    -0.62790
    -0.67535
    -0.39067
    -0.41439
    -0.53301
    -0.65163
    -0.77024
    -0.84141
    -0.58046
    -0.41439
    -0.34322
    -0.17716
    -0.03482
    -0.03482
    -0.08227
     0.08380
    -0.03482
    -0.05854
     0.08380
     0.20241
     0.20241
     0.39220
     0.43965
     0.53454
     0.39220
     0.46337
     0.46337
     0.46337
     0.43965
     0.48710
     0.46337
     0.48710
     0.43965
     0.34476
     0.39220
     0.41593
     0.51082
     0.34476
     0.39220
     0.46337
     0.29731
     0.29731
     0.34476
     0.27358
     0.39220
     0.34476
     0.39220
     0.32103
     0.29731
     0.29731
     0.20241
     0.51082
     0.36848
     0.36848
     0.20241
     0.29731
     0.20241
     0.27358
     0.24986
     0.27358
     0.08380
     0.15497
     0.13124
     0.08380
     0.06007
    -0.12971
    -0.36695
    -0.31950
    -0.10599
    -0.22461
     0.10752
     0.17869
     0.24986
     0.46337
     0.48710
     0.65316
     0.67688
     0.74805
     1.00901
     1.08018
     1.05646
     1.00901
     0.72433
     0.67688
     0.67688
     0.67688
     0.51082
     0.20241
    -0.01110
    -0.58046
    -0.79397
    -1.10237
    -0.98375
    -1.36333
    -1.74290
    -2.59694
    -3.21375
    -3.04769
    -0.27205
     2.14773
     1.26997
    -0.29578
    -1.79035
    -1.81407
    -0.67535
     0.67688
     1.19880
     1.26997
     1.22252
     1.08018
     1.15135
     1.17507
     1.76816
     2.36124
     2.59848
     2.71709
     2.19518
     0.60571
     0.29731
     0.84295
     1.22252
     1.45975
     1.55465
     1.67326
     1.57837
     1.41231
     1.19880
     0.72433
     0.46337
     0.24986
    -0.01110
    -0.08227
     0.41593
     0.72433
     0.65316
     0.74805
     0.65316
     0.74805
     0.72433
     0.70061
     0.74805
     0.79550
     0.79550
     0.72433
     0.65316
     0.51082
     0.58199
     0.29731
     0.32103
     0.43965
     0.17869
     0.22614
     0.15497
     0.10752
     0.01263
     0.01263
    -0.05854
    -0.05854
    -0.03482
    -0.01110
     0.06007
    -0.12971
    -0.03482
    -0.01110
    -0.05854
     0.06007
     0.08380
     0.06007
     0.08380
     0.10752
     0.08380
     0.08380
    -0.01110
     0.10752
     0.13124
     0.20241
     0.01263
     0.20241
     0.15497
     0.15497
    -0.05854
     0.20241
     0.15497
     0.06007
     0.22614
     0.20241
     0.20241
     0.15497
    -0.05854
     0.20241
     0.24986
     0.17869
     0.15497
     0.15497
     0.10752
     0.10752
     0.03635
     0.13124
     0.29731
     0.13124
     0.15497
     0.20241
     0.13124
     0.20241
     0.08380
     0.15497
     0.20241
     0.29731
     0.10752
     0.08380
     0.13124
     0.08380
    -0.08227
    -0.08227
     0.15497
     0.13124
     0.15497
     0.15497
     0.03635
     0.24986
     0.27358
     0.32103
     0.55827
     0.65316
     0.89039
     0.96156
     1.03273
     1.03273
     1.12763
     0.96156
     1.19880
     1.34114
     1.26997
     1.19880
     1.19880
     1.17507
     1.10390
     1.03273
     0.91412
     0.89039
     0.81922
     0.74805
     0.72433
     0.58199
     0.51082
     0.41593
     0.53454
     0.39220
     0.27358
     0.24986
     0.15497
     0.13124
     0.06007
    -0.01110
    -0.08227
    -0.08227
    -0.12971
    -0.15344
    -0.22461
    -0.22461
    -0.31950
    -0.48556
    -0.31950
    -0.36695
    -0.53301
    -0.62790
    -0.79397
    -0.86514
    -0.74652
    -1.03120
    -0.98375
    -1.07865
    -0.96003
    -1.19727
    -1.31588
    -1.62429
    -1.57684
    -1.64801
    -1.67173
    -1.41078
    -0.81769
     0.29731
     1.43603
     1.64954
     1.64954
     0.79550
     0.08380
     0.15497
     0.46337
     1.08018
     1.43603
     1.55465
     1.43603
     1.03273
     0.51082
     0.08380
    -0.50929
    -0.91258
    -1.07865
    -1.50567
    -1.31588
    -1.19727
    -0.81769
    -1.00748
    -1.31588
    -1.45822
    -1.07865
    -0.65163
    -0.53301
    -0.34322
    -0.43812
    -0.31950
    -0.34322
    -0.43812
    -0.53301
    -0.48556
    -0.39067
    -0.41439
    -0.48556
    -0.58046
    -0.41439
    -0.43812
    -0.36695
    -0.31950
    -0.27205
    -0.20088
    -0.22461
    -0.10599
     0.24986
     0.08380
     0.20241
     0.34476
     0.41593
     0.58199
     0.79550
     0.84295
     0.84295
     0.74805
     0.62944
     0.39220
     0.46337
     0.46337
     0.27358
     0.24986
     0.22614
     0.13124
    -0.34322
    -0.31950
    -0.24833
    -0.29578
    -0.39067
    -0.53301
    -0.58046
    -0.43812
    -0.53301
    -0.53301
    -0.53301
    -0.43812
    -0.53301
    -0.41439
    -0.31950
    -0.39067
    -0.65163
    -0.39067
    -0.34322
    -0.34322
    -0.48556
    -0.46184
    -0.31950
    -0.46184
    -0.31950
    -0.27205
    -0.29578
    -0.22461
    -0.20088
    -0.29578
    -0.05854
     0.01263
    -0.17716
    -0.17716
    -0.10599
    -0.08227
    -0.08227
    -0.17716
    -0.12971
    -0.12971
    -0.05854
    -0.01110
    -0.15344
    -0.05854
    -0.22461
    -0.29578
    -0.05854
    -0.08227
    -0.08227
    -0.29578
    -0.20088
    -0.01110
    -0.03482
    -0.08227
    -0.08227
    -0.03482
     0.10752
     0.20241
     0.22614
     0.13124
     0.15497
     0.15497
     0.15497
     0.43965
     0.34476
     0.32103
     0.32103
     0.20241
     0.29731
     0.13124
     0.03635
    -0.12971
    -0.12971
    -0.29578
    -0.08227
    -0.15344
    -0.01110
     0.36848
     0.39220
     0.41593
     0.41593
     0.41593
     0.72433
     1.53092
     2.10029
     1.76816
     1.45975
     1.60209
     1.48348
     1.50720
     1.41231
     1.62582
     1.48348
     1.24624
     0.72433
     0.77178
     0.53454
     0.10752
    -0.36695
    -0.67535
    -0.81769
    -1.74290
    -2.16992
    -2.31226
    -1.36333
     0.89039
     1.43603
     2.71709
     2.95433
     1.34114
    -0.62790
    -0.69907
     0.79550
     1.93422
     2.36124
     2.95433
     3.00177
     2.64592
     2.02912
     1.31741
     0.55827
    -0.15344
    -0.53301
    -0.77024
    -1.05492
    -1.14982
    -1.19727
    -1.36333
    -1.31588
    -1.98014
    -1.95641
    -1.71918
    -1.26844
    -1.26844
    -1.14982
    -1.17354
    -1.12609
    -0.88886
    -0.74652
    -0.39067
    -0.39067
    -0.17716
    -0.12971
    -0.22461
     0.15497
     0.08380
     0.06007
     0.10752
     0.15497
     0.13124
     0.15497
     0.13124
     0.29731
     0.20241
     0.27358
     0.46337
     0.51082
     0.58199
     0.41593
     0.32103
     0.55827
     0.96156
     1.26997
     1.22252
     1.08018
     1.15135
     1.19880
     1.10390
     1.24624
     1.36486
     1.53092
     1.86305
     2.10029
     2.21890
     2.17146
     2.00539
     1.91050
     2.02912
     1.91050
     1.93422
     2.07656
     1.98167
     1.91050
     1.81561
     1.62582
     1.38858
     1.36486
     1.12763
     1.10390
     0.89039
     0.55827
     0.46337
     0.27358
     0.39220
     0.43965
     0.24986
    -0.03482
    -0.08227
    -0.10599
    -0.36695
    -0.67535
    -0.69907
    -0.72280
    -0.93631
    -1.07865
    -1.17354
    -1.22099
    -1.45822
    -1.48195
    -1.19727
    -1.17354
    -1.29216
    -1.19727
    -1.31588
    -1.12609
    -1.10237
    -1.14982
    -1.12609
    -0.81769
    -0.86514
    -0.79397
    -0.74652
    -0.91258
    -0.93631
    -0.93631
    -0.84141
    -0.72280
    -0.93631
    -1.14982
    -1.69546
    -2.19365
    -2.07503
    -0.86514
     0.41593
     0.89039
     0.55827
     0.24986
     0.53454
     0.65316
     1.05646
     1.26997
     1.62582
     2.05284
     2.21890
     2.43241
     2.66965
     2.29007
     2.17146
     1.98167
     1.76816
     1.55465
     1.22252
     0.91412
     0.79550
     0.51082
     0.36848
     0.27358
    -0.08227
    -0.03482
    -0.05854
    -0.03482
    -0.24833
    -0.29578
    -0.36695
    -0.20088
     0.22614
     0.34476
     0.48710
     0.43965
     0.34476
     0.51082
     0.55827
     0.67688
     0.74805
     0.93784
     1.15135
     1.08018
     1.15135
     0.89039
     0.98529
     0.89039
     0.79550
     0.81922
     0.74805
     0.62944
     0.51082
     0.39220
     0.43965
     0.41593
     0.32103
     0.24986
     0.36848
     0.36848
     0.36848
     0.43965
     0.39220
     0.41593
     0.32103
     0.46337
     0.53454
     0.43965
     0.46337
     0.32103
     0.43965
     0.20241
     0.24986
     0.13124
     0.22614
     0.03635
     0.01263
    -0.10599
    -0.05854
    -0.12971
    -0.20088
    -0.17716
    -0.15344
    -0.08227
    -0.12971
    -0.17716
    -0.12971
     0.01263
     0.13124
    -0.12971
     0.06007
     0.10752
    -0.08227
     0.20241
    -0.01110
    -0.03482
    -0.12971
    -0.17716
    -0.29578
    -0.12971
    -0.17716
    -0.31950
    -0.22461
    -0.24833
    -0.36695
    -0.34322
    -0.43812
    -0.27205
    -0.22461
    -0.39067
    -0.20088
    -0.17716
    -0.24833
    -0.10599
    -0.24833
    -0.01110
     0.13124
     0.10752
     0.03635
    -0.01110
     0.15497
    -0.01110
    -0.12971
     0.13124
     0.08380
     0.01263
    -0.08227
    -0.10599
    -0.15344
    -0.27205
    -0.31950
    -0.22461
    -0.31950
    -0.24833
    -0.34322
    -0.36695
    -0.46184
    -0.48556
    -0.58046
    -0.53301
    -0.36695
    -0.53301
    -0.50929
    -0.55673
    -0.60418
    -0.60418
    -0.55673
    -0.53301
    -0.58046
    -0.41439
    -0.48556
    -0.58046
    -0.48556
    -0.46184
    -0.58046
    -0.36695
    -0.29578
    -0.39067
    -0.41439
    -0.31950
    -0.31950
    -0.39067
    -0.55673
    -0.53301
    -0.46184
    -0.43812
    -0.43812
    -0.53301
    -0.53301
    -0.55673
    -0.74652
    -0.69907
    -0.53301
    -0.65163
    -0.77024
    -0.55673
    -0.46184
    -0.43812
    -0.34322
    -0.17716
     0.13124
     0.24986
     0.41593
     0.39220
     0.32103
     0.22614
     0.24986
     0.36848
     0.62944
     0.67688
     0.65316
     0.48710
     0.39220
     0.29731
     0.06007
    -0.15344
    -0.22461
    -0.29578
    -0.24833
    -0.39067
    -0.46184
    -0.53301
    -0.67535
    -0.77024
    -0.50929
    -0.43812
    -0.62790
    -0.50929
    -0.55673
    -0.46184
    -0.36695
    -0.53301
    -0.36695
    -0.27205
    -0.22461
    -0.12971
    -0.03482
     0.03635
     0.10752
     0.10752
     0.22614
     0.27358
     0.32103
     0.41593
     0.43965
     0.48710
     0.43965
     0.29731
     0.22614
     0.46337
     0.53454
     0.43965
     0.39220
     0.27358
     0.29731
     0.13124
     0.24986
     0.34476
     0.15497
     0.03635
     0.13124
     0.15497
     0.17869
     0.17869
     0.06007
     0.13124
     0.27358
     0.20241
     0.20241
     0.15497
     0.10752
     0.13124
     0.10752
     0.24986
     0.29731
     0.03635
     0.08380
     0.22614
     0.06007
     0.15497
     0.13124
     0.17869
     0.03635
     0.15497
     0.13124
     0.10752
     0.03635
     0.01263
    -0.01110
     0.13124
     0.24986
    -0.03482
     0.03635
    -0.01110
     0.01263
    -0.08227
    -0.08227
    -0.08227
    -0.17716
    -0.12971
    -0.15344
    -0.10599
    -0.17716
    -0.27205
    -0.43812
    -0.27205
    -0.24833
    -0.31950
    -0.43812
    -0.31950
    -0.27205
    -0.36695
    -0.41439
    -0.27205
    -0.29578
    -0.31950
    -0.31950
    -0.27205
    -0.27205
    -0.24833
    -0.36695
    -0.29578
    -0.17716
    -0.22461
    -0.08227
    -0.01110
     0.01263
     0.08380
     0.06007
    -0.12971
     0.08380
     0.15497
     0.32103
     0.22614
     0.20241
     0.24986
     0.20241
     0.06007
     0.29731
     0.32103
     0.15497
     0.15497
     0.20241
     0.15497
     0.32103
     0.13124
     0.17869
     0.24986
     0.39220
     0.36848
     0.34476
     0.32103
     0.32103
     0.17869
     0.39220
     0.53454
     0.41593
     0.34476
     0.43965
     0.46337
     0.46337
     0.51082
     0.39220
     0.36848
     0.41593
     0.39220
     0.39220
     0.46337
     0.41593
     0.15497
     0.20241
     0.43965
     0.27358
     0.24986
     0.22614
     0.06007
     0.06007
     0.10752
    -0.03482
     0.03635
    -0.08227
    -0.34322
    -0.12971
    -0.12971
    -0.17716
    -0.36695
    -0.34322
     0.08380
     0.10752
    -0.10599
    -0.05854
     0.06007
     0.08380
     0.13124
     0.08380
     0.15497
     0.32103
     0.32103
     0.39220
     0.39220
     0.34476
     0.27358
     0.13124
     0.29731
     0.32103
     0.10752
     0.13124
     0.01263
     0.06007
     0.01263
    -0.03482
    -0.24833
    -0.22461
     0.10752
    -0.01110
     0.08380
     0.10752
     0.10752
     0.10752
     0.20241
     0.43965
     0.43965
     0.29731
     0.43965
     0.46337
     0.53454
     0.60571
     0.62944
     0.62944
     0.53454
     0.55827
     0.46337
     0.51082
     0.36848
     0.13124
     0.10752
     0.39220
     0.36848
     0.15497
    -0.03482
     0.08380
     0.15497
     0.08380
     0.03635
     0.03635
    -0.03482
     0.03635
     0.08380
     0.08380
    -0.01110
    -0.12971
    -0.17716
     0.08380
     0.13124
     0.13124
     0.20241
     0.10752
     0.08380
     0.08380
     0.06007
     0.20241
     0.15497
     0.24986
     0.27358
     0.24986
     0.36848
     0.39220
     0.24986
     0.39220
     0.48710
     0.41593
     0.41593
     0.43965
     0.43965
     0.43965
     0.34476
     0.34476
     0.43965
     0.43965
     0.27358
     0.29731
     0.32103
     0.24986
     0.01263
     0.10752
     0.24986
     0.15497
     0.20241
     0.17869
     0.20241
     0.15497
     0.20241
     0.10752
     0.20241
     0.13124
     0.17869
     0.24986
     0.29731
     0.20241
     0.17869
     0.15497
     0.39220
     0.36848
     0.27358
     0.29731
     0.32103
     0.46337
     0.53454
     0.62944
     0.48710
     0.48710
     0.62944
     0.62944
     0.65316
     0.74805
     0.65316
     0.36848
     0.46337
     0.53454
     0.43965
     0.51082
     0.46337
     0.46337
     0.51082
     0.46337
     0.58199
     0.46337
     0.60571
     0.67688
     0.29731
     0.43965
     0.72433
     0.39220
     0.41593
     0.55827
     0.39220
     0.41593
     0.29731
     0.06007
    -0.20088
    -0.08227
    -0.39067
    -0.27205
    -0.31950
    -0.48556
    -0.77024
    -0.77024
    -1.00748
    -1.03120
    -1.14982
    -0.98375
    -1.22099
    -1.14982
    -1.07865
    -1.05492
    -0.91258
    -0.93631
    -0.79397
     0.10752
     0.46337
     0.06007
     0.01263
     0.08380
     0.22614
     0.46337
     0.81922
     1.26997
     1.53092
     1.34114
     1.45975
     1.50720
     1.45975
     1.12763
     0.81922
     0.91412
     1.03273
     1.05646
     1.17507
     1.31741
     1.10390
     1.10390
     1.29369
     1.26997
     1.03273
     0.41593
    -0.03482
    -0.67535
    -2.14620
    -1.07865
     2.43241
     3.80837
     5.11316
     2.62220
     0.08380
    -1.88524
    -1.57684
    -0.50929
     0.53454
     1.36486
     2.12401
     1.55465
     0.51082
    -0.34322
    -0.77024
    -1.03120
    -1.14982
    -1.10237
    -1.10237
    -0.96003
    -0.86514
    -0.67535
    -0.55673
    -0.39067
    -0.27205
     0.03635
     0.17869
     0.53454
     0.67688
     0.72433
     0.67688
     0.55827
     0.58199
     0.48710
     0.62944
     0.74805
     0.81922
     0.53454
     0.13124
    -0.39067
    -0.69907
    -0.39067
    -0.12971
     0.13124
    -0.05854
    -0.10599
    -0.34322
    -0.43812
    -0.65163
    -0.65163
    -1.36333
    -0.50929
     0.20241
     0.03635
    -0.10599
    -0.17716
     0.01263
    -0.05854
     0.20241
     0.39220
     0.24986
     0.32103
     0.41593
     0.65316
     0.65316
     0.60571
     0.60571
     0.72433
     0.81922
     0.67688
     0.60571
     0.72433
     0.70061
     0.43965
     0.62944
     0.70061
     0.58199
     0.39220
     0.29731
     0.29731
     0.15497
    -0.01110
    -0.15344
    -0.29578
    -0.24833
    -0.58046
    -0.60418
    -0.69907
    -1.00748
    -1.71918
    -2.69184
    -3.14258
    -3.21375
    -2.85790
    -2.59694
    -3.00024
    -3.73567
    -3.94918
    -3.75939
    -3.47471
    -3.00024
    -3.14258
    -3.42726
    -3.73567
    -3.78311
    -3.37982
    -3.00024
    -2.52577
    -2.50205
    -2.57322
    -2.47833
    -2.78673
    -2.90535
    -3.00024
    -3.14258
    -3.02397
    -3.02397
    -3.16631
    -3.23748
    -3.42726
    -3.56960
    -3.49843
    -3.47471
    -3.56960
    -3.61705
    -3.68822
    -3.78311
    -3.90173
    -3.90173
    -4.04407
    -4.18641
    -4.42365
    -4.44737
    -4.35248
    -4.51854
    -4.80322
    -4.87439
    -4.99301
    -5.01673
    -5.04045
    -4.87439
    -4.94556
    -5.15907
    -5.37258
    -5.44375
    -5.44375
    -5.27769
    -5.27769
    -5.25396
    -5.18279
    -5.13535
    -5.15907
    -5.01673
    -4.80322
    -4.56599
    -4.49482
    -3.94918
    -3.61705
    -3.54588
    -3.30865
    -3.14258
    -2.97652
    -2.76301
    -2.52577
    -2.31226
    -2.07503
    -2.05131
    -2.09875
    -2.02758
    -1.93269
    -1.95641
    -2.16992
    -2.14620
    -2.21737
    -2.52577
    -2.50205
    -2.40716
    -2.59694
    -2.92907
    -3.07141
    -2.78673
    -2.69184
    -2.76301
    -2.81046
    -2.62067
    -2.64439
    -2.52577
    -2.52577
    -2.35971
    -2.09875
    -2.16992
    -2.28854
    -2.19365
    -2.47833
    -2.16992
    -1.31588
    -0.91258
    -0.77024
    -0.81769
    -0.79397
    -0.88886
    -1.00748
    -0.91258
    -0.79397
    -0.69907
    -0.29578
    -0.29578
    -0.24833
    -0.12971
    -0.12971
    -0.43812
    -0.43812
    -0.62790
    -0.72280
    -0.77024
    -0.62790
    -0.62790
    -0.79397
    -0.88886
    -0.79397
    -0.84141
    -0.55673
    -0.55673
    -0.50929
    -0.62790
    -0.62790
    -0.58046
    -0.43812
    -0.60418
    -0.74652
    -0.65163
    -0.65163
    -0.74652
    -0.58046
    -0.79397
    -0.72280
    -0.98375
    -0.72280
    -0.67535
    -0.69907
    -0.79397
    -0.93631
    -0.88886
    -0.88886
    -0.88886
    -0.88886
    -0.72280
    -0.86514
    -0.79397
    -0.86514
    -0.55673
    -0.69907
    -0.84141
    -0.84141
    -0.60418
    -0.65163
    -0.72280
    -0.79397
    -0.77024
    -0.72280
    -0.86514
    -0.81769
    -0.72280
    -0.69907
    -0.77024
    -0.91258
    -0.86514
    -0.93631
    -0.96003
    -0.74652
    -0.67535
    -0.72280
    -0.79397
    -0.77024
    -0.65163
    -0.58046
    -0.48556
    -0.58046
    -0.50929
    -0.31950
    -0.17716
    -0.22461
    -0.08227
    -0.24833
    -0.15344
    -0.03482
     0.15497
     0.17869
    -0.08227
     0.08380
    -0.05854
    -0.05854
     0.01263
     0.08380
     0.01263
    -0.08227
    -0.10599
     0.10752
     0.13124
    -0.05854
    -0.05854
    -0.27205
    -0.01110
     0.17869
    -0.01110
     0.06007
     0.01263
    -0.03482
     0.22614
     0.15497
     0.20241
     0.22614
     0.29731
     0.29731
     0.39220
     0.24986
     0.34476
     0.32103
     0.36848
     0.55827
     0.65316
     0.79550
     0.60571
     0.43965
     0.62944
     0.51082
     0.53454
     0.58199
     0.74805
     0.62944
     0.62944
     0.51082
     0.60571
     0.46337
     0.41593
     0.43965
     0.41593
     0.22614
     0.34476
     0.20241
     0.27358
     0.13124
     0.10752
    -0.01110
     0.06007
     0.10752
    -0.03482
     0.01263
    -0.05854
    -0.03482
    -0.27205
    -0.08227
     0.06007
    -0.22461
    -0.17716
    -0.24833
    -0.22461
    -0.17716
    -0.22461
    -0.29578
    -0.20088
    -0.17716
    -0.27205
    -0.24833
    -0.22461
    -0.24833
    -0.46184
    -0.17716
    -0.01110
     0.03635
    -0.01110
    -0.10599
     0.13124
    -0.08227
     0.08380
     0.15497
     0.22614
     0.15497
     0.34476
     0.41593
     0.36848
     0.41593
     0.29731
     0.22614
     0.43965
     0.41593
     0.55827
     0.81922
     0.79550
     0.74805
     0.72433
     0.98529
     0.86667
     0.98529
     0.98529
     1.03273
     1.17507
     1.15135
     1.08018
     1.05646
     1.03273
     1.00901
     1.12763
     1.05646
     1.00901
     1.00901
     0.89039
     0.77178
     0.84295
     0.81922
     0.89039
     0.79550
     0.74805
     0.70061
     0.72433
     0.70061
     0.67688
     0.72433
     0.46337
     0.46337
     0.41593
     0.46337
     0.41593
     0.29731
     0.24986
     0.36848
     0.39220
     0.36848
     0.32103
     0.10752
     0.24986
     0.13124
     0.20241
     0.41593
     0.32103
     0.29731
     0.29731
     0.34476
     0.46337
     0.22614
     0.29731
     0.24986
     0.32103
     0.24986
     0.43965
     0.39220
     0.46337
     0.34476
     0.24986
     0.51082
     0.48710
     0.39220
     0.36848
     0.39220
     0.48710
     0.41593
     0.27358
     0.48710
     0.39220
     0.36848
     0.34476
     0.36848
     0.43965
     0.34476
     0.15497
     0.41593
     0.43965
     0.41593
     0.41593
     0.46337
     0.43965
     0.27358
     0.46337
     0.55827
     0.53454
     0.53454
     0.48710
     0.48710
     0.55827
     0.65316
     0.53454
     0.60571
     0.70061
     0.67688
     0.74805
     0.84295
     0.81922
     0.67688
     0.65316
     0.74805
     0.84295
     0.74805
     0.86667
     0.62944
     0.74805
     0.74805
     0.77178
     0.65316
     0.79550
     0.72433
     0.60571
     0.62944
     0.65316
     0.60571
     0.67688
     0.55827
     0.58199
     0.74805
     0.79550
     0.60571
     0.62944
     0.55827
     0.65316
     0.51082
     0.67688
     0.65316
     0.60571
     0.46337
     0.51082
     0.48710
     0.46337
     0.46337
     0.48710
     0.62944
     0.55827
     0.53454
     0.60571
     0.65316
     0.65316
     0.51082
     0.77178
     0.86667
     0.81922
     0.84295
     0.65316
     0.86667
     0.84295
     0.91412
     0.84295
     0.89039
     0.70061
     0.39220
     0.43965
     0.74805
     1.10390
     0.96156
     0.89039
     0.74805
     0.72433
     0.79550
     0.86667
     0.89039
     0.84295
     0.91412
     0.98529
     1.17507
     1.05646
     0.81922
     0.13124
    -0.39067
    -0.84141
    -0.91258
    -0.36695
     0.15497
     0.32103
     0.06007
    -0.39067
    -1.14982
    -1.93269
    -1.74290
    -1.74290
    -1.76663
    -0.29578
     1.60209
     2.17146
     0.86667
     0.55827
     1.41231
     2.00539
     2.19518
     2.00539
     1.55465
     1.67326
     1.64954
     1.64954
     0.96156
     0.13124
     0.06007
     1.93422
     3.04922
     1.83933
     0.08380
    -0.91258
    -1.03120
    -0.84141
    -0.12971
     0.36848
     0.67688
     0.96156
     1.03273
     1.38858
     1.50720
     1.38858
     1.29369
     1.26997
     1.05646
     0.79550
     0.91412
     0.84295
     0.96156
     0.89039
     0.86667
     0.91412
     0.96156
     0.79550
     0.77178
     0.77178
     0.74805
     0.65316
     0.60571
     0.79550
     0.79550
     0.86667
     1.00901
     0.98529
     1.12763
     0.98529
     0.98529
     1.19880
     1.05646
     0.98529
     1.12763
     1.12763
     1.19880
     1.05646
     0.96156
     1.15135
     1.15135
     1.15135
     1.08018
     1.03273
     0.93784
     1.00901
     0.98529
     1.10390
     1.08018
     0.89039
     0.98529
     1.10390
     1.00901
     0.81922
     0.84295
     0.72433
     0.86667
     0.77178
     0.98529
     0.79550
     0.67688
     0.72433
     0.62944
     0.79550
     0.89039
     0.58199
     0.55827
     0.55827
     0.62944
     0.60571
     0.55827
     0.48710
     0.43965
     0.55827
     0.62944
     0.53454
     0.51082
     0.36848
     0.20241
     0.20241
     0.48710
     0.41593
     0.34476
     0.10752
     0.13124
     0.24986
     0.29731
     0.08380
     0.06007
     0.20241
     0.06007
     0.22614
     0.13124
     0.10752
     0.08380
     0.22614
     0.55827
     0.62944
     0.60571
     0.58199
     0.67688
     0.65316
     0.91412
     0.74805
     0.84295
     0.89039
     0.96156
     0.81922
     0.22614
     0.08380
    -0.34322
    -0.74652
    -0.69907
    -0.74652
    -0.88886
    -1.19727
    -1.31588
    -1.50567
    -1.55312
    -1.71918
    -1.67173
    -1.33961
    -0.96003
    -0.53301
    -0.34322
     0.17869
     0.39220
     0.15497
     0.10752
     0.20241
     0.17869
     0.22614
     0.27358
     0.06007
    -0.50929
    -1.05492
    -1.41078
    -1.93269
    -2.57322
    -2.16992
    -1.67173
    -1.60056
    -2.19365
    -2.31226
    -2.21737
    -2.33599
    -2.52577
    -1.93269
    -1.41078
    -1.07865
    -0.81769
    -0.67535
    -0.50929
    -0.08227
     0.60571
     1.81561
     2.90688
     3.26273
     1.74443
    -0.20088
    -0.93631
    -0.58046
     0.93784
     0.86667
     0.89039
     3.09667
     4.21167
     2.69337
     0.53454
    -0.98375
    -1.03120
    -0.55673
    -0.24833
     0.15497
     0.51082
     0.70061
     0.29731
     0.43965
     0.34476
     0.15497
    -0.03482
    -0.17716
    -0.17716
    -0.17716
    -0.08227
     0.06007
     0.32103
     0.36848
     0.46337
     0.79550
     0.96156
     1.22252
     1.10390
     1.08018
     1.19880
     1.26997
     1.31741
     1.34114
     1.38858
     1.45975
     1.36486
     1.38858
     1.38858
     1.29369
     1.38858
     1.19880
     0.98529
     1.03273
     0.74805
     0.72433
     1.00901
     0.81922
     0.74805
     0.60571
     0.65316
     0.65316
     0.55827
     0.48710
     0.34476
     0.41593
     0.46337
     0.48710
     0.51082
     0.29731
     0.39220
     0.08380
     0.36848
     0.39220
     0.46337
     0.43965
     0.48710
     0.41593
     0.46337
     0.39220
     0.24986
     0.27358
     0.29731
     0.36848
     0.55827
     0.48710
     0.32103
    -0.01110
     0.01263
     0.03635
     0.08380
     0.06007
    -0.01110
    -0.08227
    -0.15344
    -0.05854
    -0.12971
    -0.20088
    -0.48556
    -0.60418
    -0.34322
     0.10752
     0.62944
     0.72433
     0.60571
     0.60571
     0.60571
     0.79550
     1.00901
     1.15135
     1.19880
     1.29369
     1.43603
     1.43603
     1.38858
     1.31741
     1.22252
     1.08018
     1.00901
     0.84295
     0.62944
     0.65316
     0.43965
     0.34476
     0.17869
     0.13124
     0.06007
    -0.03482
    -0.12971
    -0.15344
    -0.05854
    -0.05854
    -0.17716
    -0.12971
    -0.31950
    -0.50929
    -0.58046
    -0.39067
    -0.34322
    -0.39067
    -0.53301
    -0.48556
    -0.39067
    -0.41439
    -0.43812
    -0.48556
    -0.46184
    -0.17716
    -0.29578
    -0.24833
    -0.17716
    -0.12971
    -0.24833
    -0.22461
     0.08380
     0.01263
     0.01263
    -0.01110
    -0.01110
     0.01263
    -0.01110
    -0.12971
     0.01263
    -0.01110
    -0.12971
    -0.08227
    -0.05854
    -0.03482
    -0.15344
    -0.29578
    -0.08227
    -0.10599
    -0.17716
    -0.17716
    -0.34322
    -0.58046
    -0.60418
    -0.55673
    -0.48556
    -0.62790
    -0.74652
    -0.86514
    -0.96003
    -1.00748
    -1.17354
    -1.12609
    -1.07865
    -1.14982
    -1.12609
    -1.03120
    -1.00748
    -1.14982
    -1.10237
    -1.10237
    -0.96003
    -0.77024
    -0.69907
    -0.88886
    -0.88886
    -1.14982
    -0.84141
    -0.41439
    -0.17716
    -0.12971
    -0.27205
    -0.53301
    -0.58046
    -0.53301
    -0.50929
    -0.46184
    -0.46184
    -0.29578
    -0.29578
    -0.31950
    -0.31950
    -0.48556
    -0.62790
    -0.65163
    -0.74652
    -0.55673
    -0.72280
    -0.62790
    -0.60418
    -0.62790
    -0.43812
    -0.60418
    -0.50929
    -0.48556
    -0.43812
    -0.43812
    -0.36695
    -0.31950
    -0.29578
    -0.31950
    -0.43812
    -0.17716
     0.01263
    -0.10599
    -0.15344
    -0.08227
    -0.22461
    -0.12971
    -0.22461
    -0.15344
    -0.05854
    -0.12971
    -0.12971
    -0.01110
    -0.03482
     0.01263
    -0.29578
    -0.17716
    -0.12971
    -0.22461
    -0.22461
    -0.03482
    -0.10599
    -0.12971
    -0.20088
    -0.15344
    -0.08227
     0.01263
    -0.12971
    -0.15344
    -0.17716
    -0.12971
    -0.17716
    -0.22461
    -0.12971
    -0.31950
    -0.22461
    -0.22461
    -0.20088
    -0.24833
    -0.48556
    -0.60418
    -0.50929
    -0.48556
    -0.50929
    -0.62790
    -0.72280
    -0.62790
    -0.74652
    -0.74652
    -0.43812
    -0.43812
    -0.48556
    -0.12971
    -0.22461
    -0.29578
    -0.29578
    -0.27205
    -0.12971
    -0.05854
     0.03635
     0.20241
     0.08380
    -0.10599
    -0.01110
    -0.12971
     0.08380
    -0.12971
    -0.27205
    -0.12971
    -0.36695
    -0.34322
    -0.22461
    -0.27205
    -0.24833
    -0.29578
    -0.12971
    -0.27205
    -0.22461
    -0.27205
    -0.17716
    -0.29578
    -0.08227
    -0.01110
    -0.01110
     0.13124
    -0.17716
    -0.17716
    -0.27205
    -0.22461
    -0.27205
    -0.17716
    -0.12971
    -0.22461
    -0.22461
    -0.29578
    -0.24833
    -0.34322
    -0.39067
    -0.34322
    -0.36695
    -0.39067
    -0.39067
    -0.24833
    -0.36695
    -0.48556
    -0.31950
    -0.22461
    -0.12971
    -0.08227
    -0.20088
    -0.34322
    -0.27205
    -0.22461
    -0.27205
    -0.01110
    -0.17716
    -0.24833
    -0.17716
    -0.12971
    -0.01110
    -0.12971
    -0.24833
    -0.20088
    -0.08227
    -0.17716
    -0.08227
    -0.08227
    -0.22461
    -0.24833
    -0.24833
     0.01263
    -0.10599
    -0.29578
    -0.31950
    -0.24833
    -0.20088
    -0.17716
    -0.39067
    -0.39067
    -0.29578
    -0.17716
    -0.20088
    -0.10599
    -0.31950
    -0.39067
    -0.36695
    -0.17716
    -0.10599
    -0.12971
    -0.20088
    -0.24833
    -0.24833
    -0.27205
    -0.24833
    -0.20088
    -0.08227
     0.06007
     0.24986
     0.24986
     0.15497
     0.41593
     0.22614
     0.39220
     0.46337
     0.48710
     0.51082
     0.65316
     0.67688
     0.60571
     0.34476
     0.51082
     0.41593
     0.32103
     0.22614
    -0.01110
    -0.17716
    -0.24833
    -0.12971
    -0.53301
    -0.39067
    -0.58046
    -0.72280
    -0.72280
    -0.65163
    -0.62790
    -0.72280
    -0.74652
    -0.72280
    -0.50929
    -0.41439
    -0.53301
    -0.48556
    -0.55673
    -0.48556
    -0.58046
    -0.24833
    -0.12971
    -0.27205
    -0.08227
    -0.12971
     0.03635
    -0.01110
    -0.08227
    -0.17716
     0.01263
     0.03635
     0.13124
     0.20241
     0.10752
     0.01263
    -0.01110
     0.20241
     0.34476
     0.20241
     0.20241
     0.03635
     0.13124
     0.22614
     0.20241
     0.08380
     0.06007
     0.24986
     0.10752
     0.13124
     0.13124
     0.13124
    -0.17716
    -0.03482
    -0.03482
     0.01263
    -0.12971
    -0.03482
    -0.24833
    -0.22461
    -0.03482
    -0.15344
    -0.01110
    -0.03482
     0.01263
     0.15497
     0.46337
     0.48710
     0.51082
     0.34476
     0.46337
     0.60571
     0.81922
     0.91412
     0.98529
     0.79550
     0.62944
     0.70061
     0.62944
     0.65316
     0.60571
     0.46337
     0.32103
     0.13124
     0.20241
    -0.01110
     0.10752
    -0.05854
    -0.08227
    -0.12971
    -0.08227
    -0.01110
    -0.12971
    -0.22461
    -0.22461
    -0.08227
     0.01263
     0.15497
    -0.05854
    -0.03482
    -0.05854
    -0.08227
    -0.01110
     0.10752
     0.06007
     0.06007
     0.03635
     0.27358
     0.20241
     0.24986
     0.03635
     0.08380
     0.32103
     0.41593
     0.46337
     0.46337
     0.32103
     0.22614
     0.20241
     0.55827
     0.60571
     0.34476
     0.39220
     0.39220
     0.22614
     0.22614
     0.20241
     0.20241
     0.24986
     0.15497
     0.13124
     0.13124
     0.20241
     0.03635
    -0.08227
     0.15497
     0.24986
     0.08380
     0.24986
     0.15497
    -0.05854
     0.01263
     0.10752
     0.36848
     0.36848
     0.13124
     0.03635
     0.17869
     0.08380
     0.15497
    -0.05854
    -0.03482
     0.20241
    -0.17716
     0.01263
     0.01263
    -0.01110
    -0.12971
    -0.12971
    -0.12971
    -0.22461
    -0.08227
    -0.20088
    -0.22461
    -0.22461
    -0.24833
    -0.39067
    -0.36695
    -0.36695
    -0.62790
    -0.91258
    -1.19727
    -1.19727
    -0.34322
     0.20241
     0.01263
     0.01263
    -0.17716
    -0.08227
     0.13124
     0.34476
     0.62944
     0.98529
     1.03273
     1.43603
     1.38858
     1.48348
     1.41231
     1.57837
     1.60209
     1.69699
     1.48348
     1.26997
     1.03273
     0.84295
     0.58199
     0.55827
     0.55827
     0.70061
     0.58199
     1.03273
     0.84295
     0.74805
     0.55827
     0.24986
     0.39220
     0.29731
     0.20241
     0.53454
     1.15135
     1.86305
     2.21890
     1.95795
     1.67326
     1.43603
     0.91412
     0.91412
     1.38858
     1.38858
     1.36486
     1.24624
     1.15135
     0.98529
     0.65316
     0.60571
     0.39220
     0.27358
     0.10752
     0.10752
     0.20241
     0.48710
     0.58199
     0.79550
     0.81922
     0.98529
     1.08018
     1.03273
     1.08018
     0.86667
     0.91412
     1.08018
     1.24624
     0.91412
     0.74805
     0.34476
     0.20241
     0.06007
    -0.10599
    -0.31950
    -0.36695
    -0.41439
    -0.67535
    -0.65163
    -0.62790
    -0.74652
    -0.69907
    -0.67535
    -0.62790
    -0.55673
    -0.48556
    -0.36695
    -0.43812
    -0.46184
    -0.46184
    -0.43812
    -0.29578
    -0.10599
    -0.20088
    -0.05854
    -0.01110
     0.10752
     0.20241
     0.22614
     0.22614
     0.20241
     0.24986
     0.32103
     0.48710
     0.43965
     0.55827
     0.41593
     0.55827
     0.55827
     0.81922
     0.70061
     0.60571
     0.62944
     0.48710
     0.55827
     0.60571
     0.51082
     0.60571
     0.41593
     0.41593
     0.32103
     0.51082
     0.41593
     0.29731
     0.36848
     0.32103
     0.46337
     0.39220
     0.58199
     0.51082
     0.39220
     0.46337
     0.74805
     0.86667
     0.74805
     0.65316
     0.65316
     0.77178
     0.74805
     0.72433
     0.81922
     0.79550
     0.60571
     0.77178
     0.65316
     0.65316
     0.62944
     0.48710
     0.41593
     0.32103
     0.65316
     0.53454
     0.13124
     0.06007
     0.01263
    -0.08227
     0.08380
     0.08380
    -0.41439
    -0.53301
    -0.65163
    -0.60418
    -0.77024
    -1.00748
    -1.17354
    -1.03120
    -0.98375
    -0.91258
    -0.96003
    -1.29216
    -1.48195
    -1.71918
    -1.69546
    -1.69546
    -1.67173
    -1.22099
    -0.55673
    -0.22461
    -0.86514
    -1.57684
    -1.86152
    -0.93631
     0.15497
    -0.12971
    -1.74290
    -2.92907
    -1.88524
     1.86305
     7.15337
     7.55666
     5.27922
     2.62220
     1.60209
     2.14773
     3.83209
     4.59124
     4.82848
     4.78103
     4.37773
     4.04560
     3.45252
     2.78826
     2.02912
     1.24624
     0.70061
     0.15497
    -0.03482
    -0.55673
    -0.55673
    -0.43812
    -0.34322
    -0.05854
     0.20241
     0.58199
     0.93784
     1.03273
     0.98529
     0.91412
     1.08018
     1.10390
     1.12763
     1.24624
     1.41231
     1.31741
     1.22252
     1.26997
     1.34114
     1.36486
     1.29369
     1.24624
     1.36486
     1.36486
     1.19880
     1.17507
     0.98529
     0.79550
     0.72433
     0.62944
     0.60571
     0.39220
     0.29731
     0.36848
     0.24986
     0.20241
     0.10752
    -0.01110
    -0.08227
    -0.12971
    -0.05854
    -0.27205
    -0.22461
    -0.22461
    -0.36695
    -0.39067
    -0.20088
    -0.27205
    -0.43812
    -0.46184
    -0.41439
    -0.48556
    -0.39067
    -0.39067
    -0.29578
    -0.36695
    -0.48556
    -0.48556
    -0.74652
    -0.67535
    -0.77024
    -0.84141
    -0.79397
    -0.79397
    -0.84141
    -0.77024
    -0.88886
    -0.74652
    -0.77024
    -0.77024
    -0.72280
    -0.58046
    -0.53301
    -0.31950
    -0.31950
    -0.12971
    -0.10599
    -0.03482
     0.13124
     0.22614
     0.10752
     0.10752
     0.27358
     0.29731
     0.27358
     0.39220
     0.34476
     0.43965
     0.60571
     0.60571
     0.65316
     0.65316
     0.60571
     0.58199
     0.65316
     0.86667
     0.93784
     0.86667
     0.84295
     0.91412
     0.93784
     0.96156
     0.89039
     0.70061
     0.72433
     0.67688
     0.77178
     0.72433
     0.60571
     0.46337
     0.48710
     0.60571
     0.62944
     0.53454
     0.39220
     0.51082
     0.39220
     0.53454
     0.39220
     0.41593
     0.32103
     0.46337
     0.51082
     0.48710
     0.46337
     0.46337
     0.34476
     0.43965
     0.70061
     0.43965
     0.51082
     0.41593
     0.41593
     0.46337
     0.46337
     0.60571
     0.48710
     0.55827
     0.51082
     0.53454
     0.43965
     0.51082
     0.27358
     0.27358
     0.46337
     0.29731
     0.32103
     0.34476
     0.32103
     0.29731
     0.08380
     0.15497
     0.08380
     0.15497
     0.10752
     0.10752
     0.20241
     0.17869
     0.46337
     0.70061
     1.34114
     1.26997
     1.00901
     0.91412
     1.03273
     1.17507
     1.19880
     1.29369
     1.64954
     1.83933
     1.88678
     1.91050
     1.91050
     1.64954
     1.34114
     1.48348
     1.67326
     1.64954
     1.19880
     1.12763
     1.12763
     1.26997
     1.08018
     0.72433
     0.46337
     0.27358
     0.10752
     0.15497
    -0.05854
    -0.10599
    -0.36695
    -0.74652
    -0.62790
    -0.46184
    -0.62790
    -0.65163
    -0.84141
    -0.74652
    -0.67535
    -0.53301
    -0.48556
    -0.46184
    -0.39067
    -0.39067
    -0.22461
    -0.17716
    -0.15344
    -0.15344
    -0.27205
     0.06007
     0.08380
     0.13124
     0.20241
     0.13124
     0.24986
     0.32103
     0.46337
     0.43965
     0.51082
     0.55827
     0.58199
     0.51082
     0.60571
     0.62944
     0.58199
     0.62944
     0.79550
     0.60571
     0.79550
     0.70061
     0.67688
     0.65316
     0.55827
     0.60571
     0.65316
     0.65316
     0.60571
     0.55827
     0.55827
     0.46337
     0.46337
     0.62944
     0.53454
     0.46337
     0.34476
     0.22614
     0.17869
     0.22614
     0.22614
     0.20241
     0.20241
     0.22614
     0.32103
     0.41593
     0.24986
     0.13124
     0.15497
     0.27358
     0.41593
     0.46337
     0.29731
     0.36848
     0.43965
     0.53454
     0.53454
     0.43965
     0.41593
     0.48710
     0.39220
     0.55827
     0.53454
     0.39220
     0.15497
     0.17869
     0.41593
     0.43965
     0.29731
     0.10752
    -0.03482
     0.01263
    -0.08227
    -0.03482
     0.10752
     0.13124
     0.03635
     0.06007
     0.10752
     0.27358
     0.20241
     0.01263
     0.34476
     0.36848
     0.53454
     0.58199
     0.55827
     0.62944
     0.58199
     0.60571
     0.65316
     0.77178
     0.81922
     0.72433
     0.65316
     0.67688
     0.65316
     0.70061
     0.65316
     0.84295
     0.65316
     0.74805
     0.70061
     0.74805
     0.74805
     0.58199
     0.62944
     0.55827
     0.70061
     0.60571
     0.51082
     0.48710
     0.46337
     0.36848
     0.43965
     0.41593
     0.34476
     0.34476
     0.29731
     0.17869
     0.20241
     0.20241
     0.17869
     0.24986
     0.24986
     0.20241
     0.10752
     0.15497
     0.01263
     0.06007
    -0.15344
     0.06007
     0.15497
    -0.01110
    -0.05854
    -0.03482
    -0.01110
    -0.12971
     0.01263
     0.10752
     0.15497
     0.32103
     0.34476
     0.43965
     0.53454
     0.46337
     0.29731
     0.46337
     0.65316
     0.89039
     1.08018
     0.96156
     0.79550
     0.77178
     0.81922
     0.86667
     0.89039
     0.91412
     0.74805
     0.58199
     0.62944
     0.65316
     0.36848
     0.27358
     0.20241
     0.13124
     0.08380
     0.13124
    -0.05854
    -0.24833
    -0.29578
    -0.31950
    -0.24833
    -0.39067
    -0.36695
    -0.39067
    -0.50929
    -0.41439
    -0.43812
    -0.53301
    -0.17716
    -0.17716
    -0.43812
    -0.17716
    -0.20088
    -0.29578
    -0.29578
    -0.39067
    -0.29578
    -0.36695
    -0.29578
    -0.41439
    -0.36695
    -0.41439
    -0.24833
    -0.46184
    -0.31950
    -0.34322
    -0.43812
    -0.50929
    -0.39067
    -0.43812
    -0.34322
    -0.43812
    -0.36695
    -0.27205
    -0.17716
    -0.24833
    -0.12971
    -0.12971
    -0.08227
    -0.22461
    -0.05854
    -0.01110
     0.06007
     0.06007
     0.06007
     0.03635
     0.06007
     0.06007
     0.03635
     0.03635
    -0.08227
     0.06007
    -0.03482
    -0.12971
    -0.12971
    -0.27205
    -0.27205
    -0.12971
    -0.17716
    -0.12971
    -0.05854
    -0.17716
    -0.24833
    -0.20088
    -0.22461
    -0.03482
    -0.03482
    -0.01110
    -0.05854
     0.06007
     0.01263
     0.20241
     0.03635
     0.20241
     0.17869
     0.10752
     0.13124
     0.15497
     0.08380
     0.01263
    -0.12971
    -0.08227
     0.03635
     0.03635
    -0.12971
    -0.20088
    -0.34322
    -0.36695
    -0.29578
    -0.15344
    -0.27205
    -0.31950
    -0.12971
    -0.15344
     0.01263
    -0.20088
    -0.01110
    -0.08227
     0.10752
     0.13124
     0.24986
     0.34476
     0.29731
     0.34476
     0.20241
     0.36848
     0.51082
     0.32103
     0.24986
     0.22614
     0.29731
     0.32103
     0.13124
     0.24986
     0.17869
     0.27358
     0.32103
     0.29731
     0.32103
     0.46337
     0.51082
     0.58199
     0.60571
     0.65316
     0.58199
     0.55827
     0.72433
     0.84295
     0.70061
     0.84295
     0.86667
     0.84295
     0.72433
     0.55827
     0.60571
     0.46337
     0.43965
     0.39220
     0.43965
     0.48710
     0.36848
     0.36848
     0.41593
     0.22614
     0.22614
     0.24986
     0.39220
     0.62944
     0.62944
     0.51082
     0.46337
     0.51082
     0.79550
     1.08018
     1.17507
     0.98529
     0.55827
     0.67688
     1.05646
     1.50720
     1.48348
     1.41231
     1.17507
     1.05646
     0.89039
     0.89039
     0.79550
     0.77178
     1.22252
     1.12763
     1.10390
     1.12763
     0.84295
     0.74805
     0.77178
     0.70061
     0.58199
     0.60571
     0.65316
     0.72433
     0.60571
     0.58199
     0.65316
     0.58199
     0.34476
     0.29731
     0.22614
     0.22614
     0.36848
     0.17869
     0.10752
     0.24986
     0.22614
     0.20241
     0.10752
     0.20241
     0.10752
     0.27358
     0.20241
     0.15497
     0.08380
     0.08380
     0.03635
     0.17869
     0.06007
    -0.20088
    -0.12971
     0.10752
     0.10752
     0.15497
     0.03635
     0.08380
     0.17869
     0.24986
     0.34476
     0.36848
     0.34476
     0.39220
     0.39220
     0.65316
     0.60571
     0.55827
     0.55827
     0.60571
     0.53454
     0.55827
     0.39220
     0.41593
     0.32103
     0.41593
     0.32103
     0.29731
     0.17869
     0.10752
     0.08380
    -0.01110
     0.08380
    -0.15344
    -0.22461
    -0.27205
    -0.17716
    -0.27205
    -0.34322
    -0.41439
    -0.36695
    -0.31950
    -0.39067
    -0.34322
    -0.62790
    -0.74652
    -0.86514
    -1.10237
    -1.00748
    -1.10237
    -1.43450
    -1.67173
    -1.69546
    -0.91258
     1.24624
     2.55103
     1.22252
    -0.50929
    -1.17354
    -0.46184
     0.58199
     1.12763
     1.34114
     1.45975
     1.69699
     1.62582
     1.43603
     1.15135
     0.91412
     0.58199
     0.41593
     0.41593
     0.27358
     0.29731
     0.46337
     0.34476
     0.51082
     0.51082
     0.60571
     0.79550
     1.08018
     1.17507
     1.03273
     0.96156
     1.12763
     1.10390
     1.12763
     0.81922
     0.91412
     0.98529
     1.08018
     1.03273
     0.98529
     0.84295
     0.55827
     0.53454
     0.46337
     0.70061
     0.48710
     0.41593
     0.39220
     0.43965
     0.41593
     0.41593
     0.39220
     0.43965
     0.43965
     0.46337
     0.46337
     0.43965
     0.32103
     0.24986
     0.34476
     0.46337
     0.48710
     0.29731
     0.43965
     0.24986
     0.39220
     0.39220
     0.41593
     0.29731
     0.29731
     0.29731
     0.39220
     0.24986
     0.27358
     0.15497
    -0.01110
     0.10752
     0.24986
     0.10752
    -0.01110
    -0.05854
     0.01263
     0.06007
     0.15497
    -0.03482
     0.01263
    -0.03482
    -0.05854
     0.08380
    -0.08227
    -0.01110
     0.03635
    -1.24471
    -1.29216
    -0.29578
     0.74805
     2.47986
     1.88678
     0.46337
     0.03635
    -0.03482
     0.32103
     0.79550
     1.43603
     1.67326
     1.67326
     1.57837
     1.41231
     1.00901
     1.03273
     0.81922
     0.62944
     0.48710
     0.41593
     0.22614
     0.22614
     0.15497
     0.13124
     0.13124
     0.15497
     0.10752
     0.01263
    -0.08227
    -0.05854
    -0.29578
    -0.10599
    -0.08227
    -0.12971
    -0.01110
    -0.15344
    -0.10599
    -0.17716
    -0.36695
    -0.48556
    -0.50929
    -0.39067
    -0.53301
    -0.43812
    -0.31950
    -0.41439
    -0.31950
    -0.22461
    -0.17716
    -0.36695
    -0.36695
    -0.17716
    -0.08227
    -0.29578
    -0.10599
     0.01263
     0.06007
     0.13124
     0.32103
     0.34476
     0.34476
     0.46337
     0.53454
     0.91412
     1.00901
     1.17507
     1.08018
     1.43603
     1.88678
     2.29007
     2.52731
     2.38497
     2.07656
     1.74443
     1.36486
     1.55465
     1.69699
     1.91050
     1.72071
     1.45975
     1.41231
     1.00901
     0.67688
     0.51082
     0.39220
     0.20241
    -0.05854
    -0.01110
     0.08380
     0.01263
     0.17869
     0.10752
     0.13124
     0.01263
    -0.08227
    -0.15344
    -0.17716
    -0.08227
    -0.20088
    -0.27205
    -0.31950
    -0.48556
    -0.50929
    -0.48556
    -0.62790
    -0.48556
    -0.55673
    -0.60418
    -0.62790
    -0.58046
    -0.62790
    -0.72280
    -0.67535
    -0.58046
    -0.77024
    -0.65163
    -0.65163
    -0.67535
    -0.58046
    -0.67535
    -0.62790
    -0.48556
    -0.58046
    -0.58046
    -0.65163
    -0.48556
    -0.55673
    -0.69907
    -0.62790
    -0.46184
    -0.39067
    -0.29578
    -0.08227
    -0.08227
    -0.08227
    -0.10599
    -0.05854
     0.03635
    -0.03482
    -0.05854
     0.13124
     0.34476
     0.34476
     0.34476
     0.15497
     0.36848
     0.32103
     0.20241
     0.13124
     0.17869
     0.20241
     0.15497
     0.22614
     0.39220
     0.36848
     0.39220
     0.17869
     0.27358
     0.32103
     0.41593
     0.13124
     0.46337
     0.48710
     0.60571
     0.74805
     0.70061
     0.53454
     0.60571
     0.62944
     0.79550
     0.89039
     0.79550
     0.74805
     0.91412
     0.77178
     0.89039
     0.74805
     0.72433
     0.86667
     0.62944
     0.65316
     0.62944
     0.60571
     0.62944
     0.67688
     0.55827
     0.67688
     0.67688
     0.79550
     0.74805
     0.81922
     0.84295
     0.77178
     0.81922
     1.03273
     0.91412
     0.84295
     0.93784
     0.91412
     0.89039
     0.84295
     0.62944
     0.60571
     0.62944
     0.60571
     0.43965
     0.36848
     0.15497
     0.22614
    -0.03482
     0.08380
    -0.03482
    -0.17716
    -0.39067
    -0.34322
    -0.39067
    -0.48556
    -0.50929
    -0.48556
    -0.43812
    -0.22461
    -0.29578
    -0.39067
    -0.24833
    -0.20088
    -0.10599
     0.06007
     0.17869
     0.06007
     0.22614
     0.32103
     0.34476
     0.48710
     0.24986
     0.34476
     0.39220
     0.29731
     0.29731
     0.20241
     0.03635
     0.03635
    -0.05854
    -0.01110
     0.03635
    -0.12971
    -0.34322
    -0.17716
    -0.27205
    -0.39067
    -0.34322
    -0.39067
    -0.36695
    -0.27205
    -0.24833
    -0.46184
    -0.46184
    -0.58046
    -0.50929
    -0.65163
    -0.46184
    -0.34322
    -0.58046
    -0.55673
    -0.53301
    -0.55673
    -0.53301
    -0.60418
    -0.58046
    -0.53301
    -0.58046
    -0.43812
    -0.50929
    -0.58046
    -0.53301
    -0.69907
    -0.39067
    -0.43812
    -0.50929
    -0.29578
    -0.46184
    -0.17716
    -0.27205
    -0.29578
    -0.24833
    -0.10599
    -0.05854
    -0.08227
    -0.03482
     0.03635
     0.01263
    -0.10599
     0.15497
     0.20241
     0.17869
     0.10752
     0.13124
     0.08380
    -0.08227
    -0.10599
    -0.17716
    -0.24833
    -0.27205
    -0.22461
    -0.34322
    -0.50929
    -0.62790
    -0.81769
    -0.86514
    -0.62790
    -0.88886
    -0.93631
    -0.86514
    -0.98375
    -1.00748
    -1.00748
    -1.07865
    -0.98375
    -0.91258
    -0.74652
    -0.67535
    -0.60418
    -0.46184
    -0.41439
    -0.39067
    -0.17716
    -0.12971
    -0.15344
     0.01263
     0.06007
     0.24986
     0.06007
     0.10752
     0.06007
     0.01263
     0.13124
     0.13124
     0.03635
    -0.12971
    -0.10599
    -0.20088
    -0.17716
    -0.12971
    -0.41439
    -0.39067
    -0.29578
    -0.43812
    -0.43812
    -0.50929
    -0.34322
    -0.24833
    -0.12971
    -0.17716
    -0.34322
    -0.41439
    -0.12971
    -0.08227
     0.08380
    -0.01110
    -0.01110
    -0.15344
    -0.01110
     0.15497
     0.08380
     0.03635
    -0.12971
    -0.05854
    -0.03482
     0.01263
    -0.24833
    -0.27205
    -0.22461
    -0.46184
    -0.39067
    -0.24833
    -0.27205
    -0.43812
    -0.43812
    -0.43812
    -0.46184
    -0.41439
    -0.46184
    -0.34322
    -0.29578
    -0.34322
    -0.24833
    -0.05854
    -0.05854
    -0.10599
    -0.01110
     0.10752
     0.13124
     0.01263
     0.08380
     0.15497
     0.20241
     0.24986
     0.03635
     0.01263
    -0.05854
    -0.08227
    -0.17716
    -0.20088
    -0.39067
    -0.43812
    -0.58046
    -0.34322
    -0.36695
    -0.41439
    -0.50929
    -0.55673
    -0.58046
    -0.60418
    -0.29578
    -0.29578
    -0.10599
    -0.01110
     0.08380
     0.03635
     0.03635
     0.15497
     0.10752
     0.22614
     0.34476
     0.32103
     0.20241
     0.27358
     0.24986
     0.29731
     0.24986
     0.20241
     0.10752
     0.20241
     0.22614
     0.22614
     0.24986
     0.03635
     0.10752
    -0.05854
     0.20241
     0.22614
     0.13124
     0.10752
     0.08380
     0.06007
     0.08380
    -0.03482
    -0.01110
    -0.10599
     0.01263
    -0.15344
     0.01263
     0.01263
    -0.12971
    -0.39067
    -0.12971
     0.01263
    -0.12971
    -0.17716
    -0.22461
    -0.20088
    -0.34322
    -0.29578
    -0.41439
    -0.36695
    -0.50929
    -0.36695
    -0.43812
    -0.36695
    -0.31950
    -0.50929
    -0.34322
    -0.15344
    -0.31950
    -0.34322
    -0.27205
    -0.29578
    -0.22461
    -0.24833
    -0.34322
    -0.08227
     0.06007
     0.15497
     0.22614
     0.22614
     0.27358
     0.10752
     0.17869
     0.53454
     0.67688
     0.41593
     0.43965
     0.51082
     0.65316
     0.62944
     0.72433
     0.53454
     0.53454
     0.62944
     0.55827
     0.51082
     0.32103
     0.24986
     0.06007
     0.27358
     0.22614
     0.20241
     0.13124
    -0.03482
    -0.03482
    -0.05854
    -0.05854
    -0.05854
    -0.15344
    -0.05854
    -0.12971
    -0.05854
    -0.17716
    -0.27205
    -0.39067
    -0.08227
     0.20241
     0.15497
     0.32103
     0.32103
     0.29731
     0.34476
     0.46337
     0.98529
     0.96156
     0.55827
     0.48710
     0.60571
     0.86667
     1.00901
     0.81922
     0.74805
     0.81922
     0.67688
     0.65316
     0.60571
     0.60571
     0.55827
     0.48710
     0.46337
     0.60571
     0.72433
     0.89039
     1.08018
     1.19880
     1.19880
     0.98529
     0.98529
     1.19880
     1.10390
     0.96156
     0.93784
     1.00901
     0.81922
     0.81922
     0.67688
     0.65316
     0.43965
     0.41593
     0.15497
     0.03635
     0.13124
    -0.03482
    -0.31950
    -0.10599
    -0.20088
    -0.08227
    -0.08227
    -0.01110
    -0.03482
    -0.22461
    -0.15344
    -0.08227
     0.03635
    -0.01110
    -0.08227
     0.01263
    -0.08227
    -0.08227
    -0.29578
    -0.20088
    -0.08227
    -0.29578
    -0.24833
    -0.31950
    -0.27205
    -0.31950
    -0.31950
    -0.22461
    -0.12971
    -0.08227
     0.01263
     0.10752
     0.17869
     0.20241
     0.13124
     0.20241
     0.51082
     0.41593
     0.48710
     0.53454
     0.55827
     0.46337
     0.46337
     0.58199
     0.43965
     0.48710
     0.43965
     0.27358
     0.20241
     0.15497
    -0.03482
    -0.01110
     0.08380
     0.06007
     0.08380
     0.06007
     0.13124
     0.22614
     0.29731
     0.46337
     0.84295
     1.03273
     1.31741
     1.00901
     0.89039
     0.81922
     0.98529
     0.93784
     1.50720
     1.81561
     1.60209
     1.60209
     1.19880
     1.05646
     0.79550
     0.65316
     0.70061
     0.65316
     0.36848
     0.41593
     0.13124
     0.01263
     0.03635
    -0.01110
     0.24986
     0.06007
    -0.24833
    -0.39067
    -0.36695
    -0.67535
    -0.77024
    -0.88886
    -0.77024
    -0.74652
    -0.86514
    -0.86514
    -1.00748
    -1.12609
    -1.12609
    -1.29216
    -1.41078
    -1.33961
    -1.55312
    -1.86152
    -2.12248
    -2.47833
    -2.26482
    -0.41439
     1.26997
     0.70061
    -0.12971
    -0.55673
    -0.48556
    -0.20088
     0.24986
     1.03273
     1.50720
     2.05284
     2.14773
     1.91050
     1.69699
     1.50720
     1.48348
     1.45975
     1.34114
     1.29369
     1.38858
     1.22252
     0.98529
     0.84295
     0.98529
     1.03273
     0.84295
     0.89039
     0.65316
     0.29731
     0.32103
     0.65316
     0.79550
     0.74805
     0.29731
     0.10752
     0.17869
     0.20241
     0.08380
     0.22614
     0.17869
     0.36848
     0.39220
     0.55827
     0.67688
     0.89039
     0.89039
     0.81922
     1.05646
     1.10390
     1.26997
     1.12763
     1.03273
     1.00901
     1.08018
     0.98529
     0.86667
     0.89039
     0.58199
     0.41593
     0.53454
     0.27358
     0.03635
    -0.27205
    -0.27205
    -0.39067
    -0.53301
    -0.55673
    -0.50929
    -0.27205
    -0.10599
    -0.08227
    -0.41439
    -0.50929
    -0.39067
    -0.58046
    -0.53301
    -0.39067
    -0.53301
    -0.39067
    -0.55673
    -0.58046
    -0.60418
    -0.72280
    -0.84141
    -0.77024
    -0.88886
    -0.88886
    -0.79397
    -0.79397
    -0.79397
    -0.81769
    -0.67535
    -0.62790
    -0.65163
    -0.50929
    -0.50929
    -0.36695
    -0.24833
    -0.29578
    -0.22461
    -0.03482
     0.10752
     0.03635
    -0.01110
     0.06007
     0.15497
     0.51082
     0.70061
     0.81922
     0.53454
     0.46337
     0.58199
     0.58199
     0.74805
     0.72433
     0.55827
     0.79550
     0.74805
     0.62944
     0.41593
     0.34476
     0.32103
     0.27358
     0.10752
     0.46337
     0.15497
    -0.01110
     0.01263
     0.06007
     0.06007
     0.08380
    -0.03482
     0.01263
     0.13124
     0.20241
     0.08380
     0.10752
     0.10752
    -0.03482
    -0.08227
     0.15497
     0.13124
    -0.05854
    -0.05854
     0.03635
    -0.01110
     0.15497
     0.03635
    -0.05854
    -0.08227
     0.08380
     0.10752
     0.15497
     0.03635
     0.06007
    -0.01110
     0.20241
     0.39220
     0.34476
     0.34476
     0.29731
     0.29731
     0.39220
     0.39220
     0.32103
     0.41593
     0.43965
     0.48710
     0.51082
     0.43965
     0.41593
     0.29731
     0.36848
     0.46337
     0.46337
     0.34476
     0.36848
     0.39220
     0.36848
     0.41593
     0.41593
     0.46337
     0.48710
     0.51082
     0.58199
     0.43965
     0.46337
     0.53454
     0.55827
     0.70061
     0.84295
     0.65316
     0.51082
     0.62944
     0.77178
     0.67688
     0.53454
     0.55827
     0.43965
     0.53454
     0.46337
     0.34476
     0.24986
     0.13124
    -0.20088
     0.17869
     0.01263
    -0.08227
    -0.17716
    -0.31950
    -0.34322
    -0.29578
    -0.27205
    -0.41439
    -0.27205
    -0.29578
    -0.12971
    -0.20088
    -0.15344
    -0.15344
    -0.24833
    -0.08227
     0.03635
     0.13124
    -0.12971
    -0.12971
     0.01263
    -0.01110
     0.20241
    -0.05854
     0.03635
    -0.05854
    -0.01110
    -0.05854
    -0.12971
    -0.10599
    -0.15344
    -0.36695
    -0.01110
    -0.08227
    -0.10599
    -0.24833
    -0.17716
    -0.22461
    -0.17716
    -0.15344
    -0.24833
    -0.22461
    -0.12971
    -0.17716
    -0.24833
    -0.24833
    -0.20088
    -0.48556
    -0.29578
    -0.15344
    -0.43812
    -0.43812
    -0.53301
    -0.55673
    -0.55673
    -0.77024
    -0.69907
    -0.58046
    -0.65163
    -0.77024
    -0.81769
    -0.81769
    -1.00748
    -1.10237
    -0.81769
    -0.79397
    -0.91258
    -0.93631
    -0.91258
    -0.91258
    -0.86514
    -0.96003
    -0.98375
    -0.98375
    -0.67535
    -0.67535
    -0.55673
    -0.62790
    -0.48556
    -0.53301
    -0.39067
    -0.34322
    -0.34322
    -0.31950
    -0.34322
    -0.29578
    -0.29578
    -0.22461
    -0.34322
    -0.46184
    -0.53301
    -0.58046
    -0.67535
    -0.81769
    -0.93631
    -1.03120
    -1.19727
    -1.00748
    -1.03120
    -1.14982
    -1.22099
    -1.19727
    -1.19727
    -1.05492
    -1.10237
    -1.00748
    -0.91258
    -0.91258
    -0.72280
    -0.67535
    -0.55673
    -0.58046
    -0.60418
    -0.53301
    -0.36695
    -0.41439
    -0.27205
    -0.41439
    -0.39067
    -0.43812
    -0.39067
    -0.39067
    -0.39067
    -0.36695
    -0.41439
    -0.36695
    -0.43812
    -0.34322
    -0.46184
    -0.46184
    -0.31950
    -0.39067
    -0.46184
    -0.48556
    -0.48556
    -0.48556
    -0.55673
    -0.58046
    -0.53301
    -0.41439
    -0.53301
    -0.48556
    -0.53301
    -0.58046
    -0.62790
    -0.62790
    -0.36695
    -0.48556
    -0.53301
    -0.50929
    -0.48556
    -0.53301
    -0.53301
    -0.43812
    -0.55673
    -0.48556
    -0.41439
    -0.46184
    -0.31950
    -0.41439
    -0.41439
    -0.55673
    -0.27205
    -0.34322
    -0.31950
    -0.34322
    -0.29578
    -0.20088
    -0.41439
    -0.12971
    -0.29578
    -0.08227
    -0.12971
    -0.05854
    -0.12971
     0.01263
     0.03635
    -0.17716
     0.06007
     0.24986
     0.10752
     0.08380
     0.01263
    -0.08227
    -0.10599
    -0.12971
    -0.15344
    -0.12971
    -0.22461
    -0.10599
    -0.34322
    -0.34322
    -0.39067
    -0.55673
    -0.58046
    -0.39067
    -0.46184
    -0.43812
    -0.48556
    -0.41439
    -0.36695
    -0.46184
    -0.39067
    -0.24833
    -0.36695
    -0.29578
    -0.24833
    -0.31950
    -0.31950
    -0.31950
    -0.41439
    -0.24833
    -0.22461
    -0.29578
    -0.41439
    -0.29578
    -0.36695
    -0.41439
    -0.39067
    -0.39067
    -0.22461
    -0.27205
    -0.31950
    -0.27205
    -0.27205
    -0.31950
    -0.39067
    -0.17716
    -0.17716
    -0.24833
    -0.24833
    -0.29578
    -0.15344
    -0.22461
    -0.22461
    -0.15344
    -0.17716
    -0.20088
    -0.17716
    -0.20088
    -0.24833
    -0.17716
    -0.29578
    -0.17716
    -0.20088
    -0.31950
    -0.36695
    -0.22461
    -0.27205
    -0.27205
    -0.39067
    -0.34322
    -0.22461
    -0.20088
    -0.15344
    -0.01110
    -0.20088
     0.03635
    -0.03482
     0.03635
     0.08380
     0.22614
     0.20241
     0.22614
     0.34476
     0.24986
     0.17869
     0.24986
     0.34476
     0.36848
     0.34476
     0.60571
     0.39220
     0.46337
     0.48710
     0.43965
     0.70061
     0.65316
     0.53454
     0.58199
     0.55827
     0.62944
     0.48710
     0.34476
     0.46337
     0.41593
     0.43965
     0.39220
     0.43965
     0.29731
     0.20241
     0.06007
     0.27358
     0.24986
     0.15497
     0.15497
     0.20241
     0.15497
     0.10752
     0.01263
    -0.05854
     0.20241
     0.13124
     0.01263
    -0.03482
    -0.17716
    -0.22461
    -0.34322
    -0.31950
    -0.22461
    -0.46184
    -0.34322
    -0.29578
    -0.36695
    -0.43812
    -0.43812
    -0.55673
    -0.36695
    -0.39067
    -0.39067
    -0.39067
    -0.39067
    -0.31950
    -0.39067
    -0.39067
    -0.15344
    -0.17716
    -0.22461
    -0.22461
    -0.24833
     0.01263
    -0.08227
    -0.08227
    -0.05854
     0.13124
     0.08380
    -0.01110
     0.01263
    -0.01110
    -0.05854
    -0.05854
     0.15497
    -0.03482
     0.01263
    -0.08227
    -0.01110
    -0.05854
    -0.08227
    -0.08227
    -0.01110
     0.10752
     0.08380
     0.13124
    -0.01110
     0.06007
     0.22614
     0.24986
     0.46337
     0.67688
     0.46337
     0.62944
     0.58199
     0.70061
     0.84295
     0.74805
     0.70061
     1.03273
     1.00901
     1.05646
     0.96156
     0.93784
     0.96156
     0.84295
     0.89039
     0.81922
     0.58199
     0.46337
     0.46337
     0.43965
     0.41593
     0.29731
     0.15497
     0.15497
     0.15497
     0.03635
    -0.01110
    -0.01110
    -0.12971
    -0.17716
    -0.27205
    -0.20088
    -0.01110
    -0.12971
    -0.08227
    -0.08227
     0.03635
    -0.08227
    -0.29578
    -0.29578
    -0.20088
    -0.08227
    -0.05854
    -0.05854
    -0.10599
    -0.01110
    -0.15344
     0.08380
     0.08380
    -0.01110
    -0.10599
     0.01263
     0.03635
     0.08380
     0.03635
     0.06007
     0.13124
     0.13124
     0.06007
     0.17869
     0.10752
     0.15497
     0.08380
     0.27358
     0.34476
     0.17869
     0.29731
     0.34476
     0.29731
     0.34476
     0.34476
     0.29731
     0.46337
     0.39220
     0.36848
     0.36848
     0.24986
     0.20241
     0.08380
     0.17869
     0.41593
     0.20241
    -0.03482
     0.06007
    -0.01110
     0.15497
     0.01263
     0.01263
    -0.05854
     0.10752
     0.15497
     0.15497
     0.03635
     0.20241
    -0.05854
    -0.10599
     0.22614
     0.17869
     0.08380
    -0.03482
     0.03635
     0.08380
    -0.01110
     0.01263
    -0.08227
     0.10752
    -0.05854
    -0.01110
    -0.05854
    -0.08227
    -0.15344
    -0.20088
    -0.01110
     0.17869
     0.03635
     0.01263
     0.17869
     0.10752
     0.29731
     0.27358
     0.27358
     0.32103
     0.24986
     0.34476
     0.39220
     0.39220
     0.46337
     0.41593
     0.67688
     0.79550
     0.70061
     0.62944
     0.41593
     0.43965
     0.29731
     0.36848
     0.29731
     0.34476
     0.53454
     0.43965
     0.27358
     0.10752
    -0.01110
    -0.20088
    -0.08227
     0.01263
    -0.01110
    -0.22461
    -0.01110
     0.03635
     0.13124
     0.15497
     0.03635
     0.13124
     0.32103
     0.43965
     0.72433
     0.74805
     0.86667
     0.74805
     0.20241
     0.77178
     0.79550
     0.72433
     0.67688
     0.74805
     0.74805
     0.60571
     0.55827
     0.29731
     0.22614
     0.08380
     0.27358
     0.17869
     0.08380
    -0.10599
    -0.39067
    -0.20088
     0.46337
     1.55465
     1.88678
     0.70061
    -0.39067
    -0.22461
     1.91050
     3.40507
     2.88316
     1.74443
     1.38858
     1.55465
     2.24263
     2.62220
     1.98167
     1.53092
     1.74443
     1.48348
     1.41231
     1.34114
     1.08018
     0.79550
     0.55827
     0.15497
     0.15497
     0.08380
     0.01263
     0.03635
    -0.03482
    -0.03482
    -0.12971
    -0.12971
    -0.03482
    -0.03482
    -0.22461
    -0.15344
    -0.34322
    -0.34322
    -0.39067
    -0.39067
    -0.48556
    -0.48556
    -0.62790
    -0.50929
    -0.55673
    -0.55673
    -0.77024
    -0.81769
    -0.77024
    -0.69907
    -0.81769
    -0.81769
    -0.58046
    -0.69907
    -0.55673
    -0.53301
    -0.55673
    -0.55673
    -0.50929
    -0.48556
    -0.29578
    -0.36695
    -0.17716
    -0.41439
    -0.22461
    -0.01110
    -0.08227
     0.01263
    -0.05854
     0.01263
     0.20241
     0.01263
     0.03635
     0.06007
     0.06007
     0.20241
     0.15497
     0.13124
     0.22614
     0.17869
     0.15497
     0.17869
     0.24986
     0.22614
     0.29731
     0.15497
     0.20241
     0.24986
     0.20241
     0.24986
     0.27358
     0.32103
     0.43965
     0.39220
     0.41593
     0.22614
     0.15497
     0.34476
     0.41593
     0.24986
     0.27358
     0.15497
     0.10752
     0.10752
     0.06007
     0.01263
     0.10752
     0.08380
    -0.01110
    -0.12971
     0.01263
    -0.12971
    -0.17716
    -0.20088
    -0.08227
    -0.08227
    -0.08227
    -0.12971
    -0.10599
    -0.20088
    -0.17716
    -0.20088
    -0.22461
    -0.17716
    -0.12971
    -0.01110
    -0.05854
    -0.01110
     0.10752
     0.17869
     0.36848
     0.36848
     0.36848
     0.46337
     0.43965
     0.43965
     0.36848
     0.67688
     0.93784
     1.00901
     0.84295
     0.55827
     0.10752
    -0.39067
    -0.86514
    -1.29216
    -1.64801
    -1.98014
    -2.12248
    -1.55312
    -0.17716
     2.19518
     2.88316
     0.74805
    -0.96003
    -0.36695
     0.74805
     0.98529
     1.72071
     2.05284
     2.45614
     2.19518
     2.43241
     1.41231
     0.96156
     0.29731
    -0.55673
    -1.03120
    -1.62429
    -2.12248
    -2.40716
    -2.33599
    -2.28854
    -2.07503
    -1.76663
    -1.52939
    -1.19727
    -0.50929
     0.55827
     0.89039
     0.13124
    -0.34322
     0.27358
     1.67326
     3.02550
     3.52369
     3.16784
     2.45614
     1.76816
     1.38858
     1.45975
     1.60209
     1.60209
     1.55465
     1.36486
     1.26997
     0.91412
     0.67688
     0.48710
     0.27358
     0.13124
     0.01263
     0.08380
     0.01263
     0.10752
    -0.05854
    -0.17716
    -0.08227
    -0.24833
    -0.12971
    -0.15344
    -0.01110
    -0.03482
    -0.08227
    -0.20088
    -0.03482
    -0.05854
     0.01263
    -0.10599
     0.10752
     0.17869
     0.15497
     0.20241
     0.10752
     0.13124
    -0.01110
    -0.24833
    -0.01110
    -0.03482
    -0.22461
    -0.34322
    -0.58046
    -0.58046
    -0.79397
    -0.86514
    -0.91258
    -0.98375
    -0.86514
    -0.74652
    -0.84141
    -0.58046
    -0.36695
    -0.46184
    -0.48556
    -0.24833
    -0.39067
    -0.03482
    -0.17716
     0.13124
    -0.03482
     0.10752
     0.08380
    -0.01110
     0.06007
    -0.12971
    -0.15344
    -0.39067
    -0.39067
    -0.46184
    -0.41439
    -0.36695
    -0.46184
    -0.58046
    -0.46184
    -0.67535
    -0.72280
    -0.72280
    -0.62790
    -0.39067
    -0.39067
    -0.29578
    -0.43812
    -0.31950
    -0.41439
    -0.29578
    -0.36695
    -0.22461
    -0.15344
    -0.31950
    -0.17716
    -0.08227
     0.01263
    -0.12971
    -0.08227
    -0.17716
    -0.01110
    -0.01110
    -0.03482
    -0.05854
    -0.01110
    -0.03482
    -0.01110
     0.10752
     0.24986
     0.22614
     0.08380
     0.24986
     0.22614
     0.27358
     0.24986
     0.34476
     0.58199
     1.12763
     5.11316
     2.24263
    -1.05492
    -0.34322
     0.17869
     1.03273
     1.48348
     1.43603
     1.17507
     0.93784
     0.55827
     0.22614
    -0.20088
    -0.39067
    -0.46184
    -0.48556
    -0.46184
    -0.50929
    -0.67535
    -0.72280
    -0.55673
    -0.72280
    -0.58046
    -0.67535
    -0.79397
    -0.50929
    -0.36695
    -0.27205
    -0.39067
    -0.43812
    -0.31950
    -0.08227
    -0.31950
    -0.20088
    -0.20088
    -0.10599
    -0.10599
    -0.15344
     0.13124
     0.29731
     0.06007
     0.22614
     0.08380
     0.06007
    -0.05854
    -0.27205
    -0.41439
    -0.36695
    -0.34322
    -0.39067
    -0.36695
    -0.31950
    -0.50929
    -0.74652
    -0.67535
    -0.50929
    -0.62790
    -0.53301
    -0.62790
    -0.43812
    -0.60418
    -0.58046
    -0.72280
    -0.65163
    -0.48556
    -0.34322
    -0.50929
    -0.36695
    -0.55673
    -0.77024
    -0.93631
    -0.69907
    -0.77024
    -0.79397
    -0.77024
    -0.88886
    -1.00748
    -1.07865
    -1.17354
    -1.07865
    -1.07865
    -1.00748
    -1.12609
    -1.07865
    -1.19727
    -1.00748
    -1.07865
    -0.81769
    -0.72280
    -0.91258
    -0.88886
    -0.84141
    -0.81769
    -0.74652
    -0.81769
    -0.81769
    -0.79397
    -0.67535
    -0.72280
    -0.72280
    -0.79397
    -0.81769
    -0.77024
    -0.74652
    -0.55673
    -0.67535
    -0.81769
    -0.65163
    -0.50929
    -0.53301
    -0.55673
    -0.58046
    -0.46184
    -0.46184
    -0.39067
    -0.41439
    -0.43812
    -0.50929
    -0.58046
    -0.39067
    -0.29578
    -0.34322
    -0.34322
    -0.39067
    -0.43812
    -0.36695
    -0.34322
    -0.50929
    -0.46184
    -0.48556
    -0.41439
    -0.48556
    -0.41439
    -0.58046
    -0.79397
    -0.67535
    -0.58046
    -0.50929
    -0.55673
     0.10752
     0.53454
     0.53454
     0.06007
    -0.10599
     0.15497
     0.46337
     0.67688
     0.70061
     0.55827
     0.74805
     0.43965
     0.15497
     0.24986
     0.15497
    -0.12971
    -0.22461
    -0.39067
    -0.46184
    -0.58046
    -0.79397
    -0.91258
    -0.74652
    -0.81769
    -0.72280
    -0.74652
    -0.74652
    -0.67535
    -0.67535
    -0.39067
    -0.15344
    -0.41439
    -0.43812
    -0.41439
    -0.39067
    -0.55673
    -0.48556
    -0.41439
    -0.36695
    -0.36695
    -0.24833
    -0.31950
    -0.39067
    -0.53301
    -0.74652
    -0.53301
    -0.24833
    -0.36695
    -0.46184
    -0.58046
    -0.53301
    -0.46184
    -0.53301
    -0.48556
    -0.41439
    -0.12971
    -0.12971
    -0.29578
    -0.17716
    -0.20088
    -0.27205
    -0.48556
     0.08380
     0.10752
     0.13124
     0.03635
     0.01263
    -0.12971
    -0.12971
     0.03635
     0.01263
    -0.20088
    -0.08227
     0.10752
     0.10752
     0.17869
     0.13124
    -0.03482
     0.15497
     0.32103
     0.29731
     0.36848
     0.41593
     0.46337
     0.41593
     0.58199
     0.51082
     0.62944
     0.55827
     0.65316
     0.48710
     0.60571
     0.41593
     0.24986
     0.36848
     0.36848
     0.41593
     0.34476
     0.34476
     0.22614
     0.36848
     0.32103
     0.13124
     0.13124
     0.15497
     0.10752
     0.06007
    -0.12971
    -0.31950
    -0.84141
    -0.96003
    -1.24471
    -1.45822
    -0.53301
     2.26635
     5.51645
     4.78103
     1.05646
    -0.88886
     0.79550
     1.86305
     2.83571
     3.64231
     3.78465
     3.57114
     3.21528
     2.62220
     2.24263
     1.79188
     0.96156
     0.51082
     0.20241
    -0.43812
    -0.69907
    -0.81769
    -0.91258
    -1.03120
    -1.12609
    -1.24471
    -1.17354
    -1.12609
    -1.17354
    -1.26844
    -0.88886
    -0.72280
    -0.81769
    -0.91258
    -0.88886
    -1.14982
    -1.07865
    -0.84141
    -0.50929
     0.41593
     1.03273
     1.19880
     1.12763
     0.77178
     0.13124
    -0.12971
     0.22614
     0.81922
     1.17507
     1.53092
     1.45975
     1.10390
     0.84295
     0.65316
     0.74805
     0.86667
     0.91412
     1.10390
     1.12763
     1.08018
     1.10390
     0.74805
     0.32103
     0.24986
     0.27358
     0.36848
     0.20241
    -0.05854
    -0.39067
    -0.79397
    -1.29216
    -1.74290
    -1.90897
    -2.07503
    -2.21737
    -2.35971
    -2.43088
    -2.38343
    -2.33599
    -1.93269
    -1.88524
    -1.98014
    -1.64801
    -1.36333
    -1.29216
    -1.07865
    -0.84141
    -0.69907
    -0.55673
    -0.31950
    -0.24833
     0.03635
     0.17869
     0.24986
     0.15497
     0.41593
     0.65316
     0.67688
     0.65316
     0.53454
     0.55827
     0.58199
     0.58199
     0.58199
     0.55827
     0.53454
     0.36848
     0.32103
     0.20241
     0.06007
    -0.10599
    -0.08227
    -0.08227
    -0.08227
    -0.17716
    -0.12971
    -0.08227
    -0.31950
    -0.31950
    -0.29578
    -0.17716
    -0.12971
    -0.24833
    -0.05854
    -0.03482
    -0.17716
    -0.10599
    -0.08227
     0.01263
    -0.08227
    -0.08227
     0.10752
     0.08380
    -0.03482
     0.03635
     0.06007
     0.10752
     0.32103
     0.27358
     0.39220
     0.39220
     0.36848
     0.36848
     0.27358
     0.51082
     0.55827
     0.48710
     0.46337
     0.55827
     0.62944
     0.43965
     0.46337
     0.43965
     0.46337
     0.46337
     0.53454
     0.39220
     0.39220
     0.32103
     0.22614
     0.34476
     0.58199
     0.53454
     0.51082
     0.53454
     0.34476
     0.32103
     0.15497
     0.03635
    -0.31950
    -0.98375
    -1.74290
    -2.78673
    -3.37982
    -0.15344
     2.90688
     2.26635
     0.24986
    -0.69907
    -1.00748
    -0.91258
    -0.36695
     0.17869
     0.84295
     1.41231
     1.48348
     1.55465
     1.34114
     1.12763
     0.74805
     0.46337
     0.24986
    -0.05854
    -0.65163
    -1.14982
    -0.96003
    -0.41439
    -0.01110
     0.15497
     0.15497
     0.03635
     0.03635
    -0.01110
     0.15497
     0.10752
     0.17869
     0.17869
    -0.01110
    -0.12971
    -0.12971
    -0.20088
    -0.86514
    -1.03120
    -0.17716
     0.91412
     1.24624
     0.91412
     0.65316
     0.77178
     0.84295
     1.34114
     1.60209
     1.62582
     1.69699
     1.74443
     2.17146
     2.26635
     2.12401
     2.00539
     1.74443
     1.45975
     0.74805
     0.20241
     0.17869
     0.08380
     0.08380
    -0.01110
    -0.03482
    -0.17716
    -0.29578
    -0.34322
    -0.41439
    -0.05854
    -0.08227
    -0.03482
     0.08380
     0.13124
     0.06007
     0.01263
     0.08380
     0.36848
     0.34476
     0.32103
     0.36848
     0.36848
     0.29731
     0.36848
     0.27358
     0.48710
     0.46337
     0.39220
     0.15497
     0.01263
    -0.05854
    -0.10599
    -0.22461
    -0.31950
    -0.29578
    -0.36695
    -0.41439
    -0.65163
    -0.67535
    -0.84141
    -0.93631
    -0.91258
    -1.00748
    -1.17354
    -1.26844
    -1.31588
    -1.31588
    -1.52939
    -1.74290
    -1.74290
    -1.69546
    -1.88524
    -1.88524
    -2.05131
    -2.16992
    -2.26482
    -2.40716
    -2.33599
    -2.26482
    -2.40716
    -2.47833
    -2.47833
    -2.54950
    -2.45460
    -2.59694
    -2.62067
    -2.66811
    -2.62067
    -2.57322
    -2.59694
    -2.73929
    -2.69184
    -2.83418
    -2.76301
    -2.57322
    -2.57322
    -2.78673
    -2.83418
    -2.66811
    -2.69184
    -2.64439
    -2.64439
    -2.64439
    -2.47833
    -2.45460
    -2.43088
    -2.40716
    -2.50205
    -2.43088
    -2.62067
    -2.28854
    -2.21737
    -2.28854
    -2.38343
    -2.33599
    -2.28854
    -2.28854
    -2.40716
    -2.38343
    -2.31226
    -2.33599
    -2.26482
    -2.26482
    -2.33599
    -2.35971
    -2.43088
    -2.16992
    -2.16992
    -2.33599
    -2.31226
    -2.40716
    -2.16992
    -2.21737
    -2.19365
    -2.05131
    -1.98014
    -1.93269
    -1.76663
    -1.62429
    -1.62429
    -1.57684
    -1.48195
    -1.45822
    -1.12609
    -1.19727
    -1.17354
    -1.05492
    -0.98375
    -0.93631
    -0.93631
    -1.03120
    -1.00748
    -1.12609
    -1.03120
    -1.10237
    -1.29216
    -1.22099
    -1.45822
    -1.55312
    -1.31588
    -1.29216
    -1.31588
    -1.45822
    -1.41078
    -1.45822
    -1.38705
    -1.57684
    -1.50567
    -1.36333
    -1.29216
    -1.41078
    -1.19727
    -1.24471
    -1.48195
    -1.60056
    -1.33961
    -1.24471
    -1.41078
    -1.26844
    -1.31588
    -1.31588
    -1.38705
    -1.36333
    -1.33961
    -1.36333
    -1.19727
    -1.19727
    -1.05492
    -0.93631
    -0.77024
    -1.03120
    -0.96003
    -0.79397
    -0.60418
    -0.48556
    -0.53301
    -0.62790
    -0.50929
    -0.43812
    -0.50929
    -0.50929
    -0.31950
    -0.34322
    -0.50929
    -0.55673
    -0.48556
    -0.62790
    -0.79397
    -0.53301
    -0.58046
    -0.65163
    -0.72280
    -0.62790
    -0.74652
    -0.67535
    -0.69907
    -0.58046
    -0.58046
    -0.53301
    -0.58046
    -0.65163
    -0.62790
    -0.62790
    -0.72280
    -0.36695
    -0.43812
    -0.41439
    -0.48556
    -0.55673
    -0.48556
    -0.48556
    -0.43812
    -0.55673
    -0.46184
    -0.41439
    -0.48556
    -0.46184
    -0.46184
    -0.55673
    -0.62790
    -0.43812
    -0.31950
    -0.39067
    -0.43812
    -0.48556
    -0.48556
    -0.48556
    -0.48556
    -0.43812
    -0.50929
    -0.55673
    -0.60418
    -0.46184
    -0.43812
    -0.41439
    -0.60418
    -0.53301
    -0.39067
    -0.41439
    -0.41439
    -0.48556
    -0.48556
    -0.39067
    -0.31950
    -0.39067
    -0.10599
    -0.20088
    -0.22461
    -0.24833
    -0.27205
    -0.27205
    -0.36695
    -0.48556
    -0.31950
    -0.24833
    -0.24833
    -0.34322
    -0.48556
    -0.43812
    -0.53301
    -0.41439
    -0.43812
    -0.43812
    -0.43812
    -0.43812
    -0.39067
    -0.39067
    -0.39067
    -0.55673
    -0.36695
    -0.27205
    -0.24833
    -0.36695
    -0.34322
    -0.34322
    -0.43812
    -0.36695
    -0.34322
    -0.20088
    -0.22461
    -0.17716
    -0.17716
    -0.01110
    -0.17716
    -0.27205
    -0.27205
    -0.10599
    -0.17716
    -0.20088
    -0.12971
    -0.17716
    -0.24833
    -0.29578
    -0.41439
    -0.36695
    -0.31950
    -0.29578
    -0.29578
    -0.34322
    -0.29578
    -0.31950
    -0.27205
     0.10752
     0.15497
     0.15497
     0.10752
     0.08380
     0.06007
     0.36848
     0.34476
     0.43965
     0.43965
     0.36848
     0.29731
     0.41593
     0.46337
     0.32103
     0.15497
     0.41593
     0.36848
     0.20241
     0.20241
     0.13124
     0.13124
     0.15497
     0.20241
     0.17869
     0.08380
     0.15497
     0.08380
     0.08380
     0.06007
     0.10752
    -0.12971
     0.03635
     0.20241
     0.15497
     0.06007
     0.10752
     0.08380
    -0.08227
    -0.05854
     0.01263
    -0.01110
     0.13124
    -0.05854
    -0.12971
    -0.20088
    -0.05854
    -0.27205
    -0.17716
     0.08380
    -0.03482
    -0.15344
    -0.17716
    -0.31950
    -0.12971
    -0.12971
    -0.15344
    -0.15344
    -0.10599
    -0.10599
    -0.10599
    -0.05854
    -0.08227
    -0.10599
    -0.53301
    -0.34322
     0.10752
    -0.03482
    -0.01110
    -0.12971
    -0.05854
    -0.08227
    -0.05854
     0.01263
     0.06007
     0.15497
     0.10752
     0.13124
     0.17869
     0.17869
    -0.03482
     0.22614
     0.29731
     0.13124
     0.24986
     0.22614
     0.22614
     0.08380
     0.03635
     0.20241
     0.17869
     0.15497
     0.17869
     0.10752
     0.10752
     0.15497
    -0.03482
     0.03635
     0.13124
    -0.01110
     0.10752
     0.15497
    -0.01110
    -0.03482
    -0.01110
    -0.05854
     0.03635
     0.06007
     0.01263
    -0.01110
     0.03635
     0.01263
    -0.22461
    -0.15344
    -0.05854
    -0.05854
    -0.12971
    -0.10599
     0.01263
    -0.05854
    -0.15344
    -0.08227
    -0.05854
     0.06007
    -0.03482
    -0.10599
    -0.12971
    -0.12971
    -0.08227
    -0.08227
     0.10752
     0.03635
    -0.08227
    -0.03482
    -0.08227
    -0.12971
    -0.24833
    -0.24833
    -0.27205
    -0.08227
    -0.17716
    -0.08227
    -0.17716
    -0.15344
    -0.12971
    -0.41439
    -0.24833
    -0.15344
    -0.29578
    -0.29578
    -0.17716
    -0.27205
    -0.43812
    -0.58046
    -0.53301
    -0.34322
    -0.20088
    -0.17716
    -0.17716
    -0.31950
    -0.31950
    -0.43812
    -0.24833
    -0.12971
    -0.10599
    -0.05854
    -0.24833
    -0.03482
    -0.08227
    -0.12971
    -0.17716
    -0.01110
    -0.03482
    -0.05854
    -0.08227
    -0.12971
    -0.01110
    -0.22461
     0.01263
     0.08380
     0.06007
     0.17869
     0.20241
     0.29731
     0.32103
     0.22614
     0.13124
     0.29731
     0.46337
     0.43965
     0.41593
     0.36848
     0.27358
     0.41593
     0.22614
     0.32103
     0.46337
     0.22614
     0.24986
     0.34476
     0.32103
     0.34476
     0.15497
     0.13124
     0.17869
     0.29731
     0.17869
     0.13124
     0.24986
     0.20241
     0.15497
     0.24986
     0.24986
     0.20241
     0.20241
     0.24986
     0.29731
     0.39220
     0.20241
     0.15497
     0.13124
     0.29731
     0.34476
     0.36848
     0.24986
     0.22614
     0.15497
     0.22614
     0.32103
     0.24986
     0.15497
     0.13124
     0.22614
     0.27358
     0.20241
     0.15497
     0.32103
     0.32103
     0.29731
     0.22614
     0.24986
     0.15497
     0.06007
    -0.01110
     0.29731
     0.13124
     0.13124
     0.03635
     0.15497
     0.20241
     0.24986
     0.20241
     0.27358
     0.36848
     0.46337
     0.58199
     0.84295
     1.12763
     1.17507
     0.91412
     0.98529
     0.98529
     0.89039
     1.10390
     1.12763
     1.19880
     1.26997
     1.03273
     0.96156
     0.98529
     1.00901
     0.93784
     0.86667
     0.65316
     0.60571
     0.41593
     0.55827
     0.62944
     0.62944
     0.43965
     0.27358
     0.36848
     0.24986
     0.20241
     0.08380
    -0.24833
    -0.67535
    -0.96003
    -0.88886
    -0.77024
    -0.43812
    -0.08227
    -0.10599
    -0.20088
    -0.48556
    -0.81769
    -0.50929
     0.10752
     0.84295
     0.72433
     0.20241
     0.01263
     0.27358
     0.60571
     0.84295
     0.74805
     0.74805
     0.46337
     0.36848
     0.39220
     0.48710
     0.29731
     0.24986
     0.48710
     0.55827
     0.67688
     0.79550
     0.67688
     0.58199
     0.46337
     0.53454
     0.55827
     0.58199
     0.58199
     0.22614
     0.36848
     0.36848
     0.10752
     0.10752
    -0.15344
    -0.08227
    -0.17716
    -0.15344
    -0.20088
    -0.08227
    -0.03482
     0.03635
     0.13124
     0.06007
     0.08380
     0.01263
     0.20241
     0.36848
     0.36848
     0.17869
     0.17869
     0.29731
     0.22614
     0.20241
     0.20241
     0.24986
     0.13124
     0.24986
     0.24986
     0.15497
     0.24986
     0.06007
     0.13124
     0.41593
     0.39220
     0.34476
     0.39220
     0.53454
     0.70061
     0.62944
     0.81922
     0.93784
     0.84295
     0.84295
     0.84295
     0.98529
     0.51082
     0.46337
     0.22614
     0.41593
     0.43965
     0.13124
    -0.12971
    -0.22461
    -0.58046
    -0.65163
    -0.79397
    -0.62790
    -0.67535
    -0.60418
    -0.69907
    -0.55673
    -0.48556
    -0.48556
    -0.53301
    -0.17716
    -0.12971
    -0.01110
     0.01263
     0.03635
     0.15497
     0.20241
     0.20241
     0.15497
     0.29731
     0.22614
     0.17869
     0.24986
     0.10752
    -0.03482
    -0.10599
     0.10752
     0.06007
    -0.10599
    -0.22461
    -0.29578
    -0.36695
    -0.39067
    -0.31950
    -0.39067
    -0.43812
    -0.43812
    -0.50929
    -0.31950
    -0.17716
    -0.08227
    -0.01110
    -0.12971
     0.08380
     0.22614
     0.36848
     0.48710
     0.65316
     0.74805
     0.67688
     0.65316
     0.70061
     0.67688
     0.53454
     0.41593
     0.20241
     0.17869
     0.08380
    -0.17716
    -0.20088
    -0.39067
    -0.62790
    -0.77024
    -1.10237
    -1.29216
    -1.48195
    -1.69546
    -1.88524
    -2.09875
    -2.43088
    -2.69184
    -3.00024
    -3.09514
    -3.26120
    -3.35609
    -2.88163
    -2.33599
    -1.55312
    -1.38705
    -1.95641
    -2.40716
    -2.92907
    -2.85790
    -2.73929
    -3.07141
    -3.56960
    -4.13897
    -3.52216
    -2.52577
    -2.38343
    -2.73929
    -2.59694
    -1.95641
    -1.57684
    -1.76663
    -2.12248
    -1.57684
    -1.00748
     0.06007
     0.43965
     0.84295
     0.98529
     0.60571
    -0.12971
    -0.27205
    -0.98375
    -1.67173
    -2.26482
    -2.52577
    -2.95280
    -3.45099
    -3.94918
    -4.35248
    -4.73205
    -4.87439
    -4.63716
    -4.02035
    -3.54588
    -3.35609
    -3.30865
    -3.23748
    -3.09514
    -2.92907
    -1.95641
     0.13124
     1.19880
     1.08018
     0.08380
    -0.62790
    -0.31950
     0.20241
     0.65316
     1.15135
     1.55465
     1.62582
     1.45975
     1.19880
     0.91412
     0.58199
     0.10752
    -0.24833
    -0.41439
    -0.67535
    -1.00748
    -1.10237
    -1.22099
    -1.38705
    -1.57684
    -1.71918
    -1.90897
    -1.98014
    -1.93269
    -1.98014
    -1.81407
    -1.81407
    -1.90897
    -1.88524
    -1.62429
    -1.79035
    -1.67173
    -1.52939
    -1.62429
    -1.55312
    -1.57684
    -1.45822
    -1.41078
    -1.24471
    -1.17354
    -1.10237
    -1.12609
    -0.98375
    -0.96003
    -0.96003
    -0.81769
    -0.69907
    -0.74652
    -0.72280
    -0.58046
    -0.53301
    -0.60418
    -0.65163
    -0.50929
    -0.50929
    -0.50929
    -0.39067
    -0.39067
    -0.53301
    -0.41439
    -0.46184
    -0.50929
    -0.43812
    -0.36695
    -0.43812
    -0.34322
    -0.39067
    -0.29578
    -0.34322
    -0.31950
    -0.12971
    -0.08227
    -0.05854
    -0.12971
    -0.03482
     0.01263
    -0.17716
    -0.01110
     0.17869
     0.20241
     0.10752
     0.08380
     0.15497
     0.15497
     0.32103
     0.32103
     0.24986
     0.29731
     0.20241
     0.15497
     0.20241
     0.20241
     0.46337
     0.22614
     0.51082
     0.39220
     0.06007
    -0.01110
    -0.03482
    -0.17716
    -0.41439
    -0.36695
    -0.36695
    -0.41439
    -0.53301
    -0.58046
    -1.17354
    -2.16992
    -2.26482
    -2.31226
    -1.55312
    -1.67173
    -1.88524
    -2.26482
    -2.59694
    -2.78673
    -2.76301
    -2.73929
    -2.85790
    -2.73929
    -2.47833
    -2.21737
    -2.02758
    -1.71918
    -1.71918
    -1.48195
    -1.10237
    -0.48556
     0.15497
     0.65316
     1.00901
     0.86667
     1.08018
     1.00901
     0.74805
     0.03635
     0.48710
     0.86667
     0.93784
     0.84295
     0.46337
    -0.01110
    -0.55673
    -0.74652
    -1.07865
    -1.38705
    -1.60056
    -1.55312
    -1.57684
    -1.57684
    -1.48195
    -1.48195
    -1.41078
    -1.41078
    -1.33961
    -1.41078
    -1.41078
    -1.43450
    -1.55312
    -1.43450
    -1.62429
    -1.74290
    -1.76663
    -1.71918
    -1.41078
    -0.77024
     0.10752
     0.46337
     0.13124
    -0.58046
    -0.74652
    -0.58046
    -0.41439
     0.01263
     0.34476
     0.36848
     0.34476
     0.01263
    -0.24833
    -0.53301
    -0.77024
    -1.14982
    -1.52939
    -1.81407
    -1.76663
    -1.74290
    -1.81407
    -2.05131
    -2.12248
    -2.12248
    -2.21737
    -2.28854
    -2.24109
    -2.26482
    -2.52577
    -2.28854
    -2.28854
    -2.38343
    -2.57322
    -2.69184
    -2.59694
    -2.66811
    -2.71556
    -2.88163
    -2.92907
    -3.02397
    -3.04769
    -3.11886
    -2.95280
    -3.19003
    -3.49843
    -3.47471
    -3.40354
    -3.30865
    -3.42726
    -3.54588
    -3.49843
    -3.54588
    -3.42726
    -3.47471
    -3.47471
    -3.49843
    -3.59333
    -3.66450
    -3.42726
    -3.35609
    -3.40354
    -3.37982
    -3.45099
    -3.19003
    -3.33237
    -3.30865
    -3.28492
    -3.14258
    -3.23748
    -3.04769
    -2.97652
    -3.00024
    -2.97652
    -2.95280
    -2.76301
    -2.73929
    -2.69184
    -2.73929
    -2.57322
    -2.57322
    -2.59694
    -2.54950
    -2.52577
    -2.43088
    -2.24109
    -2.26482
    -2.19365
    -2.24109
    -2.12248
    -2.21737
    -2.02758
    -1.88524
    -1.86152
    -1.83780
    -1.67173
    -1.69546
    -1.57684
    -1.43450
    -1.43450
    -1.36333
    -1.31588
    -1.17354
    -1.14982
    -1.05492
    -1.00748
    -1.03120
    -0.86514
    -0.79397
    -0.67535
    -0.84141
    -0.84141
    -0.74652
    -0.74652
    -0.77024
    -0.77024
    -0.84141
    -0.81769
    -0.67535
    -0.72280
    -0.77024
    -0.72280
    -0.91258
    -0.96003
    -0.88886
    -0.67535
    -0.77024
    -0.91258
    -0.72280
    -0.62790
    -0.60418
    -0.50929
    -0.74652
    -0.91258
    -0.98375
    -0.84141
    -0.58046
    -0.72280
    -0.72280
    -0.67535
    -0.41439
    -0.12971
    -0.03482
     0.22614
     0.34476
     0.72433
     0.74805
     1.15135
     1.12763
     1.05646
     1.00901
     0.93784
     1.12763
     1.34114
     1.22252
     0.91412
     0.77178
     0.48710
     0.15497
    -0.10599
    -0.08227
    -0.12971
    -0.12971
    -0.10599
     0.15497
     0.03635
     0.24986
    -0.05854
    -0.17716
    -0.27205
    -0.15344
    -0.15344
    -0.12971
     0.24986
     0.03635
    -0.22461
    -0.24833
    -0.39067
    -0.55673
    -0.81769
    -0.93631
    -1.07865
    -1.10237
    -1.07865
    -0.93631
    -0.84141
    -0.96003
    -0.93631
    -0.96003
    -0.79397
    -0.58046
    -0.86514
    -0.81769
    -0.77024
    -0.84141
    -0.79397
    -0.81769
    -0.81769
    -0.72280
    -0.72280
    -0.67535
    -0.48556
    -0.65163
    -0.65163
    -0.79397
    -0.72280
    -0.39067
    -0.53301
    -0.55673
    -0.60418
    -0.55673
    -0.53301
    -0.55673
    -0.50929
    -0.58046
    -0.60418
    -0.50929
    -0.53301
    -0.53301
    -0.50929
    -0.81769
    -0.91258
    -0.55673
    -0.48556
    -0.62790
    -0.72280
    -0.65163
    -0.62790
    -0.81769
    -0.86514
    -0.81769
    -0.88886
    -0.91258
    -1.03120
    -0.98375
    -1.00748
    -0.98375
    -1.22099
    -1.03120
    -1.07865
    -1.26844
    -1.29216
    -1.31588
    -1.31588
    -1.29216
    -1.26844
    -1.31588
    -1.22099
    -1.14982
    -1.05492
    -1.03120
    -0.98375
    -0.98375
    -1.07865
    -0.77024
    -0.69907
    -0.74652
    -0.77024
    -0.50929
    -0.43812
    -0.27205
    -0.39067
    -0.29578
    -0.22461
    -0.22461
    -0.12971
    -0.05854
     0.01263
     0.03635
    -0.17716
    -0.05854
     0.06007
     0.10752
     0.13124
    -0.01110
    -0.01110
     0.03635
    -0.03482
    -0.12971
    -0.01110
    -0.05854
    -0.12971
    -0.08227
    -0.17716
    -0.15344
    -0.39067
    -0.29578
     0.01263
     0.08380
     0.20241
     0.36848
     0.46337
     0.53454
     0.39220
     0.46337
     0.39220
     0.48710
     0.32103
     0.08380
    -0.10599
     0.08380
     0.24986
     0.17869
     0.91412
     1.34114
     1.24624
     1.36486
     1.26997
     1.36486
     1.69699
     2.31380
     2.93060
     3.16784
     2.66965
     2.29007
     2.40869
     2.71709
     2.74082
     2.45614
     2.02912
     1.91050
     1.48348
     0.81922
     0.91412
     0.53454
    -0.20088
    -1.03120
    -1.12609
    -0.84141
    -0.43812
    -0.60418
    -0.79397
    -1.03120
    -1.24471
    -1.48195
    -1.48195
    -1.29216
    -1.19727
    -1.26844
    -1.10237
    -0.86514
    -0.91258
    -0.93631
    -0.77024
    -0.62790
    -0.53301
    -0.31950
    -0.17716
     0.01263
     0.20241
     0.22614
     0.34476
     0.65316
     0.77178
     0.72433
     0.84295
     0.81922
     0.79550
     0.81922
     0.84295
     0.89039
     1.08018
     1.03273
     0.93784
     0.96156
     0.81922
     0.84295
     0.55827
     0.62944
     0.72433
     0.46337
     0.36848
     0.32103
     0.24986
     0.20241
     0.08380
     0.06007
     0.15497
     0.06007
     0.03635
    -0.03482
    -0.03482
    -0.03482
    -0.03482
     0.01263
    -0.03482
     0.10752
     0.10752
     0.17869
     0.13124
     0.10752
     0.15497
     0.10752
     0.32103
     0.27358
     0.22614
     0.22614
     0.10752
     0.32103
     0.20241
     0.27358
     0.29731
     0.22614
     0.13124
     0.20241
     0.20241
     0.36848
     0.46337
    -0.05854
     0.06007
     0.03635
     0.13124
     0.01263
     0.01263
    -0.01110
    -0.08227
    -0.22461
    -0.10599
    -0.01110
    -0.17716
    -0.46184
    -0.53301
    -0.46184
    -0.34322
    -0.48556
    -0.50929
    -0.50929
    -0.55673
    -0.79397
    -0.88886
    -1.00748
    -0.93631
    -1.12609
    -1.03120
    -1.00748
    -1.00748
    -1.07865
    -1.07865
    -1.07865
    -0.98375
    -0.91258
    -0.86514
    -0.65163
    -0.65163
    -0.60418
    -0.43812
    -0.39067
    -0.36695
    -0.29578
    -0.12971
    -0.12971
    -0.20088
    -0.17716
    -0.22461
    -0.15344
    -0.31950
    -0.22461
    -0.03482
     0.34476
     0.43965
    -0.01110
    -0.58046
    -1.00748
    -2.50205
    -4.06779
    -5.39630
    -3.00024
     2.14773
     4.61496
     3.45252
     1.08018
     0.34476
    -0.36695
     0.20241
     1.88678
     4.02188
     5.63507
     6.48911
     6.63145
     6.51284
     6.27560
     6.22816
     6.20443
     5.72996
     4.73358
     4.42518
     3.78465
     3.28645
     2.85943
     2.33752
     1.98167
     1.48348
     1.05646
     0.79550
     0.60571
     0.24986
    -0.10599
    -0.34322
    -0.12971
    -0.17716
    -0.43812
    -0.48556
    -0.50929
    -0.72280
    -0.58046
    -0.58046
    -0.46184
    -0.24833
    -0.22461
    -1.67173
    -2.26482
    -1.71918
    -0.74652
    -0.53301
    -0.86514
    -0.84141
    -0.93631
    -1.07865
    -1.00748
    -1.07865
    -0.91258
    -0.91258
    -0.91258
    -0.69907
    -0.50929
    -0.53301
    -0.62790
    -0.84141
    -0.65163
    -0.79397
    -0.77024
    -0.65163
    -0.65163
    -0.77024
    -0.81769
    -0.79397
    -0.69907
    -0.84141
    -0.86514
    -0.65163
    -0.53301
    -0.46184
    -0.31950
    -0.39067
    -0.12971
    -0.03482
    -0.05854
     0.27358
     0.29731
     0.20241
     0.24986
     0.43965
     0.55827
     0.67688
     0.72433
     0.74805
     0.84295
     0.91412
     0.96156
     0.98529
     0.81922
     0.58199
     0.58199
     0.79550
     0.77178
     0.58199
     0.43965
     0.43965
     0.41593
     0.46337
     0.39220
     0.43965
     0.39220
     0.41593
     0.34476
     0.51082
     0.48710
     0.39220
     0.29731
     0.32103
     0.46337
     0.51082
     0.43965
     0.36848
     0.32103
     0.34476
     0.39220
     0.39220
     0.29731
     0.32103
     0.29731
     0.27358
     0.17869
     0.13124
     0.08380
     0.08380
     0.20241
     0.41593
     0.36848
     0.55827
     0.62944
     0.84295
     0.74805
     0.62944
     0.77178
     1.03273
     1.03273
     1.10390
     0.96156
     1.12763
     1.15135
     1.08018
     1.10390
     1.12763
     0.96156
     0.81922
     0.60571
     0.65316
     0.70061
     0.46337
     0.43965
     0.65316
     0.89039
     0.96156
     0.93784
     0.89039
     0.96156
     0.86667
     1.15135
     1.38858
     1.34114
     1.19880
     1.34114
     1.43603
     1.53092
     1.41231
     1.26997
     1.05646
     1.22252
     1.10390
     1.12763
     0.96156
     0.86667
     0.77178
     0.65316
     0.93784
     0.89039
     0.60571
     0.60571
     0.77178
     0.89039
     1.08018
     1.17507
     1.53092
     1.60209
     1.38858
     1.36486
     1.41231
     1.29369
     1.34114
     1.41231
     1.76816
     1.72071
     1.45975
     1.36486
     1.24624
     1.05646
     0.91412
     0.96156
     0.91412
     0.86667
     0.79550
     0.70061
     0.79550
     0.84295
     0.86667
     0.72433
     0.89039
     0.91412
     1.08018
     1.08018
     1.05646
     0.96156
     1.05646
     1.08018
     1.17507
     1.12763
     1.22252
     1.22252
     1.05646
     1.03273
     0.98529
     0.86667
     0.79550
     1.00901
     1.19880
     1.24624
     0.72433
     0.62944
     0.62944
     0.60571
     0.65316
     0.53454
     0.70061
     0.55827
     0.53454
     0.58199
     0.39220
     0.39220
     0.24986
     0.41593
     0.62944
     0.55827
     0.46337
     0.53454
     0.55827
     0.65316
     0.60571
     0.86667
     0.81922
     1.00901
     0.96156
     0.93784
     0.93784
     0.91412
     0.72433
     1.05646
     1.10390
     0.98529
     0.89039
     0.86667
     0.91412
     0.79550
     0.74805
     0.67688
     0.74805
     0.65316
     0.70061
     0.72433
     0.81922
     0.74805
     0.53454
     0.65316
     0.74805
     0.74805
     0.72433
     0.65316
     0.62944
     0.60571
     0.72433
     0.70061
     0.74805
     0.74805
     0.60571
     0.70061
     0.72433
     0.62944
     0.65316
     0.58199
     0.62944
     0.62944
     0.58199
     0.51082
     0.62944
     0.60571
     0.53454
     0.36848
     0.41593
     0.41593
     0.43965
     0.34476
     0.27358
     0.15497
     0.15497
     0.15497
     0.24986
     0.20241
     0.29731
     0.39220
     0.41593
     0.58199
     0.65316
     0.58199
     0.34476
     0.39220
     0.51082
     0.72433
     0.72433
     0.81922
     0.62944
     0.36848
     0.53454
     0.58199
     0.32103
     0.24986
     0.15497
    -0.01110
    -0.01110
    -0.17716
    -0.27205
    -0.17716
    -0.39067
    -0.22461
    -0.41439
    -0.34322
    -0.39067
    -0.58046
    -0.58046
    -0.34322
    -0.34322
    -0.36695
    -0.17716
    -0.15344
    -0.34322
    -0.34322
    -0.17716
     0.08380
    -0.03482
    -0.08227
    -0.08227
     0.01263
     0.06007
     0.01263
    -0.10599
     0.10752
    -0.12971
    -0.34322
    -0.20088
    -0.17716
    -0.24833
    -0.55673
    -0.50929
    -0.60418
    -0.62790
    -0.65163
    -0.65163
    -0.27205
    -0.24833
    -0.01110
     0.34476
     0.46337
     0.22614
     0.36848
     0.43965
     0.72433
     0.86667
     0.93784
     1.05646
     1.19880
     1.31741
     1.34114
     1.17507
     1.26997
     1.15135
     0.98529
     0.81922
     0.84295
     0.81922
     0.65316
     0.60571
     0.53454
     0.43965
     0.32103
     0.32103
     0.15497
    -0.01110
    -0.03482
    -0.12971
    -0.12971
    -0.24833
    -0.29578
    -0.55673
    -0.60418
    -0.36695
    -0.53301
    -0.53301
    -0.60418
    -0.53301
    -0.53301
    -0.39067
    -0.36695
    -0.34322
    -0.12971
    -0.20088
    -0.10599
    -0.12971
     0.01263
     0.10752
    -0.08227
     0.24986
     0.43965
     0.51082
     0.46337
     0.22614
    -0.10599
     0.01263
     0.10752
     0.43965
     0.58199
     0.46337
     0.29731
     0.08380
    -0.01110
     0.15497
     0.24986
     0.41593
     0.41593
     0.15497
     0.46337
     0.24986
     0.24986
     0.27358
     0.24986
     0.36848
     0.46337
     0.46337
     0.34476
     0.34476
     0.03635
    -0.08227
    -0.12971
     0.08380
     0.13124
    -0.17716
    -0.12971
    -0.05854
     0.08380
     0.24986
     0.27358
     0.15497
     0.15497
     0.36848
     0.43965
     0.58199
     0.60571
     0.65316
     0.62944
     0.62944
     1.00901
     0.81922
     0.79550
     0.81922
     0.72433
     0.74805
     0.62944
     0.51082
     0.48710
     0.65316
     0.65316
     0.70061
     0.55827
     0.39220
     0.48710
     0.46337
     0.55827
     0.43965
     0.27358
     0.53454
     0.32103
     0.36848
     0.39220
     0.34476
     0.36848
     0.39220
     0.34476
     0.17869
     0.08380
    -0.01110
    -0.08227
    -0.48556
    -0.62790
    -0.41439
     0.98529
     3.40507
     3.40507
     1.72071
     0.22614
    -0.29578
     0.29731
     1.12763
     1.81561
     2.12401
     2.00539
     1.79188
     1.53092
     1.12763
     0.86667
     0.60571
     0.29731
    -0.03482
    -0.08227
    -0.08227
    -0.12971
    -0.12971
    -0.27205
    -0.05854
     0.15497
     0.13124
    -0.03482
    -0.01110
    -0.03482
    -0.31950
    -0.31950
    -0.05854
    -0.29578
    -0.46184
    -0.36695
    -0.15344
    -0.15344
    -0.39067
    -0.48556
    -0.48556
    -0.65163
    -0.84141
    -1.29216
    -1.90897
    -2.95280
    -1.98014
     0.65316
     3.54741
     1.91050
    -0.36695
    -0.88886
    -0.39067
     0.15497
     0.41593
     1.10390
     1.72071
     2.14773
     2.02912
     2.00539
     1.72071
     1.38858
     1.08018
     0.62944
     0.86667
     0.91412
     0.77178
     0.70061
     1.05646
     1.08018
     0.98529
     0.65316
     0.32103
     0.60571
     0.98529
     1.34114
     1.15135
     0.86667
     0.65316
     1.00901
     1.15135
     1.10390
     0.93784
     0.74805
     0.79550
     0.77178
     0.89039
     0.70061
     0.70061
     0.74805
     0.81922
     0.96156
     0.86667
     0.81922
     0.79550
     0.79550
     0.86667
     1.08018
     0.96156
     0.89039
     0.81922
     0.93784
     0.93784
     1.00901
     0.89039
     0.96156
     1.00901
     0.96156
     0.89039
     0.74805
     0.74805
     0.65316
     0.58199
     0.72433
     0.72433
     0.41593
     0.39220
     0.41593
     0.62944
     0.41593
     0.22614
     0.06007
     0.01263
    -0.15344
    -0.29578
    -0.43812
    -0.53301
    -0.01110
     0.77178
     1.45975
     1.36486
     1.15135
     0.74805
     0.67688
     0.62944
     0.79550
     1.05646
     1.26997
     1.57837
     1.45975
     1.31741
     1.15135
     0.81922
     0.55827
     0.10752
    -0.12971
    -0.08227
    -0.36695
    -0.29578
    -0.41439
    -0.41439
    -0.60418
    -0.55673
    -0.72280
    -0.43812
    -0.17716
     0.10752
     0.08380
     0.43965
     0.67688
     0.77178
     0.81922
     0.81922
     0.93784
     1.10390
     1.24624
     1.26997
     1.31741
     1.17507
     1.19880
     1.05646
     1.12763
     0.98529
     0.96156
     0.74805
     0.51082
     0.39220
     0.29731
     0.34476
     0.39220
     0.22614
     0.13124
     0.15497
     0.20241
     0.24986
     0.34476
     0.34476
     0.29731
     0.43965
     0.60571
     0.55827
     0.51082
     0.43965
     0.29731
     0.53454
     0.60571
     0.67688
     0.48710
     0.51082
     0.46337
     0.58199
     0.51082
     0.53454
     0.41593
     0.36848
     0.41593
     0.29731
     0.41593
     0.32103
     0.13124
     0.13124
     0.20241
     0.27358
     0.24986
     0.22614
     0.20241
     0.27358
     0.36848
     0.29731
     0.36848
     0.39220
     0.39220
     0.43965
     0.41593
     0.53454
     0.60571
     0.34476
     0.55827
     0.51082
     0.36848
     0.32103
     0.20241
     0.03635
    -0.53301
    -1.36333
    -2.69184
    -2.54950
     0.43965
     3.42880
     2.12401
    -0.08227
    -0.62790
    -0.84141
    -0.27205
     0.06007
     0.58199
     1.26997
     2.26635
     2.29007
     2.02912
     1.88678
     1.76816
     1.67326
     1.69699
     1.93422
     1.76816
     1.81561
     1.55465
     1.64954
     1.55465
     2.07656
     2.40869
     2.21890
     2.97805
     3.16784
     2.05284
     1.69699
     1.45975
     1.55465
     2.12401
     2.52731
     2.78826
     2.14773
     1.43603
     0.79550
     0.65316
     0.91412
     0.84295
     0.93784
     0.60571
     0.43965
     0.34476
     0.41593
     0.34476
     0.29731
     0.29731
     0.29731
     0.32103
     0.39220
     0.53454
     0.53454
     0.51082
     0.60571
     0.89039
     0.86667
     0.77178
     0.72433
     0.84295
     0.70061
     0.67688
     0.72433
     0.67688
     0.55827
     0.53454
     0.46337
     0.58199
     0.53454
     0.29731
     0.46337
     0.74805
     0.70061
     0.62944
     0.60571
     0.36848
     0.22614
     0.46337
     0.60571
     0.62944
     0.55827
     0.67688
     0.65316
     0.62944
     0.67688
     0.53454
     0.51082
     0.62944
     0.55827
     0.53454
     0.81922
     0.67688
     0.48710
     0.41593
     0.29731
     0.43965
     0.41593
     0.32103
     0.24986
     0.22614
    -0.03482
    -0.03482
    -0.34322
    -0.12971
    -0.36695
    -0.43812
    -0.55673
    -0.50929
    -0.50929
    -0.50929
    -0.43812
    -0.34322
    -0.43812
    -0.41439
    -0.46184
    -0.39067
    -0.36695
    -0.24833
    -0.46184
    -0.34322
    -0.24833
    -0.10599
     0.13124
     0.20241
     0.34476
     0.36848
     0.62944
     0.67688
     0.84295
     1.10390
     1.05646
     1.22252
     1.41231
     1.53092
     1.38858
     1.43603
     1.55465
     1.48348
     1.53092
     1.50720
     1.45975
     1.19880
     1.15135
     1.03273
     0.93784
     0.96156
     0.89039
     0.74805
     0.65316
     0.65316
     0.74805
     0.55827
     0.67688
     0.58199
     0.51082
     0.36848
     0.24986
     0.32103
     0.20241
     0.22614
     0.20241
     0.41593
     0.36848
     0.36848
     0.32103
     0.58199
     0.62944
     0.60571
     0.43965
     0.13124
    -0.27205
    -0.48556
    -0.24833
    -0.41439
    -0.58046
    -1.07865
    -1.45822
     0.15497
     2.26635
     2.02912
     1.12763
     0.81922
     2.24263
     2.62220
     2.66965
     1.83933
     1.62582
     2.00539
     2.55103
     3.49997
     4.28284
     4.33028
     3.68975
     2.55103
     1.43603
     0.86667
     0.65316
     0.34476
     0.53454
     0.34476
     0.24986
     0.10752
    -0.24833
    -0.27205
    -0.03482
    -0.08227
    -0.08227
    -0.10599
    -0.12971
    -0.31950
    -0.17716
    -0.29578
    -0.27205
    -0.08227
    -0.08227
     0.06007
     0.10752
     0.27358
     0.32103
     0.41593
     0.51082
     0.53454
     0.58199
     0.41593
     0.46337
     0.46337
     0.60571
     0.81922
     0.91412
     0.62944
     0.65316
     0.65316
     0.91412
     1.08018
     1.17507
     0.96156
     0.89039
     0.96156
     0.91412
     0.89039
     0.74805
     0.81922
     0.93784
     1.12763
     1.03273
     0.93784
     0.91412
     0.86667
     0.81922
     0.89039
     1.03273
     0.79550
     0.62944
     0.72433
     0.70061
     0.72433
     0.51082
     0.41593
     0.34476
     0.32103
     0.41593
     0.29731
     0.27358
     0.10752
     0.01263
     0.01263
     0.22614
     0.06007
    -0.01110
    -0.12971
     0.06007
     0.01263
    -0.03482
    -0.08227
    -0.01110
     0.10752
    -0.01110
     0.15497
    -0.01110
     0.01263
     0.10752
     0.13124
     0.20241
     0.10752
     0.20241
     0.13124
     0.13124
     0.29731
     0.01263
    -0.01110
     0.22614
     0.39220
     0.27358
     0.36848
     0.34476
     0.27358
     0.32103
     0.17869
     0.46337
     0.46337
     0.62944
     0.77178
     0.93784
     1.10390
     0.91412
     0.77178
     0.91412
     1.15135
     1.17507
     1.36486
     1.24624
     1.22252
     1.34114
     1.22252
     1.26997
     1.29369
     1.05646
     1.00901
     0.96156
     1.03273
     0.91412
     0.77178
     0.65316
     0.60571
     0.74805
     0.60571
     0.55827
     0.41593
     0.29731
     0.34476
     0.15497
     0.46337
     0.36848
     0.20241
     0.15497
     0.13124
     0.24986
     0.20241
     0.20241
     0.13124
     0.13124
     0.08380
     0.24986
     0.15497
     0.10752
    -0.05854
    -0.01110
     0.20241
     0.29731
     0.20241
     0.15497
     0.13124
     0.06007
     0.17869
     0.08380
     0.06007
     0.17869
     0.20241
     0.08380
     0.15497
     0.10752
     0.15497
    -0.10599
    -0.27205
    -0.62790
    -0.96003
    -1.24471
    -0.48556
     0.93784
     1.76816
     0.72433
     0.24986
     1.03273
     1.08018
     1.22252
     1.62582
     1.76816
     1.50720
     0.91412
     1.03273
     3.28645
     4.30656
     3.99816
     3.61858
     3.04922
     2.45614
     2.17146
     2.00539
     2.40869
     2.40869
     2.40869
     2.19518
     2.05284
     1.93422
     1.69699
     1.26997
     1.15135
     0.79550
     0.36848
     0.01263
     0.01263
    -0.12971
    -0.34322
    -0.17716
    -0.34322
    -0.17716
     0.01263
    -0.12971
    -0.12971
    -0.31950
    -0.39067
    -0.29578
     0.03635
     0.20241
    -0.01110
    -0.12971
    -0.15344
    -0.01110
     0.06007
     0.08380
     0.10752
     0.20241
     0.36848
     0.22614
     0.27358
     0.32103
     0.34476
     0.22614
     0.32103
     0.55827
     0.65316
     0.43965
     0.53454
     0.51082
     0.51082
     0.55827
     0.48710
     0.65316
     0.62944
     0.60571
     0.72433
     0.70061
     0.65316
     0.65316
     0.60571
     0.72433
     0.70061
     0.62944
     0.58199
     0.53454
     0.67688
     0.55827
     0.46337
     0.46337
     0.36848
     0.34476
     0.41593
     0.29731
     0.15497
     0.15497
    -0.05854
     0.13124
     0.10752
     0.01263
     0.01263
    -0.01110
     0.10752
    -0.01110
    -0.15344
    -0.17716
    -0.12971
    -0.17716
    -0.03482
     0.01263
    -0.10599
    -0.05854
    -0.17716
    -0.08227
     0.15497
     0.01263
     0.10752
     0.10752
     0.13124
     0.20241
     0.29731
     0.39220
     0.39220
     0.58199
     0.62944
     0.74805
     0.86667
     0.84295
     0.72433
     0.77178
     1.03273
     1.08018
     1.24624
     0.98529
     0.84295
     0.93784
     0.98529
     0.96156
     0.86667
     0.84295
     0.89039
     0.91412
     0.96156
     0.84295
     0.84295
     0.48710
     0.53454
     0.55827
     0.39220
     0.55827
     0.74805
     0.77178
     0.60571
     0.67688
     0.58199
     0.46337
     0.53454
     0.46337
     0.58199
     0.67688
     0.70061
     0.51082
     0.79550
     0.93784
     0.86667
     0.96156
     1.03273
     0.81922
     0.43965
     0.43965
     0.51082
     0.62944
     0.51082
     0.24986
     0.15497
     0.17869
     0.20241
     0.06007
     0.24986
     0.43965
     0.53454
     0.53454
     0.65316
     0.86667
     0.91412
     1.08018
     1.31741
     1.74443
     2.14773
     2.45614
     2.29007
     1.74443
     1.24624
     0.51082
     0.39220
     0.79550
     1.60209
     1.72071
     1.03273
     0.43965
    -0.17716
    -0.48556
    -1.29216
    -2.59694
    -3.97290
    -2.90535
     0.55827
     5.32667
     4.06933
     0.32103
    -1.12609
    -0.39067
     0.03635
     0.96156
     1.62582
     2.33752
     2.64592
     2.69337
     2.43241
     2.26635
     1.91050
     1.38858
     0.96156
     0.65316
     0.43965
     0.34476
     0.06007
    -0.12971
    -0.03482
    -0.08227
    -0.03482
    -0.05854
    -0.34322
    -0.46184
    -0.53301
    -0.29578
    -0.24833
    -0.15344
    -0.36695
    -0.39067
    -0.22461
    -0.29578
    -0.39067
    -0.36695
    -0.29578
    -0.12971
    -0.10599
    -0.10599
    -0.15344
    -0.08227
    -0.15344
    -0.10599
     0.15497
     0.65316
     0.91412
     0.06007
    -1.00748
    -0.98375
    -0.36695
    -0.08227
     0.17869
     0.17869
    -0.08227
    -0.08227
    -0.24833
    -0.29578
    -0.22461
    -0.27205
    -0.08227
     0.20241
     0.13124
     0.27358
     0.43965
     0.58199
     0.62944
     0.55827
     0.81922
     0.89039
     0.79550
     0.84295
     0.72433
     0.65316
     0.51082
     0.55827
     0.41593
     0.53454
     0.24986
     0.29731
     0.13124
     0.15497
     0.15497
    -0.20088
    -0.10599
    -0.15344
    -0.22461
    -0.27205
    -0.29578
    -0.36695
    -0.22461
    -0.34322
    -0.27205
    -0.20088
    -0.17716
    -0.17716
    -0.27205
    -0.24833
    -0.10599
    -0.27205
    -0.12971
    -0.01110
    -0.05854
     0.06007
     0.15497
     0.06007
     0.13124
     0.10752
     0.10752
     0.24986
     0.36848
     0.41593
     0.27358
     0.27358
     0.22614
     0.34476
     0.51082
     0.91412
     0.84295
     0.70061
     0.74805
     0.96156
     0.72433
     0.60571
     0.67688
     0.96156
     1.05646
     1.24624
     1.36486
     1.17507
     1.05646
     1.03273
     0.96156
     1.24624
     1.60209
     1.34114
     1.08018
     1.05646
     1.12763
     1.15135
     1.12763
     0.98529
     1.03273
     1.03273
     1.00901
     0.86667
     0.72433
     0.58199
     0.58199
     0.58199
     0.70061
     0.67688
     0.46337
     0.53454
     0.62944
     0.84295
     1.26997
     1.60209
     1.26997
     1.29369
     1.15135
     1.03273
     1.08018
     1.26997
     1.24624
     0.91412
     1.05646
     0.81922
     0.46337
     0.36848
     0.13124
    -0.17716
    -0.39067
    -0.39067
    -0.34322
    -0.24833
    -0.20088
    -0.15344
    -0.17716
    -0.41439
    -0.29578
    -0.31950
     0.03635
     0.24986
     0.15497
     0.34476
     0.41593
     0.43965
     0.27358
     0.13124
     0.10752
     0.20241
     0.15497
     0.10752
    -0.01110
    -0.10599
    -0.03482
    -0.17716
    -0.01110
    -0.12971
    -0.39067
    -0.34322
    -0.20088
    -0.12971
    -0.12971
    -0.12971
    -0.22461
    -0.01110
     0.13124
     0.20241
     0.32103
     0.13124
     0.32103
     0.29731
     0.48710
     0.79550
     0.72433
     0.77178
     0.65316
     0.91412
     0.84295
     0.84295
     0.79550
     0.98529
     0.79550
     0.79550
     0.74805
     0.65316
     0.62944
     0.51082
     0.41593
     0.60571
     0.43965
     0.34476
     0.24986
     0.20241
     0.17869
     0.13124
    -0.10599
    -0.08227
    -0.08227
    -0.17716
    -0.08227
    -0.22461
    -0.31950
    -0.39067
    -0.48556
    -0.34322
    -0.43812
    -0.62790
    -0.60418
    -0.67535
    -0.58046
    -0.81769
    -0.77024
    -0.93631
    -0.74652
    -0.86514
    -0.91258
    -1.00748
    -1.03120
    -1.26844
    -1.38705
    -1.12609
    -1.03120
    -1.07865
    -1.24471
    -1.31588
    -1.26844
    -1.17354
    -1.24471
    -1.33961
    -1.29216
    -1.22099
    -1.14982
    -1.22099
    -1.29216
    -1.24471
    -1.29216
    -1.24471
    -1.07865
    -1.14982
    -1.22099
    -1.26844
    -1.22099
    -1.24471
    -1.22099
    -1.38705
    -1.26844
    -1.31588
    -1.29216
    -1.17354
    -1.31588
    -1.41078
    -1.60056
    -1.60056
    -1.38705
    -1.36333
    -1.48195
    -1.52939
    -1.45822
    -1.50567
    -1.33961
    -1.29216
    -1.36333
    -1.26844
    -1.31588
    -1.05492
    -1.05492
    -1.12609
    -1.10237
    -1.17354
    -0.96003
    -0.72280
    -0.77024
    -0.74652
    -0.81769
    -0.79397
    -0.74652
    -0.74652
    -0.81769
    -0.67535
    -0.65163
    -0.58046
    -0.46184
    -0.41439
    -0.41439
    -0.58046
    -0.55673
    -0.36695
    -0.48556
    -0.53301
    -0.72280
    -0.53301
    -0.55673
    -0.60418
    -0.65163
    -0.67535
    -0.58046
    -0.77024
    -0.74652
    -0.79397
    -0.88886
    -0.88886
    -0.74652
    -0.43812
    -0.58046
    -0.58046
    -0.41439
    -0.39067
    -0.17716
    -0.22461
    -0.29578
    -0.22461
    -0.22461
    -0.24833
    -0.17716
    -0.34322
    -0.31950
    -0.29578
    -0.27205
    -0.15344
    -0.34322
    -0.43812
    -0.65163
    -0.58046
    -0.65163
    -0.60418
    -0.53301
    -0.69907
    -0.62790
    -0.58046
    -0.48556
    -0.48556
    -0.36695
    -0.62790
    -0.69907
    -0.60418
    -0.46184
    -0.53301
    -0.60418
    -0.72280
    -0.79397
    -0.67535
    -0.77024
    -0.72280
    -0.81769
    -0.86514
    -0.91258
    -0.98375
    -0.93631
    -0.91258
    -1.00748
    -0.96003
    -0.77024
    -0.84141
    -0.86514
    -0.79397
    -0.77024
    -0.72280
    -0.67535
    -0.62790
    -0.55673
    -0.65163
    -0.55673
    -0.48556
    -0.31950
    -0.39067
    -0.43812
    -0.48556
    -0.43812
    -0.34322
    -0.50929
    -0.53301
    -0.48556
    -0.46184
    -0.39067
    -0.48556
    -0.46184
    -0.27205
    -0.29578
    -0.36695
    -0.39067
    -0.39067
    -0.41439
    -0.46184
    -0.29578
    -0.08227
    -0.29578
    -0.12971
    -0.17716
    -0.27205
    -0.20088
    -0.15344
    -0.31950
    -0.10599
    -0.34322
    -0.34322
    -0.20088
    -0.22461
    -0.24833
    -0.55673
    -0.36695
    -0.46184
    -0.60418
    -0.58046
    -0.67535
    -0.72280
    -0.77024
    -0.81769
    -0.86514
    -0.88886
    -0.91258
    -0.86514
    -0.91258
    -0.77024
    -0.81769
    -0.93631
    -0.98375
    -0.65163
    -0.72280
    -0.69907
    -0.72280
    -0.60418
    -0.62790
    -0.48556
    -0.46184
    -0.29578
    -0.22461
    -0.17716
    -0.12971
    -0.05854
    -0.17716
    -0.05854
    -0.10599
     0.20241
     0.24986
     0.10752
     0.20241
     0.17869
     0.08380
    -0.01110
     0.01263
    -0.01110
    -0.10599
    -0.08227
    -0.15344
    -0.15344
    -0.15344
    -0.24833
    -0.20088
    -0.22461
    -0.17716
    -0.24833
    -0.22461
    -0.17716
    -0.10599
    -0.29578
    -0.20088
    -0.08227
     0.06007
     0.03635
    -0.05854
    -0.03482
     0.01263
     0.08380
     0.01263
    -0.12971
     0.06007
     0.06007
     0.10752
    -0.05854
     0.06007
     0.17869
     0.20241
     0.10752
     0.15497
     0.13124
     0.13124
     0.06007
     0.24986
     0.22614
     0.15497
     0.15497
     0.27358
     0.13124
     0.06007
     0.17869
     0.10752
    -0.03482
    -0.05854
     0.06007
    -0.03482
     0.10752
     0.01263
    -0.01110
     0.10752
     0.01263
    -0.15344
    -0.24833
    -0.08227
     0.10752
    -0.10599
     0.01263
    -0.03482
     0.01263
     0.01263
     0.15497
     0.20241
     0.29731
     0.03635
     0.10752
     0.06007
     0.10752
     0.15497
     0.13124
     0.24986
     0.32103
     0.06007
     0.13124
     0.06007
     0.01263
    -0.31950
    -0.24833
    -0.22461
     0.01263
    -0.10599
    -0.17716
    -0.27205
    -0.17716
    -0.22461
    -0.27205
    -0.46184
    -0.22461
    -0.27205
    -0.24833
    -0.17716
    -0.12971
    -0.39067
    -0.29578
    -0.34322
    -0.08227
     0.01263
    -0.03482
    -0.10599
    -0.01110
     0.01263
     0.10752
    -0.01110
     0.32103
     0.24986
     0.20241
     0.27358
     0.43965
     0.46337
     0.46337
     0.39220
     0.46337
     0.46337
     0.48710
     0.32103
     0.39220
     0.39220
     0.32103
     0.27358
     0.46337
     0.36848
     0.15497
     0.24986
     0.32103
     0.29731
     0.29731
     0.15497
     0.15497
     0.20241
     0.22614
     0.24986
     0.13124
     0.20241
     0.32103
     0.22614
     0.29731
     0.24986
     0.15497
     0.13124
     0.01263
     0.08380
     0.01263
    -0.03482
     0.06007
     0.36848
     0.20241
     0.08380
    -0.10599
    -0.12971
    -0.20088
    -0.12971
    -0.12971
    -0.03482
    -0.22461
    -0.17716
    -0.12971
    -0.12971
    -0.22461
    -0.29578
    -0.43812
    -0.27205
    -0.20088
    -0.12971
    -0.41439
    -0.53301
    -0.74652
    -1.03120
    -1.26844
    -0.27205
     0.79550
     1.05646
     0.89039
     0.62944
     0.86667
     0.98529
     1.05646
     1.38858
     1.86305
     2.12401
     2.12401
     2.31380
     2.45614
     2.64592
     2.43241
     2.26635
     2.02912
     1.43603
     1.29369
     1.22252
     1.34114
     1.15135
     1.08018
     0.98529
     0.96156
     0.93784
     0.79550
     0.55827
     0.36848
     0.53454
     0.32103
     0.32103
     0.51082
     0.51082
     1.45975
     2.36124
     1.62582
     0.62944
     0.03635
    -0.10599
     0.43965
     0.65316
     0.74805
     0.79550
     0.70061
     0.41593
     0.17869
    -0.10599
    -0.24833
    -0.46184
    -0.65163
    -0.74652
    -0.84141
    -0.77024
    -0.79397
    -0.84141
    -0.77024
    -0.62790
    -0.58046
    -0.69907
    -0.79397
    -0.86514
    -0.81769
    -0.84141
    -0.58046
    -0.62790
    -0.74652
    -0.62790
    -0.48556
    -0.34322
    -0.58046
    -0.72280
    -0.72280
    -0.67535
    -0.55673
    -0.58046
    -0.39067
    -0.50929
    -0.39067
    -0.53301
    -0.22461
    -0.01110
    -0.20088
    -0.36695
    -0.46184
    -0.24833
     0.13124
    -0.10599
    -0.39067
    -0.36695
    -0.15344
     0.15497
     0.20241
     0.39220
     0.34476
     0.17869
     0.34476
     0.41593
     0.41593
     0.46337
     0.60571
     0.81922
     0.86667
     0.96156
     0.98529
     0.96156
     1.03273
     1.15135
     1.17507
     1.19880
     1.26997
     1.08018
     0.91412
     1.08018
     1.08018
     0.89039
     1.12763
     1.72071
     2.14773
     2.21890
     1.95795
     1.79188
     1.88678
     2.29007
     2.38497
     2.55103
     2.50358
     2.40869
     2.36124
     2.26635
     2.33752
     1.83933
     1.79188
     1.53092
     1.41231
     1.15135
     0.96156
     0.65316
     0.72433
     0.46337
     0.32103
     0.15497
    -0.01110
     0.06007
    -0.20088
    -0.05854
    -0.03482
    -0.12971
    -0.29578
    -0.43812
    -0.29578
    -0.53301
    -0.53301
    -0.17716
    -0.08227
    -0.36695
    -0.22461
    -0.15344
    -0.72280
    -1.07865
    -1.29216
    -0.69907
    -0.10599
    -0.20088
    -0.48556
    -0.74652
    -0.86514
    -0.84141
    -0.79397
    -0.77024
    -0.46184
    -0.24833
    -0.01110
     0.10752
     0.29731
     0.55827
     0.62944
     0.79550
     1.05646
     1.38858
     1.22252
     1.05646
     1.10390
     1.00901
     1.17507
     0.96156
     0.98529
     0.65316
     0.62944
     0.53454
     0.34476
     0.15497
    -0.08227
    -0.43812
    -0.29578
    -0.24833
    -0.24833
    -0.39067
    -0.36695
    -0.34322
    -0.27205
    -0.34322
    -0.22461
    -0.22461
    -0.08227
    -0.08227
    -0.01110
    -0.03482
     0.03635
    -0.12971
    -0.08227
     0.17869
     0.06007
     0.03635
     0.01263
     0.20241
     0.13124
     0.15497
    -0.03482
     0.06007
    -0.03482
    -0.17716
    -0.03482
     0.20241
     0.96156
     1.93422
     1.81561
     1.93422
     2.19518
     1.36486
     0.43965
     0.79550
     1.31741
     1.79188
     2.07656
     2.02912
     1.76816
     1.43603
     1.08018
     0.65316
     0.41593
     0.06007
    -0.10599
     0.01263
    -0.01110
    -0.15344
    -0.10599
    -0.10599
    -0.05854
    -0.05854
    -0.03482
    -0.08227
    -0.01110
    -0.03482
     0.06007
    -0.08227
    -0.05854
    -0.01110
    -0.17716
    -0.17716
     0.15497
    -0.10599
    -0.08227
    -0.12971
    -0.03482
    -0.01110
    -0.05854
     0.01263
    -0.08227
    -0.20088
    -0.10599
    -0.20088
    -0.17716
    -0.27205
    -0.46184
    -0.39067
    -0.22461
    -0.24833
    -0.31950
    -0.41439
    -0.41439
    -0.46184
    -0.39067
    -0.27205
    -0.22461
    -0.27205
    -0.15344
    -0.01110
     0.01263
     0.13124
     0.10752
     0.06007
     0.32103
     0.29731
     0.27358
     0.27358
     0.39220
     0.39220
     0.41593
     0.43965
     0.46337
     0.58199
     0.58199
     0.60571
     0.53454
     0.62944
     0.55827
     0.55827
     0.72433
     0.84295
     0.79550
     0.84295
     0.79550
     0.77178
     0.77178
     0.77178
     0.86667
     0.77178
     0.91412
     0.89039
     0.86667
     0.79550
     0.89039
     0.65316
     0.79550
     0.86667
     0.79550
     0.74805
     0.72433
     0.70061
     0.74805
     0.58199
     0.55827
     0.55827
     0.62944
     0.43965
     0.55827
     0.62944
     0.65316
     0.70061
     0.72433
     0.81922
     0.65316
     0.41593
     0.46337
     0.43965
     0.65316
     0.62944
     0.62944
     0.79550
     0.70061
     0.58199
     0.51082
     0.48710
     0.43965
     0.36848
     0.22614
     0.29731
     0.41593
     0.36848
     0.34476
     0.32103
     0.10752
     0.15497
     0.10752
     0.10752
     0.13124
    -0.01110
     0.01263
    -0.03482
    -0.01110
     0.01263
    -0.05854
     0.01263
     0.01263
     0.10752
    -0.01110
    -0.03482
    -0.03482
    -0.08227
    -0.05854
     0.01263
     0.01263
     0.15497
     0.06007
    -0.03482
     0.01263
    -0.03482
    -0.05854
    -0.05854
     0.10752
    -0.01110
     0.03635
    -0.03482
    -0.03482
    -0.01110
    -0.10599
    -0.15344
    -0.12971
    -0.10599
    -0.17716
    -0.20088
    -0.10599
    -0.20088
    -0.22461
    -0.15344
    -0.08227
    -0.01110
    -0.08227
     0.01263
    -0.03482
    -0.03482
    -0.08227
    -0.15344
     0.06007
     0.10752
     0.32103
     0.27358
     0.29731
     0.22614
     0.39220
     0.27358
     0.51082
     0.43965
     0.32103
     0.39220
     0.41593
     0.46337
     0.43965
     0.39220
     0.32103
     0.36848
     0.43965
     0.29731
     0.17869
     0.17869
     0.17869
    -0.01110
     0.13124
     0.13124
     0.10752
     0.17869
     0.17869
     0.17869
     0.15497
    -0.01110
     0.08380
     0.06007
     0.24986
     0.20241
     0.10752
     0.06007
     0.08380
     0.08380
    -0.01110
     0.10752
    -0.17716
    -0.05854
    -0.10599
    -0.03482
    -0.12971
    -0.17716
    -0.31950
    -0.17716
    -0.34322
    -0.24833
    -0.29578
    -0.24833
    -0.27205
    -0.29578
    -0.29578
    -0.05854
    -0.17716
    -0.24833
    -0.08227
    -0.08227
     0.01263
    -0.01110
    -0.03482
    -0.01110
     0.10752
     0.13124
     0.08380
    -0.01110
     0.03635
     0.10752
    -0.05854
     0.10752
     0.17869
     0.03635
    -0.08227
     0.08380
     0.15497
    -0.03482
     0.03635
    -0.03482
     0.10752
     0.15497
     0.13124
     0.08380
     0.17869
     0.17869
     0.03635
     0.27358
     0.46337
     0.39220
     0.32103
     0.24986
     0.41593
     0.41593
     0.34476
     0.32103
     0.34476
     0.58199
     0.46337
     0.58199
     0.51082
     0.60571
     0.60571
     0.67688
     0.81922
     0.74805
     0.72433
     0.65316
     0.77178
     0.74805
     0.77178
     0.77178
     0.74805
     0.74805
     0.77178
     0.70061
     0.53454
     0.51082
     0.29731
     0.36848
     0.55827
     0.51082
     0.20241
     0.29731
     0.27358
     0.27358
     0.29731
     0.13124
     0.15497
     0.27358
     0.24986
     0.27358
     0.13124
     0.08380
    -0.05854
    -0.17716
    -0.01110
     0.08380
    -0.03482
    -0.17716
    -0.17716
    -0.10599
    -0.17716
    -0.31950
    -0.36695
    -0.29578
    -0.17716
    -0.34322
    -0.27205
    -0.22461
    -0.29578
    -0.34322
    -0.34322
    -0.08227
    -0.36695
    -0.29578
    -0.29578
    -0.15344
    -0.34322
    -0.29578
    -0.31950
    -0.36695
    -0.36695
    -0.29578
    -0.34322
    -0.31950
    -0.39067
    -0.48556
    -0.39067
    -0.17716
    -0.29578
    -0.50929
    -0.34322
    -0.20088
     0.08380
     0.01263
     0.01263
     0.01263
     0.17869
     0.39220
     0.53454
     0.41593
     0.41593
     0.46337
     0.41593
     0.67688
     0.84295
     0.67688
     0.67688
     0.58199
     0.60571
     0.55827
     0.41593
     0.43965
     0.53454
     0.41593
     0.43965
     0.46337
     0.29731
     0.41593
     0.10752
     0.39220
     0.53454
     0.27358
     0.27358
     0.32103
     0.20241
     0.32103
     0.32103
     0.34476
     0.29731
     0.22614
     0.36848
     0.32103
     0.43965
     0.27358
     0.15497
     0.17869
     0.34476
     0.36848
     0.29731
     0.10752
     0.34476
     0.20241
     0.29731
     0.20241
     0.34476
     0.15497
     0.20241
     0.24986
     0.15497
     0.10752
     0.03635
    -0.08227
     0.17869
     0.06007
    -0.08227
    -0.15344
    -0.17716
    -0.03482
    -0.08227
    -0.24833
    -0.12971
    -0.10599
    -0.22461
    -0.08227
    -0.03482
    -0.08227
    -0.10599
    -0.22461
     0.03635
     0.15497
     0.10752
     0.01263
     0.13124
     0.10752
     0.22614
     0.24986
     0.27358
     0.34476
     0.41593
     0.43965
     0.51082
     0.60571
     0.58199
     0.51082
     0.77178
     0.86667
     0.93784
     0.84295
     0.89039
     1.03273
     1.05646
     1.19880
     1.12763
     1.19880
     1.05646
     1.22252
     1.19880
     1.26997
     1.12763
     0.98529
     1.03273
     1.15135
     1.12763
     0.91412
     0.91412
     0.81922
     0.77178
     0.77178
     0.79550
     0.70061
     0.81922
     0.65316
     0.65316
     0.79550
     0.58199
     0.39220
     0.36848
     0.53454
     0.46337
     0.51082
     0.29731
     0.29731
     0.24986
     0.27358
     0.08380
     0.10752
     0.10752
     0.10752
    -0.08227
     0.06007
     0.03635
    -0.03482
    -0.17716
    -0.01110
     0.08380
     0.10752
     0.10752
    -0.01110
     0.13124
     0.13124
     0.20241
     0.15497
     0.17869
     0.39220
     0.22614
     0.32103
     0.32103
     0.34476
     0.15497
     0.13124
     0.20241
     0.22614
     0.24986
     0.13124
     0.17869
     0.20241
     0.15497
     0.22614
     0.22614
     0.36848
     0.22614
     0.20241
     0.20241
     0.27358
     0.17869
     0.29731
     0.36848
     0.22614
     0.22614
     0.17869
     0.20241
     0.27358
     0.08380
     0.15497
     0.10752
     0.13124
     0.15497
     0.10752
     0.15497
     0.06007
    -0.03482
    -0.15344
     0.03635
     0.13124
     0.06007
     0.01263
     0.01263
    -0.17716
    -0.15344
    -0.17716
    -0.17716
    -0.08227
     0.03635
    -0.08227
    -0.05854
    -0.08227
     0.08380
    -0.15344
     0.10752
     0.20241
     0.20241
     0.03635
    -0.05854
     0.20241
     0.36848
     0.29731
     0.36848
     0.32103
     0.36848
     0.34476
     0.24986
     0.24986
     0.32103
     0.24986
     0.32103
     0.46337
     0.36848
     0.34476
     0.48710
     0.29731
     0.39220
     0.24986
     0.29731
     0.39220
     0.43965
     0.39220
     0.32103
     0.51082
     0.43965
     0.51082
     0.13124
     0.29731
     0.06007
    -0.05854
    -0.10599
    -0.20088
    -0.20088
    -0.17716
    -0.34322
    -0.31950
    -0.39067
    -0.36695
    -0.29578
    -0.39067
    -0.46184
    -0.39067
    -0.50929
    -0.22461
    -0.01110
    -0.08227
    -0.01110
     0.03635
     0.10752
     0.13124
     0.15497
     0.24986
     0.27358
     0.15497
     0.01263
    -0.08227
     0.17869
     0.22614
     0.10752
     0.06007
     0.15497
     0.10752
     0.15497
     0.08380
     0.06007
     0.06007
     0.10752
     0.24986
     0.20241
     0.29731
     0.27358
     0.29731
     0.36848
     0.41593
     0.43965
     0.36848
     0.46337
     0.60571
     0.48710
     0.53454
     0.46337
     0.46337
     0.24986
     0.34476
     0.34476
     0.29731
     0.22614
     0.10752
    -0.01110
    -0.08227
    -0.17716
    -0.31950
    -0.24833
    -0.41439
    -0.62790
    -0.69907
    -0.65163
    -0.96003
    -1.12609
    -1.22099
    -1.52939
    -1.33961
    -1.50567
    -1.71918
    -2.02758
    -2.07503
    -2.21737
    -2.52577
    -2.47833
    -2.66811
    -2.97652
    -3.02397
    -3.09514
    -2.97652
    -3.11886
    -2.71556
    -2.59694
    -2.64439
    -2.95280
    -2.66811
    -2.64439
    -2.64439
    -2.62067
    -2.78673
    -2.64439
    -2.54950
    -2.90535
    -3.09514
    -3.33237
    -3.42726
    -4.04407
    -4.44737
    -4.68460
    -4.35248
    -3.49843
    -1.45822
     0.98529
     1.91050
     1.17507
    -1.38705
    -2.43088
    -1.55312
    -0.43812
     0.20241
     0.55827
     0.55827
    -0.05854
    -0.55673
    -1.45822
    -2.28854
    -3.02397
    -3.78311
    -4.61343
    -5.20652
    -5.56237
    -5.77588
    -5.68098
    -5.37258
    -4.94556
    -4.80322
    -4.39992
    -3.94918
    -3.59333
    -3.40354
    -3.28492
    -3.00024
    -2.64439
    -2.50205
    -2.33599
    -2.19365
    -2.05131
    -2.02758
    -2.02758
    -1.71918
    -1.55312
    -1.64801
    -1.48195
    -1.38705
    -1.41078
    -1.38705
    -1.48195
    -1.55312
    -1.29216
    -1.29216
    -1.31588
    -1.36333
    -1.48195
    -1.50567
    -1.62429
    -1.50567
    -1.38705
    -1.45822
    -1.41078
    -1.45822
    -1.19727
    -0.93631
    -1.03120
    -1.36333
    -1.12609
    -1.12609
    -0.84141
    -0.72280
    -0.77024
    -0.88886
    -1.00748
    -0.93631
    -0.69907
    -0.74652
    -0.72280
    -0.72280
    -0.50929
    -0.27205
    -0.15344
    -0.01110
     0.06007
    -0.10599
    -1.48195
    -2.54950
    -2.54950
    -2.00386
    -1.62429
    -1.67173
    -2.09875
    -2.73929
    -3.33237
    -3.71194
    -3.97290
    -4.11524
    -4.18641
    -3.97290
    -3.56960
    -2.97652
    -2.57322
    -2.35971
    -2.14620
    -1.67173
    -1.17354
    -0.91258
    -0.22461
     0.20241
     0.46337
     0.60571
     0.91412
     1.08018
     1.34114
     1.60209
     1.62582
     1.79188
     1.69699
     1.41231
     1.41231
     1.03273
     1.00901
     0.93784
     0.86667
     0.91412
     0.60571
     0.17869
     0.13124
     0.01263
    -0.05854
    -0.34322
    -0.62790
    -0.65163
    -0.69907
    -0.72280
    -0.72280
    -0.77024
    -0.77024
    -0.81769
    -0.91258
    -0.62790
    -0.65163
    -0.55673
    -0.62790
    -0.62790
    -0.60418
    -0.55673
    -0.55673
    -0.65163
    -0.53301
    -0.39067
    -0.43812
    -0.41439
    -0.46184
    -0.65163
    -0.84141
    -0.67535
    -0.72280
    -0.74652
    -0.91258
    -0.62790
    -0.48556
    -0.24833
    -0.08227
    -0.36695
    -0.46184
    -0.03482
     0.13124
     0.48710
     0.51082
     0.77178
     0.74805
     0.79550
     0.93784
     0.98529
     1.03273
     0.98529
     0.89039
     0.67688
     0.36848
     0.06007
    -0.10599
    -0.41439
    -0.67535
    -0.77024
    -1.05492
    -1.83780
    -2.78673
    -2.47833
     1.79188
     8.05486
    11.82687
     8.62422
     1.43603
    -1.19727
    -0.55673
     1.38858
     3.21528
     5.08943
     5.70624
     4.82848
     3.19156
     1.12763
    -0.65163
    -2.21737
    -3.09514
    -3.75939
    -4.25758
    -4.32875
    -4.06779
    -4.02035
    -3.54588
    -3.26120
    -2.78673
    -2.26482
    -1.83780
    -1.45822
    -1.22099
    -0.98375
    -0.74652
    -0.67535
    -0.46184
    -0.17716
    -0.34322
    -0.20088
    -0.08227
    -0.12971
    -0.17716
    -0.08227
    -0.03482
    -0.03482
    -0.03482
    -0.08227
     0.06007
    -0.08227
    -0.08227
    -0.12971
    -0.10599
     0.13124
     0.13124
    -0.01110
    -0.05854
     0.15497
    -0.05854
     0.29731
     0.03635
     0.10752
     0.10752
     0.27358
     0.20241
     0.24986
     0.24986
     0.13124
     0.01263
     0.22614
     0.17869
     0.17869
     0.13124
     0.15497
     0.10752
     0.08380
     0.10752
     0.15497
     0.06007
    -0.03482
     0.17869
     0.43965
     0.91412
     0.89039
     1.08018
     1.26997
     1.12763
     1.10390
     1.10390
     0.96156
     0.96156
     1.00901
     1.17507
     1.26997
     1.31741
     1.15135
     0.89039
     0.84295
     0.58199
     0.29731
     0.03635
     0.01263
     0.22614
     0.13124
     0.20241
     0.22614
     0.06007
     0.15497
     0.17869
     0.13124
     0.24986
     0.08380
    -0.01110
    -0.12971
    -0.12971
    -0.20088
    -0.29578
    -0.31950
    -0.39067
    -0.41439
    -0.53301
    -0.55673
    -0.60418
    -0.79397
    -0.88886
    -0.81769
    -0.79397
    -0.81769
    -0.91258
    -0.84141
    -0.84141
    -0.77024
    -0.88886
    -0.86514
    -0.67535
    -0.67535
    -0.79397
    -0.74652
    -0.67535
    -0.77024
    -0.79397
    -0.67535
    -0.69907
    -0.58046
    -0.48556
    -0.65163
    -0.48556
    -0.41439
    -0.43812
    -0.55673
    -0.31950
    -0.27205
    -0.29578
    -0.08227
    -0.10599
    -0.17716
    -0.01110
     0.03635
     0.01263
     0.06007
     0.03635
     0.06007
     0.08380
     0.06007
     0.03635
     0.03635
     0.08380
     0.17869
    -0.03482
    -0.05854
    -0.12971
    -0.08227
    -0.08227
    -0.10599
    -0.12971
    -0.17716
    -0.10599
    -0.05854
    -0.05854
    -0.10599
    -0.22461
    -0.12971
    -0.22461
    -0.10599
     0.15497
    -0.01110
     0.03635
     0.24986
     0.20241
     0.24986
     0.29731
     0.46337
     0.51082
     0.53454
     0.39220
     0.29731
     0.27358
     0.27358
     0.15497
     0.22614
     0.20241
     0.13124
     0.15497
    -0.03482
    -0.22461
    -0.36695
    -0.43812
    -0.48556
    -0.39067
    -0.36695
    -0.41439
    -0.48556
    -0.34322
    -0.39067
    -0.41439
    -0.34322
    -0.39067
    -0.34322
    -0.39067
    -0.29578
    -0.24833
    -0.41439
    -0.34322
    -0.24833
    -0.34322
    -0.31950
    -0.43812
    -0.34322
    -0.41439
    -0.31950
    -0.39067
    -0.43812
    -0.34322
    -0.36695
    -0.34322
    -0.39067
    -0.31950
    -0.24833
    -0.34322
    -0.39067
    -0.39067
    -0.22461
    -0.24833
    -0.05854
     0.03635
     0.01263
     0.17869
     0.15497
     0.39220
     0.29731
     0.17869
     0.22614
     0.43965
     0.55827
     0.48710
     0.51082
     0.58199
     0.55827
     0.58199
     0.53454
     0.46337
     0.43965
     0.32103
     0.29731
     0.34476
     0.39220
     0.13124
     0.13124
     0.17869
     0.06007
     0.10752
    -0.05854
     0.01263
     0.08380
    -0.05854
    -0.20088
    -0.17716
    -0.20088
    -0.20088
    -0.34322
    -0.20088
    -0.05854
    -0.17716
    -0.15344
    -0.12971
    -0.08227
    -0.20088
    -0.22461
    -0.24833
    -0.12971
    -0.12971
    -0.15344
    -0.17716
    -0.24833
    -0.17716
    -0.17716
    -0.29578
    -0.17716
    -0.22461
    -0.39067
    -0.31950
    -0.22461
    -0.22461
    -0.24833
    -0.22461
    -0.15344
    -0.08227
    -0.05854
    -0.08227
    -0.05854
    -0.08227
    -0.05854
    -0.08227
     0.08380
     0.08380
    -0.01110
    -0.03482
     0.06007
     0.08380
    -0.12971
    -0.22461
    -0.08227
    -0.27205
    -0.12971
    -0.17716
    -0.27205
    -0.27205
    -0.20088
    -0.34322
    -0.10599
    -0.12971
    -0.24833
    -0.24833
    -0.17716
    -0.08227
    -0.12971
    -0.12971
    -0.03482
     0.08380
     0.13124
     0.15497
     0.24986
     0.29731
     0.36848
     0.22614
     0.24986
     0.34476
     0.34476
     0.32103
     0.32103
     0.34476
     0.29731
     0.32103
     0.29731
     0.24986
     0.32103
     0.29731
     0.17869
     0.27358
     0.15497
     0.17869
     0.17869
     0.24986
     0.24986
     0.15497
     0.32103
     0.32103
     0.32103
     0.27358
     0.27358
     0.27358
     0.39220
     0.41593
     0.32103
     0.36848
     0.34476
     0.32103
     0.29731
     0.58199
     0.39220
     0.27358
     0.27358
     0.39220
     0.17869
     0.29731
     0.15497
     0.24986
     0.15497
     0.24986
     0.22614
     0.01263
    -0.03482
    -0.08227
    -0.12971
     0.01263
    -0.01110
    -0.08227
    -0.20088
    -0.05854
    -0.03482
     0.03635
     0.13124
     0.29731
     0.17869
     0.51082
     0.48710
     0.46337
     0.48710
     0.62944
     0.65316
     0.67688
     0.91412
     0.89039
     0.91412
     0.86667
     0.91412
     0.74805
     0.74805
     0.70061
     0.70061
     0.62944
     0.81922
     0.74805
     0.65316
     0.58199
     0.51082
     0.43965
     0.51082
     0.60571
     0.36848
     0.32103
     0.15497
     0.27358
     0.15497
     0.20241
     0.08380
     0.01263
     0.06007
    -0.08227
    -0.08227
    -0.15344
    -0.12971
    -0.39067
    -0.10599
    -0.05854
    -0.29578
    -0.24833
    -0.24833
    -0.22461
    -0.15344
    -0.22461
    -0.29578
    -0.22461
    -0.34322
    -0.27205
    -0.24833
    -0.10599
    -0.12971
    -0.29578
    -0.08227
     0.03635
     0.01263
    -0.15344
    -0.03482
    -0.08227
     0.10752
     0.10752
     0.08380
     0.01263
     0.17869
     0.13124
     0.15497
     0.20241
     0.10752
     0.13124
     0.15497
     0.46337
     0.53454
     0.55827
     0.60571
     0.55827
     0.48710
     0.48710
     0.29731
     0.34476
     0.32103
     0.36848
     0.36848
     0.39220
     0.24986
     0.01263
    -0.12971
    -0.05854
    -0.12971
    -0.29578
    -0.43812
    -0.36695
    -0.39067
    -0.31950
    -0.48556
    -0.36695
    -0.41439
    -0.22461
    -0.24833
    -0.31950
    -0.27205
    -0.20088
    -0.46184
    -0.29578
    -0.22461
    -0.31950
    -0.36695
    -0.34322
    -0.31950
    -0.34322
    -0.27205
    -0.29578
    -0.22461
    -0.36695
    -0.24833
    -0.17716
    -0.17716
    -0.24833
    -0.29578
    -0.17716
     0.10752
     0.13124
    -0.08227
    -0.01110
     0.01263
     0.03635
     0.08380
     0.06007
     0.06007
     0.06007
     0.15497
     0.08380
    -0.01110
     0.01263
    -0.03482
    -0.15344
     0.08380
     0.20241
    -0.03482
     0.03635
    -0.03482
     0.08380
     0.03635
     0.03635
     0.01263
     0.10752
     0.17869
     0.29731
     0.24986
     0.20241
     0.24986
     0.17869
     0.46337
     0.77178
     0.84295
     0.89039
     0.86667
     0.72433
     0.74805
     0.86667
     0.98529
     0.89039
     0.86667
     0.67688
     0.89039
     0.84295
     0.86667
     0.58199
     0.55827
     0.43965
     0.39220
     0.24986
     0.24986
     0.53454
     0.58199
     0.51082
     0.55827
     0.96156
     0.91412
     0.24986
    -0.05854
    -0.12971
    -0.01110
     0.13124
     0.24986
     0.15497
    -0.08227
    -0.41439
    -0.48556
    -0.69907
    -0.88886
    -0.79397
    -0.69907
    -0.62790
    -0.67535
    -0.69907
    -0.67535
    -0.43812
    -0.20088
    -0.10599
    -0.08227
     0.08380
     0.06007
    -0.08227
    -0.01110
     0.17869
     0.34476
     0.46337
     0.48710
     0.58199
     0.79550
     0.74805
     0.74805
     0.74805
     1.03273
     1.43603
     1.19880
     1.17507
     1.26997
     1.15135
     1.36486
     1.22252
     1.17507
     1.22252
     1.12763
     0.98529
     1.05646
     0.84295
     0.65316
     0.55827
     0.43965
     0.41593
     0.20241
     0.24986
     0.22614
     0.20241
     0.08380
     0.10752
    -0.03482
     0.06007
    -0.03482
    -0.01110
    -0.03482
    -0.08227
    -0.08227
    -0.12971
    -0.12971
    -0.12971
    -0.31950
    -0.20088
    -0.10599
    -0.01110
    -0.20088
    -0.17716
    -0.10599
    -0.24833
    -0.27205
    -0.22461
    -0.17716
    -0.24833
    -0.24833
    -0.29578
    -0.24833
    -0.24833
    -0.36695
    -0.43812
    -0.29578
    -0.39067
    -0.53301
    -0.46184
    -0.41439
    -0.29578
    -0.46184
    -0.50929
    -0.60418
    -0.43812
    -0.53301
    -0.53301
    -0.65163
    -0.41439
    -0.55673
    -0.58046
    -0.55673
    -0.39067
    -0.58046
    -0.39067
    -0.31950
    -0.36695
    -0.43812
    -0.55673
    -0.48556
    -0.39067
    -0.39067
    -0.39067
    -0.36695
    -0.48556
    -0.27205
    -0.46184
    -0.31950
    -0.24833
    -0.22461
    -0.41439
    -0.36695
    -0.31950
    -0.41439
    -0.43812
    -0.34322
    -0.24833
    -0.17716
    -0.10599
    -0.01110
     0.22614
     0.36848
     0.48710
     0.06007
     0.10752
    -0.10599
    -0.39067
    -0.46184
    -0.39067
    -0.03482
     0.24986
     0.72433
     1.00901
     0.96156
     0.65316
     0.53454
     0.53454
     0.62944
     1.00901
     1.29369
     1.69699
     2.02912
     1.95795
     2.00539
     2.07656
     2.05284
     2.00539
     1.95795
     1.79188
     1.67326
     1.48348
     1.34114
     1.24624
     1.05646
     1.05646
     0.96156
     0.98529
     1.08018
     0.93784
     1.03273
     0.91412
     0.84295
     0.86667
     1.45975
     1.24624
     1.72071
     1.88678
     0.98529
     2.19518
     1.76816
     1.17507
     1.93422
     1.69699
     1.19880
     1.15135
     1.31741
     1.17507
     0.79550
     0.43965
     0.17869
    -0.05854
    -0.12971
    -0.17716
    -0.34322
    -0.48556
    -0.60418
    -0.53301
    -0.48556
    -0.53301
    -0.31950
    -0.39067
    -0.48556
    -0.46184
    -0.39067
    -0.27205
    -0.36695
    -0.36695
    -0.36695
    -0.31950
    -0.39067
    -0.43812
    -0.34322
    -0.20088
    -0.17716
    -0.27205
     0.39220
     0.15497
     0.10752
     0.06007
    -0.46184
    -0.34322
     0.20241
     0.86667
     4.11677
     2.95433
    -0.86514
    -0.46184
     0.03635
     0.81922
     0.91412
     1.03273
     0.70061
     0.41593
    -0.03482
    -0.50929
    -0.88886
    -0.91258
    -1.14982
    -1.38705
    -1.43450
    -1.41078
    -1.38705
    -1.41078
    -1.38705
    -1.62429
    -1.52939
    -1.50567
    -1.38705
    -1.19727
    -1.19727
    -1.10237
    -0.74652
    -0.65163
    -0.48556
    -0.41439
    -0.39067
    -0.36695
    -0.05854
     0.03635
     0.08380
     0.06007
     0.20241
     0.29731
     0.22614
     0.51082
     0.55827
     0.55827
     0.55827
     0.55827
     0.53454
     0.60571
     0.43965
     0.41593
     0.60571
     0.70061
     0.84295
     0.62944
     0.65316
     0.58199
     0.43965
     0.67688
     0.65316
     0.51082
     0.34476
     0.46337
     0.46337
     0.41593
     0.22614
    -0.05854
     0.15497
    -0.22461
    -0.74652
    -1.33961
    -1.45822
     0.03635
     2.64592
     2.19518
     0.77178
    -0.29578
     0.48710
     1.00901
     1.17507
     1.34114
     1.67326
     1.79188
     1.81561
     1.91050
     1.98167
     1.74443
     1.34114
     0.91412
     0.81922
     0.36848
     0.41593
     0.32103
     0.13124
     0.10752
     0.22614
     0.01263
     0.01263
     0.01263
     0.06007
     0.15497
     0.17869
     0.17869
     0.17869
     0.13124
    -0.08227
    -0.05854
     0.03635
    -0.08227
    -0.22461
    -0.08227
    -0.08227
    -1.17354
    -0.01110
     0.55827
     0.29731
     0.20241
     0.46337
     0.48710
     0.55827
     0.46337
     0.72433
     0.67688
     0.74805
     1.03273
     0.96156
     0.91412
     0.84295
     0.77178
     0.67688
     0.51082
     0.32103
     0.20241
     0.27358
     0.15497
     0.08380
     0.01263
    -0.01110
    -0.01110
    -0.12971
     0.03635
    -0.15344
    -0.10599
    -0.17716
    -0.17716
    -0.05854
    -0.15344
    -0.24833
    -0.27205
    -0.03482
    -0.22461
    -0.24833
    -0.24833
    -0.31950
    -0.34322
    -0.31950
    -0.03482
    -0.05854
    -0.08227
    -0.20088
    -0.12971
    -0.08227
     0.08380
    -0.10599
    -0.03482
    -0.05854
    -0.03482
    -0.08227
     0.06007
     0.03635
    -0.08227
    -0.31950
    -0.12971
     0.08380
    -0.08227
    -0.20088
    -0.17716
    -0.24833
    -0.17716
    -0.24833
    -0.22461
    -0.39067
    -0.12971
    -0.24833
    -0.17716
    -0.29578
    -0.27205
    -0.46184
    -0.24833
    -0.10599
    -0.01110
    -0.12971
    -0.05854
     0.01263
    -0.01110
     0.08380
     0.15497
     0.15497
     0.22614
     0.39220
     0.39220
     0.39220
     0.48710
     0.41593
     0.34476
     0.70061
     0.53454
     0.53454
     0.62944
     0.58199
     0.55827
     0.55827
     0.51082
     0.62944
     0.62944
     0.62944
     0.74805
     0.74805
     0.62944
     0.60571
     0.55827
     0.77178
     0.81922
     0.74805
     0.67688
     0.58199
     0.67688
     0.58199
     0.70061
     0.43965
     0.58199
     0.60571
     0.65316
     0.60571
     0.53454
     0.39220
     0.27358
     0.34476
     0.46337
     0.43965
     0.29731
     0.20241
     0.24986
     0.24986
     0.15497
     0.10752
    -0.03482
    -0.12971
    -0.15344
     0.08380
     0.08380
     0.13124
     0.10752
     0.08380
     0.27358
     0.13124
     0.24986
     0.15497
     0.22614
     0.34476
     0.36848
     0.41593
     0.24986
     0.22614
     0.13124
     0.13124
    -0.01110
    -0.10599
    -0.27205
    -0.50929
    -0.43812
    -0.48556
    -0.62790
    -0.65163
    -0.74652
    -0.81769
    -0.74652
    -1.00748
    -1.03120
    -1.05492
    -1.05492
    -1.22099
    -1.19727
    -1.24471
    -1.22099
    -1.38705
    -1.22099
    -1.12609
    -1.14982
    -1.17354
    -1.24471
    -1.19727
    -1.19727
    -1.17354
    -1.03120
    -0.93631
    -0.77024
    -0.81769
    -0.58046
    -0.67535
    -0.50929
    -0.69907
    -0.48556
    -0.41439
    -0.53301
    -0.46184
    -0.41439
    -0.48556
    -0.41439
    -0.55673
    -0.46184
    -0.43812
    -0.43812
    -0.43812
    -0.46184
    -0.53301
    -0.39067
    -0.53301
    -0.60418
    -0.31950
    -0.36695
    -0.36695
    -0.39067
    -0.36695
    -0.39067
    -0.46184
    -0.39067
    -0.39067
    -0.34322
    -0.31950
    -0.39067
    -0.31950
    -0.22461
    -0.34322
    -0.34322
    -0.31950
    -0.29578
    -0.31950
    -0.31950
    -0.39067
    -0.48556
    -0.43812
    -0.46184
    -0.39067
    -0.39067
    -0.36695
    -0.53301
    -0.43812
    -0.36695
    -0.31950
    -0.60418
    -0.36695
    -0.27205
    -0.36695
    -0.39067
    -0.22461
    -0.27205
    -0.34322
    -0.36695
    -0.20088
     0.10752
     0.03635
    -0.15344
    -0.15344
    -0.12971
    -0.12971
    -0.29578
    -0.08227
    -0.05854
     0.06007
    -0.08227
    -0.17716
    -0.20088
    -0.24833
    -0.39067
    -0.46184
    -0.55673
    -0.48556
    -0.65163
    -0.60418
    -0.58046
    -0.65163
    -0.67535
    -0.79397
    -0.58046
    -0.62790
    -0.62790
    -0.43812
    -0.34322
    -0.08227
    -0.08227
     0.01263
     0.24986
     0.27358
     0.51082
     0.34476
     0.36848
     0.48710
     0.48710
     0.39220
     0.48710
     0.41593
     0.32103
     0.32103
     0.17869
    -0.03482
    -0.05854
    -0.24833
    -0.39067
    -0.36695
    -0.31950
    -0.48556
    -0.50929
    -0.48556
    -0.53301
    -0.65163
    -0.60418
    -0.27205
    -0.39067
    -0.55673
    -0.55673
    -0.53301
    -0.53301
    -0.53301
    -0.48556
    -0.41439
    -0.36695
    -0.29578
    -0.39067
    -0.46184
    -0.46184
    -0.48556
    -0.53301
    -0.36695
    -0.41439
    -0.39067
    -0.17716
    -0.05854
    -0.03482
    -0.15344
    -0.29578
    -0.20088
    -0.10599
    -0.08227
    -0.08227
    -0.05854
    -0.20088
    -0.12971
    -0.17716
    -0.05854
    -0.08227
    -0.34322
    -0.31950
    -0.31950
    -0.34322
    -0.48556
    -0.50929
    -0.48556
    -0.39067
    -0.31950
    -0.24833
    -0.36695
    -0.34322
    -0.29578
    -0.36695
    -0.27205
    -0.10599
    -0.29578
    -0.46184
    -0.39067
    -0.39067
    -0.46184
    -0.60418
    -0.65163
    -0.65163
    -0.65163
    -0.62790
    -0.62790
    -0.86514
    -0.60418
    -0.86514
    -0.81769
    -0.62790
    -0.60418
    -0.60418
    -0.50929
    -0.39067
    -0.36695
    -0.31950
    -0.22461
    -0.22461
    -0.12971
    -0.01110
    -0.08227
    -0.05854
    -0.01110
    -0.03482
    -0.08227
     0.10752
     0.20241
    -0.05854
     0.06007
     0.15497
     0.15497
     0.06007
    -0.05854
     0.01263
     0.17869
     0.20241
     0.13124
     0.08380
    -0.01110
     0.01263
    -0.08227
    -0.01110
     0.01263
    -0.05854
    -0.05854
    -0.05854
    -0.03482
    -0.05854
    -0.17716
    -0.08227
    -0.01110
     0.08380
     0.08380
    -0.12971
    -0.10599
    -0.17716
    -0.10599
    -0.08227
     0.06007
     0.01263
    -0.08227
    -0.17716
    -0.03482
     0.03635
    -0.08227
    -0.01110
     0.01263
     0.08380
     0.15497
     0.15497
     0.15497
     0.24986
     0.15497
     0.39220
     0.39220
     0.39220
     0.22614
     0.34476
     0.24986
     0.22614
     0.24986
     0.29731
     0.32103
     0.20241
     0.24986
     0.15497
     0.13124
     0.08380
    -0.10599
    -0.08227
     0.08380
     0.03635
    -0.22461
    -0.15344
    -0.08227
    -0.08227
    -0.10599
    -0.17716
    -0.12971
    -0.08227
    -0.01110
    -0.20088
    -0.12971
    -0.12971
    -0.10599
    -0.10599
     0.06007
     0.15497
    -0.03482
    -0.05854
    -0.01110
    -0.01110
    -0.08227
    -0.12971
    -0.12971
    -0.22461
    -0.12971
    -0.12971
    -0.10599
    -0.22461
    -0.24833
    -0.34322
    -0.22461
    -0.05854
    -0.22461
    -0.34322
    -0.22461
    -0.20088
    -0.10599
    -0.29578
    -0.29578
    -0.01110
    -0.08227
     0.03635
     0.15497
     0.13124
     0.13124
     0.08380
     0.20241
     0.41593
     0.41593
     0.36848
     0.39220
     0.43965
     0.27358
     0.34476
     0.32103
     0.17869
     0.17869
     0.08380
     0.03635
    -0.08227
    -0.20088
    -0.31950
    -0.53301
    -0.34322
    -0.43812
    -0.53301
    -0.50929
    -0.72280
    -0.55673
    -0.53301
    -0.58046
    -0.46184
    -0.41439
    -0.27205
    -0.22461
    -0.27205
    -0.22461
    -0.17716
    -0.31950
    -0.01110
     0.03635
    -0.03482
     0.08380
     0.10752
     0.13124
     0.22614
     0.06007
    -0.03482
     0.06007
     0.06007
     0.03635
     0.01263
    -0.08227
    -0.27205
    -0.31950
    -0.29578
    -0.03482
    -0.27205
    -0.39067
    -0.36695
    -0.31950
    -0.39067
    -0.36695
    -0.36695
    -0.39067
    -0.39067
    -0.31950
    -0.03482
    -0.01110
    -0.03482
    -0.17716
    -0.08227
     0.27358
     0.24986
     0.20241
     0.24986
     0.36848
     0.41593
     0.43965
     0.39220
     0.39220
     0.51082
     0.55827
     0.55827
     0.62944
     0.39220
     0.43965
     0.39220
     0.53454
     0.58199
     0.55827
     0.51082
     0.51082
     0.46337
     0.46337
     0.51082
     0.43965
     0.41593
     0.55827
     0.41593
     0.39220
     0.41593
     0.43965
     0.10752
     0.34476
     0.46337
     0.17869
     0.29731
     0.20241
     0.15497
     0.20241
     0.17869
     0.51082
     0.72433
     1.05646
     0.74805
     0.43965
     0.32103
     0.58199
     0.62944
     0.65316
     0.74805
     0.74805
     0.74805
     0.55827
     0.53454
     0.29731
     0.36848
     0.17869
     0.15497
     0.17869
     0.15497
     0.03635
     0.06007
    -0.01110
    -0.03482
     0.01263
     0.24986
     0.20241
     0.08380
     0.13124
    -0.03482
     0.03635
    -0.10599
    -0.05854
    -0.17716
    -0.01110
    -0.05854
    -0.01110
    -0.08227
    -0.05854
    -0.12971
    -0.22461
    -0.03482
     0.20241
    -0.03482
     0.10752
     0.13124
     0.15497
     0.13124
     0.32103
     0.27358
     0.34476
     0.27358
     0.46337
     0.43965
     0.36848
     0.36848
     0.24986
     0.24986
     0.53454
     0.34476
     0.43965
     0.34476
     0.36848
     0.36848
     0.29731
     0.36848
     0.36848
     0.27358
     0.34476
     0.43965
     0.39220
     0.43965
     0.20241
     0.29731
     0.43965
     0.46337
     0.34476
     0.36848
     0.34476
     0.29731
     0.32103
     0.39220
     0.36848
     0.43965
     0.32103
     0.43965
     0.27358
     0.34476
     0.46337
     0.15497
     0.36848
     0.36848
     0.39220
     0.27358
     0.27358
     0.17869
     0.24986
     0.15497
     0.22614
     0.13124
     0.13124
    -0.08227
    -0.15344
    -0.17716
    -0.36695
    -0.69907
    -0.74652
    -0.96003
    -1.50567
    -2.47833
    -2.62067
    -0.01110
     3.16784
     2.76454
     1.15135
    -0.43812
    -1.29216
    -0.55673
     0.72433
     2.45614
     3.14411
     3.66603
     3.78465
     2.95433
     2.40869
     2.50358
     2.40869
     1.95795
     1.26997
     1.29369
     1.05646
     1.05646
     0.84295
     0.48710
     0.10752
     0.06007
    -0.27205
    -0.46184
    -0.65163
    -0.43812
    -0.39067
    -0.34322
    -0.39067
    -0.24833
    -0.15344
    -0.12971
    -0.10599
     0.24986
     0.29731
     0.32103
     0.34476
     0.29731
     0.24986
    -0.03482
    -0.08227
     0.51082
     1.26997
     1.67326
     1.64954
     1.08018
     0.96156
     0.84295
     1.05646
     1.38858
     1.67326
     1.86305
     1.91050
     1.76816
     1.67326
     1.57837
     1.24624
     1.15135
     1.08018
     0.77178
     0.72433
     0.51082
     0.41593
     0.29731
     0.13124
     0.06007
     0.20241
     0.06007
    -0.10599
    -0.08227
    -0.10599
    -0.22461
    -0.12971
    -0.24833
    -0.10599
    -0.20088
    -0.15344
    -0.15344
    -0.17716
    -0.27205
    -0.36695
    -0.29578
    -0.31950
    -0.12971
    -0.17716
    -0.31950
    -0.43812
    -0.31950
    -0.58046
    -0.69907
    -0.67535
    -0.58046
    -0.77024
    -0.84141
    -0.69907
    -0.81769
    -0.98375
    -1.19727
    -1.33961
    -1.22099
    -1.03120
    -1.14982
    -1.22099
    -1.22099
    -1.26844
    -1.26844
    -0.98375
    -0.79397
    -0.88886
    -0.79397
    -0.58046
    -0.65163
    -0.46184
    -0.55673
    -0.36695
    -0.01110
     0.13124
     0.17869
     0.22614
     0.15497
     0.36848
     0.15497
     0.20241
     0.24986
     0.06007
     0.20241
     0.24986
     0.43965
     0.39220
     0.15497
     0.01263
     0.13124
     0.08380
    -0.05854
    -0.03482
     0.01263
     0.06007
     0.06007
     0.06007
     0.29731
     0.13124
     0.24986
     0.20241
     0.46337
     0.36848
     0.43965
     0.43965
     0.60571
     0.84295
     0.89039
     0.86667
     0.84295
     0.96156
     0.89039
     0.86667
     1.08018
     0.98529
     0.86667
     0.96156
     0.98529
     0.86667
     0.89039
     0.81922
     0.74805
     0.77178
     0.81922
     0.70061
     0.67688
     0.55827
     0.65316
     0.36848
     0.53454
     0.60571
     0.32103
     0.32103
     0.20241
     0.24986
     0.17869
     0.06007
     0.08380
     0.06007
     0.10752
     0.46337
     1.19880
     1.95795
     2.31380
     2.38497
     0.96156
    -0.17716
     0.15497
    -0.17716
    -0.27205
     1.03273
     4.02188
     4.30656
     2.33752
     0.84295
     0.20241
     0.32103
     0.91412
     0.98529
     0.86667
     1.03273
     1.26997
     1.74443
     1.31741
     0.89039
     0.60571
     0.60571
     0.46337
     0.13124
     0.10752
     0.13124
    -0.01110
     0.06007
     0.08380
     0.15497
     0.03635
     0.15497
     0.15497
     0.43965
     0.27358
     0.15497
     0.03635
     0.15497
     0.24986
     0.20241
     0.06007
    -0.03482
    -0.55673
    -0.39067
    -0.43812
    -0.36695
    -0.67535
    -0.72280
    -0.84141
    -0.46184
    -0.43812
    -0.55673
    -0.72280
    -0.65163
    -0.58046
    -0.39067
    -0.27205
    -0.27205
    -0.17716
    -0.03482
     0.01263
     0.06007
    -0.01110
    -0.08227
    -0.08227
    -0.05854
     0.06007
    -0.01110
     0.06007
     0.08380
     0.13124
    -0.05854
    -0.03482
    -0.05854
     0.13124
     0.06007
     0.20241
     0.20241
     0.20241
     0.10752
     0.20241
     0.27358
     0.39220
     0.36848
     0.20241
     0.29731
     0.39220
     0.55827
     0.70061
     0.65316
     0.53454
     0.48710
     0.65316
     0.70061
     0.74805
     0.67688
     0.74805
     0.53454
     0.84295
     0.86667
     0.62944
     0.53454
     0.51082
     0.55827
     0.36848
     0.34476
     0.27358
     0.22614
     0.17869
     0.17869
     0.20241
    -0.01110
     0.06007
    -0.27205
    -0.20088
    -0.12971
    -0.31950
    -0.43812
    -0.48556
    -0.58046
    -0.67535
    -0.72280
    -0.98375
    -0.96003
    -0.96003
    -1.12609
    -1.10237
    -1.29216
    -1.38705
    -1.71918
    -1.43450
    -1.26844
    -1.43450
    -1.41078
    -1.41078
    -1.38705
    -1.36333
    -1.36333
    -1.55312
    -1.31588
    -1.41078
    -1.41078
    -1.33961
    -1.45822
    -1.45822
    -1.52939
    -1.64801
    -1.52939
    -1.52939
    -1.60056
    -1.64801
    -1.69546
    -1.71918
    -1.79035
    -1.86152
    -1.76663
    -1.74290
    -1.86152
    -1.86152
    -1.83780
    -2.05131
    -1.95641
    -2.12248
    -1.98014
    -1.95641
    -2.05131
    -2.21737
    -2.24109
    -2.26482
    -2.12248
    -2.26482
    -2.16992
    -2.24109
    -2.28854
    -2.26482
    -2.33599
    -2.33599
    -2.38343
    -2.59694
    -2.52577
    -2.43088
    -2.40716
    -2.50205
    -2.47833
    -2.62067
    -2.73929
    -2.69184
    -2.64439
    -2.69184
    -2.69184
    -2.57322
    -2.62067
    -2.62067
    -2.54950
    -2.50205
    -2.62067
    -2.24109
    -2.33599
    -2.35971
    -2.21737
    -2.26482
    -2.12248
    -1.95641
    -1.69546
    -1.67173
    -1.57684
    -1.67173
    -1.71918
    -1.62429
    -1.50567
    -1.60056
    -1.64801
    -1.62429
    -1.67173
    -1.88524
    -1.88524
    -2.07503
    -2.28854
    -2.31226
    -2.40716
    -2.52577
    -2.50205
    -2.64439
    -2.57322
    -2.69184
    -2.69184
    -2.69184
    -2.81046
    -2.57322
    -2.38343
    -2.33599
    -2.14620
    -2.28854
    -2.19365
    -2.05131
    -2.09875
    -1.98014
    -1.90897
    -1.98014
    -1.93269
    -1.83780
    -1.83780
    -1.88524
    -2.07503
    -1.90897
    -1.79035
    -1.76663
    -1.83780
    -1.79035
    -1.86152
    -1.76663
    -1.71918
    -1.83780
    -1.64801
    -1.79035
    -1.71918
    -1.74290
    -1.67173
    -1.71918
    -1.79035
    -1.90897
