# Supplementary material for: Software algorithm and hardware design for real-time implementation of new spectral estimator
Source: Biomed Eng Online. 2014 May 9;13:61. doi: 10.1186/1475-925X-13-61 (PMC4057578; doi:10.1186/1475-925X-13-61)
Supplement: Additional file 2 — txtfiles.zip. [file 1475-925X-13-61-S2.zip › FILE017.TXT]

     0.29189
     0.27719
     0.38009
     0.42419
     0.42419
     0.39479
     0.43889
     0.38009
     0.38009
     0.36539
     0.45359
     0.43889
     0.38009
     0.43889
     0.36539
     0.35069
     0.33599
     0.17429
     0.30659
     0.27719
     0.27719
     0.17429
     0.20369
     0.20369
     0.21839
     0.14489
     0.08609
     0.21839
     0.11549
     0.14489
     0.13019
     0.10079
     0.07139
     0.04199
     0.07139
     0.05669
    -0.00211
     0.10079
     0.05669
     0.02729
    -0.01681
    -0.10501
    -0.01681
    -0.01681
    -0.00211
    -0.03151
    -0.06091
     0.05669
     0.11549
    -0.01681
     0.01259
     0.02729
     0.17429
     0.13019
     0.20369
     0.26249
     0.35069
     0.45359
     0.57119
     0.82109
     1.02689
     1.26209
     1.40909
     1.65899
     2.09999
     2.51159
     2.83498
     3.04078
     3.05548
     2.87908
     2.73208
     2.43809
     2.34989
     2.02649
     1.85009
     1.37969
     0.92399
     0.27719
    -0.20791
    -0.85471
    -1.39860
    -1.81020
    -2.22180
    -2.41290
    -2.75100
    -3.04500
    -3.11850
    -3.13320
    -3.00090
    -2.94210
    -2.72160
    -2.53050
    -2.25120
    -2.31000
    -2.10420
    -1.79550
    -1.64850
    -1.33980
    -1.08990
    -0.89880
    -0.69301
    -0.57541
    -0.56071
    -0.38431
    -0.16381
    -0.06091
     0.07139
     0.26249
     0.45359
     0.45359
     0.55649
     0.51239
     0.52709
     0.58589
     0.45359
     0.43889
     0.42419
     0.30659
     0.18899
     0.05669
    -0.04621
    -0.11971
    -0.16381
    -0.31081
    -0.29611
    -0.42841
    -0.48721
    -0.63421
    -0.82531
    -0.86941
    -0.79591
    -0.81061
    -0.91350
    -0.81061
    -0.84001
    -0.91350
    -1.00170
    -1.19280
    -1.20750
    -1.29570
    -1.56030
    -1.14870
    -0.95760
    -0.85471
    -0.81061
    -0.79591
    -0.81061
    -0.86941
    -0.60481
    -0.41371
    -0.36961
    -0.14911
     0.05669
     0.23309
     0.33599
     0.43889
     0.55649
     0.73289
     0.77699
     0.71819
     0.62999
     0.62999
     0.71819
     0.64469
     0.64469
     0.73289
     0.61529
     0.61529
     0.62999
     0.62999
     0.55649
     0.52709
     0.45359
     0.49769
     0.52709
     0.48299
     0.42419
     0.48299
     0.33599
     0.42419
     0.39479
     0.39479
     0.30659
     0.29189
     0.18899
     0.27719
     0.15959
     0.07139
    -0.01681
    -0.06091
    -0.06091
    -0.07561
    -0.20791
    -0.28141
    -0.36961
    -0.44311
    -0.50191
    -0.45781
    -0.50191
    -0.59011
    -0.53131
    -0.59011
    -0.47251
    -0.42841
    -0.42841
    -0.42841
    -0.29611
    -0.23731
    -0.11971
    -0.13441
    -0.06091
    -0.00211
    -0.00211
     0.11549
     0.17429
     0.13019
     0.14489
     0.15959
     0.20369
     0.11549
     0.04199
     0.05669
     0.04199
     0.02729
     0.05669
    -0.01681
    -0.01681
    -0.07561
    -0.09031
    -0.09031
    -0.01681
    -0.07561
    -0.14911
    -0.10501
    -0.09031
    -0.13441
    -0.14911
    -0.20791
    -0.22261
    -0.16381
    -0.14911
    -0.23731
    -0.26671
    -0.23731
    -0.34021
    -0.28141
    -0.22261
    -0.26671
    -0.31081
    -0.31081
    -0.23731
    -0.20791
    -0.22261
    -0.31081
    -0.25201
    -0.25201
    -0.16381
    -0.17851
    -0.20791
    -0.23731
    -0.22261
    -0.34021
    -0.16381
    -0.16381
    -0.14911
    -0.28141
    -0.25201
    -0.20791
    -0.19321
    -0.28141
    -0.25201
    -0.23731
    -0.14911
    -0.14911
    -0.16381
    -0.28141
    -0.19321
    -0.23731
    -0.09031
    -0.03151
     0.01259
    -0.03151
    -0.03151
     0.10079
     0.30659
     0.30659
     0.51239
     0.74759
     1.07099
     1.35029
     1.82069
     2.34989
     2.76148
     2.98198
     3.07018
     2.80558
     2.40869
     2.33519
     2.11469
     1.71779
     1.39439
     1.20329
     0.99749
     0.67409
     0.05669
    -0.42841
    -1.08990
    -1.60440
    -2.11890
    -2.45700
    -2.70690
    -2.58930
    -2.42760
    -2.22180
    -2.10420
    -1.91310
    -1.73670
    -1.61910
    -1.66320
    -1.82490
    -1.78080
    -1.58970
    -1.29570
    -1.13400
    -1.20750
    -1.28100
    -1.36920
    -1.22220
    -1.14870
    -1.20750
    -1.14870
    -1.13400
    -1.06050
    -0.94290
    -0.84001
    -0.79591
    -0.63421
    -0.54601
    -0.44311
    -0.39901
    -0.34021
    -0.36961
    -0.35491
    -0.17851
    -0.07561
    -0.06091
    -0.06091
    -0.09031
    -0.03151
    -0.03151
     0.07139
     0.02729
     0.07139
     0.02729
     0.13019
     0.14489
     0.17429
     0.15959
     0.05669
     0.10079
     0.23309
     0.33599
     0.23309
     0.21839
     0.29189
     0.32129
     0.33599
     0.32129
     0.38009
     0.33599
     0.39479
     0.57119
     0.49769
     0.48299
     0.49769
     0.35069
     0.55649
     0.61529
     0.58589
     0.55649
     0.51239
     0.55649
     0.54179
     0.55649
     0.51239
     0.54179
     0.42419
     0.51239
     0.51239
     0.43889
     0.43889
     0.32129
     0.32129
     0.45359
     0.38009
     0.38009
     0.27719
     0.38009
     0.29189
     0.33599
     0.33599
     0.27719
     0.33599
     0.38009
     0.33599
     0.40949
     0.40949
     0.32129
     0.38009
     0.43889
     0.45359
     0.40949
     0.40949
     0.38009
     0.40949
     0.42419
     0.33599
     0.42419
     0.38009
     0.38009
     0.43889
     0.36539
     0.33599
     0.33599
     0.24779
     0.36539
     0.39479
     0.38009
     0.33599
     0.27719
     0.32129
     0.32129
     0.32129
     0.33599
     0.33599
     0.27719
     0.32129
     0.36539
     0.27719
     0.24779
     0.14489
     0.32129
     0.36539
     0.23309
     0.26249
     0.26249
     0.26249
     0.23309
     0.17429
     0.21839
     0.20369
     0.14489
     0.15959
     0.13019
     0.13019
     0.13019
     0.04199
    -0.25201
    -0.34021
     0.17429
     0.08609
     0.02729
    -0.10501
    -0.11971
    -0.19321
    -0.06091
    -0.10501
    -0.04621
    -0.17851
    -0.14911
    -0.09031
    -0.00211
    -0.10501
    -0.19321
    -0.11971
    -0.14911
    -0.16381
    -0.20791
    -0.14911
    -0.16381
    -0.23731
    -0.09031
    -0.01681
     0.05669
     0.15959
     0.14489
     0.30659
     0.36539
     0.62999
     0.74759
     1.14449
     1.43849
     1.62959
     1.67369
     1.80599
     1.85009
     1.77659
     1.80599
     1.73249
     1.80599
     1.74719
     1.55609
     1.36499
     1.01219
     0.73289
     0.36539
    -0.03151
    -0.26671
    -0.63421
    -0.94290
    -1.23690
    -1.41330
    -1.67790
    -1.73670
    -1.82490
    -1.86900
    -1.95720
    -2.00130
    -2.03070
    -2.03070
    -1.95720
    -1.81020
    -1.64850
    -1.48680
    -1.39860
    -1.28100
    -1.22220
    -1.14870
    -1.13400
    -1.03110
    -0.73711
    -0.61951
    -0.54601
    -0.47251
    -0.47251
    -0.34021
    -0.29611
    -0.28141
    -0.25201
    -0.07561
    -0.06091
    -0.00211
    -0.01681
     0.08609
    -0.06091
    -0.10501
    -0.04621
    -0.03151
    -0.04621
    -0.06091
    -0.06091
    -0.11971
    -0.11971
    -0.13441
    -0.19321
    -0.11971
    -0.11971
    -0.13441
    -0.11971
    -0.16381
    -0.22261
    -0.26671
    -0.19321
    -0.25201
    -0.07561
    -0.22261
    -0.16381
    -0.22261
    -0.25201
    -0.19321
    -0.20791
    -0.22261
    -0.11971
    -0.19321
    -0.20791
    -0.14911
    -0.16381
    -0.11971
    -0.09031
    -0.14911
    -0.06091
    -0.00211
     0.05669
     0.01259
     0.02729
     0.02729
    -0.01681
     0.02729
     0.14489
     0.08609
     0.11549
     0.08609
     0.14489
     0.17429
     0.13019
     0.13019
     0.13019
     0.14489
     0.18899
     0.18899
     0.11549
     0.27719
     0.20369
     0.15959
     0.33599
     0.32129
     0.24779
     0.33599
     0.29189
     0.35069
     0.29189
     0.27719
     0.35069
     0.33599
     0.33599
     0.32129
     0.32129
     0.33599
     0.39479
     0.30659
     0.35069
     0.32129
     0.33599
     0.35069
     0.30659
     0.39479
     0.32129
     0.30659
     0.35069
     0.45359
     0.40949
     0.38009
     0.30659
     0.32129
     0.36539
     0.24779
     0.32129
     0.32129
     0.27719
     0.30659
     0.33599
     0.33599
     0.33599
     0.27719
     0.24779
     0.23309
     0.36539
     0.35069
     0.29189
     0.33599
     0.26249
     0.24779
     0.33599
     0.39479
     0.38009
     0.18899
     0.30659
     0.32129
     0.30659
     0.24779
     0.20369
     0.21839
     0.27719
     0.33599
     0.26249
     0.24779
     0.23309
     0.13019
     0.11549
     0.20369
     0.23309
     0.17429
     0.17429
     0.14489
     0.15959
     0.18899
     0.13019
     0.08609
     0.17429
     0.17429
     0.23309
     0.08609
     0.08609
     0.11549
     0.11549
     0.17429
     0.20369
     0.18899
     0.14489
     0.14489
     0.15959
     0.14489
     0.11549
     0.08609
     0.10079
     0.14489
     0.14489
     0.17429
     0.13019
     0.18899
     0.08609
     0.24779
     0.20369
     0.24779
     0.26249
     0.33599
     0.33599
     0.45359
     0.45359
     0.61529
     0.89459
     1.15919
     1.24739
     1.57079
     1.70309
     1.85009
     1.90889
     2.24699
     2.54099
     2.54099
     2.45279
     2.48219
     2.42339
     2.15879
     1.90889
     1.86479
     1.49729
     1.23269
     0.87989
     0.65939
     0.27719
     0.01259
    -0.39901
    -0.86941
    -1.01640
    -1.10460
    -1.11930
    -0.79591
    -0.75181
    -0.70771
    -0.86941
    -0.94290
    -1.14870
    -1.11930
    -0.88411
    -0.98700
    -1.20750
    -1.38390
    -1.76610
    -1.88370
    -1.76610
    -1.78080
    -1.98660
    -2.07480
    -2.17770
    -2.25120
    -2.28060
    -2.31000
    -2.19240
    -1.97190
    -1.75140
    -1.51620
    -1.26630
    -1.11930
    -0.92820
    -0.81061
    -0.60481
    -0.36961
    -0.29611
    -0.25201
    -0.20791
    -0.16381
    -0.16381
    -0.14911
    -0.11971
    -0.09031
    -0.03151
     0.01259
    -0.03151
    -0.01681
    -0.04621
    -0.00211
    -0.06091
     0.07139
    -0.00211
    -0.06091
    -0.04621
    -0.06091
    -0.03151
    -0.06091
    -0.06091
    -0.14911
     0.02729
    -0.01681
     0.02729
    -0.01681
    -0.07561
    -0.07561
    -0.14911
     0.02729
     0.10079
     0.01259
    -0.06091
    -0.06091
     0.08609
    -0.06091
     0.01259
    -0.07561
    -0.22261
    -0.16381
    -0.14911
    -0.20791
    -0.20791
    -0.26671
    -0.41371
    -0.32551
    -0.29611
    -0.23731
    -0.34021
    -0.29611
    -0.32551
    -0.25201
    -0.16381
    -0.25201
    -0.17851
    -0.04621
     0.02729
     0.17429
     0.20369
     0.23309
     0.27719
     0.35069
     0.45359
     0.51239
     0.49769
     0.49769
     0.54179
     0.54179
     0.58589
     0.57119
     0.54179
     0.55649
     0.49769
     0.51239
     0.39479
     0.27719
     0.14489
    -0.00211
     0.01259
     0.01259
    -0.03151
    -0.14911
    -0.19321
    -0.28141
    -0.38431
    -0.48721
    -0.56071
    -0.69301
    -0.70771
    -0.63421
    -0.72241
    -0.76651
    -0.75181
    -0.73711
    -0.82531
    -0.89880
    -1.07520
    -1.11930
    -1.35450
    -1.45740
    -1.08990
    -1.01640
    -0.95760
    -0.94290
    -0.89880
    -0.89880
    -0.91350
    -0.81061
    -0.70771
    -0.63421
    -0.50191
    -0.25201
    -0.11971
    -0.06091
     0.01259
     0.15959
     0.26249
     0.24779
     0.24779
     0.23309
     0.18899
     0.13019
     0.21839
     0.21839
     0.17429
     0.07139
    -0.03151
     0.07139
     0.07139
     0.01259
    -0.06091
    -0.09031
    -0.14911
    -0.16381
    -0.26671
    -0.10501
    -0.26671
    -0.25201
    -0.22261
    -0.19321
    -0.17851
    -0.28141
    -0.36961
    -0.20791
    -0.23731
    -0.36961
    -0.29611
    -0.25201
    -0.31081
    -0.41371
    -0.38431
    -0.29611
    -0.35491
    -0.36961
    -0.44311
    -0.47251
    -0.44311
    -0.57541
    -0.59011
    -0.51661
    -0.47251
    -0.57541
    -0.53131
    -0.60481
    -0.51661
    -0.54601
    -0.54601
    -0.45781
    -0.42841
    -0.36961
    -0.29611
    -0.28141
    -0.29611
    -0.19321
    -0.10501
     0.04199
     0.15959
     0.30659
     0.52709
     0.77699
     0.93869
     1.07099
     1.36499
     1.35029
     1.52669
     1.61489
     1.67369
     1.61489
     1.52669
     1.52669
     1.51199
     1.30619
     1.36499
     1.24739
     1.04159
     0.95339
     0.67409
     0.65939
     0.54179
     0.39479
     0.26249
     0.29189
     0.17429
    -0.00211
    -0.09031
    -0.20791
    -0.36961
    -1.00170
    -1.16340
    -1.47210
    -2.06010
    -2.23650
    -2.26590
    -2.03070
    -2.10420
    -2.33940
    -2.63340
    -2.67750
    -2.66280
    -2.64810
    -2.33940
    -2.01600
    -1.70730
    -1.50150
    -1.19280
    -0.73711
    -0.60481
    -0.36961
    -0.22261
    -0.03151
    -0.03151
    -0.00211
     0.11549
     0.27719
     0.20369
     0.14489
     0.15959
     0.27719
     0.32129
     0.21839
     0.20369
     0.35069
     0.32129
     0.23309
     0.35069
     0.30659
     0.32129
     0.24779
     0.27719
     0.33599
     0.39479
     0.27719
     0.38009
     0.36539
     0.36539
     0.30659
     0.30659
     0.49769
     0.46829
     0.45359
     0.49769
     0.49769
     0.46829
     0.49769
     0.58589
     0.52709
     0.55649
     0.52709
     0.61529
     0.57119
     0.60059
     0.64469
     0.51239
     0.57119
     0.51239
     0.60059
     0.51239
     0.48299
     0.43889
     0.45359
     0.42419
     0.39479
     0.33599
     0.38009
     0.33599
     0.23309
     0.23309
     0.29189
     0.18899
     0.08609
     0.11549
     0.15959
     0.11549
     0.17429
     0.17429
     0.08609
     0.08609
     0.11549
     0.17429
     0.21839
     0.26249
     0.15959
     0.20369
     0.32129
     0.33599
     0.24779
     0.32129
     0.39479
     0.35069
     0.40949
     0.42419
     0.43889
     0.38009
     0.33599
     0.45359
     0.52709
     0.42419
     0.42419
     0.33599
     0.39479
     0.39479
     0.32129
     0.38009
     0.42419
     0.40949
     0.30659
     0.33599
     0.36539
     0.26249
     0.23309
     0.29189
     0.32129
     0.32129
     0.23309
     0.30659
     0.24779
     0.27719
     0.14489
     0.29189
     0.29189
     0.21839
     0.18899
     0.26249
     0.24779
     0.23309
     0.23309
     0.17429
     0.21839
     0.20369
     0.30659
     0.23309
     0.24779
     0.18899
     0.20369
     0.20369
     0.20369
     0.20369
     0.20369
     0.21839
     0.18899
     0.14489
     0.18899
     0.07139
     0.11549
     0.14489
     0.13019
     0.14489
     0.04199
    -0.06091
     0.05669
    -0.06091
     0.02729
     0.02729
    -0.01681
    -0.01681
     0.10079
     0.08609
     0.04199
     0.05669
     0.17429
     0.15959
     0.29189
     0.21839
     0.27719
     0.29189
     0.46829
     0.43889
     0.57119
     0.64469
     0.62999
     0.89459
     1.07099
     1.23269
     1.45319
     1.54139
     1.48259
     1.54139
     1.67369
     1.60019
     1.51199
     1.48259
     1.45319
     1.36499
     1.26209
     1.18859
     0.80639
     0.42419
     0.18899
     0.05669
    -0.25201
    -0.60481
    -0.86941
    -1.08990
    -1.25160
    -1.41330
    -1.58970
    -1.81020
    -2.08950
    -2.17770
    -2.36880
    -2.16300
    -2.17770
    -2.33940
    -2.31000
    -2.23650
    -2.13360
    -2.14830
    -2.10420
    -1.98660
    -1.86900
    -1.70730
    -1.56030
    -1.36920
    -1.10460
    -1.04580
    -0.95760
    -0.75181
    -0.57541
    -0.56071
    -0.48721
    -0.35491
    -0.31081
    -0.25201
    -0.25201
    -0.16381
    -0.13441
    -0.06091
    -0.04621
    -0.11971
    -0.17851
    -0.11971
    -0.09031
    -0.09031
    -0.06091
    -0.06091
    -0.04621
    -0.03151
    -0.03151
    -0.06091
    -0.13441
    -0.09031
    -0.06091
    -0.04621
    -0.00211
    -0.09031
    -0.09031
    -0.16381
    -0.14911
    -0.09031
     0.02729
    -0.11971
    -0.13441
    -0.09031
    -0.00211
    -0.00211
    -0.01681
    -0.14911
    -0.09031
     0.01259
     0.05669
     0.05669
     0.08609
    -0.04621
    -0.00211
    -0.09031
     0.15959
     0.14489
     0.05669
    -0.00211
    -0.00211
     0.15959
     0.08609
     0.02729
     0.05669
     0.08609
     0.15959
     0.14489
     0.10079
     0.13019
     0.07139
     0.05669
     0.15959
     0.27719
     0.20369
     0.15959
     0.11549
     0.23309
     0.23309
     0.14489
     0.14489
     0.17429
     0.17429
     0.18899
     0.18899
     0.23309
     0.14489
     0.07139
     0.17429
     0.21839
     0.21839
     0.14489
     0.18899
     0.17429
     0.15959
     0.17429
     0.23309
     0.18899
     0.17429
     0.23309
     0.27719
     0.24779
     0.17429
     0.14489
     0.08609
     0.27719
     0.23309
     0.20369
     0.26249
     0.24779
     0.26249
     0.18899
     0.15959
     0.17429
     0.26249
     0.27719
     0.29189
     0.15959
     0.26249
     0.18899
     0.24779
     0.30659
     0.32129
     0.30659
     0.24779
     0.26249
     0.29189
     0.32129
     0.24779
     0.26249
     0.24779
     0.27719
     0.29189
     0.33599
     0.30659
     0.18899
     0.14489
     0.21839
     0.30659
     0.26249
     0.23309
     0.20369
     0.21839
     0.24779
     0.27719
     0.27719
     0.26249
     0.32129
     0.39479
     0.29189
     0.42419
     0.43889
     0.26249
     0.35069
     0.46829
     0.55649
     0.40949
     0.32129
     0.26249
     0.45359
     0.58589
     0.57119
     0.67409
     0.85049
     1.01219
     1.10039
     1.18859
     1.48259
     1.55609
     1.54139
     2.02649
     2.20289
     2.14409
     2.18819
     2.21759
     2.37929
     2.36459
     2.29109
     2.36459
     2.21759
     2.01179
     1.87949
     1.43849
     1.10039
     0.85049
     0.49769
     0.10079
    -0.14911
    -0.60481
    -1.01640
    -1.48680
    -1.75140
    -2.13360
    -2.58930
    -2.92740
    -3.19200
    -3.54480
    -3.51540
    -3.42720
    -3.47130
    -3.44190
    -3.35370
    -3.14790
    -3.05970
    -2.72160
    -2.60400
    -2.32470
    -2.03070
    -1.81020
    -1.58970
    -1.56030
    -1.44270
    -1.17810
    -0.91350
    -0.84001
    -0.75181
    -0.85471
    -0.91350
    -0.95760
    -0.72241
    -0.75181
    -0.73711
    -0.84001
    -0.67831
    -0.59011
    -0.48721
    -0.36961
    -0.39901
    -0.34021
    -0.34021
    -0.31081
    -0.19321
    -0.17851
    -0.11971
    -0.22261
    -0.09031
     0.11549
     0.07139
     0.14489
     0.13019
     0.15959
     0.17429
     0.35069
     0.39479
     0.51239
     0.55649
     0.60059
     0.70349
     0.82109
     0.86519
     0.85049
     0.95339
     1.04159
     1.04159
     1.04159
     1.05629
     1.05629
     1.05629
     0.98279
     0.99749
     0.96809
     1.01219
     0.90929
     0.83579
     0.82109
     0.79169
     0.68879
     0.65939
     0.76229
     0.68879
     0.68879
     0.70349
     0.77699
     0.64469
     0.67409
     0.65939
     0.68879
     0.71819
     0.65939
     0.68879
     0.64469
     0.64469
     0.62999
     0.62999
     0.68879
     0.74759
     0.60059
     0.62999
     0.54179
     0.52709
     0.52709
     0.52709
     0.49769
     0.52709
     0.46829
     0.55649
     0.43889
     0.43889
     0.33599
     0.36539
     0.30659
     0.39479
     0.27719
     0.29189
     0.18899
     0.17429
     0.18899
     0.18899
     0.11549
     0.08609
     0.07139
    -0.03151
    -0.01681
    -0.06091
     0.02729
    -0.14911
    -0.10501
    -0.10501
    -0.04621
    -0.10501
    -0.11971
    -0.14911
    -0.14911
    -0.14911
    -0.16381
    -0.09031
    -0.09031
    -0.11971
    -0.16381
    -0.17851
     0.01259
    -0.11971
    -0.17851
    -0.11971
    -0.16381
    -0.19321
    -0.16381
    -0.16381
    -0.22261
    -0.23731
    -0.28141
    -0.16381
    -0.28141
    -0.29611
    -0.29611
    -0.32551
    -0.35491
    -0.41371
    -0.44311
    -0.32551
    -0.45781
    -0.41371
    -0.45781
    -0.36961
    -0.39901
    -0.47251
    -0.45781
    -0.41371
    -0.45781
    -0.25201
    -0.34021
    -0.25201
    -0.23731
    -0.14911
    -0.25201
    -0.03151
     0.02729
    -0.03151
     0.14489
     0.35069
     0.54179
     0.58589
     0.68879
     0.82109
     1.01219
     1.01219
     1.12979
     1.20329
     1.30619
     1.39439
     1.45319
     1.58549
     1.60019
     1.48259
     1.48259
     1.51199
     1.49729
     1.36499
     1.35029
     1.33559
     1.17389
     0.98279
     0.62999
     0.27719
    -0.13441
    -0.72241
    -1.23690
    -1.64850
    -1.86900
    -2.22180
    -2.76570
    -2.98620
    -3.33900
    -3.55950
    -3.78000
    -3.94170
    -3.88290
    -3.72120
    -3.64770
    -3.41250
    -3.04500
    -2.69220
    -2.22180
    -1.78080
    -1.41330
    -1.07520
    -0.84001
    -0.57541
    -0.29611
    -0.04621
    -0.01681
     0.04199
     0.17429
     0.30659
     0.33599
     0.33599
     0.27719
     0.24779
     0.23309
     0.14489
     0.17429
     0.23309
     0.21839
     0.15959
     0.14489
     0.17429
     0.11549
     0.08609
     0.07139
     0.07139
     0.14489
     0.08609
     0.01259
     0.01259
     0.04199
    -0.09031
     0.04199
     0.11549
     0.11549
     0.02729
     0.05669
    -0.00211
     0.18899
     0.07139
     0.14489
     0.18899
     0.21839
     0.29189
     0.30659
     0.27719
     0.29189
     0.35069
     0.29189
     0.46829
     0.42419
     0.36539
     0.39479
     0.49769
     0.45359
     0.39479
     0.48299
     0.43889
     0.48299
     0.43889
     0.43889
     0.39479
     0.38009
     0.39479
     0.36539
     0.46829
     0.42419
     0.38009
     0.45359
     0.43889
     0.48299
     0.45359
     0.39479
     0.40949
     0.46829
     0.49769
     0.54179
     0.48299
     0.40949
     0.46829
     0.49769
     0.54179
     0.58589
     0.39479
     0.42419
     0.42419
     0.46829
     0.45359
     0.39479
     0.32129
     0.36539
     0.42419
     0.42419
     0.32129
     0.30659
     0.26249
     0.26249
     0.30659
     0.33599
     0.27719
     0.13019
     0.11549
     0.17429
     0.27719
     0.21839
     0.08609
     0.10079
     0.05669
     0.07139
     0.13019
     0.07139
    -0.00211
    -0.03151
    -0.11971
     0.05669
     0.08609
    -0.00211
    -0.01681
    -0.10501
    -0.07561
    -0.06091
    -0.10501
    -0.13441
    -0.09031
    -0.11971
    -0.17851
    -0.09031
    -0.11971
    -0.14911
    -0.29611
    -0.16381
    -0.06091
    -0.16381
    -0.22261
    -0.17851
    -0.10501
    -0.10501
    -0.09031
    -0.03151
     0.08609
     0.14489
     0.32129
     0.39479
     0.45359
     0.55649
     0.65939
     0.86519
     0.99749
     0.96809
     0.95339
     1.17389
     1.32089
     1.43849
     1.45319
     1.26209
     1.18859
     1.23269
     1.26209
     1.12979
     1.02689
     0.93869
     0.73289
     0.64469
     0.55649
     0.32129
     0.07139
    -0.11971
    -0.19321
    -0.19321
    -0.47251
    -0.78121
    -1.00170
    -1.10460
    -1.23690
    -1.41330
    -1.56030
    -1.67790
    -1.78080
    -1.86900
    -1.76610
    -1.79550
    -1.79550
    -2.03070
    -1.92780
    -1.72200
    -1.53090
    -1.41330
    -1.28100
    -1.22220
    -1.03110
    -0.91350
    -0.59011
    -0.48721
    -0.34021
    -0.34021
    -0.11971
     0.10079
     0.18899
     0.26249
     0.27719
     0.30659
     0.33599
     0.36539
     0.33599
     0.33599
     0.26249
     0.20369
     0.23309
     0.29189
     0.20369
     0.05669
    -0.03151
    -0.00211
    -0.06091
    -0.10501
    -0.13441
    -0.14911
    -0.19321
    -0.26671
    -0.29611
    -0.25201
    -0.25201
    -0.26671
    -0.28141
    -0.29611
    -0.36961
    -0.32551
    -0.42841
    -0.26671
    -0.31081
    -0.38431
    -0.29611
    -0.34021
    -0.25201
    -0.22261
    -0.26671
    -0.29611
    -0.19321
    -0.13441
    -0.07561
    -0.01681
    -0.01681
    -0.00211
     0.04199
     0.18899
     0.32129
     0.24779
     0.29189
     0.32129
     0.42419
     0.43889
     0.51239
     0.45359
     0.49769
     0.51239
     0.58589
     0.61529
     0.60059
     0.60059
     0.42419
     0.58589
     0.65939
     0.67409
     0.60059
     0.62999
     0.58589
     0.58589
     0.67409
     0.71819
     0.61529
     0.64469
     0.62999
     0.65939
     0.71819
     0.61529
     0.61529
     0.49769
     0.65939
     0.71819
     0.64469
     0.65939
     0.54179
     0.54179
     0.57119
     0.54179
     0.55649
     0.65939
     0.54179
     0.55649
     0.57119
     0.60059
     0.61529
     0.51239
     0.52709
     0.54179
     0.61529
     0.52709
     0.57119
     0.52709
     0.48299
     0.51239
     0.48299
     0.54179
     0.55649
     0.51239
     0.43889
     0.46829
     0.38009
     0.33599
     0.33599
     0.43889
     0.38009
     0.30659
     0.32129
     0.38009
     0.36539
     0.35069
     0.33599
     0.45359
     0.27719
     0.36539
     0.45359
     0.46829
     0.57119
     0.60059
     0.70349
     0.85049
     0.93869
     0.89459
     1.01219
     1.24739
     1.35029
     1.51199
     1.60019
     1.68839
     1.79129
     2.07059
     2.20289
     2.33519
     2.43809
     2.39399
     2.43809
     2.61449
     2.70268
     2.76148
     2.84968
     2.89378
     2.95258
     2.99668
     2.96728
     3.09958
     2.99668
     2.80558
     2.54099
     2.51159
     2.39399
     2.07059
     1.52669
     1.02689
     0.29189
    -0.28141
    -0.95760
    -1.85430
    -3.29490
    -4.42679
    -5.08829
    -5.89679
    -6.02909
    -6.36719
    -7.33739
    -7.51379
    -7.51379
    -7.51379
    -7.51379
    -7.51379
    -7.41089
    -6.52889
    -5.83799
    -5.05889
    -4.44149
    -3.64770
    -2.86860
    -2.01600
    -1.23690
    -0.64891
    -0.09031
     0.24779
     0.60059
     0.92399
     1.01219
     1.07099
     1.27679
     1.05629
     1.01219
     0.90929
     0.82109
     0.61529
     0.64469
     0.39479
     0.36539
     0.29189
     0.24779
     0.17429
     0.17429
     0.21839
     0.08609
     0.07139
     0.18899
     0.14489
     0.08609
     0.10079
     0.13019
     0.01259
    -0.00211
     0.04199
    -0.00211
     0.01259
    -0.07561
    -0.13441
    -0.17851
    -0.16381
    -0.28141
    -0.39901
    -0.35491
    -0.36961
    -0.42841
    -0.42841
    -0.41371
    -0.47251
    -0.56071
    -0.44311
    -0.29611
    -0.31081
    -0.31081
    -0.36961
    -0.39901
    -0.31081
    -0.19321
    -0.25201
    -0.16381
    -0.11971
    -0.09031
    -0.11971
     0.04199
    -0.06091
    -0.13441
    -0.25201
    -0.23731
    -0.13441
    -0.13441
    -0.16381
    -0.26671
    -0.20791
    -0.06091
    -0.17851
    -0.11971
    -0.10501
    -0.16381
    -0.07561
    -0.01681
     0.15959
     0.11549
     0.05669
     0.04199
     0.14489
     0.20369
     0.32129
     0.23309
     0.24779
     0.17429
     0.20369
     0.14489
     0.35069
     0.20369
     0.13019
     0.05669
     0.15959
     0.20369
     0.14489
     0.02729
     0.02729
     0.04199
    -0.01681
    -0.04621
    -0.09031
    -0.09031
    -0.14911
    -0.26671
    -0.11971
    -0.16381
    -0.20791
    -0.23731
    -0.20791
    -0.31081
    -0.28141
    -0.31081
    -0.26671
    -0.16381
    -0.22261
    -0.34021
    -0.14911
    -0.20791
    -0.16381
    -0.29611
    -0.22261
    -0.19321
    -0.14911
    -0.25201
    -0.11971
    -0.14911
    -0.19321
    -0.20791
    -0.20791
    -0.07561
    -0.06091
    -0.06091
    -0.06091
    -0.17851
    -0.07561
     0.02729
    -0.06091
     0.07139
     0.08609
     0.10079
     0.26249
     0.33599
     0.39479
     0.43889
     0.49769
     0.67409
     0.86519
     1.04159
     1.20329
     1.21799
     1.37969
     1.45319
     1.57079
     1.77659
     1.98239
     1.90889
     1.92359
     1.98239
     2.12939
     2.01179
     1.99709
     1.82069
     1.71779
     1.61489
     1.20329
     0.73289
     0.26249
    -0.25201
    -0.69301
    -1.01640
    -1.22220
    -1.35450
    -1.67790
    -2.01600
    -2.11890
    -2.58930
    -3.16260
    -3.26550
    -3.51540
    -3.26550
    -2.91270
    -2.70690
    -2.64810
    -2.63340
    -2.53050
    -2.25120
    -2.03070
    -1.78080
    -1.64850
    -1.42800
    -1.29570
    -1.08990
    -0.82531
    -0.56071
    -0.31081
    -0.19321
    -0.01681
     0.04199
     0.26249
     0.36539
     0.57119
     0.51239
     0.70349
     0.77699
     0.65939
     0.77699
     0.71819
     0.70349
     0.65939
     0.61529
     0.46829
     0.52709
     0.38009
     0.36539
     0.18899
     0.13019
     0.13019
     0.04199
     0.14489
     0.10079
    -0.01681
    -0.07561
     0.01259
     0.08609
     0.08609
     0.08609
    -0.03151
     0.05669
     0.08609
     0.27719
     0.26249
     0.23309
     0.27719
     0.32129
     0.35069
     0.54179
     0.51239
     0.45359
     0.48299
     0.61529
     0.62999
     0.64469
     0.65939
     0.73289
     0.74759
     0.80639
     0.83579
     0.73289
     0.74759
     0.68879
     0.76229
     0.86519
     0.79169
     0.70349
     0.70349
     0.68879
     0.71819
     0.74759
     0.74759
     0.65939
     0.61529
     0.64469
     0.65939
     0.58589
     0.62999
     0.51239
     0.54179
     0.62999
     0.57119
     0.60059
     0.54179
     0.60059
     0.54179
     0.51239
     0.51239
     0.45359
     0.46829
     0.51239
     0.48299
     0.52709
     0.43889
     0.38009
     0.32129
     0.43889
     0.36539
     0.32129
     0.27719
     0.15959
     0.20369
     0.14489
     0.10079
     0.07139
     0.13019
     0.14489
     0.11549
     0.05669
    -0.00211
    -0.00211
    -0.07561
    -0.00211
     0.14489
     0.07139
     0.01259
     0.05669
     0.10079
     0.10079
     0.08609
     0.04199
     0.08609
     0.15959
     0.07139
     0.20369
     0.14489
     0.10079
    -0.01681
     0.05669
     0.26249
     0.17429
     0.02729
    -0.00211
     0.01259
     0.02729
     0.08609
     0.07139
    -0.00211
    -0.03151
     0.04199
     0.02729
    -0.03151
     0.02729
    -0.06091
    -0.16381
    -0.04621
     0.01259
    -0.03151
    -0.09031
    -0.10501
    -0.06091
    -0.13441
    -0.04621
    -0.10501
    -0.13441
    -0.16381
    -0.04621
    -0.03151
     0.04199
     0.04199
    -0.06091
     0.08609
     0.21839
     0.36539
     0.39479
     0.43889
     0.62999
     0.77699
     0.93869
     1.21799
     1.45319
     1.71779
     1.93829
     2.14409
     2.18819
     2.33519
     2.36459
     2.40869
     2.55569
     2.54099
     2.59978
     2.42339
     2.27639
     2.08529
     1.80599
     1.60019
     1.32089
     1.14449
     0.79169
     0.54179
     0.23309
    -0.11971
    -0.34021
    -0.61951
    -0.76651
    -1.07520
    -1.35450
    -1.47210
    -1.63380
    -1.86900
    -2.26590
    -2.45700
    -2.61870
    -2.57460
    -2.61870
    -2.86860
    -2.92740
    -3.01560
    -2.98620
    -2.82450
    -2.47170
    -2.28060
    -2.20710
    -2.11890
    -1.89840
    -1.70730
    -1.41330
    -1.16340
    -0.86941
    -0.67831
    -0.47251
    -0.28141
    -0.03151
     0.10079
     0.11549
     0.02729
     0.11549
     0.20369
     0.26249
     0.21839
     0.20369
     0.11549
     0.13019
     0.11549
     0.20369
     0.11549
     0.05669
     0.01259
    -0.06091
    -0.00211
    -0.11971
    -0.09031
    -0.10501
    -0.06091
    -0.03151
     0.01259
    -0.00211
     0.01259
    -0.06091
    -0.06091
     0.01259
     0.04199
     0.08609
     0.15959
     0.24779
     0.21839
     0.32129
     0.32129
     0.29189
     0.36539
     0.43889
     0.45359
     0.54179
     0.48299
     0.43889
     0.54179
     0.48299
     0.54179
     0.52709
     0.55649
     0.54179
     0.51239
     0.48299
     0.43889
     0.46829
     0.46829
     0.54179
     0.52709
     0.48299
     0.45359
     0.46829
     0.49769
     0.51239
     0.52709
     0.54179
     0.51239
     0.49769
     0.51239
     0.60059
     0.57119
     0.48299
     0.51239
     0.62999
     0.65939
     0.58589
     0.54179
     0.49769
     0.52709
     0.49769
     0.49769
     0.51239
     0.40949
     0.48299
     0.40949
     0.46829
     0.40949
     0.33599
     0.26249
     0.30659
     0.26249
     0.30659
     0.29189
     0.17429
     0.08609
     0.08609
     0.08609
     0.08609
     0.05669
    -0.03151
    -0.06091
    -0.13441
    -0.06091
    -0.09031
    -0.26671
    -0.23731
    -0.25201
    -0.23731
    -0.20791
    -0.14911
    -0.25201
    -0.28141
    -0.29611
    -0.25201
    -0.19321
    -0.13441
    -0.17851
    -0.09031
    -0.16381
    -0.06091
    -0.06091
     0.01259
    -0.06091
     0.02729
    -0.06091
    -0.01681
    -0.04621
    -0.03151
    -0.01681
    -0.07561
     0.04199
    -0.04621
    -0.00211
     0.01259
     0.05669
     0.04199
     0.11549
     0.08609
     0.23309
     0.26249
     0.33599
     0.43889
     0.51239
     0.55649
     0.57119
     0.54179
     0.70349
     0.73289
     0.70349
     0.60059
     0.68879
     0.65939
     0.57119
     0.52709
     0.55649
     0.62999
     0.67409
     0.60059
     0.57119
     0.51239
     0.39479
     0.39479
     0.39479
     0.33599
     0.33599
     0.20369
     0.20369
     0.20369
     0.27719
     0.08609
     0.23309
     0.10079
    -0.06091
    -0.14911
    -0.03151
    -0.04621
    -0.17851
    -0.29611
    -0.29611
    -0.25201
    -0.34021
    -0.51661
    -0.66361
    -0.76651
    -0.76651
    -0.94290
    -1.13400
    -1.17810
    -1.36920
    -1.48680
    -1.44270
    -1.54560
    -1.60440
    -1.83960
    -1.86900
    -1.64850
    -1.47210
    -1.36920
    -1.42800
    -1.42800
    -1.29570
    -1.19280
    -1.03110
    -0.82531
    -0.82531
    -0.70771
    -0.63421
    -0.51661
    -0.48721
    -0.48721
    -0.47251
    -0.42841
    -0.38431
    -0.36961
    -0.29611
    -0.35491
    -0.44311
    -0.39901
    -0.41371
    -0.29611
    -0.29611
    -0.41371
    -0.31081
    -0.29611
    -0.22261
    -0.22261
    -0.25201
    -0.19321
    -0.17851
    -0.14911
    -0.14911
    -0.17851
    -0.19321
    -0.11971
    -0.14911
    -0.06091
    -0.01681
    -0.06091
    -0.01681
    -0.04621
    -0.00211
     0.01259
    -0.03151
    -0.03151
     0.05669
     0.08609
     0.11549
     0.11549
     0.13019
     0.14489
     0.11549
     0.11549
     0.17429
     0.20369
     0.14489
     0.11549
     0.23309
     0.15959
     0.20369
     0.08609
     0.21839
     0.27719
     0.24779
     0.24779
     0.20369
     0.21839
     0.18899
     0.20369
     0.35069
     0.32129
     0.26249
     0.30659
     0.38009
     0.42419
     0.32129
     0.33599
     0.32129
     0.39479
     0.45359
     0.33599
     0.39479
     0.35069
     0.33599
     0.27719
     0.49769
     0.40949
     0.33599
     0.18899
     0.32129
     0.26249
     0.27719
     0.27719
     0.15959
     0.17429
     0.21839
     0.21839
     0.17429
     0.07139
     0.05669
    -0.03151
     0.01259
     0.02729
    -0.00211
    -0.06091
    -0.09031
     0.01259
    -0.11971
    -0.11971
    -0.14911
    -0.14911
    -0.06091
    -0.07561
    -0.14911
    -0.14911
    -0.11971
    -0.23731
    -0.09031
    -0.01681
    -0.06091
    -0.07561
    -0.11971
    -0.13441
    -0.14911
    -0.17851
    -0.13441
    -0.14911
    -0.09031
    -0.11971
    -0.14911
    -0.19321
    -0.11971
    -0.16381
    -0.25201
    -0.09031
    -0.11971
    -0.16381
    -0.13441
    -0.11971
    -0.03151
    -0.06091
    -0.04621
    -0.01681
     0.10079
     0.18899
     0.27719
     0.27719
     0.27719
     0.21839
     0.14489
     0.39479
     0.36539
     0.38009
     0.30659
     0.43889
     0.39479
     0.67409
     0.58589
     0.62999
     0.52709
     0.46829
     0.49769
     0.62999
     0.60059
     0.70349
     0.64469
     0.82109
     0.92399
     0.90929
     0.74759
     0.73289
     0.76229
     0.67409
     0.62999
     0.57119
     0.64469
     0.57119
     0.49769
     0.51239
     0.43889
     0.30659
     0.10079
     0.07139
     0.20369
     0.07139
    -0.07561
    -0.22261
    -0.31081
    -0.31081
    -0.36961
    -0.39901
    -0.53131
    -0.57541
    -0.72241
    -0.75181
    -0.78121
    -0.88411
    -0.98700
    -1.19280
    -1.07520
    -0.94290
    -0.88411
    -0.84001
    -0.84001
    -0.76651
    -0.78121
    -0.75181
    -0.64891
    -0.47251
    -0.35491
    -0.29611
    -0.13441
    -0.03151
    -0.04621
    -0.03151
     0.10079
     0.29189
     0.23309
     0.20369
     0.23309
     0.30659
     0.36539
     0.35069
     0.38009
     0.35069
     0.45359
     0.49769
     0.52709
     0.42419
     0.46829
     0.27719
     0.48299
     0.65939
     0.70349
     0.71819
     0.76229
     0.82109
     0.89459
     1.05629
     0.96809
     1.11509
     1.11509
     1.18859
     1.27679
     1.37969
     1.37969
     1.39439
     1.37969
     1.51199
     1.46789
     1.30619
     1.24739
     1.08569
     0.93869
     0.82109
     0.74759
     0.65939
     0.55649
     0.40949
     0.26249
     0.20369
     0.07139
    -0.09031
    -0.41371
    -0.47251
    -0.35491
    -0.23731
    -0.48721
    -0.51661
    -0.61951
    -0.75181
    -0.82531
    -0.86941
    -0.92820
    -1.10460
    -1.51620
    -1.22220
    -1.01640
    -0.88411
    -1.00170
    -1.10460
    -0.98700
    -1.06050
    -0.97230
    -0.82531
    -0.72241
    -0.60481
    -0.47251
    -0.29611
    -0.11971
     0.01259
     0.08609
     0.13019
     0.20369
     0.24779
     0.15959
     0.11549
     0.26249
     0.21839
     0.18899
     0.17429
     0.11549
     0.07139
     0.01259
    -0.04621
    -0.07561
    -0.11971
    -0.07561
    -0.17851
    -0.09031
    -0.07561
    -0.35491
    -0.50191
    -0.41371
    -0.39901
    -0.47251
    -0.51661
    -0.47251
    -0.53131
    -0.51661
    -0.51661
    -0.36961
    -0.45781
    -0.45781
    -0.42841
    -0.39901
    -0.36961
    -0.38431
    -0.39901
    -0.26671
    -0.16381
    -0.13441
    -0.11971
    -0.20791
    -0.28141
    -0.29611
    -0.31081
    -0.34021
    -0.31081
    -0.32551
    -0.36961
    -0.45781
    -0.35491
    -0.42841
    -0.51661
    -0.57541
    -0.47251
    -0.53131
    -0.50191
    -0.47251
    -0.50191
    -0.51661
    -0.48721
    -0.39901
    -0.36961
    -0.35491
    -0.34021
    -0.39901
    -0.36961
    -0.36961
    -0.31081
    -0.31081
    -0.22261
    -0.20791
    -0.28141
    -0.11971
    -0.16381
    -0.23731
    -0.14911
    -0.20791
    -0.04621
    -0.06091
    -0.03151
    -0.04621
    -0.03151
    -0.01681
     0.02729
    -0.00211
     0.43889
     0.89459
     0.65939
     0.49769
     0.46829
     0.55649
     0.64469
     0.64469
     0.83579
     1.04159
     1.21799
     1.14449
     0.90929
     0.74759
     0.55649
     0.52709
     0.65939
     0.65939
     0.42419
     0.23309
     0.30659
     0.23309
     0.15959
    -0.04621
    -0.09031
    -0.19321
    -0.42841
    -0.57541
    -0.67831
    -0.85471
    -0.75181
    -0.92820
    -0.89880
    -0.97230
    -1.11930
    -1.38390
    -1.41330
    -1.44270
    -1.51620
    -1.50150
    -1.44270
    -1.35450
    -1.25160
    -1.14870
    -1.17810
    -1.08990
    -0.88411
    -0.86941
    -0.85471
    -0.69301
    -0.63421
    -0.47251
    -0.36961
    -0.34021
    -0.28141
    -0.35491
    -0.34021
    -0.16381
    -0.16381
    -0.17851
    -0.09031
    -0.19321
    -0.19321
    -0.11971
    -0.16381
    -0.10501
    -0.13441
    -0.13441
    -0.06091
    -0.03151
    -0.04621
    -0.01681
    -0.03151
     0.01259
     0.05669
     0.11549
     0.15959
     0.14489
     0.29189
     0.33599
     0.35069
     0.36539
     0.54179
     0.46829
     0.51239
     0.57119
     0.68879
     0.71819
     0.80639
     0.83579
     0.87989
     0.99749
     1.04159
     0.99749
     1.10039
     1.04159
     1.07099
     1.05629
     1.07099
     1.14449
     1.08569
     1.08569
     1.04159
     1.02689
     0.92399
     0.87989
     0.82109
     0.86519
     0.76229
     0.68879
     0.67409
     0.57119
     0.62999
     0.49769
     0.58589
     0.54179
     0.49769
     0.54179
     0.51239
     0.36539
     0.39479
     0.32129
     0.32129
     0.30659
     0.39479
     0.33599
     0.30659
     0.26249
     0.24779
     0.20369
     0.29189
     0.17429
     0.14489
     0.18899
     0.14489
     0.13019
     0.10079
     0.07139
     0.02729
     0.02729
     0.11549
     0.07139
    -0.03151
    -0.09031
    -0.06091
    -0.09031
    -0.07561
    -0.06091
    -0.11971
    -0.17851
    -0.17851
    -0.10501
    -0.23731
    -0.28141
    -0.28141
    -0.31081
    -0.26671
    -0.28141
    -0.25201
    -0.36961
    -0.39901
    -0.47251
    -0.48721
    -0.31081
    -0.36961
    -0.42841
    -0.51661
    -0.45781
    -0.42841
    -0.45781
    -0.54601
    -0.51661
    -0.41371
    -0.39901
    -0.39901
    -0.39901
    -0.41371
    -0.48721
    -0.45781
    -0.31081
    -0.34021
    -0.32551
    -0.34021
    -0.34021
    -0.36961
    -0.23731
    -0.35491
    -0.31081
    -0.32551
    -0.31081
    -0.23731
    -0.28141
    -0.31081
    -0.32551
    -0.35491
    -0.34021
    -0.14911
    -0.25201
    -0.28141
    -0.25201
    -0.20791
    -0.20791
    -0.26671
    -0.22261
    -0.19321
    -0.11971
    -0.07561
    -0.14911
    -0.17851
    -0.11971
    -0.22261
    -0.09031
     0.01259
    -0.11971
    -0.11971
    -0.19321
    -0.10501
    -0.07561
    -0.11971
    -0.06091
    -0.06091
    -0.04621
     0.01259
     0.17429
     0.08609
     0.04199
    -0.00211
     0.10079
     0.45359
     0.60059
     0.68879
     0.55649
     0.46829
     0.54179
     0.45359
     0.52709
     0.60059
     0.74759
     0.89459
     0.98279
     0.95339
     0.86519
     0.74759
     0.55649
     0.70349
     0.95339
     0.80639
     0.55649
     0.48299
     0.55649
     0.48299
     0.32129
     0.26249
     0.17429
     0.14489
     0.01259
    -0.11971
    -0.20791
    -0.36961
    -0.63421
    -0.75181
    -0.82531
    -1.00170
    -1.04580
    -1.01640
    -0.88411
    -0.84001
    -0.97230
    -0.97230
    -1.04580
    -1.00170
    -0.86941
    -0.78121
    -0.76651
    -0.69301
    -0.63421
    -0.51661
    -0.26671
    -0.29611
    -0.32551
    -0.20791
    -0.13441
    -0.13441
    -0.06091
    -0.19321
    -0.13441
    -0.00211
    -0.07561
    -0.03151
    -0.04621
    -0.01681
    -0.03151
    -0.09031
     0.04199
     0.07139
    -0.03151
    -0.10501
    -0.03151
    -0.01681
    -0.03151
    -0.07561
    -0.07561
    -0.09031
     0.07139
    -0.00211
     0.04199
    -0.01681
    -0.00211
    -0.11971
     0.13019
     0.24779
     0.27719
     0.33599
     0.39479
     0.51239
     0.60059
     0.65939
     0.71819
     0.86519
     0.95339
     1.04159
     1.20329
     1.14449
     1.18859
     1.12979
     1.26209
     1.40909
     1.32089
     1.26209
     1.21799
     1.20329
     1.12979
     1.15919
     1.05629
     1.04159
     0.87989
     0.95339
     0.85049
     0.77699
     0.68879
     0.61529
     0.54179
     0.55649
     0.64469
     0.45359
     0.35069
     0.35069
     0.42419
     0.39479
     0.32129
     0.27719
     0.33599
     0.20369
     0.27719
     0.29189
     0.24779
     0.21839
     0.13019
     0.27719
     0.42419
     0.35069
     0.27719
     0.33599
     0.32129
     0.40949
     0.46829
     0.45359
     0.54179
     0.54179
     0.58589
     0.64469
     0.73289
     0.65939
     0.61529
     0.68879
     0.77699
     0.74759
     0.65939
     0.58589
     0.57119
     0.58589
     0.48299
     0.51239
     0.46829
     0.38009
     0.30659
     0.20369
    -0.03151
    -0.11971
    -0.26671
    -0.32551
    -0.17851
    -0.32551
    -0.50191
    -0.50191
    -0.72241
    -0.70771
    -0.84001
    -1.07520
    -0.91350
    -0.92820
    -1.01640
    -1.01640
    -1.03110
    -1.19280
    -1.38390
    -1.44270
    -1.44270
    -1.56030
    -2.00130
    -1.82490
    -1.61910
    -1.48680
    -1.48680
    -1.54560
    -1.51620
    -1.57500
    -1.41330
    -1.33980
    -1.11930
    -0.94290
    -0.76651
    -0.76651
    -0.56071
    -0.31081
    -0.28141
    -0.20791
    -0.25201
    -0.20791
    -0.25201
    -0.29611
    -0.29611
    -0.39901
    -0.48721
    -0.53131
    -0.53131
    -0.51661
    -0.54601
    -0.82531
    -0.75181
    -0.73711
    -0.64891
    -0.63421
    -0.54601
    -0.47251
    -0.34021
    -0.13441
     0.60059
     1.32089
     1.95299
     1.87949
     1.87949
     2.01179
     1.90889
     1.85009
     2.33519
     2.45279
     2.27639
     2.04119
     1.76189
     1.60019
     0.96809
     0.23309
    -0.44311
    -0.91350
    -1.10460
    -1.26630
    -1.57500
    -1.88370
    -2.08950
    -2.20710
    -2.31000
    -2.11890
    -1.98660
    -1.69260
    -1.44270
    -1.19280
    -1.08990
    -1.00170
    -0.84001
    -0.76651
    -0.50191
    -0.25201
    -0.29611
    -0.28141
    -0.23731
    -0.23731
    -0.36961
    -0.32551
    -0.29611
    -0.16381
    -0.26671
    -0.20791
    -0.23731
    -0.28141
    -0.26671
    -0.16381
    -0.03151
    -0.03151
    -0.04621
    -0.01681
     0.04199
     0.10079
     0.02729
    -0.01681
     0.14489
     0.15959
     0.15959
     0.27719
     0.32129
     0.33599
     0.35069
     0.48299
     0.58589
     0.68879
     0.71819
     0.76229
     0.80639
     0.87989
     0.86519
     0.83579
     0.95339
     0.98279
     0.87989
     0.95339
     0.89459
     0.79169
     0.73289
     0.62999
     0.67409
     0.70349
     0.57119
     0.45359
     0.46829
     0.43889
     0.45359
     0.39479
     0.42419
     0.38009
     0.30659
     0.29189
     0.23309
     0.23309
     0.08609
     0.08609
     0.02729
     0.10079
     0.07139
    -0.06091
    -0.06091
    -0.14911
    -0.20791
    -0.28141
    -0.23731
    -0.28141
    -0.38431
    -0.38431
    -0.29611
    -0.38431
    -0.47251
    -0.39901
    -0.48721
    -0.36961
    -0.44311
    -0.35491
    -0.45781
    -0.50191
    -0.42841
    -0.38431
    -0.50191
    -0.26671
    -0.32551
    -0.39901
    -0.34021
    -0.47251
    -0.44311
    -0.34021
    -0.35491
    -0.31081
    -0.31081
    -0.35491
    -0.35491
    -0.44311
    -0.35491
    -0.38431
    -0.38431
    -0.41371
    -0.36961
    -0.44311
    -0.35491
    -0.39901
    -0.36961
    -0.39901
    -0.45781
    -0.48721
    -0.41371
    -0.32551
    -0.41371
    -0.50191
    -0.41371
    -0.48721
    -0.48721
    -0.41371
    -0.36961
    -0.47251
    -0.44311
    -0.38431
    -0.35491
    -0.45781
    -0.54601
    -0.41371
    -0.42841
    -0.36961
    -0.39901
    -0.41371
    -0.53131
    -0.38431
    -0.42841
    -0.42841
    -0.32551
    -0.47251
    -0.44311
    -0.47251
    -0.42841
    -0.44311
    -0.42841
    -0.51661
    -0.44311
    -0.35491
    -0.39901
    -0.39901
    -0.47251
    -0.41371
    -0.42841
    -0.42841
    -0.36961
    -0.41371
    -0.34021
    -0.38431
    -0.29611
    -0.31081
    -0.28141
    -0.39901
    -0.35491
    -0.35491
    -0.34021
    -0.31081
    -0.39901
    -0.34021
    -0.35491
    -0.48721
    -0.31081
    -0.20791
    -0.32551
    -0.25201
    -0.23731
    -0.10501
    -0.14911
    -0.23731
    -0.19321
     0.01259
     0.38009
     0.54179
     0.76229
     0.95339
     1.27679
     1.39439
     1.62959
     1.85009
     2.09999
     2.21759
     2.18819
     2.01179
     1.95299
     1.55609
     1.29149
     1.11509
     0.79169
     0.55649
     0.36539
    -0.01681
    -0.42841
    -0.86941
    -1.29570
    -1.64850
    -1.83960
    -2.03070
    -2.00130
    -1.92780
    -1.82490
    -1.82490
    -1.67790
    -1.51620
    -1.23690
    -1.17810
    -0.95760
    -0.79591
    -0.60481
    -0.44311
    -0.34021
    -0.03151
    -0.04621
     0.02729
     0.08609
     0.14489
     0.27719
     0.27719
     0.36539
     0.32129
     0.39479
     0.36539
     0.36539
     0.32129
     0.21839
     0.17429
     0.11549
     0.18899
     0.29189
     0.11549
     0.08609
     0.07139
     0.11549
     0.11549
     0.08609
     0.01259
     0.07139
     0.02729
     0.04199
     0.01259
    -0.03151
    -0.03151
    -0.16381
    -0.01681
     0.05669
    -0.00211
    -0.01681
    -0.06091
     0.11549
     0.10079
     0.13019
     0.07139
     0.21839
     0.27719
     0.30659
     0.33599
     0.39479
     0.39479
     0.40949
     0.54179
     0.70349
     0.70349
     0.65939
     0.73289
     0.80639
     0.79169
     0.87989
     0.83579
     0.89459
     0.87989
     1.01219
     1.07099
     1.10039
     0.99749
     0.99749
     0.99749
     1.21799
     1.29149
     1.14449
     1.15919
     1.17389
     1.23269
     1.27679
     1.23269
     1.15919
     1.14449
     1.17389
     1.14449
     1.04159
     0.87989
     0.77699
     0.70349
     0.77699
     0.71819
     0.52709
     0.38009
     0.33599
     0.24779
     0.30659
     0.26249
    -0.00211
    -0.01681
     0.05669
    -0.00211
    -0.04621
    -0.04621
    -0.29611
    -0.44311
    -0.44311
    -0.42841
    -0.60481
    -0.75181
    -0.88411
    -0.86941
    -0.75181
    -0.78121
    -0.81061
    -0.82531
    -0.97230
    -0.92820
    -0.86941
    -0.81061
    -0.81061
    -0.69301
    -0.61951
    -0.39901
    -0.26671
    -0.17851
    -0.19321
    -0.19321
    -0.11971
    -0.13441
    -0.11971
    -0.10501
    -0.07561
    -0.10501
    -0.06091
    -0.06091
    -0.10501
    -0.14911
    -0.20791
    -0.14911
    -0.06091
    -0.23731
    -0.20791
    -0.25201
    -0.22261
    -0.28141
    -0.31081
    -0.31081
    -0.26671
    -0.25201
    -0.22261
    -0.28141
    -0.25201
    -0.34021
    -0.45781
    -0.35491
    -0.25201
    -0.38431
    -0.38431
    -0.45781
    -0.41371
    -0.39901
    -0.42841
    -0.42841
    -0.50191
    -0.56071
    -0.51661
    -0.48721
    -0.51661
    -0.53131
    -0.59011
    -0.54601
    -0.35491
    -0.34021
    -0.34021
    -0.34021
    -0.26671
    -0.09031
    -0.06091
    -0.00211
     0.13019
     0.23309
     0.38009
     0.52709
     0.71819
     0.77699
     0.89459
     1.07099
     1.40909
     1.71779
     1.89419
     1.82069
     1.67369
     1.58549
     1.51199
     1.35029
     1.12979
     0.83579
     0.65939
     0.38009
     0.20369
    -0.04621
    -0.42841
    -0.94290
    -1.19280
    -1.42800
    -1.72200
    -1.88370
    -2.00130
    -2.16300
    -2.13360
    -2.10420
    -1.92780
    -1.82490
    -1.70730
    -1.54560
    -1.36920
    -1.19280
    -1.06050
    -0.94290
    -0.73711
    -0.45781
    -0.41371
    -0.29611
    -0.22261
    -0.07561
     0.02729
     0.10079
     0.26249
     0.30659
     0.26249
     0.29189
     0.27719
     0.29189
     0.30659
     0.18899
     0.14489
     0.24779
     0.24779
     0.13019
     0.05669
     0.01259
    -0.01681
     0.01259
     0.04199
     0.04199
    -0.01681
    -0.07561
    -0.06091
    -0.09031
    -0.06091
    -0.07561
    -0.19321
    -0.06091
    -0.01681
    -0.00211
     0.04199
    -0.09031
    -0.03151
    -0.06091
    -0.00211
     0.05669
     0.04199
     0.08609
     0.10079
     0.14489
     0.24779
     0.26249
     0.14489
     0.18899
     0.33599
     0.26249
     0.32129
     0.29189
     0.33599
     0.33599
     0.36539
     0.42419
     0.42419
     0.43889
     0.39479
     0.43889
     0.45359
     0.46829
     0.48299
     0.39479
     0.46829
     0.48299
     0.58589
     0.51239
     0.52709
     0.48299
     0.45359
     0.52709
     0.55649
     0.54179
     0.57119
     0.54179
     0.49769
     0.60059
     0.54179
     0.52709
     0.57119
     0.62999
     0.57119
     0.57119
     0.57119
     0.51239
     0.55649
     0.48299
     0.48299
     0.54179
     0.58589
     0.51239
     0.54179
     0.54179
     0.51239
     0.38009
     0.42419
     0.45359
     0.42419
     0.39479
     0.40949
     0.36539
     0.38009
     0.29189
     0.24779
     0.26249
     0.27719
     0.14489
     0.14489
     0.14489
     0.13019
     0.04199
    -0.00211
    -0.03151
     0.08609
     0.02729
    -0.06091
    -0.06091
    -0.14911
    -0.25201
    -0.16381
    -0.17851
    -0.14911
    -0.25201
    -0.26671
    -0.25201
    -0.25201
    -0.25201
    -0.29611
    -0.29611
    -0.25201
    -0.28141
    -0.20791
    -0.23731
    -0.31081
    -0.35491
    -0.26671
    -0.19321
    -0.19321
    -0.19321
    -0.25201
    -0.32551
    -0.28141
    -0.34021
    -0.38431
    -0.31081
    -0.29611
    -0.35491
    -0.39901
    -0.25201
    -0.35491
    -0.41371
    -0.42841
    -0.45781
    -0.34021
    -0.41371
    -0.41371
    -0.41371
    -0.45781
    -0.41371
    -0.38431
    -0.44311
    -0.38431
    -0.44311
    -0.47251
    -0.42841
    -0.50191
    -0.50191
    -0.53131
    -0.51661
    -0.50191
    -0.47251
    -0.51661
    -0.53131
    -0.66361
    -0.66361
    -0.66361
    -0.66361
    -0.57541
    -0.59011
    -0.59011
    -0.48721
    -0.35491
    -0.29611
    -0.13441
    -0.01681
     0.24779
     0.51239
     0.82109
     1.20329
     1.52669
     2.07059
     2.33519
     2.64388
     2.93788
     3.05548
     3.24658
     3.09958
     2.74678
     2.33519
     2.02649
     1.82069
     1.58549
     1.20329
     0.74759
     0.15959
    -0.51661
    -1.08990
    -1.54560
    -1.88370
    -2.14830
    -2.35410
    -2.53050
    -2.61870
    -2.60400
    -2.51580
    -2.38350
    -2.29530
    -2.08950
    -1.82490
    -1.60440
    -1.32510
    -1.28100
    -1.20750
    -1.01640
    -0.95760
    -0.61951
    -0.51661
    -0.42841
    -0.36961
    -0.19321
     0.04199
     0.05669
     0.05669
     0.11549
     0.15959
     0.23309
     0.30659
     0.30659
     0.23309
     0.23309
     0.15959
     0.21839
     0.26249
     0.15959
     0.08609
     0.11549
     0.14489
     0.08609
     0.05669
    -0.07561
     0.02729
     0.18899
     0.15959
     0.17429
     0.17429
     0.15959
     0.14489
     0.20369
     0.29189
     0.35069
     0.30659
     0.29189
     0.32129
     0.45359
     0.52709
     0.54179
     0.61529
     0.68879
     0.76229
     0.80639
     0.85049
     0.89459
     1.07099
     1.01219
     1.18859
     1.23269
     1.21799
     1.27679
     1.26209
     1.33559
     1.27679
     1.29149
     1.12979
     1.17389
     1.14449
     1.08569
     0.98279
     0.92399
     0.80639
     0.74759
     0.87989
     0.82109
     0.73289
     0.57119
     0.62999
     0.70349
     0.73289
     0.77699
     0.70349
     0.80639
     0.89459
     0.93869
     1.02689
     0.99749
     0.98279
     0.90929
     1.04159
     1.08569
     1.14449
     1.02689
     0.98279
     0.99749
     0.96809
     0.95339
     0.85049
     0.64469
     0.58589
     0.39479
     0.38009
     0.15959
    -0.01681
    -0.13441
    -0.25201
    -0.28141
    -0.38431
    -0.48721
    -0.75181
    -0.75181
    -0.91350
    -1.08990
    -1.17810
    -1.04580
    -1.06050
    -1.16340
    -1.14870
    -1.31040
    -1.44270
    -1.53090
    -1.73670
    -1.64850
    -1.88370
    -2.14830
    -1.92780
    -1.64850
    -1.66320
    -1.58970
    -1.70730
    -1.70730
    -1.69260
    -1.53090
    -1.36920
    -1.16340
    -0.94290
    -0.94290
    -0.81061
    -0.63421
    -0.36961
    -0.25201
    -0.20791
    -0.16381
    -0.06091
    -0.11971
    -0.04621
    -0.10501
    -0.07561
    -0.04621
    -0.03151
    -0.03151
    -0.06091
    -0.06091
    -0.19321
    -0.10501
    -0.06091
    -0.01681
    -0.11971
    -0.20791
    -0.20791
    -0.22261
    -0.19321
    -0.20791
    -0.28141
    -0.25201
    -0.25201
    -0.25201
    -0.26671
    -0.35491
    -0.36961
    -0.50191
    -0.29611
    -0.26671
    -0.34021
    -0.34021
    -0.39901
    -0.31081
    -0.36961
    -0.29611
    -0.39901
    -0.34021
    -0.29611
    -0.25201
    -0.25201
    -0.19321
    -0.22261
    -0.35491
    -0.22261
    -0.11971
    -0.09031
    -0.20791
    -0.23731
    -0.25201
    -0.23731
    -0.23731
    -0.23731
    -0.20791
    -0.28141
    -0.25201
    -0.28141
    -0.25201
    -0.23731
    -0.34021
    -0.26671
    -0.26671
    -0.20791
    -0.28141
    -0.22261
    -0.32551
    -0.32551
    -0.23731
    -0.20791
    -0.16381
    -0.10501
    -0.20791
    -0.16381
    -0.13441
    -0.09031
    -0.11971
    -0.10501
    -0.04621
    -0.07561
    -0.03151
    -0.04621
    -0.01681
    -0.01681
    -0.03151
    -0.00211
     0.11549
     0.24779
     0.38009
     0.54179
     0.73289
     1.20329
     1.64429
     1.74719
     2.17349
     2.67328
     2.98198
     3.29068
     3.74638
     4.09918
     4.26088
     4.48138
     4.29028
     4.05508
     3.48178
     2.73208
     1.92359
     0.89459
     0.04199
    -0.34021
    -0.59011
    -1.14870
    -1.92780
    -2.80980
    -3.57420
    -4.29450
    -4.77959
    -5.01479
    -5.08829
    -4.73549
    -4.44149
    -4.32389
    -4.04460
    -3.57420
    -3.17730
    -2.75100
    -2.44230
    -1.91310
    -1.42800
    -1.19280
    -1.01640
    -0.89880
    -0.69301
    -0.41371
    -0.17851
     0.13019
     0.33599
     0.39479
     0.39479
     0.51239
     0.45359
     0.43889
     0.30659
     0.29189
     0.27719
     0.21839
     0.10079
     0.10079
    -0.03151
     0.02729
     0.02729
     0.05669
     0.01259
    -0.03151
    -0.01681
    -0.04621
     0.05669
     0.07139
    -0.03151
     0.08609
     0.14489
     0.14489
     0.17429
     0.20369
     0.26249
     0.20369
     0.26249
     0.39479
     0.43889
     0.54179
     0.60059
     0.62999
     0.71819
     0.85049
     0.80639
     0.90929
     1.04159
     1.21799
     1.17389
     1.23269
     1.24739
     1.26209
     1.26209
     1.24739
     1.37969
     1.33559
     1.27679
     1.24739
     1.21799
     1.17389
     1.07099
     0.90929
     0.90929
     0.96809
     0.82109
     0.80639
     0.77699
     0.65939
     0.62999
     0.68879
     0.62999
     0.58589
     0.65939
     0.49769
     0.49769
     0.46829
     0.58589
     0.36539
     0.45359
     0.45359
     0.42419
     0.39479
     0.46829
     0.36539
     0.35069
     0.36539
     0.32129
     0.35069
     0.38009
     0.27719
     0.27719
     0.33599
     0.38009
     0.21839
     0.27719
     0.27719
     0.24779
     0.21839
     0.23309
     0.20369
     0.11549
     0.11549
     0.07139
     0.15959
     0.08609
     0.08609
     0.02729
    -0.06091
    -0.01681
    -0.01681
    -0.06091
    -0.06091
    -0.06091
    -0.09031
    -0.09031
    -0.07561
    -0.16381
    -0.14911
    -0.23731
    -0.17851
    -0.19321
    -0.16381
    -0.22261
    -0.31081
    -0.34021
    -0.31081
    -0.38431
    -0.29611
    -0.38431
    -0.41371
    -0.36961
    -0.36961
    -0.39901
    -0.50191
    -0.47251
    -0.41371
    -0.36961
    -0.39901
    -0.42841
    -0.42841
    -0.44311
    -0.38431
    -0.48721
    -0.42841
    -0.47251
    -0.41371
    -0.45781
    -0.47251
    -0.38431
    -0.44311
    -0.50191
    -0.54601
    -0.38431
    -0.45781
    -0.47251
    -0.45781
    -0.53131
    -0.44311
    -0.48721
    -0.48721
    -0.42841
    -0.42841
    -0.48721
    -0.44311
    -0.42841
    -0.53131
    -0.53131
    -0.53131
    -0.45781
    -0.36961
    -0.36961
    -0.36961
    -0.31081
    -0.23731
    -0.19321
    -0.14911
     0.07139
     0.05669
     0.14489
     0.24779
     0.27719
     0.43889
     0.45359
     0.62999
     0.98279
     1.27679
     1.24739
     1.20329
     1.14449
     1.27679
     1.08569
     1.08569
     1.27679
     1.40909
     1.42379
     1.36499
     1.30619
     0.98279
     0.64469
     0.43889
     0.49769
     0.33599
     0.24779
     0.13019
    -0.13441
    -0.39901
    -0.64891
    -0.91350
    -0.91350
    -0.94290
    -1.04580
    -1.08990
    -1.10460
    -1.14870
    -1.14870
    -1.25160
    -1.31040
    -1.07520
    -0.98700
    -0.97230
    -0.88411
    -0.86941
    -0.78121
    -0.82531
    -0.91350
    -0.76651
    -0.82531
    -0.88411
    -0.79591
    -0.70771
    -0.82531
    -0.82531
    -0.88411
    -0.81061
    -0.78121
    -0.69301
    -0.75181
    -0.67831
    -0.66361
    -0.57541
    -0.53131
    -0.34021
    -0.31081
    -0.29611
    -0.25201
    -0.16381
    -0.06091
    -0.11971
    -0.20791
    -0.20791
    -0.19321
    -0.10501
    -0.10501
    -0.11971
    -0.14911
    -0.20791
    -0.09031
    -0.04621
    -0.10501
    -0.13441
    -0.11971
    -0.14911
     0.01259
    -0.07561
    -0.13441
    -0.01681
    -0.01681
     0.08609
     0.11549
     0.08609
     0.05669
     0.07139
     0.10079
     0.18899
     0.30659
     0.33599
     0.23309
     0.36539
     0.43889
     0.49769
     0.55649
     0.57119
     0.58589
     0.77699
     0.82109
     0.90929
     0.87989
     0.92399
     1.01219
     0.93869
     1.14449
     1.18859
     1.04159
     1.01219
     1.14449
     1.12979
     1.01219
     0.96809
     0.93869
     0.92399
     0.90929
     0.90929
     0.80639
     0.79169
     0.70349
     0.60059
     0.70349
     0.65939
     0.60059
     0.57119
     0.55649
     0.54179
     0.54179
     0.49769
     0.48299
     0.45359
     0.45359
     0.45359
     0.40949
     0.30659
     0.30659
     0.18899
     0.30659
     0.27719
     0.26249
     0.18899
     0.20369
     0.14489
     0.07139
     0.08609
     0.04199
     0.02729
     0.04199
     0.04199
    -0.03151
    -0.01681
    -0.04621
    -0.16381
    -0.09031
    -0.06091
    -0.06091
    -0.14911
    -0.11971
    -0.20791
    -0.11971
    -0.09031
    -0.16381
    -0.20791
    -0.20791
    -0.13441
    -0.16381
    -0.13441
    -0.20791
    -0.23731
    -0.28141
    -0.17851
    -0.13441
    -0.22261
    -0.31081
    -0.25201
    -0.25201
    -0.26671
    -0.31081
    -0.26671
    -0.34021
    -0.31081
    -0.28141
    -0.28141
    -0.34021
    -0.32551
    -0.36961
    -0.26671
    -0.16381
    -0.28141
    -0.36961
    -0.25201
    -0.32551
    -0.25201
    -0.28141
    -0.35491
    -0.28141
    -0.26671
    -0.31081
    -0.25201
    -0.25201
    -0.31081
    -0.44311
    -0.26671
    -0.25201
    -0.23731
    -0.29611
    -0.29611
    -0.26671
    -0.31081
    -0.28141
    -0.28141
    -0.17851
    -0.29611
    -0.22261
    -0.16381
    -0.22261
    -0.25201
    -0.29611
    -0.28141
    -0.19321
    -0.16381
    -0.29611
    -0.16381
    -0.20791
    -0.16381
    -0.11971
    -0.04621
    -0.03151
    -0.01681
    -0.01681
     0.14489
     0.26249
     0.27719
     0.35069
     0.42419
     0.85049
     1.17389
     1.33559
     1.70309
     2.18819
     2.71738
     3.20248
     3.62878
     3.96688
     3.84928
     3.62878
     3.59938
     3.02608
     2.17349
     1.36499
     1.15919
     1.12979
     0.70349
    -0.10501
    -0.88411
    -1.73670
    -2.55990
    -3.23610
    -3.73590
    -4.01520
    -4.04460
    -3.85350
    -3.64770
    -3.26550
    -2.94210
    -2.60400
    -2.23650
    -1.82490
    -1.28100
    -0.84001
    -0.47251
    -0.17851
    -0.16381
     0.01259
     0.11549
     0.24779
     0.27719
     0.30659
     0.23309
     0.15959
     0.18899
     0.08609
    -0.03151
    -0.14911
    -0.11971
    -0.22261
    -0.31081
    -0.51661
    -0.69301
    -0.60481
    -0.66361
    -0.20791
     1.73249
    -0.25201
    -1.33980
    -1.39860
    -1.28100
    -0.95760
    -0.86941
    -1.29570
    -1.25160
    -0.98700
    -1.01640
    -1.08990
    -1.28100
    -1.38390
    -1.39860
    -1.31040
    -1.10460
    -0.85471
    -0.60481
    -0.34021
     0.01259
     0.26249
     0.46829
     0.55649
     0.83579
     0.98279
     1.08569
     1.05629
     1.07099
     1.05629
     1.04159
     1.07099
     1.01219
     1.07099
     0.90929
     0.85049
     0.82109
     0.74759
     0.68879
     0.62999
     0.54179
     0.64469
     0.46829
     0.51239
     0.39479
     0.39479
     0.33599
     0.24779
     0.26249
     0.21839
     0.27719
     0.24779
     0.15959
     0.20369
     0.13019
     0.08609
    -0.01681
     0.08609
     0.05669
    -0.06091
    -0.03151
    -0.07561
    -0.10501
    -0.11971
    -0.14911
    -0.14911
    -0.16381
    -0.14911
    -0.25201
    -0.17851
    -0.26671
    -0.22261
    -0.35491
    -0.29611
    -0.17851
    -0.23731
    -0.20791
    -0.20791
    -0.22261
    -0.31081
    -0.22261
    -0.28141
    -0.23731
    -0.22261
    -0.22261
    -0.25201
    -0.22261
    -0.14911
    -0.28141
    -0.28141
    -0.20791
    -0.23731
    -0.23731
    -0.25201
    -0.19321
    -0.34021
    -0.23731
    -0.35491
    -0.23731
    -0.17851
    -0.22261
    -0.32551
    -0.28141
    -0.22261
    -0.31081
    -0.25201
    -0.20791
    -0.25201
    -0.23731
    -0.13441
    -0.23731
    -0.17851
    -0.26671
    -0.23731
    -0.16381
    -0.13441
    -0.19321
    -0.23731
    -0.23731
    -0.17851
    -0.22261
    -0.34021
    -0.22261
    -0.13441
    -0.25201
    -0.29611
    -0.25201
    -0.19321
    -0.35491
    -0.38431
    -0.29611
    -0.31081
    -0.25201
    -0.23731
    -0.32551
    -0.28141
    -0.26671
    -0.34021
    -0.25201
    -0.20791
    -0.28141
    -0.29611
    -0.23731
    -0.25201
    -0.20791
    -0.23731
    -0.19321
    -0.10501
    -0.11971
    -0.10501
    -0.16381
    -0.14911
    -0.11971
    -0.17851
    -0.22261
    -0.09031
    -0.09031
    -0.11971
    -0.13441
    -0.04621
    -0.17851
    -0.17851
    -0.22261
    -0.06091
     0.05669
     0.01259
    -0.04621
    -0.00211
     0.11549
     0.27719
     0.35069
     0.64469
     0.85049
     1.10039
     1.40909
     1.71779
     1.95299
     2.23229
     2.64388
     3.26128
     4.09918
     4.80478
     4.81948
     4.06978
     3.29068
     2.34989
     1.77659
     1.74719
     1.73249
     1.55609
     1.04159
     0.33599
    -0.60481
    -1.48680
    -2.20710
    -2.92740
    -3.26550
    -3.45660
    -3.53010
    -3.51540
    -3.16260
    -2.78040
    -2.64810
    -2.29530
    -1.94250
    -1.67790
    -1.41330
    -1.16340
    -1.14870
    -1.04580
    -1.01640
    -0.76651
    -0.73711
    -0.66361
    -0.59011
    -0.63421
    -0.63421
    -0.66361
    -0.79591
    -0.76651
    -0.69301
    -0.64891
    -0.60481
    -0.57541
    -0.42841
    -0.42841
    -0.39901
    -0.34021
    -0.25201
    -0.11971
    -0.03151
    -0.06091
    -0.07561
    -0.00211
    -0.13441
    -0.11971
     0.02729
     0.04199
     0.21839
     0.13019
     0.14489
     0.08609
     0.02729
     0.05669
     0.08609
     0.20369
     0.24779
     0.14489
     0.17429
     0.13019
     0.20369
     0.17429
     0.23309
     0.24779
     0.20369
     0.26249
     0.23309
     0.26249
     0.30659
     0.18899
     0.20369
     0.32129
     0.30659
     0.45359
     0.33599
     0.29189
     0.32129
     0.27719
     0.33599
     0.38009
     0.39479
     0.27719
     0.33599
     0.33599
     0.38009
     0.35069
     0.30659
     0.36539
     0.38009
     0.39479
     0.35069
     0.33599
     0.29189
     0.30659
     0.27719
     0.40949
     0.45359
     0.30659
     0.33599
     0.42419
     0.45359
     0.30659
     0.35069
     0.35069
     0.39479
     0.49769
     0.48299
     0.40949
     0.51239
     0.39479
     0.39479
     0.49769
     0.55649
     0.48299
     0.38009
     0.43889
     0.21839
     0.08609
     0.54179
     0.45359
     0.45359
     0.38009
     0.38009
     0.27719
     0.23309
     0.21839
     0.17429
     0.29189
     0.39479
     0.24779
     0.29189
     0.26249
     0.27719
     0.23309
     0.21839
     0.14489
     0.14489
     0.15959
     0.23309
     0.13019
     0.04199
     0.07139
    -0.01681
     0.02729
     0.07139
     0.02729
    -0.07561
    -0.09031
    -0.07561
    -0.11971
    -0.14911
    -0.16381
    -0.28141
    -0.23731
    -0.22261
    -0.20791
    -0.31081
    -0.31081
    -0.36961
    -0.41371
    -0.31081
    -0.39901
    -0.41371
    -0.44311
    -0.45781
    -0.38431
    -0.35491
    -0.44311
    -0.45781
    -0.36961
    -0.36961
    -0.34021
    -0.36961
    -0.36961
    -0.42841
    -0.47251
    -0.29611
    -0.23731
    -0.31081
    -0.31081
    -0.22261
    -0.19321
    -0.06091
    -0.04621
     0.14489
     0.26249
     0.39479
     0.71819
     0.96809
     1.20329
     1.54139
     1.77659
     2.11469
     2.49689
     2.64388
     2.70268
     2.71738
     2.62918
     2.54099
     2.33519
     1.86479
     1.71779
     1.45319
     1.02689
     0.64469
     0.29189
    -0.11971
    -0.63421
    -1.07520
    -1.33980
    -1.79550
    -2.17770
    -2.29530
    -2.29530
    -2.22180
    -2.19240
    -2.08950
    -1.89840
    -1.83960
    -1.76610
    -1.67790
    -1.36920
    -1.33980
    -1.29570
    -1.22220
    -0.82531
    -0.78121
    -0.73711
    -0.75181
    -0.72241
    -0.61951
    -0.56071
    -0.45781
    -0.36961
    -0.35491
    -0.34021
    -0.25201
    -0.25201
    -0.26671
    -0.29611
    -0.32551
    -0.17851
    -0.07561
    -0.16381
    -0.19321
    -0.09031
    -0.09031
    -0.07561
    -0.06091
    -0.09031
    -0.10501
    -0.01681
     0.02729
    -0.00211
    -0.06091
     0.04199
    -0.14911
    -0.00211
     0.11549
     0.13019
     0.07139
     0.01259
     0.08609
     0.02729
     0.04199
     0.10079
     0.08609
     0.11549
     0.07139
     0.14489
     0.24779
     0.20369
     0.18899
     0.26249
     0.38009
     0.40949
     0.45359
     0.45359
     0.51239
     0.54179
     0.64469
     0.67409
     0.74759
     0.67409
     0.82109
     0.86519
     0.86519
     0.85049
     0.87989
     0.71819
     0.74759
     0.93869
     0.80639
     0.77699
     0.67409
     0.70349
     0.68879
     0.61529
     0.54179
     0.55649
     0.49769
     0.45359
     0.45359
     0.40949
     0.32129
     0.26249
     0.24779
     0.33599
     0.24779
     0.30659
     0.23309
     0.21839
     0.21839
     0.18899
     0.14489
     0.18899
     0.18899
     0.14489
     0.18899
     0.21839
     0.17429
     0.15959
     0.07139
     0.23309
     0.26249
     0.26249
     0.08609
     0.04199
     0.14489
     0.14489
     0.14489
     0.21839
     0.21839
     0.18899
     0.14489
     0.13019
     0.18899
     0.08609
     0.01259
     0.15959
     0.20369
     0.11549
     0.11549
     0.08609
     0.08609
     0.08609
     0.08609
     0.08609
     0.08609
     0.13019
     0.04199
     0.05669
     0.08609
     0.10079
    -0.07561
     0.05669
     0.08609
     0.08609
     0.05669
     0.01259
    -0.01681
     0.02729
     0.04199
     0.05669
     0.08609
     0.10079
     0.02729
     0.07139
     0.08609
     0.10079
     0.01259
     0.02729
     0.11549
     0.08609
     0.11549
     0.10079
     0.01259
     0.04199
    -0.01681
     0.07139
     0.01259
     0.05669
    -0.03151
     0.01259
     0.04199
     0.02729
    -0.01681
    -0.11971
     0.04199
     0.05669
     0.11549
     0.13019
     0.24779
     0.20369
     0.23309
     0.30659
     0.42419
     0.46829
     0.54179
     0.54179
     0.64469
     0.62999
     0.68879
     0.54179
     0.68879
     0.83579
     0.82109
     0.87989
     0.92399
     0.96809
     0.99749
     1.10039
     1.11509
     1.20329
     1.27679
     1.55609
     1.65899
     1.96769
     2.24699
     2.34989
     2.57038
     2.73208
     2.39399
     2.14409
     2.01179
     1.85009
     1.62959
     1.23269
     0.93869
     0.62999
     0.02729
    -0.60481
    -1.19280
    -1.78080
    -2.66280
    -3.19200
    -3.45660
    -3.69180
    -3.86820
    -4.17690
    -4.52969
    -4.52969
    -4.55909
    -4.36800
    -4.14750
    -3.95640
    -3.70650
    -3.32430
    -2.86860
    -2.51580
    -2.03070
    -1.75140
    -1.57500
    -1.31040
    -1.06050
    -0.88411
    -0.51661
    -0.31081
    -0.23731
    -0.13441
    -0.04621
     0.07139
     0.05669
     0.07139
     0.01259
     0.02729
    -0.04621
     0.05669
    -0.09031
     0.04199
     0.02729
    -0.03151
    -0.04621
    -0.00211
     0.04199
    -0.00211
    -0.00211
     0.02729
     0.08609
     0.07139
     0.05669
     0.02729
     0.04199
     0.08609
     0.04199
     0.04199
     0.11549
     0.07139
     0.11549
     0.11549
     0.17429
     0.13019
     0.13019
     0.15959
     0.26249
     0.26249
     0.32129
     0.26249
     0.27719
     0.32129
     0.24779
     0.33599
     0.39479
     0.43889
     0.39479
     0.42419
     0.48299
     0.39479
     0.38009
     0.38009
     0.45359
     0.45359
     0.52709
     0.46829
     0.38009
     0.36539
     0.40949
     0.36539
     0.43889
     0.40949
     0.24779
     0.29189
     0.27719
     0.27719
     0.13019
     0.10079
     0.14489
     0.14489
     0.18899
     0.04199
    -0.01681
     0.07139
     0.04199
    -0.03151
     0.07139
     0.05669
     0.04199
     0.01259
     0.05669
     0.17429
     0.14489
     0.10079
     0.11549
     0.20369
     0.21839
     0.27719
     0.14489
     0.18899
     0.20369
     0.21839
     0.20369
     0.29189
     0.20369
     0.18899
     0.15959
     0.15959
     0.17429
     0.04199
     0.04199
     0.07139
     0.02729
     0.02729
     0.02729
    -0.03151
    -0.07561
    -0.09031
    -0.09031
    -0.04621
    -0.04621
    -0.16381
    -0.07561
    -0.20791
    -0.13441
    -0.14911
    -0.20791
    -0.20791
    -0.19321
    -0.20791
    -0.11971
    -0.23731
    -0.29611
    -0.28141
    -0.36961
    -0.29611
    -0.25201
    -0.51661
    -0.44311
    -0.53131
    -0.42841
    -0.57541
    -0.57541
    -0.67831
    -0.57541
    -0.63421
    -0.69301
    -0.69301
    -0.72241
    -0.76651
    -0.85471
    -0.69301
    -0.61951
    -0.73711
    -0.75181
    -0.66361
    -0.64891
    -0.60481
    -0.69301
    -0.64891
    -0.60481
    -0.54601
    -0.51661
    -0.50191
    -0.51661
    -0.51661
    -0.56071
    -0.53131
    -0.29611
    -0.42841
    -0.44311
    -0.44311
    -0.28141
    -0.28141
    -0.25201
    -0.25201
    -0.26671
    -0.07561
    -0.03151
     0.15959
     0.11549
     0.08609
     0.18899
     0.27719
     0.58589
     0.79169
     0.92399
     1.21799
     1.58549
     1.85009
     2.07059
     1.99709
     1.99709
     2.04119
     2.05589
     1.99709
     2.18819
     1.92359
     1.67369
     1.10039
     0.67409
     0.24779
    -0.23731
    -0.63421
    -1.20750
    -1.69260
    -2.10420
    -2.45700
    -2.67750
    -2.83920
    -3.04500
    -3.11850
    -3.07440
    -3.08910
    -2.85390
    -2.70690
    -2.31000
    -1.97190
    -1.66320
    -1.48680
    -1.26630
    -0.97230
    -0.69301
    -0.47251
    -0.31081
    -0.07561
     0.08609
     0.10079
     0.20369
     0.20369
     0.18899
     0.21839
     0.20369
     0.38009
     0.32129
     0.27719
     0.20369
     0.23309
     0.14489
     0.18899
     0.20369
     0.11549
    -0.09031
    -0.07561
     0.05669
     0.15959
     0.11549
    -0.01681
    -0.06091
     0.04199
     0.13019
    -0.04621
    -0.03151
    -0.03151
     0.01259
     0.05669
     0.05669
     0.05669
     0.08609
     0.15959
     0.11549
     0.13019
     0.13019
     0.08609
     0.01259
     0.10079
     0.23309
     0.29189
     0.20369
     0.23309
     0.30659
     0.32129
     0.38009
     0.30659
     0.36539
     0.42419
     0.49769
     0.49769
     0.55649
     0.49769
     0.48299
     0.55649
     0.62999
     0.64469
     0.57119
     0.64469
     0.61529
     0.61529
     0.64469
     0.62999
     0.58589
     0.60059
     0.58589
     0.62999
     0.57119
     0.60059
     0.51239
     0.45359
     0.55649
     0.54179
     0.51239
     0.45359
     0.45359
     0.46829
     0.49769
     0.38009
     0.42419
     0.36539
     0.45359
     0.36539
     0.38009
     0.36539
     0.36539
     0.21839
     0.33599
     0.43889
     0.40949
     0.32129
     0.33599
     0.32129
     0.39479
     0.29189
     0.27719
     0.32129
     0.30659
     0.29189
     0.36539
     0.35069
     0.36539
     0.20369
     0.24779
     0.38009
     0.33599
     0.29189
     0.24779
     0.21839
     0.21839
     0.23309
     0.18899
     0.21839
     0.20369
     0.14489
     0.18899
     0.13019
     0.15959
    -0.04621
     0.04199
     0.13019
     0.07139
     0.08609
     0.08609
     0.05669
     0.05669
     0.04199
    -0.00211
     0.05669
    -0.00211
     0.04199
    -0.06091
     0.01259
     0.01259
    -0.01681
    -0.10501
     0.01259
     0.02729
    -0.00211
    -0.03151
    -0.04621
    -0.09031
    -0.03151
     0.01259
     0.05669
    -0.03151
     0.13019
     0.15959
     0.15959
     0.39479
     0.38009
     0.26249
     0.39479
     0.61529
     0.71819
     0.82109
     0.95339
     1.01219
     1.18859
     1.23269
     1.15919
     1.29149
     1.35029
     1.15919
     1.11509
     1.01219
     0.90929
     0.76229
     0.60059
     0.46829
     0.32129
     0.04199
    -0.28141
    -0.64891
    -0.91350
    -1.11930
    -1.20750
    -1.42800
    -1.58970
    -1.82490
    -1.86900
    -1.88370
    -1.76610
    -1.86900
    -1.81020
    -1.70730
    -1.63380
    -1.51620
    -1.31040
    -1.23690
    -1.04580
    -0.86941
    -0.64891
    -0.50191
    -0.28141
    -0.22261
    -0.07561
     0.02729
     0.10079
     0.18899
     0.23309
     0.26249
     0.30659
     0.32129
     0.30659
     0.38009
     0.36539
     0.35069
     0.26249
     0.27719
     0.33599
     0.27719
     0.24779
     0.18899
     0.23309
     0.21839
     0.02729
     0.08609
     0.08609
    -0.00211
     0.04199
     0.02729
    -0.07561
    -0.19321
    -0.16381
    -0.13441
    -0.11971
    -0.06091
    -0.14911
    -0.11971
    -0.14911
    -0.04621
    -0.17851
    -0.10501
    -0.07561
     0.01259
    -0.01681
    -0.01681
     0.01259
     0.04199
     0.01259
     0.02729
     0.13019
     0.13019
     0.14489
     0.08609
     0.14489
     0.11549
     0.07139
     0.10079
     0.26249
     0.21839
     0.20369
     0.24779
     0.24779
     0.20369
     0.20369
     0.14489
     0.26249
     0.29189
     0.24779
     0.20369
     0.21839
     0.14489
     0.24779
     0.11549
     0.18899
     0.21839
     0.18899
     0.15959
     0.17429
     0.11549
     0.15959
     0.08609
     0.11549
     0.18899
     0.20369
     0.13019
     0.08609
     0.13019
     0.17429
     0.05669
     0.11549
     0.11549
     0.14489
     0.08609
     0.10079
     0.11549
     0.13019
     0.02729
     0.04199
     0.13019
     0.14489
     0.11549
     0.01259
     0.11549
     0.08609
     0.08609
     0.11549
     0.14489
     0.08609
     0.11549
     0.13019
     0.11549
     0.08609
     0.14489
     0.07139
     0.18899
     0.17429
     0.13019
     0.14489
     0.13019
     0.13019
     0.14489
     0.10079
     0.13019
     0.11549
     0.08609
     0.07139
     0.14489
     0.07139
     0.04199
     0.01259
     0.02729
     0.05669
     0.05669
    -0.00211
    -0.00211
    -0.00211
    -0.00211
    -0.03151
     0.04199
     0.01259
     0.01259
     0.04199
    -0.01681
     0.08609
    -0.00211
    -0.00211
    -0.04621
     0.08609
     0.07139
     0.14489
     0.04199
     0.04199
     0.10079
     0.02729
     0.23309
     0.33599
     0.38009
     0.43889
     0.40949
     0.40949
     0.48299
     0.52709
     0.64469
     0.83579
     1.08569
     1.32089
     1.49729
     1.64429
     1.86479
     1.90889
     2.18819
     2.77618
     3.17308
     3.34948
     3.54058
     3.77578
     3.65818
     3.61408
     3.55528
     3.27598
     3.14368
     2.90848
     2.18819
     1.48259
     0.90929
     0.14489
    -0.69301
    -1.38390
    -2.06010
    -2.73630
    -3.41250
    -4.05930
    -4.30920
    -4.61789
    -4.89719
    -4.85309
    -4.52969
    -4.27980
    -4.10340
    -3.75060
    -3.20670
    -2.70690
    -2.31000
    -1.79550
    -1.36920
    -0.98700
    -0.57541
    -0.32551
     0.02729
     0.24779
     0.21839
     0.32129
     0.35069
     0.43889
     0.32129
     0.33599
     0.14489
     0.07139
    -0.03151
     0.01259
     0.05669
    -0.03151
    -0.17851
    -0.20791
    -0.11971
    -0.13441
    -0.20791
    -0.25201
    -0.23731
    -0.16381
    -0.03151
    -0.07561
    -0.23731
    -0.10501
    -0.17851
     0.01259
     0.02729
     0.14489
     0.10079
     0.11549
     0.23309
     0.33599
     0.32129
     0.29189
     0.38009
     0.39479
     0.36539
     0.45359
     0.36539
     0.36539
     0.32129
     0.24779
     0.36539
     0.35069
     0.26249
     0.18899
     0.08609
     0.08609
    -0.07561
    -0.10501
    -0.17851
    -0.19321
    -0.11971
    -0.20791
    -0.19321
    -0.29611
    -0.34021
    -0.57541
    -0.53131
    -0.42841
    -0.45781
    -0.45781
    -0.51661
    -0.44311
    -0.48721
    -0.60481
    -0.81061
    -0.78121
    -0.81061
    -1.10460
    -1.11930
    -0.84001
    -0.81061
    -0.81061
    -0.75181
    -0.70771
    -0.70771
    -0.81061
    -0.73711
    -0.59011
    -0.45781
    -0.34021
    -0.19321
    -0.01681
     0.10079
     0.29189
     0.32129
     0.40949
     0.40949
     0.38009
     0.36539
     0.54179
     0.55649
     0.46829
     0.48299
     0.42419
     0.45359
     0.42419
     0.32129
     0.35069
     0.36539
     0.32129
     0.26249
     0.21839
     0.14489
     0.15959
     0.11549
     0.07139
     0.20369
     0.13019
    -0.03151
     0.02729
     0.02729
     0.07139
    -0.01681
     0.01259
    -0.01681
    -0.01681
    -0.03151
     0.01259
    -0.01681
    -0.06091
    -0.11971
    -0.09031
    -0.00211
    -0.03151
    -0.11971
    -0.16381
    -0.19321
    -0.19321
    -0.19321
    -0.23731
    -0.16381
    -0.28141
    -0.26671
    -0.28141
    -0.23731
    -0.32551
    -0.36961
    -0.35491
    -0.26671
    -0.31081
    -0.29611
    -0.29611
    -0.35491
    -0.31081
    -0.32551
    -0.25201
    -0.25201
    -0.31081
    -0.25201
    -0.22261
    -0.16381
    -0.14911
    -0.22261
    -0.10501
    -0.07561
     0.11549
     0.15959
     0.21839
     0.21839
     0.30659
     0.49769
     0.61529
     0.80639
     0.95339
     1.12979
     1.40909
     1.55609
     1.71779
     1.85009
     2.09999
     2.34989
     2.68798
     2.79088
     2.68798
     2.57038
     2.42339
     2.17349
     1.95299
     1.62959
     1.17389
     0.64469
    -0.09031
    -0.82531
    -1.50150
    -2.06010
    -2.42760
    -2.91270
    -3.33900
    -3.92700
    -4.27980
    -4.52969
    -4.52969
    -4.51499
    -4.14750
    -3.69180
    -3.44190
    -3.10380
    -2.64810
    -1.92780
    -1.38390
    -0.98700
    -0.76651
    -0.57541
    -0.04621
     0.33599
     0.49769
     0.60059
     0.60059
     0.64469
     0.65939
     0.58589
     0.55649
     0.43889
     0.32129
     0.18899
     0.20369
     0.02729
    -0.06091
    -0.14911
    -0.11971
    -0.07561
    -0.16381
    -0.23731
    -0.17851
    -0.25201
    -0.25201
    -0.19321
    -0.26671
    -0.25201
    -0.25201
    -0.32551
    -0.31081
    -0.29611
    -0.35491
    -0.42841
    -0.34021
    -0.29611
    -0.31081
    -0.31081
    -0.34021
    -0.42841
    -0.28141
    -0.29611
    -0.31081
    -0.10501
    -0.16381
    -0.19321
    -0.09031
     0.04199
     0.08609
     0.07139
     0.05669
     0.23309
     0.38009
     0.32129
     0.33599
     0.43889
     0.39479
     0.42419
     0.51239
     0.57119
     0.54179
     0.61529
     0.54179
     0.64469
     0.60059
     0.57119
     0.45359
     0.60059
     0.65939
     0.60059
     0.55649
     0.54179
     0.55649
     0.51239
     0.48299
     0.58589
     0.52709
     0.49769
     0.48299
     0.46829
     0.55649
     0.54179
     0.35069
     0.43889
     0.51239
     0.55649
     0.52709
     0.52709
     0.45359
     0.40949
     0.46829
     0.45359
     0.54179
     0.48299
     0.40949
     0.48299
     0.48299
     0.49769
     0.43889
     0.43889
     0.43889
     0.42419
     0.40949
     0.45359
     0.43889
     0.38009
     0.35069
     0.39479
     0.45359
     0.42419
     0.36539
     0.38009
     0.32129
     0.38009
     0.32129
     0.23309
     0.38009
     0.30659
     0.29189
     0.29189
     0.23309
     0.33599
     0.20369
     0.23309
     0.24779
     0.30659
     0.17429
     0.21839
     0.15959
     0.13019
     0.13019
     0.10079
     0.14489
     0.17429
     0.04199
     0.04199
     0.01259
    -0.00211
    -0.06091
    -0.07561
    -0.06091
    -0.10501
    -0.04621
    -0.01681
    -0.13441
    -0.09031
    -0.13441
    -0.22261
    -0.22261
    -0.10501
    -0.14911
    -0.06091
    -0.09031
    -0.03151
     0.15959
     0.32129
     0.57119
     0.79169
     0.76229
     0.89459
     0.99749
     1.21799
     1.52669
     1.70309
     1.92359
     2.04119
     2.02649
     1.95299
     1.83539
     1.77659
     1.55609
     1.42379
     1.29149
     1.11509
     0.99749
     0.54179
     0.07139
    -0.31081
    -0.51661
    -0.78121
    -1.10460
    -1.22220
    -1.45740
    -1.63380
    -1.83960
    -1.98660
    -2.07480
    -2.23650
    -2.20710
    -2.01600
    -1.95720
    -1.83960
    -1.95720
    -1.85430
    -1.82490
    -1.63380
    -1.47210
    -1.31040
    -1.13400
    -1.00170
    -0.76651
    -0.59011
    -0.45781
    -0.36961
    -0.31081
    -0.31081
    -0.11971
     0.08609
     0.11549
     0.07139
     0.04199
     0.10079
     0.08609
     0.07139
     0.14489
     0.08609
    -0.01681
    -0.04621
    -0.04621
    -0.11971
    -0.19321
    -0.23731
    -0.25201
    -0.22261
    -0.20791
    -0.22261
    -0.23731
    -0.23731
    -0.25201
    -0.31081
    -0.19321
    -0.17851
    -0.32551
    -0.23731
    -0.23731
    -0.25201
    -0.23731
    -0.22261
    -0.25201
    -0.19321
    -0.20791
    -0.20791
    -0.31081
    -0.31081
    -0.25201
    -0.25201
    -0.28141
    -0.19321
    -0.23731
    -0.23731
    -0.22261
    -0.17851
    -0.23731
    -0.22261
    -0.19321
    -0.13441
    -0.11971
    -0.04621
    -0.10501
    -0.07561
     0.01259
    -0.06091
     0.04199
     0.02729
     0.01259
    -0.06091
     0.04199
     0.11549
     0.13019
    -0.06091
     0.05669
     0.08609
     0.21839
     0.17429
     0.17429
     0.11549
     0.11549
     0.07139
     0.23309
     0.35069
     0.20369
     0.14489
     0.20369
     0.26249
     0.30659
     0.30659
     0.24779
     0.18899
     0.21839
     0.30659
     0.27719
     0.29189
     0.15959
     0.20369
     0.18899
     0.30659
     0.32129
     0.21839
     0.23309
     0.21839
     0.20369
     0.27719
     0.23309
     0.17429
     0.20369
     0.30659
     0.24779
     0.32129
     0.17429
     0.24779
     0.18899
     0.33599
     0.30659
     0.23309
     0.24779
     0.23309
     0.27719
     0.26249
     0.30659
     0.21839
     0.33599
     0.29189
     0.27719
     0.27719
     0.24779
     0.26249
     0.29189
     0.33599
     0.43889
     0.30659
     0.36539
     0.43889
     0.45359
     0.43889
     0.52709
     0.54179
     0.54179
     0.64469
     0.73289
     0.65939
     0.76229
     0.76229
     0.77699
     0.80639
     0.93869
     0.86519
     0.85049
     0.85049
     0.95339
     1.05629
     0.98279
     0.90929
     0.87989
     0.96809
     0.96809
     0.96809
     1.12979
     1.17389
     1.20329
     1.48259
     1.80599
     1.92359
     1.98239
     2.12939
     2.36459
     2.59978
     2.89378
     2.89378
     2.80558
     2.79088
     2.71738
     2.74678
     2.77618
     2.49689
     2.14409
     1.67369
     1.51199
     1.40909
     1.23269
     0.99749
     0.49769
     0.01259
    -0.45781
    -0.84001
    -1.16340
    -1.47210
    -1.83960
    -2.17770
    -2.64810
    -3.05970
    -3.19200
    -3.57420
    -3.88290
    -3.80940
    -3.89760
    -4.10340
    -4.32389
    -4.05930
    -3.79470
    -3.47130
    -3.05970
    -2.73630
    -2.48640
    -2.01600
    -1.47210
    -1.13400
    -0.72241
    -0.42841
    -0.06091
     0.15959
     0.39479
     0.42419
     0.52709
     0.57119
     0.51239
     0.52709
     0.45359
     0.38009
     0.39479
     0.35069
     0.33599
     0.18899
     0.11549
     0.13019
     0.13019
     0.11549
     0.08609
     0.05669
     0.02729
    -0.07561
    -0.10501
    -0.07561
    -0.09031
    -0.20791
    -0.22261
    -0.13441
    -0.16381
    -0.14911
    -0.29611
    -0.26671
    -0.39901
    -0.26671
    -0.25201
    -0.19321
    -0.19321
    -0.35491
    -0.31081
    -0.23731
    -0.19321
    -0.28141
    -0.28141
    -0.28141
    -0.25201
    -0.29611
    -0.25201
    -0.25201
    -0.41371
    -0.42841
    -0.31081
    -0.28141
    -0.28141
    -0.39901
    -0.41371
    -0.41371
    -0.31081
    -0.44311
    -0.29611
    -0.20791
    -0.39901
    -0.36961
    -0.25201
    -0.23731
    -0.22261
    -0.28141
    -0.16381
    -0.09031
    -0.07561
    -0.06091
    -0.00211
     0.07139
    -0.00211
    -0.00211
     0.10079
     0.17429
     0.23309
     0.17429
     0.17429
     0.29189
     0.05669
    -0.64891
     0.36539
     0.45359
     0.42419
     0.21839
     0.23309
     0.21839
     0.17429
     0.17429
     0.23309
     0.36539
     0.32129
     0.33599
     0.40949
     0.42419
     0.38009
     0.32129
     0.38009
     0.45359
     0.30659
     0.32129
     0.27719
     0.27719
     0.23309
     0.26249
     0.23309
     0.21839
     0.15959
     0.18899
     0.17429
     0.18899
     0.14489
     0.08609
    -0.01681
     0.15959
     0.11549
     0.14489
    -0.00211
    -0.07561
    -0.10501
    -0.00211
    -0.01681
    -0.03151
    -0.11971
    -0.07561
    -0.16381
    -0.10501
    -0.13441
    -0.11971
    -0.32551
    -0.29611
    -0.20791
    -0.17851
    -0.16381
    -0.32551
    -0.35491
    -0.35491
    -0.35491
    -0.32551
    -0.36961
    -0.42841
    -0.39901
    -0.45781
    -0.36961
    -0.31081
    -0.42841
    -0.47251
    -0.36961
    -0.32551
    -0.28141
    -0.28141
    -0.17851
    -0.26671
    -0.16381
    -0.14911
    -0.00211
    -0.00211
    -0.06091
    -0.01681
     0.02729
     0.07139
    -0.01681
     0.02729
     0.17429
     0.11549
     0.10079
     0.29189
     0.33599
     0.36539
     0.43889
     0.54179
     0.87989
     1.04159
     1.14449
     1.35029
     1.49729
     1.57079
     1.54139
     1.45319
     1.70309
     1.98239
     2.20289
     2.27639
     2.26169
     2.07059
     1.85009
     1.77659
     1.61489
     1.29149
     0.96809
     0.71819
     0.42419
     0.02729
    -0.53131
    -0.97230
    -1.29570
    -1.48680
    -2.04540
    -2.25120
    -2.60400
    -2.61870
    -2.64810
    -2.69220
    -2.79510
    -2.91270
    -2.79510
    -2.48640
    -2.10420
    -1.81020
    -1.47210
    -1.26630
    -1.06050
    -0.78121
    -0.59011
    -0.23731
    -0.10501
    -0.04621
    -0.01681
    -0.01681
     0.11549
     0.20369
     0.24779
     0.11549
     0.15959
     0.05669
     0.13019
     0.13019
     0.04199
     0.04199
    -0.03151
     0.04199
     0.02729
     0.02729
    -0.03151
    -0.09031
    -0.11971
    -0.01681
    -0.03151
    -0.01681
    -0.06091
    -0.19321
    -0.20791
    -0.20791
    -0.22261
    -0.14911
    -0.28141
    -0.29611
    -0.34021
    -0.34021
    -0.20791
    -0.31081
    -0.36961
    -0.35491
    -0.28141
    -0.25201
    -0.28141
    -0.20791
    -0.16381
    -0.16381
    -0.25201
    -0.03151
     0.05669
    -0.00211
     0.02729
     0.07139
     0.10079
     0.11549
     0.11549
     0.13019
     0.23309
     0.17429
     0.17429
     0.24779
     0.30659
     0.32129
     0.14489
     0.27719
     0.32129
     0.27719
     0.21839
     0.32129
     0.29189
     0.20369
     0.21839
     0.26249
     0.35069
     0.33599
     0.32129
     0.27719
     0.20369
     0.27719
     0.32129
     0.23309
     0.33599
     0.30659
     0.29189
     0.29189
     0.42419
     0.42419
     0.29189
     0.30659
     0.36539
     0.38009
     0.49769
     0.43889
     0.30659
     0.32129
     0.43889
     0.36539
     0.52709
     0.42419
     0.32129
     0.39479
     0.42419
     0.35069
     0.27719
     0.33599
     0.26249
     0.36539
     0.45359
     0.39479
     0.26249
     0.27719
     0.24779
     0.23309
     0.35069
     0.35069
     0.29189
     0.26249
     0.27719
     0.39479
     0.33599
     0.35069
     0.27719
     0.32129
     0.36539
     0.33599
     0.32129
     0.24779
     0.30659
     0.32129
     0.32129
     0.39479
     0.33599
     0.30659
     0.23309
     0.27719
     0.32129
     0.20369
     0.14489
     0.17429
     0.15959
     0.10079
     0.14489
     0.23309
     0.14489
     0.07139
     0.04199
     0.14489
     0.08609
    -0.03151
     0.04199
     0.02729
     0.13019
     0.08609
     0.21839
     0.26249
     0.40949
     0.48299
     0.54179
     0.82109
     0.79169
     0.90929
     0.95339
     1.11509
     1.15919
     1.17389
     1.24739
     1.43849
     1.48259
     1.48259
     1.40909
     1.35029
     1.29149
     1.14449
     1.07099
     0.83579
     0.64469
     0.46829
     0.39479
     0.32129
     0.08609
    -0.28141
    -0.48721
    -0.81061
    -1.01640
    -1.13400
    -1.33980
    -1.70730
    -1.85430
    -2.04540
    -2.29530
    -2.38350
    -2.60400
    -2.57460
    -2.57460
    -2.45700
    -2.44230
    -2.44230
    -2.31000
    -2.11890
    -1.98660
    -1.51620
    -1.29570
    -1.03110
    -0.84001
    -0.64891
    -0.34021
    -0.01681
     0.05669
     0.23309
     0.17429
     0.20369
     0.46829
     0.60059
     0.49769
     0.46829
     0.46829
     0.26249
     0.33599
     0.21839
     0.14489
     0.13019
     0.08609
    -0.03151
     0.04199
    -0.00211
     0.07139
    -0.09031
    -0.01681
     0.05669
    -0.04621
    -0.04621
    -0.13441
    -0.03151
    -0.04621
    -0.07561
    -0.10501
    -0.04621
    -0.09031
    -0.11971
    -0.16381
    -0.17851
    -0.22261
    -0.29611
    -0.25201
    -0.23731
    -0.23731
    -0.32551
    -0.19321
    -0.14911
    -0.26671
    -0.26671
    -0.28141
    -0.26671
    -0.23731
    -0.16381
    -0.09031
    -0.16381
    -0.07561
    -0.06091
     0.07139
     0.23309
     0.20369
     0.14489
     0.15959
     0.29189
     0.38009
     0.46829
     0.49769
     0.54179
     0.60059
     0.65939
     0.80639
     0.80639
     0.76229
     0.87989
     0.80639
     0.92399
     1.04159
     0.90929
     0.96809
     0.89459
     0.96809
     1.04159
     0.95339
     0.86519
     0.85049
     0.79169
     0.65939
     0.57119
     0.49769
     0.46829
     0.30659
     0.29189
     0.36539
     0.33599
     0.11549
     0.04199
    -0.01681
    -0.14911
    -0.14911
    -0.14911
    -0.20791
    -0.29611
    -0.28141
    -0.31081
    -0.41371
    -0.36961
    -0.63421
    -0.73711
    -0.91350
    -0.91350
    -0.78121
    -0.64891
    -0.59011
    -0.64891
    -0.70771
    -0.75181
    -0.69301
    -0.54601
    -0.50191
    -0.36961
    -0.22261
    -0.16381
    -0.01681
     0.04199
     0.27719
     0.39479
     0.30659
     0.26249
     0.36539
     0.38009
     0.40949
     0.49769
     0.49769
     0.43889
     0.43889
     0.33599
     0.35069
     0.27719
     0.18899
     0.13019
     0.21839
     0.02729
     0.02729
    -0.19321
    -0.14911
    -0.28141
    -0.20791
    -0.16381
    -0.16381
    -0.26671
    -0.23731
    -0.11971
    -0.03151
    -0.04621
     0.14489
     0.11549
     0.38009
     0.71819
     0.87989
     0.87989
     0.80639
     0.87989
     1.05629
     1.11509
     1.29149
     1.29149
     1.35029
     1.45319
     1.48259
     1.45319
     1.18859
     1.12979
     0.92399
     1.01219
     1.02689
     0.95339
     0.73289
     0.68879
     0.58589
     0.39479
     0.43889
     0.32129
     0.15959
    -0.17851
    -0.39901
    -0.79591
    -1.04580
    -1.10460
    -1.36920
    -1.41330
    -1.85430
    -2.28060
    -2.63340
    -2.80980
    -2.78040
    -2.92740
    -3.42720
    -3.48600
    -3.30960
    -3.14790
    -2.88330
    -2.76570
    -2.61870
    -2.42760
    -2.26590
    -1.89840
    -1.47210
    -1.20750
    -0.82531
    -0.61951
    -0.34021
    -0.19321
    -0.00211
     0.13019
     0.18899
     0.26249
     0.30659
     0.33599
     0.39479
     0.32129
     0.18899
     0.27719
     0.36539
     0.40949
     0.27719
     0.23309
     0.27719
     0.32129
     0.29189
     0.30659
     0.36539
     0.49769
     0.40949
     0.51239
     0.52709
     0.55649
     0.48299
     0.52709
     0.49769
     0.52709
     0.51239
     0.48299
     0.38009
     0.26249
     0.36539
     0.36539
     0.36539
     0.35069
     0.20369
     0.18899
     0.18899
     0.21839
     0.15959
     0.10079
     0.11549
     0.17429
     0.15959
     0.32129
     0.23309
     0.18899
     0.11549
     0.15959
     0.18899
     0.30659
     0.33599
     0.29189
     0.24779
     0.24779
     0.40949
     0.32129
     0.33599
     0.38009
     0.27719
     0.38009
     0.32129
     0.35069
     0.33599
     0.23309
     0.27719
     0.36539
     0.39479
     0.33599
     0.29189
     0.24779
     0.29189
     0.23309
     0.18899
     0.33599
     0.32129
     0.26249
     0.33599
     0.39479
     0.32129
     0.33599
     0.32129
     0.27719
     0.33599
     0.39479
     0.36539
     0.38009
     0.29189
     0.32129
     0.26249
     0.33599
     0.39479
     0.35069
     0.24779
     0.32129
     0.21839
     0.15959
     0.17429
     0.23309
     0.21839
     0.14489
     0.14489
     0.11549
     0.14489
     0.07139
     0.01259
     0.02729
    -0.01681
    -0.07561
    -0.07561
     0.01259
    -0.03151
    -0.11971
    -0.13441
    -0.14911
    -0.04621
    -0.11971
    -0.09031
    -0.17851
    -0.17851
    -0.14911
    -0.23731
    -0.28141
    -0.19321
    -0.26671
    -0.19321
    -0.11971
    -0.23731
    -0.28141
    -0.34021
    -0.35491
    -0.25201
    -0.29611
    -0.25201
    -0.32551
    -0.34021
    -0.26671
    -0.22261
    -0.13441
    -0.16381
    -0.14911
    -0.11971
     0.11549
     0.20369
     0.43889
     0.60059
     0.62999
     0.96809
     1.35029
     1.80599
     2.01179
     2.08529
     2.07059
     2.09999
     2.08529
     2.14409
     2.23229
     2.36459
     2.36459
     2.34989
     2.20289
     2.02649
     1.70309
     1.51199
     1.10039
     0.77699
     0.15959
    -0.51661
    -1.17810
    -1.69260
    -2.04540
    -2.07480
    -2.26590
    -2.57460
    -2.98620
    -3.51540
    -3.70650
    -3.63300
    -3.86820
    -3.78000
    -3.75060
    -3.58890
    -3.41250
    -2.92740
    -2.53050
    -2.11890
    -1.83960
    -1.48680
    -1.22220
    -0.94290
    -0.75181
    -0.53131
    -0.34021
    -0.23731
    -0.20791
    -0.03151
     0.13019
     0.15959
     0.14489
     0.14489
     0.10079
     0.10079
     0.14489
     0.14489
     0.13019
     0.05669
    -0.01681
     0.02729
     0.11549
     0.04199
    -0.04621
    -0.07561
    -0.06091
    -0.00211
     0.01259
    -0.01681
     0.01259
    -0.07561
    -0.06091
    -0.01681
     0.13019
     0.14489
    -0.00211
     0.08609
     0.10079
     0.14489
     0.10079
     0.15959
     0.13019
     0.18899
     0.30659
     0.30659
     0.27719
     0.20369
     0.21839
     0.14489
     0.21839
     0.33599
     0.26249
     0.18899
     0.18899
     0.24779
     0.23309
     0.40949
     0.29189
     0.21839
     0.14489
     0.30659
     0.27719
     0.29189
     0.29189
     0.26249
     0.32129
     0.40949
     0.36539
     0.32129
     0.32129
     0.38009
     0.33599
     0.32129
     0.32129
     0.33599
     0.39479
     0.35069
     0.35069
     0.33599
     0.42419
     0.35069
     0.27719
     0.39479
     0.36539
     0.27719
     0.32129
     0.27719
     0.38009
     0.30659
     0.30659
     0.30659
     0.39479
     0.38009
     0.30659
     0.36539
     0.23309
     0.29189
     0.30659
     0.35069
     0.40949
     0.27719
     0.29189
     0.32129
     0.43889
     0.38009
     0.26249
     0.24779
     0.24779
     0.29189
     0.35069
     0.33599
     0.26249
     0.21839
     0.20369
     0.23309
     0.40949
     0.21839
     0.18899
     0.11549
     0.18899
     0.23309
     0.17429
     0.11549
     0.13019
     0.11549
     0.20369
     0.26249
     0.21839
     0.13019
     0.01259
     0.10079
     0.20369
     0.23309
     0.07139
     0.15959
     0.10079
     0.10079
     0.14489
     0.18899
     0.10079
     0.04199
     0.11549
     0.08609
     0.11549
     0.07139
     0.05669
     0.07139
     0.24779
     0.33599
     0.55649
     0.71819
     0.90929
     1.04159
     1.21799
     1.36499
     1.39439
     1.52669
     1.74719
     1.95299
     1.98239
     2.27639
     2.32049
     2.23229
     2.12939
     2.02649
     1.73249
     1.48259
     1.36499
     1.21799
     0.90929
     0.80639
     0.45359
     0.15959
    -0.11971
    -0.44311
    -0.56071
    -0.91350
    -1.26630
    -1.54560
    -1.79550
    -1.89840
    -2.10420
    -2.31000
    -2.50110
    -2.75100
    -2.75100
    -2.85390
    -3.00090
    -2.91270
    -2.83920
    -2.78040
    -2.60400
    -2.51580
    -2.26590
    -2.11890
    -1.83960
    -1.39860
    -1.13400
    -1.04580
    -0.85471
    -0.67831
    -0.45781
    -0.19321
    -0.07561
    -0.00211
     0.01259
     0.11549
     0.13019
     0.17429
     0.08609
    -0.04621
    -0.19321
    -0.14911
    -0.11971
    -0.22261
    -0.25201
    -0.36961
    -0.31081
    -0.34021
    -0.26671
    -0.28141
    -0.28141
    -0.36961
    -0.29611
    -0.23731
    -0.16381
    -0.14911
    -0.23731
    -0.22261
    -0.06091
    -0.03151
    -0.01681
    -0.09031
     0.02729
    -0.07561
    -0.00211
     0.05669
     0.02729
     0.02729
    -0.03151
     0.05669
     0.08609
     0.13019
     0.02729
     0.08609
     0.14489
     0.13019
     0.11549
     0.07139
     0.11549
     0.14489
     0.13019
     0.07139
     0.23309
     0.26249
     0.20369
     0.26249
     0.30659
     0.24779
     0.26249
     0.21839
     0.30659
     0.42419
     0.38009
     0.38009
     0.43889
     0.46829
     0.51239
     0.49769
     0.46829
     0.45359
     0.45359
     0.46829
     0.48299
     0.54179
     0.49769
     0.39479
     0.45359
     0.55649
     0.60059
     0.43889
     0.40949
     0.42419
     0.45359
     0.43889
     0.48299
     0.43889
     0.40949
     0.35069
     0.43889
     0.42419
     0.36539
     0.20369
     0.21839
     0.26249
     0.29189
     0.21839
     0.13019
     0.17429
     0.05669
     0.07139
     0.05669
     0.07139
     0.07139
    -0.03151
    -0.04621
     0.02729
    -0.01681
    -0.06091
    -0.11971
    -0.09031
    -0.07561
    -0.00211
     0.05669
    -0.04621
    -0.07561
    -0.22261
    -0.23731
    -0.10501
    -0.04621
    -0.06091
    -0.16381
    -0.11971
    -0.14911
    -0.09031
    -0.19321
    -0.09031
    -0.10501
    -0.13441
    -0.19321
    -0.13441
    -0.17851
    -0.17851
    -0.23731
    -0.19321
    -0.10501
    -0.14911
    -0.09031
    -0.17851
    -0.22261
    -0.26671
    -0.32551
    -0.28141
    -0.19321
    -0.20791
    -0.20791
    -0.26671
    -0.17851
    -0.22261
    -0.26671
    -0.23731
    -0.28141
    -0.29611
    -0.25201
    -0.38431
    -0.28141
    -0.19321
    -0.31081
    -0.25201
    -0.20791
    -0.14911
    -0.17851
    -0.10501
     0.02729
     0.18899
     0.33599
     0.57119
     0.79169
     0.86519
     1.07099
     1.52669
     1.98239
     2.43809
     2.74678
     2.57038
     2.87908
     3.02608
     2.93788
     2.83498
     2.93788
     2.76148
     2.57038
     2.45279
     2.39399
     2.12939
     1.74719
     1.24739
     0.77699
     0.39479
    -0.07561
    -0.63421
    -1.10460
    -1.48680
    -2.10420
    -2.41290
    -2.76570
    -2.89800
    -3.13320
    -3.32430
    -3.57420
    -3.60360
    -3.55950
    -3.58890
    -3.44190
    -3.22140
    -2.98620
    -2.83920
    -2.47170
    -2.08950
    -1.91310
    -1.54560
    -1.17810
    -0.75181
    -0.64891
    -0.47251
    -0.39901
    -0.22261
    -0.20791
    -0.09031
    -0.19321
    -0.22261
    -0.20791
    -0.31081
    -0.29611
    -0.25201
    -0.22261
    -0.31081
    -0.29611
    -0.29611
    -0.19321
    -0.20791
    -0.28141
    -0.28141
    -0.25201
    -0.22261
    -0.22261
    -0.25201
    -0.25201
    -0.14911
    -0.23731
    -0.01681
     0.04199
    -0.00211
     0.11549
     0.05669
     0.15959
     0.21839
     0.23309
     0.39479
     0.43889
     0.43889
     0.49769
     0.54179
     0.62999
     0.73289
     0.61529
     0.65939
     0.61529
     0.61529
     0.60059
     0.62999
     0.65939
     0.54179
     0.55649
     0.54179
     0.61529
     0.62999
     0.58589
     0.49769
     0.57119
     0.58589
     0.55649
     0.62999
     0.67409
     0.65939
     0.65939
     0.87989
     0.92399
     0.90929
     0.93869
     0.83579
     0.87989
     1.01219
     1.08569
     0.95339
     0.95339
     0.86519
     0.82109
     0.85049
     0.92399
     0.79169
     0.67409
     0.60059
     0.58589
     0.46829
     0.40949
     0.11549
    -0.04621
    -0.00211
    -0.00211
    -0.10501
    -0.14911
    -0.23731
    -0.39901
    -0.50191
    -0.44311
    -0.60481
    -0.76651
    -0.72241
    -0.75181
    -0.66361
    -0.73711
    -0.66361
    -0.70771
    -0.88411
    -1.08990
    -1.16340
    -1.22220
    -1.54560
    -1.70730
    -1.28100
    -1.04580
    -0.85471
    -0.95760
    -1.04580
    -1.06050
    -1.06050
    -0.97230
    -0.86941
    -0.73711
    -0.36961
    -0.22261
    -0.09031
    -0.03151
     0.11549
     0.23309
     0.20369
     0.15959
     0.24779
     0.15959
     0.08609
     0.14489
     0.17429
     0.11549
    -0.01681
    -0.11971
    -0.06091
     0.08609
    -0.01681
    -0.19321
    -0.13441
    -0.29611
    -0.25201
    -0.31081
    -0.16381
    -0.22261
    -0.36961
    -0.28141
    -0.25201
    -0.25201
    -0.28141
    -0.41371
    -0.36961
    -0.36961
    -0.28141
    -0.29611
    -0.26671
    -0.26671
    -0.31081
    -0.26671
    -0.06091
     0.07139
    -0.00211
    -0.03151
     0.10079
     0.23309
     0.39479
     0.54179
     0.61529
     0.87989
     1.07099
     1.23269
     1.51199
     1.73249
     1.79129
     1.89419
     1.92359
     2.11469
     2.14409
     2.17349
     2.36459
     2.26169
     2.30579
     2.15879
     2.07059
     1.98239
     1.96769
     1.83539
     1.99709
     1.83539
     1.76189
     1.73249
     1.55609
     1.33559
     0.82109
     0.04199
    -0.13441
    -0.51661
    -1.07520
    -1.94250
    -2.39820
    -2.48640
    -2.42760
    -2.41290
    -2.76570
    -3.16260
    -3.47130
    -3.63300
    -3.73590
    -3.51540
    -3.25080
    -2.88330
    -2.35410
    -1.94250
    -1.50150
    -1.20750
    -1.04580
    -0.86941
    -0.64891
    -0.51661
    -0.48721
    -0.42841
    -0.42841
    -0.42841
    -0.51661
    -0.42841
    -0.28141
    -0.36961
    -0.38431
    -0.35491
    -0.23731
    -0.19321
    -0.23731
    -0.29611
    -0.31081
    -0.20791
    -0.17851
    -0.11971
    -0.14911
    -0.09031
    -0.11971
    -0.09031
     0.14489
     0.11549
     0.02729
     0.01259
     0.05669
     0.15959
     0.20369
     0.11549
     0.17429
     0.08609
     0.11549
     0.23309
     0.21839
     0.15959
     0.05669
    -0.09031
     0.14489
     0.10079
     0.11549
     0.08609
     0.11549
     0.10079
     0.13019
     0.20369
     0.14489
     0.11549
     0.24779
     0.20369
     0.32129
     0.21839
     0.26249
     0.11549
     0.32129
     0.30659
     0.35069
     0.36539
     0.23309
     0.33599
     0.23309
     0.23309
     0.17429
     0.20369
     0.23309
     0.23309
     0.20369
     0.18899
     0.15959
     0.13019
     0.11549
     0.17429
     0.15959
     0.10079
     0.08609
     0.05669
     0.10079
     0.05669
    -0.00211
    -0.01681
     0.08609
     0.18899
     0.05669
     0.10079
    -0.00211
    -0.07561
    -0.06091
     0.13019
     0.07139
     0.04199
    -0.06091
     0.07139
     0.07139
     0.11549
     0.04199
    -0.01681
    -0.03151
     0.01259
     0.07139
     0.02729
     0.02729
    -0.01681
    -0.07561
     0.05669
     0.07139
     0.01259
    -0.01681
    -0.13441
    -0.03151
    -0.11971
    -0.04621
    -0.04621
    -0.11971
    -0.09031
    -0.11971
    -0.06091
    -0.00211
    -0.04621
    -0.23731
    -0.10501
    -0.00211
    -0.06091
    -0.07561
    -0.00211
    -0.06091
    -0.01681
    -0.03151
     0.01259
     0.04199
     0.01259
     0.02729
     0.01259
     0.05669
     0.02729
    -0.04621
     0.01259
     0.15959
     0.08609
     0.20369
     0.24779
     0.33599
     0.35069
     0.40949
     0.51239
     0.62999
     0.80639
     0.99749
     1.29149
     1.73249
     2.12939
     2.49689
     2.61449
     2.74678
     2.71738
     2.67328
     2.68798
     2.71738
     2.54099
     2.26169
     2.14409
     1.99709
     1.86479
     1.43849
     0.96809
     0.45359
    -0.01681
    -0.47251
    -0.92820
    -1.26630
    -1.61910
    -1.89840
    -2.10420
    -2.19240
    -2.22180
    -2.29530
    -2.28060
    -2.35410
    -2.35410
    -2.33940
    -2.25120
    -2.14830
    -1.86900
    -1.76610
    -1.60440
    -1.39860
    -1.10460
    -0.82531
    -0.67831
    -0.51661
    -0.45781
    -0.23731
    -0.13441
     0.07139
     0.15959
     0.17429
     0.18899
     0.23309
     0.33599
     0.30659
     0.17429
     0.13019
     0.15959
     0.21839
     0.08609
     0.11549
     0.04199
    -0.06091
    -0.01681
     0.01259
     0.08609
     0.07139
     0.02729
    -0.06091
    -0.00211
     0.01259
    -0.00211
    -0.06091
     0.08609
     0.07139
    -0.01681
     0.11549
     0.05669
     0.05669
     0.04199
     0.02729
     0.05669
     0.08609
     0.10079
     0.10079
     0.05669
     0.13019
     0.11549
     0.11549
     0.18899
     0.20369
     0.17429
     0.14489
     0.23309
     0.23309
     0.20369
     0.24779
     0.21839
     0.33599
     0.36539
     0.39479
     0.36539
     0.36539
     0.38009
     0.26249
     0.32129
     0.45359
     0.38009
     0.39479
     0.42419
     0.38009
     0.42419
     0.36539
     0.38009
     0.40949
     0.36539
     0.35069
     0.33599
     0.30659
     0.30659
     0.27719
     0.24779
     0.32129
     0.27719
     0.26249
     0.29189
     0.23309
     0.14489
     0.11549
     0.14489
     0.13019
     0.21839
     0.14489
     0.15959
     0.08609
     0.17429
     0.15959
     0.08609
     0.04199
     0.11549
     0.04199
     0.13019
     0.20369
     0.08609
     0.05669
     0.07139
     0.15959
     0.20369
     0.15959
     0.13019
     0.07139
     0.11549
     0.18899
     0.05669
     0.14489
     0.18899
     0.07139
     0.13019
     0.18899
     0.08609
     0.07139
     0.02729
    -0.00211
     0.08609
     0.05669
     0.07139
     0.02729
    -0.06091
    -0.07561
    -0.10501
     0.04199
     0.02729
    -0.01681
    -0.17851
    -0.06091
    -0.04621
    -0.04621
    -0.01681
     0.10079
     0.05669
     0.13019
     0.30659
     0.40949
     0.45359
     0.67409
     0.71819
     0.90929
     1.18859
     1.32089
     1.48259
     1.54139
     1.48259
     1.45319
     1.37969
     1.45319
     1.45319
     1.26209
     1.07099
     0.85049
     0.64469
     0.51239
     0.32129
     0.07139
    -0.07561
    -0.22261
    -0.47251
    -0.53131
    -0.48721
    -0.39901
    -0.51661
    -0.66361
    -0.56071
    -0.45781
    -0.39901
    -0.48721
    -0.38431
    -0.20791
    -0.10501
    -0.04621
    -0.07561
     0.01259
    -0.10501
    -0.09031
    -0.07561
    -0.01681
    -0.03151
    -0.09031
    -0.14911
    -0.00211
     0.15959
     0.04199
    -0.10501
    -0.19321
    -0.20791
    -0.25201
    -0.25201
    -0.31081
    -0.51661
    -0.50191
    -0.48721
    -0.50191
    -0.60481
    -0.81061
    -1.08990
    -1.13400
    -1.13400
    -1.14870
    -1.44270
    -1.58970
    -1.56030
    -1.44270
    -1.33980
    -1.25160
    -1.28100
    -1.38390
    -1.38390
    -1.17810
    -0.98700
    -0.84001
    -0.73711
    -0.57541
    -0.31081
    -0.13441
     0.02729
     0.11549
     0.18899
     0.24779
     0.32129
     0.43889
     0.51239
     0.46829
     0.42419
     0.51239
     0.52709
     0.61529
     0.58589
     0.58589
     0.65939
     0.64469
     0.67409
     0.61529
     0.64469
     0.67409
     0.62999
     0.76229
     0.79169
     0.76229
     0.74759
     0.74759
     0.77699
     0.70349
     0.67409
     0.57119
     0.67409
     0.65939
     0.71819
     0.62999
     0.52709
     0.52709
     0.51239
     0.51239
     0.57119
     0.51239
     0.33599
     0.40949
     0.45359
     0.42419
     0.40949
     0.27719
     0.26249
     0.39479
     0.40949
     0.42419
     0.32129
     0.32129
     0.24779
     0.29189
     0.46829
     0.35069
     0.26249
     0.23309
     0.29189
     0.38009
     0.35069
     0.30659
     0.18899
     0.21839
     0.29189
     0.18899
     0.11549
     0.08609
     0.05669
    -0.03151
     0.08609
     0.14489
     0.10079
    -0.07561
    -0.10501
    -0.13441
    -0.07561
    -0.09031
    -0.14911
    -0.16381
    -0.11971
    -0.09031
    -0.09031
    -0.11971
    -0.16381
    -0.25201
    -0.22261
    -0.13441
    -0.16381
    -0.19321
    -0.25201
    -0.22261
    -0.25201
    -0.20791
    -0.25201
    -0.23731
    -0.28141
    -0.23731
    -0.25201
    -0.35491
    -0.38431
    -0.34021
    -0.36961
    -0.23731
    -0.17851
    -0.23731
    -0.28141
    -0.14911
    -0.14911
    -0.14911
    -0.16381
    -0.22261
    -0.06091
    -0.07561
     0.17429
     0.33599
     0.70349
     1.12979
     1.30619
     1.52669
     1.71779
     1.90889
     2.05589
     2.18819
     2.40869
     2.39399
     2.43809
     1.99709
     1.70309
     1.83539
     1.61489
     1.24739
     0.67409
     0.08609
    -0.53131
    -0.95760
    -1.32510
    -1.86900
    -2.25120
    -2.63340
    -2.86860
    -3.00090
    -3.14790
    -3.23610
    -3.28020
    -3.28020
    -3.19200
    -2.97150
    -2.69220
    -2.53050
    -2.26590
    -2.10420
    -1.72200
    -1.44270
    -1.23690
    -1.04580
    -0.84001
    -0.60481
    -0.35491
    -0.23731
     0.01259
     0.10079
     0.18899
     0.21839
     0.30659
     0.30659
     0.26249
     0.20369
     0.26249
     0.26249
     0.21839
     0.08609
     0.10079
    -0.04621
    -0.01681
    -0.10501
    -0.10501
    -0.17851
    -0.25201
    -0.20791
    -0.20791
    -0.29611
    -0.34021
    -0.39901
    -0.34021
    -0.26671
    -0.29611
    -0.19321
    -0.29611
    -0.29611
    -0.17851
    -0.17851
    -0.11971
    -0.06091
    -0.04621
    -0.06091
     0.02729
     0.14489
     0.10079
     0.02729
     0.08609
     0.23309
     0.18899
     0.20369
     0.20369
     0.11549
     0.20369
     0.23309
     0.17429
     0.20369
     0.21839
     0.21839
     0.26249
     0.18899
     0.21839
     0.07139
     0.13019
     0.18899
     0.23309
     0.17429
     0.18899
     0.13019
     0.18899
     0.21839
     0.23309
     0.26249
     0.20369
     0.24779
     0.17429
     0.30659
     0.27719
     0.24779
     0.26249
     0.27719
     0.38009
     0.36539
     0.32129
     0.38009
     0.24779
     0.27719
     0.26249
     0.33599
     0.32129
     0.27719
     0.23309
     0.27719
     0.32129
     0.24779
     0.13019
     0.08609
     0.21839
     0.05669
     0.15959
     0.02729
     0.04199
    -0.06091
    -0.04621
    -0.01681
    -0.04621
    -0.06091
    -0.16381
    -0.17851
    -0.22261
    -0.23731
    -0.25201
    -0.26671
    -0.23731
    -0.26671
    -0.28141
    -0.25201
    -0.25201
    -0.42841
    -0.36961
    -0.34021
    -0.38431
    -0.36961
    -0.35491
    -0.39901
    -0.36961
    -0.39901
    -0.31081
    -0.45781
    -0.32551
    -0.38431
    -0.38431
    -0.45781
    -0.39901
    -0.41371
    -0.36961
    -0.41371
    -0.29611
    -0.29611
    -0.32551
    -0.32551
    -0.25201
    -0.11971
    -0.25201
    -0.19321
    -0.09031
    -0.04621
     0.04199
     0.14489
     0.27719
     0.36539
     0.33599
     0.45359
     0.58589
     0.67409
     0.65939
     0.62999
     0.61529
     0.62999
     0.76229
     0.60059
     0.45359
     0.29189
     0.21839
     0.07139
    -0.03151
    -0.20791
    -0.25201
    -0.42841
    -0.51661
    -0.66361
    -0.76651
    -0.97230
    -1.03110
    -1.13400
    -1.08990
    -1.06050
    -1.00170
    -0.94290
    -0.91350
    -1.01640
    -0.94290
    -0.95760
    -0.89880
    -0.88411
    -0.67831
    -0.56071
    -0.51661
    -0.41371
    -0.44311
    -0.41371
    -0.25201
    -0.16381
    -0.19321
    -0.00211
    -0.03151
     0.01259
     0.08609
     0.11549
     0.04199
     0.01259
    -0.03151
     0.01259
     0.01259
    -0.01681
    -0.03151
    -0.11971
    -0.14911
    -0.16381
    -0.17851
    -0.13441
    -0.16381
    -0.22261
    -0.16381
    -0.10501
    -0.09031
    -0.09031
    -0.09031
    -0.01681
    -0.03151
     0.10079
     0.11549
     0.02729
     0.13019
     0.18899
     0.10079
     0.17429
     0.18899
     0.14489
     0.14489
     0.20369
     0.23309
     0.14489
     0.17429
     0.17429
     0.35069
     0.27719
     0.30659
     0.29189
     0.29189
     0.36539
     0.36539
     0.39479
     0.45359
     0.38009
     0.36539
     0.42419
     0.49769
     0.36539
     0.33599
     0.36539
     0.36539
     0.46829
     0.43889
     0.39479
     0.39479
     0.46829
     0.54179
     0.49769
     0.62999
     0.62999
     0.61529
     0.65939
     0.79169
     0.79169
     0.73289
     0.73289
     0.80639
     0.86519
     0.93869
     0.95339
     0.79169
     0.76229
     0.77699
     0.70349
     0.71819
     0.73289
     0.67409
     0.54179
     0.60059
     0.60059
     0.57119
     0.38009
     0.35069
     0.33599
     0.39479
     0.29189
     0.20369
     0.21839
     0.14489
     0.04199
     0.10079
     0.15959
    -0.01681
    -0.01681
    -0.06091
    -0.10501
    -0.09031
    -0.17851
    -0.23731
    -0.22261
    -0.25201
    -0.19321
    -0.26671
    -0.36961
    -0.41371
    -0.36961
    -0.41371
    -0.32551
    -0.36961
    -0.47251
    -0.39901
    -0.44311
    -0.39901
    -0.53131
    -0.44311
    -0.44311
    -0.39901
    -0.31081
    -0.32551
    -0.36961
    -0.26671
    -0.36961
    -0.29611
    -0.14911
    -0.10501
    -0.20791
    -0.06091
    -0.04621
    -0.03151
    -0.04621
    -0.00211
     0.11549
     0.52709
     0.76229
     1.12979
     1.42379
     1.57079
     1.76189
     1.90889
     2.20289
     2.42339
     2.51159
     2.54099
     2.48219
     2.51159
     2.49689
     2.29109
     2.04119
     1.71779
     1.43849
     1.18859
     0.76229
     0.30659
    -0.10501
    -0.44311
    -0.76651
    -0.91350
    -1.14870
    -1.39860
    -1.48680
    -1.63380
    -1.75140
    -1.85430
    -1.97190
    -2.08950
    -2.04540
    -2.23650
    -2.35410
    -2.33940
    -2.25120
    -2.23650
    -2.19240
    -2.08950
    -2.10420
    -2.10420
    -2.10420
    -2.01600
    -1.83960
    -1.67790
    -1.42800
    -1.13400
    -0.84001
    -0.57541
    -0.51661
    -0.48721
    -0.32551
    -0.10501
    -0.13441
     0.07139
     0.21839
     0.30659
     0.33599
     0.40949
     0.46829
     0.43889
     0.39479
     0.45359
     0.48299
     0.38009
     0.36539
     0.36539
     0.20369
     0.20369
     0.15959
     0.14489
     0.18899
     0.02729
    -0.06091
    -0.16381
    -0.23731
    -0.26671
    -0.31081
    -0.48721
    -0.53131
    -0.63421
    -0.75181
    -0.85471
    -0.95760
    -0.97230
    -1.04580
    -1.03110
    -0.95760
    -0.95760
    -0.97230
    -1.13400
    -1.10460
    -1.04580
    -0.97230
    -1.07520
    -1.11930
    -0.98700
    -0.88411
    -0.73711
    -0.79591
    -0.98700
    -0.98700
    -0.97230
    -0.73711
    -0.67831
    -0.64891
    -0.61951
    -0.56071
    -0.48721
    -0.32551
    -0.31081
    -0.41371
    -0.26671
    -0.20791
    -0.16381
    -0.06091
    -0.07561
    -0.10501
    -0.29611
    -0.17851
    -0.03151
    -0.07561
    -0.14911
    -0.19321
    -0.25201
    -0.19321
    -0.19321
    -0.14911
    -0.10501
    -0.06091
    -0.03151
     0.07139
     0.11549
     0.14489
     0.14489
     0.17429
     0.27719
     0.30659
     0.32129
     0.33599
     0.27719
     0.29189
     0.26249
     0.24779
     0.32129
     0.17429
     0.20369
     0.14489
     0.08609
     0.11549
     0.07139
     0.10079
     0.23309
     0.30659
     0.18899
     0.24779
     0.21839
     0.23309
     0.36539
     0.43889
     0.54179
     0.54179
     0.61529
     0.64469
     0.73289
     0.67409
     0.73289
     0.62999
     0.74759
     0.85049
     0.76229
     0.71819
     0.71819
     0.74759
     0.73289
     0.70349
     0.62999
     0.54179
     0.46829
     0.40949
     0.24779
     0.13019
     0.08609
    -0.00211
     0.01259
     0.10079
    -0.03151
    -0.04621
    -0.06091
    -0.10501
    -0.14911
     0.11549
     0.27719
     0.49769
     0.57119
     0.82109
     0.82109
     0.68879
     0.39479
     0.24779
    -0.09031
    -0.34021
    -0.31081
    -0.10501
     0.07139
    -0.17851
    -0.67831
    -1.00170
    -1.13400
    -1.48680
    -1.75140
    -1.92780
    -1.97190
    -1.73670
    -1.39860
    -1.14870
    -1.01640
    -0.78121
    -0.56071
    -0.61951
    -0.57541
    -0.42841
    -0.31081
    -0.11971
     0.07139
     0.08609
     0.11549
     0.20369
     0.21839
     0.26249
     0.35069
     0.14489
    -0.01681
     0.07139
     0.08609
     0.11549
     0.10079
     0.08609
     0.08609
     0.11549
     0.23309
     0.29189
     0.33599
     0.36539
     0.33599
     0.42419
     0.49769
     0.49769
     0.39479
     0.57119
     0.64469
     0.54179
     0.62999
     0.52709
     0.54179
     0.45359
     0.54179
     0.46829
     0.54179
     0.39479
     0.39479
     0.39479
     0.40949
     0.40949
     0.33599
     0.23309
     0.33599
     0.38009
     0.27719
     0.38009
     0.39479
     0.42419
     0.42419
     0.49769
     0.52709
     0.64469
     0.64469
     0.65939
     0.74759
     0.77699
     0.77699
     0.64469
     0.73289
     0.76229
     0.65939
     0.70349
     0.62999
     0.57119
     0.40949
     0.40949
     0.36539
     0.33599
     0.17429
     0.21839
     0.08609
     0.13019
     0.05669
    -0.11971
    -0.03151
    -0.11971
    -0.13441
    -0.16381
    -0.17851
    -0.17851
    -0.31081
    -0.29611
    -0.31081
    -0.25201
    -0.23731
    -0.28141
    -0.26671
    -0.29611
    -0.26671
    -0.34021
    -0.23731
    -0.22261
    -0.25201
    -0.26671
    -0.13441
    -0.17851
    -0.14911
    -0.23731
    -0.13441
    -0.04621
    -0.10501
    -0.16381
    -0.16381
    -0.14911
    -0.07561
    -0.09031
    -0.11971
    -0.04621
    -0.10501
    -0.17851
    -0.09031
    -0.06091
    -0.13441
    -0.19321
    -0.23731
    -0.25201
    -0.19321
    -0.20791
    -0.29611
    -0.34021
    -0.32551
    -0.23731
    -0.36961
    -0.31081
    -0.23731
    -0.34021
    -0.29611
    -0.20791
    -0.14911
    -0.14911
    -0.17851
    -0.01681
     0.07139
    -0.00211
     0.04199
     0.02729
     0.08609
     0.08609
     0.02729
     0.07139
     0.14489
     0.04199
     0.08609
     0.11549
     0.14489
     0.07139
     0.05669
     0.21839
     0.33599
     0.51239
     0.61529
     0.74759
     0.98279
     1.14449
     1.29149
     1.42379
     1.61489
     1.80599
     1.98239
     2.24699
     2.46749
     2.58508
     2.43809
     2.21759
     1.86479
     1.51199
     1.14449
     0.93869
     0.93869
     0.71819
     0.10079
    -0.31081
    -0.51661
    -0.70771
    -1.08990
    -1.26630
    -1.39860
    -1.48680
    -1.58970
    -1.78080
    -1.70730
    -1.45740
    -1.23690
    -1.10460
    -1.04580
    -0.92820
    -0.95760
    -0.94290
    -0.79591
    -0.70771
    -0.72241
    -0.70771
    -0.56071
    -0.56071
    -0.69301
    -0.59011
    -0.66361
    -0.51661
    -0.57541
    -0.53131
    -0.47251
    -0.41371
    -0.42841
    -0.44311
    -0.32551
    -0.25201
    -0.28141
    -0.20791
    -0.17851
    -0.07561
    -0.11971
    -0.04621
    -0.10501
     0.01259
     0.07139
     0.11549
     0.11549
     0.04199
     0.08609
     0.11549
     0.14489
     0.21839
     0.17429
     0.20369
     0.14489
     0.30659
     0.24779
     0.27719
     0.26249
     0.27719
     0.36539
     0.38009
     0.38009
     0.38009
     0.38009
     0.45359
     0.43889
     0.51239
     0.49769
     0.38009
     0.39479
     0.42419
     0.43889
     0.38009
     0.36539
     0.33599
     0.40949
     0.45359
     0.46829
     0.26249
     0.27719
     0.27719
     0.23309
     0.30659
     0.39479
     0.26249
     0.23309
     0.26249
     0.38009
     0.35069
     0.23309
     0.29189
     0.33599
     0.33599
     0.42419
     0.30659
     0.33599
     0.30659
     0.27719
     0.27719
     0.38009
     0.32129
     0.18899
     0.20369
     0.17429
     0.15959
     0.13019
     0.05669
     0.05669
    -0.00211
     0.02729
     0.01259
    -0.01681
    -0.10501
    -0.09031
    -0.09031
    -0.06091
    -0.07561
    -0.14911
    -0.11971
    -0.07561
    -0.07561
    -0.10501
    -0.09031
    -0.17851
    -0.01681
    -0.09031
    -0.10501
    -0.07561
    -0.17851
    -0.16381
    -0.25201
    -0.17851
    -0.13441
    -0.19321
    -0.23731
    -0.32551
    -0.29611
    -0.31081
    -0.50191
    -0.50191
    -0.50191
    -0.48721
    -0.57541
    -0.67831
    -0.66361
    -0.69301
    -0.70771
    -0.72241
    -0.59011
    -0.79591
    -0.76651
    -0.75181
    -0.73711
    -0.64891
    -0.61951
    -0.63421
    -0.66361
    -0.53131
    -0.50191
    -0.50191
    -0.41371
    -0.36961
    -0.44311
    -0.38431
    -0.26671
    -0.19321
    -0.20791
    -0.25201
    -0.25201
    -0.17851
    -0.16381
    -0.20791
    -0.22261
    -0.23731
    -0.19321
    -0.22261
    -0.16381
    -0.29611
    -0.26671
    -0.26671
    -0.03151
     0.10079
     0.21839
     0.32129
     0.48299
     0.95339
     1.32089
     1.45319
     1.68839
     2.30579
     2.70268
     3.20248
     3.20248
     2.96728
     3.02608
     2.83498
     2.87908
     2.83498
     2.49689
     2.21759
     1.65899
     0.87989
     0.60059
     0.01259
    -0.47251
    -0.86941
    -1.23690
    -1.56030
    -1.83960
    -2.13360
    -2.26590
    -2.38350
    -2.41290
    -2.04540
    -1.92780
    -1.83960
    -1.61910
    -1.48680
    -1.32510
    -1.20750
    -0.92820
    -0.85471
    -0.76651
    -0.63421
    -0.59011
    -0.50191
    -0.44311
    -0.41371
    -0.28141
    -0.09031
    -0.06091
    -0.14911
    -0.17851
    -0.13441
    -0.06091
    -0.00211
     0.01259
    -0.03151
     0.04199
     0.04199
     0.10079
     0.13019
     0.10079
    -0.03151
    -0.09031
     0.02729
     0.08609
     0.07139
     0.02729
    -0.03151
    -0.00211
    -0.00211
     0.05669
    -0.01681
    -0.03151
    -0.09031
    -0.01681
     0.04199
     0.02729
     0.01259
    -0.07561
    -0.01681
     0.13019
     0.10079
     0.11549
     0.20369
     0.08609
     0.08609
     0.20369
     0.27719
     0.39479
     0.39479
     0.42419
     0.61529
     0.62999
     0.73289
     0.65939
     0.76229
     0.96809
     1.02689
     1.05629
     1.07099
     1.10039
     1.18859
     1.12979
     1.27679
     1.24739
     1.18859
     1.21799
     1.15919
     1.20329
     1.12979
     0.98279
     0.83579
     0.86519
     0.85049
     0.79169
     0.67409
     0.57119
     0.55649
     0.49769
     0.42419
     0.39479
     0.33599
     0.24779
     0.21839
     0.24779
     0.14489
     0.11549
    -0.00211
     0.11549
     0.14489
     0.11549
    -0.04621
    -0.06091
    -0.06091
    -0.00211
    -0.03151
    -0.01681
    -0.00211
    -0.06091
    -0.04621
     0.05669
     0.07139
     0.01259
    -0.06091
     0.04199
     0.05669
     0.05669
     0.07139
     0.05669
     0.05669
     0.04199
     0.11549
     0.07139
     0.04199
    -0.00211
     0.01259
    -0.11971
    -0.10501
    -0.11971
    -0.25201
    -0.35491
    -0.20791
    -0.28141
    -0.31081
    -0.35491
    -0.34021
    -0.41371
    -0.38431
    -0.39901
    -0.31081
    -0.34021
    -0.35491
    -0.28141
    -0.28141
    -0.16381
    -0.25201
    -0.26671
    -0.19321
    -0.11971
    -0.17851
    -0.16381
    -0.19321
    -0.25201
    -0.39901
    -0.38431
    -0.34021
    -0.36961
    -0.35491
    -0.45781
    -0.48721
    -0.45781
    -0.45781
    -0.56071
    -0.57541
    -0.48721
    -0.45781
    -0.51661
    -0.50191
    -0.45781
    -0.42841
    -0.38431
    -0.44311
    -0.32551
    -0.42841
    -0.28141
    -0.19321
    -0.07561
     0.02729
    -0.00211
    -0.01681
     0.07139
     0.15959
     0.27719
     0.40949
     0.52709
     0.52709
     0.60059
     0.67409
     0.79169
     0.71819
     0.68879
     0.70349
     0.77699
     0.93869
     0.90929
     0.86519
     1.02689
     1.08569
     0.98279
     0.82109
     0.73289
     0.60059
     0.54179
     0.38009
     0.36539
     0.21839
     0.04199
    -0.10501
    -0.42841
    -0.66361
    -0.92820
    -0.88411
    -0.88411
    -0.92820
    -1.08990
    -1.16340
    -1.20750
    -1.16340
    -1.20750
    -1.23690
    -1.10460
    -0.78121
    -0.36961
    -0.25201
    -0.29611
    -0.23731
    -0.17851
    -0.13441
    -0.07561
    -0.16381
    -0.06091
    -0.03151
     0.08609
     0.02729
    -0.16381
    -0.23731
    -0.31081
    -0.26671
    -0.22261
    -0.28141
    -0.35491
    -0.44311
    -0.42841
    -0.53131
    -0.47251
    -0.31081
    -0.34021
    -0.35491
    -0.25201
    -0.20791
    -0.20791
    -0.26671
    -0.20791
    -0.13441
    -0.07561
    -0.03151
     0.08609
     0.07139
     0.02729
    -0.03151
     0.04199
     0.23309
     0.32129
     0.26249
     0.27719
     0.38009
     0.40949
     0.40949
     0.40949
     0.49769
     0.60059
     0.68879
     0.67409
     0.67409
     0.77699
     0.85049
     0.85049
     0.96809
     0.99749
     0.89459
     0.95339
     0.87989
     0.98279
     0.83579
     0.76229
     0.77699
     0.70349
     0.74759
     0.61529
     0.43889
     0.33599
     0.29189
     0.17429
     0.11549
     0.08609
    -0.04621
    -0.07561
    -0.13441
    -0.19321
    -0.20791
    -0.25201
    -0.28141
    -0.26671
    -0.16381
    -0.17851
    -0.13441
    -0.10501
     0.04199
     0.11549
     0.18899
     0.35069
     0.38009
     0.35069
     0.51239
     0.64469
     0.64469
     0.55649
     0.67409
     0.58589
     0.67409
     0.67409
     0.64469
     0.57119
     0.58589
     0.40949
     0.29189
     0.30659
     0.21839
    -0.14911
    -0.25201
    -0.32551
    -0.26671
    -0.39901
    -0.56071
    -0.60481
    -0.76651
    -0.88411
    -0.89880
    -1.14870
    -1.31040
    -1.26630
    -1.32510
    -1.35450
    -1.31040
    -1.33980
    -1.48680
    -1.66320
    -1.81020
    -1.88370
    -2.10420
    -2.47170
    -2.14830
    -1.79550
    -1.63380
    -1.58970
    -1.66320
    -1.75140
    -1.75140
    -1.66320
    -1.38390
    -1.28100
    -1.13400
    -0.82531
    -0.66361
    -0.48721
    -0.36961
    -0.25201
    -0.19321
    -0.11971
    -0.11971
    -0.16381
    -0.20791
    -0.31081
    -0.26671
    -0.23731
    -0.16381
    -0.20791
    -0.26671
    -0.22261
    -0.22261
    -0.19321
    -0.25201
    -0.10501
    -0.06091
    -0.04621
    -0.04621
     0.27719
     0.33599
     0.35069
     0.65939
     0.65939
     0.61529
     0.60059
     0.48299
     0.58589
     0.68879
     0.77699
     0.79169
     0.73289
     0.55649
     0.54179
     0.42419
     0.36539
     0.42419
     0.29189
     0.08609
    -0.01681
    -0.03151
    -0.00211
    -0.14911
    -0.31081
    -0.38431
    -0.47251
    -0.44311
    -0.53131
    -0.54601
    -0.57541
    -0.56071
    -0.64891
    -0.75181
    -0.75181
    -0.61951
    -0.53131
    -0.42841
    -0.20791
    -0.16381
    -0.36961
    -0.25201
    -0.29611
    -0.06091
     0.29189
     0.27719
     0.23309
     0.14489
     0.30659
     0.39479
     0.33599
     0.33599
     0.18899
     0.18899
     0.27719
     0.27719
     0.15959
     0.13019
     0.08609
     0.07139
    -0.00211
    -0.07561
    -0.16381
    -0.06091
    -0.06091
    -0.04621
    -0.13441
    -0.17851
    -0.11971
    -0.23731
    -0.07561
     0.02729
     0.08609
    -0.06091
     0.05669
     0.14489
     0.15959
     0.17429
     0.20369
     0.24779
     0.36539
     0.39479
     0.43889
     0.42419
     0.46829
     0.55649
     0.60059
     0.79169
     0.76229
     0.65939
     0.65939
     0.77699
     0.76229
     0.74759
     0.76229
     0.85049
     0.77699
     0.83579
     0.80639
     0.70349
     0.67409
     0.57119
     0.52709
     0.60059
     0.58589
     0.45359
     0.33599
     0.26249
     0.39479
     0.36539
     0.27719
     0.20369
     0.21839
     0.20369
     0.20369
     0.21839
     0.17429
     0.10079
     0.05669
     0.21839
     0.21839
     0.20369
     0.14489
     0.05669
     0.05669
    -0.01681
     0.05669
    -0.01681
    -0.00211
    -0.07561
    -0.11971
    -0.07561
    -0.11971
    -0.20791
    -0.31081
    -0.28141
    -0.14911
    -0.32551
    -0.34021
    -0.38431
    -0.38431
    -0.41371
    -0.36961
    -0.42841
    -0.47251
    -0.39901
    -0.44311
    -0.44311
    -0.47251
    -0.42841
    -0.59011
    -0.56071
    -0.38431
    -0.41371
    -0.45781
    -0.45781
    -0.50191
    -0.39901
    -0.41371
    -0.42841
    -0.47251
    -0.36961
    -0.44311
    -0.38431
    -0.36961
    -0.36961
    -0.45781
    -0.48721
    -0.26671
    -0.36961
    -0.36961
    -0.41371
    -0.44311
    -0.41371
    -0.38431
    -0.32551
    -0.35491
    -0.36961
    -0.41371
    -0.31081
    -0.28141
    -0.23731
    -0.39901
    -0.38431
    -0.36961
    -0.23731
    -0.26671
    -0.28141
    -0.38431
    -0.32551
    -0.25201
    -0.32551
    -0.39901
    -0.26671
    -0.35491
    -0.32551
    -0.25201
    -0.25201
    -0.26671
    -0.32551
    -0.26671
    -0.09031
    -0.11971
    -0.10501
    -0.10501
    -0.06091
    -0.10501
    -0.09031
    -0.04621
    -0.07561
    -0.10501
    -0.11971
    -0.07561
    -0.14911
    -0.09031
    -0.11971
    -0.07561
     0.17429
     0.27719
     0.24779
     0.15959
     0.15959
     0.29189
     0.33599
     0.46829
     0.73289
     0.85049
     0.96809
     1.11509
     1.11509
     1.10039
     1.04159
     0.93869
     1.05629
     1.05629
     0.85049
     0.85049
     0.60059
     0.27719
     0.26249
     0.38009
     0.24779
     0.08609
     0.18899
     0.10079
     0.04199
    -0.06091
    -0.10501
    -0.22261
    -0.11971
    -0.07561
     0.02729
     0.18899
     0.21839
     0.23309
     0.14489
     0.14489
     0.04199
    -0.09031
    -0.25201
    -0.35491
    -0.47251
    -0.38431
    -0.41371
    -0.48721
    -0.53131
    -0.50191
    -0.59011
    -0.63421
    -0.61951
    -0.60481
    -0.54601
    -0.50191
    -0.38431
    -0.26671
    -0.20791
    -0.19321
    -0.17851
    -0.03151
    -0.01681
    -0.09031
    -0.10501
    -0.01681
     0.02729
     0.01259
     0.02729
     0.02729
    -0.07561
    -0.03151
    -0.03151
    -0.03151
     0.02729
    -0.06091
    -0.07561
    -0.06091
    -0.01681
    -0.09031
    -0.07561
    -0.04621
    -0.06091
    -0.06091
    -0.06091
     0.01259
    -0.00211
    -0.13441
    -0.09031
     0.02729
     0.04199
     0.04199
    -0.03151
     0.01259
     0.04199
     0.05669
    -0.01681
     0.02729
     0.14489
     0.02729
     0.15959
     0.11549
     0.13019
     0.17429
     0.05669
     0.11549
     0.17429
     0.18899
     0.13019
     0.14489
     0.14489
     0.17429
     0.14489
     0.17429
     0.23309
     0.18899
     0.21839
     0.21839
     0.21839
     0.26249
     0.23309
     0.17429
     0.29189
     0.26249
     0.32129
     0.32129
     0.29189
     0.29189
     0.32129
     0.27719
     0.36539
     0.33599
     0.35069
     0.33599
     0.39479
     0.27719
     0.30659
     0.30659
     0.30659
     0.36539
     0.29189
     0.27719
     0.24779
     0.23309
     0.27719
     0.18899
     0.15959
     0.29189
     0.18899
     0.21839
     0.17429
     0.21839
     0.18899
     0.10079
     0.08609
     0.20369
     0.21839
     0.11549
     0.08609
     0.11549
     0.13019
     0.05669
     0.05669
     0.14489
    -0.01681
    -0.06091
     0.01259
     0.02729
    -0.00211
    -0.04621
    -0.06091
    -0.03151
    -0.01681
    -0.03151
    -0.14911
    -0.06091
    -0.07561
    -0.11971
    -0.11971
    -0.13441
    -0.10501
    -0.10501
    -0.07561
    -0.09031
    -0.07561
    -0.22261
    -0.31081
    -0.31081
    -0.17851
    -0.20791
    -0.28141
    -0.38431
    -0.31081
    -0.36961
    -0.36961
    -0.22261
    -0.22261
    -0.29611
    -0.36961
    -0.44311
    -0.38431
    -0.25201
    -0.29611
    -0.09031
    -0.09031
    -0.04621
    -0.00211
     0.10079
     0.15959
     0.36539
     0.38009
     0.57119
     0.71819
     0.76229
     0.64469
     0.87989
     1.11509
     1.23269
     1.27679
     1.30619
     1.37969
     1.40909
     1.33559
     1.18859
     1.14449
     1.23269
     1.30619
     1.33559
     1.26209
     1.02689
     0.86519
     0.76229
     0.79169
     0.70349
     0.55649
     0.26249
     0.18899
     0.08609
     0.11549
    -0.04621
    -0.23731
    -0.42841
    -0.50191
    -0.56071
    -0.50191
    -0.69301
    -0.98700
    -1.07520
    -1.07520
    -1.11930
    -1.14870
    -1.28100
    -1.54560
    -1.50150
    -1.41330
    -1.42800
    -1.73670
    -2.03070
    -1.85430
    -1.76610
    -1.51620
    -1.41330
    -1.48680
    -1.45740
    -1.36920
    -1.20750
    -1.08990
    -0.98700
    -0.79591
    -0.59011
    -0.38431
    -0.19321
    -0.03151
    -0.04621
     0.10079
     0.15959
     0.27719
     0.38009
     0.36539
     0.27719
     0.32129
     0.42419
     0.43889
     0.45359
     0.42419
     0.38009
     0.45359
     0.55649
     0.58589
     0.57119
     0.58589
     0.54179
     0.60059
     0.83579
     0.77699
     0.71819
     0.74759
     0.86519
     0.87989
     0.89459
     0.83579
     0.83579
     0.89459
     0.89459
     0.85049
     0.85049
     0.73289
     0.73289
     0.71819
     0.79169
     0.76229
     0.61529
     0.71819
     0.65939
     0.79169
     0.77699
     0.65939
     0.60059
     0.65939
     0.67409
     0.67409
     0.64469
     0.58589
     0.49769
     0.45359
     0.51239
     0.55649
     0.30659
     0.27719
     0.18899
     0.15959
     0.08609
     0.05669
     0.05669
     0.02729
    -0.04621
    -0.10501
    -0.10501
    -0.20791
    -0.26671
    -0.29611
    -0.26671
    -0.16381
    -0.25201
    -0.31081
    -0.38431
    -0.29611
    -0.28141
    -0.23731
    -0.35491
    -0.36961
    -0.38431
    -0.35491
    -0.29611
    -0.29611
    -0.39901
    -0.41371
    -0.47251
    -0.39901
    -0.35491
    -0.45781
    -0.47251
    -0.44311
    -0.44311
    -0.54601
    -0.51661
    -0.59011
    -0.59011
    -0.54601
    -0.45781
    -0.48721
    -0.42841
    -0.41371
    -0.39901
    -0.26671
    -0.19321
    -0.20791
    -0.26671
    -0.23731
    -0.17851
    -0.11971
    -0.09031
    -0.13441
    -0.14911
    -0.10501
    -0.07561
    -0.06091
    -0.22261
    -0.22261
    -0.31081
    -0.20791
    -0.04621
    -0.03151
    -0.03151
    -0.07561
    -0.11971
    -0.01681
    -0.01681
     0.04199
     0.08609
    -0.01681
    -0.04621
     0.04199
     0.04199
     0.07139
    -0.00211
    -0.00211
     0.13019
     0.02729
    -0.03151
    -0.19321
    -0.01681
     0.02729
     0.27719
     0.07139
     0.11549
     0.29189
     0.43889
     0.38009
     0.40949
     0.33599
     0.38009
     0.40949
     0.48299
     0.35069
     0.33599
     0.13019
     0.13019
     1.18859
     1.55609
    -0.76651
    -0.91350
    -0.84001
    -0.41371
    -0.36961
    -0.31081
    -0.51661
    -0.64891
    -0.97230
    -0.88411
    -0.85471
    -1.01640
    -1.00170
    -1.11930
    -0.97230
    -0.86941
    -0.79591
    -0.81061
    -0.73711
    -0.73711
    -0.69301
    -0.69301
    -0.56071
    -0.56071
    -0.60481
    -0.67831
    -0.53131
    -0.60481
    -0.48721
    -0.50191
    -0.51661
    -0.44311
    -0.36961
    -0.44311
    -0.29611
    -0.26671
    -0.34021
    -0.19321
    -0.17851
    -0.17851
    -0.26671
    -0.32551
    -0.13441
    -0.14911
    -0.17851
    -0.17851
    -0.25201
    -0.29611
    -0.25201
    -0.25201
    -0.17851
    -0.19321
    -0.17851
    -0.17851
    -0.16381
    -0.13441
    -0.13441
    -0.16381
    -0.00211
     0.07139
     0.04199
     0.08609
     0.07139
     0.14489
     0.18899
     0.23309
     0.23309
     0.27719
     0.29189
     0.33599
     0.27719
     0.33599
     0.30659
     0.32129
     0.30659
     0.40949
     0.36539
     0.32129
     0.27719
     0.36539
     0.30659
     0.33599
     0.32129
     0.39479
     0.27719
     0.27719
     0.39479
     0.38009
     0.42419
     0.32129
     0.33599
     0.43889
     0.39479
     0.42419
     0.40949
     0.36539
     0.38009
     0.35069
     0.39479
     0.45359
     0.35069
     0.33599
     0.36539
     0.43889
     0.35069
     0.30659
     0.18899
     0.36539
     0.33599
     0.32129
     0.30659
     0.29189
     0.26249
     0.29189
     0.21839
     0.24779
     0.21839
     0.23309
     0.21839
     0.14489
     0.23309
     0.21839
     0.10079
     0.10079
     0.17429
     0.21839
     0.13019
     0.11549
     0.10079
     0.07139
    -0.03151
     0.07139
     0.04199
     0.08609
    -0.01681
    -0.01681
    -0.06091
     0.01259
    -0.11971
    -0.13441
    -0.09031
    -0.11971
    -0.13441
    -0.19321
    -0.23731
    -0.25201
    -0.26671
    -0.28141
    -0.23731
    -0.22261
    -0.31081
    -0.34021
    -0.28141
    -0.35491
    -0.34021
    -0.44311
    -0.31081
    -0.34021
    -0.35491
    -0.35491
    -0.41371
    -0.42841
    -0.34021
    -0.44311
    -0.35491
    -0.39901
    -0.36961
    -0.36961
    -0.35491
    -0.36961
    -0.32551
    -0.39901
    -0.29611
    -0.22261
    -0.19321
     0.02729
     0.24779
     0.39479
     0.61529
     0.89459
     1.17389
     1.54139
     1.76189
     1.96769
     2.34989
     2.49689
     2.70268
     2.49689
     2.45279
     2.34989
     2.21759
     2.20289
     1.86479
     1.48259
     1.07099
     0.52709
     0.10079
    -0.34021
    -0.86941
    -1.39860
    -1.92780
    -2.16300
    -2.25120
    -2.48640
    -2.64810
    -2.79510
    -2.82450
    -2.79510
    -2.64810
    -2.53050
    -2.44230
    -2.39820
    -2.10420
    -1.85430
    -1.60440
    -1.44270
    -1.26630
    -1.16340
    -0.84001
    -0.56071
    -0.53131
    -0.29611
    -0.23731
    -0.16381
    -0.00211
     0.11549
     0.14489
     0.21839
     0.29189
     0.33599
     0.38009
     0.35069
     0.33599
     0.29189
     0.26249
     0.27719
     0.27719
     0.27719
     0.30659
     0.20369
     0.18899
     0.27719
     0.21839
     0.23309
     0.11549
     0.10079
     0.18899
     0.18899
     0.21839
     0.11549
     0.17429
     0.13019
     0.14489
     0.21839
     0.24779
     0.18899
     0.14489
     0.15959
     0.14489
     0.13019
     0.07139
     0.07139
     0.17429
     0.23309
     0.21839
     0.26249
     0.21839
     0.26249
     0.18899
     0.26249
     0.38009
     0.36539
     0.38009
     0.51239
     0.54179
     0.54179
     0.60059
     0.57119
     0.82109
     0.80639
     0.87989
     0.86519
     0.90929
     0.87989
     1.02689
     1.04159
     1.18859
     1.26209
     1.14449
     1.15919
     1.21799
     1.18859
     1.18859
     1.08569
     1.10039
     1.10039
     1.17389
     1.08569
     0.95339
     0.89459
     0.92399
     0.79169
     0.85049
     0.74759
     0.58589
     0.42419
     0.33599
     0.30659
     0.23309
     0.10079
     0.08609
    -0.00211
    -0.09031
    -0.06091
    -0.19321
    -0.28141
    -0.47251
    -0.61951
    -0.53131
    -0.32551
    -0.48721
    -0.59011
    -0.69301
    -0.69301
    -0.86941
    -0.92820
    -1.06050
    -1.23690
    -1.47210
    -1.33980
    -1.01640
    -1.04580
    -1.03110
    -1.08990
    -1.14870
    -1.01640
    -0.97230
    -0.92820
    -0.70771
    -0.64891
    -0.31081
    -0.17851
    -0.09031
    -0.00211
     0.20369
     0.39479
     0.48299
     0.32129
     0.36539
     0.33599
     0.38009
     0.49769
     0.51239
     0.43889
     0.40949
     0.40949
     0.46829
     0.45359
     0.33599
     0.32129
     0.30659
     0.36539
     0.33599
     0.27719
     0.26249
     0.15959
     0.15959
     0.18899
     0.26249
     0.20369
     0.08609
     0.10079
     0.11549
     0.13019
     0.02729
    -0.04621
    -0.00211
     0.05669
     0.08609
     0.01259
    -0.03151
    -0.03151
    -0.13441
    -0.04621
     0.08609
    -0.06091
    -0.04621
    -0.17851
    -0.09031
    -0.11971
    -0.09031
    -0.16381
    -0.17851
    -0.10501
    -0.09031
    -0.10501
    -0.20791
    -0.25201
    -0.28141
    -0.35491
    -0.16381
    -0.17851
    -0.22261
    -0.11971
    -0.13441
    -0.00211
     0.07139
     0.08609
     0.33599
     0.51239
     0.90929
     1.11509
     1.30619
     1.40909
     1.48259
     1.76189
     2.29109
     2.58508
     2.64388
     2.57038
     2.58508
     2.33519
     2.07059
     1.77659
     1.57079
     1.24739
     1.12979
     0.76229
     0.35069
    -0.17851
    -0.64891
    -1.20750
    -1.63380
    -1.88370
    -2.19240
    -2.55990
    -2.76570
    -2.89800
    -3.05970
    -3.22140
    -3.30960
    -3.32430
    -3.20670
    -3.07440
    -2.86860
    -2.80980
    -2.67750
    -2.57460
    -2.26590
    -1.89840
    -1.61910
    -1.38390
    -1.11930
    -0.79591
    -0.64891
    -0.39901
    -0.34021
     0.01259
     0.17429
     0.32129
     0.39479
     0.42419
     0.45359
     0.33599
     0.24779
     0.40949
     0.33599
     0.24779
     0.13019
     0.05669
     0.14489
     0.08609
     0.04199
    -0.06091
    -0.09031
    -0.06091
    -0.00211
    -0.07561
    -0.14911
    -0.14911
    -0.31081
    -0.11971
    -0.04621
    -0.13441
    -0.09031
    -0.11971
    -0.11971
    -0.10501
    -0.09031
    -0.06091
    -0.06091
    -0.06091
     0.02729
     0.05669
     0.14489
     0.11549
     0.10079
     0.17429
     0.27719
     0.36539
     0.27719
     0.32129
     0.36539
     0.36539
     0.40949
     0.45359
     0.51239
     0.52709
     0.54179
     0.49769
     0.55649
     0.58589
     0.42419
     0.42419
     0.54179
     0.49769
     0.45359
     0.42419
     0.36539
     0.35069
     0.40949
     0.30659
     0.36539
     0.24779
     0.26249
     0.30659
     0.27719
     0.30659
     0.23309
     0.08609
     0.27719
     0.30659
     0.26249
     0.27719
     0.24779
     0.30659
     0.21839
     0.29189
     0.29189
     0.21839
     0.24779
     0.33599
     0.35069
     0.39479
     0.30659
     0.23309
     0.32129
     0.39479
     0.33599
     0.39479
     0.33599
     0.33599
     0.32129
     0.33599
     0.33599
     0.39479
     0.38009
     0.33599
     0.38009
     0.38009
     0.39479
     0.24779
     0.20369
     0.35069
     0.33599
     0.29189
     0.23309
     0.24779
     0.21839
     0.21839
     0.23309
     0.20369
     0.18899
     0.13019
     0.11549
     0.14489
     0.14489
     0.07139
     0.02729
     0.10079
     0.14489
     0.11549
     0.08609
     0.02729
     0.02729
    -0.03151
    -0.00211
    -0.00211
    -0.06091
    -0.06091
    -0.19321
    -0.06091
    -0.09031
    -0.19321
    -0.32551
    -0.25201
    -0.22261
    -0.35491
    -0.41371
    -0.47251
    -0.51661
    -0.63421
    -0.63421
    -0.75181
    -0.73711
    -0.85471
    -0.84001
    -0.94290
    -1.00170
    -1.01640
    -1.14870
    -1.14870
    -1.07520
    -1.04580
    -1.10460
    -1.04580
    -1.03110
    -1.01640
    -1.03110
    -0.98700
    -0.94290
    -0.82531
    -0.86941
    -0.81061
    -0.73711
    -0.75181
    -0.72241
    -0.69301
    -0.64891
    -0.59011
    -0.63421
    -0.54601
    -0.53131
    -0.60481
    -0.50191
    -0.50191
    -0.38431
    -0.29611
    -0.39901
    -0.32551
    -0.23731
    -0.20791
    -0.07561
    -0.06091
     0.07139
     0.26249
     0.36539
     0.62999
     0.89459
     1.08569
     1.08569
     1.29149
     1.60019
     1.64429
     1.70309
     1.99709
     2.17349
     2.26169
     2.26169
     2.02649
     2.07059
     1.87949
     1.60019
     1.35029
     1.26209
     0.87989
     0.49769
     0.14489
    -0.19321
    -0.39901
    -0.67831
    -1.00170
    -1.38390
    -1.54560
    -1.70730
    -1.88370
    -2.13360
    -2.13360
    -2.14830
    -2.17770
    -2.11890
    -2.08950
    -2.22180
    -2.10420
    -2.16300
    -1.95720
    -1.76610
    -1.61910
    -1.57500
    -1.51620
    -1.38390
    -1.26630
    -1.25160
    -1.06050
    -0.92820
    -0.82531
    -0.67831
    -0.53131
    -0.47251
    -0.51661
    -0.41371
    -0.31081
    -0.20791
    -0.25201
    -0.25201
    -0.22261
    -0.20791
    -0.20791
    -0.20791
    -0.17851
    -0.13441
    -0.19321
    -0.14911
    -0.16381
    -0.11971
    -0.19321
    -0.28141
    -0.17851
    -0.11971
    -0.07561
    -0.16381
    -0.16381
    -0.14911
    -0.09031
    -0.19321
    -0.11971
    -0.04621
    -0.07561
    -0.09031
    -0.03151
     0.01259
     0.01259
    -0.06091
    -0.06091
    -0.00211
     0.08609
     0.13019
     0.11549
     0.13019
     0.11549
     0.08609
     0.13019
     0.39479
     0.33599
     0.23309
     0.24779
     0.38009
     0.40949
     0.29189
     0.27719
     0.42419
     0.40949
     0.43889
     0.46829
     0.45359
     0.45359
     0.48299
     0.40949
     0.52709
     0.48299
     0.42419
     0.45359
     0.46829
     0.54179
     0.48299
     0.40949
     0.45359
     0.43889
     0.46829
     0.49769
     0.45359
     0.40949
     0.36539
     0.35069
     0.35069
     0.45359
     0.29189
     0.27719
     0.33599
     0.39479
     0.29189
     0.27719
     0.14489
     0.24779
     0.29189
     0.27719
     0.18899
     0.14489
     0.14489
     0.15959
     0.15959
     0.26249
     0.17429
     0.07139
     0.11549
     0.14489
     0.18899
     0.08609
     0.01259
     0.08609
     0.14489
     0.18899
     0.11549
     0.05669
     0.04199
     0.07139
     0.08609
     0.15959
     0.10079
     0.08609
     0.04199
     0.14489
     0.17429
     0.11549
     0.07139
     0.05669
     0.14489
     0.11549
     0.13019
     0.10079
     0.01259
     0.04199
    -0.01681
     0.20369
     0.11549
     0.02729
    -0.00211
     0.07139
     0.14489
     0.08609
     0.01259
    -0.06091
     0.01259
     0.13019
     0.15959
     0.08609
     0.08609
     0.02729
     0.04199
     0.14489
     0.21839
     0.10079
     0.04199
     0.07139
     0.10079
     0.08609
     0.10079
     0.08609
     0.05669
     0.14489
     0.07139
     0.11549
     0.08609
    -0.01681
     0.08609
    -0.00211
     0.13019
     0.08609
    -0.03151
    -0.04621
     0.02729
     0.02729
    -0.06091
    -0.09031
    -0.07561
    -0.11971
    -0.07561
    -0.06091
    -0.14911
    -0.17851
    -0.22261
    -0.19321
    -0.09031
    -0.10501
    -0.11971
    -0.16381
    -0.09031
    -0.01681
     0.02729
     0.01259
     0.10079
     0.17429
     0.32129
     0.45359
     0.60059
     0.67409
     0.79169
     0.89459
     1.24739
     1.33559
     1.39439
     1.42379
     1.65899
     1.95299
     1.98239
     2.02649
     1.83539
     1.74719
     1.54139
     1.52669
     1.29149
     1.14449
     0.98279
     0.68879
     0.54179
     0.51239
     0.38009
    -0.03151
    -0.45781
    -0.53131
    -0.53131
    -0.39901
    -0.16381
    -0.07561
     0.05669
     0.18899
     0.11549
    -0.03151
    -0.09031
    -0.28141
    -0.69301
    -0.95760
    -1.04580
    -1.13400
    -1.19280
    -1.38390
    -1.53090
    -1.64850
    -1.70730
    -1.94250
    -2.06010
    -2.16300
    -2.03070
    -1.89840
    -1.75140
    -1.44270
    -1.22220
    -0.75181
    -0.39901
    -0.11971
    -0.16381
    -0.10501
    -0.04621
    -0.03151
     0.01259
    -0.10501
    -0.09031
    -0.13441
    -0.07561
    -0.19321
    -0.32551
    -0.41371
    -0.56071
    -0.50191
    -0.59011
    -0.75181
    -0.78121
    -0.75181
    -0.79591
    -0.79591
    -0.76651
    -0.81061
    -0.94290
    -1.00170
    -0.94290
    -0.98700
    -1.23690
    -1.04580
    -1.00170
    -0.78121
    -0.67831
    -0.61951
    -0.72241
    -0.69301
    -0.59011
    -0.42841
    -0.22261
    -0.22261
    -0.01681
     0.14489
     0.26249
     0.33599
     0.45359
     0.45359
     0.48299
     0.40949
     0.60059
     0.60059
     0.54179
     0.51239
     0.46829
     0.40949
     0.45359
     0.45359
     0.35069
     0.33599
     0.33599
     0.32129
     0.27719
     0.24779
     0.21839
     0.11549
     0.20369
     0.32129
     0.17429
     0.10079
     0.10079
     0.11549
     0.17429
     0.17429
     0.05669
     0.13019
     0.05669
     0.05669
     0.11549
     0.21839
     0.11549
     0.04199
     0.04199
     0.18899
     0.13019
     0.13019
     0.18899
     0.17429
     0.17429
     0.24779
     0.20369
     0.23309
     0.20369
     0.17429
     0.30659
     0.21839
     0.24779
     0.21839
     0.15959
     0.27719
     0.27719
     0.27719
     0.23309
     0.10079
     0.20369
     0.14489
     0.15959
     0.20369
     0.14489
     0.18899
     0.15959
     0.24779
     0.11549
     0.11549
     0.02729
     0.15959
     0.17429
     0.11549
     0.17429
     0.05669
     0.05669
     0.07139
     0.07139
     0.13019
     0.07139
     0.11549
     0.08609
     0.08609
     0.10079
     0.02729
    -0.01681
     0.08609
     0.11549
     0.05669
     0.15959
     0.08609
     0.02729
     0.04199
     0.04199
    -0.03151
    -0.00211
    -0.01681
    -0.01681
    -0.10501
     0.01259
    -0.07561
    -0.13441
    -0.11971
    -0.09031
    -0.09031
    -0.10501
    -0.16381
    -0.13441
    -0.25201
    -0.20791
    -0.23731
    -0.16381
    -0.28141
    -0.25201
    -0.22261
    -0.29611
    -0.31081
    -0.36961
    -0.42841
    -0.39901
    -0.36961
    -0.42841
    -0.41371
    -0.36961
    -0.48721
    -0.39901
    -0.44311
    -0.44311
    -0.41371
    -0.35491
    -0.36961
    -0.35491
    -0.32551
    -0.26671
    -0.25201
    -0.10501
     0.01259
     0.07139
     0.23309
     0.51239
     0.76229
     0.96809
     1.39439
     1.70309
     2.01179
     2.18819
     2.40869
     2.46749
     2.42339
     2.51159
     2.29109
     2.51159
     2.55569
     2.29109
     2.15879
     1.80599
     1.42379
     0.93869
     0.58589
     0.32129
     0.05669
    -0.23731
    -0.56071
    -0.95760
    -1.44270
    -1.79550
    -2.25120
    -2.60400
    -2.88330
    -3.16260
    -3.33900
    -3.39780
    -3.45660
    -3.39780
    -3.66240
    -3.80940
    -3.57420
    -3.22140
    -3.08910
    -2.94210
    -2.79510
    -2.36880
    -1.91310
    -1.54560
    -1.01640
    -0.79591
    -0.53131
    -0.25201
    -0.10501
     0.04199
     0.14489
     0.14489
     0.21839
     0.24779
     0.27719
     0.24779
     0.13019
     0.11549
     0.15959
     0.05669
     0.11549
     0.07139
     0.02729
     0.05669
     0.05669
    -0.00211
    -0.03151
    -0.06091
    -0.06091
    -0.00211
    -0.01681
    -0.11971
    -0.28141
    -0.04621
    -0.03151
    -0.11971
    -0.11971
    -0.01681
    -0.10501
    -0.03151
    -0.01681
    -0.06091
    -0.03151
    -0.01681
    -0.00211
     0.07139
     0.15959
     0.08609
     0.10079
     0.11549
     0.24779
     0.18899
     0.05669
     0.27719
     0.23309
     0.24779
     0.38009
     0.38009
     0.26249
     0.29189
     0.26249
     0.39479
     0.43889
     0.45359
     0.33599
     0.32129
     0.35069
     0.35069
     0.30659
     0.42419
     0.38009
     0.33599
     0.33599
     0.38009
     0.39479
     0.35069
     0.26249
     0.36539
     0.45359
     0.40949
     0.43889
     0.42419
     0.39479
     0.42419
     0.39479
     0.49769
     0.61529
     0.46829
     0.48299
     0.57119
     0.57119
     0.51239
     0.48299
     0.45359
     0.52709
     0.58589
     0.54179
     0.51239
     0.40949
     0.46829
     0.42419
     0.49769
     0.49769
     0.38009
     0.38009
     0.40949
     0.38009
     0.39479
     0.30659
     0.26249
     0.29189
     0.35069
     0.39479
     0.27719
     0.23309
     0.21839
     0.24779
     0.20369
     0.27719
     0.27719
     0.17429
     0.20369
     0.21839
     0.21839
     0.21839
     0.14489
     0.15959
     0.23309
     0.21839
     0.23309
     0.17429
     0.18899
     0.17429
     0.17429
     0.26249
     0.26249
     0.20369
     0.23309
     0.26249
     0.26249
     0.24779
     0.17429
     0.13019
     0.26249
     0.26249
     0.36539
     0.26249
     0.21839
     0.30659
     0.30659
     0.45359
     0.54179
     0.57119
     0.71819
     0.96809
     1.29149
     1.67369
     1.89419
     2.20289
     2.30579
     2.43809
     2.62918
     2.79088
     2.84968
     2.87908
     2.86438
     3.01138
     3.01138
     2.67328
     2.39399
     1.96769
     1.71779
     1.24739
     0.79169
     0.39479
    -0.01681
    -0.31081
    -0.64891
    -1.06050
    -1.44270
    -1.79550
    -2.14830
    -2.26590
    -2.23650
    -2.39820
    -2.57460
    -2.63340
    -2.73630
    -2.61870
    -2.51580
    -2.51580
    -2.23650
    -2.13360
    -2.07480
    -2.01600
    -1.76610
    -1.51620
    -1.26630
    -1.08990
    -0.76651
    -0.48721
    -0.42841
    -0.31081
    -0.17851
    -0.00211
     0.11549
     0.26249
     0.32129
     0.30659
     0.51239
     0.42419
     0.45359
     0.42419
     0.33599
     0.27719
     0.32129
     0.39479
     0.27719
     0.27719
     0.15959
     0.10079
     0.17429
     0.15959
     0.02729
     0.11549
     0.08609
     0.11549
     0.08609
     0.04199
     0.04199
    -0.00211
    -0.01681
     0.14489
     0.07139
    -0.00211
    -0.00211
     0.01259
     0.02729
     0.05669
    -0.04621
    -0.03151
     0.07139
     0.08609
     0.01259
     0.05669
     0.02729
    -0.06091
    -0.09031
     0.02729
     0.14489
     0.04199
    -0.04621
    -0.03151
    -0.00211
    -0.00211
     0.01259
    -0.01681
    -0.01681
    -0.00211
     0.05669
     0.08609
     0.01259
    -0.00211
    -0.09031
    -0.00211
     0.11549
     0.13019
    -0.00211
    -0.00211
     0.05669
    -0.00211
     0.08609
     0.01259
     0.01259
     0.01259
     0.08609
     0.13019
     0.04199
     0.04199
     0.01259
    -0.00211
     0.13019
     0.15959
     0.08609
     0.02729
     0.05669
     0.15959
     0.14489
     0.08609
     0.14489
     0.07139
     0.20369
     0.17429
     0.13019
     0.11549
    -0.01681
     0.07139
     0.17429
     0.11549
     0.11549
     0.13019
     0.10079
     0.05669
     0.08609
     0.10079
     0.04199
    -0.00211
     0.08609
     0.10079
     0.08609
     0.07139
     0.07139
    -0.01681
     0.15959
     0.13019
     0.08609
     0.08609
     0.02729
     0.08609
     0.14489
     0.15959
     0.13019
     0.08609
     0.17429
     0.08609
     0.18899
     0.17429
     0.15959
     0.04199
     0.14489
     0.24779
     0.23309
     0.13019
     0.08609
     0.13019
     0.21839
     0.15959
     0.24779
     0.18899
     0.21839
     0.24779
     0.27719
     0.39479
     0.58589
     0.49769
     0.85049
     1.33559
     1.65899
     1.85009
     2.02649
     2.23229
     2.33519
     2.52629
     2.61449
     2.84968
     3.04078
     3.18778
     3.42298
     3.52588
     3.56998
     3.55528
     3.45238
     3.61408
     3.87868
     4.09918
     4.39318
     4.43728
     4.29028
     3.87868
     3.45238
     2.95258
     1.83539
     0.42419
    -0.92820
    -2.33940
    -3.54480
    -4.92659
    -5.69099
    -6.41129
    -7.02869
    -7.51379
    -7.51379
    -7.51379
    -7.51379
    -7.51379
    -7.51379
    -7.51379
    -7.23449
    -6.10259
    -5.04419
    -3.75060
    -2.41290
    -1.36920
    -0.48721
     0.32129
     0.86519
     1.24739
     1.46789
     1.52669
     1.49729
     1.36499
     1.23269
     1.11509
     0.98279
     0.82109
     0.67409
     0.62999
     0.58589
     0.43889
     0.33599
     0.15959
     0.35069
     0.38009
     0.33599
     0.33599
     0.36539
     0.29189
     0.38009
     0.36539
     0.38009
     0.24779
     0.05669
     0.24779
     0.24779
     0.21839
     0.17429
    -0.04621
    -0.09031
    -0.00211
    -0.09031
    -0.06091
    -0.11971
    -0.19321
    -0.23731
    -0.23731
    -0.20791
    -0.14911
    -0.19321
    -0.25201
    -0.25201
    -0.19321
    -0.14911
    -0.31081
    -0.20791
    -0.09031
    -0.20791
    -0.09031
    -0.07561
    -0.01681
    -0.07561
    -0.04621
     0.01259
     0.14489
     0.18899
     0.14489
     0.18899
     0.17429
     0.24779
     0.17429
     0.20369
     0.33599
     0.30659
     0.33599
     0.36539
     0.45359
     0.42419
     0.42419
     0.39479
     0.45359
     0.40949
     0.51239
     0.48299
     0.48299
     0.43889
     0.49769
     0.48299
     0.54179
     0.60059
     0.46829
     0.48299
     0.51239
     0.49769
     0.39479
     0.46829
     0.49769
     0.54179
     0.52709
     0.49769
     0.45359
     0.45359
     0.43889
     0.35069
     0.42419
     0.42419
     0.39479
     0.38009
     0.38009
     0.29189
     0.36539
     0.26249
     0.33599
     0.35069
     0.32129
     0.23309
     0.17429
     0.20369
     0.24779
     0.07139
     0.18899
     0.18899
     0.08609
     0.07139
     0.20369
     0.11549
    -0.01681
     0.02729
    -0.06091
     0.08609
     0.05669
    -0.03151
    -0.04621
    -0.01681
    -0.03151
    -0.04621
    -0.06091
     0.02729
    -0.11971
    -0.09031
    -0.06091
    -0.03151
    -0.11971
    -0.14911
    -0.19321
    -0.04621
    -0.04621
    -0.09031
    -0.04621
    -0.07561
    -0.07561
    -0.09031
    -0.11971
    -0.06091
    -0.00211
    -0.09031
    -0.03151
     0.05669
     0.17429
     0.15959
     0.32129
     0.49769
     0.68879
     0.90929
     1.21799
     1.49729
     1.67369
     1.89419
     2.12939
     2.45279
     2.48219
     2.62918
     2.90848
     3.21718
     3.27598
     3.26128
     3.49648
     3.68758
     3.73168
     3.79048
     3.89338
     4.08448
     3.71698
     3.21718
     2.17349
     0.86519
    -0.53131
    -1.58970
    -2.41290
    -3.17730
    -3.91230
    -4.77959
    -5.60279
    -6.49949
    -7.26389
    -7.42559
    -7.51379
    -7.51379
    -7.51379
    -7.41089
    -6.64649
    -5.72039
    -4.57379
    -3.61830
    -2.48640
    -1.57500
    -0.75181
    -0.07561
     0.30659
     0.61529
     0.86519
     1.11509
     1.14449
     1.11509
     0.90929
     0.79169
     0.62999
     0.57119
     0.43889
     0.08609
    -0.17851
    -0.38431
    -0.50191
    -0.78121
    -0.79591
    -0.72241
    -0.79591
    -0.66361
    -0.66361
    -0.73711
    -0.82531
    -0.88411
    -0.85471
    -0.76651
    -0.61951
    -0.51661
    -0.50191
    -0.53131
    -0.39901
    -0.20791
    -0.20791
    -0.22261
    -0.25201
    -0.22261
    -0.14911
    -0.19321
    -0.19321
    -0.14911
    -0.07561
    -0.10501
     0.07139
     0.20369
     0.08609
     0.13019
     0.18899
     0.33599
     0.36539
     0.35069
     0.42419
     0.45359
     0.49769
     0.55649
     0.65939
     0.58589
     0.52709
     0.51239
     0.57119
     0.68879
     0.57119
     0.45359
     0.51239
     0.60059
     0.52709
     0.48299
     0.45359
     0.52709
     0.54179
     0.51239
     0.51239
     0.48299
     0.39479
     0.39479
     0.35069
     0.51239
     0.48299
     0.36539
     0.43889
     0.43889
     0.49769
     0.46829
     0.33599
     0.38009
     0.35069
     0.40949
     0.42419
     0.43889
     0.38009
     0.38009
     0.39479
     0.45359
     0.45359
     0.42419
     0.35069
     0.29189
     0.36539
     0.40949
     0.38009
     0.33599
     0.26249
     0.42419
     0.48299
     0.40949
     0.33599
     0.36539
     0.27719
     0.29189
     0.39479
     0.42419
     0.39479
     0.27719
     0.35069
     0.43889
     0.39479
     0.30659
     0.32129
     0.27719
     0.33599
     0.32129
     0.29189
     0.30659
     0.21839
     0.08609
     0.23309
     0.32129
     0.21839
     0.14489
     0.11549
     0.13019
     0.11549
     0.10079
     0.01259
     0.14489
     0.08609
     0.02729
     0.04199
     0.11549
     0.10079
    -0.04621
     0.11549
     0.15959
     0.21839
     0.20369
     0.27719
     0.51239
     0.54179
     0.54179
     0.77699
     1.05629
     1.24739
     1.54139
     1.83539
     2.14409
     2.51159
     2.71738
     3.20248
     3.68758
     3.83458
     3.95218
     4.36378
     4.64308
     4.73128
     4.33438
     3.15838
     1.95299
     0.54179
    -0.72241
    -1.23690
    -2.14830
    -3.05970
    -3.79470
    -4.66199
    -5.44109
    -6.36719
    -7.19039
    -7.51379
    -7.51379
    -7.51379
    -7.13159
    -6.20549
    -5.47049
    -4.66199
    -3.72120
    -2.70690
    -1.73670
    -0.98700
    -0.35491
     0.24779
     0.90929
     1.42379
     1.68839
     1.89419
     1.76189
     1.83539
     1.96769
     1.98239
     1.87949
     1.73249
     1.60019
     1.52669
     1.39439
     1.17389
     1.04159
     0.80639
     0.71819
     0.67409
     0.57119
     0.38009
     0.29189
     0.15959
     0.15959
     0.05669
     0.04199
    -0.06091
    -0.06091
    -0.11971
    -0.23731
    -0.17851
    -0.17851
    -0.35491
    -0.32551
    -0.26671
    -0.19321
    -0.34021
    -0.35491
    -0.31081
    -0.25201
    -0.31081
    -0.34021
    -0.23731
    -0.17851
    -0.20791
    -0.16381
    -0.13441
    -0.14911
    -0.20791
    -0.23731
     0.02729
    -0.04621
    -0.06091
    -0.09031
    -0.03151
    -0.03151
    -0.01681
     0.02729
    -0.01681
     0.02729
    -0.01681
     0.11549
     0.24779
     0.18899
     0.05669
     0.04199
     0.26249
     0.33599
     0.26249
     0.27719
     0.29189
     0.35069
     0.43889
     0.43889
     0.55649
     0.52709
     0.42419
     0.49769
     0.55649
     0.60059
     0.55649
     0.45359
     0.58589
     0.54179
     0.55649
     0.64469
     0.55649
     0.46829
     0.48299
     0.52709
     0.65939
     0.60059
     0.51239
     0.55649
     0.51239
     0.52709
     0.49769
     0.51239
     0.45359
     0.45359
     0.49769
     0.48299
     0.52709
     0.49769
     0.40949
     0.39479
     0.38009
     0.39479
     0.39479
     0.45359
     0.32129
     0.27719
     0.38009
     0.40949
     0.29189
     0.27719
     0.29189
     0.01259
     0.21839
     0.36539
     0.27719
     0.23309
     0.20369
     0.14489
     0.24779
     0.17429
     0.20369
     0.20369
     0.23309
     0.29189
     0.11549
     0.27719
     0.33599
     0.20369
     0.20369
     0.21839
     0.30659
     0.23309
     0.14489
     0.15959
     0.14489
     0.14489
     0.08609
     0.11549
     0.14489
     0.10079
    -0.06091
     0.05669
     0.11549
     0.07139
     0.08609
    -0.04621
    -0.00211
    -0.04621
    -0.11971
    -0.09031
     0.10079
    -0.07561
    -0.14911
    -0.09031
    -0.06091
    -0.00211
    -0.01681
    -0.06091
     0.07139
     0.11549
     0.27719
     0.64469
     0.86519
     0.95339
     0.96809
     1.21799
     1.46789
     1.58549
     1.74719
     1.86479
     2.07059
     2.23229
     2.12939
     1.95299
     1.74719
     1.68839
     1.29149
     1.18859
     0.86519
     0.58589
     0.20369
    -0.34021
    -0.84001
    -1.36920
    -1.83960
    -2.06010
    -2.29530
    -2.60400
    -2.94210
    -3.29490
    -3.30960
    -3.28020
    -3.26550
    -3.11850
    -3.07440
    -2.91270
    -2.60400
    -2.35410
    -2.04540
    -1.66320
    -1.28100
    -0.88411
    -0.57541
    -0.35491
    -0.09031
     0.07139
     0.36539
     0.57119
     0.68879
     0.62999
     0.68879
     0.73289
     0.70349
     0.61529
     0.64469
     0.52709
     0.45359
     0.38009
     0.24779
     0.18899
     0.20369
     0.02729
    -0.07561
     0.05669
     0.04199
    -0.04621
    -0.03151
    -0.19321
    -0.16381
    -0.19321
    -0.26671
    -0.25201
    -0.09031
    -0.22261
    -0.23731
    -0.25201
    -0.26671
    -0.26671
    -0.28141
    -0.23731
    -0.31081
    -0.29611
    -0.22261
    -0.19321
    -0.16381
    -0.28141
    -0.25201
    -0.20791
    -0.06091
    -0.10501
    -0.07561
    -0.13441
    -0.13441
    -0.09031
    -0.10501
     0.04199
     0.07139
    -0.00211
     0.05669
     0.10079
     0.13019
     0.15959
     0.05669
     0.10079
     0.17429
     0.26249
     0.27719
     0.20369
     0.17429
     0.20369
     0.20369
     0.26249
     0.39479
     0.27719
     0.20369
     0.26249
     0.32129
     0.29189
     0.30659
     0.27719
     0.30659
     0.32129
     0.43889
     0.33599
     0.32129
     0.29189
     0.27719
     0.32129
     0.39479
     0.36539
     0.27719
     0.24779
     0.33599
     0.30659
     0.32129
     0.29189
     0.24779
     0.24779
     0.38009
     0.30659
     0.27719
     0.27719
     0.27719
     0.24779
     0.24779
     0.38009
     0.29189
     0.27719
     0.27719
     0.27719
     0.32129
     0.21839
     0.18899
     0.33599
     0.32129
     0.26249
     0.17429
     0.21839
     0.23309
     0.21839
     0.24779
     0.26249
     0.14489
     0.14489
     0.26249
     0.18899
     0.24779
     0.13019
     0.15959
     0.23309
     0.21839
     0.35069
     0.21839
     0.17429
     0.18899
     0.23309
     0.21839
     0.36539
     0.23309
     0.08609
     0.21839
     0.33599
     0.35069
     0.21839
     0.15959
     0.15959
     0.21839
     0.24779
     0.29189
     0.21839
     0.14489
     0.14489
     0.15959
     0.32129
     0.32129
     0.17429
     0.14489
     0.18899
     0.32129
     0.23309
     0.30659
     0.29189
     0.30659
     0.46829
     0.58589
     0.68879
     0.74759
     0.96809
     1.07099
     1.42379
     1.60019
     1.67369
     1.83539
     2.17349
     2.33519
     2.61449
     2.71738
     2.71738
     2.77618
     2.83498
     2.86438
     2.74678
     2.58508
     2.55569
     2.42339
     2.37929
     2.46749
     2.20289
     1.92359
     1.52669
     1.30619
     0.98279
     0.43889
    -0.04621
    -0.56071
    -0.82531
    -1.14870
    -1.73670
    -2.16300
    -2.57460
    -2.83920
    -3.35370
    -3.63300
    -3.80940
    -4.04460
    -3.78000
    -3.51540
    -3.41250
    -3.50070
    -3.20670
    -2.79510
    -2.42760
    -1.91310
    -1.61910
    -1.25160
    -0.97230
    -0.81061
    -0.66361
    -0.31081
    -0.22261
    -0.23731
    -0.35491
    -0.45781
    -0.32551
    -0.32551
    -0.50191
    -0.64891
    -0.75181
    -0.79591
    -0.91350
    -1.01640
    -1.20750
    -1.32510
    -1.73670
    -1.57500
    -1.26630
    -1.17810
    -1.35450
    -1.44270
    -1.41330
    -1.44270
    -1.29570
    -1.22220
    -1.08990
    -0.97230
    -0.69301
    -0.45781
    -0.36961
    -0.28141
    -0.22261
    -0.06091
     0.17429
     0.26249
     0.26249
     0.27719
     0.32129
     0.39479
     0.40949
     0.55649
     0.49769
     0.42419
     0.52709
     0.60059
     0.55649
     0.55649
     0.49769
     0.40949
     0.54179
     0.54179
     0.58589
     0.49769
     0.49769
     0.46829
     0.52709
     0.45359
     0.45359
     0.45359
     0.39479
     0.48299
     0.38009
     0.38009
     0.32129
     0.27719
     0.26249
     0.30659
     0.23309
     0.18899
     0.15959
     0.20369
     0.18899
     0.11549
     0.11549
     0.11549
     0.11549
     0.17429
     0.21839
     0.18899
     0.15959
     0.11549
     0.14489
     0.30659
     0.29189
     0.20369
     0.17429
     0.23309
     0.32129
     0.27719
     0.23309
     0.24779
     0.13019
     0.17429
     0.23309
     0.26249
     0.08609
    -0.01681
     0.02729
     0.13019
     0.18899
     0.05669
    -0.04621
    -0.10501
    -0.11971
    -0.06091
    -0.07561
    -0.07561
    -0.19321
    -0.22261
    -0.09031
    -0.06091
    -0.06091
    -0.19321
    -0.34021
    -0.20791
    -0.06091
    -0.22261
    -0.14911
    -0.13441
    -0.25201
    -0.23731
    -0.19321
    -0.16381
    -0.17851
    -0.26671
    -0.25201
    -0.25201
    -0.16381
    -0.20791
    -0.29611
    -0.31081
    -0.26671
    -0.29611
    -0.22261
    -0.16381
    -0.25201
    -0.31081
    -0.34021
    -0.34021
    -0.29611
    -0.31081
    -0.28141
    -0.29611
    -0.34021
    -0.29611
    -0.31081
    -0.32551
    -0.20791
    -0.16381
    -0.14911
    -0.20791
    -0.06091
     0.01259
     0.10079
     0.23309
     0.46829
     0.65939
     0.95339
     1.12979
     1.29149
     1.49729
     1.76189
     2.04119
     2.49689
     2.80558
     2.87908
     2.93788
     2.98198
     2.99668
     2.76148
     2.54099
     2.57038
     2.39399
     2.18819
     1.89419
     1.71779
     1.51199
     0.89459
     0.21839
    -0.11971
    -0.34021
    -0.82531
    -1.14870
    -1.67790
    -2.10420
    -2.35410
    -2.57460
    -2.80980
    -3.17730
    -3.20670
    -3.26550
    -3.44190
    -3.41250
    -3.23610
    -3.17730
    -3.11850
    -2.82450
    -2.57460
    -2.26590
    -1.94250
    -1.57500
    -1.29570
    -0.94290
    -0.63421
    -0.38431
    -0.17851
    -0.16381
    -0.00211
     0.17429
     0.21839
     0.17429
     0.14489
     0.08609
     0.08609
    -0.01681
    -0.00211
    -0.04621
    -0.13441
    -0.17851
    -0.25201
    -0.20791
    -0.20791
    -0.20791
    -0.31081
    -0.31081
    -0.25201
    -0.19321
    -0.25201
    -0.10501
    -0.09031
    -0.14911
     0.01259
    -0.01681
     0.07139
     0.07139
     0.26249
     0.14489
     0.35069
     0.43889
     0.48299
     0.51239
     0.51239
     0.62999
     0.51239
     0.64469
     0.68879
     0.67409
     0.67409
     0.67409
     0.67409
     0.73289
     0.68879
     0.65939
     0.60059
     0.60059
     0.54179
     0.55649
     0.54179
     0.54179
     0.45359
     0.43889
     0.54179
     0.48299
     0.45359
     0.48299
     0.33599
     0.38009
     0.32129
     0.35069
     0.42419
     0.43889
     0.35069
     0.30659
     0.30659
     0.39479
     0.36539
     0.27719
     0.33599
     0.30659
     0.32129
     0.32129
     0.42419
     0.24779
     0.20369
     0.23309
     0.29189
     0.42419
     0.36539
     0.18899
     0.15959
     0.23309
     0.27719
     0.14489
     0.26249
     0.23309
     0.14489
     0.20369
     0.33599
     0.24779
     0.20369
     0.14489
     0.17429
     0.21839
     0.26249
     0.27719
     0.23309
     0.24779
     0.27719
     0.24779
     0.32129
     0.36539
     0.21839
     0.15959
     0.24779
     0.21839
     0.21839
     0.17429
     0.11549
     0.14489
     0.18899
     0.11549
     0.08609
    -0.00211
    -0.06091
    -0.06091
    -0.06091
    -0.01681
    -0.20791
    -0.20791
    -0.16381
    -0.19321
    -0.29611
    -0.26671
    -0.32551
    -0.31081
    -0.29611
    -0.32551
    -0.36961
    -0.41371
    -0.39901
    -0.39901
    -0.41371
    -0.34021
    -0.29611
    -0.25201
    -0.19321
    -0.09031
    -0.13441
    -0.01681
     0.02729
     0.23309
     0.36539
     0.46829
     0.62999
     0.85049
     1.07099
     1.42379
     1.62959
     1.77659
     1.80599
     1.83539
     1.87949
     1.80599
     1.82069
     1.61489
     1.65899
     1.48259
     1.23269
     0.99749
     0.79169
     0.51239
     0.23309
    -0.14911
    -0.41371
    -0.56071
    -0.63421
    -0.94290
    -1.31040
    -1.47210
    -1.41330
    -1.45740
    -1.48680
    -1.67790
    -1.63380
    -1.57500
    -1.56030
    -1.60440
    -1.66320
    -1.78080
    -1.82490
    -1.58970
    -1.41330
    -1.41330
    -1.31040
    -1.31040
    -1.16340
    -1.07520
    -0.91350
    -0.86941
    -0.78121
    -0.61951
    -0.48721
    -0.28141
    -0.23731
    -0.25201
    -0.29611
    -0.22261
    -0.00211
    -0.03151
    -0.03151
    -0.04621
    -0.06091
    -0.09031
    -0.04621
    -0.16381
    -0.09031
    -0.11971
    -0.19321
    -0.11971
    -0.14911
    -0.25201
    -0.19321
    -0.31081
    -0.13441
    -0.19321
    -0.19321
    -0.20791
    -0.20791
    -0.14911
    -0.20791
    -0.19321
    -0.19321
    -0.16381
    -0.06091
    -0.04621
    -0.10501
     0.01259
     0.08609
    -0.00211
     0.08609
     0.18899
     0.13019
     0.10079
     0.11549
     0.18899
     0.24779
     0.21839
     0.11549
     0.23309
     0.36539
     0.35069
     0.27719
     0.23309
     0.15959
     0.20369
     0.20369
     0.35069
     0.33599
     0.21839
     0.23309
     0.32129
     0.42419
     0.33599
     0.36539
     0.21839
     0.30659
     0.36539
     0.42419
     0.43889
     0.38009
     0.30659
     0.29189
     0.49769
     0.43889
     0.39479
     0.32129
     0.36539
     0.38009
     0.45359
     0.33599
     0.43889
     0.32129
     0.32129
     0.42419
     0.43889
     0.43889
     0.39479
     0.23309
     0.33599
     0.42419
     0.40949
     0.26249
     0.36539
     0.35069
     0.36539
     0.33599
     0.32129
     0.33599
     0.32129
     0.36539
     0.29189
     0.27719
     0.21839
     0.17429
     0.20369
     0.32129
     0.23309
     0.18899
     0.15959
     0.20369
     0.11549
     0.11549
     0.04199
     0.08609
     0.08609
     0.05669
     0.05669
     0.02729
    -0.00211
    -0.01681
    -0.03151
     0.11549
     0.02729
    -0.04621
    -0.04621
    -0.04621
     0.04199
     0.05669
    -0.00211
     0.02729
     0.08609
     0.20369
     0.21839
     0.24779
     0.24779
     0.29189
     0.35069
     0.54179
     0.70349
     0.62999
     0.67409
     0.83579
     1.01219
     1.17389
     1.17389
     1.24739
     1.30619
     1.48259
     1.85009
     2.29109
     2.68798
     3.07018
     3.34948
     3.52588
     3.64348
     3.54058
     3.43768
     3.27598
     3.18778
     2.96728
     2.74678
     2.64388
     2.26169
     1.61489
     1.08569
     0.42419
    -0.04621
    -0.42841
    -1.16340
    -1.75140
    -1.91310
    -2.19240
    -2.48640
    -2.82450
    -3.07440
    -3.36840
    -3.58890
    -3.79470
    -3.58890
    -3.29490
    -3.19200
    -3.26550
    -3.51540
    -3.60360
    -3.70650
    -3.83880
    -3.54480
    -3.38310
    -3.08910
    -3.03030
    -2.73630
    -2.55990
    -2.28060
    -2.08950
    -1.94250
    -1.72200
    -1.53090
    -1.31040
    -1.19280
    -1.01640
    -0.85471
    -0.81061
    -0.69301
    -0.63421
    -0.54601
    -0.56071
    -0.56071
    -0.53131
    -0.61951
    -0.51661
    -0.66361
    -0.63421
    -0.60481
    -0.66361
    -0.64891
    -0.59011
    -0.57541
    -0.64891
    -0.60481
    -0.44311
    -0.44311
    -0.41371
    -0.45781
    -0.35491
    -0.29611
    -0.16381
    -0.22261
    -0.22261
    -0.23731
    -0.23731
    -0.11971
    -0.10501
    -0.07561
    -0.11971
    -0.25201
    -0.11971
    -0.06091
    -0.07561
    -0.10501
    -0.17851
    -0.23731
    -0.22261
    -0.19321
    -0.14911
    -0.07561
    -0.16381
    -0.16381
    -0.07561
    -0.00211
    -0.04621
    -0.17851
    -0.06091
     0.02729
     0.04199
     0.08609
     0.14489
     0.11549
     0.08609
     0.15959
     0.27719
     0.29189
     0.27719
     0.26249
     0.21839
     0.23309
     0.23309
     0.14489
     0.18899
     0.20369
     0.18899
     0.23309
     0.20369
     0.18899
     0.07139
     0.04199
     0.07139
     0.14489
     0.20369
     0.14489
     0.21839
     0.15959
     0.20369
     0.24779
     0.24779
     0.32129
     0.33599
     0.33599
     0.27719
     0.29189
     0.24779
     0.35069
     0.32129
     0.29189
     0.21839
     0.26249
     0.24779
     0.24779
     0.17429
     0.02729
    -0.07561
    -0.00211
     0.04199
     0.01259
    -0.04621
    -0.11971
    -0.11971
    -0.09031
    -0.10501
    -0.11971
    -0.11971
    -0.11971
    -0.19321
    -0.20791
    -0.13441
    -0.10501
    -0.23731
    -0.28141
    -0.09031
    -0.03151
    -0.06091
    -0.04621
    -0.09031
    -0.19321
    -0.09031
     0.04199
     0.13019
     0.17429
     0.10079
     0.08609
     0.29189
     0.38009
     0.40949
     0.45359
     0.55649
     0.60059
     0.80639
     1.01219
     1.08569
     1.07099
     0.93869
     1.14449
     1.42379
     1.52669
     1.62959
     1.30619
     1.15919
     1.01219
     0.89459
     0.57119
     0.68879
     0.61529
     0.35069
     0.02729
    -0.06091
    -0.20791
    -0.45781
    -0.44311
    -0.54601
    -0.60481
    -0.72241
    -0.59011
    -0.50191
    -0.36961
    -0.39901
    -0.35491
    -0.32551
    -0.45781
    -0.59011
    -0.53131
    -0.51661
    -0.48721
    -0.61951
    -0.61951
    -0.69301
    -0.67831
    -0.76651
    -0.97230
    -1.03110
    -0.89880
    -0.78121
    -0.66361
    -0.53131
    -0.38431
    -0.39901
    -0.28141
    -0.26671
    -0.14911
    -0.06091
    -0.04621
    -0.00211
     0.07139
     0.04199
     0.04199
    -0.00211
    -0.06091
    -0.03151
    -0.11971
    -0.17851
    -0.16381
    -0.19321
    -0.16381
    -0.10501
    -0.16381
    -0.25201
    -0.16381
    -0.17851
    -0.11971
    -0.01681
    -0.06091
    -0.04621
    -0.04621
     0.04199
     0.10079
     0.07139
     0.14489
     0.08609
     0.08609
     0.21839
     0.21839
     0.30659
     0.21839
     0.21839
     0.29189
     0.38009
     0.46829
     0.52709
     0.40949
     0.39479
     0.45359
     0.43889
     0.55649
     0.58589
     0.51239
     0.49769
     0.60059
     0.65939
     0.60059
     0.55649
     0.51239
     0.60059
     0.52709
     0.55649
     0.49769
     0.45359
     0.48299
     0.40949
     0.49769
     0.54179
     0.40949
     0.43889
     0.36539
     0.42419
     0.35069
     0.33599
     0.27719
     0.35069
     0.30659
     0.30659
     0.33599
     0.32129
     0.29189
     0.18899
     0.23309
     0.29189
     0.26249
     0.20369
     0.18899
     0.18899
     0.17429
     0.18899
     0.08609
     0.20369
     0.17429
     0.11549
     0.02729
    -0.00211
     0.04199
    -0.03151
    -0.10501
    -0.01681
    -0.01681
    -0.03151
    -0.06091
    -0.09031
    -0.10501
    -0.23731
    -0.28141
    -0.25201
    -0.23731
    -0.17851
    -0.16381
    -0.29611
    -0.19321
    -0.17851
    -0.17851
    -0.09031
    -0.11971
    -0.16381
    -0.16381
    -0.07561
     0.01259
     0.05669
    -0.00211
     0.10079
     0.21839
     0.26249
     0.40949
     0.33599
     0.27719
     0.38009
     0.35069
     0.51239
     0.71819
     0.74759
     0.85049
     0.92399
     1.11509
     1.24739
     1.21799
     1.08569
     1.04159
     1.04159
     0.98279
     0.86519
     0.80639
     0.60059
     0.35069
     0.13019
     0.08609
    -0.06091
    -0.31081
    -0.61951
    -0.88411
    -1.17810
    -1.20750
    -1.29570
    -1.33980
    -1.26630
    -1.17810
    -1.01640
    -0.98700
    -1.00170
    -0.82531
    -0.84001
    -0.57541
    -0.41371
    -0.47251
    -0.31081
    -0.19321
    -0.20791
    -0.06091
    -0.06091
    -0.03151
    -0.09031
    -0.09031
    -0.11971
    -0.11971
    -0.25201
    -0.26671
    -0.36961
    -0.28141
    -0.17851
    -0.29611
    -0.31081
    -0.28141
    -0.26671
    -0.26671
    -0.31081
    -0.26671
    -0.28141
    -0.13441
    -0.04621
    -0.06091
    -0.11971
    -0.14911
    -0.06091
    -0.04621
     0.10079
     0.04199
    -0.04621
    -0.07561
     0.07139
     0.13019
     0.15959
     0.15959
     0.14489
     0.24779
     0.29189
     0.40949
     0.35069
     0.30659
     0.26249
     0.27719
     0.43889
     0.39479
     0.39479
     0.29189
     0.30659
     0.38009
     0.38009
     0.26249
     0.17429
     0.08609
     0.04199
     0.08609
     0.08609
     0.02729
    -0.01681
    -0.14911
     0.01259
     0.11549
     0.11549
     0.01259
    -0.01681
     0.01259
     0.08609
     0.14489
     0.14489
     0.10079
     0.15959
     0.29189
     0.27719
     0.43889
     0.32129
     0.24779
     0.36539
     0.48299
     0.45359
     0.39479
     0.43889
     0.46829
     0.45359
     0.48299
     0.54179
     0.49769
     0.52709
     0.54179
     0.45359
     0.42419
     0.39479
     0.39479
     0.36539
     0.48299
     0.42419
     0.32129
     0.33599
     0.32129
     0.26249
     0.27719
     0.14489
     0.15959
     0.04199
     0.13019
     0.13019
     0.08609
    -0.06091
    -0.09031
    -0.11971
     0.01259
    -0.00211
    -0.11971
    -0.19321
    -0.23731
    -0.23731
    -0.14911
    -0.26671
    -0.28141
    -0.28141
    -0.25201
    -0.17851
    -0.22261
    -0.28141
    -0.34021
    -0.51661
    -0.31081
    -0.17851
    -0.19321
    -0.25201
    -0.36961
    -0.29611
    -0.23731
    -0.14911
    -0.17851
    -0.11971
    -0.09031
     0.02729
     0.02729
     0.14489
     0.23309
     0.05669
     0.15959
     0.38009
     0.46829
     0.40949
     0.42419
     0.39479
     0.45359
     0.48299
     0.52709
     0.60059
     0.61529
     0.55649
     0.49769
     0.54179
     0.39479
     0.33599
     0.21839
     0.27719
     0.48299
     0.27719
     0.32129
     0.36539
     0.30659
     0.54179
     0.67409
     1.08569
     1.79129
     2.45279
     3.23188
     3.49648
     3.79048
     3.40828
     3.02608
     2.92318
     2.62918
     2.18819
     1.85009
     1.65899
     1.40909
     0.68879
     0.04199
    -0.95760
    -1.83960
    -2.83920
    -3.66240
    -4.14750
    -4.55909
    -4.75019
    -4.94129
    -4.73549
    -4.36800
    -4.08870
    -3.85350
    -3.58890
    -3.23610
    -2.91270
    -2.51580
    -2.16300
    -1.82490
    -1.61910
    -1.25160
    -0.82531
    -0.51661
    -0.35491
    -0.34021
    -0.22261
    -0.09031
     0.07139
     0.08609
     0.08609
     0.11549
     0.13019
     0.15959
     0.18899
     0.05669
     0.04199
    -0.07561
    -0.06091
    -0.04621
    -0.11971
    -0.20791
    -0.32551
    -0.20791
    -0.22261
    -0.25201
    -0.28141
    -0.25201
    -0.34021
    -0.36961
    -0.34021
    -0.29611
    -0.14911
    -0.19321
    -0.23731
    -0.16381
    -0.03151
    -0.00211
    -0.03151
     0.11549
     0.17429
     0.17429
     0.17429
     0.30659
     0.33599
     0.26249
     0.27719
     0.30659
     0.39479
     0.35069
     0.32129
     0.26249
     0.24779
     0.27719
     0.08609
     0.11549
     0.17429
     0.10079
     0.15959
     0.10079
     0.08609
     0.07139
    -0.03151
    -0.01681
    -0.04621
    -0.00211
    -0.07561
    -0.14911
    -0.17851
    -0.22261
    -0.28141
    -0.29611
    -0.25201
    -0.34021
    -0.41371
    -0.47251
    -0.47251
    -0.47251
    -0.54601
    -0.47251
    -0.48721
    -0.47251
    -0.44311
    -0.42841
    -0.47251
    -0.39901
    -0.42841
    -0.51661
    -0.36961
    -0.34021
    -0.34021
    -0.34021
    -0.35491
    -0.38431
    -0.41371
    -0.28141
    -0.32551
    -0.28141
    -0.29611
    -0.31081
    -0.26671
    -0.29611
    -0.28141
    -0.38431
    -0.31081
    -0.28141
    -0.31081
    -0.22261
    -0.25201
    -0.35491
    -0.36961
    -0.42841
    -0.38431
    -0.31081
    -0.38431
    -0.42841
    -0.48721
    -0.42841
    -0.36961
    -0.44311
    -0.45781
    -0.42841
    -0.47251
    -0.48721
    -0.39901
    -0.39901
    -0.42841
    -0.41371
    -0.48721
    -0.36961
    -0.25201
    -0.29611
    -0.35491
    -0.38431
    -0.32551
    -0.36961
    -0.31081
    -0.28141
    -0.32551
    -0.38431
    -0.29611
    -0.25201
    -0.17851
    -0.32551
    -0.34021
    -0.29611
    -0.25201
    -0.23731
    -0.20791
    -0.23731
    -0.20791
    -0.19321
    -0.19321
    -0.09031
    -0.09031
    -0.09031
    -0.06091
     0.02729
    -0.10501
    -0.06091
    -0.17851
    -0.04621
     0.01259
     0.05669
     0.01259
    -0.04621
     0.07139
     0.05669
    -0.00211
     0.08609
     0.11549
     0.04199
     0.02729
     0.13019
     0.17429
     0.10079
     0.05669
     0.08609
     0.21839
     0.21839
     0.24779
     0.23309
     0.23309
     0.33599
     0.36539
     0.49769
     0.76229
     0.90929
     1.04159
     1.26209
     1.68839
     2.15879
     2.67328
     3.07018
     3.33478
     3.54058
     3.70228
     3.87868
     4.04038
     4.12858
     4.17268
     3.80518
     3.23188
     2.67328
     2.02649
     1.45319
     0.89459
     0.30659
    -0.38431
    -1.20750
    -1.98660
    -2.57460
    -2.97150
    -3.35370
    -3.60360
    -3.70650
    -3.75060
    -3.67710
    -3.41250
    -3.17730
    -3.04500
    -2.66280
    -2.04540
    -1.51620
    -1.08990
    -0.86941
    -0.64891
    -0.39901
    -0.11971
     0.17429
     0.33599
     0.48299
     0.60059
     0.58589
     0.64469
     0.76229
     0.67409
     0.62999
     0.54179
     0.51239
     0.43889
     0.38009
     0.14489
     0.13019
     0.10079
     0.08609
    -0.01681
    -0.09031
    -0.16381
    -0.16381
    -0.38431
    -0.17851
    -0.11971
    -0.26671
    -0.23731
    -0.16381
    -0.13441
    -0.17851
    -0.17851
    -0.10501
    -0.07561
     0.01259
     0.02729
    -0.01681
     0.04199
     0.07139
     0.02729
     0.23309
     0.26249
     0.21839
     0.23309
     0.20369
     0.43889
     0.43889
     0.36539
     0.38009
     0.43889
     0.51239
     0.60059
     0.60059
     0.61529
     0.61529
     0.73289
     0.80639
     0.90929
     0.86519
     0.85049
     0.90929
     0.98279
     1.08569
     1.01219
     0.99749
     1.02689
     1.10039
     1.17389
     1.14449
     1.11509
     1.05629
     0.95339
     0.99749
     1.07099
     0.99749
     0.90929
     0.87989
     0.86519
     0.96809
     0.89459
     0.82109
     0.67409
     0.76229
     0.76229
     0.74759
     0.74759
     0.68879
     0.58589
     0.55649
     0.65939
     0.68879
     0.46829
     0.49769
     0.38009
     0.43889
     0.32129
     0.29189
     0.20369
     0.13019
     0.11549
     0.08609
     0.04199
     0.01259
     0.01259
    -0.11971
    -0.09031
    -0.07561
    -0.07561
    -0.19321
    -0.17851
    -0.16381
    -0.09031
    -0.17851
    -0.20791
    -0.16381
    -0.14911
    -0.11971
    -0.11971
    -0.11971
    -0.19321
    -0.19321
    -0.20791
    -0.04621
    -0.11971
    -0.20791
    -0.14911
    -0.14911
    -0.14911
    -0.16381
    -0.22261
    -0.22261
    -0.19321
    -0.20791
    -0.09031
    -0.16381
    -0.19321
    -0.20791
    -0.14911
    -0.00211
    -0.09031
    -0.13441
    -0.17851
    -0.13441
    -0.03151
     0.01259
     0.05669
     0.17429
     0.21839
     0.29189
     0.39479
     0.54179
     0.62999
     0.73289
     0.86519
     1.23269
     1.48259
     1.51199
     1.70309
     1.93829
     2.15879
     2.09999
     1.83539
     1.60019
     1.48259
     1.61489
     1.33559
     1.07099
     0.65939
     0.32129
    -0.17851
    -0.29611
    -0.51661
    -0.89880
    -1.19280
    -1.51620
    -1.69260
    -1.82490
    -1.89840
    -1.88370
    -1.83960
    -1.81020
    -1.69260
    -1.54560
    -1.39860
    -1.22220
    -1.20750
    -1.08990
    -0.97230
    -1.00170
    -0.91350
    -0.82531
    -0.82531
    -0.76651
    -0.79591
    -0.69301
    -0.78121
    -0.78121
    -0.69301
    -0.64891
    -0.69301
    -0.56071
    -0.73711
    -0.73711
    -0.54601
    -0.48721
    -0.45781
    -0.47251
    -0.45781
    -0.36961
    -0.28141
    -0.31081
    -0.34021
    -0.28141
    -0.26671
    -0.23731
    -0.26671
    -0.23731
    -0.25201
    -0.31081
    -0.20791
    -0.17851
    -0.25201
    -0.26671
    -0.23731
    -0.22261
    -0.20791
    -0.26671
    -0.23731
    -0.20791
    -0.17851
    -0.16381
    -0.13441
    -0.11971
    -0.07561
    -0.17851
    -0.11971
    -0.10501
     0.04199
    -0.00211
     0.04199
     0.04199
     0.15959
     0.11549
     0.24779
     0.27719
     0.27719
     0.30659
     0.40949
     0.48299
     0.55649
     0.51239
     0.51239
     0.64469
     0.67409
     0.74759
     0.77699
     0.68879
     0.68879
     0.71819
     0.71819
     0.74759
     0.67409
     0.60059
     0.57119
     0.62999
     0.58589
     0.51239
     0.38009
     0.46829
     0.43889
     0.36539
     0.33599
     0.36539
     0.23309
     0.30659
     0.24779
     0.27719
     0.27719
     0.23309
     0.24779
     0.20369
     0.24779
     0.14489
     0.05669
     0.17429
     0.14489
     0.17429
     0.13019
     0.11549
     0.08609
     0.04199
     0.01259
    -0.00211
     0.13019
    -0.03151
    -0.03151
    -0.07561
     0.01259
    -0.04621
    -0.17851
    -0.06091
    -0.06091
    -0.06091
    -0.06091
    -0.10501
    -0.14911
    -0.17851
    -0.19321
    -0.11971
    -0.11971
    -0.10501
    -0.10501
    -0.09031
    -0.14911
    -0.06091
    -0.13441
    -0.19321
    -0.03151
    -0.04621
    -0.04621
     0.02729
    -0.04621
    -0.00211
     0.08609
     0.14489
     0.30659
     0.43889
     0.45359
     0.54179
     0.76229
     1.04159
     1.24739
     1.51199
     1.86479
     2.08529
     2.39399
     2.59978
     2.43809
     2.07059
     1.73249
     1.54139
     1.35029
     1.49729
     1.33559
     1.02689
     0.85049
     0.45359
     0.11549
    -0.04621
    -0.23731
    -0.70771
    -0.95760
    -1.11930
    -1.20750
    -1.03110
    -0.98700
    -0.95760
    -0.63421
    -0.20791
    -0.06091
    -0.26671
    -0.36961
    -0.35491
    -0.39901
    -0.47251
    -0.44311
    -0.38431
    -0.47251
    -0.41371
    -0.41371
    -0.29611
    -0.42841
    -0.44311
    -0.60481
    -0.56071
    -0.59011
    -0.64891
    -0.63421
    -0.57541
    -0.53131
    -0.31081
    -0.14911
     0.05669
     0.17429
     0.18899
     0.23309
     0.15959
     0.14489
     0.15959
     0.21839
     0.33599
     0.45359
     0.40949
     0.20369
     0.21839
     0.24779
     0.20369
    -0.06091
    -0.06091
    -0.09031
    -0.25201
    -0.23731
    -0.20791
    -0.22261
    -0.29611
    -0.39901
    -0.35491
    -0.42841
    -0.50191
    -0.61951
    -0.79591
    -0.72241
    -0.75181
    -0.85471
    -0.85471
    -0.86941
    -0.95760
    -0.94290
    -0.92820
    -1.13400
    -1.07520
    -1.01640
    -1.06050
    -1.04580
    -0.89880
    -0.85471
    -0.98700
    -1.16340
    -1.17810
    -1.14870
    -1.44270
    -1.57500
    -1.25160
    -1.16340
    -0.95760
    -0.92820
    -1.01640
    -1.06050
    -1.14870
    -0.97230
    -0.76651
    -0.53131
    -0.45781
    -0.32551
    -0.26671
    -0.06091
     0.01259
     0.20369
     0.18899
     0.08609
     0.11549
     0.20369
     0.21839
     0.11549
     0.08609
     0.07139
     0.11549
     0.05669
    -0.03151
     0.02729
     0.02729
     0.05669
    -0.01681
     0.04199
     0.08609
    -0.00211
    -0.00211
     0.02729
     0.05669
    -0.07561
    -0.10501
    -0.09031
    -0.07561
    -0.11971
    -0.11971
    -0.26671
    -0.28141
    -0.28141
    -0.41371
    -0.38431
    -0.34021
    -0.51661
    -0.53131
    -0.51661
    -0.48721
    -0.48721
    -0.59011
    -0.60481
    -0.50191
    -0.45781
    -0.50191
    -0.42841
    -0.56071
    -0.47251
    -0.50191
    -0.45781
    -0.29611
    -0.35491
    -0.39901
    -0.41371
    -0.28141
    -0.28141
    -0.31081
    -0.28141
    -0.31081
    -0.23731
    -0.10501
    -0.14911
    -0.16381
    -0.17851
    -0.13441
    -0.11971
     0.04199
     0.10079
     0.11549
     0.23309
     0.33599
     0.49769
     0.60059
     0.79169
     0.93869
     1.32089
     1.65899
     1.92359
     2.08529
     2.29109
     2.32049
     2.34989
     2.61449
     2.37929
     1.80599
     1.39439
     1.42379
     1.49729
     1.48259
     0.95339
     0.54179
     0.14489
    -0.25201
    -0.84001
    -1.07520
    -1.25160
    -1.42800
    -1.48680
    -1.38390
    -0.97230
    -0.76651
    -0.60481
    -0.66361
    -0.51661
    -0.32551
    -0.22261
    -0.25201
    -0.00211
     0.27719
     0.46829
     0.60059
     0.64469
     0.68879
     0.51239
     0.43889
     0.49769
     0.40949
     0.20369
     0.14489
     0.04199
    -0.04621
    -0.29611
    -0.59011
    -0.73711
    -0.70771
    -0.66361
    -0.91350
    -1.13400
    -1.32510
    -1.45740
    -1.56030
    -1.51620
    -1.54560
    -1.67790
    -1.56030
    -1.41330
    -1.28100
    -1.17810
    -1.10460
    -1.10460
    -0.94290
    -0.76651
    -0.61951
    -0.51661
    -0.35491
    -0.34021
    -0.23731
    -0.07561
    -0.04621
     0.08609
     0.07139
     0.10079
     0.08609
     0.21839
     0.13019
     0.17429
     0.14489
     0.17429
     0.24779
     0.23309
     0.15959
     0.08609
    -0.03151
     0.01259
     0.13019
     0.01259
    -0.04621
    -0.16381
    -0.06091
     0.01259
     0.02729
    -0.01681
    -0.09031
    -0.04621
     0.10079
    -0.00211
     0.11549
     0.02729
     0.07139
    -0.04621
     0.18899
     0.29189
     0.11549
     0.08609
     0.11549
     0.15959
     0.18899
     0.11549
     0.08609
     0.04199
     0.14489
     0.20369
     0.11549
     0.13019
     0.11549
     0.02729
     0.11549
     0.27719
     0.14489
     0.08609
     0.10079
     0.17429
     0.17429
     0.15959
     0.14489
     0.17429
     0.13019
     0.14489
     0.21839
     0.18899
     0.11549
     0.07139
     0.08609
     0.20369
     0.20369
     0.14489
     0.07139
     0.15959
     0.07139
     0.05669
     0.08609
     0.05669
     0.07139
     0.02729
     0.02729
     0.05669
    -0.00211
    -0.04621
    -0.09031
     0.10079
     0.07139
     0.02729
    -0.01681
    -0.01681
     0.04199
     0.07139
     0.08609
    -0.03151
    -0.00211
    -0.03151
     0.01259
     0.07139
     0.02729
    -0.01681
    -0.11971
    -0.07561
     0.07139
     0.14489
     0.05669
     0.07139
     0.10079
     0.20369
     0.33599
     0.43889
     0.55649
     0.71819
     0.87989
     1.14449
     1.43849
     1.55609
     1.61489
     1.76189
     1.86479
     1.80599
     1.83539
     1.67369
     1.37969
     1.11509
     1.12979
     0.83579
     0.74759
     0.43889
     0.20369
     0.02729
    -0.23731
    -0.56071
    -0.85471
    -0.86941
    -0.89880
    -0.97230
    -0.92820
    -0.79591
    -0.72241
    -0.79591
    -0.72241
    -0.42841
    -0.39901
    -0.41371
    -0.31081
    -0.25201
    -0.25201
    -0.16381
    -0.25201
    -0.31081
    -0.09031
     0.01259
    -0.03151
    -0.00211
    -0.06091
    -0.00211
    -0.04621
    -0.11971
    -0.06091
    -0.03151
    -0.04621
    -0.07561
    -0.06091
    -0.07561
    -0.17851
    -0.23731
    -0.09031
    -0.04621
    -0.11971
    -0.13441
    -0.25201
    -0.22261
    -0.20791
    -0.09031
    -0.01681
    -0.00211
     0.02729
     0.05669
     0.10079
     0.11549
     0.11549
    -0.07561
     0.07139
     0.14489
     0.18899
     0.17429
     0.14489
     0.10079
     0.10079
     0.20369
     0.23309
     0.35069
     0.29189
     0.27719
     0.27719
     0.42419
     0.39479
     0.40949
     0.40949
     0.57119
     0.61529
     0.55649
     0.65939
     0.55649
     0.60059
     0.43889
     0.57119
     0.55649
     0.51239
     0.42419
     0.45359
     0.48299
     0.43889
     0.40949
     0.24779
     0.29189
     0.30659
     0.26249
     0.18899
     0.15959
     0.13019
     0.13019
     0.05669
     0.11549
     0.11549
     0.05669
    -0.04621
    -0.06091
    -0.03151
    -0.04621
    -0.28141
    -0.20791
    -0.19321
    -0.31081
    -0.25201
    -0.25201
    -0.34021
    -0.44311
    -0.39901
    -0.41371
    -0.38431
    -0.39901
    -0.36961
    -0.42841
    -0.34021
    -0.31081
    -0.36961
    -0.25201
    -0.23731
    -0.23731
    -0.14911
    -0.11971
    -0.13441
    -0.19321
    -0.16381
    -0.16381
    -0.09031
    -0.11971
    -0.09031
    -0.13441
    -0.14911
    -0.14911
    -0.19321
    -0.23731
    -0.19321
    -0.16381
    -0.22261
    -0.17851
    -0.19321
    -0.29611
    -0.20791
    -0.29611
    -0.25201
    -0.11971
    -0.16381
    -0.26671
    -0.26671
    -0.19321
    -0.22261
    -0.31081
    -0.19321
    -0.14911
    -0.16381
    -0.22261
    -0.11971
    -0.11971
    -0.14911
    -0.19321
    -0.10501
    -0.04621
    -0.01681
    -0.00211
     0.02729
     0.20369
     0.36539
     0.33599
     0.55649
     0.58589
     0.65939
     0.86519
     1.18859
     1.52669
     1.80599
     2.08529
     2.20289
     2.40869
     2.45279
     2.32049
     2.23229
     2.02649
     1.82069
     1.85009
     1.83539
     1.65899
     1.15919
     0.70349
     0.40949
     0.04199
    -0.41371
    -0.76651
    -1.03110
    -1.11930
    -1.20750
    -1.31040
    -1.44270
    -1.47210
    -1.50150
    -1.42800
    -1.33980
    -1.17810
    -1.01640
    -1.04580
    -0.86941
    -0.66361
    -0.64891
    -0.64891
    -0.61951
    -0.54601
    -0.38431
    -0.32551
    -0.39901
    -0.42841
    -0.29611
    -0.34021
    -0.35491
    -0.29611
    -0.25201
    -0.31081
    -0.23731
    -0.23731
    -0.11971
    -0.22261
    -0.23731
    -0.17851
    -0.09031
     0.01259
    -0.04621
    -0.10501
    -0.14911
    -0.03151
    -0.07561
     0.05669
    -0.00211
    -0.00211
    -0.03151
    -0.00211
     0.08609
     0.08609
    -0.00211
     0.02729
     0.11549
     0.14489
     0.26249
     0.13019
     0.14489
     0.18899
     0.33599
     0.38009
     0.54179
     0.48299
     0.51239
     0.54179
     0.68879
     0.71819
     0.65939
     0.65939
     0.71819
     0.77699
     0.79169
     0.76229
     0.74759
     0.64469
     0.60059
     0.48299
     0.60059
     0.51239
     0.33599
     0.24779
     0.27719
     0.18899
     0.05669
     0.04199
    -0.10501
    -0.10501
    -0.07561
    -0.16381
    -0.29611
    -0.35491
    -0.39901
    -0.44311
    -0.39901
    -0.35491
    -0.42841
    -0.51661
    -0.44311
    -0.41371
    -0.47251
    -0.48721
    -0.48721
    -0.45781
    -0.47251
    -0.35491
    -0.34021
    -0.39901
    -0.42841
    -0.48721
    -0.36961
    -0.35491
    -0.36961
    -0.44311
    -0.42841
    -0.41371
    -0.42841
    -0.39901
    -0.45781
    -0.38431
    -0.28141
    -0.28141
    -0.16381
    -0.25201
    -0.19321
    -0.20791
    -0.14911
     0.02729
    -0.01681
    -0.07561
    -0.06091
    -0.07561
    -0.10501
    -0.20791
    -0.39901
    -0.50191
    -0.50191
    -0.53131
    -0.54601
    -0.63421
    -0.79591
    -0.86941
    -1.01640
    -0.85471
    -0.91350
    -1.06050
    -1.07520
    -1.07520
    -1.07520
    -0.97230
    -1.07520
    -0.94290
    -0.94290
    -0.86941
    -0.73711
    -0.81061
    -0.85471
    -0.86941
    -0.86941
    -0.73711
    -0.57541
    -0.56071
    -0.54601
    -0.57541
    -0.45781
    -0.39901
    -0.29611
    -0.25201
    -0.23731
    -0.13441
    -0.11971
    -0.04621
     0.08609
     0.07139
     0.02729
     0.05669
     0.24779
     0.39479
     0.45359
     0.49769
     0.57119
     0.71819
     0.79169
     0.89459
     1.17389
     1.43849
     1.64429
     1.85009
     1.92359
     1.90889
     1.76189
     1.70309
     1.93829
     1.74719
     1.45319
     1.37969
     1.12979
     0.96809
     0.80639
     0.45359
     0.13019
    -0.09031
    -0.36961
    -0.57541
    -0.76651
    -1.03110
    -1.17810
    -1.31040
    -1.26630
    -1.32510
    -1.48680
    -1.47210
    -1.42800
    -1.41330
    -1.33980
    -1.32510
    -1.33980
    -1.28100
    -1.25160
    -1.17810
    -1.11930
    -1.07520
    -0.91350
    -0.85471
    -0.56071
    -0.36961
    -0.13441
    -0.09031
    -0.11971
     0.13019
     0.29189
     0.39479
     0.54179
     0.57119
     0.54179
     0.70349
     0.74759
     0.68879
     0.61529
     0.60059
     0.62999
     0.65939
     0.60059
     0.39479
     0.26249
     0.14489
     0.08609
    -0.09031
    -0.11971
    -0.22261
    -0.34021
    -0.36961
    -0.44311
    -0.61951
    -0.60481
    -0.76651
    -0.98700
    -0.94290
    -0.73711
    -0.79591
    -0.92820
    -0.88411
    -0.70771
    -0.79591
    -1.07520
    -1.03110
    -1.03110
    -1.19280
    -1.39860
    -0.92820
    -0.72241
    -0.54601
    -0.54601
    -0.51661
    -0.47251
    -0.42841
    -0.34021
    -0.13441
    -0.10501
     0.15959
     0.40949
     0.60059
     0.67409
     0.83579
     0.98279
     1.02689
     1.07099
     0.98279
     0.95339
     0.85049
     0.98279
     0.92399
     0.87989
     0.80639
     0.77699
     0.71819
     0.62999
     0.60059
     0.58589
     0.43889
     0.45359
     0.36539
     0.32129
     0.30659
     0.17429
     0.11549
     0.23309
     0.17429
     0.13019
     0.02729
    -0.03151
    -0.04621
    -0.14911
    -0.13441
    -0.14911
    -0.14911
    -0.22261
    -0.25201
    -0.28141
    -0.29611
    -0.35491
    -0.48721
    -0.35491
    -0.35491
    -0.41371
    -0.39901
    -0.41371
    -0.45781
    -0.39901
    -0.42841
    -0.38431
    -0.34021
    -0.39901
    -0.32551
    -0.32551
    -0.28141
    -0.28141
    -0.36961
    -0.22261
    -0.11971
    -0.14911
    -0.16381
    -0.10501
    -0.13441
    -0.10501
    -0.06091
    -0.04621
    -0.00211
    -0.03151
    -0.01681
     0.07139
     0.11549
     0.08609
     0.02729
     0.07139
     0.13019
     0.08609
     0.08609
     0.08609
     0.07139
     0.04199
     0.05669
    -0.01681
     0.15959
     0.04199
     0.05669
    -0.03151
    -0.10501
     0.07139
    -0.09031
    -0.04621
    -0.01681
     0.02729
     0.01259
     0.01259
     0.07139
     0.02729
     0.02729
     0.08609
     0.11549
     0.14489
     0.11549
     0.20369
     0.29189
     0.39479
     0.46829
     0.48299
     0.77699
     1.30619
     1.43849
     1.64429
     1.58549
     1.54139
     1.54139
     1.76189
     1.98239
     2.32049
     2.24699
     2.02649
     1.82069
     1.51199
     0.99749
     0.54179
     0.05669
    -0.09031
    -0.13441
    -0.34021
    -0.42841
    -0.73711
    -1.00170
    -1.16340
    -1.39860
    -1.56030
    -1.78080
    -1.92780
    -1.85430
    -1.63380
    -1.48680
    -1.28100
    -1.35450
    -1.32510
    -1.36920
    -1.20750
    -1.04580
    -1.06050
    -1.01640
    -1.10460
    -0.97230
    -0.84001
    -0.69301
    -0.47251
    -0.38431
    -0.35491
    -0.06091
    -0.04621
    -0.09031
    -0.00211
     0.10079
     0.05669
     0.08609
     0.10079
     0.05669
     0.01259
    -0.04621
     0.04199
     0.08609
     0.07139
     0.02729
    -0.01681
     0.04199
     0.02729
    -0.06091
     0.01259
     0.07139
     0.05669
     0.10079
     0.17429
     0.07139
     0.13019
     0.10079
     0.15959
     0.27719
     0.43889
     0.43889
     0.42419
     0.58589
     0.58589
     0.64469
     0.73289
     0.87989
     0.90929
     0.95339
     1.04159
     1.10039
     1.10039
     1.07099
     1.04159
     1.18859
     1.20329
     1.18859
     1.12979
     1.05629
     1.07099
     1.05629
     0.92399
     1.04159
     0.89459
     0.82109
     0.82109
     0.83579
     0.76229
     0.60059
     0.54179
     0.60059
     0.58589
     0.58589
     0.48299
     0.42419
     0.42419
     0.38009
     0.39479
     0.42419
     0.39479
     0.33599
     0.38009
     0.38009
     0.39479
     0.39479
     0.29189
     0.33599
     0.46829
     0.45359
     0.40949
     0.30659
     0.32129
     0.38009
     0.27719
     0.33599
     0.27719
     0.20369
     0.11549
     0.10079
     0.13019
     0.08609
    -0.13441
    -0.09031
    -0.11971
    -0.04621
    -0.17851
    -0.25201
    -0.22261
    -0.25201
    -0.31081
    -0.28141
    -0.23731
    -0.29611
    -0.32551
    -0.22261
    -0.19321
    -0.17851
    -0.14911
    -0.20791
    -0.16381
    -0.11971
    -0.07561
    -0.09031
    -0.06091
    -0.11971
    -0.16381
    -0.11971
    -0.07561
    -0.09031
    -0.16381
    -0.14911
    -0.14911
    -0.17851
    -0.28141
    -0.26671
    -0.29611
    -0.26671
    -0.26671
    -0.29611
    -0.29611
    -0.39901
    -0.38431
    -0.38431
    -0.23731
    -0.26671
    -0.44311
    -0.38431
    -0.29611
    -0.31081
    -0.32551
    -0.31081
    -0.26671
    -0.23731
    -0.13441
    -0.07561
    -0.09031
    -0.07561
     0.02729
    -0.03151
     0.08609
     0.11549
     0.27719
     0.58589
     0.90929
     1.18859
     1.18859
     0.99749
     0.73289
     0.74759
     0.95339
     0.99749
     1.23269
     1.15919
     1.12979
     0.83579
     0.76229
     0.80639
     0.62999
     0.48299
     0.36539
     0.23309
     0.07139
    -0.22261
    -0.51661
    -0.53131
    -0.61951
    -0.63421
    -0.63421
    -0.78121
    -0.75181
    -0.86941
    -1.04580
    -1.11930
    -1.07520
    -1.19280
    -1.13400
    -1.08990
    -0.81061
    -0.75181
    -0.76651
    -0.79591
    -0.79591
    -0.70771
    -0.56071
    -0.50191
    -0.47251
    -0.54601
    -0.42841
    -0.35491
    -0.23731
    -0.38431
    -0.45781
    -0.41371
    -0.34021
    -0.34021
    -0.31081
    -0.36961
    -0.28141
    -0.19321
    -0.17851
    -0.14911
    -0.19321
    -0.16381
    -0.31081
    -0.13441
    -0.16381
    -0.13441
    -0.22261
    -0.19321
    -0.14911
    -0.13441
    -0.19321
    -0.14911
    -0.20791
    -0.13441
    -0.10501
    -0.11971
    -0.00211
     0.07139
    -0.22261
    -0.20791
    -0.03151
     0.02729
    -0.07561
    -0.09031
    -0.06091
     0.01259
    -0.00211
    -0.13441
    -0.09031
    -0.11971
    -0.06091
    -0.06091
    -0.06091
    -0.04621
    -0.07561
    -0.17851
     0.05669
     0.10079
     0.08609
     0.04199
    -0.01681
     0.08609
     0.13019
     0.10079
     0.14489
     0.08609
     0.18899
     0.27719
     0.27719
     0.27719
     0.20369
     0.24779
     0.27719
     0.39479
     0.36539
     0.29189
     0.36539
     0.33599
     0.36539
     0.38009
     0.35069
     0.40949
     0.36539
     0.39479
     0.35069
     0.45359
     0.36539
     0.21839
     0.26249
     0.43889
     0.39479
     0.33599
     0.24779
     0.21839
     0.27719
     0.17429
     0.14489
     0.13019
     0.08609
     0.08609
     0.05669
     0.02729
     0.01259
    -0.06091
    -0.19321
    -0.01681
     0.02729
    -0.07561
    -0.13441
    -0.10501
    -0.09031
    -0.09031
    -0.10501
    -0.11971
    -0.10501
    -0.11971
    -0.11971
    -0.09031
    -0.09031
    -0.10501
    -0.23731
    -0.09031
     0.01259
    -0.06091
     0.02729
    -0.07561
     0.01259
     0.04199
     0.02729
     0.11549
     0.07139
     0.13019
     0.08609
     0.21839
     0.17429
     0.20369
    -0.01681
     0.05669
     0.14489
     0.13019
     0.02729
    -0.04621
    -0.00211
    -0.01681
     0.02729
     0.04199
    -0.06091
    -0.09031
    -0.03151
    -0.06091
    -0.06091
    -0.03151
    -0.06091
    -0.07561
     0.11549
     0.23309
     0.27719
     0.52709
     0.58589
     0.73289
     1.07099
     1.32089
     1.51199
     1.71779
     1.76189
     1.99709
     2.42339
     2.83498
     2.80558
     2.74678
     2.80558
     2.77618
     2.51159
     2.23229
     1.89419
     1.60019
     1.29149
     0.90929
     0.45359
     0.01259
    -0.42841
    -0.85471
    -1.04580
    -1.31040
    -1.60440
    -1.88370
    -2.08950
    -2.17770
    -2.14830
    -1.94250
    -1.83960
    -1.58970
    -1.48680
    -1.36920
    -1.19280
    -1.08990
    -1.01640
    -0.91350
    -0.94290
    -0.97230
    -1.16340
    -1.26630
    -0.91350
    -0.69301
    -0.67831
    -0.85471
    -1.04580
    -1.04580
    -1.08990
    -1.04580
    -0.97230
    -0.82531
    -0.70771
    -0.64891
    -0.53131
    -0.34021
    -0.31081
    -0.28141
    -0.29611
    -0.16381
    -0.06091
    -0.06091
    -0.06091
    -0.07561
    -0.14911
    -0.10501
    -0.04621
    -0.03151
    -0.03151
     0.01259
    -0.06091
    -0.01681
     0.05669
     0.07139
    -0.07561
     0.02729
     0.02729
     0.08609
     0.11549
     0.13019
     0.05669
     0.17429
     0.20369
     0.24779
     0.30659
     0.32129
     0.29189
     0.38009
     0.38009
     0.45359
     0.36539
     0.51239
     0.57119
     0.57119
     0.52709
     0.61529
     0.55649
     0.45359
     0.45359
     0.45359
     0.48299
     0.45359
     0.38009
     0.30659
     0.29189
     0.30659
     0.26249
     0.15959
     0.17429
     0.20369
     0.15959
     0.24779
     0.21839
     0.17429
     0.20369
     0.17429
     0.27719
     0.39479
     0.42419
     0.48299
     0.48299
     0.60059
     0.65939
     0.55649
     0.76229
     0.76229
     0.74759
     0.82109
     0.77699
     0.83579
     0.76229
     0.68879
     0.68879
     0.76229
     0.64469
     0.61529
     0.39479
     0.40949
     0.24779
     0.04199
    -0.00211
     0.05669
    -0.09031
    -0.16381
    -0.25201
    -0.26671
    -0.45781
    -0.44311
    -0.50191
    -0.70771
    -0.75181
    -0.75181
    -0.72241
    -0.76651
    -0.70771
    -0.69301
    -0.89880
    -1.00170
    -1.28100
    -1.22220
    -1.35450
    -1.67790
    -1.67790
    -1.36920
    -1.36920
    -1.26630
    -1.28100
    -1.48680
    -1.60440
    -1.57500
    -1.38390
    -1.26630
    -1.14870
    -0.84001
    -0.75181
    -0.63421
    -0.47251
    -0.25201
    -0.23731
    -0.14911
    -0.13441
    -0.06091
     0.08609
     0.17429
     0.08609
     0.14489
     0.15959
     0.21839
     0.18899
     0.21839
     0.26249
     0.24779
     0.24779
     0.32129
     0.11549
     0.11549
     0.18899
     0.17429
     0.32129
     0.45359
     0.51239
     0.51239
     0.77699
     1.07099
     1.35029
     1.57079
     1.86479
     1.99709
     2.15879
     2.51159
     2.83498
     2.93788
     3.17308
     3.37888
     3.48178
     3.40828
     3.01138
     2.46749
     2.17349
     1.60019
     1.10039
     0.61529
     0.20369
    -0.29611
    -0.82531
    -1.11930
    -1.47210
    -1.86900
    -2.17770
    -2.41290
    -2.51580
