# Supplementary material for: Software algorithm and hardware design for real-time implementation of new spectral estimator
Source: Biomed Eng Online. 2014 May 9;13:61. doi: 10.1186/1475-925X-13-61 (PMC4057578; doi:10.1186/1475-925X-13-61)
Supplement: Additional file 2 — txtfiles.zip. [file 1475-925X-13-61-S2.zip › FILE018.TXT]

     0.34198
     0.39667
     0.36933
     0.36933
     0.41035
     0.36933
     0.36933
     0.28728
     0.30096
     0.42402
     0.41035
     0.25993
     0.31463
     0.30096
     0.35565
     0.30096
     0.24626
     0.28728
     0.23258
     0.30096
     0.31463
     0.31463
     0.39667
     0.38300
     0.50607
     0.75220
     0.94364
     0.90261
     1.09405
     1.25814
     1.59999
     1.81877
     1.59999
     1.25814
     0.75220
    -0.36907
    -0.77929
    -0.49214
    -0.86134
    -1.09380
    -0.98441
    -1.20319
    -1.96894
    -2.83040
    -3.62350
    -4.10209
    -3.85596
    -4.04739
    -3.52778
    -3.41839
    -3.39104
    -3.21328
    -2.81673
    -2.44753
    -2.28344
    -1.87322
    -1.68178
    -1.42198
    -0.97073
    -0.54684
    -0.30070
    -0.02722
     0.23258
     0.43770
     0.60178
     0.72485
     0.98466
     1.18977
     1.27181
     1.34018
     1.40855
     1.40855
     1.27181
     1.18977
     1.27181
     1.06670
     0.94364
     0.80690
     0.77955
     0.61546
     0.34198
     0.17789
     0.19156
     0.08217
     0.23258
     0.06850
     0.05482
    -0.06824
    -0.16396
    -0.28703
    -0.15029
    -0.02722
     0.00013
    -0.02722
     0.08217
     0.04115
     0.09584
     0.05482
     0.10952
     0.10952
     0.15054
     0.10952
     0.15054
     0.15054
     0.19156
     0.05482
     0.20524
     0.28728
     0.30096
     0.31463
     0.31463
     0.35565
     0.35565
     0.42402
     0.45137
     0.50607
     0.50607
     0.45137
     0.50607
     0.50607
     0.50607
     0.45137
     0.45137
     0.56076
     0.60178
     0.57444
     0.57444
     0.60178
     0.60178
     0.65648
     0.67015
     0.58811
     0.56076
     0.58811
     0.64281
     0.72485
     0.77955
     0.67015
     0.49239
     0.50607
     0.54709
     0.57444
     0.64281
     0.61546
     0.53341
     0.54709
     0.46504
     0.43770
     0.38300
     0.38300
     0.46504
     0.39667
     0.42402
     0.45137
     0.28728
     0.25993
     0.36933
     0.35565
     0.34198
     0.34198
     0.35565
     0.42402
     0.53341
     0.56076
     0.68383
     0.95731
     1.18977
     1.53162
     0.98466
    -0.72460
    -1.44932
     0.00013
     1.46325
     1.91449
     1.20344
     0.09584
    -0.99808
    -1.81852
    -2.31079
    -2.13303
    -1.72280
    -1.47667
    -1.76383
    -2.32446
    -2.83040
    -3.03551
    -3.21328
    -3.30899
    -3.24062
    -3.40471
    -3.39104
    -3.15858
    -2.88510
    -2.52957
    -2.36548
    -2.20140
    -1.99629
    -1.70913
    -1.47667
    -1.21686
    -0.88869
    -0.54684
    -0.43744
    -0.19131
     0.12319
     0.35565
     0.46504
     0.65648
     0.80690
     0.91629
     0.99833
     1.12140
     1.21712
     1.24446
     1.25814
     1.18977
     1.18977
     1.13507
     1.12140
     0.97098
     1.01201
     0.98466
     0.95731
     0.84792
     0.80690
     0.76587
     0.68383
     0.69750
     0.64281
     0.60178
     0.64281
     0.61546
     0.58811
     0.62913
     0.67015
     0.67015
     0.71118
     0.72485
     0.84792
     0.73852
     0.82057
     0.75220
     0.61546
     0.60178
     0.58811
     0.64281
     0.64281
     0.58811
     0.53341
     0.42402
     0.41035
     0.25993
     0.17789
     0.17789
     0.13687
    -0.02722
    -0.38275
    -0.62888
    -0.56051
    -0.51949
     0.46504
     2.29737
     4.43052
     4.70400
     2.87168
     1.03935
     0.97098
     1.94184
     2.89902
     3.69212
     4.03397
     4.02030
     3.78784
     3.35027
     2.74861
     2.10593
     1.65469
     1.20344
     0.95731
     0.69750
     0.45137
     0.31463
     0.28728
     0.24626
     0.19156
     0.23258
     0.23258
     0.13687
     0.10952
     0.13687
     0.15054
     0.05482
    -0.06824
    -0.06824
    -0.08192
    -0.13661
    -0.12294
    -0.21866
    -0.34173
    -0.35540
    -0.43744
    -0.42377
    -0.42377
    -0.42377
    -0.35540
    -0.17764
    -0.09559
     0.04115
     0.17789
     0.35565
     0.47872
     0.28728
     0.01380
    -0.64255
    -0.95706
    -1.23054
    -1.53137
    -1.79117
    -1.72280
    -1.83220
    -2.20140
    -2.88510
    -3.37736
    -3.85596
    -3.95167
    -4.07474
    -3.99270
    -3.89698
    -3.67819
    -3.47308
    -3.14491
    -2.81673
    -2.42018
    -2.13303
    -1.68178
    -1.24421
    -0.87501
    -0.42377
    -0.12294
     0.19156
     0.39667
     0.72485
     0.87527
     1.05303
     1.24446
     1.32651
     1.51795
     1.59999
     1.59999
     1.49060
     1.47692
     1.31283
     1.21712
     1.03935
     0.86159
     0.82057
     0.68383
     0.42402
     0.34198
     0.35565
     0.19156
    -0.10927
    -0.23233
    -0.69725
    -1.50402
    -1.79117
    -1.46300
    -0.43744
     0.41035
    -0.16396
    -0.53316
    -0.71092
    -0.75195
    -0.64255
    -0.36907
    -0.10927
     0.38300
     0.57444
     0.77955
     0.91629
     1.01201
     0.97098
     0.94364
     0.98466
     0.97098
     0.80690
     0.72485
     0.87527
     0.77955
     0.73852
     0.67015
     0.69750
     0.75220
     0.73852
     0.73852
     0.67015
     0.62913
     0.57444
     0.62913
     0.65648
     0.67015
     0.61546
     0.47872
     0.57444
     0.47872
     0.41035
     0.32830
     0.31463
     0.23258
     0.23258
     0.25993
     0.12319
     0.12319
     0.05482
    -0.04090
     0.04115
     0.10952
     0.05482
     0.05482
     0.01380
     0.09584
     0.02747
     0.01380
     0.09584
     0.15054
     0.24626
     0.19156
     0.17789
     0.13687
     0.10952
     0.23258
     0.19156
     0.25993
     0.23258
     0.20524
     0.13687
     0.24626
     0.30096
     0.28728
     0.13687
     0.17789
     0.17789
     0.28728
     0.15054
     0.15054
     0.21891
     0.21891
     0.10952
     0.25993
     0.30096
     0.21891
     0.19156
     0.32830
     0.42402
     0.50607
     0.53341
     0.68383
     0.99833
     1.14875
     0.72485
     0.39667
     0.12319
    -0.10927
    -0.34173
    -0.47847
    -0.38275
    -0.58786
    -0.98441
    -1.54504
    -1.87322
    -2.24242
    -2.61162
    -2.80305
    -2.81673
    -2.91245
    -2.91245
    -2.73468
    -2.54325
    -2.44753
    -2.42018
    -2.18772
    -1.72280
    -1.43565
    -1.24421
    -1.06645
    -0.94338
    -0.97073
    -1.36728
    -0.95706
    -0.20498
    -0.17764
     0.19156
    -0.82032
    -1.33993
    -0.32805
    -0.24601
    -0.24601
    -0.06824
    -0.04090
    -0.39642
    -0.47847
    -0.15029
     0.06850
     0.13687
     0.15054
     0.34198
     0.49239
     0.46504
     0.46504
     0.36933
     0.35565
     0.21891
     0.25993
     0.47872
     0.41035
     0.39667
     0.42402
     0.47872
     0.49239
     0.61546
     0.49239
     0.47872
     0.58811
     0.67015
     0.65648
     0.72485
     0.64281
     0.65648
     0.62913
     0.67015
     0.71118
     0.69750
     0.71118
     0.62913
     0.69750
     0.68383
     0.76587
     0.71118
     0.64281
     0.62913
     0.79322
     0.83424
     0.73852
     0.76587
     0.68383
     0.82057
     0.86159
     0.88894
     0.87527
     0.84792
     0.72485
     0.71118
     0.73852
     0.71118
     0.64281
     0.57444
     0.68383
     0.62913
     0.54709
     0.50607
     0.47872
     0.39667
     0.43770
     0.50607
     0.51974
     0.39667
     0.36933
     0.39667
     0.46504
     0.38300
     0.35565
     0.42402
     0.45137
     0.27361
     0.32830
     0.36933
     0.38300
     0.28728
     0.31463
     0.38300
     0.34198
     0.27361
     0.21891
     0.35565
     0.28728
     0.25993
     0.25993
     0.28728
     0.25993
     0.34198
     0.31463
     0.35565
     0.32830
     0.19156
     0.30096
     0.47872
     0.47872
     0.39667
     0.47872
     0.50607
     0.67015
     0.73852
     0.90261
     1.01201
     1.10772
     1.20344
     1.31283
     1.35386
     1.14875
     1.03935
     1.05303
     1.02568
     0.83424
     0.47872
     0.34198
     0.31463
     0.19156
    -0.10927
    -0.50581
    -0.79297
    -1.12115
    -1.31258
    -1.50402
    -1.62709
    -1.73648
    -1.76383
    -1.87322
    -1.73648
    -1.79117
    -1.84587
    -1.88689
    -1.92792
    -1.91424
    -1.76383
    -1.69546
    -1.62709
    -1.51769
    -1.38095
    -1.23054
    -1.16217
    -0.92971
    -0.76562
    -0.73827
    -0.62888
    -0.54684
    -0.43744
    -0.42377
    -0.56051
    -0.65623
    -0.43744
    -0.34173
    -0.56051
    -0.62888
    -0.46479
    -0.36907
    -0.35540
    -0.45112
    -0.47847
    -0.65623
    -0.62888
    -0.51949
    -0.32805
    -0.28703
    -0.23233
     0.01380
     0.13687
     0.21891
    -0.09559
    -0.65623
    -0.92971
    -0.71092
    -0.60153
    -0.42377
     0.17789
     0.00013
    -0.68358
    -0.77929
    -0.73827
    -0.66990
    -0.43744
     0.04115
     0.08217
     0.09584
     0.20524
     0.42402
     0.71118
     0.84792
     0.84792
     0.98466
     0.97098
     0.98466
     0.84792
     1.38121
     2.28369
     2.09226
     1.43590
     1.53162
     1.68203
     1.87347
     1.91449
     1.90082
     2.01021
     2.10593
     2.06491
     2.24267
     2.31104
     2.14695
     1.84612
     1.95552
     1.81877
     1.59999
     1.54529
     1.57264
     1.25814
     1.17609
     1.08038
     1.08038
     0.95731
     0.79322
     0.61546
     0.53341
     0.34198
     0.17789
     0.09584
    -0.02722
    -0.04090
    -0.21866
    -0.17764
    -0.15029
    -0.17764
    -0.31438
    -0.34173
    -0.35540
    -0.38275
    -0.39642
    -0.82032
    -0.57418
    -0.31438
    -0.39642
    -0.45112
    -0.64255
    -0.54684
    -0.58786
    -0.65623
    -0.60153
    -0.64255
    -0.64255
    -0.62888
    -0.62888
    -0.62888
    -0.58786
    -0.64255
    -0.88869
    -0.97073
    -1.05278
    -1.24421
    -1.54504
    -1.46300
    -1.12115
    -1.02543
    -1.14849
    -1.17584
    -1.18952
    -1.13482
    -1.02543
    -0.87501
    -0.75195
    -0.45112
    -0.17764
    -0.02722
     0.04115
    -0.06824
    -0.04090
    -0.08192
     0.05482
     0.02747
     0.05482
    -0.09559
    -0.19131
    -0.34173
    -0.60153
    -0.73827
    -0.80664
    -0.87501
    -1.02543
    -1.09380
    -1.08012
    -1.12115
    -0.99808
    -0.94338
    -0.86134
    -0.97073
    -0.90236
    -0.75195
    -0.75195
    -0.71092
    -0.72460
    -0.64255
    -0.61521
    -0.47847
    -0.41010
    -0.31438
    -0.28703
    -0.21866
    -0.20498
    -0.19131
     0.02747
     0.02747
     0.04115
     0.12319
     0.19156
     0.24626
     0.23258
     0.27361
     0.35565
     0.38300
     0.41035
     0.35565
     0.24626
     0.23258
     0.20524
     0.13687
     0.01380
     0.15054
     0.02747
     0.05482
     0.04115
     0.05482
    -0.01355
    -0.05457
    -0.13661
    -0.02722
    -0.01355
     0.01380
     0.05482
    -0.06824
    -0.02722
    -0.06824
    -0.08192
     0.01380
     0.04115
    -0.04090
     0.00013
    -0.05457
    -0.02722
    -0.09559
    -0.08192
     0.02747
    -0.02722
     0.01380
    -0.02722
    -0.05457
    -0.13661
    -0.08192
    -0.12294
    -0.04090
     0.02747
    -0.08192
    -0.06824
    -0.06824
    -0.02722
    -0.15029
    -0.16396
    -0.15029
    -0.05457
    -0.05457
    -0.08192
    -0.13661
    -0.10927
    -0.09559
    -0.17764
    -0.08192
    -0.05457
    -0.12294
    -0.15029
    -0.08192
    -0.08192
    -0.08192
    -0.15029
    -0.12294
    -0.05457
    -0.06824
    -0.02722
    -0.09559
    -0.13661
    -0.13661
    -0.17764
    -0.13661
    -0.13661
    -0.21866
    -0.15029
    -0.20498
    -0.30070
    -0.35540
    -0.58786
    -0.65623
    -0.54684
     0.05482
     1.29916
     1.62734
     1.01201
    -0.04090
    -0.21866
     0.21891
     1.42223
     1.61366
     1.53162
     1.39488
     1.54529
     1.61366
     1.75040
     1.92817
     2.35206
     1.61366
     0.69750
     0.13687
     0.05482
     0.20524
     0.23258
     0.28728
     0.28728
     0.01380
    -0.32805
    -0.56051
    -0.77929
    -0.91604
    -1.23054
    -1.31258
    -1.31258
    -1.14849
    -0.91604
    -0.76562
    -0.79297
    -0.68358
    -0.68358
    -0.80664
    -0.65623
    -0.60153
    -0.53316
    -0.43744
    -0.20498
    -0.08192
    -0.06824
    -0.06824
     0.02747
     0.17789
     0.32830
     0.35565
     0.45137
     0.49239
     0.53341
     0.54709
     0.65648
     0.72485
     0.61546
     0.62913
     0.62913
     0.69750
     0.67015
     0.60178
     0.46504
     0.50607
     0.56076
     0.45137
     0.42402
     0.31463
     0.20524
     0.17789
     0.09584
     0.21891
     0.02747
    -0.09559
    -0.15029
    -0.12294
    -0.23233
    -0.28703
    -0.38275
    -0.41010
    -0.42377
    -0.49214
    -0.41010
    -0.49214
    -0.53316
    -0.53316
    -0.56051
    -0.41010
    -0.34173
    -0.39642
    -0.38275
    -0.36907
    -0.32805
    -0.36907
    -0.31438
    -0.31438
    -0.34173
    -0.28703
    -0.21866
    -0.20498
    -0.31438
    -0.39642
    -0.49214
    -0.38275
    -0.35540
    -0.46479
    -0.50581
    -0.56051
    -0.56051
    -0.58786
    -0.54684
    -0.53316
    -0.57418
    -0.60153
    -0.58786
    -0.47847
    -0.57418
    -0.56051
    -0.60153
    -0.47847
    -0.36907
    -0.36907
    -0.32805
    -0.28703
    -0.27335
    -0.21866
    -0.23233
    -0.23233
    -0.20498
    -0.09559
    -0.10927
    -0.04090
     0.05482
     0.08217
     0.00013
     0.02747
    -0.02722
    -0.41010
    -0.80664
    -0.75195
    -0.60153
    -0.53316
    -0.69725
    -1.01175
    -1.06645
    -1.09380
    -1.13482
    -1.14849
    -1.10747
    -1.12115
    -1.03910
    -0.92971
    -0.82032
    -0.68358
    -0.64255
    -0.54684
    -0.42377
    -0.21866
    -0.04090
     0.08217
     0.00013
     0.04115
     0.02747
     0.00013
    -0.13661
    -0.19131
    -0.23233
    -0.41010
    -0.36907
    -0.28703
    -0.30070
    -0.43744
    -0.61521
    -0.79297
    -0.92971
    -0.92971
    -0.82032
    -0.80664
    -0.71092
    -0.79297
    -0.82032
    -0.71092
    -0.65623
    -0.83399
    -0.82032
    -0.73827
    -0.77929
    -0.75195
    -0.65623
    -0.62888
    -0.42377
    -0.17764
    -0.39642
    -0.84767
    -0.97073
    -1.02543
    -1.08012
    -0.94338
    -0.34173
    -0.39642
    -0.56051
    -0.76562
    -0.95706
    -0.95706
    -0.95706
    -0.88869
    -1.16217
    -1.32626
    -1.29891
    -0.87501
     0.28728
     1.44958
     2.03756
     2.10593
     2.28369
     2.17430
     1.75040
     1.81877
     2.65289
     3.10414
     3.61008
     3.84253
     3.85621
     3.69212
     3.28190
     2.89902
     2.47513
     2.11960
     1.70938
     1.42223
     1.13507
     0.91629
     0.64281
     0.51974
     0.54709
     0.46504
     0.35565
     0.30096
     0.28728
     0.25993
     0.25993
     0.16421
     0.20524
     0.12319
     0.13687
     0.08217
     0.08217
     0.12319
     0.06850
     0.00013
     0.13687
     0.09584
     0.10952
     0.05482
     0.08217
    -0.04090
     0.02747
     0.04115
     0.09584
     0.08217
     0.02747
     0.04115
     0.13687
     0.16421
     0.17789
     0.10952
     0.25993
     0.35565
     0.34198
     0.46504
     0.62913
     0.62913
     0.64281
     0.54709
     0.35565
     0.42402
     0.31463
     0.17789
    -0.02722
    -0.51949
    -1.21686
    -1.47667
    -1.27156
    -1.24421
    -1.39463
    -1.64076
    -1.91424
    -2.25609
    -2.39283
    -2.44753
    -2.29711
    -2.00996
    -1.81852
    -1.57239
    -1.28523
    -0.92971
    -0.61521
    -0.27335
    -0.08192
     0.10952
     0.25993
     0.38300
     0.53341
     0.71118
     0.83424
     0.95731
     0.99833
     1.01201
     1.05303
     0.99833
     0.91629
     0.87527
     0.80690
     0.72485
     0.67015
     0.72485
     0.68383
     0.64281
     0.62913
     0.61546
     0.60178
     0.56076
     0.54709
     0.51974
     0.51974
     0.46504
     0.39667
     0.36933
     0.42402
     0.32830
     0.28728
     0.34198
     0.31463
     0.23258
     0.31463
     0.25993
     0.21891
     0.15054
     0.17789
     0.20524
     0.19156
     0.20524
     0.17789
     0.16421
     0.19156
     0.31463
     0.16421
     0.16421
     0.20524
     0.17789
     0.17789
     0.25993
     0.31463
     0.21891
     0.43770
     0.62913
     1.01201
     0.87527
    -0.94338
    -2.16037
    -2.67999
    -2.29711
    -0.98441
    -0.90236
    -1.49035
    -1.88689
    -2.35181
    -2.48855
    -2.57060
    -2.76203
    -2.76203
    -2.37916
    -1.95526
    -1.53137
    -1.14849
    -0.72460
    -0.34173
    -0.13661
     0.16421
     0.28728
     0.58811
     0.71118
     0.71118
     0.87527
     0.99833
     0.91629
     0.80690
     0.73852
     0.72485
     0.72485
     0.61546
     0.38300
     0.25993
     0.32830
     0.34198
     0.10952
    -0.10927
    -0.24601
    -0.21866
    -0.27335
    -0.42377
    -0.57418
    -0.82032
    -0.92971
    -1.01175
    -1.14849
    -1.09380
    -1.08012
    -1.25789
    -1.35361
    -0.94338
    -0.97073
    -0.82032
    -0.77929
    -0.77929
    -0.69725
    -0.49214
    -0.21866
    -0.09559
    -0.05457
     0.10952
     0.24626
     0.36933
     0.30096
     0.23258
     0.31463
     0.32830
     0.31463
     0.17789
     0.15054
    -0.01355
    -0.09559
    -0.08192
     0.08217
     0.08217
     0.13687
     0.06850
     0.15054
     0.27361
     0.31463
     0.31463
     0.13687
     0.21891
     0.27361
     0.32830
     0.39667
     0.36933
     0.21891
     0.20524
     0.24626
     0.25993
     0.19156
     0.12319
     0.13687
     0.25993
     0.30096
     0.36933
     0.30096
     0.34198
     0.38300
     0.38300
     0.50607
     0.45137
     0.30096
     0.31463
     0.34198
     0.31463
     0.30096
     0.25993
     0.20524
     0.20524
     0.21891
     0.30096
     0.24626
     0.24626
     0.19156
     0.21891
     0.31463
     0.32830
     0.36933
     0.36933
     0.45137
     0.54709
     0.62913
     0.62913
     0.53341
     0.57444
     0.65648
     0.73852
     0.61546
     0.57444
     0.46504
     0.38300
     0.35565
     0.39667
     0.39667
     0.19156
     0.16421
     0.17789
     0.15054
     0.08217
    -0.04090
    -0.01355
    -0.02722
     0.05482
     0.00013
     0.05482
     0.13687
     0.20524
     0.16421
     0.34198
     0.35565
     0.36933
     0.53341
     0.54709
     0.30096
    -0.27335
    -1.09380
    -1.39463
    -1.09380
    -0.68358
    -0.91604
    -1.36728
    -1.62709
    -1.57239
    -1.46300
    -1.68178
    -1.73648
    -1.80485
    -1.53137
    -1.28523
    -0.99808
    -0.60153
    -0.28703
     0.16421
     0.64281
     1.18977
     1.53162
     1.96919
     2.24267
     2.44778
     2.46146
     2.37941
     2.80331
     2.95372
     2.74861
     2.47513
     2.33839
     2.25634
     2.13328
     1.75040
     1.36753
     1.09405
     0.57444
     0.25993
     0.05482
     0.01380
    -0.05457
    -0.25968
    -0.38275
    -0.43744
    -0.17764
    -0.09559
    -0.05457
    -0.15029
    -0.31438
    -0.35540
    -0.36907
    -0.23233
    -0.08192
    -0.10927
    -0.31438
    -0.53316
    -0.62888
    -0.75195
    -0.79297
    -0.72460
    -0.76562
    -0.87501
    -1.05278
    -1.03910
    -1.23054
    -1.21686
    -1.16217
    -1.05278
    -0.97073
    -0.86134
    -0.87501
    -0.99808
    -1.20319
    -1.14849
    -0.77929
    -0.43744
    -0.72460
    -1.01175
    -1.03910
    -0.69725
    -0.46479
    -0.36907
    -0.34173
    -0.23233
    -0.17764
     0.05482
     0.13687
     0.23258
     0.20524
     0.23258
     0.27361
     0.45137
     0.46504
     0.41035
     0.39667
     0.43770
     0.50607
     0.53341
     0.42402
     0.28728
     0.25993
     0.19156
     0.05482
     0.00013
    -0.19131
    -0.30070
    -0.34173
    -0.30070
    -0.32805
    -0.38275
    -0.43744
    -0.47847
    -0.46479
    -0.45112
    -0.38275
    -0.25968
    -0.23233
    -0.16396
    -0.01355
     0.06850
     0.15054
     0.20524
     0.15054
     0.27361
     0.39667
     0.35565
     0.39667
     0.35565
     0.39667
     0.34198
     0.39667
     0.38300
     0.39667
     0.35565
     0.25993
     0.36933
     0.31463
     0.23258
     0.17789
     0.24626
     0.25993
     0.20524
     0.16421
     0.08217
     0.09584
     0.08217
     0.01380
     0.00013
     0.00013
    -0.02722
     0.00013
    -0.05457
    -0.10927
    -0.06824
    -0.12294
    -0.23233
    -0.09559
    -0.08192
    -0.12294
    -0.20498
    -0.27335
    -0.23233
    -0.23233
    -0.17764
    -0.13661
     0.04115
     0.08217
     0.06850
     0.04115
    -0.02722
     0.00013
     0.00013
     0.25993
     0.13687
     0.13687
     0.23258
     0.10952
     0.17789
     0.17789
     0.12319
     0.00013
     0.13687
     0.25993
     0.23258
     0.42402
     0.82057
     1.24446
     1.72306
     2.14695
     1.54529
    -0.05457
    -1.17584
    -1.17584
    -1.20319
    -1.50402
    -2.00996
    -1.40830
    -1.09380
    -1.90057
    -2.78938
    -3.47308
    -3.93800
    -4.18413
    -4.11576
    -3.97902
    -3.58248
    -3.09021
    -2.61162
    -2.03731
    -1.65443
    -1.40830
    -1.17584
    -0.83399
    -0.46479
    -0.25968
    -0.06824
    -0.02722
     0.01380
     0.34198
     0.50607
     0.71118
     1.09405
     1.06670
     1.05303
     1.09405
     1.21712
     1.35386
     1.46325
     1.57264
     1.66836
     1.76408
     1.76408
     1.73673
     1.59999
     1.65469
     1.59999
     1.49060
     1.31283
     1.12140
     1.01201
     0.84792
     0.69750
     0.60178
     0.31463
     0.27361
     0.24626
     0.19156
     0.23258
     0.35565
     0.50607
     0.43770
     0.41035
     0.39667
     0.60178
     0.83424
     1.01201
     1.14875
     1.16242
     1.29916
     1.31283
     1.46325
     1.35386
     1.38121
     1.21712
     1.12140
     1.02568
     0.97098
     0.90261
     0.72485
     0.57444
     0.64281
     0.54709
     0.46504
     0.30096
     0.27361
     0.15054
     0.12319
     0.02747
     0.06850
     0.06850
     0.04115
    -0.08192
     0.00013
     0.01380
    -0.01355
    -0.05457
     0.00013
     0.00013
    -0.08192
     0.02747
     0.04115
     0.02747
    -0.04090
    -0.01355
     0.04115
     0.17789
     0.10952
     0.16421
     0.06850
     0.13687
     0.16421
     0.10952
     0.21891
     0.30096
     0.21891
     0.24626
     0.42402
     0.39667
     0.42402
     0.42402
     0.42402
     0.46504
     0.47872
     0.47872
     0.54709
     0.54709
     0.60178
     0.51974
     0.50607
     0.51974
     0.42402
     0.43770
     0.34198
     0.08217
    -0.02722
    -0.21866
    -0.30070
    -0.34173
    -0.41010
    -0.60153
    -0.58786
    -0.66990
    -0.80664
    -0.92971
    -1.16217
    -1.08012
    -1.14849
    -1.12115
    -1.09380
    -0.97073
    -0.95706
    -0.87501
    -0.82032
    -0.72460
    -0.62888
    -0.56051
    -0.51949
    -0.56051
    -0.36907
    -0.30070
    -0.16396
    -0.08192
    -0.05457
    -0.02722
     0.05482
     0.13687
     0.13687
     0.10952
     0.08217
     0.15054
     0.19156
     0.31463
     0.16421
     0.16421
     0.17789
     0.23258
     0.19156
     0.30096
     0.32830
     0.31463
     0.51974
     0.71118
     0.64281
     0.06850
    -0.28703
    -0.21866
    -0.72460
    -1.29891
    -1.18952
    -1.20319
    -0.97073
    -1.03910
    -1.25789
    -1.40830
    -1.69546
    -2.00996
    -2.17405
    -2.63897
    -2.88510
    -2.69366
    -2.37916
    -1.96894
    -1.72280
    -1.77750
    -1.81852
    -1.98261
    -2.03731
    -1.96894
    -1.92792
    -1.59974
    -1.25789
    -1.06645
    -0.98441
    -0.90236
    -0.68358
    -0.51949
    -0.32805
    -0.16396
     0.02747
     0.20524
     0.39667
     0.47872
     0.47872
     0.53341
     0.64281
     0.67015
     0.83424
     0.98466
     0.79322
     0.94364
     1.08038
     1.36753
     1.62734
     1.96919
     2.27002
     2.52983
     2.46146
     2.46146
     2.47513
     2.28369
     2.13328
     1.98286
     2.03756
     1.79143
     1.62734
     1.34018
     0.94364
     0.47872
     0.10952
    -0.28703
    -0.80664
    -1.03910
    -1.23054
    -1.43565
    -1.28523
    -1.28523
    -1.20319
    -1.47667
    -1.42198
    -1.18952
    -1.09380
    -0.97073
    -0.75195
    -0.56051
    -0.41010
    -0.28703
    -0.24601
    -0.06824
     0.09584
     0.17789
     0.20524
     0.23258
     0.27361
     0.36933
     0.35565
     0.62913
     0.60178
     0.56076
     0.60178
     0.68383
     0.82057
     0.84792
     0.77955
     0.75220
     0.87527
     0.91629
     0.90261
     0.94364
     0.87527
     0.88894
     0.88894
     0.95731
     0.99833
     0.83424
     0.88894
     0.91629
     0.95731
     0.87527
     0.79322
     0.73852
     0.88894
     0.90261
     0.92996
     0.95731
     0.95731
     0.97098
     0.82057
     0.91629
     0.88894
     0.68383
     0.61546
     0.51974
     0.51974
     0.35565
     0.34198
     0.30096
     0.19156
     0.10952
    -0.01355
    -0.09559
    -0.25968
    -0.38275
    -0.45112
    -0.38275
    -0.32805
    -0.34173
    -0.42377
    -0.39642
    -0.38275
    -0.31438
    -0.27335
    -0.31438
    -0.27335
    -0.27335
    -0.15029
    -0.15029
    -0.13661
    -0.17764
    -0.10927
    -0.17764
     0.08217
     0.04115
    -0.05457
    -0.04090
    -0.04090
     0.02747
     0.00013
    -0.05457
    -0.08192
    -0.09559
    -0.05457
    -0.06824
    -0.06824
    -0.24601
    -0.35540
    -0.51949
    -0.36907
    -0.23233
    -0.15029
    -0.08192
    -0.13661
    -0.06824
    -0.09559
    -0.09559
    -0.02722
     0.02747
     0.00013
     0.10952
     0.12319
     0.08217
     0.04115
    -0.10927
    -0.12294
     0.04115
     0.80690
     2.13328
     2.74861
     1.76408
     1.92817
     3.17251
     2.84433
     1.79143
     1.95552
     2.46146
     3.14516
     3.00842
     2.98107
     2.81698
     2.21532
     1.85980
     1.17609
     0.43770
    -0.23233
    -0.73827
    -1.18952
    -1.55872
    -1.81852
    -2.05098
    -2.35181
    -2.48855
    -2.61162
    -2.69366
    -2.76203
    -2.74836
    -2.73468
    -2.44753
    -2.24242
    -2.10568
    -1.94159
    -1.61341
    -1.20319
    -0.84767
    -0.43744
    -0.16396
     0.05482
     0.32830
     0.69750
     0.91629
     0.92996
     0.68383
     0.38300
     0.19156
    -0.01355
    -0.20498
    -0.39642
    -0.53316
    -0.73827
    -1.01175
    -1.46300
    -1.88689
    -2.26977
    -2.55692
    -2.73468
    -2.72101
    -2.62529
    -2.59794
    -2.66631
    -2.52957
    -2.33814
    -2.17405
    -2.10568
    -2.06466
    -1.94159
    -1.72280
    -1.51769
    -1.29891
    -1.20319
    -1.24421
    -1.14849
    -1.05278
    -0.75195
    -0.53316
    -0.21866
     0.19156
     0.24626
     0.01380
    -0.09559
     0.02747
    -0.19131
    -0.09559
     0.05482
     0.17789
     0.25993
     0.28728
     0.02747
     0.06850
    -0.05457
    -0.15029
    -0.17764
    -0.45112
    -0.38275
    -0.41010
    -0.58786
    -0.45112
    -0.54684
    -0.50581
    -0.39642
    -0.41010
    -0.32805
    -0.28703
    -0.24601
    -0.06824
     0.05482
     0.20524
     0.23258
     0.24626
     0.47872
     0.67015
     0.83424
     0.90261
     1.05303
     1.21712
     1.32651
     1.38121
     1.59999
     1.69571
     1.81877
     1.91449
     2.24267
     2.51615
     2.78963
     2.77596
     2.73494
     2.83065
     2.89902
     2.99474
     3.10414
     3.06311
     2.96740
     2.98107
     2.83065
     2.63922
     2.43411
     2.17430
     1.96919
     1.69571
     1.50427
     1.21712
     0.88894
     0.84792
     0.68383
     0.61546
     0.54709
     0.45137
     0.35565
     0.39667
     0.39667
     0.46504
     0.49239
     0.46504
     0.43770
     0.50607
     0.46504
     0.47872
     0.31463
     0.39667
     0.30096
     0.20524
     0.15054
     0.10952
    -0.01355
    -0.17764
    -0.31438
    -0.42377
    -0.49214
    -0.51949
    -0.73827
    -0.97073
    -0.99808
    -0.77929
    -0.71092
    -0.64255
    -0.69725
    -0.71092
    -0.68358
    -0.69725
    -0.76562
    -0.87501
    -0.92971
    -1.24421
    -1.46300
    -1.81852
    -2.28344
    -2.66631
    -2.78938
    -3.17225
    -4.26618
    -4.27985
    -3.73289
    -2.81673
    -2.98082
    -3.28165
    -3.10388
    -3.09021
    -2.74836
    -2.35181
    -1.76383
    -1.20319
    -0.68358
    -0.16396
     0.23258
     0.56076
     0.72485
     0.80690
     0.99833
     0.98466
     0.83424
     0.79322
     0.69750
     0.61546
     0.60178
     0.49239
     0.51974
     0.51974
     0.50607
     0.42402
     0.45137
     0.42402
     0.49239
     0.41035
     0.51974
     0.50607
     0.51974
     0.51974
     0.61546
     0.56076
     0.50607
     0.56076
     0.65648
     0.75220
     0.68383
     0.61546
     0.58811
     0.50607
     0.60178
     0.50607
     0.56076
     0.57444
     0.61546
     0.47872
     0.54709
     0.50607
     0.45137
     0.34198
     0.39667
     0.36933
     0.36933
     0.35565
     0.20524
     0.13687
     0.17789
     0.20524
     0.17789
     0.20524
     0.10952
     0.08217
     0.08217
     0.17789
     0.17789
     0.13687
     0.10952
     0.20524
     0.30096
     0.36933
     0.19156
     0.12319
     0.10952
     0.08217
     0.04115
    -0.01355
    -0.10927
    -0.28703
    -0.31438
    -0.32805
    -0.25968
    -0.28703
    -0.45112
    -0.49214
    -0.58786
    -0.51949
    -0.51949
    -0.39642
    -0.38275
    -0.28703
    -0.28703
    -0.08192
     0.06850
    -0.02722
     0.00013
     0.02747
     0.02747
    -0.02722
    -0.15029
    -0.17764
    -0.15029
    -0.19131
    -0.17764
    -0.27335
    -0.35540
    -0.39642
    -0.47847
    -0.50581
    -0.50581
    -0.50581
    -0.50581
    -0.43744
    -0.36907
    -0.42377
    -0.42377
    -0.38275
    -0.25968
    -0.17764
    -0.13661
    -0.17764
    -0.20498
    -0.27335
    -0.28703
    -0.34173
    -0.38275
    -0.41010
    -0.35540
    -0.21866
    -0.05457
    -0.06824
    -0.09559
    -0.16396
    -0.15029
    -0.08192
     0.08217
     0.21891
     0.19156
     0.28728
     0.34198
     0.36933
     0.60178
     0.49239
     0.47872
     0.49239
     0.49239
     0.45137
     0.42402
     0.35565
     0.41035
     0.43770
     0.60178
     0.65648
     0.68383
     0.87527
     1.05303
     1.10772
     1.43590
     1.53162
     1.83245
     2.06491
     2.29737
     2.29737
     2.18797
     2.16063
     2.35206
     2.61187
     2.52983
     0.80690
    -1.80485
    -2.22874
    -1.80485
    -0.73827
    -0.34173
    -0.54684
    -0.97073
    -1.99629
    -2.91245
    -3.15858
    -2.83040
    -2.35181
    -1.80485
    -1.23054
    -0.94338
    -0.41010
     0.06850
     0.46504
     0.71118
     1.02568
     0.94364
     1.16242
     1.18977
     1.20344
     1.24446
     1.31283
     1.43590
     1.47692
     1.51795
     1.58632
     1.65469
     1.69571
     1.70938
     1.69571
     1.72306
     1.59999
     1.55897
     1.65469
     1.55897
     1.42223
     1.35386
     1.24446
     1.20344
     1.06670
     0.91629
     0.76587
     0.71118
     0.61546
     0.60178
     0.60178
     0.42402
     0.39667
     0.25993
     0.34198
     0.32830
     0.20524
     0.10952
     0.13687
     0.05482
     0.04115
    -0.05457
    -0.15029
    -0.17764
    -0.04090
     0.06850
     0.24626
     0.16421
    -0.43744
    -1.46300
    -1.73648
    -1.33993
    -1.05278
    -1.02543
    -1.01175
    -1.39463
    -1.68178
    -1.79117
    -1.90057
    -1.95526
    -1.77750
    -1.65443
    -1.50402
    -1.36728
    -1.18952
    -1.13482
    -0.98441
    -0.61521
    -0.47847
    -0.39642
    -0.36907
    -0.28703
    -0.23233
    -0.27335
    -0.34173
    -0.42377
    -0.45112
    -0.42377
    -0.39642
    -0.53316
    -0.58786
    -0.56051
    -0.71092
    -0.62888
    -0.60153
    -0.68358
    -0.75195
    -0.76562
    -0.82032
    -0.82032
    -0.88869
    -0.76562
    -0.80664
    -0.80664
    -0.79297
    -0.88869
    -0.92971
    -0.88869
    -0.88869
    -0.94338
    -0.69725
    -0.76562
    -0.73827
    -0.68358
    -0.54684
    -0.46479
    -0.45112
    -0.39642
    -0.41010
    -0.39642
    -0.21866
    -0.17764
    -0.17764
    -0.17764
    -0.19131
    -0.08192
     0.02747
     0.08217
    -0.02722
    -0.01355
     0.02747
     0.04115
     0.15054
     0.19156
     0.15054
     0.13687
     0.20524
     0.23258
     0.21891
     0.25993
     0.13687
     0.05482
     0.15054
     0.19156
     0.12319
     0.06850
     0.02747
    -0.06824
    -0.02722
     0.01380
    -0.01355
    -0.05457
    -0.15029
    -0.17764
    -0.21866
    -0.27335
    -0.28703
    -0.36907
    -0.27335
    -0.23233
    -0.24601
    -0.25968
    -0.24601
    -0.25968
    -0.28703
    -0.28703
    -0.27335
    -0.24601
    -0.20498
    -0.15029
    -0.16396
    -0.08192
    -0.09559
    -0.16396
    -0.04090
     0.12319
     0.05482
    -0.13661
     0.09584
     0.24626
    -0.04090
    -0.31438
    -0.28703
    -0.24601
    -0.06824
    -0.16396
    -0.21866
    -0.35540
    -0.32805
    -0.38275
    -0.53316
    -0.58786
    -0.53316
    -0.45112
    -0.31438
    -0.10927
    -0.04090
    -0.08192
    -0.06824
     0.08217
     0.08217
     0.06850
     0.25993
     0.64281
     1.35386
     2.21532
     2.77596
     2.16063
     1.83245
     2.47513
     3.15883
     1.94184
     1.53162
     1.70938
     2.05123
     2.54350
     2.74861
     2.20165
     1.80510
     1.46325
     1.09405
     0.62913
     0.06850
    -0.08192
    -0.19131
    -0.35540
    -0.34173
    -0.35540
    -0.31438
    -0.36907
    -0.42377
    -0.47847
    -0.61521
    -0.71092
    -0.94338
    -0.97073
    -0.92971
    -1.05278
    -1.05278
    -1.08012
    -1.02543
    -1.03910
    -1.09380
    -1.12115
    -1.05278
    -1.14849
    -1.09380
    -0.97073
    -0.86134
    -0.68358
    -0.73827
    -0.61521
    -0.43744
    -0.23233
    -0.15029
    -0.06824
     0.16421
     0.20524
     0.30096
     0.36933
     0.39667
     0.32830
     0.35565
     0.39667
     0.45137
     0.41035
     0.41035
     0.25993
     0.20524
     0.15054
     0.09584
    -0.04090
     0.02747
     0.02747
     0.00013
    -0.04090
    -0.09559
    -0.05457
    -0.10927
    -0.17764
    -0.05457
     0.00013
    -0.06824
    -0.04090
     0.00013
     0.00013
     0.10952
     0.00013
     0.04115
     0.13687
     0.09584
     0.12319
     0.05482
     0.05482
    -0.06824
    -0.13661
    -0.10927
    -0.04090
    -0.08192
    -0.09559
    -0.16396
    -0.15029
    -0.21866
    -0.23233
    -0.36907
    -0.24601
    -0.21866
    -0.30070
    -0.23233
    -0.21866
    -0.23233
    -0.30070
    -0.20498
    -0.13661
    -0.15029
    -0.21866
    -0.17764
    -0.21866
    -0.23233
    -0.17764
    -0.19131
    -0.25968
    -0.19131
    -0.25968
    -0.12294
    -0.20498
    -0.20498
    -0.25968
    -0.36907
    -0.38275
    -0.31438
    -0.30070
    -0.35540
    -0.32805
    -0.32805
    -0.24601
    -0.31438
    -0.17764
    -0.12294
    -0.01355
     0.21891
     0.32830
     0.41035
     0.06850
    -0.31438
    -0.46479
    -0.41010
    -0.32805
    -0.38275
    -0.49214
    -0.54684
    -0.66990
    -0.98441
    -1.21686
    -1.40830
    -1.44932
    -1.55872
    -1.51769
    -1.44932
    -1.46300
    -1.44932
    -1.31258
    -1.20319
    -1.13482
    -1.06645
    -1.01175
    -0.91604
    -0.92971
    -0.86134
    -0.77929
    -0.60153
    -0.57418
    -0.61521
    -0.62888
    -0.69725
    -0.72460
    -0.73827
    -0.69725
    -0.62888
    -0.47847
    -0.42377
    -0.41010
    -0.47847
    -0.64255
    -0.79297
    -0.79297
    -0.45112
    -0.35540
    -0.65623
    -0.94338
    -0.65623
    -0.49214
    -0.31438
    -0.51949
    -0.56051
    -0.56051
    -0.57418
    -0.56051
    -0.51949
    -0.47847
    -0.27335
    -0.21866
    -0.10927
     0.09584
    -0.05457
     0.04115
     0.08217
     0.19156
     0.39667
     0.42402
     0.36933
     0.46504
     0.58811
     0.68383
     0.92996
     0.95731
     1.13507
     1.25814
     1.01201
     0.20524
    -0.54684
    -0.69725
    -0.60153
    -0.09559
     0.58811
     1.05303
     0.31463
    -0.19131
    -0.83399
    -0.71092
    -0.58786
    -0.41010
    -0.15029
     0.04115
     0.20524
     0.39667
     0.32830
     0.19156
     0.08217
    -0.02722
     0.02747
    -0.06824
    -0.24601
    -0.32805
    -0.23233
    -0.25968
    -0.28703
    -0.35540
    -0.45112
    -0.80664
    -1.09380
    -0.86134
    -1.10747
    -1.28523
    -0.82032
    -0.08192
     0.20524
     0.13687
     0.08217
     0.10952
     0.17789
     0.41035
     0.57444
     0.82057
     1.06670
     1.38121
     1.55897
     1.66836
     1.79143
     1.66836
     1.66836
     1.68203
     1.58632
     1.50427
     1.34018
     1.18977
     1.08038
     1.06670
     1.05303
     0.90261
     0.75220
     0.65648
     0.58811
     0.58811
     0.73852
     0.62913
     0.58811
     0.50607
     0.61546
     0.54709
     0.47872
     0.42402
     0.45137
     0.41035
     0.39667
     0.31463
     0.34198
     0.23258
     0.17789
     0.16421
     0.25993
     0.20524
     0.08217
     0.01380
     0.02747
     0.01380
     0.06850
    -0.01355
    -0.02722
    -0.08192
     0.08217
     0.08217
     0.05482
     0.12319
     0.02747
    -0.05457
     0.09584
     0.19156
     0.09584
     0.08217
     0.09584
     0.05482
     0.06850
     0.05482
     0.00013
     0.00013
    -0.01355
    -0.08192
    -0.09559
    -0.08192
    -0.20498
    -0.36907
    -0.23233
    -0.10927
    -0.12294
    -0.28703
    -0.23233
    -0.17764
    -0.23233
    -0.12294
    -0.19131
    -0.16396
    -0.15029
    -0.05457
    -0.04090
    -0.01355
    -0.10927
    -0.12294
    -0.06824
     0.04115
     0.00013
    -0.02722
    -0.10927
    -0.04090
    -0.04090
    -0.04090
    -0.09559
    -0.02722
    -0.08192
     0.00013
    -0.05457
    -0.04090
    -0.05457
    -0.08192
    -0.15029
    -0.02722
     0.05482
    -0.02722
     0.00013
     0.01380
     0.02747
     0.00013
     0.02747
     0.04115
     0.04115
     0.04115
     0.13687
     0.17789
     0.08217
     0.06850
    -0.05457
     0.10952
     0.19156
     0.16421
     0.08217
     0.05482
     0.06850
     0.09584
     0.09584
     0.10952
     0.12319
     0.16421
     0.19156
     0.25993
     0.27361
     0.24626
     0.25993
     0.30096
     0.50607
     0.62913
     0.69750
     0.71118
     0.73852
     0.65648
     0.77955
     0.77955
     0.83424
     0.72485
     0.62913
     0.57444
     0.72485
     0.83424
     1.14875
     1.73673
     2.24267
     1.29916
    -1.72280
    -3.39104
    -5.66093
    -5.27806
    -0.46479
     0.56076
     0.16421
    -1.58606
    -3.18593
    -4.19781
    -4.44394
    -4.41659
    -4.26618
    -3.99270
    -3.30899
    -2.62529
    -2.39283
    -2.24242
    -2.25609
    -2.33814
    -2.33814
    -2.42018
    -2.65264
    -2.89877
    -2.73468
    -2.44753
    -2.14670
    -2.02363
    -1.83220
    -1.73648
    -1.47667
    -1.27156
    -1.03910
    -0.72460
    -0.46479
    -0.19131
    -0.19131
    -0.05457
     0.34198
     0.51974
     0.71118
     0.76587
     0.95731
     1.03935
     1.20344
     1.25814
     1.34018
     1.61366
     1.65469
     1.69571
     1.66836
     1.75040
     1.73673
     1.83245
     1.79143
     1.85980
     1.76408
     1.72306
     1.70938
     1.72306
     1.64101
     1.57264
     1.44958
     1.42223
     1.49060
     1.32651
     1.34018
     1.21712
     1.17609
     1.10772
     1.09405
     0.98466
     0.99833
     1.05303
     1.06670
     0.90261
     0.92996
     0.88894
     0.75220
     0.84792
     0.94364
     0.91629
     0.80690
     0.94364
     0.84792
     0.82057
     0.87527
     0.84792
     0.87527
     0.77955
     0.82057
     0.82057
     0.76587
     0.76587
     0.64281
     0.62913
     0.61546
     0.61546
     0.51974
     0.56076
     0.41035
     0.32830
     0.36933
     0.28728
     0.30096
     0.28728
     0.19156
     0.20524
     0.15054
     0.17789
     0.04115
     0.00013
     0.05482
     0.00013
     0.00013
     0.05482
     0.00013
    -0.05457
    -0.09559
    -0.05457
    -0.01355
    -0.09559
    -0.04090
    -0.04090
    -0.04090
    -0.04090
    -0.01355
    -0.08192
     0.08217
     0.08217
    -0.05457
     0.02747
     0.13687
     0.02747
     0.02747
    -0.04090
     0.05482
     0.08217
     0.08217
     0.10952
     0.08217
     0.04115
    -0.04090
    -0.20498
    -0.20498
    -0.16396
    -0.31438
    -0.27335
    -0.32805
    -0.43744
    -0.68358
    -0.79297
    -0.77929
    -0.80664
    -0.86134
    -0.94338
    -1.01175
    -0.99808
    -1.09380
    -1.05278
    -0.91604
    -0.66990
    -0.42377
    -0.17764
    -0.01355
     0.04115
     0.05482
     0.10952
     0.27361
     0.45137
     0.58811
     0.53341
     0.56076
     0.43770
     0.43770
     0.41035
     0.24626
     0.10952
    -0.16396
    -0.30070
    -0.39642
    -0.32805
    -0.30070
    -0.28703
    -0.09559
    -0.08192
    -0.17764
    -0.13661
    -0.25968
    -0.43744
    -0.34173
    -0.23233
    -0.30070
    -0.01355
     0.01380
    -0.02722
     0.36933
     0.68383
     0.45137
     0.15054
    -0.06824
     0.16421
     0.46504
     0.49239
     0.58811
     1.38121
     3.17251
     3.93825
     2.05123
     2.46146
     1.38121
     1.49060
     2.22900
     2.33839
     2.22900
     2.28369
     2.14695
     1.87347
     1.35386
     0.91629
     0.54709
     0.19156
    -0.05457
    -0.32805
    -0.54684
    -0.62888
    -0.62888
    -0.83399
    -0.84767
    -0.90236
    -0.77929
    -0.84767
    -0.86134
    -0.90236
    -0.87501
    -0.76562
    -0.71092
    -0.69725
    -0.60153
    -0.54684
    -0.53316
    -0.36907
    -0.31438
    -0.38275
    -0.35540
    -0.31438
    -0.27335
    -0.25968
    -0.34173
    -0.41010
    -0.45112
    -0.31438
    -0.32805
    -0.42377
    -0.53316
    -0.54684
    -0.65623
    -0.71092
    -0.62888
    -0.66990
    -0.84767
    -0.80664
    -0.75195
    -0.75195
    -0.82032
    -0.86134
    -0.87501
    -0.90236
    -0.88869
    -0.86134
    -0.80664
    -0.77929
    -0.69725
    -0.69725
    -0.65623
    -0.60153
    -0.57418
    -0.57418
    -0.47847
    -0.38275
    -0.31438
    -0.24601
    -0.19131
    -0.06824
    -0.04090
     0.10952
     0.08217
     0.02747
     0.06850
     0.13687
     0.13687
     0.28728
     0.17789
     0.13687
     0.16421
     0.12319
     0.17789
     0.12319
     0.10952
     0.09584
     0.13687
     0.13687
     0.12319
     0.08217
     0.05482
     0.02747
     0.09584
     0.16421
     0.17789
     0.05482
     0.12319
     0.19156
     0.10952
     0.16421
     0.08217
     0.05482
     0.20524
     0.05482
     0.15054
     0.08217
    -0.02722
    -0.02722
    -0.06824
     0.05482
     0.04115
    -0.04090
    -0.10927
    -0.04090
     0.02747
     0.02747
    -0.05457
    -0.08192
    -0.06824
     0.06850
     0.05482
     0.05482
     0.05482
     0.05482
     0.00013
     0.17789
     0.13687
     0.12319
     0.10952
     0.12319
     0.10952
     0.16421
     0.10952
     0.12319
     0.04115
     0.16421
     0.20524
     0.19156
     0.08217
     0.12319
     0.05482
     0.06850
     0.16421
     0.16421
     0.05482
     0.00013
     0.13687
     0.08217
     0.15054
     0.06850
     0.04115
     0.02747
     0.02747
     0.09584
     0.08217
     0.00013
    -0.04090
    -0.05457
    -0.01355
     0.12319
     0.02747
    -0.10927
    -0.13661
    -0.02722
    -0.06824
    -0.13661
    -0.12294
    -0.19131
    -0.16396
    -0.10927
    -0.16396
    -0.13661
    -0.27335
    -0.34173
    -0.25968
    -0.27335
    -0.35540
    -0.36907
    -0.43744
    -0.34173
    -0.32805
    -0.27335
    -0.31438
    -0.28703
    -0.17764
     0.00013
     0.17789
     0.13687
     0.10952
     0.08217
     0.13687
     0.41035
     0.38300
     0.30096
     0.43770
     0.51974
     0.51974
     0.20524
    -0.27335
    -0.42377
    -0.28703
    -0.17764
    -0.10927
    -0.10927
    -0.01355
    -0.04090
    -0.31438
    -0.99808
    -2.24242
    -3.65085
    -4.21148
    -5.86604
    -6.80955
    -4.92253
    -2.93980
    -2.28344
    -2.06466
    -2.10568
    -3.95167
    -6.82323
    -6.98731
    -3.03551
     0.73852
     1.46325
     1.34018
     1.23079
     1.61366
     2.29737
     3.04944
     3.44599
     3.70579
     3.85621
     3.70579
     3.45966
     3.28190
     3.02209
     2.63922
     2.33839
     1.94184
     1.81877
     1.69571
     1.49060
     1.24446
     1.13507
     1.09405
     1.01201
     0.91629
     0.87527
     0.79322
     0.76587
     0.65648
     0.67015
     0.65648
     0.56076
     0.46504
     0.39667
     0.49239
     0.39667
     0.21891
     0.27361
     0.16421
     0.12319
     0.06850
     0.05482
     0.00013
    -0.01355
    -0.04090
    -0.05457
    -0.10927
    -0.16396
    -0.23233
    -0.25968
    -0.16396
    -0.10927
    -0.20498
    -0.19131
    -0.23233
    -0.32805
    -0.34173
    -0.43744
    -0.57418
    -0.53316
    -0.46479
    -0.38275
    -0.41010
    -0.50581
    -0.56051
    -0.62888
    -0.64255
    -0.51949
    -0.46479
    -0.46479
    -0.51949
    -0.49214
    -0.41010
    -0.32805
    -0.31438
    -0.28703
    -0.27335
    -0.24601
    -0.15029
    -0.12294
    -0.17764
    -0.24601
    -0.21866
    -0.12294
    -0.04090
    -0.08192
    -0.05457
    -0.09559
    -0.05457
    -0.01355
     0.00013
    -0.01355
     0.05482
     0.02747
     0.05482
     0.06850
     0.04115
     0.08217
    -0.04090
     0.05482
     0.13687
     0.13687
     0.13687
     0.10952
     0.09584
     0.13687
     0.16421
     0.17789
     0.17789
     0.13687
     0.12319
     0.17789
     0.20524
     0.20524
     0.08217
     0.13687
     0.23258
     0.16421
     0.16421
     0.10952
     0.08217
     0.09584
     0.02747
     0.12319
     0.13687
     0.13687
     0.04115
     0.10952
     0.12319
     0.09584
    -0.01355
     0.05482
     0.15054
     0.12319
     0.09584
     0.04115
     0.09584
     0.09584
     0.13687
     0.13687
     0.10952
     0.09584
     0.10952
     0.08217
     0.10952
     0.17789
     0.05482
     0.08217
     0.10952
     0.17789
     0.06850
     0.08217
     0.10952
     0.16421
     0.01380
     0.06850
     0.02747
    -0.05457
    -0.10927
    -0.05457
    -0.08192
    -0.06824
    -0.15029
    -0.21866
    -0.10927
     0.00013
    -0.02722
     0.20524
     0.53341
     1.01201
     1.13507
     0.62913
    -0.43744
    -1.80485
    -2.06466
    -1.87322
    -1.70913
    -0.32805
     0.53341
    -0.23233
    -0.88869
    -1.43565
    -1.51769
    -1.62709
    -1.70913
    -1.75015
    -1.59974
    -1.05278
    -0.86134
    -0.51949
    -0.28703
    -0.13661
    -0.20498
    -0.69725
    -0.88869
    -0.80664
    -0.58786
    -0.41010
    -0.53316
    -0.60153
    -1.01175
    -1.40830
    -1.64076
    -1.81852
    -2.02363
    -2.07833
    -2.29711
    -2.61162
    -2.95347
    -2.95347
    -2.96714
    -2.93980
    -2.69366
    -2.35181
    -2.07833
    -2.24242
    -2.03731
    -1.27156
    -0.19131
     0.35565
     0.82057
     1.29916
     1.81877
     2.17430
     2.54350
     2.81698
     3.04944
     3.11781
     3.07679
     3.17251
     2.99474
     2.78963
     2.72126
     2.59820
     2.42043
     2.20165
     2.14695
     2.13328
     2.11960
     1.98286
     1.91449
     1.85980
     1.83245
     1.81877
     1.70938
     1.69571
     1.64101
     1.47692
     1.50427
     1.44958
     1.40855
     1.29916
     1.14875
     1.14875
     1.14875
     1.10772
     0.99833
     0.88894
     0.84792
     0.80690
     0.72485
     0.73852
     0.72485
     0.62913
     0.58811
     0.60178
     0.54709
     0.46504
     0.38300
     0.35565
     0.32830
     0.28728
     0.31463
     0.16421
     0.05482
     0.08217
     0.08217
    -0.06824
     0.01380
    -0.10927
    -0.20498
    -0.23233
    -0.28703
    -0.28703
    -0.39642
    -0.50581
    -0.53316
    -0.45112
    -0.49214
    -0.57418
    -0.61521
    -0.58786
    -0.58786
    -0.64255
    -0.51949
    -0.49214
    -0.56051
    -0.51949
    -0.53316
    -0.39642
    -0.41010
    -0.39642
    -0.36907
    -0.31438
    -0.20498
    -0.20498
    -0.27335
    -0.23233
    -0.19131
    -0.25968
    -0.16396
    -0.13661
    -0.24601
    -0.28703
    -0.27335
    -0.20498
    -0.31438
    -0.34173
    -0.39642
    -0.28703
    -0.34173
    -0.34173
    -0.38275
    -0.36907
    -0.34173
    -0.39642
    -0.31438
    -0.23233
    -0.27335
    -0.35540
    -0.16396
    -0.10927
    -0.06824
    -0.06824
    -0.05457
     0.02747
     0.06850
     0.16421
     0.12319
     0.16421
     0.10952
     0.17789
     0.21891
     0.31463
     0.34198
     0.34198
     0.47872
     0.60178
     0.49239
     0.12319
    -0.30070
    -0.50581
    -0.39642
    -0.49214
    -0.90236
    -0.80664
    -0.57418
    -0.66990
    -0.82032
    -0.94338
    -1.01175
    -1.10747
    -1.42198
    -2.00996
    -2.59794
    -2.69366
    -1.75015
    -1.33993
    -1.51769
    -1.46300
    -2.28344
    -2.20140
    -1.51769
    -1.64076
    -1.69546
    -1.51769
    -1.47667
    -1.70913
    -1.61341
    -1.38095
    -1.28523
    -1.12115
    -0.98441
    -1.23054
    -1.54504
    -1.81852
    -2.05098
    -2.51590
    -2.99449
    -3.21328
    -3.06286
    -2.70734
    -2.46120
    -2.20140
    -1.98261
    -1.83220
    -1.24421
    -1.03910
    -0.92971
    -0.23233
     0.27361
     0.98466
     1.73673
     2.55717
     2.88535
     3.07679
     3.19985
     3.32292
     3.45966
     3.47333
     3.30925
     3.22720
     3.09046
     2.95372
     2.83065
     2.61187
     2.39308
     2.16063
     2.03756
     1.81877
     1.65469
     1.44958
     1.23079
     1.12140
     1.06670
     1.06670
     0.94364
     0.72485
     0.72485
     0.72485
     0.65648
     0.58811
     0.51974
     0.47872
     0.51974
     0.54709
     0.49239
     0.49239
     0.42402
     0.45137
     0.47872
     0.53341
     0.57444
     0.43770
     0.46504
     0.42402
     0.54709
     0.57444
     0.50607
     0.57444
     0.51974
     0.57444
     0.67015
     0.57444
     0.61546
     0.60178
     0.58811
     0.69750
     0.68383
     0.68383
     0.58811
     0.62913
     0.68383
     0.68383
     0.61546
     0.65648
     0.64281
     0.57444
     0.58811
     0.61546
     0.60178
     0.47872
     0.41035
     0.57444
     0.58811
     0.51974
     0.50607
     0.42402
     0.50607
     0.45137
     0.43770
     0.42402
     0.45137
     0.42402
     0.46504
     0.49239
     0.32830
     0.41035
     0.28728
     0.39667
     0.36933
     0.35565
     0.21891
     0.15054
     0.19156
     0.21891
     0.17789
     0.16421
     0.13687
     0.06850
     0.12319
     0.06850
     0.05482
     0.08217
    -0.10927
    -0.04090
     0.05482
     0.02747
    -0.05457
     0.00013
    -0.04090
    -0.05457
    -0.01355
    -0.05457
    -0.05457
    -0.05457
    -0.06824
    -0.01355
     0.10952
     0.01380
    -0.08192
    -0.08192
     0.08217
     0.15054
     0.19156
     0.17789
     0.23258
     0.36933
     0.57444
     0.83424
     0.94364
     0.90261
     0.41035
    -0.23233
    -0.88869
    -1.47667
    -1.76383
    -1.90057
    -0.72460
    -0.21866
    -0.77929
    -1.23054
    -1.51769
    -1.80485
    -1.94159
    -2.09200
    -2.39283
    -2.58427
    -2.06466
    -1.57239
    -1.10747
    -0.64255
    -0.50581
    -0.51949
    -0.57418
    -0.82032
    -0.90236
    -0.94338
    -0.97073
    -1.03910
    -1.12115
    -1.21686
    -1.20319
    -1.32626
    -1.59974
    -1.90057
    -2.07833
    -1.73648
    -1.55872
    -1.64076
    -1.81852
    -1.91424
    -1.81852
    -1.53137
    -1.47667
    -1.23054
    -0.92971
    -0.66990
    -0.38275
    -0.02722
     0.30096
     0.51974
     0.72485
     0.88894
     0.99833
     0.99833
     1.08038
     1.29916
     1.65469
     1.79143
     1.87347
     1.66836
     1.62734
     1.68203
     1.80510
     2.03756
     2.02389
     2.03756
     1.79143
     1.66836
     1.21712
     1.21712
     1.18977
     1.09405
     0.95731
     0.76587
     0.61546
     0.34198
     0.25993
     0.08217
     0.10952
     0.08217
     0.15054
     0.17789
     0.21891
     0.21891
     0.30096
     0.31463
     0.31463
     0.32830
     0.46504
     0.41035
     0.45137
     0.45137
     0.39667
     0.49239
     0.41035
     0.45137
     0.45137
     0.47872
     0.39667
     0.39667
     0.43770
     0.43770
     0.36933
     0.34198
     0.41035
     0.38300
     0.42402
     0.42402
     0.39667
     0.36933
     0.38300
     0.38300
     0.43770
     0.42402
     0.42402
     0.43770
     0.38300
     0.47872
     0.46504
     0.38300
     0.46504
     0.50607
     0.50607
     0.47872
     0.49239
     0.46504
     0.45137
     0.46504
     0.45137
     0.50607
     0.49239
     0.42402
     0.45137
     0.41035
     0.39667
     0.31463
     0.31463
     0.34198
     0.31463
     0.27361
     0.23258
     0.17789
     0.16421
     0.10952
     0.13687
     0.16421
     0.13687
     0.06850
     0.04115
     0.08217
     0.08217
     0.02747
     0.04115
     0.06850
     0.01380
     0.04115
     0.02747
     0.01380
    -0.06824
    -0.09559
    -0.20498
    -0.15029
    -0.15029
    -0.25968
    -0.41010
    -0.32805
    -0.36907
    -0.38275
    -0.47847
    -0.45112
    -0.42377
    -0.47847
    -0.50581
    -0.53316
    -0.51949
    -0.53316
    -0.54684
    -0.71092
    -0.66990
    -0.58786
    -0.97073
    -0.02722
     0.36933
    -0.23233
    -0.38275
     1.01201
     2.11960
     1.79143
     1.16242
     0.83424
     0.49239
     0.04115
    -0.24601
     0.68383
     1.54529
     1.62734
     0.91629
     0.49239
     0.27361
    -0.16396
    -0.39642
    -0.76562
    -0.92971
    -0.98441
    -1.12115
    -0.99808
    -0.95706
    -1.16217
    -1.14849
    -1.03910
    -1.09380
    -1.14849
    -1.12115
    -0.90236
    -0.92971
    -0.90236
    -1.02543
    -0.64255
    -0.27335
    -0.10927
     0.23258
     0.54709
     0.62913
     0.92996
     1.24446
     1.35386
     1.20344
     1.18977
     1.39488
     1.54529
     1.38121
     1.34018
     1.12140
     1.01201
     0.97098
     0.82057
     0.58811
     0.54709
     0.54709
     0.38300
     0.30096
     0.19156
     0.20524
     0.23258
     0.19156
     0.19156
     0.10952
     0.05482
     0.01380
     0.00013
     0.08217
    -0.04090
    -0.09559
    -0.13661
    -0.08192
    -0.10927
    -0.15029
    -0.24601
    -0.21866
    -0.21866
    -0.13661
    -0.19131
    -0.23233
    -0.28703
    -0.24601
    -0.35540
    -0.25968
    -0.27335
    -0.28703
    -0.35540
    -0.35540
    -0.34173
    -0.35540
    -0.47847
    -0.45112
    -0.47847
    -0.41010
    -0.34173
    -0.41010
    -0.42377
    -0.45112
    -0.45112
    -0.39642
    -0.21866
    -0.25968
    -0.30070
    -0.24601
    -0.13661
    -0.09559
    -0.09559
    -0.16396
    -0.06824
     0.02747
     0.01380
     0.04115
     0.00013
     0.04115
    -0.02722
     0.02747
     0.04115
     0.10952
     0.02747
     0.04115
    -0.01355
     0.02747
     0.04115
    -0.05457
    -0.04090
     0.00013
     0.00013
    -0.04090
    -0.04090
    -0.08192
    -0.10927
    -0.17764
    -0.02722
     0.02747
    -0.04090
    -0.12294
    -0.02722
     0.04115
     0.01380
    -0.05457
    -0.04090
     0.01380
     0.04115
    -0.01355
     0.06850
     0.02747
     0.02747
    -0.04090
     0.06850
     0.10952
     0.05482
    -0.01355
    -0.08192
     0.04115
     0.01380
    -0.04090
    -0.05457
    -0.10927
    -0.10927
     0.00013
    -0.06824
    -0.12294
    -0.12294
    -0.21866
    -0.28703
    -0.13661
    -0.20498
    -0.27335
    -0.24601
    -0.28703
    -0.30070
    -0.25968
    -0.35540
    -0.42377
    -0.38275
    -0.38275
    -0.32805
    -0.45112
    -0.43744
    -0.53316
    -0.58786
    -0.62888
    -0.73827
    -0.76562
    -0.83399
     0.00013
     1.79143
     1.85980
     0.87527
     0.16421
     0.17789
     0.50607
     1.03935
     1.57264
     1.65469
     1.73673
     1.68203
     1.58632
     1.17609
     0.87527
     0.76587
     0.98466
     0.82057
     0.02747
    -0.90236
    -1.36728
    -1.53137
    -1.99629
    -1.62709
    -1.83220
    -2.62529
    -2.29711
    -2.25609
    -2.57060
    -3.33634
    -4.79947
    -6.11217
    -5.98911
    -4.49864
    -3.17225
    -2.44753
    -2.57060
    -2.70734
    -2.54325
    -2.51590
    -2.13303
    -1.77750
    -1.49035
    -0.77929
     0.16421
     1.02568
     1.46325
     1.59999
     1.65469
     1.70938
     1.77775
     1.77775
     1.70938
     1.68203
     1.69571
     1.77775
     1.68203
     1.57264
     1.46325
     1.32651
     1.17609
     1.25814
     1.14875
     1.13507
     1.03935
     1.01201
     0.98466
     0.91629
     0.83424
     0.75220
     0.75220
     0.69750
     0.75220
     0.79322
     0.76587
     0.75220
     0.62913
     0.72485
     0.80690
     0.76587
     0.76587
     0.76587
     0.71118
     0.68383
     0.69750
     0.67015
     0.64281
     0.61546
     0.60178
     0.53341
     0.51974
     0.49239
     0.36933
     0.41035
     0.45137
     0.39667
     0.27361
     0.39667
     0.27361
     0.25993
     0.32830
     0.21891
     0.23258
     0.28728
     0.23258
     0.28728
     0.31463
     0.25993
     0.19156
     0.16421
     0.28728
     0.35565
     0.21891
     0.25993
     0.19156
     0.25993
     0.23258
     0.24626
     0.23258
     0.24626
     0.19156
     0.24626
     0.19156
     0.27361
     0.21891
     0.08217
     0.20524
     0.21891
     0.23258
     0.19156
     0.16421
     0.13687
     0.13687
     0.17789
     0.12319
     0.17789
     0.10952
     0.16421
     0.10952
     0.17789
     0.08217
     0.02747
     0.09584
     0.13687
     0.13687
     0.04115
     0.08217
     0.04115
     0.06850
     0.09584
     0.08217
     0.09584
     0.08217
     0.01380
     0.05482
     0.09584
     0.08217
    -0.01355
     0.02747
     0.15054
     0.10952
     0.04115
     0.06850
     0.04115
     0.00013
    -0.02722
     0.05482
     0.02747
     0.09584
    -0.02722
     0.04115
     0.01380
     0.08217
    -0.05457
    -0.08192
    -0.06824
     0.06850
    -0.01355
    -0.01355
    -0.01355
    -0.08192
    -0.13661
    -0.09559
    -0.05457
    -0.04090
    -0.15029
    -0.08192
    -0.08192
    -0.08192
    -0.13661
    -0.23233
    -0.12294
    -0.06824
     0.50607
     2.09226
    -0.12294
    -0.58786
    -0.53316
    -0.10927
     0.17789
     0.32830
     0.30096
     0.16421
     0.08217
    -0.06824
    -0.21866
    -0.36907
    -0.41010
    -0.38275
    -0.39642
    -0.35540
    -0.34173
    -0.38275
    -0.39642
    -0.36907
    -0.23233
    -0.23233
    -0.25968
    -0.23233
    -0.27335
    -0.23233
    -0.19131
    -0.27335
    -0.32805
    -0.21866
    -0.23233
    -0.16396
    -0.02722
     0.09584
     0.19156
     0.09584
    -0.20498
    -0.92971
    -1.64076
    -2.22874
    -2.35181
    -1.31258
    -0.84767
    -0.92971
    -0.99808
    -0.79297
    -0.90236
    -2.55692
    -4.41659
    -5.45582
    -4.51231
    -2.29711
    -0.77929
    -0.64255
    -1.33993
    -2.14670
    -3.02184
    -3.59615
    -4.00637
    -3.84228
    -3.48676
    -2.93980
    -1.64076
    -0.65623
    -0.46479
    -0.87501
    -1.46300
    -1.02543
    -0.27335
     0.53341
     1.24446
     1.96919
     2.50248
     2.91270
     3.45966
     3.84253
     3.99295
     4.07499
     4.25276
     4.18439
     4.10234
     4.04765
     3.89723
     3.63742
     3.35027
     3.03577
     2.83065
     2.61187
     2.29737
     1.98286
     1.77775
     1.55897
     1.42223
     1.14875
     1.16242
     0.97098
     0.88894
     0.80690
     0.79322
     0.64281
     0.49239
     0.49239
     0.42402
     0.41035
     0.32830
     0.20524
     0.10952
     0.10952
     0.08217
    -0.02722
    -0.02722
    -0.04090
    -0.15029
    -0.15029
    -0.10927
    -0.21866
    -0.32805
    -0.39642
    -0.34173
    -0.34173
    -0.35540
    -0.34173
    -0.51949
    -0.45112
    -0.49214
    -0.57418
    -0.54684
    -0.47847
    -0.56051
    -0.64255
    -0.66990
    -0.58786
    -0.65623
    -0.60153
    -0.66990
    -0.62888
    -0.58786
    -0.58786
    -0.62888
    -0.64255
    -0.73827
    -0.68358
    -0.68358
    -0.50581
    -0.62888
    -0.62888
    -0.54684
    -0.50581
    -0.54684
    -0.57418
    -0.58786
    -0.53316
    -0.45112
    -0.46479
    -0.46479
    -0.50581
    -0.42377
    -0.43744
    -0.47847
    -0.35540
    -0.35540
    -0.39642
    -0.39642
    -0.38275
    -0.39642
    -0.41010
    -0.42377
    -0.39642
    -0.31438
    -0.25968
    -0.30070
    -0.31438
    -0.32805
    -0.27335
    -0.28703
    -0.23233
    -0.21866
    -0.20498
    -0.20498
    -0.10927
    -0.08192
    -0.06824
    -0.09559
    -0.12294
    -0.08192
    -0.01355
    -0.04090
    -0.08192
    -0.10927
    -0.19131
    -0.19131
    -0.17764
    -0.05457
    -0.21866
    -0.31438
    -0.27335
    -0.31438
    -0.34173
    -0.38275
    -0.49214
    -0.47847
    -0.39642
    -0.36907
    -0.42377
    -0.47847
    -0.46479
    -0.47847
    -0.47847
    -0.27335
    -0.34173
    -0.39642
    -0.39642
    -0.28703
    -0.23233
    -0.24601
    -0.23233
    -0.21866
    -0.15029
    -0.04090
    -0.02722
     0.00013
    -0.06824
    -0.04090
    -0.08192
     0.06850
     0.04115
    -0.01355
     0.00013
    -0.02722
     0.00013
    -0.04090
    -0.12294
    -0.32805
    -0.58786
    -0.94338
    -1.20319
    -0.97073
    -0.19131
     0.90261
     1.14875
     1.24446
     1.68203
     1.18977
    -0.27335
    -0.17764
     0.32830
     0.69750
     0.99833
     1.35386
     1.70938
     2.20165
     2.54350
     1.54529
     0.77955
     0.27361
    -0.09559
    -0.05457
     0.08217
     0.09584
     0.13687
     0.08217
    -0.36907
    -0.54684
    -0.97073
    -0.94338
    -1.28523
    -1.54504
    -1.65443
    -1.79117
    -1.92792
    -1.98261
    -1.58606
    -0.95706
    -0.54684
    -0.45112
    -0.99808
    -1.59974
    -1.12115
    -0.58786
    -0.16396
     0.10952
     0.34198
     0.56076
     0.77955
     0.79322
     0.57444
     0.47872
     0.41035
     0.38300
     0.60178
     0.68383
     0.72485
     0.72485
     0.76587
     0.82057
     0.72485
     0.69750
     0.72485
     0.61546
     0.56076
     0.51974
     0.43770
     0.35565
     0.21891
     0.08217
     0.10952
     0.06850
     0.06850
    -0.05457
    -0.12294
    -0.13661
    -0.16396
    -0.19131
    -0.21866
    -0.23233
    -0.27335
    -0.24601
    -0.32805
    -0.27335
    -0.31438
    -0.34173
    -0.32805
    -0.21866
    -0.23233
    -0.28703
    -0.27335
    -0.36907
    -0.32805
    -0.30070
    -0.36907
    -0.35540
    -0.34173
    -0.35540
    -0.27335
    -0.27335
    -0.28703
    -0.27335
    -0.28703
    -0.16396
    -0.08192
    -0.05457
    -0.01355
    -0.01355
     0.10952
     0.21891
     0.28728
     0.30096
     0.45137
     0.46504
     0.51974
     0.57444
     0.51974
     0.54709
     0.42402
     0.54709
     0.62913
     0.56076
     0.56076
     0.45137
     0.45137
     0.35565
     0.24626
     0.36933
     0.41035
     0.34198
     0.38300
     0.28728
     0.30096
     0.25993
     0.15054
     0.20524
     0.34198
     0.32830
     0.13687
     0.24626
     0.15054
     0.23258
     0.28728
     0.25993
     0.25993
     0.25993
     0.25993
     0.20524
     0.23258
     0.13687
     0.13687
     0.15054
     0.28728
     0.30096
     0.17789
     0.17789
     0.13687
     0.21891
     0.13687
    -0.15029
    -0.57418
    -0.76562
    -1.10747
    -1.91424
    -2.66631
    -2.61162
    -1.95526
    -2.09200
    -2.43386
    -2.85775
    -3.09021
    -3.07654
    -3.02184
    -3.04919
    -2.96714
    -2.66631
    -2.39283
    -1.90057
    -1.62709
    -1.44932
    -1.33993
    -1.10747
    -0.88869
    -0.62888
    -0.42377
    -0.20498
    -0.28703
    -0.25968
    -0.19131
    -0.02722
     0.00013
     0.10952
     0.25993
     0.25993
     0.31463
     0.49239
     0.54709
     0.60178
     0.58811
     0.39667
     0.23258
     0.45137
     0.60178
     1.09405
     1.62734
     1.58632
     1.27181
     1.03935
     1.10772
     1.12140
     1.28549
     1.58632
     2.09226
     1.76408
     1.54529
     1.44958
     1.47692
     1.28549
     1.21712
     1.08038
     0.91629
     0.65648
     0.46504
     0.27361
     0.16421
     0.10952
    -0.02722
    -0.10927
    -0.13661
    -0.13661
    -0.16396
    -0.20498
    -0.21866
    -0.24601
    -0.15029
    -0.19131
    -0.19131
    -0.17764
    -0.20498
    -0.23233
    -0.24601
    -0.32805
    -0.50581
    -0.58786
    -0.73827
    -0.83399
    -0.87501
    -0.95706
    -0.94338
    -0.90236
    -0.82032
    -0.71092
    -0.66990
    -0.49214
    -0.46479
    -0.43744
    -0.49214
    -0.27335
     0.05482
     0.21891
     0.56076
     0.60178
     0.51974
     0.54709
     0.60178
     0.64281
     0.64281
     0.61546
     0.83424
     0.91629
     1.01201
     1.02568
     0.88894
     0.88894
     1.16242
     1.38121
     1.32651
     1.14875
     1.17609
     1.17609
     1.06670
     0.79322
     0.75220
     0.67015
     0.49239
     0.06850
    -0.30070
    -0.39642
    -0.38275
    -0.45112
    -0.56051
    -0.75195
    -0.82032
    -0.90236
    -0.91604
    -0.73827
    -0.56051
    -0.57418
    -0.41010
    -0.25968
    -0.19131
    -0.01355
     0.15054
     0.10952
     0.16421
     0.15054
     0.13687
     0.30096
     0.25993
     0.20524
     0.19156
     0.27361
     0.23258
     0.20524
     0.20524
     0.21891
     0.27361
     0.23258
     0.23258
     0.20524
     0.23258
     0.16421
     0.15054
     0.19156
     0.30096
     0.23258
     0.21891
     0.20524
     0.28728
     0.31463
     0.35565
     0.45137
     0.46504
     0.50607
     0.58811
     0.57444
     0.45137
     0.19156
     0.00013
    -0.01355
    -0.08192
    -0.13661
    -0.31438
    -0.34173
    -0.25968
    -0.19131
    -0.31438
    -0.49214
    -0.53316
    -0.62888
    -0.54684
    -0.49214
    -0.24601
    -0.16396
    -0.09559
     0.10952
     0.27361
     0.38300
     0.36933
     0.41035
     0.45137
     0.45137
     0.43770
     0.43770
     0.58811
     0.43770
     0.42402
     0.49239
     0.42402
     0.38300
     0.17789
     0.20524
     0.23258
     0.17789
     0.20524
     0.02747
     0.04115
    -0.01355
    -0.02722
     0.04115
     0.06850
    -0.02722
    -0.10927
    -0.04090
    -0.09559
    -0.02722
    -0.04090
    -0.10927
     0.00013
     0.00013
    -0.01355
    -0.13661
    -0.09559
    -0.15029
    -0.19131
    -0.27335
    -0.10927
    -0.17764
    -0.31438
    -0.35540
    -0.34173
    -0.39642
    -0.36907
    -0.47847
    -0.45112
    -0.43744
    -0.46479
    -0.49214
    -0.54684
    -0.62888
    -0.62888
    -0.94338
    -0.88869
    -1.03910
    -1.31258
    -1.47667
    -1.62709
    -1.77750
    -1.91424
    -1.91424
    -1.57239
    -1.09380
    -0.58786
    -0.65623
    -1.14849
    -1.14849
    -0.79297
    -0.66990
    -0.32805
     0.02747
     0.20524
     0.25993
     0.27361
     0.05482
    -0.13661
    -0.42377
    -0.84767
    -1.13482
    -1.43565
    -1.55872
    -2.05098
    -2.42018
    -2.51590
    -2.69366
    -2.91245
    -2.88510
    -2.88510
    -2.76203
    -2.44753
    -2.28344
    -2.06466
    -1.79117
    -1.46300
    -1.16217
    -0.97073
    -0.62888
    -0.36907
    -0.28703
     0.06850
     0.38300
     0.61546
     0.92996
     1.08038
     1.08038
     1.18977
     1.14875
     1.20344
     1.20344
     1.44958
     1.53162
     1.58632
     1.66836
     1.59999
     1.53162
     1.43590
     1.81877
     2.17430
     2.77596
     3.11781
     2.11960
     1.94184
     2.09226
     2.29737
     2.31104
     2.50248
     2.46146
     2.57085
     2.40676
     2.05123
     1.94184
     1.80510
     1.77775
     1.58632
     1.43590
     1.23079
     0.95731
     0.82057
     0.69750
     0.67015
     0.53341
     0.46504
     0.28728
     0.34198
     0.38300
     0.34198
     0.30096
     0.17789
     0.20524
     0.25993
     0.43770
     0.62913
     0.82057
     0.88894
     1.01201
     1.12140
     1.21712
     1.44958
     1.76408
     2.35206
     2.84433
     2.63922
     1.58632
     0.28728
    -0.34173
    -0.58786
    -0.45112
     1.13507
     1.59999
     0.80690
     0.02747
    -0.76562
    -1.10747
    -1.21686
    -1.14849
    -0.94338
    -0.73827
    -0.38275
    -0.13661
     0.02747
     0.04115
     0.16421
     0.13687
     0.04115
    -0.02722
     0.05482
     0.05482
    -0.02722
    -0.09559
    -0.23233
    -0.32805
    -0.41010
    -0.41010
    -0.34173
    -0.19131
    -0.13661
    -0.13661
    -0.05457
    -0.01355
     0.00013
     0.20524
     0.13687
     0.19156
     0.16421
     0.30096
     0.38300
     0.46504
     0.41035
     0.36933
     0.45137
     0.51974
     0.56076
     0.50607
     0.47872
     0.49239
     0.50607
     0.65648
     0.68383
     0.54709
     0.41035
     0.23258
     0.17789
     0.06850
    -0.02722
    -0.17764
    -0.41010
    -0.71092
    -0.76562
    -0.98441
    -1.40830
    -1.90057
    -2.36548
    -2.40651
    -2.84408
    -3.32267
    -3.48676
    -3.65085
    -3.62350
    -3.78759
    -3.97902
    -4.12944
    -4.00637
    -4.00637
    -4.03372
    -4.04739
    -3.52778
    -2.63897
    -2.02363
    -1.55872
    -1.36728
    -1.18952
    -0.94338
    -0.54684
    -0.06824
     0.39667
     0.72485
     0.98466
     1.17609
     1.38121
     1.38121
     1.38121
     1.34018
     1.28549
     1.12140
     0.99833
     1.01201
     0.99833
     0.82057
     0.62913
     0.62913
     0.51974
     0.57444
     0.56076
     0.53341
     0.43770
     0.54709
     0.51974
     0.54709
     0.50607
     0.42402
     0.49239
     0.60178
     0.62913
     0.53341
     0.42402
     0.47872
     0.36933
     0.36933
     0.41035
     0.42402
     0.39667
     0.42402
     0.42402
     0.43770
     0.39667
     0.35565
     0.32830
     0.41035
     0.45137
     0.56076
     0.56076
     0.56076
     0.60178
     0.54709
     0.60178
     0.53341
     0.54709
     0.46504
     0.54709
     0.43770
     0.46504
     0.46504
     0.34198
     0.36933
     0.41035
     0.43770
     0.39667
     0.47872
     0.47872
     0.41035
     0.28728
     0.17789
     0.17789
     0.21891
     0.21891
     0.09584
     0.20524
     0.06850
    -0.01355
     0.01380
     0.05482
    -0.01355
    -0.01355
    -0.08192
    -0.10927
    -0.15029
    -0.09559
    -0.04090
     0.04115
    -0.08192
    -0.34173
    -0.53316
    -0.24601
    -0.09559
     0.08217
     0.24626
     0.54709
     0.54709
     0.49239
     0.24626
    -0.80664
    -1.83220
    -1.43565
    -0.01355
     0.57444
     0.43770
     0.06850
    -0.31438
    -0.65623
    -0.91604
    -0.87501
    -0.84767
    -0.66990
    -0.41010
    -0.41010
    -0.35540
    -0.13661
     0.02747
    -0.02722
     0.02747
     0.13687
     0.21891
     0.24626
     0.30096
     0.45137
     0.50607
     0.64281
     0.67015
     0.75220
     0.94364
     0.87527
     0.90261
     0.88894
     0.82057
     0.68383
     0.62913
     0.57444
     0.47872
     0.09584
     0.13687
     0.10952
     0.27361
     0.42402
     0.24626
    -0.06824
     0.04115
     0.08217
     0.24626
     0.39667
     0.42402
     0.35565
     0.31463
     0.17789
     0.23258
     0.06850
    -0.08192
     0.09584
     0.30096
     0.36933
     0.34198
     0.08217
    -0.15029
    -0.21866
    -0.27335
    -0.15029
     0.04115
     0.19156
     0.28728
     0.36933
     0.60178
     0.75220
     0.77955
     0.90261
     0.86159
     0.92996
     0.97098
     0.88894
     0.97098
     0.97098
     0.97098
     0.99833
     1.09405
     0.95731
     0.87527
     0.84792
     0.82057
     0.87527
     0.76587
     0.68383
     0.68383
     0.56076
     0.56076
     0.43770
     0.31463
     0.27361
     0.19156
     0.19156
     0.02747
    -0.02722
    -0.08192
    -0.20498
    -0.15029
    -0.17764
    -0.19131
    -0.16396
    -0.25968
    -0.36907
    -0.34173
    -0.47847
    -0.58786
    -0.57418
    -0.64255
    -0.71092
    -0.62888
    -0.68358
    -0.69725
    -0.79297
    -0.86134
    -0.87501
    -0.83399
    -0.90236
    -0.87501
    -0.88869
    -0.86134
    -0.79297
    -0.90236
    -0.87501
    -0.87501
    -0.83399
    -0.75195
    -0.73827
    -0.79297
    -0.76562
    -0.69725
    -0.68358
    -0.60153
    -0.53316
    -0.45112
    -0.42377
    -0.34173
    -0.27335
    -0.32805
    -0.13661
    -0.10927
    -0.09559
    -0.08192
    -0.04090
     0.01380
    -0.01355
    -0.19131
    -0.25968
    -0.20498
    -0.10927
    -0.12294
    -0.16396
    -0.24601
    -0.19131
    -0.19131
    -0.23233
    -0.04090
    -0.05457
    -0.08192
    -0.09559
     0.10952
     0.10952
     0.25993
     0.71118
     1.16242
     1.21712
     1.03935
     0.76587
     0.86159
     1.14875
     1.21712
     1.32651
     1.55897
     1.70938
     1.27181
     0.99833
     0.90261
     0.76587
     0.65648
     0.56076
     0.60178
     0.51974
     0.34198
     0.25993
     0.13687
     0.10952
     0.04115
     0.02747
     0.12319
     0.06850
     0.08217
    -0.04090
     0.08217
     0.20524
     0.15054
     0.12319
     0.00013
     0.01380
    -0.01355
    -0.01355
    -0.12294
    -0.28703
    -0.32805
    -0.35540
    -0.32805
    -0.34173
    -0.49214
    -0.71092
    -0.87501
    -0.77929
    -0.65623
    -0.24601
     0.05482
     0.10952
     0.12319
     0.42402
     0.60178
     0.54709
     0.42402
     0.47872
     0.77955
     1.18977
     1.18977
     1.13507
     1.03935
     0.97098
     0.80690
     0.58811
     0.34198
     0.23258
    -0.01355
    -0.01355
    -0.25968
    -0.42377
    -0.47847
    -0.62888
    -0.75195
    -0.57418
    -0.54684
    -0.58786
    -0.54684
    -0.42377
    -0.35540
    -0.30070
    -0.27335
    -0.24601
    -0.20498
    -0.13661
    -0.15029
    -0.19131
    -0.13661
    -0.21866
    -0.21866
    -0.13661
    -0.19131
    -0.38275
    -0.42377
    -0.60153
    -0.51949
    -0.54684
    -0.61521
    -0.62888
    -0.50581
    -0.56051
    -0.50581
    -0.64255
    -0.68358
    -0.56051
    -0.35540
    -0.09559
     0.10952
     0.20524
    -0.04090
    -0.06824
     0.54709
     0.67015
     0.30096
    -0.06824
    -0.15029
     0.28728
     0.36933
     0.42402
     0.45137
     0.32830
     0.23258
     0.05482
     0.13687
     0.23258
     0.25993
     0.16421
     0.17789
     0.16421
     0.25993
     0.39667
     0.36933
     0.38300
     0.35565
     0.28728
     0.32830
     0.10952
     0.09584
    -0.01355
     0.09584
     0.10952
    -0.02722
    -0.12294
    -0.17764
    -0.15029
    -0.17764
    -0.15029
    -0.15029
    -0.13661
    -0.10927
    -0.01355
     0.00013
    -0.04090
    -0.05457
    -0.17764
     0.01380
     0.08217
    -0.02722
    -0.12294
    -0.15029
    -0.27335
    -0.34173
    -0.34173
    -0.36907
    -0.51949
    -0.58786
    -0.62888
    -0.58786
    -0.28703
     0.34198
     0.71118
     1.36753
     1.50427
     0.47872
     0.68383
     1.18977
     1.40855
     1.73673
     2.09226
     2.25634
     2.17430
     2.21532
     2.14695
     1.95552
     1.73673
     1.55897
     1.43590
     1.29916
     1.32651
     1.09405
     0.82057
     0.84792
     0.64281
     0.67015
     0.61546
     0.54709
     0.46504
     0.39667
     0.39667
     0.32830
     0.25993
     0.13687
    -0.04090
    -0.19131
    -0.09559
    -0.09559
    -0.21866
    -0.46479
    -0.50581
    -0.50581
    -0.57418
    -0.61521
    -0.65623
    -0.75195
    -0.80664
    -0.88869
    -0.95706
    -1.08012
    -1.17584
    -1.35361
    -1.24421
    -1.12115
    -1.09380
    -1.09380
    -1.21686
    -1.18952
    -1.13482
    -1.03910
    -1.18952
    -1.14849
    -1.05278
    -0.49214
     0.02747
     0.54709
     0.50607
     0.08217
    -0.12294
     0.05482
     0.36933
     0.49239
     0.60178
     0.67015
     0.62913
     0.54709
     0.46504
     0.31463
     0.05482
    -0.04090
    -0.13661
    -0.20498
    -0.39642
    -0.46479
    -0.57418
    -0.53316
    -0.50581
    -0.53316
    -0.56051
    -0.53316
    -0.49214
    -0.42377
    -0.32805
    -0.36907
    -0.39642
    -0.39642
    -0.30070
    -0.23233
    -0.21866
    -0.25968
    -0.30070
    -0.25968
    -0.10927
    -0.10927
    -0.10927
    -0.19131
    -0.13661
    -0.10927
    -0.01355
     0.06850
     0.06850
    -0.05457
    -0.15029
    -0.27335
    -0.17764
    -0.21866
    -0.35540
    -0.25968
    -0.20498
    -0.32805
    -0.39642
    -0.62888
    -0.61521
    -0.66990
    -0.65623
    -0.65623
    -0.54684
    -0.46479
    -0.36907
    -0.25968
    -0.12294
    -0.12294
    -0.34173
    -0.42377
    -0.64255
    -1.12115
    -1.83220
    -3.04919
    -3.07654
    -1.87322
    -1.03910
    -0.76562
    -1.43565
    -2.20140
    -2.73468
    -2.99449
    -2.76203
    -2.35181
    -1.90057
    -1.47667
    -0.98441
    -0.47847
    -0.19131
    -0.01355
     0.13687
     0.19156
     0.27361
     0.42402
     0.49239
     0.65648
     0.97098
     1.13507
     1.28549
     1.72306
     1.76408
     1.31283
     1.79143
     2.37941
     2.16063
     1.92817
     1.68203
     1.44958
     1.02568
     0.75220
     0.90261
     1.87347
     1.99654
     1.43590
     0.99833
     0.54709
     0.23258
    -0.02722
     0.13687
     0.45137
     0.51974
     0.58811
     0.77955
     0.86159
     1.09405
     1.10772
     1.38121
     1.61366
     1.69571
     1.94184
     2.06491
     2.03756
     2.07858
     1.92817
     1.85980
     2.07858
     2.16063
     2.10593
     1.90082
     1.75040
     1.53162
     1.32651
     1.12140
     1.02568
     0.76587
     0.60178
     0.41035
     0.32830
     0.27361
     0.21891
     0.09584
     0.04115
    -0.13661
    -0.50581
    -0.92971
    -0.77929
    -0.45112
    -0.58786
    -0.24601
    -0.25968
    -0.51949
    -0.71092
    -0.79297
    -0.76562
    -0.71092
    -0.57418
    -0.58786
    -0.38275
    -0.24601
    -0.20498
    -0.15029
    -0.09559
    -0.12294
    -0.21866
    -0.15029
    -0.12294
    -0.08192
    -0.06824
    -0.02722
    -0.02722
     0.02747
     0.08217
     0.13687
     0.05482
     0.09584
     0.04115
     0.01380
    -0.09559
    -0.17764
    -0.32805
    -0.24601
    -0.23233
    -0.24601
    -0.19131
    -0.31438
    -0.42377
    -0.51949
    -0.46479
    -0.58786
    -0.51949
    -0.39642
    -0.35540
    -0.36907
    -0.27335
    -0.16396
    -0.17764
    -0.21866
    -0.13661
    -0.12294
     0.00013
    -0.02722
    -0.06824
    -0.01355
     0.02747
     0.09584
     0.10952
     0.25993
     0.31463
     0.35565
     0.51974
     0.61546
     0.67015
     0.72485
     0.77955
     0.80690
     0.83424
     0.82057
     0.73852
     0.61546
     0.56076
     0.47872
     0.20524
     0.02747
    -0.05457
    -0.28703
    -0.25968
    -0.38275
    -0.56051
    -0.77929
    -0.91604
    -1.12115
    -1.05278
    -0.92971
    -0.88869
    -0.87501
    -0.84767
    -0.80664
    -0.64255
    -0.54684
    -0.43744
    -0.39642
    -0.27335
    -0.19131
    -0.02722
     0.02747
     0.04115
     0.10952
     0.12319
     0.21891
     0.24626
     0.17789
     0.17789
     0.13687
     0.10952
     0.12319
     0.15054
     0.16421
     0.08217
     0.13687
     0.12319
     0.28728
     0.36933
     0.62913
     0.39667
     0.08217
    -0.15029
    -0.27335
    -0.64255
    -0.99808
    -1.06645
    -1.16217
    -1.06645
    -0.80664
    -0.73827
    -1.09380
    -1.33993
    -1.43565
    -1.61341
    -1.57239
    -1.40830
    -1.12115
    -0.88869
    -0.65623
    -0.56051
    -0.30070
    -0.08192
     0.00013
     0.13687
     0.16421
     0.01380
    -0.02722
     0.05482
    -0.01355
     0.00013
    -0.13661
    -0.08192
     0.02747
     0.05482
     0.04115
    -0.01355
    -0.10927
    -0.31438
    -0.35540
    -0.36907
    -0.17764
    -0.08192
    -0.13661
    -0.19131
    -0.27335
    -0.49214
    -0.60153
    -0.73827
    -0.66990
    -0.46479
    -0.15029
    -0.53316
    -0.92971
    -0.80664
    -0.53316
    -0.41010
    -0.06824
    -0.04090
     0.01380
     0.32830
     0.54709
     0.49239
     0.49239
     0.39667
     0.35565
     0.65648
     1.23079
     1.34018
     1.46325
     1.35386
     1.13507
     0.75220
     0.58811
     0.45137
     0.34198
     0.36933
     0.36933
     0.32830
     0.25993
     0.10952
     0.00013
    -0.15029
    -0.13661
    -0.06824
    -0.24601
    -0.13661
    -0.05457
    -0.02722
     0.05482
     0.13687
    -0.04090
    -0.08192
     0.20524
     0.24626
     0.27361
     0.42402
     0.53341
     0.58811
     0.60178
     0.50607
     0.45137
     0.57444
     0.65648
     0.71118
     0.69750
     0.84792
     0.92996
     0.82057
     0.80690
     0.83424
     0.83424
     0.79322
     0.72485
     0.67015
     0.67015
     0.75220
     0.72485
     0.73852
     0.68383
     0.57444
     0.47872
     0.65648
     0.68383
     0.58811
     0.53341
     0.49239
     0.41035
     0.51974
     0.36933
     0.34198
     0.28728
     0.28728
     0.21891
     0.20524
     0.20524
     0.12319
     0.01380
     0.10952
     0.25993
     0.17789
     0.08217
     0.08217
     0.09584
     0.15054
     0.19156
     0.15054
     0.20524
     0.10952
     0.25993
     0.30096
     0.21891
     0.16421
     0.10952
     0.10952
     0.30096
     0.27361
     0.21891
     0.16421
     0.25993
     0.25993
     0.36933
     0.51974
     0.72485
     0.24626
    -1.85954
    -3.43206
    -4.27985
    -2.31079
    -1.54504
    -1.16217
    -1.13482
    -1.79117
    -2.89877
    -2.96714
    -2.91245
    -2.74836
    -2.39283
    -1.91424
    -1.42198
    -0.87501
    -0.39642
    -0.08192
     0.16421
     0.17789
     0.31463
     0.23258
     0.34198
     0.12319
     0.01380
    -0.08192
    -0.27335
    -0.39642
    -0.27335
    -0.01355
     0.08217
     0.04115
    -0.05457
    -0.09559
    -0.01355
     0.04115
     0.12319
     0.16421
     0.30096
     0.57444
     0.56076
     0.51974
     0.53341
     0.54709
     0.58811
     0.50607
     0.54709
     0.50607
     0.41035
     0.42402
     0.43770
     0.42402
     0.42402
     0.36933
     0.38300
     0.53341
     0.60178
     0.68383
     0.86159
     1.06670
     1.13507
     0.97098
     0.73852
     0.69750
     0.75220
     0.57444
     0.34198
     0.38300
     0.50607
     0.31463
    -0.08192
    -0.39642
    -0.57418
    -0.82032
    -1.09380
    -1.28523
    -1.44932
    -1.51769
    -1.36728
    -1.33993
    -1.36728
    -1.47667
    -1.33993
    -1.31258
    -1.17584
    -1.02543
    -0.87501
    -0.71092
    -0.54684
    -0.47847
    -0.28703
    -0.19131
    -0.16396
    -0.06824
     0.02747
     0.04115
     0.04115
     0.00013
    -0.02722
     0.00013
    -0.16396
    -0.05457
    -0.13661
    -0.05457
    -0.05457
    -0.10927
    -0.04090
    -0.01355
     0.04115
     0.01380
     0.21891
     0.38300
     0.45137
     0.62913
     0.87527
     0.98466
     1.10772
     1.14875
     1.17609
     1.14875
     1.36753
     1.47692
     1.54529
     1.59999
     1.50427
     1.35386
     1.27181
     1.17609
     1.21712
     1.16242
     1.13507
     0.97098
     0.83424
     0.83424
     0.79322
     0.61546
     0.50607
     0.58811
     0.56076
     0.57444
     0.50607
     0.46504
     0.45137
     0.47872
     0.54709
     0.60178
     0.71118
     0.62913
     0.62913
     0.73852
     0.83424
     0.84792
     0.94364
     1.05303
     1.05303
     1.08038
     1.16242
     1.14875
     1.10772
     1.08038
     1.14875
     1.23079
     1.21712
     1.08038
     0.97098
     0.94364
     0.97098
     0.76587
     0.45137
     0.04115
     0.80690
     0.61546
     0.60178
     0.38300
     0.25993
     0.12319
     0.04115
     0.08217
     0.09584
     0.04115
     0.02747
     0.04115
     0.02747
    -0.01355
    -0.10927
    -0.02722
    -0.02722
    -0.10927
    -0.12294
    -0.10927
    -0.10927
    -0.17764
    -0.08192
    -0.09559
    -0.05457
    -0.02722
    -0.05457
     0.10952
     0.13687
     0.16421
     0.19156
     0.31463
     0.31463
     0.31463
     0.34198
     0.13687
     0.04115
    -0.08192
    -0.20498
    -0.17764
    -0.17764
    -0.35540
    -0.50581
    -0.83399
    -1.12115
    -1.38095
    -1.62709
    -1.75015
    -1.77750
    -1.70913
    -2.09200
    -2.24242
    -3.26797
    -5.15499
    -5.87972
    -5.10030
    -4.19781
    -2.83040
    -2.48855
    -3.28165
    -4.10209
    -4.29353
    -3.86963
    -3.80126
    -3.06286
    -1.72280
    -0.64255
    -0.46479
    -0.25968
    -0.01355
     0.34198
     0.72485
     1.13507
     1.43590
     1.53162
     1.42223
     1.36753
     1.34018
     1.38121
     1.09405
     0.99833
     0.92996
     0.80690
     0.82057
     0.84792
     0.90261
     0.62913
     0.69750
     0.75220
     0.75220
     0.76587
     0.75220
     0.80690
     0.90261
     0.92996
     0.92996
     1.06670
     1.20344
     1.14875
     1.18977
     1.24446
     1.29916
     1.24446
     1.20344
     1.17609
     1.21712
     1.12140
     1.12140
     1.14875
     1.12140
     1.06670
     0.95731
     0.97098
     1.02568
     0.92996
     0.82057
     0.90261
     0.82057
     0.71118
     0.62913
     0.58811
     0.64281
     0.69750
     0.62913
     0.51974
     0.39667
     0.34198
     0.30096
     0.35565
     0.30096
     0.23258
     0.19156
     0.19156
     0.20524
     0.09584
    -0.04090
    -0.04090
    -0.02722
     0.01380
     0.01380
    -0.08192
    -0.16396
    -0.17764
    -0.19131
    -0.13661
    -0.20498
    -0.23233
    -0.32805
    -0.30070
    -0.31438
    -0.27335
    -0.34173
    -0.41010
    -0.43744
    -0.23233
    -0.23233
    -0.32805
    -0.28703
    -0.41010
    -0.42377
    -0.36907
    -0.27335
    -0.16396
    -0.30070
    -0.28703
    -0.31438
    -0.31438
    -0.32805
    -0.39642
    -0.53316
    -0.58786
    -0.60153
    -0.64255
    -0.72460
    -0.71092
    -0.71092
    -0.73827
    -0.64255
    -0.66990
    -0.68358
    -0.94338
    -0.86134
    -0.82032
    -0.73827
    -0.77929
    -0.87501
    -0.87501
    -0.80664
    -0.66990
    -0.51949
    -0.54684
    -0.53316
    -0.58786
    -0.58786
    -0.39642
    -0.42377
    -0.47847
    -0.46479
    -0.28703
    -0.21866
    -0.19131
    -0.09559
    -0.16396
    -0.21866
    -0.45112
    -0.65623
    -0.64255
    -0.65623
    -0.66990
    -0.54684
    -0.36907
    -0.56051
    -0.80664
    -0.76562
    -0.58786
    -0.58786
    -0.61521
    -0.56051
    -0.49214
    -0.36907
    -0.23233
    -0.12294
    -0.12294
    -0.27335
    -0.35540
    -0.58786
    -0.57418
    -0.24601
    -0.05457
    -0.12294
    -0.13661
    -0.12294
    -0.06824
     0.23258
     0.25993
     0.21891
     0.36933
     0.51974
     0.69750
     0.84792
     0.86159
     0.92996
     1.01201
     1.18977
     1.14875
     0.99833
     0.95731
     0.90261
     0.88894
     0.84792
     0.69750
     0.65648
     0.50607
     0.62913
     0.51974
     0.45137
     0.36933
     0.32830
     0.20524
     0.42402
     0.38300
     0.25993
     0.17789
     0.20524
     0.15054
     0.19156
     0.17789
     0.06850
     0.10952
     0.05482
    -0.01355
    -0.09559
    -0.19131
    -0.32805
    -0.64255
    -0.65623
    -0.46479
    -0.12294
     0.00013
    -0.05457
    -0.15029
     0.09584
     1.03935
     2.72126
     3.40496
     3.00842
     2.27002
     1.69571
     1.99654
     2.83065
     3.24088
     3.54170
     3.61008
     3.29557
     2.76228
     2.27002
     1.72306
     1.21712
     0.72485
     0.24626
    -0.20498
    -0.62888
    -0.95706
    -1.21686
    -1.43565
    -1.55872
    -1.68178
    -1.50402
    -1.16217
    -1.18952
    -1.10747
    -1.02543
    -0.88869
    -0.87501
    -1.02543
    -1.10747
    -0.95706
    -0.79297
    -0.62888
    -0.62888
    -0.66990
    -0.87501
    -1.09380
    -1.17584
    -1.25789
    -1.24421
    -1.35361
    -1.47667
    -1.53137
    -1.53137
    -1.43565
    -1.33993
    -1.31258
    -1.21686
    -1.12115
    -1.08012
    -0.84767
    -0.65623
    -0.50581
    -0.47847
    -0.35540
    -0.28703
    -0.24601
    -0.19131
    -0.13661
    -0.08192
    -0.15029
    -0.06824
     0.00013
     0.02747
     0.08217
     0.05482
     0.09584
     0.16421
     0.12319
     0.02747
     0.10952
     0.17789
     0.15054
     0.13687
     0.09584
     0.10952
     0.19156
     0.08217
     0.16421
     0.20524
     0.19156
     0.21891
     0.17789
     0.19156
     0.15054
     0.16421
     0.05482
     0.17789
     0.20524
     0.10952
     0.12319
     0.12319
     0.17789
     0.10952
     0.13687
     0.12319
     0.02747
     0.13687
     0.13687
     0.13687
     0.19156
     0.10952
     0.02747
     0.13687
     0.31463
     0.16421
     0.15054
     0.16421
     0.19156
     0.16421
     0.16421
     0.20524
     0.16421
     0.12319
     0.19156
     0.23258
     0.17789
     0.13687
     0.04115
     0.02747
     0.16421
     0.05482
     0.08217
    -0.01355
    -0.16396
    -0.12294
    -0.06824
    -0.05457
    -0.08192
    -0.10927
    -0.10927
    -0.09559
    -0.17764
    -0.09559
    -0.23233
    -0.23233
    -0.16396
    -0.08192
    -0.05457
    -0.01355
     0.04115
     0.12319
     0.08217
     0.08217
     0.13687
     0.19156
     0.13687
     0.08217
     0.08217
     0.21891
     0.25993
    -0.02722
     0.04115
    -0.08192
    -0.09559
    -0.09559
    -0.31438
    -0.53316
    -0.56051
    -0.71092
    -0.72460
    -0.82032
    -0.79297
    -0.90236
    -0.92971
    -0.95706
    -1.01175
    -1.03910
    -0.90236
    -0.73827
    -0.66990
    -0.61521
    -0.49214
    -0.28703
    -0.25968
    -0.09559
     0.05482
     0.23258
     0.45137
     0.53341
     0.58811
     0.71118
     0.62913
     0.49239
     0.54709
     0.43770
     0.30096
     0.35565
     0.35565
     0.06850
    -0.20498
    -0.34173
     0.05482
     0.42402
     0.36933
     0.01380
    -0.62888
    -1.58606
    -3.37736
    -2.89877
    -1.76383
    -0.54684
    -0.61521
    -1.02543
    -1.42198
    -1.83220
    -2.09200
    -1.94159
    -1.51769
    -1.14849
    -1.12115
    -1.06645
    -0.94338
    -0.50581
    -0.39642
    -0.58786
    -0.91604
    -1.10747
    -0.66990
    -0.09559
     0.16421
    -0.16396
    -0.92971
    -1.16217
    -0.97073
    -0.65623
    -0.46479
    -0.25968
    -0.12294
     0.02747
     0.15054
     0.25993
     0.21891
     0.36933
     0.36933
     0.46504
     0.54709
     0.57444
     0.56076
     0.57444
     0.46504
     0.53341
     0.56076
     0.60178
     0.64281
     0.57444
     0.62913
     0.65648
     0.68383
     0.58811
     0.61546
     0.51974
     0.34198
     0.25993
     0.34198
     0.25993
     0.21891
    -0.01355
    -0.08192
    -0.09559
    -0.10927
    -0.27335
    -0.31438
    -0.31438
    -0.36907
    -0.38275
    -0.15029
    -0.09559
    -0.02722
    -0.02722
     0.16421
     0.08217
     0.13687
     0.16421
     0.24626
     0.30096
     0.31463
     0.35565
     0.38300
     0.32830
     0.35565
     0.36933
     0.35565
     0.32830
     0.34198
     0.28728
     0.36933
     0.35565
     0.31463
     0.28728
     0.39667
     0.43770
     0.39667
     0.46504
     0.36933
     0.42402
     0.38300
     0.38300
     0.49239
     0.46504
     0.39667
     0.42402
     0.43770
     0.49239
     0.42402
     0.35565
     0.34198
     0.42402
     0.45137
     0.45137
     0.45137
     0.32830
     0.34198
     0.38300
     0.43770
     0.42402
     0.32830
     0.30096
     0.34198
     0.36933
     0.32830
     0.28728
     0.25993
     0.28728
     0.35565
     0.38300
     0.34198
     0.28728
     0.28728
     0.25993
     0.24626
     0.43770
     0.42402
     0.39667
     0.35565
     0.41035
     0.42402
     0.57444
     0.47872
     0.57444
     0.62913
     0.76587
     0.75220
     0.71118
     0.56076
     0.61546
     0.61546
     0.72485
     0.73852
     0.56076
     0.45137
     0.34198
     0.25993
     0.31463
     0.16421
     0.24626
     0.17789
     0.25993
     0.41035
     0.58811
     0.83424
     1.16242
     1.27181
     0.99833
     0.30096
    -0.15029
    -1.33993
    -2.57060
    -1.84587
    -0.39642
    -0.13661
    -0.16396
    -0.51949
    -1.18952
    -1.55872
    -1.57239
    -1.42198
    -1.32626
    -0.99808
    -0.45112
     0.06850
     0.30096
     0.38300
     0.76587
     0.88894
     0.80690
     0.88894
     0.67015
     0.50607
     0.16421
     0.10952
    -0.06824
    -0.32805
    -0.66990
    -0.91604
    -1.50402
    -1.49035
    -1.57239
    -1.83220
    -1.77750
    -1.54504
    -1.36728
    -1.32626
    -1.46300
    -1.40830
    -1.51769
    -1.65443
    -1.50402
    -1.33993
    -1.40830
    -0.91604
    -0.47847
    -0.19131
    -0.05457
    -0.05457
    -0.05457
     0.05482
     0.15054
     0.31463
     0.41035
     0.36933
     0.47872
     0.54709
     0.73852
     0.72485
     0.77955
     0.84792
     0.77955
     0.73852
     0.86159
     0.82057
     0.84792
     0.80690
     0.71118
     0.73852
     0.71118
     0.69750
     0.73852
     0.71118
     0.72485
     0.73852
     0.65648
     0.62913
     0.54709
     0.51974
     0.64281
     0.62913
     0.58811
     0.58811
     0.51974
     0.62913
     0.57444
     0.61546
     0.62913
     0.64281
     0.61546
     0.60178
     0.64281
     0.54709
     0.51974
     0.39667
     0.61546
     0.58811
     0.49239
     0.45137
     0.53341
     0.54709
     0.50607
     0.46504
     0.38300
     0.39667
     0.45137
     0.42402
     0.47872
     0.38300
     0.36933
     0.24626
     0.42402
     0.53341
     0.38300
     0.30096
     0.24626
     0.28728
     0.36933
     0.36933
     0.34198
     0.31463
     0.21891
     0.28728
     0.36933
     0.36933
     0.31463
     0.17789
     0.16421
     0.32830
     0.34198
     0.30096
     0.23258
     0.16421
     0.27361
     0.30096
     0.25993
     0.30096
     0.25993
     0.27361
     0.35565
     0.32830
     0.28728
     0.27361
     0.24626
     0.31463
     0.34198
     0.36933
     0.27361
     0.25993
     0.25993
     0.19156
     0.19156
     0.16421
     0.17789
     0.13687
     0.12319
     0.06850
     0.09584
     0.08217
     0.00013
     0.10952
     0.08217
     0.02747
     0.01380
     0.02747
     0.10952
     0.20524
     0.20524
     0.36933
     0.45137
     0.72485
     0.87527
     1.16242
     1.69571
     2.21532
     2.32471
     1.05303
    -0.69725
    -2.91245
    -3.85596
    -1.24421
    -0.01355
     0.05482
    -0.66990
    -1.58606
    -2.65264
    -3.39104
    -3.41839
    -3.36369
    -3.24062
    -3.00817
    -2.46120
    -1.90057
    -1.23054
    -0.91604
    -0.72460
    -0.72460
    -0.77929
    -0.65623
    -0.62888
    -0.75195
    -0.65623
    -0.87501
    -0.90236
    -0.94338
    -0.99808
    -0.98441
    -1.14849
    -1.27156
    -1.16217
    -1.12115
    -1.02543
    -1.01175
    -0.90236
    -0.80664
    -0.69725
    -0.49214
    -0.28703
    -0.16396
    -0.05457
     0.10952
     0.25993
     0.42402
     0.56076
     0.53341
     0.64281
     0.75220
     0.88894
     0.97098
     0.98466
     0.90261
     0.77955
     0.72485
     0.68383
     0.79322
     0.71118
     0.77955
     0.77955
     0.76587
     0.77955
     0.46504
     0.21891
    -0.01355
     0.13687
     0.30096
     0.25993
     0.25993
     0.36933
     0.35565
     0.34198
     0.39667
     0.46504
     0.53341
     0.49239
     0.47872
     0.54709
     0.72485
     0.90261
     0.98466
     1.02568
     0.90261
     0.98466
     0.99833
     1.06670
     1.06670
     0.97098
     0.98466
     0.99833
     0.92996
     0.92996
     0.91629
     0.91629
     0.83424
     0.65648
     0.84792
     0.71118
     0.58811
     0.49239
     0.50607
     0.56076
     0.42402
     0.35565
     0.35565
     0.31463
     0.24626
     0.19156
     0.19156
     0.28728
     0.27361
     0.17789
     0.23258
     0.31463
     0.25993
     0.42402
     0.36933
     0.30096
     0.31463
     0.30096
     0.35565
     0.46504
     0.25993
     0.28728
     0.21891
     0.24626
     0.28728
     0.21891
     0.15054
     0.17789
     0.10952
     0.16421
     0.21891
     0.17789
     0.09584
     0.10952
     0.05482
     0.13687
     0.19156
     0.06850
    -0.01355
     0.02747
     0.05482
     0.06850
     0.01380
     0.06850
     0.01380
    -0.01355
    -0.01355
     0.02747
    -0.05457
    -0.09559
    -0.09559
    -0.06824
     0.04115
     0.04115
     0.01380
    -0.06824
     0.04115
     0.08217
     0.02747
     0.15054
     0.08217
     0.12319
     0.08217
     0.12319
     0.24626
     0.24626
     0.20524
     0.19156
     0.31463
     0.21891
     0.06850
    -0.08192
    -0.20498
    -0.45112
    -0.60153
    -0.61521
    -0.54684
    -0.71092
    -0.97073
    -1.13482
    -1.33993
    -1.61341
    -1.79117
    -1.83220
    -2.06466
    -2.35181
    -2.37916
    -2.83040
    -3.07654
    -2.63897
    -2.62529
    -2.37916
    -2.52957
    -2.99449
    -2.96714
    -2.67999
    -2.43386
    -2.05098
    -1.44932
    -1.29891
    -1.85954
    -2.44753
    -1.17584
    -0.65623
    -1.81852
    -1.49035
    -1.03910
    -0.82032
    -0.62888
    -0.71092
    -0.72460
    -0.68358
    -0.65623
    -0.75195
    -0.64255
    -0.62888
    -0.39642
    -0.19131
    -0.10927
     0.16421
     0.21891
     0.32830
     0.42402
     0.43770
     0.54709
     0.57444
     0.53341
     0.56076
     0.67015
     0.68383
     0.58811
     0.62913
     0.58811
     0.62913
     0.72485
     0.83424
     0.75220
     0.69750
     0.73852
     0.76587
     0.80690
     0.92996
     0.84792
     0.80690
     0.91629
     0.92996
     0.97098
     0.95731
     0.98466
     0.94364
     1.02568
     0.99833
     0.99833
     0.99833
     0.97098
     0.90261
     0.94364
     0.98466
     0.99833
     0.94364
     0.99833
     0.97098
     0.91629
     0.84792
     0.77955
     0.88894
     0.91629
     0.95731
     0.86159
     0.87527
     0.94364
     0.92996
     0.79322
     0.86159
     0.80690
     0.72485
     0.73852
     0.80690
     0.72485
     0.67015
     0.50607
     0.45137
     0.43770
     0.50607
     0.39667
     0.31463
     0.25993
     0.19156
     0.20524
     0.27361
     0.25993
     0.10952
     0.01380
     0.06850
     0.04115
     0.01380
    -0.01355
     0.08217
     0.10952
     0.15054
     0.20524
     0.25993
     0.25993
     0.34198
     0.38300
     0.36933
     0.50607
     0.39667
     0.28728
     0.28728
     0.39667
     0.49239
     0.49239
     0.42402
     0.36933
     0.34198
     0.30096
     0.30096
     0.13687
     0.16421
     0.04115
     0.06850
     0.10952
     0.09584
    -0.01355
    -0.12294
    -0.25968
    -0.34173
    -0.43744
    -0.50581
    -0.58786
    -0.49214
    -0.39642
    -0.53316
    -0.68358
    -0.91604
    -0.97073
    -0.99808
    -0.87501
    -0.76562
    -0.75195
    -0.64255
    -0.53316
    -0.47847
    -0.62888
    -0.68358
    -0.54684
    -0.46479
    -0.41010
    -0.31438
    -0.38275
    -0.41010
    -0.45112
    -0.58786
    -0.68358
    -0.64255
    -0.71092
    -0.68358
    -0.60153
    -0.51949
    -0.53316
    -0.71092
    -0.87501
    -0.82032
    -0.80664
    -0.68358
    -0.49214
    -0.42377
    -0.46479
    -0.54684
    -0.47847
    -0.38275
    -0.51949
    -0.45112
    -0.43744
    -0.25968
    -0.10927
    -0.25968
    -0.34173
    -0.12294
     0.10952
     0.00013
    -0.10927
    -0.17764
    -0.13661
     0.24626
     0.24626
     0.43770
     0.61546
     0.91629
     1.27181
     1.91449
     1.87347
     0.99833
     0.61546
     0.88894
     1.70938
     1.68203
     1.59999
     1.51795
     1.25814
     1.01201
     0.60178
     0.49239
     0.42402
     0.30096
     0.23258
     0.16421
     0.19156
     0.01380
    -0.10927
    -0.27335
    -0.24601
    -0.17764
    -0.06824
     0.04115
     0.10952
     0.08217
     0.05482
     0.10952
     0.21891
     0.12319
     0.10952
     0.05482
    -0.04090
    -0.06824
    -0.08192
    -0.10927
    -0.12294
    -0.10927
    -0.08192
    -0.10927
    -0.12294
    -0.15029
    -0.23233
    -0.20498
     0.00013
    -0.09559
    -0.17764
    -0.24601
    -0.21866
    -0.17764
    -0.20498
    -0.23233
    -0.21866
    -0.23233
    -0.17764
    -0.21866
    -0.17764
    -0.23233
    -0.34173
    -0.36907
    -0.24601
    -0.21866
    -0.31438
    -0.49214
    -0.57418
    -0.57418
    -0.61521
    -0.77929
    -0.71092
    -0.60153
    -0.28703
    -0.09559
     0.01380
    -0.20498
    -0.32805
    -0.35540
    -0.08192
     0.25993
     0.19156
     0.13687
     0.28728
     0.31463
     0.46504
     0.53341
     0.49239
     0.54709
     0.36933
     0.10952
    -0.27335
    -0.49214
    -0.64255
    -0.76562
    -0.79297
    -0.92971
    -0.97073
    -1.06645
    -1.17584
    -1.39463
    -1.59974
    -1.58606
    -1.54504
    -1.65443
    -1.57239
    -1.47667
    -1.38095
    -1.31258
    -1.20319
    -1.28523
    -1.28523
    -1.14849
    -1.09380
    -0.95706
    -0.90236
    -0.82032
    -0.80664
    -0.82032
    -0.75195
    -0.73827
    -0.68358
    -0.66990
    -0.64255
    -0.56051
    -0.53316
    -0.35540
    -0.46479
    -0.28703
    -0.21866
    -0.17764
    -0.19131
    -0.15029
    -0.20498
    -0.20498
    -0.10927
    -0.05457
     0.10952
     0.19156
     0.21891
     0.41035
     0.62913
     0.72485
     0.99833
     1.10772
     1.47692
     1.20344
     1.13507
     1.32651
     1.66836
     1.85980
     1.98286
     1.96919
     1.92817
     1.94184
     1.77775
     1.66836
     1.59999
     1.40855
     1.09405
     1.05303
     1.08038
     0.95731
     0.87527
     0.69750
     0.45137
     0.28728
     0.25993
     0.39667
     0.21891
     0.12319
     0.08217
     0.04115
     0.04115
     0.09584
     0.12319
     0.01380
     0.06850
     0.04115
     0.08217
     0.09584
     0.09584
    -0.01355
    -0.05457
     0.06850
     0.05482
     0.08217
     0.04115
    -0.05457
    -0.04090
    -0.04090
    -0.02722
    -0.08192
     0.00013
    -0.01355
     0.05482
     0.06850
     0.05482
     0.06850
     0.00013
    -0.02722
     0.02747
     0.04115
     0.05482
    -0.10927
    -0.21866
    -0.27335
    -0.31438
    -0.23233
     0.10952
     0.34198
    -0.53316
    -0.45112
     0.27361
     0.68383
     0.83424
     0.95731
     0.39667
    -0.54684
    -1.20319
    -1.03910
    -0.94338
    -0.49214
    -0.38275
    -0.76562
    -1.33993
    -1.73648
    -2.11935
    -2.36548
    -2.52957
    -2.58427
    -2.50223
    -2.37916
    -2.31079
    -2.24242
    -2.18772
    -1.98261
    -1.80485
    -1.51769
    -1.21686
    -1.02543
    -0.91604
    -0.76562
    -0.56051
    -0.43744
    -0.34173
    -0.17764
    -0.15029
    -0.01355
     0.12319
     0.30096
     0.47872
     0.57444
     0.51974
     0.43770
     0.46504
     0.47872
     0.42402
     0.32830
     0.35565
     0.34198
     0.20524
     0.15054
    -0.13661
    -0.49214
    -0.42377
    -0.68358
    -1.18952
    -1.25789
    -0.66990
    -0.13661
    -0.54684
    -0.77929
    -0.92971
    -0.87501
    -0.69725
    -0.61521
    -0.46479
    -0.13661
    -0.04090
     0.08217
     0.10952
     0.20524
     0.36933
     0.46504
     0.47872
     0.50607
     0.45137
     0.49239
     0.50607
     0.54709
     0.54709
     0.51974
     0.50607
     0.49239
     0.53341
     0.54709
     0.50607
     0.43770
     0.50607
     0.53341
     0.49239
     0.51974
     0.45137
     0.47872
     0.46504
     0.31463
     0.36933
     0.36933
     0.35565
     0.39667
     0.31463
     0.36933
     0.30096
     0.17789
     0.19156
     0.20524
     0.23258
     0.17789
     0.10952
     0.05482
     0.16421
     0.06850
     0.05482
     0.08217
     0.05482
     0.10952
     0.08217
     0.13687
     0.02747
    -0.02722
    -0.01355
     0.09584
     0.10952
     0.09584
     0.15054
     0.02747
     0.10952
     0.13687
     0.24626
     0.34198
     0.34198
     0.42402
     0.61546
     0.95731
     1.20344
     1.28549
     1.28549
     1.25814
     1.09405
     1.01201
     0.71118
     0.68383
     1.50427
     2.27002
     2.13328
     1.94184
     0.99833
    -0.05457
    -0.51949
    -0.45112
    -0.95706
    -0.90236
     0.05482
     0.73852
     0.50607
    -0.49214
    -1.68178
    -1.88689
    -2.11935
    -1.87322
    -1.51769
    -1.12115
    -0.99808
    -1.13482
    -1.42198
    -1.35361
    -1.25789
    -1.23054
    -1.29891
    -1.35361
    -1.18952
    -1.02543
    -0.65623
    -0.47847
    -0.47847
    -0.36907
    -0.46479
    -0.19131
     0.01380
     0.09584
     0.13687
     0.35565
     0.38300
     0.43770
     0.47872
     0.49239
     0.50607
     0.47872
     0.42402
     0.32830
     0.30096
     0.25993
     0.19156
     0.23258
     0.30096
     0.24626
     0.13687
     0.16421
     0.16421
     0.20524
     0.15054
     0.15054
     0.12319
     0.20524
     0.27361
     0.25993
     0.13687
     0.16421
     0.19156
     0.08217
     0.17789
     0.28728
     0.13687
     0.16421
     0.17789
     0.19156
     0.16421
     0.08217
     0.09584
     0.09584
     0.27361
     0.27361
     0.24626
     0.10952
     0.10952
     0.10952
     0.25993
     0.30096
     0.21891
     0.10952
     0.10952
     0.17789
     0.17789
     0.17789
     0.12319
     0.09584
     0.12319
     0.19156
     0.17789
     0.13687
     0.08217
    -0.01355
     0.05482
     0.21891
     0.24626
     0.16421
     0.09584
     0.06850
     0.13687
     0.10952
     0.13687
     0.08217
     0.12319
     0.16421
     0.21891
     0.20524
     0.12319
     0.10952
     0.10952
     0.25993
     0.20524
     0.20524
     0.20524
     0.17789
     0.15054
     0.24626
     0.21891
     0.28728
     0.31463
     0.30096
     0.42402
     0.36933
     0.39667
     0.36933
     0.32830
     0.54709
     0.58811
     0.54709
     0.64281
     0.76587
     0.87527
     0.99833
     0.88894
     0.68383
     0.49239
     0.47872
     0.39667
     0.19156
    -0.16396
    -0.06824
     0.02747
     0.08217
    -0.13661
    -0.49214
    -0.71092
    -0.83399
    -0.87501
    -0.88869
    -0.82032
    -0.79297
    -0.76562
    -0.68358
    -0.71092
    -0.66990
    -0.60153
    -0.60153
    -0.57418
    -0.47847
    -0.36907
    -0.27335
    -0.36907
    -0.43744
    -0.38275
    -0.41010
    -0.36907
    -0.43744
    -0.46479
    -0.45112
    -0.42377
    -0.43744
    -0.39642
    -0.49214
    -0.60153
    -0.62888
    -0.51949
    -0.56051
    -0.58786
    -0.69725
    -0.76562
    -0.69725
    -0.72460
    -0.65623
    -0.60153
    -0.64255
    -0.57418
    -0.57418
    -0.50581
    -0.47847
    -0.50581
    -0.64255
    -0.42377
    -0.38275
    -0.34173
    -0.30070
    -0.35540
    -0.28703
    -0.28703
    -0.23233
    -0.23233
    -0.17764
    -0.13661
    -0.10927
    -0.12294
    -0.06824
    -0.08192
    -0.12294
    -0.08192
    -0.05457
    -0.05457
     0.00013
    -0.01355
    -0.19131
    -0.19131
    -0.13661
     0.13687
     0.31463
     0.72485
     1.57264
     1.77775
     1.44958
     0.86159
     0.64281
     1.73673
     2.51615
     1.94184
     2.70759
     3.19985
     2.99474
     3.37762
     4.14336
     3.44599
     2.89902
     1.98286
     1.58632
     2.14695
     2.11960
     2.14695
     1.98286
     1.54529
     1.06670
     0.46504
     0.09584
    -0.25968
    -0.46479
    -0.51949
    -0.62888
    -0.75195
    -0.71092
    -0.76562
    -0.86134
    -0.84767
    -0.68358
    -0.60153
    -0.60153
    -0.60153
    -0.54684
    -0.34173
    -0.39642
    -0.32805
    -0.32805
    -0.42377
    -0.43744
    -0.41010
    -0.38275
    -0.35540
    -0.50581
    -0.69725
    -0.75195
    -0.79297
    -0.80664
    -0.95706
    -1.06645
    -1.10747
    -1.17584
    -0.97073
    -0.92971
    -0.94338
    -0.97073
    -1.09380
    -1.02543
    -0.95706
    -0.90236
    -0.83399
    -0.68358
    -0.54684
    -0.47847
    -0.39642
    -0.47847
    -0.35540
    -0.47847
    -0.39642
    -0.23233
    -0.31438
    -0.39642
    -0.57418
    -0.68358
    -0.68358
    -0.77929
    -0.82032
    -0.88869
    -0.92971
    -0.83399
    -0.88869
    -1.08012
    -0.97073
    -0.69725
    -0.82032
    -0.88869
    -0.88869
    -0.76562
    -0.47847
    -0.32805
    -0.25968
    -0.24601
    -0.16396
    -0.12294
     0.00013
     0.16421
     0.24626
     0.24626
     0.32830
     0.43770
     0.43770
     0.56076
     0.49239
     0.46504
     0.46504
     0.54709
     0.54709
     0.60178
     0.64281
     0.58811
     0.60178
     0.60178
     0.56076
     0.42402
     0.42402
     0.45137
     0.41035
     0.38300
     0.42402
     0.31463
     0.31463
     0.17789
     0.19156
     0.17789
     0.19156
     0.19156
     0.15054
     0.19156
     0.15054
     0.04115
     0.02747
     0.09584
     0.08217
     0.01380
     0.06850
     0.04115
     0.02747
    -0.08192
    -0.05457
    -0.04090
     0.02747
     0.00013
    -0.01355
    -0.12294
    -0.10927
    -0.15029
    -0.13661
    -0.13661
    -0.17764
    -0.20498
    -0.24601
    -0.15029
    -0.17764
    -0.25968
    -0.21866
    -0.21866
    -0.17764
    -0.13661
    -0.10927
    -0.13661
    -0.05457
    -0.08192
    -0.05457
     0.01380
     0.06850
     0.02747
     0.01380
     0.06850
     0.05482
     0.06850
    -0.01355
     0.01380
     0.05482
     0.05482
    -0.01355
     0.01380
     0.01380
     0.00013
    -0.05457
    -0.02722
     0.00013
    -0.02722
    -0.08192
     0.00013
    -0.06824
    -0.13661
    -0.31438
    -0.50581
    -0.73827
    -0.60153
    -0.34173
    -0.23233
    -0.42377
    -0.64255
    -0.75195
    -0.86134
    -0.57418
    -0.43744
    -0.19131
    -0.05457
    -0.12294
    -0.27335
    -0.31438
    -0.31438
    -0.35540
    -0.20498
    -0.04090
     0.04115
    -0.38275
    -0.54684
    -0.65623
    -0.69725
    -0.47847
    -0.53316
    -0.42377
    -0.61521
    -0.58786
    -0.27335
    -0.41010
     0.00013
     1.69571
     2.99474
     2.84433
     2.76228
     2.57085
     2.43411
     1.99654
     2.24267
     2.87168
     3.07679
     2.84433
     2.55717
     2.18797
     1.65469
     0.79322
     0.13687
    -0.23233
    -0.53316
    -0.80664
    -1.24421
    -1.59974
    -1.54504
    -1.44932
    -1.13482
    -1.05278
    -1.02543
    -0.97073
    -0.92971
    -0.73827
    -0.49214
    -0.30070
    -0.17764
    -0.08192
     0.05482
     0.13687
     0.25993
     0.30096
     0.30096
     0.23258
     0.25993
     0.30096
     0.36933
     0.35565
     0.28728
     0.30096
     0.27361
     0.35565
     0.28728
     0.30096
     0.30096
     0.27361
     0.31463
     0.19156
     0.17789
     0.10952
     0.10952
     0.08217
     0.13687
     0.13687
     0.04115
     0.02747
     0.06850
     0.10952
     0.00013
    -0.04090
    -0.01355
     0.04115
     0.04115
     0.00013
     0.04115
     0.00013
    -0.02722
    -0.06824
     0.08217
     0.10952
     0.08217
    -0.04090
     0.01380
     0.10952
     0.08217
     0.13687
     0.00013
     0.09584
     0.15054
     0.13687
     0.05482
    -0.02722
    -0.04090
    -0.08192
    -0.10927
    -0.05457
    -0.20498
    -0.38275
    -0.43744
    -0.50581
    -0.49214
    -0.64255
    -0.86134
    -0.92971
    -0.84767
    -0.82032
    -0.82032
    -0.80664
    -0.84767
    -0.88869
    -0.84767
    -0.60153
    -0.58786
    -0.58786
    -0.56051
    -0.54684
    -0.30070
    -0.25968
    -0.27335
    -0.20498
    -0.20498
    -0.09559
    -0.05457
    -0.04090
    -0.09559
    -0.12294
    -0.20498
    -0.13661
    -0.02722
    -0.10927
    -0.13661
    -0.10927
    -0.06824
    -0.04090
    -0.01355
    -0.10927
    -0.08192
    -0.08192
    -0.08192
    -0.02722
    -0.01355
     0.05482
    -0.06824
    -0.02722
     0.06850
     0.01380
    -0.08192
    -0.15029
    -0.25968
    -0.25968
    -0.24601
    -0.36907
    -0.30070
    -0.34173
    -0.23233
    -0.36907
    -0.57418
    -0.73827
    -1.14849
    -1.90057
    -2.13303
    -1.76383
    -1.33993
    -1.44932
    -1.62709
    -1.46300
    -1.47667
    -1.72280
    -1.69546
    -1.80485
    -1.50402
    -1.28523
    -1.05278
    -0.86134
    -0.76562
    -0.58786
    -0.25968
     0.01380
    -0.01355
    -0.04090
    -0.08192
    -0.06824
    -0.05457
     0.10952
     0.41035
     0.39667
    -0.23233
    -1.35361
    -1.94159
    -2.55692
    -2.14670
    -1.54504
    -1.51769
    -1.53137
    -1.65443
    -2.03731
    -2.40651
    -2.54325
    -2.26977
    -2.11935
    -1.87322
    -1.51769
    -1.09380
    -0.72460
    -0.34173
    -0.19131
     0.05482
     0.12319
     0.17789
     0.35565
     0.51974
     0.72485
     0.57444
     0.51974
     0.60178
     0.67015
     0.67015
     0.84792
     0.98466
     0.97098
     0.91629
     1.13507
     1.49060
     1.49060
     1.38121
     1.55897
     1.62734
     1.62734
     1.69571
     1.61366
     1.54529
     1.54529
     1.55897
     1.36753
     1.16242
     1.03935
     1.06670
     1.01201
     0.83424
     0.60178
     0.21891
     0.08217
    -0.12294
    -0.21866
    -0.10927
    -0.13661
     0.06850
    -0.01355
    -0.13661
    -0.20498
    -0.21866
    -0.16396
    -0.08192
     0.10952
     0.23258
     0.32830
     0.31463
     0.39667
     0.56076
     0.64281
     0.64281
     0.56076
     0.62913
     0.60178
     0.64281
     0.71118
     0.69750
     0.71118
     0.68383
     0.69750
     0.73852
     0.71118
     0.60178
     0.58811
     0.72485
     0.71118
     0.61546
     0.60178
     0.56076
     0.47872
     0.51974
     0.49239
     0.45137
     0.39667
     0.34198
     0.36933
     0.32830
     0.31463
     0.28728
     0.08217
     0.23258
     0.24626
     0.13687
     0.12319
     0.09584
    -0.02722
    -0.05457
    -0.06824
    -0.12294
    -0.08192
    -0.09559
    -0.15029
    -0.09559
    -0.16396
    -0.16396
    -0.15029
    -0.08192
    -0.01355
     0.02747
     0.01380
     0.01380
     0.08217
     0.02747
     0.13687
     0.15054
     0.17789
     0.19156
     0.17789
     0.13687
     0.13687
     0.19156
     0.13687
     0.06850
     0.16421
     0.23258
     0.16421
     0.08217
     0.19156
     0.13687
     0.13687
     0.16421
     0.19156
     0.23258
     0.25993
     0.31463
     0.30096
     0.34198
     0.34198
     0.16421
     0.24626
     0.31463
     0.39667
     0.31463
     0.41035
     0.27361
     0.31463
     0.23258
     0.08217
    -0.04090
    -0.23233
    -0.39642
    -0.54684
    -0.61521
    -0.71092
    -0.79297
    -0.86134
    -0.84767
    -0.90236
    -0.94338
    -1.02543
    -1.05278
    -1.12115
    -1.02543
    -0.86134
    -0.71092
    -0.57418
    -0.47847
    -0.31438
    -0.23233
    -0.09559
    -0.09559
     0.06850
     0.08217
     0.10952
     0.20524
     0.31463
     0.58811
     0.95731
     1.42223
     1.64101
     0.71118
    -1.09380
    -2.33814
    -2.70734
    -2.14670
    -0.46479
     0.27361
    -0.41010
    -1.21686
    -2.02363
    -2.43386
    -2.48855
    -2.50223
    -2.51590
    -2.05098
    -1.31258
    -0.79297
    -0.38275
    -0.10927
     0.13687
     0.32830
     0.46504
     0.62913
     0.64281
     0.88894
     1.09405
     1.17609
     1.09405
     1.12140
     1.20344
     1.24446
     1.29916
     1.36753
     1.64101
     1.73673
     1.69571
     1.59999
     1.59999
     1.58632
     1.46325
     1.55897
     1.72306
     1.88714
     2.17430
     2.21532
     2.09226
     2.05123
     1.88714
     1.83245
     1.77775
     1.85980
     1.85980
     1.88714
     1.91449
     1.94184
     1.80510
     1.77775
     1.65469
     1.49060
     1.46325
     1.34018
     1.24446
     1.09405
     0.99833
     0.83424
     0.82057
     0.75220
     0.53341
     0.42402
     0.25993
     0.21891
     0.08217
     0.10952
     0.20524
     0.19156
    -0.01355
    -0.02722
    -0.08192
    -0.01355
    -0.06824
    -0.04090
     0.08217
     0.05482
     0.12319
     0.08217
     0.05482
     0.06850
     0.02747
     0.05482
     0.02747
     0.00013
    -0.02722
    -0.04090
     0.00013
    -0.06824
    -0.10927
    -0.23233
    -0.27335
    -0.23233
    -0.27335
    -0.31438
    -0.45112
    -0.47847
    -0.46479
    -0.46479
    -0.54684
    -0.54684
    -0.58786
    -0.65623
    -0.64255
    -0.65623
    -0.66990
    -0.65623
    -0.75195
    -0.69725
    -0.68358
    -0.58786
    -0.66990
    -0.66990
    -0.62888
    -0.71092
    -0.65623
    -0.53316
    -0.60153
    -0.60153
    -0.53316
    -0.57418
    -0.49214
    -0.54684
    -0.49214
    -0.43744
    -0.38275
    -0.35540
    -0.42377
    -0.46479
    -0.50581
    -0.62888
    -0.66990
    -0.82032
    -1.10747
    -1.24421
    -1.03910
    -1.08012
    -1.25789
    -0.91604
    -0.92971
    -1.24421
    -1.09380
    -0.97073
    -0.86134
    -0.88869
    -0.71092
    -0.49214
    -0.30070
    -0.19131
    -0.20498
    -0.12294
     0.09584
     0.15054
     0.13687
    -0.10927
    -0.30070
    -0.36907
    -0.39642
    -0.41010
    -0.53316
    -0.69725
    -0.64255
    -0.34173
     0.34198
     0.27361
    -0.73827
    -0.72460
    -0.62888
    -0.38275
     0.09584
     0.41035
     0.25993
     0.16421
     0.21891
     0.23258
     0.24626
     0.17789
     0.15054
     0.17789
    -0.01355
     0.00013
    -0.08192
    -0.20498
    -0.42377
    -0.46479
     0.00013
     0.76587
     1.34018
     1.47692
     1.27181
     0.88894
     0.97098
     1.49060
     1.51795
     1.31283
     1.43590
     1.44958
     1.57264
     1.64101
     1.40855
     1.08038
     0.94364
     0.72485
     0.36933
     0.10952
    -0.10927
    -0.13661
    -0.20498
    -0.24601
    -0.45112
    -0.42377
    -0.46479
    -0.43744
    -0.28703
    -0.16396
    -0.20498
    -0.27335
    -0.23233
    -0.23233
    -0.19131
    -0.31438
    -0.31438
    -0.27335
    -0.21866
    -0.20498
    -0.21866
    -0.19131
    -0.17764
    -0.20498
    -0.17764
    -0.06824
    -0.12294
    -0.17764
    -0.23233
    -0.15029
    -0.17764
    -0.19131
    -0.20498
    -0.23233
    -0.20498
    -0.21866
    -0.10927
    -0.23233
    -0.21866
    -0.25968
    -0.24601
    -0.15029
    -0.15029
    -0.17764
    -0.20498
    -0.15029
    -0.15029
    -0.12294
    -0.20498
    -0.16396
    -0.13661
    -0.15029
    -0.02722
    -0.08192
    -0.21866
    -0.20498
    -0.19131
    -0.13661
    -0.08192
    -0.21866
    -0.19131
    -0.19131
    -0.17764
    -0.28703
    -0.21866
    -0.30070
    -0.32805
    -0.30070
    -0.30070
    -0.27335
    -0.28703
    -0.32805
    -0.35540
    -0.23233
    -0.23233
    -0.27335
    -0.27335
    -0.31438
    -0.21866
    -0.19131
    -0.15029
    -0.15029
    -0.10927
    -0.10927
    -0.21866
    -0.25968
    -0.36907
    -0.53316
    -0.62888
    -0.61521
    -0.61521
    -0.72460
    -0.82032
    -1.12115
    -1.24421
    -1.32626
    -1.31258
    -1.47667
    -1.28523
    -0.98441
    -0.88869
    -0.73827
    -0.69725
    -0.69725
    -0.49214
    -0.20498
     0.01380
     0.08217
     0.13687
     0.56076
     0.99833
     1.32651
     1.39488
     1.23079
     1.18977
     1.27181
     1.21712
     1.10772
     0.98466
     0.99833
     0.88894
     0.75220
     1.05303
     1.27181
     1.08038
     0.79322
     0.42402
     0.36933
     0.35565
     0.35565
     0.31463
     0.30096
     0.25993
     0.25993
     0.28728
     0.31463
     0.20524
     0.02747
     0.04115
     0.06850
    -0.01355
    -0.04090
    -0.05457
    -0.15029
    -0.13661
    -0.13661
    -0.15029
    -0.04090
    -0.08192
    -0.19131
    -0.05457
    -0.04090
    -0.01355
    -0.09559
    -0.05457
     0.04115
     0.06850
     0.04115
     0.05482
     0.08217
     0.04115
     0.08217
     0.12319
     0.15054
     0.21891
     0.10952
     0.06850
     0.09584
     0.09584
     0.02747
    -0.08192
     0.00013
     0.01380
    -0.05457
    -0.05457
    -0.23233
    -0.30070
    -0.35540
    -0.45112
    -0.64255
    -0.97073
    -1.23054
    -1.65443
    -2.39283
    -2.76203
    -0.94338
     2.32471
     2.51615
     1.69571
     0.00013
    -0.56051
    -0.57418
     0.08217
     0.84792
     1.51795
     2.01021
     2.20165
     2.01021
     1.64101
     1.24446
     0.83424
     0.45137
     0.01380
    -0.16396
    -0.24601
    -0.42377
    -0.45112
    -0.57418
    -0.64255
    -0.57418
    -0.57418
    -0.43744
    -0.36907
    -0.38275
    -0.46479
    -0.50581
    -0.34173
    -0.24601
    -0.31438
    -0.45112
    -0.42377
    -0.39642
    -0.42377
    -0.34173
    -0.38275
    -0.19131
     0.25993
     0.56076
     0.23258
    -0.15029
    -0.25968
    -0.02722
     0.05482
    -0.02722
    -0.08192
     0.04115
     0.08217
     0.05482
    -0.08192
    -0.12294
    -0.15029
    -0.30070
    -0.41010
    -0.45112
    -0.46479
    -0.49214
    -0.49214
    -0.50581
    -0.57418
    -0.57418
    -0.35540
    -0.43744
    -0.35540
    -0.41010
    -0.43744
    -0.43744
    -0.42377
    -0.36907
    -0.36907
    -0.27335
    -0.13661
     0.08217
     0.17789
    -0.02722
    -0.24601
    -0.15029
     0.16421
     0.24626
     0.15054
     0.00013
    -0.08192
    -0.05457
    -0.10927
    -0.08192
    -0.17764
    -0.28703
    -0.30070
    -0.32805
    -0.34173
    -0.28703
    -0.21866
    -0.05457
     0.00013
     0.16421
     0.27361
     0.25993
     0.30096
     0.38300
     0.39667
     0.31463
     0.35565
     0.41035
     0.47872
     0.27361
     0.02747
    -0.19131
    -0.68358
    -0.68358
    -0.42377
    -0.41010
    -0.56051
    -0.50581
    -0.60153
    -0.60153
    -0.46479
    -0.42377
    -0.36907
    -0.23233
    -0.10927
     0.12319
     0.28728
     0.42402
     0.41035
     0.41035
     0.30096
     0.28728
     0.24626
     0.31463
     0.30096
     0.08217
    -0.12294
    -0.27335
    -0.28703
    -0.43744
    -0.51949
    -0.49214
    -0.42377
    -0.38275
    -0.45112
    -0.56051
    -0.54684
    -0.49214
    -0.51949
    -0.47847
    -0.27335
    -0.27335
    -0.20498
    -0.02722
     0.13687
     0.21891
     0.24626
     0.30096
     0.43770
     0.58811
     0.68383
     0.68383
     0.65648
     0.73852
     0.75220
     0.77955
     0.90261
     0.83424
     0.76587
     0.72485
     0.71118
     0.72485
     0.62913
     0.56076
     0.62913
     0.51974
     0.50607
     0.41035
     0.28728
     0.10952
    -0.04090
    -0.15029
    -0.17764
     0.15054
     0.61546
     0.94364
     1.32651
     0.95731
     0.15054
    -0.04090
     0.36933
     0.57444
     0.73852
     0.82057
     0.82057
     0.72485
     0.60178
     0.35565
     0.28728
     0.19156
    -0.17764
    -0.25968
    -0.43744
    -0.53316
    -0.65623
    -0.72460
    -0.80664
    -0.79297
    -0.73827
    -0.73827
    -0.65623
    -0.69725
    -0.39642
    -0.09559
     0.32830
     0.71118
    -0.01355
    -0.06824
     0.09584
     0.36933
     0.71118
     0.80690
     0.73852
     0.72485
     0.83424
     0.71118
     0.56076
     0.56076
     0.42402
     0.42402
     0.16421
     0.10952
    -0.01355
    -0.15029
    -0.28703
    -0.24601
    -0.35540
    -0.38275
    -0.46479
    -0.60153
    -0.61521
    -0.64255
    -0.60153
    -0.54684
    -0.51949
    -0.45112
    -0.41010
    -0.32805
    -0.45112
    -0.62888
    -0.77929
    -0.72460
    -0.31438
    -0.09559
    -0.01355
     0.01380
    -0.12294
    -0.01355
    -0.05457
    -0.19131
    -0.56051
    -0.83399
    -1.06645
    -0.86134
    -0.24601
    -0.08192
    -0.71092
    -1.44932
    -1.90057
    -1.90057
    -2.00996
    -1.66811
    -1.50402
    -1.44932
    -2.05098
    -2.44753
    -2.29711
    -2.28344
    -2.05098
    -1.53137
    -1.03910
    -1.18952
    -2.09200
    -2.24242
    -1.98261
    -1.83220
    -1.69546
    -1.38095
    -1.14849
    -0.90236
    -0.92971
    -0.80664
    -0.83399
    -0.79297
    -0.62888
    -0.36907
    -0.01355
     0.24626
     0.30096
     0.58811
     0.82057
     1.06670
     1.18977
     1.20344
     1.17609
     1.28549
     1.25814
     1.21712
     1.18977
     1.08038
     0.97098
     0.87527
     0.92996
     0.98466
     0.76587
     0.75220
     0.67015
     0.69750
     0.69750
     0.68383
     0.54709
     0.50607
     0.41035
     0.68383
     0.58811
     0.65648
     0.65648
     0.64281
     0.62913
     0.68383
     0.62913
     0.60178
     0.67015
     0.62913
     0.67015
     0.73852
     0.65648
     0.73852
     0.90261
     0.99833
     0.87527
     0.90261
     0.83424
     0.90261
     0.91629
     1.09405
     1.17609
     1.16242
     1.25814
     1.42223
     1.47692
     1.61366
     1.81877
     1.99654
     2.11960
     2.07858
     0.42402
    -1.21686
    -1.44932
    -2.02363
    -2.40651
    -2.02363
     0.09584
     0.00013
    -0.92971
    -1.85954
    -2.33814
    -2.40651
    -2.18772
    -1.68178
    -1.10747
    -0.54684
     0.10952
     0.62913
     1.05303
     1.32651
     1.54529
     1.75040
     1.57264
     1.28549
     1.13507
     0.97098
     0.88894
     0.80690
     0.57444
     0.45137
     0.34198
     0.20524
     0.13687
     0.10952
     0.04115
    -0.02722
    -0.17764
    -0.16396
    -0.10927
    -0.05457
    -0.12294
    -0.08192
    -0.12294
    -0.02722
    -0.05457
    -0.02722
    -0.02722
    -0.08192
     0.01380
     0.08217
     0.05482
     0.15054
     0.10952
     0.09584
     0.30096
     0.34198
     0.25993
     0.31463
     0.25993
     0.32830
     0.34198
     0.39667
     0.32830
     0.35565
     0.35565
     0.36933
     0.38300
     0.39667
     0.35565
     0.21891
     0.28728
     0.42402
     0.36933
     0.41035
     0.32830
     0.36933
     0.42402
     0.43770
     0.56076
     0.65648
     0.88894
     1.20344
     1.57264
     1.72306
     1.03935
    -0.12294
    -1.10747
    -1.59974
    -1.21686
    -1.18952
    -1.47667
    -2.40651
    -3.21328
    -3.81493
    -4.27985
    -4.55333
    -4.84049
    -4.92253
    -4.89518
    -4.77212
    -4.58068
    -4.15679
    -3.62350
    -2.92612
    -2.39283
    -1.79117
    -1.31258
    -0.76562
    -0.15029
     0.24626
     0.67015
     0.99833
     1.27181
     1.39488
     1.49060
     1.38121
     1.40855
     1.25814
     1.14875
     1.38121
     1.54529
     1.53162
     1.32651
     1.12140
     0.98466
     0.97098
     0.90261
     0.95731
     1.01201
     0.92996
     0.95731
     1.03935
     0.98466
     1.01201
     0.92996
     0.94364
     0.94364
     0.92996
     0.94364
     0.99833
     0.94364
     0.84792
     0.90261
     0.90261
     0.87527
     0.86159
     0.86159
     0.84792
     0.83424
     0.83424
     0.68383
     0.69750
     0.69750
     0.72485
     0.65648
     0.65648
     0.51974
     0.56076
     0.51974
     0.45137
     0.50607
     0.45137
     0.39667
     0.34198
     0.35565
     0.31463
     0.23258
     0.23258
     0.27361
     0.28728
     0.24626
     0.23258
     0.23258
     0.17789
     0.13687
     0.06850
     0.10952
     0.13687
    -0.02722
    -0.17764
    -0.35540
    -0.57418
    -0.57418
     0.90261
     3.14516
     3.50068
     1.98286
     0.58811
     0.79322
     1.20344
     1.51795
     1.87347
     2.21532
     2.72126
     2.80331
     3.03577
     2.73494
     2.24267
     1.31283
     0.76587
     0.76587
     0.72485
     0.57444
     0.61546
     0.51974
     0.50607
     0.24626
     0.13687
    -0.05457
    -0.06824
    -0.27335
    -0.39642
    -0.49214
    -0.54684
    -0.61521
    -0.69725
    -0.73827
    -0.72460
    -0.80664
    -0.84767
    -0.79297
    -0.97073
    -1.05278
    -1.23054
    -1.58606
    -1.81852
    -2.07833
    -2.03731
    -1.95526
    -1.73648
    -1.23054
    -1.10747
    -1.40830
    -1.66811
    -1.62709
    -1.44932
    -1.16217
    -0.86134
    -0.61521
    -0.46479
    -0.28703
    -0.02722
     0.19156
     0.32830
     0.25993
     0.21891
     0.21891
     0.19156
     0.08217
     0.08217
     0.10952
     0.00013
    -0.10927
    -0.15029
    -0.21866
    -0.23233
    -0.41010
    -0.49214
    -0.43744
    -0.60153
    -0.49214
    -0.56051
    -0.62888
    -0.73827
    -0.65623
    -0.51949
    -0.41010
    -0.43744
    -0.46479
    -0.36907
    -0.31438
    -0.28703
    -0.25968
    -0.12294
    -0.06824
     0.04115
     0.09584
     0.15054
     0.16421
     0.12319
     0.05482
     0.17789
     0.31463
     0.31463
     0.27361
     0.20524
     0.28728
     0.50607
     0.24626
     0.16421
     0.25993
     0.23258
     0.27361
     0.10952
     0.04115
     0.00013
    -0.04090
    -0.10927
    -0.02722
    -0.10927
    -0.24601
    -0.27335
    -0.23233
    -0.21866
    -0.32805
    -0.41010
    -0.38275
    -0.34173
    -0.25968
    -0.24601
    -0.28703
    -0.32805
    -0.24601
    -0.34173
    -0.16396
    -0.19131
    -0.23233
    -0.27335
    -0.24601
    -0.19131
    -0.01355
     0.08217
     0.02747
     0.15054
    -0.02722
     0.04115
     0.00013
     0.09584
     0.23258
     0.16421
     0.16421
     0.27361
     0.23258
     0.13687
     0.12319
     0.09584
     0.09584
    -0.01355
    -0.06824
    -0.10927
    -0.06824
    -0.09559
    -0.12294
    -0.23233
    -0.24601
    -0.39642
    -0.39642
    -0.34173
    -0.45112
    -0.68358
    -0.68358
    -0.76562
    -0.77929
    -0.82032
    -0.28703
     0.31463
     0.49239
     0.20524
     0.00013
    -0.21866
    -0.31438
    -0.19131
     0.00013
     0.49239
     0.69750
     0.76587
     1.01201
     1.23079
     1.23079
     0.84792
     0.60178
     0.61546
     0.57444
     0.51974
     0.49239
     0.53341
     0.42402
     0.32830
     0.43770
     0.57444
     0.28728
    -0.17764
    -0.28703
    -0.31438
    -0.35540
    -0.31438
    -0.17764
     0.04115
     0.16421
     0.25993
     0.90261
     1.02568
     0.36933
    -0.04090
     0.20524
     0.60178
     0.75220
     0.84792
     0.87527
     0.76587
     0.65648
     0.56076
     0.23258
     0.20524
     0.04115
     0.16421
     0.08217
     0.05482
     0.02747
    -0.02722
    -0.09559
    -0.01355
     0.13687
     0.10952
     0.00013
    -0.05457
    -0.06824
     0.00013
     0.01380
    -0.08192
    -0.10927
    -0.08192
    -0.13661
    -0.10927
    -0.06824
    -0.16396
    -0.17764
    -0.10927
     0.02747
     0.02747
    -0.02722
    -0.02722
     0.00013
     0.04115
     0.04115
    -0.01355
    -0.02722
     0.01380
     0.04115
     0.10952
     0.09584
     0.00013
    -0.04090
    -0.05457
    -0.05457
     0.08217
     0.00013
    -0.10927
    -0.08192
    -0.05457
    -0.01355
    -0.05457
    -0.06824
    -0.02722
    -0.02722
    -0.10927
    -0.01355
    -0.08192
    -0.10927
    -0.09559
    -0.15029
     0.00013
     0.00013
    -0.10927
    -0.13661
    -0.10927
    -0.06824
    -0.10927
    -0.10927
    -0.19131
    -0.17764
    -0.15029
    -0.09559
    -0.15029
    -0.23233
    -0.19131
    -0.25968
    -0.10927
    -0.12294
    -0.23233
    -0.25968
    -0.25968
    -0.31438
    -0.25968
    -0.39642
    -0.45112
    -0.46479
    -0.43744
    -0.39642
    -0.35540
    -0.39642
    -0.39642
    -0.46479
    -0.28703
    -0.20498
    -0.17764
    -0.34173
    -0.42377
    -0.49214
    -0.43744
    -0.56051
    -1.09380
    -1.35361
    -1.95526
    -1.58606
     1.14875
     4.62196
     3.40496
     0.64281
    -0.92971
    -0.69725
     0.54709
     1.55897
     2.42043
     3.02209
     2.94005
     2.72126
     2.32471
     2.03756
     1.51795
     1.31283
     1.36753
     1.14875
     0.54709
     0.34198
     0.12319
     0.06850
    -0.17764
    -0.36907
    -0.30070
    -0.43744
    -0.53316
    -0.58786
    -0.69725
    -0.69725
    -0.69725
    -0.69725
    -0.69725
    -0.64255
    -0.62888
    -0.64255
    -0.60153
    -0.49214
    -0.35540
    -0.30070
    -0.25968
    -0.21866
    -0.21866
    -0.15029
    -0.10927
    -0.04090
    -0.06824
    -0.04090
    -0.02722
     0.01380
     0.05482
     0.04115
    -0.05457
     0.05482
     0.17789
     0.13687
     0.19156
     0.12319
     0.08217
     0.10952
     0.08217
     0.15054
     0.08217
    -0.04090
    -0.05457
    -0.17764
    -0.13661
     0.04115
     0.50607
     0.92996
     1.77775
     1.47692
     0.57444
     0.68383
     0.77955
     0.88894
     1.10772
     1.36753
     1.51795
     1.42223
     1.25814
     1.21712
     1.02568
     0.72485
     0.51974
     0.25993
     0.20524
     0.16421
     0.08217
     0.06850
     0.01380
    -0.05457
    -0.09559
    -0.04090
    -0.05457
    -0.04090
    -0.08192
    -0.15029
    -0.16396
    -0.17764
    -0.17764
    -0.31438
    -0.32805
    -0.28703
    -0.28703
    -0.32805
    -0.38275
    -0.45112
    -0.46479
    -0.49214
    -0.42377
    -0.41010
    -0.32805
    -0.36907
    -0.28703
    -0.28703
    -0.23233
    -0.31438
    -0.21866
    -0.17764
    -0.09559
    -0.10927
    -0.06824
    -0.10927
    -0.16396
    -0.09559
    -0.10927
    -0.05457
    -0.13661
    -0.12294
    -0.17764
    -0.15029
    -0.16396
    -0.28703
    -0.35540
    -0.34173
    -0.46479
    -0.68358
    -0.79297
    -0.94338
    -0.99808
    -1.05278
    -0.92971
    -0.75195
    -0.90236
    -1.05278
    -1.32626
    -1.29891
    -1.18952
    -1.12115
    -1.06645
    -0.92971
    -1.23054
    -1.28523
    -1.13482
    -0.77929
    -0.58786
    -0.62888
    -0.75195
    -0.64255
    -0.57418
    -0.50581
    -0.53316
    -0.57418
    -0.54684
    -0.45112
    -0.46479
    -0.30070
    -0.23233
    -0.39642
    -0.45112
    -0.51949
    -0.56051
    -0.49214
    -0.25968
    -0.06824
     0.10952
    -0.05457
    -0.21866
    -0.31438
    -0.12294
    -0.01355
     0.04115
     0.17789
     0.31463
     0.34198
     0.41035
     0.57444
     0.58811
     0.56076
     0.50607
     0.47872
     0.57444
     0.57444
     0.54709
     0.50607
     0.61546
     0.77955
     0.79322
     0.76587
     0.82057
     0.83424
     0.75220
     0.80690
     0.76587
     0.76587
     0.65648
     0.62913
     0.67015
     0.62913
     0.64281
     0.58811
     0.50607
     0.50607
     0.42402
     0.36933
     0.47872
     0.41035
     0.30096
     0.35565
     0.36933
     0.34198
     0.20524
     0.25993
     0.23258
     0.28728
     0.30096
     0.71118
     2.63922
     0.51974
    -0.39642
    -0.24601
     0.12319
     0.36933
     0.45137
     0.45137
     0.54709
     0.62913
     0.50607
     0.25993
     0.32830
     0.13687
    -0.08192
     0.05482
     0.57444
     0.73852
     0.62913
     0.23258
     0.25993
     0.71118
     0.83424
    -0.10927
    -0.34173
    -0.21866
     0.19156
    -0.08192
    -0.27335
    -0.62888
    -0.84767
    -1.01175
    -1.09380
    -0.94338
    -0.66990
    -0.66990
    -0.97073
    -0.87501
    -0.87501
    -0.91604
    -0.97073
    -0.98441
    -0.49214
    -0.35540
    -0.46479
    -0.45112
    -0.42377
    -0.56051
    -0.53316
    -0.62888
    -0.58786
    -0.36907
    -0.25968
    -0.05457
    -0.01355
     0.10952
     0.34198
     0.36933
     0.39667
     0.39667
     0.41035
     0.42402
     0.60178
     0.68383
     0.72485
     0.62913
     0.65648
     0.60178
     0.50607
     0.46504
     0.49239
     0.23258
     0.27361
     0.10952
     0.23258
     0.16421
     0.06850
     0.00013
     0.13687
     0.10952
     0.21891
     0.10952
     0.04115
     0.01380
    -0.04090
    -0.01355
     0.08217
     0.00013
    -0.05457
    -0.01355
    -0.04090
     0.02747
     0.00013
    -0.08192
    -0.06824
     0.00013
     0.06850
     0.04115
     0.05482
     0.02747
     0.13687
     0.02747
     0.08217
     0.05482
     0.00013
    -0.04090
    -0.04090
    -0.06824
    -0.13661
    -0.23233
    -0.31438
    -0.36907
    -0.43744
    -0.36907
    -0.34173
    -0.41010
    -0.46479
    -0.61521
    -0.66990
    -0.92971
    -1.24421
    -1.20319
    -1.18952
    -1.46300
    -1.72280
    -1.64076
    -1.51769
    -1.72280
    -2.02363
    -2.36548
    -2.46120
    -2.39283
    -2.50223
    -2.50223
    -2.16037
    -2.05098
    -1.98261
    -1.73648
    -1.50402
    -1.31258
    -1.10747
    -0.98441
    -0.79297
    -0.56051
    -0.20498
    -0.02722
     0.17789
     0.45137
     0.45137
     0.25993
     0.36933
     1.01201
     0.95731
     0.90261
     0.80690
     0.90261
     0.90261
     0.87527
     0.82057
     0.90261
     0.98466
     0.95731
     0.92996
     0.92996
     0.88894
     0.86159
     0.82057
     0.92996
     0.91629
     0.79322
     0.69750
     0.73852
     0.76587
     0.73852
     0.64281
     0.60178
     0.53341
     0.53341
     0.49239
     0.54709
     0.41035
     0.32830
     0.28728
     0.35565
     0.41035
     0.28728
     0.24626
     0.17789
     0.12319
     0.05482
     0.08217
     0.17789
     0.23258
     0.45137
     0.54709
     0.77955
     1.08038
     1.24446
     0.82057
     0.36933
    -0.25968
    -1.58606
    -0.97073
     0.34198
     0.90261
     0.64281
     0.13687
    -0.17764
    -0.49214
    -0.69725
    -0.71092
    -0.66990
    -0.42377
    -0.21866
    -0.15029
     0.02747
     0.31463
     0.51974
     0.73852
     0.71118
     0.69750
     0.72485
     0.77955
     0.77955
     0.83424
     0.82057
     0.86159
     0.83424
     0.68383
     0.46504
     0.47872
     0.45137
     0.51974
     0.61546
     0.41035
     0.28728
     0.16421
     0.13687
     0.06850
     0.02747
    -0.04090
    -0.02722
     0.00013
     0.05482
     0.12319
     0.10952
     0.01380
     0.00013
     0.13687
     0.23258
     0.25993
     0.24626
     0.17789
     0.20524
     0.19156
     0.31463
     0.21891
     0.10952
     0.19156
     0.20524
     0.19156
     0.21891
     0.20524
     0.10952
     0.06850
     0.17789
     0.12319
     0.08217
     0.00013
    -0.02722
    -0.04090
     0.00013
    -0.05457
     0.04115
     0.02747
     0.06850
     0.13687
     0.12319
     0.06850
     0.16421
     0.04115
     0.21891
     0.28728
     0.23258
     0.28728
     0.20524
     0.19156
     0.27361
     0.24626
     0.21891
     0.17789
     0.17789
     0.10952
     0.08217
     0.01380
    -0.04090
    -0.15029
    -0.10927
    -0.08192
    -0.13661
    -0.16396
    -0.17764
    -0.47847
    -0.87501
    -1.17584
    -1.53137
    -1.87322
    -2.35181
    -2.54325
    -2.61162
    -2.35181
    -2.29711
    -2.95347
    -3.54145
    -3.93800
    -4.73110
    -4.90886
    -3.60982
    -1.83220
    -1.53137
    -1.87322
    -1.96894
    -1.79117
    -1.25789
    -0.68358
     0.04115
     0.57444
     0.83424
     0.60178
     0.57444
     1.21712
     1.54529
     1.54529
     1.95552
     1.79143
     1.43590
     1.25814
     1.14875
     1.14875
     1.12140
     1.20344
     1.24446
     1.32651
     1.42223
     1.35386
     1.35386
     1.34018
     1.38121
     1.31283
     1.34018
     1.25814
     1.08038
     1.05303
     0.97098
     0.90261
     0.84792
     0.83424
     0.77955
     0.71118
     0.64281
     0.69750
     0.41035
     0.42402
     0.38300
     0.27361
     0.23258
     0.16421
     0.16421
     0.10952
     0.04115
     0.05482
    -0.04090
    -0.06824
    -0.06824
    -0.15029
    -0.16396
    -0.20498
     0.13687
     0.69750
     1.35386
     1.65469
     1.18977
     1.18977
     1.23079
     1.25814
     1.62734
     1.35386
     1.49060
     1.65469
     1.84612
     1.83245
     1.62734
     1.28549
     1.09405
     0.87527
     0.67015
     0.36933
     0.24626
     0.21891
     0.06850
    -0.09559
    -0.23233
    -0.23233
    -0.15029
    -0.24601
    -0.45112
    -0.46479
    -0.64255
    -0.66990
    -0.83399
    -0.88869
    -0.90236
    -0.92971
    -0.92971
    -0.92971
    -0.88869
    -0.91604
    -0.91604
    -0.84767
    -0.83399
    -0.76562
    -0.71092
    -0.73827
    -0.69725
    -0.57418
    -0.50581
    -0.50581
    -0.45112
    -0.45112
    -0.41010
    -0.42377
    -0.39642
    -0.32805
    -0.42377
    -0.45112
    -0.45112
    -0.32805
    -0.27335
    -0.27335
    -0.28703
    -0.28703
    -0.17764
    -0.27335
    -0.23233
    -0.20498
    -0.20498
    -0.23233
    -0.12294
    -0.15029
    -0.13661
    -0.15029
    -0.20498
    -0.15029
    -0.10927
    -0.13661
    -0.20498
    -0.23233
    -0.20498
    -0.39642
    -0.39642
    -0.43744
    -0.46479
    -0.60153
    -0.61521
    -0.71092
    -0.92971
    -0.98441
    -1.06645
    -0.88869
    -0.58786
    -0.39642
    -0.10927
     0.04115
     0.17789
     0.09584
    -0.06824
     0.19156
     0.54709
     0.84792
     1.16242
     1.50427
     1.61366
     1.44958
     1.34018
     1.10772
     1.09405
     0.76587
     0.61546
     0.61546
     0.62913
     0.58811
     0.23258
    -0.05457
    -0.28703
    -0.58786
    -0.50581
    -0.47847
    -0.57418
    -0.71092
    -0.94338
    -0.82032
    -0.79297
    -0.75195
    -0.73827
    -0.75195
    -0.75195
    -0.57418
    -0.57418
    -0.61521
    -0.60153
    -0.49214
    -0.20498
    -0.13661
    -0.09559
    -0.06824
     0.00013
     0.21891
     0.28728
     0.21891
     0.39667
     0.42402
     0.42402
     0.46504
     0.54709
     0.54709
     0.61546
     0.57444
     0.43770
     0.43770
     0.39667
     0.31463
     0.21891
     0.13687
     0.06850
     0.05482
     0.02747
    -0.04090
    -0.13661
    -0.24601
    -0.23233
    -0.28703
    -0.16396
    -0.15029
    -0.25968
    -0.20498
    -0.16396
    -0.16396
    -0.13661
    -0.23233
    -0.17764
    -0.04090
    -0.04090
    -0.08192
    -0.04090
    -0.02722
    -0.08192
    -0.08192
    -0.01355
     0.01380
    -0.06824
    -0.15029
    -0.17764
    -0.04090
    -0.15029
    -0.17764
    -0.17764
    -0.13661
    -0.10927
    -0.05457
     0.00013
    -0.05457
    -0.08192
    -0.02722
     0.00013
     0.15054
     0.06850
     0.13687
     0.12319
     0.21891
     0.17789
     0.20524
     0.09584
     0.15054
     0.21891
     0.30096
     0.21891
     0.24626
     0.34198
     0.28728
     0.12319
     0.09584
     0.16421
     0.42402
     1.13507
     1.05303
     1.25814
     1.98286
     2.24267
     2.51615
     1.81877
     1.62734
     1.91449
     1.96919
     2.36574
     2.69391
     2.95372
     2.61187
     2.11960
     1.59999
     1.24446
     1.02568
     0.76587
     0.51974
     0.12319
    -0.16396
    -0.36907
    -0.62888
    -0.77929
    -0.97073
    -0.99808
    -1.28523
    -1.44932
    -1.36728
    -1.23054
    -1.23054
    -1.32626
    -1.21686
    -1.12115
    -1.13482
    -1.10747
    -1.21686
    -1.13482
    -1.02543
    -0.97073
    -0.86134
    -0.84767
    -0.77929
    -0.87501
    -0.90236
    -0.88869
    -0.88869
    -0.94338
    -0.97073
    -0.87501
    -0.83399
    -0.75195
    -0.79297
    -0.77929
    -0.65623
    -0.47847
    -0.43744
    -0.58786
    -0.80664
    -0.76562
    -0.39642
     0.01380
    -0.12294
    -0.23233
    -0.28703
    -0.05457
     0.32830
     0.31463
     0.24626
     0.21891
     0.30096
     0.41035
     0.47872
     0.54709
     0.50607
     0.51974
     0.45137
     0.54709
     0.57444
     0.51974
     0.38300
     0.35565
     0.36933
     0.35565
     0.35565
     0.24626
     0.28728
     0.27361
     0.27361
     0.30096
     0.24626
     0.21891
     0.09584
     0.16421
     0.30096
     0.24626
     0.08217
     0.04115
     0.02747
     0.06850
     0.05482
     0.00013
     0.06850
    -0.01355
     0.02747
     0.05482
     0.04115
    -0.01355
    -0.06824
    -0.09559
     0.00013
     0.08217
    -0.01355
     0.01380
    -0.02722
    -0.05457
    -0.04090
    -0.04090
    -0.13661
    -0.10927
    -0.10927
    -0.05457
    -0.16396
    -0.08192
    -0.12294
    -0.23233
    -0.20498
    -0.15029
    -0.16396
    -0.19131
    -0.19131
    -0.16396
    -0.21866
    -0.15029
    -0.10927
     0.04115
     0.13687
     0.34198
     0.50607
     0.57444
     0.17789
    -0.43744
    -0.73827
    -0.91604
    -0.86134
    -0.92971
    -1.10747
    -1.33993
    -1.65443
    -2.02363
    -2.52957
    -2.78938
    -2.99449
    -3.06286
    -3.04919
    -2.98082
    -2.83040
    -2.72101
    -2.33814
    -1.81852
    -1.68178
    -1.42198
    -1.24421
    -0.98441
    -0.56051
    -0.23233
     0.09584
     0.28728
     0.46504
     0.49239
     0.61546
     0.71118
     0.95731
     0.94364
     0.82057
     0.80690
     0.80690
     0.75220
     0.75220
     0.71118
     0.72485
     0.71118
     0.91629
     0.82057
     0.67015
     0.61546
     0.64281
     0.61546
     0.58811
     0.53341
     0.34198
     0.36933
     0.39667
     0.41035
     0.35565
     0.31463
    -0.09559
    -0.10927
    -0.06824
    -0.02722
    -0.10927
     0.13687
     0.02747
     0.00013
     0.01380
    -0.02722
    -0.05457
     0.05482
     0.17789
     0.27361
     0.27361
    -0.12294
    -0.34173
    -0.16396
     0.30096
    -0.06824
    -0.02722
    -0.17764
    -0.06824
     0.21891
     0.16421
    -0.01355
    -0.45112
    -0.31438
     0.01380
     0.42402
     0.72485
     0.50607
     0.36933
     0.36933
     0.51974
     0.58811
     0.65648
     0.50607
     0.58811
     1.13507
     1.83245
     2.33839
     1.66836
     2.39308
     3.11781
     2.78963
     1.44958
     1.50427
     1.79143
     2.48880
     2.72126
     2.65289
     2.37941
     2.11960
     1.73673
     1.16242
     0.61546
     0.23258
     0.00013
    -0.56051
    -0.77929
    -0.66990
    -0.36907
    -0.21866
    -0.30070
    -0.46479
    -0.39642
    -0.32805
    -0.47847
    -0.49214
    -0.51949
    -0.41010
    -0.30070
     0.21891
     0.42402
     0.35565
     0.28728
     0.23258
     0.23258
    -0.02722
    -0.09559
    -0.19131
    -0.28703
    -0.47847
    -0.42377
    -0.17764
    -0.06824
    -0.30070
    -0.51949
    -0.64255
    -0.75195
    -0.87501
    -0.88869
    -0.90236
    -0.88869
    -0.84767
    -0.88869
    -0.92971
    -1.01175
    -0.86134
    -0.79297
    -0.54684
    -0.35540
    -0.23233
    -0.13661
    -0.17764
     0.06850
     0.17789
     0.27361
     0.46504
     0.68383
     0.69750
     0.83424
     0.87527
     0.91629
     0.87527
     0.90261
     0.87527
     0.76587
     0.49239
     0.73852
     0.60178
     0.65648
     0.61546
     0.47872
     0.42402
     0.41035
     0.36933
     0.34198
     0.34198
     0.27361
     0.21891
     0.19156
     0.19156
     0.25993
     0.06850
    -0.12294
    -0.13661
    -0.17764
    -0.21866
    -0.23233
    -0.32805
    -0.39642
    -0.35540
    -0.42377
    -0.35540
    -0.41010
    -0.42377
    -0.41010
    -0.35540
    -0.31438
    -0.21866
    -0.10927
    -0.13661
    -0.10927
    -0.08192
     0.00013
    -0.04090
    -0.02722
     0.01380
     0.00013
    -0.01355
     0.02747
     0.00013
    -0.13661
    -0.13661
    -0.08192
    -0.06824
    -0.04090
    -0.10927
    -0.17764
    -0.10927
    -0.15029
    -0.19131
    -0.12294
    -0.12294
    -0.19131
    -0.05457
    -0.08192
     0.02747
    -0.01355
    -0.16396
    -0.08192
    -0.06824
     0.06850
     0.05482
     0.02747
     0.08217
     0.05482
     0.08217
     0.13687
     0.17789
     0.06850
     0.10952
     0.16421
     0.13687
     0.21891
     0.13687
     0.08217
     0.24626
     0.25993
     0.21891
     0.17789
     0.19156
     0.24626
     0.13687
     0.19156
     0.30096
     0.28728
     0.25993
     0.31463
     0.42402
     0.42402
     0.36933
     0.46504
     0.65648
     0.97098
     1.16242
     1.13507
     0.92996
     0.49239
     0.46504
     0.32830
     0.19156
     0.12319
     0.19156
    -0.05457
    -0.46479
    -0.91604
    -1.40830
    -1.88689
    -2.35181
    -2.37916
    -2.50223
    -2.55692
    -2.51590
    -3.02184
    -5.29173
    -6.63179
    -4.90886
    -4.75844
    -3.52778
    -3.03551
    -3.04919
    -3.15858
    -3.07654
    -3.22695
    -2.57060
    -1.94159
    -1.25789
    -0.54684
     0.19156
     0.82057
     1.27181
     1.55897
     1.88714
     2.10593
     1.96919
     1.87347
     1.94184
     2.03756
     2.01021
     2.02389
     1.68203
     1.46325
     1.38121
     1.27181
     1.29916
     1.31283
     1.59999
     1.91449
     2.11960
     2.10593
     1.72306
     1.31283
     1.40855
     1.66836
     1.95552
     2.03756
     2.05123
     1.99654
     2.01021
     1.94184
     1.83245
     1.62734
     1.46325
     1.39488
     1.24446
     1.31283
     1.24446
     1.12140
     0.95731
     0.99833
     0.99833
     0.91629
     0.72485
     0.60178
     0.54709
     0.53341
     0.49239
     0.38300
     0.31463
     0.17789
     0.15054
     0.19156
     0.28728
     0.13687
     0.08217
     0.08217
     0.09584
     0.16421
     0.00013
     0.01380
     0.00013
     0.09584
     0.06850
     0.10952
     0.04115
     0.00013
    -0.02722
     0.09584
     0.10952
     0.02747
    -0.06824
    -0.05457
     0.06850
     0.02747
    -0.02722
    -0.05457
    -0.08192
    -0.01355
    -0.01355
     0.02747
    -0.01355
    -0.13661
    -0.08192
    -0.10927
     0.05482
     0.08217
     0.00013
    -0.10927
    -0.01355
    -0.04090
     0.01380
    -0.05457
    -0.13661
    -0.15029
    -0.02722
    -0.08192
    -0.05457
    -0.08192
    -0.23233
    -0.19131
    -0.08192
    -0.04090
    -0.05457
    -0.09559
    -0.10927
     0.00013
     0.04115
     0.15054
     0.28728
     0.41035
     0.75220
     1.02568
     1.16242
     1.16242
     1.03935
     0.77955
     0.67015
     0.28728
    -0.62888
    -1.32626
    -1.02543
    -0.91604
    -1.13482
    -1.40830
    -2.05098
    -2.62529
    -3.07654
    -3.33634
    -3.45941
    -3.45941
    -3.36369
    -3.14491
    -2.78938
    -2.42018
    -2.14670
    -1.85954
    -1.62709
    -1.46300
    -1.27156
    -0.97073
    -0.71092
    -0.38275
    -0.20498
    -0.09559
     0.01380
     0.13687
     0.19156
     0.28728
     0.23258
     0.41035
     0.28728
     0.04115
    -0.27335
    -0.34173
    -0.57418
    -0.76562
    -0.28703
     0.17789
     0.25993
    -0.12294
    -0.43744
    -0.56051
    -0.61521
    -0.56051
    -0.41010
    -0.12294
     0.15054
     0.28728
     0.46504
     0.56076
     0.72485
     0.92996
     1.16242
     1.39488
     1.61366
     1.13507
    -0.15029
    -1.31258
    -1.59974
    -0.51949
    -0.27335
    -0.09559
    -0.27335
    -0.80664
    -1.16217
    -1.51769
    -1.80485
    -1.81852
    -1.69546
    -1.44932
    -1.25789
    -1.08012
    -0.66990
    -0.42377
    -0.15029
     0.09584
     0.25993
     0.34198
     0.61546
     0.60178
     0.64281
     0.61546
     0.65648
     0.68383
     0.77955
     1.01201
     1.09405
     1.27181
     1.47692
     1.53162
     1.66836
     1.83245
     1.57264
     1.40855
     1.58632
     1.73673
     1.96919
     2.02389
     2.02389
     2.06491
     1.90082
     1.73673
     1.54529
     1.43590
     1.28549
     1.21712
     1.09405
     0.91629
     0.82057
     0.56076
     0.42402
     0.39667
     0.32830
     0.12319
     0.01380
    -0.10927
    -0.15029
    -0.15029
    -0.19131
     0.00013
    -0.02722
    -0.05457
     0.00013
     0.10952
     0.09584
     0.06850
     0.13687
     0.24626
     0.31463
     0.25993
     0.47872
     0.39667
     0.53341
     0.47872
     0.54709
     0.57444
     0.57444
     0.50607
     0.53341
     0.65648
     0.69750
     0.75220
     0.67015
     0.51974
     0.09584
    -0.17764
    -0.24601
    -0.21866
    -0.28703
    -0.39642
    -0.57418
    -0.72460
    -0.97073
    -1.12115
    -1.27156
    -1.24421
    -1.35361
    -1.31258
    -1.33993
    -1.17584
    -1.01175
    -0.90236
    -0.75195
    -0.65623
    -0.45112
    -0.32805
    -0.19131
    -0.05457
     0.04115
     0.17789
     0.21891
     0.25993
     0.36933
     0.36933
     0.34198
     0.32830
     0.43770
     0.49239
     0.49239
     0.51974
     0.50607
     0.46504
     0.46504
     0.49239
     0.49239
     0.47872
     0.39667
     0.35565
     0.30096
     0.41035
     0.32830
     0.25993
     0.28728
     0.25993
     0.24626
     0.20524
     0.13687
     0.02747
     0.08217
     0.06850
     0.10952
     0.09584
     0.06850
     0.06850
     0.13687
     0.12319
     0.12319
     0.00013
     0.16421
     0.17789
     0.10952
     0.20524
     0.16421
     0.10952
     0.13687
     0.06850
     0.10952
     0.24626
     0.13687
     0.10952
     0.16421
     0.19156
     0.25993
     0.17789
     0.30096
     0.39667
     0.50607
     0.43770
    -0.01355
    -0.47847
    -0.36907
    -0.75195
    -1.33993
    -1.23054
    -1.21686
    -1.06645
    -1.17584
    -1.40830
    -1.69546
    -1.85954
    -1.92792
    -1.91424
    -1.75015
    -1.61341
    -1.47667
    -1.23054
    -0.94338
    -0.56051
    -0.34173
    -0.16396
     0.08217
     0.20524
     0.31463
     0.35565
     0.36933
     0.30096
     0.06850
     0.10952
    -0.05457
     0.06850
     0.15054
     0.10952
    -0.10927
    -0.21866
    -0.35540
    -0.32805
    -0.47847
    -0.36907
    -0.36907
    -0.34173
    -0.25968
    -0.15029
    -0.05457
     0.13687
     0.24626
     0.50607
     0.82057
     1.08038
     1.29916
     1.31283
     1.29916
     1.46325
     1.57264
     1.66836
     1.87347
     2.06491
     2.16063
     2.24267
     2.03756
     1.80510
     1.23079
     0.57444
    -0.12294
    -0.64255
    -1.16217
    -1.53137
    -2.25609
    -2.48855
    -2.42018
    -2.51590
    -3.10388
    -3.47308
    -3.51410
    -3.59615
    -3.26797
    -2.80305
    -2.40651
    -1.96894
    -1.57239
    -0.92971
    -0.39642
     0.17789
     0.64281
     1.01201
     1.36753
     1.43590
     1.40855
     1.31283
     1.18977
     1.02568
     1.20344
     1.47692
     1.70938
     1.51795
     1.25814
     1.03935
     0.99833
     0.92996
     0.94364
     0.97098
     1.05303
     1.13507
     1.21712
     1.21712
     1.23079
     1.21712
     1.20344
     1.18977
     1.17609
     1.14875
     1.03935
     0.98466
     1.09405
     1.01201
     0.99833
     0.84792
     0.84792
     0.95731
     0.84792
     0.91629
     0.75220
     0.68383
     0.73852
     0.64281
     0.72485
     0.65648
     0.50607
     0.54709
     0.50607
     0.49239
     0.39667
     0.35565
     0.24626
     0.28728
     0.30096
     0.31463
     0.19156
     0.16421
     0.15054
     0.16421
     0.16421
     0.28728
     0.19156
     0.13687
     0.15054
     0.17789
     0.27361
     0.17789
     0.10952
     0.21891
     0.21891
     0.25993
     0.17789
     0.16421
     0.10952
     0.08217
     0.12319
     0.20524
     0.10952
     0.10952
     0.00013
     0.05482
     0.02747
     0.08217
    -0.01355
    -0.05457
     0.00013
    -0.01355
    -0.01355
    -0.01355
    -0.09559
    -0.10927
    -0.16396
     0.00013
     0.00013
    -0.13661
    -0.16396
    -0.19131
    -0.12294
    -0.10927
    -0.23233
    -0.16396
    -0.17764
    -0.17764
    -0.19131
    -0.17764
    -0.21866
    -0.20498
    -0.25968
    -0.17764
    -0.09559
    -0.21866
    -0.19131
    -0.24601
    -0.04090
    -0.15029
    -0.15029
    -0.13661
    -0.09559
    -0.12294
    -0.08192
    -0.08192
    -0.16396
    -0.20498
    -0.31438
    -0.42377
    -0.38275
    -0.47847
    -0.66990
    -0.57418
    -0.41010
    -0.28703
    -0.36907
    -0.42377
    -0.50581
    -0.42377
    -0.25968
     0.20524
     0.41035
     0.36933
     0.47872
     0.88894
     1.44958
     2.65289
     3.71947
     3.65110
     2.65289
     0.67015
     1.23079
     2.13328
     2.07858
     1.73673
     1.64101
     1.36753
     0.99833
     0.35565
    -0.41010
    -1.12115
    -1.50402
    -1.75015
    -2.13303
    -2.29711
    -2.33814
    -2.28344
    -2.11935
    -2.05098
    -2.20140
    -2.10568
    -1.87322
    -1.81852
    -1.64076
    -1.59974
    -1.36728
    -1.33993
    -1.12115
    -0.84767
    -0.76562
    -0.90236
    -0.91604
    -0.87501
    -0.34173
    -0.19131
    -0.23233
    -0.15029
    -0.09559
     0.25993
     0.49239
     0.34198
     0.36933
     0.32830
     0.47872
     0.61546
     0.67015
     0.64281
     0.51974
     0.60178
     0.49239
     0.45137
     0.34198
     0.24626
     0.21891
     0.13687
     0.08217
    -0.02722
    -0.16396
    -0.31438
    -0.38275
    -0.28703
    -0.41010
    -0.47847
    -0.50581
    -0.51949
    -0.42377
    -0.34173
    -0.41010
    -0.43744
    -0.43744
    -0.41010
    -0.32805
    -0.10927
    -0.09559
    -0.04090
    -0.02722
     0.13687
     0.28728
     0.34198
     0.34198
     0.36933
     0.35565
     0.39667
     0.43770
     0.50607
     0.45137
     0.42402
     0.46504
     0.49239
     0.43770
     0.39667
     0.23258
     0.21891
     0.24626
     0.19156
     0.17789
     0.05482
    -0.04090
    -0.13661
    -0.09559
    -0.19131
    -0.21866
    -0.32805
    -0.46479
    -0.54684
    -0.73827
    -0.84767
    -1.02543
    -1.25789
    -1.13482
    -0.95706
    -0.94338
    -0.98441
    -0.92971
    -0.95706
    -0.86134
    -0.77929
    -0.69725
    -0.57418
    -0.42377
    -0.16396
     0.01380
     0.19156
     0.36933
     0.34198
     0.51974
     0.62913
     0.60178
     0.61546
     0.62913
     0.64281
     0.57444
     0.61546
     0.49239
     0.43770
     0.39667
     0.25993
     0.34198
     0.23258
     0.19156
    -0.01355
     0.02747
     0.08217
    -0.02722
    -0.08192
    -0.12294
    -0.06824
    -0.09559
    -0.08192
    -0.04090
    -0.06824
    -0.02722
    -0.01355
     0.00013
     0.00013
     0.00013
    -0.02722
     0.04115
     0.20524
     0.17789
     0.21891
     0.15054
     0.13687
     0.13687
     0.17789
     0.16421
     0.20524
     0.17789
     0.13687
     0.13687
     0.10952
     0.10952
    -0.01355
    -0.13661
    -0.19131
    -0.32805
    -0.41010
    -0.47847
    -0.58786
    -0.87501
    -0.94338
    -0.92971
    -0.83399
    -0.83399
    -0.98441
    -0.92971
    -1.03910
    -1.12115
    -1.14849
    -1.32626
    -1.05278
    -1.14849
    -0.92971
    -0.71092
    -0.61521
    -0.69725
    -0.61521
    -0.68358
    -0.66990
    -0.39642
    -0.36907
     0.02747
     0.20524
     0.01380
    -0.08192
    -0.02722
     0.12319
     0.50607
     0.67015
     0.60178
     0.72485
     0.87527
     0.92996
     0.95731
     1.16242
     1.34018
     1.17609
     1.05303
     0.98466
     1.05303
     1.06670
     1.03935
     0.95731
     1.06670
     1.25814
     1.46325
     1.69571
     1.53162
     1.18977
     1.40855
     0.77955
     0.50607
     0.53341
     0.56076
     0.60178
     0.57444
     0.71118
     0.67015
     0.36933
     0.06850
     0.02747
    -0.05457
    -0.06824
    -0.05457
    -0.02722
     0.05482
    -0.04090
     0.17789
     0.13687
    -0.15029
    -0.95706
    -1.16217
    -0.23233
    -0.08192
    -0.21866
    -0.49214
    -0.86134
    -1.29891
    -1.59974
    -1.73648
    -1.88689
    -1.99629
    -1.72280
    -1.65443
    -1.65443
    -1.59974
    -1.54504
    -1.50402
    -1.43565
    -1.35361
    -1.24421
    -0.95706
    -0.68358
    -0.58786
    -0.46479
    -0.28703
    -0.28703
    -0.20498
    -0.13661
     0.02747
     0.25993
     0.24626
     0.27361
     0.36933
     0.27361
     0.23258
     0.20524
     0.28728
     0.30096
     0.31463
     0.19156
     0.31463
     0.38300
     0.31463
     0.30096
     0.31463
     0.34198
     0.32830
     0.35565
     0.41035
     0.34198
     0.28728
     0.36933
     0.30096
     0.38300
     0.25993
     0.30096
     0.38300
     0.34198
     0.39667
     0.31463
     0.24626
     0.32830
     0.28728
     0.32830
     0.31463
     0.30096
     0.24626
     0.30096
     0.16421
     0.16421
     0.09584
     0.13687
     0.21891
     0.09584
    -0.05457
    -0.05457
    -0.15029
    -0.08192
     0.00013
     0.08217
    -0.08192
    -0.23233
    -0.28703
    -0.24601
    -0.20498
    -0.28703
    -0.19131
    -0.23233
    -0.35540
    -0.28703
    -0.28703
    -0.27335
    -0.39642
    -0.39642
    -0.35540
    -0.20498
    -0.21866
    -0.28703
    -0.39642
    -0.23233
    -0.13661
    -0.15029
     0.10952
     0.10952
    -0.04090
    -0.05457
     0.21891
     0.31463
     0.39667
     0.31463
     0.31463
     0.32830
     0.46504
     0.50607
     0.49239
     0.36933
     0.25993
     0.23258
     0.34198
     0.31463
     0.09584
    -0.05457
     0.00013
     0.31463
     0.42402
     0.84792
     1.06670
    -0.24601
    -2.84408
    -4.14311
    -3.58248
    -1.33993
    -0.86134
    -0.64255
    -1.03910
    -1.65443
    -2.54325
    -2.72101
    -2.51590
    -2.11935
    -1.64076
    -1.16217
    -0.64255
    -0.13661
     0.21891
     0.47872
     0.68383
     0.42402
     0.86159
     1.01201
     0.95731
     0.83424
     0.69750
     0.60178
     0.47872
     0.38300
     0.30096
     0.34198
     0.27361
     0.24626
     0.20524
     0.20524
     0.13687
     0.08217
     0.04115
     0.10952
     0.10952
     0.30096
     0.23258
     0.12319
     0.16421
     0.06850
     0.02747
    -0.08192
    -0.05457
    -0.05457
     0.25993
     0.28728
     0.32830
     0.28728
     0.23258
     0.10952
     0.16421
     0.35565
     0.53341
     0.47872
     0.58811
     0.62913
     0.76587
     0.88894
     0.92996
     0.87527
     0.90261
     0.95731
     0.91629
     0.88894
     0.77955
     0.72485
     0.65648
     0.72485
     0.82057
     0.80690
     0.68383
     0.62913
     0.77955
     0.65648
     0.47872
     0.43770
     0.42402
     0.42402
     0.34198
     0.38300
     0.31463
     0.20524
     0.05482
     0.02747
     0.08217
    -0.06824
    -0.08192
    -0.20498
    -0.28703
    -0.35540
    -0.38275
    -0.32805
    -0.36907
    -0.34173
    -0.28703
    -0.20498
    -0.20498
    -0.23233
    -0.19131
    -0.17764
    -0.06824
    -0.06824
    -0.04090
     0.10952
     0.25993
     0.23258
     0.35565
     0.42402
     0.39667
     0.50607
     0.60178
     0.51974
     0.32830
     0.45137
     0.50607
     0.47872
     0.58811
     0.49239
     0.13687
    -0.06824
    -0.16396
    -0.15029
    -0.38275
    -0.47847
    -0.69725
    -0.75195
    -0.80664
    -0.91604
    -0.94338
    -1.01175
    -1.05278
    -1.09380
    -0.94338
    -0.60153
    -0.61521
    -0.66990
    -0.60153
    -0.42377
    -0.19131
    -0.09559
    -0.16396
    -0.21866
    -0.13661
    -0.08192
    -0.04090
    -0.01355
    -0.05457
    -0.20498
    -0.27335
    -0.10927
    -0.09559
    -0.21866
    -0.24601
    -0.27335
    -0.16396
    -0.10927
    -0.06824
    -0.02722
     0.20524
     0.25993
     0.58811
     0.83424
     0.60178
    -0.01355
    -0.88869
    -0.83399
    -0.62888
    -0.62888
    -0.92971
    -1.24421
    -1.02543
    -0.66990
    -0.86134
    -1.25789
    -1.54504
    -1.59974
    -1.44932
    -1.06645
    -0.49214
     0.04115
     0.15054
     0.28728
     0.58811
     0.90261
     1.13507
     1.42223
     1.62734
     1.68203
     1.66836
     1.69571
     1.59999
     1.66836
     1.68203
     1.69571
     1.66836
     1.65469
     1.47692
     1.40855
     1.46325
     1.38121
     1.20344
     1.12140
     1.06670
     1.09405
     1.03935
     1.01201
     0.86159
     0.79322
     0.77955
     0.68383
     0.51974
     0.39667
     0.24626
     0.13687
     0.13687
     0.21891
     0.13687
     0.05482
    -0.12294
    -0.25968
    -0.20498
    -0.23233
    -0.31438
    -0.31438
    -0.31438
    -0.31438
    -0.31438
    -0.24601
    -0.27335
    -0.41010
    -0.34173
    -0.20498
    -0.15029
    -0.09559
    -0.09559
    -0.12294
    -0.13661
    -0.09559
    -0.05457
     0.00013
     0.00013
     0.00013
     0.04115
     0.05482
     0.06850
    -0.08192
    -0.08192
    -0.10927
    -0.10927
    -0.25968
    -0.28703
    -0.43744
    -0.50581
    -0.43744
    -0.23233
     0.02747
    -0.10927
    -0.17764
    -0.25968
    -0.28703
    -0.35540
    -0.27335
    -0.17764
    -0.08192
    -0.04090
    -0.05457
     0.02747
     0.17789
     0.12319
    -0.30070
    -0.43744
    -0.32805
    -0.25968
    -0.36907
    -0.38275
    -0.46479
    -0.53316
    -0.58786
    -0.60153
    -0.49214
    -0.41010
    -0.45112
    -0.46479
    -0.27335
    -0.28703
    -0.27335
    -0.17764
    -0.17764
    -0.09559
    -0.15029
    -0.28703
    -0.31438
    -0.34173
    -0.34173
    -0.27335
     0.06850
     0.08217
    -0.08192
    -0.13661
    -0.25968
    -0.23233
    -0.34173
    -0.23233
    -0.17764
    -0.12294
    -0.19131
    -0.27335
    -0.35540
    -0.25968
    -0.13661
    -0.28703
    -0.45112
    -0.61521
    -0.69725
    -0.79297
    -0.77929
    -0.83399
    -0.91604
    -1.02543
    -0.99808
    -0.87501
    -0.86134
    -0.80664
    -0.83399
    -0.76562
    -0.64255
    -0.64255
    -0.69725
    -0.64255
    -0.49214
    -0.36907
    -0.27335
    -0.25968
    -0.19131
    -0.27335
    -0.27335
    -0.08192
     0.00013
    -0.09559
    -0.08192
    -0.08192
    -0.06824
     0.05482
     0.05482
     0.10952
     0.12319
     0.09584
     0.19156
     0.69750
     1.09405
     2.47513
     2.99474
     2.09226
     2.87168
     1.59999
     1.06670
     2.17430
     2.87168
     3.19985
     2.85800
     3.06311
     3.67845
     3.17251
     2.28369
     1.70938
     1.38121
     1.03935
     0.98466
     0.91629
     0.75220
     0.57444
     0.50607
     0.20524
    -0.05457
    -0.30070
    -0.39642
    -0.46479
    -0.69725
    -0.86134
    -0.87501
    -0.66990
    -0.69725
    -0.64255
    -0.65623
    -0.58786
    -0.64255
    -0.49214
    -0.53316
    -0.49214
    -0.39642
    -0.24601
    -0.17764
    -0.15029
    -0.04090
    -0.08192
     0.04115
     0.10952
     0.08217
     0.01380
    -0.04090
     0.06850
     0.10952
     0.34198
     0.31463
     0.20524
     0.23258
     0.21891
     0.34198
     0.28728
     0.19156
     0.12319
     0.04115
     0.16421
     0.20524
     0.20524
     0.05482
    -0.01355
    -0.04090
     0.06850
     0.12319
     0.13687
     0.00013
    -0.04090
     0.01380
     0.00013
     0.08217
     0.17789
     0.06850
     0.08217
     0.21891
     0.30096
     0.27361
     0.16421
     0.10952
     0.23258
     0.25993
     0.31463
     0.27361
     0.16421
     0.15054
     0.10952
     0.08217
     0.21891
     0.09584
    -0.04090
    -0.08192
    -0.05457
    -0.04090
    -0.09559
    -0.08192
    -0.06824
    -0.05457
    -0.08192
    -0.10927
    -0.15029
    -0.23233
    -0.31438
    -0.56051
    -0.68358
    -0.97073
    -1.08012
    -1.16217
    -1.02543
    -1.06645
    -1.21686
    -1.40830
    -1.42198
    -1.40830
    -1.43565
    -1.50402
    -1.55872
    -1.50402
    -1.51769
    -1.49035
    -1.35361
    -1.21686
    -1.10747
    -1.01175
    -0.82032
    -0.80664
    -0.77929
    -0.83399
    -0.72460
    -0.57418
    -0.41010
    -0.31438
    -0.21866
    -0.17764
     0.04115
     0.16421
     0.27361
     0.42402
     0.35565
     0.36933
     0.42402
     0.57444
     0.51974
     0.45137
     0.36933
     0.36933
     0.46504
     0.45137
     0.36933
     0.28728
     0.20524
     0.13687
     0.16421
     0.28728
     0.21891
     0.13687
     0.16421
     0.21891
     0.27361
     0.24626
     0.30096
     0.24626
     0.28728
     0.21891
     0.04115
     0.20524
     0.08217
     0.19156
     0.24626
     0.38300
     0.34198
     0.21891
     0.19156
     0.09584
     0.20524
     0.31463
     0.28728
     0.25993
     0.23258
     0.32830
     0.30096
     0.36933
     0.51974
     0.23258
    -1.17584
    -2.42018
    -2.85775
    -1.36728
    -0.15029
    -0.01355
    -0.51949
    -1.14849
    -1.57239
    -1.69546
    -1.55872
    -1.24421
    -0.83399
    -0.50581
    -0.32805
    -0.09559
     0.08217
     0.34198
     0.58811
     0.68383
     0.56076
     0.50607
     0.49239
     0.45137
     0.45137
     0.34198
     0.39667
     0.36933
     0.47872
     0.35565
     0.34198
     0.25993
     0.13687
     0.15054
     0.08217
    -0.02722
     0.24626
     0.49239
     0.46504
     0.50607
     0.61546
     0.64281
     0.47872
    -0.13661
    -0.84767
    -1.36728
    -1.43565
    -1.51769
    -1.73648
    -1.92792
    -2.18772
    -2.57060
    -2.93980
    -3.24062
    -3.43206
    -3.39104
    -3.26797
    -3.21328
    -2.92612
    -2.55692
    -2.06466
    -1.57239
    -1.08012
    -0.64255
    -0.17764
     0.10952
     0.62913
     1.03935
     1.20344
     1.31283
     1.39488
     1.44958
     1.57264
     1.68203
     1.73673
     1.68203
     1.68203
     1.75040
     1.64101
     1.61366
     1.54529
     1.34018
     1.34018
     1.46325
     1.39488
     1.21712
     1.12140
     1.06670
     0.94364
     0.90261
     0.80690
     0.84792
     0.79322
     0.76587
     0.67015
     0.69750
     0.60178
     0.58811
     0.47872
     0.67015
     0.65648
     0.65648
     0.67015
     0.62913
     0.57444
     0.61546
     0.54709
     0.45137
     0.41035
     0.45137
     0.46504
     0.49239
     0.38300
     0.38300
     0.34198
     0.42402
     0.45137
     0.42402
     0.42402
     0.34198
     0.43770
     0.46504
     0.39667
     0.42402
     0.38300
     0.45137
     0.39667
     0.43770
     0.45137
     0.31463
     0.17789
     0.20524
     0.32830
     0.30096
     0.24626
     0.08217
     0.09584
     0.08217
     0.21891
     0.20524
     0.12319
     0.09584
     0.12319
     0.15054
     0.21891
     0.19156
     0.09584
     0.08217
     0.23258
     0.25993
     0.21891
     0.19156
     0.16421
     0.17789
     0.35565
     0.30096
     0.35565
     0.46504
     0.60178
     0.72485
     0.98466
     1.39488
     1.70938
     1.91449
     1.36753
    -0.25968
    -2.72101
    -2.26977
    -0.79297
     0.17789
    -0.13661
    -0.82032
    -1.80485
    -2.54325
    -3.15858
    -3.24062
    -3.37736
    -3.48676
    -3.07654
    -2.70734
    -2.33814
    -2.13303
    -1.76383
    -1.29891
    -0.38275
     0.19156
     0.42402
     0.69750
     1.01201
     1.39488
     1.68203
     2.09226
     2.32471
     2.72126
     2.77596
     2.78963
     2.58452
     2.29737
     1.88714
     1.62734
     1.17609
     0.90261
     0.67015
     0.23258
    -0.19131
    -0.50581
    -0.75195
    -0.97073
    -1.05278
    -1.08012
    -1.10747
    -1.21686
    -1.25789
    -1.03910
    -0.87501
    -0.69725
    -0.49214
    -0.32805
    -0.19131
     0.04115
     0.13687
     0.23258
     0.10952
    -0.09559
     0.02747
    -0.05457
     0.02747
    -0.06824
    -0.30070
    -0.06824
    -0.02722
     0.02747
     0.10952
     0.12319
     0.08217
     0.06850
     0.21891
     0.46504
     0.64281
     0.84792
     0.92996
     0.98466
     1.10772
     1.27181
     1.32651
     1.34018
     1.36753
     1.28549
     1.24446
     1.21712
     1.10772
     1.02568
     0.95731
     0.84792
     0.83424
     0.86159
     0.72485
     0.56076
     0.51974
     0.47872
     0.42402
     0.28728
     0.31463
     0.30096
     0.21891
     0.24626
     0.24626
     0.13687
     0.05482
     0.06850
     0.04115
     0.06850
    -0.02722
    -0.04090
    -0.10927
    -0.06824
    -0.08192
    -0.17764
    -0.08192
     0.01380
    -0.16396
    -0.10927
    -0.15029
    -0.15029
    -0.15029
    -0.09559
    -0.04090
    -0.08192
    -0.01355
    -0.08192
    -0.05457
     0.00013
    -0.01355
    -0.06824
    -0.05457
     0.00013
    -0.02722
     0.10952
     0.00013
     0.04115
     0.00013
    -0.02722
     0.08217
     0.06850
     0.12319
     0.02747
    -0.04090
     0.02747
     0.09584
     0.01380
    -0.01355
    -0.01355
    -0.06824
    -0.21866
    -0.13661
    -0.27335
    -0.41010
    -0.46479
    -0.47847
    -0.46479
    -0.45112
    -0.61521
    -0.68358
    -0.69725
    -0.71092
    -0.69725
    -0.84767
    -1.01175
    -1.10747
    -1.21686
    -1.13482
    -1.16217
    -1.03910
    -1.03910
    -1.09380
    -0.97073
    -0.84767
    -0.97073
    -1.09380
    -1.21686
    -1.33993
    -1.53137
    -1.61341
    -1.27156
    -0.82032
    -0.21866
     0.91629
     0.79322
     0.62913
     0.12319
    -0.05457
     0.23258
     0.53341
     0.86159
     0.98466
     1.20344
     1.40855
     1.35386
     1.10772
     0.98466
     0.95731
     0.62913
     0.49239
     0.42402
     0.34198
     0.32830
     0.19156
     0.20524
     0.19156
    -0.02722
     0.09584
     0.50607
     0.56076
     0.42402
     0.32830
     0.31463
     0.49239
     0.58811
     0.47872
     0.50607
     0.42402
     0.35565
     0.28728
     0.21891
     0.31463
     0.38300
     0.39667
     0.39667
     0.39667
     0.35565
     0.25993
     0.27361
     0.28728
     0.10952
     0.08217
     0.08217
     0.23258
     0.25993
     0.12319
     0.08217
     0.00013
     0.06850
     0.06850
     0.00013
    -0.06824
    -0.10927
    -0.15029
    -0.12294
    -0.13661
    -0.24601
    -0.23233
    -0.24601
    -0.21866
    -0.25968
    -0.34173
    -0.36907
    -0.39642
    -0.34173
    -0.39642
    -0.45112
    -0.60153
    -0.54684
    -0.32805
    -0.57418
    -0.42377
    -0.35540
    -0.50581
    -0.47847
    -0.31438
    -0.17764
    -0.25968
    -0.25968
    -0.32805
    -0.38275
    -0.35540
    -0.43744
    -0.43744
    -0.56051
    -0.57418
    -0.69725
    -0.86134
    -0.99808
    -0.94338
    -1.03910
    -1.16217
    -1.13482
    -1.02543
    -1.08012
    -1.06645
    -1.08012
    -0.92971
    -0.84767
    -0.66990
    -0.65623
    -0.46479
    -0.41010
    -0.28703
     0.00013
     0.12319
     0.16421
     0.20524
     0.38300
     0.36933
     0.39667
     0.45137
     0.54709
     0.58811
     0.54709
     0.53341
     0.46504
     0.35565
     0.21891
     0.15054
     0.16421
     0.04115
    -0.13661
    -0.34173
    -0.34173
    -0.28703
    -0.41010
    -0.50581
    -0.56051
    -0.58786
    -0.56051
    -0.56051
    -0.58786
    -0.69725
    -0.71092
    -0.94338
    -0.87501
    -0.60153
    -0.75195
    -0.83399
    -0.84767
    -0.68358
    -0.77929
    -0.76562
    -0.80664
    -0.84767
    -0.65623
    -0.47847
    -0.50581
    -0.41010
    -0.39642
    -0.43744
    -0.25968
    -0.04090
     0.08217
     0.08217
     0.05482
     0.17789
     0.21891
     0.25993
     0.17789
     0.21891
     0.15054
     0.30096
     0.31463
     0.53341
     0.35565
     0.08217
    -0.04090
     0.19156
     0.38300
     0.46504
     0.34198
     0.23258
     0.23258
     0.21891
     0.35565
     0.28728
     0.32830
     0.43770
     0.36933
     0.45137
     0.50607
     0.31463
     0.31463
     0.61546
     0.50607
     0.41035
     0.21891
     0.17789
     0.10952
    -0.04090
    -0.15029
    -0.32805
    -0.30070
    -0.38275
    -0.27335
    -0.30070
    -0.46479
    -0.47847
    -0.31438
     0.08217
     0.17789
     0.09584
    -0.23233
    -0.47847
    -0.58786
     0.30096
     0.73852
     0.77955
     0.67015
     0.56076
     0.45137
     0.25993
     0.20524
     0.17789
     0.02747
    -0.05457
    -0.10927
    -0.15029
     0.05482
    -0.01355
    -0.10927
    -0.15029
    -0.19131
    -0.20498
    -0.21866
    -0.15029
    -0.16396
     0.04115
     0.04115
     0.04115
     0.09584
     0.16421
     0.51974
     0.67015
     0.80690
     1.01201
     1.24446
     1.47692
     1.84612
     1.69571
     1.13507
     0.98466
     0.50607
     0.00013
     0.20524
     0.45137
     0.24626
    -0.30070
    -0.50581
    -0.91604
    -1.23054
    -1.53137
    -1.73648
    -1.87322
    -1.88689
    -1.77750
    -1.69546
    -1.51769
    -1.38095
    -1.14849
    -0.87501
    -0.66990
    -0.34173
    -0.19131
    -0.05457
     0.05482
     0.13687
     0.24626
     0.24626
     0.31463
     0.25993
     0.23258
     0.21891
     0.25993
     0.30096
     0.28728
     0.21891
     0.17789
     0.15054
     0.06850
     0.02747
     0.15054
     0.10952
     0.09584
     0.10952
     0.12319
     0.12319
     0.13687
     0.17789
     0.19156
     0.12319
     0.10952
     0.09584
     0.13687
     0.15054
     0.13687
     0.00013
     0.19156
     0.23258
     0.21891
     0.20524
     0.13687
     0.24626
     0.49239
     0.77955
     1.20344
     1.14875
     1.03935
     0.87527
     1.03935
     1.76408
     2.14695
     2.44778
     2.35206
     2.11960
     2.16063
     2.36574
     2.59820
     2.59820
     2.50248
     2.47513
     2.40676
     2.09226
     1.85980
     1.79143
     1.65469
     0.90261
     0.35565
     0.34198
    -0.08192
    -1.01175
    -1.39463
    -1.32626
    -1.33993
    -1.43565
    -1.58606
    -1.81852
    -2.05098
    -1.96894
    -1.90057
    -1.62709
    -1.49035
    -1.24421
    -0.97073
    -0.69725
    -0.42377
    -0.16396
     0.08217
     0.28728
     0.36933
     0.46504
     0.50607
     0.46504
     0.39667
     0.51974
     0.46504
     0.45137
     0.39667
     0.39667
     0.32830
     0.45137
     0.35565
     0.42402
     0.49239
     0.47872
     0.47872
     0.49239
     0.57444
     0.58811
     0.58811
     0.60178
     0.57444
     0.54709
     0.50607
     0.50607
     0.50607
     0.46504
     0.25993
     0.19156
     0.31463
     0.35565
     0.28728
     0.20524
     0.10952
     0.05482
     0.04115
     0.12319
     0.16421
     0.15054
     0.08217
    -0.05457
    -0.19131
    -0.31438
    -0.58786
    -0.62888
    -0.50581
    -0.47847
    -0.58786
    -0.84767
    -1.08012
    -1.28523
    -1.54504
    -1.58606
    -1.49035
    -1.38095
    -1.29891
    -1.28523
    -1.20319
    -1.13482
    -1.12115
    -1.20319
    -0.97073
    -0.75195
    -0.64255
    -0.43744
    -0.24601
    -0.13661
    -0.16396
    -0.15029
    -0.10927
     0.08217
     0.15054
     0.15054
     0.06850
     0.08217
     0.21891
     0.08217
     0.15054
     0.09584
     0.04115
     0.05482
     0.08217
     0.05482
     0.00013
    -0.05457
    -0.13661
    -0.01355
     0.05482
     0.05482
    -0.05457
    -0.09559
    -0.09559
    -0.13661
    -0.09559
    -0.01355
    -0.05457
    -0.05457
     0.02747
     0.00013
     0.01380
    -0.05457
    -0.01355
     0.00013
     0.02747
     0.01380
     0.02747
    -0.05457
     0.00013
    -0.02722
    -0.06824
     0.00013
     0.08217
     0.01380
    -0.02722
    -0.01355
     0.00013
    -0.01355
    -0.01355
     0.16421
     0.19156
     0.23258
     0.19156
     0.24626
     0.23258
     0.23258
     0.15054
     0.09584
    -0.12294
    -0.25968
    -0.42377
    -0.38275
    -0.43744
    -0.68358
    -0.95706
    -1.18952
    -1.39463
    -1.66811
    -2.05098
    -1.98261
    -1.47667
    -1.13482
    -1.10747
    -0.68358
    -0.87501
    -1.10747
    -0.77929
    -0.41010
     0.08217
     0.64281
     0.87527
     0.99833
     1.12140
     1.24446
     1.27181
     1.29916
     1.43590
     1.61366
     1.62734
     1.59999
     1.47692
     1.13507
     0.92996
     0.83424
     0.87527
     0.87527
     0.77955
     0.76587
     0.90261
     1.03935
     1.10772
     0.82057
     0.31463
    -0.08192
    -0.32805
    -0.28703
    -0.23233
    -0.24601
    -0.13661
    -0.06824
    -0.12294
    -0.23233
    -0.53316
    -0.69725
    -0.90236
    -0.82032
    -0.65623
    -0.51949
    -0.39642
    -0.34173
    -0.38275
    -0.35540
    -0.17764
    -0.02722
    -0.09559
    -0.12294
    -0.13661
    -0.16396
    -0.16396
    -0.35540
    -0.45112
    -0.61521
    -0.72460
    -0.87501
    -0.98441
    -1.08012
    -1.08012
    -1.29891
    -1.39463
    -1.36728
    -1.23054
    -1.21686
    -1.21686
    -1.42198
    -1.20319
    -0.87501
    -0.51949
    -0.38275
    -0.09559
     0.10952
     0.25993
     0.46504
     0.62913
     0.77955
     0.91629
     1.09405
     1.21712
     1.12140
     1.10772
     1.27181
     1.14875
     1.03935
     0.90261
     0.86159
     0.88894
     0.88894
     0.83424
     0.73852
     0.61546
     0.60178
     0.53341
     0.67015
     0.62913
     0.43770
     0.38300
     0.39667
     0.39667
     0.31463
     0.28728
     0.21891
     0.24626
     0.28728
     0.30096
     0.25993
     0.19156
     0.06850
     0.05482
     0.12319
     0.13687
     0.12319
    -0.04090
     0.01380
     0.08217
     0.17789
     0.04115
     0.05482
     0.04115
    -0.02722
     0.01380
     0.05482
     0.02747
     0.04115
    -0.10927
     0.04115
     0.13687
     0.16421
     0.12319
     0.06850
     0.09584
     0.06850
     0.02747
     0.08217
     0.08217
     0.06850
     0.06850
     0.08217
     0.08217
     0.02747
    -0.01355
    -0.05457
     0.00013
    -0.02722
    -0.10927
    -0.20498
    -0.15029
    -0.17764
    -0.15029
    -0.23233
    -0.17764
    -0.19131
    -0.08192
    -0.10927
    -0.10927
    -0.20498
    -0.23233
    -0.19131
    -0.05457
     0.04115
    -0.08192
    -0.08192
    -0.06824
     0.01380
     0.05482
     0.00013
     0.01380
     0.05482
     0.04115
     0.09584
     0.13687
     0.09584
     0.09584
     0.06850
     0.20524
     0.31463
     0.36933
     0.30096
     0.20524
     0.30096
     0.31463
     0.31463
     0.20524
     0.01380
    -0.28703
    -0.51949
    -0.62888
    -0.77929
    -0.83399
    -1.03910
    -1.28523
    -1.72280
    -2.02363
    -2.36548
    -2.57060
    -2.57060
    -2.39283
    -2.33814
    -2.29711
    -2.43386
    -2.78938
    -2.48855
    -2.11935
    -1.73648
    -0.73827
    -0.09559
    -0.90236
    -1.59974
    -1.17584
    -0.76562
    -0.36907
    -0.05457
    -0.24601
    -0.82032
    -0.82032
    -0.75195
    -0.65623
    -0.16396
     0.02747
     0.94364
     1.46325
     1.31283
     0.98466
     0.30096
     0.20524
     0.57444
     1.14875
     1.59999
     1.80510
     1.84612
     1.77775
     1.65469
     0.97098
     0.46504
     0.23258
     0.24626
     0.30096
     0.12319
    -0.02722
    -0.08192
     0.06850
     0.05482
     0.09584
     0.25993
     0.34198
     0.49239
     0.56076
     0.64281
     0.61546
     0.58811
     0.57444
     0.56076
     0.57444
     0.43770
     0.31463
     0.24626
     0.28728
     0.15054
     0.12319
    -0.05457
    -0.15029
    -0.30070
    -0.28703
    -0.30070
    -0.35540
    -0.42377
    -0.50581
    -0.43744
    -0.38275
    -0.45112
    -0.51949
    -0.60153
    -0.58786
    -0.47847
    -0.49214
    -0.43744
    -0.47847
    -0.47847
    -0.43744
    -0.36907
    -0.20498
    -0.02722
     0.13687
     0.36933
     0.53341
     0.77955
     0.88894
     0.86159
     1.13507
     1.23079
     1.32651
     1.31283
     1.34018
     1.21712
     1.12140
     1.10772
     1.02568
     0.84792
     0.49239
     0.24626
     0.12319
     0.02747
    -0.16396
    -0.53316
    -0.60153
    -0.61521
    -0.75195
    -0.65623
    -0.65623
    -0.58786
    -0.47847
    -0.34173
    -0.20498
    -0.15029
     0.05482
     0.13687
     0.31463
     0.49239
     0.56076
     0.64281
     0.71118
     0.88894
     1.02568
     1.24446
     1.47692
     1.79143
     2.17430
     2.43411
     1.72306
     0.15054
    -0.72460
    -0.80664
    -0.28703
     0.19156
     0.25993
    -0.46479
    -1.13482
    -1.54504
    -1.81852
    -2.17405
    -2.28344
    -2.37916
    -2.26977
    -2.18772
    -1.95526
    -1.61341
    -1.39463
    -1.20319
    -1.01175
    -0.73827
    -0.50581
    -0.32805
    -0.21866
     0.04115
     0.16421
     0.25993
     0.41035
     0.47872
     0.49239
     0.51974
     0.62913
     0.69750
     0.84792
     0.80690
     0.79322
     0.71118
     0.72485
     0.76587
     0.65648
     0.57444
     0.61546
     0.51974
     0.47872
     0.51974
     0.43770
     0.31463
     0.25993
     0.20524
     0.21891
     0.23258
     0.16421
     0.10952
     0.08217
     0.02747
     0.10952
     0.02747
     0.12319
     0.00013
     0.02747
     0.02747
    -0.01355
    -0.05457
    -0.01355
    -0.08192
    -0.05457
     0.01380
    -0.05457
    -0.05457
    -0.06824
    -0.12294
    -0.23233
    -0.19131
    -0.01355
    -0.01355
    -0.06824
    -0.04090
    -0.01355
     0.02747
     0.08217
     0.05482
     0.16421
     0.15054
     0.16421
     0.06850
     0.12319
     0.24626
     0.24626
     0.20524
     0.24626
     0.25993
     0.24626
     0.27361
     0.21891
     0.32830
     0.47872
     0.69750
     1.20344
     1.34018
     0.38300
    -0.77929
    -3.45941
    -4.06107
    -2.36548
    -1.24421
    -0.65623
    -1.16217
    -1.72280
    -2.06466
    -2.24242
    -2.06466
    -2.31079
    -2.07833
    -1.46300
    -0.75195
    -0.05457
     0.30096
     0.45137
     0.69750
     0.95731
     1.23079
     1.39488
     1.58632
     0.97098
     0.49239
     0.20524
    -0.10927
    -0.32805
    -0.62888
    -0.83399
    -0.97073
    -1.21686
    -1.80485
    -2.17405
    -2.69366
    -2.89877
    -2.88510
    -2.65264
    -2.59794
    -2.69366
    -2.96714
    -2.95347
    -2.85775
    -2.54325
    -2.24242
    -1.91424
    -1.50402
    -1.06645
    -0.58786
    -0.16396
     0.19156
     0.35565
     0.69750
     0.92996
     1.29916
     1.58632
     1.72306
     1.83245
     1.91449
     1.88714
     1.84612
     1.83245
     1.75040
     1.61366
     1.59999
     1.64101
     1.61366
     1.68203
     1.51795
     1.44958
     1.31283
     1.38121
     1.29916
     1.20344
     1.32651
     1.34018
     1.39488
     1.36753
     1.32651
     1.40855
     1.44958
     1.43590
     1.46325
     1.36753
     1.35386
     1.38121
     1.36753
     1.38121
     1.25814
     1.10772
     1.17609
     1.16242
     1.12140
     1.05303
     0.94364
     0.88894
     0.94364
     0.97098
     0.94364
     0.86159
     0.68383
     0.73852
     0.71118
     0.82057
     0.76587
     0.69750
     0.61546
     0.68383
     0.72485
     0.67015
     0.62913
     0.53341
     0.56076
     0.62913
     0.58811
     0.56076
     0.47872
     0.42402
     0.43770
     0.46504
     0.53341
     0.36933
     0.31463
     0.25993
     0.30096
     0.25993
     0.23258
     0.13687
     0.15054
     0.19156
     0.20524
     0.16421
     0.13687
     0.08217
     0.02747
    -0.02722
     0.10952
     0.08217
    -0.02722
    -0.02722
    -0.05457
     0.02747
     0.02747
    -0.05457
    -0.10927
    -0.13661
    -0.08192
    -0.09559
    -0.21866
    -0.23233
    -0.34173
    -0.41010
    -0.27335
    -0.30070
    -0.38275
    -0.41010
    -0.36907
    -0.32805
    -0.39642
    -0.32805
    -0.34173
    -0.21866
    -0.05457
     0.09584
     0.20524
     0.19156
     0.42402
     0.50607
     0.67015
     0.90261
     1.03935
     1.36753
     1.65469
     1.53162
     0.77955
    -0.17764
    -0.23233
    -0.38275
    -0.82032
    -0.62888
    -0.28703
    -0.56051
    -1.09380
    -1.66811
    -2.14670
    -2.33814
    -2.43386
    -2.50223
    -2.35181
    -2.22874
    -1.95526
    -1.87322
    -1.72280
    -1.65443
    -1.47667
    -1.31258
    -1.29891
    -1.25789
    -1.33993
    -1.49035
    -1.43565
    -1.36728
    -1.73648
    -1.43565
     0.23258
    -0.24601
    -1.43565
    -1.29891
    -1.42198
    -1.20319
     0.56076
     0.47872
    -0.30070
     0.16421
     0.72485
     1.02568
     1.12140
     1.21712
     1.20344
     1.28549
     1.23079
     1.25814
     1.51795
     1.46325
     1.43590
     1.32651
     1.25814
     1.10772
     1.03935
     0.88894
     0.71118
     0.64281
     0.53341
     0.46504
     0.43770
     0.34198
     0.23258
     0.19156
     0.13687
     0.13687
     0.01380
    -0.05457
    -0.09559
    -0.13661
    -0.16396
    -0.13661
    -0.20498
    -0.21866
    -0.30070
    -0.38275
    -0.25968
    -0.31438
    -0.38275
    -0.35540
    -0.35540
    -0.31438
    -0.25968
    -0.17764
    -0.20498
    -0.28703
    -0.23233
    -0.17764
    -0.20498
    -0.21866
    -0.21866
    -0.17764
    -0.08192
     0.05482
     0.00013
    -0.06824
    -0.02722
    -0.02722
     0.02747
     0.09584
     0.06850
     0.06850
     0.10952
     0.09584
     0.12319
     0.12319
     0.09584
     0.05482
     0.16421
     0.20524
     0.24626
     0.19156
     0.23258
     0.31463
     0.39667
     0.47872
     0.61546
     0.77955
     0.99833
     1.18977
     1.61366
     1.90082
     2.03756
     1.40855
     0.75220
     0.13687
    -0.69725
    -1.01175
    -1.12115
    -1.09380
    -0.73827
    -0.86134
    -1.51769
    -1.94159
    -2.67999
    -3.17225
    -3.39104
    -3.43206
    -2.91245
    -2.42018
    -1.99629
    -1.57239
    -1.18952
    -0.92971
    -0.64255
    -0.51949
    -0.15029
     0.10952
     0.31463
     0.45137
     0.61546
     0.72485
     0.73852
     0.90261
     0.90261
     0.90261
     0.79322
     0.75220
     0.64281
     0.56076
     0.60178
     0.41035
     0.17789
     0.00013
     0.15054
     0.19156
     0.35565
     0.13687
    -0.01355
    -0.09559
    -0.12294
    -0.13661
    -0.09559
     0.00013
     0.19156
     0.28728
     0.36933
     0.35565
     0.39667
     0.38300
     0.41035
     0.39667
     0.42402
     0.42402
     0.39667
     0.41035
     0.36933
     0.41035
     0.28728
     0.21891
     0.35565
     0.31463
     0.34198
     0.25993
     0.27361
     0.16421
     0.20524
     0.21891
     0.30096
     0.31463
     0.35565
     0.27361
     0.36933
     0.47872
     0.42402
     0.38300
     0.58811
     0.77955
     0.94364
     1.13507
     1.44958
     0.84792
    -0.68358
    -1.57239
    -1.95526
    -1.58606
    -0.76562
    -0.47847
    -0.62888
    -0.87501
    -1.42198
    -1.65443
    -1.83220
    -1.87322
    -1.40830
    -1.18952
    -1.09380
    -0.97073
    -0.90236
    -0.65623
    -0.36907
    -0.01355
     0.77955
     1.35386
     1.35386
     0.97098
     0.99833
     0.67015
     0.53341
     0.65648
     0.76587
     1.03935
     1.31283
     1.38121
     1.32651
     1.34018
     1.21712
     1.14875
     1.03935
     0.87527
     0.76587
     0.71118
     0.67015
     0.54709
     0.46504
     0.60178
     0.61546
     0.53341
     0.58811
     0.65648
     0.56076
     0.49239
     0.54709
     0.65648
     0.68383
     0.58811
     0.50607
     0.54709
     0.58811
     0.58811
     0.47872
     0.49239
     0.47872
     0.47872
     0.61546
     0.54709
     0.53341
     0.42402
     0.45137
     0.50607
     0.56076
     0.57444
     0.65648
     0.65648
     0.61546
     0.19156
    -0.16396
    -0.06824
    -0.06824
    -0.06824
    -0.10927
    -0.19131
    -0.45112
    -0.58786
    -0.82032
    -0.95706
    -0.90236
    -0.91604
    -0.95706
    -0.97073
    -0.92971
    -0.97073
    -0.84767
    -0.72460
    -0.58786
    -0.64255
    -0.49214
    -0.34173
    -0.23233
    -0.09559
    -0.12294
    -0.04090
     0.06850
     0.19156
     0.25993
     0.30096
     0.32830
     0.51974
     0.45137
     0.46504
     0.57444
     0.53341
     0.50607
     0.58811
     0.60178
     0.57444
     0.54709
     0.41035
     0.50607
     0.50607
     0.47872
     0.43770
     0.45137
     0.38300
     0.35565
     0.30096
     0.42402
     0.32830
     0.31463
     0.36933
     0.35565
     0.35565
     0.34198
     0.31463
     0.36933
     0.45137
     0.43770
     0.32830
     0.27361
     0.34198
     0.39667
     0.34198
     0.35565
     0.38300
     0.31463
     0.27361
     0.28728
     0.25993
     0.16421
     0.04115
     0.12319
     0.16421
     0.19156
     0.21891
     0.17789
     0.19156
     0.15054
     0.19156
     0.25993
     0.35565
     0.31463
     0.38300
     0.47872
     0.25993
    -0.10927
    -0.51949
    -0.90236
    -1.16217
    -1.21686
    -1.24421
    -1.20319
    -0.91604
    -1.08012
    -1.53137
    -1.76383
    -1.75015
    -1.90057
    -1.76383
    -1.61341
    -1.35361
    -1.12115
    -0.88869
    -0.75195
    -0.57418
    -0.46479
    -0.24601
    -0.20498
    -0.12294
    -0.16396
    -0.21866
    -0.25968
    -0.21866
    -0.27335
    -0.28703
    -0.04090
    -0.02722
    -0.01355
    -0.15029
    -0.09559
    -0.19131
    -0.05457
    -0.05457
    -0.01355
     0.06850
     0.13687
     0.10952
     0.23258
     0.27361
     0.36933
     0.38300
     0.36933
     0.43770
     0.49239
     0.45137
     0.41035
     0.50607
     0.56076
     0.56076
     0.72485
     0.95731
     1.21712
     1.02568
     0.54709
     0.69750
     0.65648
    -0.34173
    -1.32626
    -2.43386
    -3.99270
    -4.77212
    -4.85416
    -4.47129
    -3.86963
    -3.41839
    -3.19960
    -3.51410
    -3.73289
    -4.03372
    -3.39104
    -2.54325
    -1.81852
    -0.79297
     0.31463
     1.47692
     2.46146
     3.07679
     3.50068
     3.54170
     3.63742
     3.48701
     3.37762
     3.15883
     2.80331
     2.54350
     2.14695
     1.96919
     1.79143
     1.64101
     1.39488
     1.21712
     1.10772
     0.99833
     0.80690
     0.67015
     0.58811
     0.51974
     0.41035
     0.34198
     0.24626
     0.09584
    -0.04090
    -0.13661
    -0.05457
    -0.04090
    -0.20498
    -0.23233
    -0.31438
    -0.34173
    -0.34173
    -0.36907
    -0.34173
    -0.41010
    -0.42377
    -0.28703
    -0.34173
    -0.30070
    -0.36907
    -0.39642
    -0.41010
    -0.21866
    -0.23233
    -0.30070
    -0.28703
    -0.23233
    -0.15029
    -0.12294
    -0.16396
    -0.10927
    -0.06824
    -0.01355
    -0.02722
     0.02747
     0.05482
     0.05482
     0.01380
     0.20524
     0.28728
     0.24626
     0.30096
     0.23258
     0.31463
     0.32830
     0.31463
     0.31463
     0.31463
     0.34198
     0.36933
     0.39667
     0.27361
     0.31463
     0.24626
     0.38300
     0.36933
     0.31463
     0.23258
     0.24626
     0.30096
     0.32830
     0.30096
     0.17789
     0.25993
     0.21891
     0.27361
     0.27361
     0.23258
     0.20524
     0.05482
     0.08217
     0.24626
     0.16421
     0.16421
     0.09584
     0.17789
     0.21891
     0.27361
     0.28728
     0.25993
     0.27361
     0.31463
     0.39667
     0.39667
     0.43770
     0.35565
     0.36933
     0.57444
     0.61546
     0.50607
     0.58811
     0.53341
     0.61546
     0.72485
     0.69750
     0.73852
     0.86159
     1.10772
     1.44958
     1.42223
     1.29916
     0.97098
     0.75220
     0.95731
     1.01201
     0.82057
     0.64281
     0.67015
     0.71118
     0.47872
     0.19156
    -0.12294
    -0.36907
    -0.64255
    -0.34173
     0.10952
     0.69750
     0.36933
    -1.55872
    -3.95167
    -5.37378
    -3.77391
    -1.69546
    -0.83399
    -1.24421
    -1.76383
    -2.51590
    -3.22695
    -3.43206
    -3.10388
    -2.76203
    -2.20140
    -1.58606
    -0.87501
    -0.47847
     0.02747
     0.46504
     0.58811
     0.61546
     0.62913
     0.57444
     0.51974
     0.60178
     0.73852
     0.80690
     0.73852
     0.76587
     0.51974
     0.41035
     0.23258
    -0.04090
    -0.23233
    -0.20498
    -0.28703
    -0.12294
    -0.12294
    -0.20498
    -0.13661
    -0.12294
    -0.09559
    -0.09559
     0.02747
     0.04115
     0.15054
     0.19156
     0.43770
     0.45137
     0.47872
     0.61546
     0.75220
     0.76587
     0.68383
     0.71118
     0.67015
     0.64281
     0.68383
     0.58811
     0.61546
     0.50607
     0.43770
     0.41035
     0.38300
     0.39667
     0.24626
     0.23258
     0.27361
     0.28728
     0.24626
     0.30096
     0.25993
     0.17789
     0.23258
     0.21891
     0.23258
     0.21891
     0.12319
     0.13687
     0.16421
     0.16421
     0.06850
     0.10952
     0.15054
     0.17789
     0.25993
     0.27361
     0.27361
     0.27361
     0.25993
     0.30096
     0.47872
     0.69750
     0.71118
     0.77955
     0.80690
     1.02568
     1.16242
     1.21712
     1.49060
     1.51795
     1.55897
     1.53162
     1.32651
     1.06670
     0.87527
     0.71118
     0.54709
     0.54709
     0.30096
     0.12319
    -0.08192
    -0.32805
    -0.54684
    -0.86134
    -0.94338
    -0.98441
    -1.06645
    -0.95706
    -0.90236
    -0.82032
    -0.68358
    -0.60153
    -0.39642
    -0.28703
    -0.17764
    -0.12294
    -0.01355
     0.09584
     0.20524
     0.13687
     0.13687
     0.12319
     0.32830
     0.34198
     0.31463
     0.20524
     0.16421
     0.16421
     0.10952
     0.19156
     0.15054
     0.12319
     0.05482
     0.08217
     0.15054
     0.13687
     0.02747
     0.06850
     0.04115
     0.00013
     0.09584
     0.05482
     0.08217
    -0.02722
     0.02747
     0.08217
     0.10952
     0.13687
     0.10952
     0.01380
     0.06850
     0.08217
     0.08217
     0.08217
     0.04115
     0.05482
     0.04115
     0.09584
    -0.01355
    -0.01355
    -0.04090
    -0.01355
     0.25993
     0.39667
     0.36933
     0.25993
    -0.41010
    -1.50402
    -2.47488
    -2.51590
    -1.61341
    -1.29891
    -1.08012
    -0.92971
    -1.42198
    -1.99629
    -2.24242
    -2.36548
    -2.07833
    -1.68178
    -1.29891
    -1.03910
    -0.65623
    -0.23233
    -0.01355
     0.32830
     0.57444
     0.76587
     0.88894
     0.97098
     0.67015
     0.09584
    -0.27335
    -0.13661
     0.06850
     0.04115
     0.25993
     0.12319
    -0.21866
    -0.53316
    -0.60153
    -0.54684
    -0.36907
    -0.34173
    -0.23233
    -0.08192
     0.02747
     0.01380
     0.24626
     0.58811
     1.39488
     1.90082
     1.28549
     0.94364
     0.79322
     0.88894
     0.76587
     0.31463
     0.73852
     2.03756
     2.35206
     1.40855
     1.13507
     0.65648
     0.08217
    -0.12294
     0.00013
     0.45137
     0.83424
     0.95731
     0.92996
     0.80690
     0.65648
     0.47872
     0.34198
     0.19156
    -0.36907
    -1.09380
    -1.02543
    -0.77929
    -0.50581
    -0.27335
    -0.56051
    -0.61521
    -0.69725
    -0.92971
    -1.03910
    -0.99808
    -0.79297
    -0.56051
    -0.27335
     0.30096
     0.56076
     0.34198
    -0.31438
     0.09584
     0.51974
     0.60178
     0.61546
     0.53341
     0.67015
     0.54709
     0.45137
     0.24626
     0.24626
     0.13687
     0.20524
     0.42402
     0.42402
     0.38300
     0.41035
     0.50607
     0.58811
     0.45137
     0.46504
     0.51974
     0.49239
     0.49239
     0.46504
     0.25993
     0.27361
     0.20524
     0.10952
     0.19156
     0.19156
    -0.01355
    -0.04090
    -0.12294
    -0.19131
    -0.30070
    -0.42377
    -0.47847
    -0.47847
    -0.58786
    -0.65623
    -0.76562
    -0.76562
    -0.79297
    -0.95706
    -0.88869
    -0.94338
    -0.99808
    -0.91604
    -0.87501
    -0.82032
    -0.64255
    -0.68358
    -0.71092
    -0.61521
    -0.49214
    -0.38275
    -0.32805
    -0.28703
    -0.25968
    -0.25968
    -0.21866
    -0.02722
    -0.08192
    -0.13661
    -0.15029
    -0.08192
    -0.08192
    -0.06824
    -0.17764
    -0.16396
    -0.24601
    -0.28703
    -0.30070
    -0.30070
    -0.35540
    -0.49214
    -0.45112
    -0.30070
    -0.34173
    -0.43744
    -0.45112
    -0.45112
    -0.43744
    -0.39642
    -0.35540
    -0.35540
    -0.30070
    -0.21866
    -0.16396
    -0.10927
    -0.06824
    -0.08192
    -0.06824
     0.02747
     0.13687
     0.00013
     0.08217
     0.05482
     0.15054
     0.08217
     0.08217
     0.01380
     0.01380
    -0.04090
     0.00013
    -0.06824
    -0.13661
    -0.23233
    -0.28703
    -0.21866
    -0.21866
    -0.27335
    -0.36907
    -0.27335
    -0.34173
    -0.30070
    -0.35540
    -0.32805
    -0.38275
    -0.32805
    -0.21866
    -0.21866
    -0.21866
    -0.24601
    -0.21866
    -0.12294
    -0.08192
    -0.01355
    -0.13661
    -0.15029
    -0.10927
    -0.10927
     0.00013
    -0.08192
    -0.05457
    -0.08192
    -0.09559
    -0.09559
    -0.09559
    -0.20498
    -0.38275
    -0.53316
    -0.57418
    -0.94338
    -1.33993
    -1.13482
    -0.06824
     0.94364
     1.81877
     1.42223
     0.23258
    -0.31438
    -0.16396
     0.47872
     2.35206
     3.82886
     2.88535
     2.14695
     2.24267
     2.21532
     2.21532
     2.31104
     2.10593
     1.68203
     1.08038
     0.25993
    -0.95706
    -2.96714
    -2.65264
     1.98286
     2.31104
    -0.01355
    -1.65443
    -2.14670
    -2.16037
    -1.58606
    -0.92971
    -0.42377
     0.12319
     0.36933
     0.57444
     0.75220
     0.95731
     0.92996
     0.69750
     0.69750
     0.77955
     1.09405
     0.94364
     0.87527
     0.79322
     0.91629
     0.92996
     0.92996
     0.90261
     0.87527
     0.84792
     0.83424
     0.80690
     0.76587
     0.56076
     0.68383
     0.61546
     0.58811
     0.53341
     0.35565
     0.24626
     0.31463
     0.30096
     0.19156
     0.10952
     0.00013
    -0.04090
    -0.08192
    -0.09559
    -0.16396
    -0.17764
    -0.28703
    -0.24601
    -0.21866
    -0.27335
    -0.28703
    -0.43744
    -0.36907
    -0.27335
    -0.28703
    -0.32805
    -0.38275
    -0.36907
    -0.38275
    -0.25968
    -0.30070
    -0.30070
    -0.38275
    -0.39642
    -0.32805
    -0.27335
    -0.32805
    -0.47847
    -0.46479
    -0.38275
    -0.31438
    -0.28703
    -0.43744
    -0.47847
    -0.46479
    -0.36907
    -0.32805
    -0.42377
    -0.38275
    -0.38275
    -0.49214
    -0.36907
    -0.35540
    -0.35540
    -0.41010
    -0.30070
    -0.32805
    -0.30070
    -0.31438
    -0.35540
    -0.38275
    -0.34173
    -0.24601
    -0.28703
    -0.21866
    -0.25968
    -0.27335
    -0.21866
    -0.17764
    -0.23233
    -0.25968
    -0.23233
    -0.15029
    -0.19131
    -0.15029
    -0.10927
    -0.15029
    -0.13661
    -0.05457
     0.00013
     0.08217
     0.13687
     0.19156
     0.12319
     0.25993
     0.41035
     0.45137
     0.49239
     0.60178
     0.62913
     0.65648
     0.80690
     0.71118
     0.56076
     0.54709
     0.60178
     0.64281
     0.51974
     0.42402
     0.30096
     0.30096
     0.17789
     0.08217
    -0.15029
    -0.31438
    -0.82032
    -1.08012
    -1.14849
    -1.28523
    -1.54504
    -1.83220
    -2.03731
    -2.17405
    -2.13303
    -2.18772
    -2.25609
    -2.33814
    -2.20140
    -2.09200
    -1.95526
    -1.62709
    -1.39463
    -1.13482
    -0.77929
    -0.50581
    -0.28703
     0.02747
     0.32830
     0.67015
     0.98466
     1.28549
     1.53162
     1.66836
     1.55897
     1.24446
     0.47872
    -0.01355
    -0.23233
     0.13687
     0.39667
     0.19156
    -0.19131
    -0.51949
    -0.99808
    -1.31258
    -1.53137
    -1.58606
    -1.64076
    -1.68178
    -1.61341
    -1.55872
    -1.33993
    -0.80664
     0.53341
     1.35386
     1.44958
     0.79322
     0.87527
     1.10772
     1.24446
     1.72306
     1.90082
     1.98286
     1.90082
     1.81877
     1.72306
     1.72306
     1.55897
     1.27181
     1.06670
     0.68383
     0.49239
     0.28728
     0.23258
     0.17789
     0.00013
    -0.08192
     0.04115
     0.06850
     0.45137
     0.61546
     0.43770
     0.34198
     0.35565
     0.21891
     0.28728
     0.24626
     0.27361
     0.35565
     0.41035
     0.53341
     0.47872
     0.51974
     0.50607
     0.62913
     0.62913
     0.64281
     0.71118
     0.76587
     0.90261
     0.98466
     1.02568
     1.12140
     1.10772
     1.18977
     0.99833
     0.45137
    -0.04090
    -0.08192
    -0.19131
    -0.34173
    -0.38275
    -0.51949
    -0.69725
    -1.20319
    -1.62709
    -2.06466
    -2.28344
    -2.21507
    -2.18772
    -1.96894
    -1.81852
    -1.72280
    -1.59974
    -1.50402
    -1.43565
    -1.12115
    -1.01175
    -0.73827
    -0.56051
    -0.47847
    -0.24601
    -0.09559
     0.01380
     0.23258
     0.25993
     0.27361
     0.25993
     0.45137
     0.38300
     0.34198
     0.21891
     0.17789
     0.32830
     0.28728
     0.21891
     0.13687
     0.09584
     0.10952
     0.00013
     0.10952
     0.06850
    -0.05457
    -0.02722
     0.04115
     0.02747
    -0.02722
    -0.10927
    -0.10927
    -0.01355
     0.00013
    -0.06824
    -0.08192
    -0.16396
    -0.20498
    -0.28703
    -0.17764
    -0.06824
    -0.24601
    -0.27335
    -0.21866
    -0.10927
    -0.09559
    -0.16396
    -0.17764
    -0.23233
    -0.25968
    -0.31438
    -0.60153
    -1.02543
    -0.94338
    -0.64255
    -0.73827
    -0.75195
    -0.95706
    -1.01175
    -0.94338
    -0.94338
    -0.98441
    -1.10747
    -1.02543
    -0.79297
    -0.49214
    -0.32805
    -0.20498
    -0.04090
     0.10952
     0.17789
     0.31463
     0.60178
     0.57444
     0.60178
     0.64281
     0.67015
     0.77955
     0.69750
     0.69750
     0.64281
     0.73852
     0.67015
     0.68383
     0.65648
     0.57444
     0.49239
     0.42402
     0.49239
     0.47872
     0.38300
     0.38300
     0.35565
     0.42402
     0.41035
     0.31463
     0.32830
     0.32830
     0.28728
     0.24626
     0.21891
     0.02747
     0.08217
     0.02747
     0.13687
     0.24626
     0.15054
     0.04115
    -0.05457
    -0.13661
    -0.23233
    -0.25968
    -0.25968
    -0.17764
    -0.31438
    -0.47847
    -0.62888
    -0.79297
    -0.97073
    -1.08012
    -1.33993
    -1.38095
    -1.54504
    -1.75015
    -1.81852
    -1.32626
    -0.98441
    -1.25789
    -1.49035
    -1.55872
    -1.33993
    -1.13482
    -0.82032
    -0.36907
    -0.08192
    -0.01355
    -0.10927
    -0.04090
    -0.36907
    -0.73827
    -0.92971
    -1.13482
     0.69750
     6.33121
     7.01491
     6.04406
     0.73852
    -0.57418
     0.10952
     2.06491
     3.61008
     4.37582
     4.49889
     4.25276
     3.47333
     2.52983
     1.55897
     0.73852
     0.08217
    -0.31438
    -0.49214
    -0.76562
    -0.83399
    -0.88869
    -0.94338
    -0.92971
    -1.06645
    -1.16217
    -1.21686
    -1.13482
    -1.08012
    -0.99808
    -1.03910
    -1.08012
    -1.06645
    -1.09380
    -1.03910
    -1.02543
    -0.92971
    -0.80664
    -0.66990
    -0.47847
    -0.34173
    -0.32805
    -0.38275
    -0.27335
    -0.12294
    -0.10927
    -0.12294
    -0.19131
    -0.20498
    -0.19131
    -0.17764
    -0.21866
    -0.21866
    -0.25968
    -0.31438
    -0.31438
    -0.23233
    -0.27335
    -0.31438
    -0.49214
    -0.39642
    -0.34173
    -0.38275
    -0.39642
    -0.45112
    -0.50581
    -0.50581
    -0.46479
    -0.51949
    -0.51949
    -0.51949
    -0.50581
    -0.47847
    -0.49214
    -0.54684
    -0.56051
    -0.50581
    -0.47847
    -0.43744
    -0.43744
    -0.45112
    -0.36907
    -0.35540
    -0.42377
    -0.36907
    -0.38275
    -0.31438
    -0.32805
    -0.21866
    -0.24601
    -0.27335
    -0.30070
    -0.28703
    -0.20498
    -0.16396
    -0.13661
    -0.16396
    -0.17764
    -0.23233
    -0.17764
    -0.13661
    -0.13661
    -0.08192
    -0.09559
    -0.02722
    -0.05457
    -0.06824
    -0.02722
    -0.15029
    -0.05457
    -0.05457
    -0.02722
    -0.02722
    -0.02722
    -0.04090
    -0.01355
     0.05482
     0.05482
     0.09584
    -0.09559
     0.00013
     0.10952
     0.09584
     0.01380
    -0.04090
    -0.10927
    -0.06824
    -0.17764
    -0.28703
    -0.42377
    -0.65623
    -0.84767
    -1.10747
    -1.31258
    -0.68358
     0.34198
     0.23258
     0.15054
     0.68383
     0.69750
     0.34198
     0.72485
     1.20344
     1.50427
     1.79143
     2.07858
     2.16063
     2.09226
     1.85980
     1.66836
     1.58632
     1.35386
     0.94364
     0.51974
     0.21891
    -0.13661
    -0.35540
    -0.73827
    -0.76562
    -0.92971
    -1.02543
    -1.17584
    -1.29891
    -1.36728
    -1.35361
    -1.21686
    -1.18952
    -1.17584
    -1.05278
    -0.98441
    -0.83399
    -0.82032
    -0.77929
    -0.87501
    -0.66990
    -0.72460
    -0.60153
    -0.47847
    -0.47847
    -0.41010
    -0.47847
    -0.36907
    -0.31438
    -0.17764
    -0.13661
    -0.17764
    -0.09559
     0.02747
     0.06850
    -0.02722
     0.08217
     0.08217
     0.10952
     0.13687
     0.12319
     0.10952
    -0.02722
    -0.04090
    -0.05457
    -0.09559
    -0.25968
    -0.50581
    -0.77929
    -1.03910
    -1.35361
    -1.84587
    -1.69546
    -0.77929
     1.21712
     4.28010
     3.84253
     1.39488
     0.19156
     0.35565
     1.54529
     2.42043
     3.24088
     3.77416
     3.92458
     3.73314
     3.45966
     3.06311
     2.52983
     2.06491
     1.62734
     1.21712
     0.94364
     0.62913
     0.36933
     0.13687
     0.01380
     0.05482
    -0.01355
    -0.12294
    -0.30070
    -0.42377
    -0.47847
    -0.51949
    -0.60153
    -0.61521
    -0.69725
    -0.75195
    -0.65623
    -0.58786
    -0.66990
    -0.66990
    -0.65623
    -0.53316
    -0.41010
    -0.42377
    -0.58786
    -0.71092
    -0.72460
    -0.61521
    -0.71092
    -0.75195
    -0.82032
    -0.91604
    -1.01175
    -0.97073
    -0.95706
    -1.03910
    -1.06645
    -1.12115
    -1.06645
    -0.86134
    -0.84767
    -0.84767
    -0.72460
    -0.68358
    -0.56051
    -0.43744
    -0.46479
    -0.61521
    -0.54684
    -0.51949
    -0.58786
    -0.71092
    -0.91604
    -0.90236
    -0.87501
    -0.79297
    -0.90236
    -0.86134
    -0.91604
    -0.92971
    -0.88869
    -0.92971
    -0.79297
    -0.65623
    -0.43744
    -0.20498
     0.10952
     0.38300
     0.42402
     0.02747
    -0.23233
    -0.19131
     0.21891
     0.39667
     0.42402
     0.35565
     0.24626
     0.13687
     0.06850
    -0.02722
    -0.24601
    -0.27335
    -0.39642
    -0.51949
    -0.47847
    -0.47847
    -0.36907
    -0.24601
    -0.28703
    -0.38275
    -0.38275
    -0.32805
    -0.21866
    -0.28703
    -0.01355
     0.10952
     0.16421
     0.20524
     0.31463
     0.46504
     0.46504
     0.42402
     0.50607
     0.64281
     0.69750
     0.69750
     0.62913
     0.57444
     0.61546
     0.57444
     0.64281
     0.61546
     0.54709
     0.46504
     0.49239
     0.46504
     0.49239
     0.42402
     0.32830
     0.34198
     0.46504
     0.38300
     0.36933
     0.30096
     0.25993
     0.30096
     0.36933
     0.38300
     0.31463
     0.15054
     0.24626
     0.28728
     0.30096
     0.24626
     0.27361
     0.32830
     0.36933
     0.42402
     0.39667
     0.20524
     0.25993
     0.36933
     0.46504
     0.42402
     0.42402
     0.23258
     0.34198
     0.28728
     0.24626
     0.05482
    -0.23233
    -0.28703
    -0.21866
    -0.27335
    -0.43744
    -0.72460
    -0.97073
    -1.01175
    -1.27156
    -1.44932
    -1.62709
    -2.14670
    -2.48855
    -2.37916
    -2.18772
    -2.33814
    -2.65264
    -2.88510
    -3.11756
    -2.89877
    -2.46120
    -2.48855
    -2.93980
    -3.74656
    -4.56701
    -4.94988
    -3.00817
    -1.79117
    -1.80485
    -1.76383
    -1.66811
    -1.69546
    -1.73648
    -1.65443
    -1.29891
    -0.61521
     0.23258
     0.60178
     0.87527
     1.02568
     1.27181
     1.50427
     1.69571
     1.55897
     1.43590
     1.64101
     1.61366
     1.59999
     1.54529
     1.08038
     1.31283
     1.35386
     1.54529
     1.49060
     2.27002
     3.77416
     1.17609
     0.87527
     1.23079
     1.59999
     1.61366
     1.84612
     1.85980
     1.80510
     1.50427
     1.24446
     0.87527
     0.65648
     0.54709
     0.60178
     0.46504
     0.21891
     0.04115
     0.00013
     0.10952
     0.25993
     0.02747
    -0.05457
    -0.05457
     0.09584
     0.08217
     0.05482
     0.02747
     0.06850
     0.10952
     0.21891
     0.21891
     0.30096
     0.04115
     0.02747
     0.00013
     0.25993
     0.24626
     0.04115
    -0.01355
     0.08217
     0.09584
     0.17789
     0.05482
    -0.04090
    -0.02722
     0.10952
     0.08217
     0.08217
    -0.02722
     0.00013
    -0.01355
     0.10952
     0.15054
     0.13687
     0.06850
     0.16421
     0.28728
     0.31463
     0.23258
     0.32830
     0.46504
     0.61546
     0.60178
     0.80690
     0.80690
     0.79322
     0.77955
     0.94364
     1.10772
     1.02568
     0.90261
     0.82057
     0.90261
     0.99833
     0.84792
     0.76587
     0.67015
     0.67015
     0.60178
     0.50607
     0.46504
     0.42402
     0.19156
     0.10952
     0.35565
     0.34198
     0.21891
     0.06850
     0.10952
     0.10952
     0.04115
    -0.10927
    -0.36907
    -0.56051
    -0.75195
    -0.34173
    -0.04090
    -0.06824
    -0.35540
    -0.46479
    -0.30070
    -0.27335
    -0.32805
    -0.25968
    -0.05457
     0.12319
     0.45137
     0.69750
     1.10772
     1.50427
     1.79143
     1.77775
     1.72306
     1.28549
     0.47872
    -0.23233
    -1.21686
    -1.65443
    -0.92971
    -0.97073
    -1.40830
    -2.24242
    -3.11756
    -3.88330
    -4.56701
    -4.90886
    -5.10030
    -5.00458
    -4.69007
    -4.44394
    -4.17046
    -3.92433
    -3.48676
    -3.07654
    -2.83040
    -2.43386
    -1.90057
    -1.31258
    -0.82032
    -0.51949
    -0.16396
     0.25993
     0.79322
     0.97098
     1.39488
     1.42223
     1.17609
     1.39488
     1.50427
     1.87347
     2.02389
     1.94184
     1.91449
     1.73673
     1.55897
     1.50427
     1.34018
     1.32651
     1.13507
     0.92996
     0.83424
     0.79322
     0.83424
     0.64281
     0.42402
     0.43770
     0.45137
     0.30096
    -0.16396
    -1.54504
    -1.85954
    -0.06824
     1.69571
     3.00842
     2.50248
     1.53162
     0.61546
     0.50607
     1.29916
     2.42043
     3.09046
     3.43231
     3.99295
     3.93825
     3.58273
     3.14516
     3.03577
     2.73494
     2.57085
