# Supplementary material for: Software algorithm and hardware design for real-time implementation of new spectral estimator
Source: Biomed Eng Online. 2014 May 9;13:61. doi: 10.1186/1475-925X-13-61 (PMC4057578; doi:10.1186/1475-925X-13-61)
Supplement: Additional file 2 — txtfiles.zip. [file 1475-925X-13-61-S2.zip › FILE019.TXT]

    -1.80405
    -1.68289
    -1.68289
    -1.70020
    -1.57905
    -1.54443
    -1.50982
    -1.50982
    -1.44058
    -1.33674
    -1.30212
    -1.33674
    -1.28482
    -1.26751
    -1.38866
    -1.45789
    -1.30212
    -1.30212
    -1.38866
    -1.31943
    -1.33674
    -1.26751
    -1.33674
    -1.31943
    -1.23289
    -1.19828
    -1.16366
    -1.12905
    -1.14635
    -1.18097
    -1.14635
    -1.16366
    -1.02520
    -0.88674
    -0.90405
    -0.92136
    -0.85212
    -0.73097
    -0.85212
    -0.78289
    -0.69636
    -0.71366
    -0.66174
    -0.52328
    -0.52328
    -0.54059
    -0.50597
    -0.50597
    -0.40213
    -0.19443
    -0.19443
    -0.21174
    -0.17713
    -0.19443
    -0.09059
     0.06518
     0.09980
     0.16903
     0.32480
     0.56710
     0.63633
     0.63633
     0.63633
     0.58441
     0.67095
     0.84402
     0.91326
     0.84402
     0.56710
     0.56710
     0.56710
     0.60172
     0.49787
     0.15172
    -0.03867
    -0.07328
    -0.66174
    -1.30212
    -1.95981
    -2.37520
    -2.61750
    -2.80789
    -3.13673
    -3.11943
    -3.48289
    -4.17519
    -4.53865
    -4.64250
    -5.43865
    -5.81942
    -5.28288
    -5.21365
    -4.83288
    -4.86750
    -5.55980
    -5.71557
    -5.57711
    -4.97134
    -4.40019
    -3.41366
    -2.98096
    -2.77327
    -2.75597
    -2.54827
    -2.16751
    -1.52712
    -0.80020
    -0.43674
    -0.31559
    -0.19443
    -0.14251
     0.11710
     0.82672
     1.32864
     1.34595
     1.10364
     0.79210
     0.68826
     0.56710
     0.54979
     0.48056
     0.42864
     0.68826
     0.72287
     0.65364
     0.63633
     0.60172
     0.48056
     0.34210
     0.42864
     0.54979
     0.56710
     0.46326
     0.35941
     0.39403
     0.35941
     0.42864
     0.32480
     0.41133
     0.29018
     0.27287
     0.39403
     0.37672
     0.37672
     0.25556
     0.01326
     0.06518
     0.22095
     0.23826
     0.20364
     0.20364
     0.13441
     0.16903
     0.25556
     0.30749
     0.20364
     0.30749
     0.27287
     0.35941
     0.37672
     0.44595
     0.34210
     0.39403
     0.51518
     0.65364
     0.58441
     0.63633
     0.56710
     0.51518
     0.54979
     0.65364
     0.63633
     0.72287
     0.65364
     0.74018
     0.63633
     0.84402
     0.68826
     0.63633
     0.68826
     0.72287
     0.67095
     0.79210
     0.77479
     0.75749
     0.60172
     0.61903
     0.77479
     0.93056
     0.87864
     0.74018
     0.79210
     0.77479
     0.80941
     0.72287
     0.93056
     0.89595
     0.75749
     0.72287
     0.79210
     0.80941
     0.79210
     0.60172
     0.58441
     0.68826
     0.65364
     0.49787
     0.46326
     0.51518
     0.39403
     0.27287
     0.35941
     0.48056
     0.37672
     0.27287
     0.23826
     0.22095
     0.20364
     0.13441
     0.20364
     0.16903
     0.16903
     0.18633
     0.13441
     0.13441
     0.16903
    -0.02136
     0.03057
     0.08249
     0.09980
     0.03057
     0.11710
     0.03057
     0.01326
     0.08249
     0.15172
     0.20364
     0.08249
     0.11710
     0.08249
     0.18633
     0.29018
     0.27287
     0.16903
     0.39403
     0.42864
     0.51518
     0.51518
     0.65364
     0.65364
     0.72287
     0.72287
     0.82672
     0.91326
     0.99979
     0.91326
     0.91326
     1.19018
     1.34595
     1.25941
     1.48441
     1.43248
     1.31133
     1.34595
     1.53633
     1.55364
     1.57095
     1.43248
     1.15556
     1.15556
     0.87864
     0.82672
     0.54979
     0.39403
     0.11710
    -0.05597
    -0.02136
    -0.28097
    -0.67905
    -1.11174
    -1.40597
    -1.68289
    -1.63097
    -1.37135
    -1.45789
    -1.57905
    -1.35405
    -1.28482
    -1.19828
    -1.07712
    -1.04251
    -0.81751
    -0.69636
    -0.26366
    -0.05597
     0.16903
     0.39403
     0.54979
     0.60172
     0.74018
     0.84402
     1.01710
     0.96518
     1.06902
     1.15556
     1.20748
     1.27672
     1.15556
     0.98249
     1.10364
     0.89595
     0.46326
     0.30749
     0.18633
    -0.36751
    -0.93866
    -1.26751
    -1.59635
    -1.99443
    -2.73866
    -2.98096
    -3.11943
    -3.69058
    -3.74250
    -4.19250
    -3.93289
    -3.55212
    -3.56942
    -3.46558
    -3.11943
    -2.85981
    -2.51366
    -2.16751
    -1.70020
    -1.05982
    -0.62713
    -0.28097
    -0.05597
    -0.00405
     0.22095
     0.49787
     0.61903
     0.58441
     0.58441
     0.51518
     0.56710
     0.56710
     0.53249
     0.42864
     0.49787
     0.46326
     0.60172
     0.67095
     0.77479
     0.56710
     0.61903
     0.51518
     0.61903
     0.80941
     0.72287
     0.70556
     0.79210
     0.75749
     0.82672
     0.91326
     0.86133
     0.91326
     0.93056
     0.98249
     0.99979
     0.98249
     0.94787
     0.94787
     0.84402
     1.03441
     1.12095
     1.06902
     0.93056
     0.87864
     0.96518
     0.89595
     0.79210
     0.84402
     0.80941
     0.80941
     0.72287
     0.70556
     0.65364
     0.53249
     0.54979
     0.49787
     0.51518
     0.48056
     0.44595
     0.39403
     0.39403
     0.30749
     0.29018
     0.34210
     0.35941
     0.37672
     0.37672
     0.25556
     0.32480
     0.25556
     0.20364
     0.27287
     0.35941
     0.23826
     0.16903
     0.37672
     0.39403
     0.34210
     0.23826
     0.16903
     0.25556
     0.22095
     0.37672
     0.32480
     0.35941
     0.29018
     0.41133
     0.46326
     0.58441
     0.54979
     0.49787
     0.46326
     0.56710
     0.70556
     0.67095
     0.60172
     0.65364
     0.84402
     1.01710
     1.06902
     1.05172
     0.99979
     0.93056
     0.98249
     1.15556
     1.24210
     1.15556
     1.10364
     1.19018
     1.22479
     1.20748
     1.27672
     1.12095
     1.17287
     1.24210
     1.17287
     1.08633
     1.01710
     1.06902
     0.84402
     0.99979
     1.03441
     1.06902
     0.96518
     0.91326
     0.91326
     0.91326
     0.87864
     0.65364
     0.67095
     0.51518
     0.61903
     0.49787
     0.51518
     0.37672
     0.22095
     0.06518
     0.06518
    -0.03867
    -0.10790
    -0.17713
    -0.29828
    -0.31559
    -0.36751
    -0.40213
    -0.29828
    -0.28097
    -0.21174
    -0.31559
    -0.36751
    -0.26366
    -0.31559
    -0.21174
    -0.02136
    -0.00405
    -0.02136
     0.06518
     0.16903
     0.32480
     0.41133
     0.41133
     0.39403
     0.49787
     0.54979
     0.56710
     0.54979
     0.63633
     0.61903
     0.60172
     0.63633
     0.79210
     0.58441
     0.42864
     0.32480
     0.25556
     0.23826
     0.06518
    -0.10790
    -0.24636
    -0.31559
    -0.21174
    -0.35020
    -0.48866
    -0.55789
    -0.71366
    -0.80020
    -0.62713
    -0.73097
    -0.78289
    -0.76559
    -0.76559
    -0.60982
    -0.43674
    -0.48866
    -0.54059
    -0.43674
    -0.36751
    -0.22905
    -0.22905
    -0.22905
    -0.17713
    -0.28097
    -0.03867
     0.09980
     0.03057
     0.01326
    -0.03867
     0.04787
     0.04787
     0.09980
     0.06518
     0.06518
     0.16903
     0.13441
     0.13441
     0.20364
     0.18633
     0.11710
     0.18633
     0.25556
     0.22095
     0.13441
     0.29018
     0.23826
     0.27287
     0.18633
     0.18633
     0.30749
     0.30749
     0.25556
     0.25556
     0.20364
     0.18633
     0.13441
     0.22095
     0.32480
     0.18633
     0.16903
     0.18633
     0.27287
     0.23826
     0.18633
     0.08249
     0.09980
     0.16903
     0.22095
     0.22095
     0.13441
     0.08249
     0.06518
     0.08249
     0.34210
     0.32480
     0.16903
     0.16903
     0.11710
     0.25556
     0.25556
     0.30749
     0.30749
     0.29018
     0.27287
     0.37672
     0.37672
     0.32480
     0.25556
     0.15172
     0.34210
     0.39403
     0.23826
     0.25556
     0.18633
     0.11710
     0.25556
     0.30749
     0.39403
     0.32480
     0.16903
     0.22095
     0.34210
     0.30749
     0.30749
     0.23826
     0.41133
     0.42864
     0.44595
     0.49787
     0.58441
     0.51518
     0.46326
     0.53249
     0.56710
     0.72287
     0.79210
     0.74018
     0.72287
     0.87864
     0.98249
     1.10364
     1.10364
     1.15556
     1.12095
     1.12095
     1.17287
     1.24210
     1.31133
     1.27672
     1.22479
     1.31133
     1.39787
     1.32864
     1.31133
     1.27672
     1.27672
     1.20748
     1.12095
     1.19018
     1.22479
     1.06902
     1.12095
     1.01710
     0.94787
     0.96518
     0.96518
     0.87864
     0.91326
     0.91326
     0.82672
     0.68826
     0.74018
     0.72287
     0.68826
     0.82672
     0.84402
     0.77479
     0.65364
     0.61903
     0.68826
     0.82672
     0.67095
     0.61903
     0.65364
     0.58441
     0.39403
     0.32480
     0.09980
    -0.00405
    -0.14251
    -0.29828
    -0.33290
    -0.57520
    -0.60982
    -0.57520
    -0.66174
    -0.95597
    -1.40597
    -1.26751
    -1.57905
    -2.09828
    -2.20212
    -1.78674
    -1.31943
    -1.11174
    -1.28482
    -1.37135
    -1.54443
    -1.56174
    -1.40597
    -1.18097
    -1.16366
    -0.81751
    -0.64443
    -0.38482
    -0.22905
    -0.17713
    -0.19443
    -0.07328
    -0.12520
    -0.10790
     0.11710
     0.16903
     0.41133
     0.44595
     0.39403
     0.53249
     0.63633
     0.46326
     0.39403
     0.30749
     0.35941
     0.72287
     0.80941
     0.84402
     0.67095
     0.58441
     0.53249
     0.46326
     0.63633
     0.68826
     0.60172
     0.60172
     0.56710
     0.60172
     0.56710
     0.53249
     0.53249
     0.56710
     0.60172
     0.53249
     0.49787
     0.56710
     0.49787
     0.49787
     0.53249
     0.53249
     0.65364
     0.67095
     0.68826
     0.72287
     0.68826
     0.74018
     0.86133
     0.91326
     0.93056
     0.99979
     1.01710
     1.03441
     1.13825
     1.12095
     0.91326
     1.13825
     1.03441
     1.19018
     1.08633
     1.06902
     0.94787
     0.84402
     0.93056
     0.96518
     0.91326
     0.75749
     0.65364
     0.61903
     0.53249
     0.54979
     0.44595
     0.44595
     0.46326
     0.37672
     0.42864
     0.44595
     0.41133
     0.37672
     0.39403
     0.42864
     0.42864
     0.63633
     0.63633
     0.60172
     0.67095
     0.77479
     0.68826
     0.79210
     0.79210
     0.77479
     0.79210
     0.84402
     0.89595
     0.79210
     0.84402
     0.91326
     0.94787
     1.12095
     1.19018
     1.01710
     0.91326
     0.99979
     0.58441
     0.44595
     0.67095
     0.58441
     0.51518
     0.18633
     0.11710
    -0.07328
    -0.41943
    -0.48866
    -0.29828
    -0.29828
     0.01326
     0.25556
    -0.02136
    -0.17713
     0.37672
    -0.09059
    -0.57520
    -1.26751
    -1.54443
    -2.01174
    -1.64828
    -1.80405
    -2.25404
    -2.89443
    -3.86366
    -4.27904
    -4.36558
    -4.74635
    -4.88481
    -4.43481
    -4.34827
    -4.22712
    -4.03673
    -3.44827
    -3.08481
    -2.34058
    -1.66558
    -1.07712
    -0.50597
    -0.07328
     0.42864
     0.87864
     1.13825
     1.34595
     1.32864
     1.39787
     1.44979
     1.43248
     1.46710
     1.36325
     1.15556
     1.08633
     1.03441
     0.94787
     0.67095
     0.49787
     0.22095
     0.27287
     0.35941
     0.27287
     0.20364
     0.03057
    -0.00405
    -0.07328
     0.03057
     0.20364
     0.15172
     0.09980
     0.20364
     0.23826
     0.23826
     0.20364
     0.32480
     0.37672
     0.49787
     0.68826
     0.70556
     0.68826
     0.65364
     0.61903
     0.77479
     0.91326
     0.96518
     0.84402
     0.93056
     0.99979
     0.98249
     1.15556
     1.12095
     1.06902
     1.08633
     1.10364
     1.10364
     1.12095
     1.19018
     1.25941
     1.17287
     1.34595
     1.43248
     1.41518
     1.48441
     1.58825
     1.69210
     1.84787
     1.88248
     2.05556
     2.33248
     2.28056
     2.10748
     2.07287
     2.09017
     2.14210
     1.86518
     1.74402
     1.65748
     1.51902
     1.46710
     1.27672
     0.82672
     0.11710
    -0.93866
    -1.66558
    -1.71751
    -1.05982
    -0.57520
    -0.55789
    -0.66174
    -0.86943
    -1.44058
    -1.50982
    -1.49251
    -1.37135
    -1.05982
    -0.59251
    -0.14251
     0.08249
     0.15172
     0.13441
     0.08249
     0.18633
     0.18633
     0.03057
    -0.07328
    -0.29828
    -0.19443
    -0.31559
    -0.14251
    -0.19443
    -0.28097
    -0.33290
    -0.38482
    -0.28097
    -0.29828
    -0.22905
    -0.14251
    -0.12520
    -0.02136
     0.03057
     0.09980
     0.06518
     0.06518
     0.01326
     0.20364
     0.29018
     0.16903
     0.20364
     0.11710
     0.22095
     0.22095
     0.25556
     0.15172
     0.27287
     0.23826
     0.20364
     0.18633
     0.22095
     0.25556
     0.23826
     0.20364
     0.42864
     0.46326
     0.39403
     0.42864
     0.44595
     0.44595
     0.54979
     0.44595
     0.56710
     0.56710
     0.70556
     0.65364
     0.68826
     0.70556
     0.68826
     0.63633
     0.84402
     0.65364
     0.63633
     0.63633
     0.61903
     0.63633
     0.61903
     0.63633
     0.58441
     0.54979
     0.56710
     0.51518
     0.42864
     0.34210
     0.32480
     0.35941
     0.48056
     0.56710
     0.39403
     0.39403
     0.41133
     0.54979
     0.53249
     0.53249
     0.48056
     0.54979
     0.63633
     0.72287
     0.80941
     0.89595
     0.80941
     0.75749
     0.99979
     1.22479
     1.29402
     1.22479
     1.34595
     1.27672
     1.22479
     0.99979
     0.72287
     0.63633
     0.61903
     0.65364
     0.53249
     0.46326
     0.15172
    -0.07328
    -0.33290
    -0.28097
    -0.41943
    -0.62713
    -0.76559
    -0.71366
    -0.74828
    -0.69636
    -0.67905
    -0.43674
    -0.38482
    -0.29828
    -0.29828
    -0.14251
    -0.26366
    -0.24636
    -0.26366
    -0.03867
     0.09980
     0.04787
     0.09980
     0.11710
     0.04787
    -0.00405
    -0.07328
    -0.10790
    -0.05597
     0.03057
    -0.10790
    -0.00405
    -0.07328
     0.01326
    -0.17713
    -0.07328
    -0.03867
    -0.03867
    -0.03867
    -0.02136
     0.13441
     0.08249
     0.15172
     0.08249
     0.27287
     0.23826
     0.32480
     0.25556
     0.29018
     0.35941
     0.30749
     0.39403
     0.53249
     0.53249
     0.42864
     0.49787
     0.54979
     0.75749
     0.74018
     0.74018
     0.67095
     0.65364
     0.61903
     0.82672
     0.94787
     1.01710
     0.74018
     0.77479
     0.93056
     1.01710
     0.67095
     0.65364
     0.53249
     0.34210
     0.27287
     0.22095
     0.13441
    -0.02136
    -0.22905
    -0.15982
    -0.21174
    -0.55789
    -0.66174
    -0.85212
    -0.80020
    -0.81751
    -0.80020
    -0.95597
    -0.93866
    -1.00789
    -1.00789
    -0.92136
    -0.73097
    -1.05982
    -1.23289
    -1.26751
    -1.33674
    -1.40597
    -1.19828
    -1.49251
    -1.64828
    -1.52712
    -1.23289
    -1.18097
    -1.14635
    -1.11174
    -1.23289
    -1.19828
    -0.92136
    -0.71366
    -0.50597
    -0.36751
    -0.29828
    -0.14251
    -0.00405
     0.08249
     0.18633
     0.30749
     0.32480
     0.27287
     0.29018
     0.25556
     0.18633
     0.32480
     0.20364
     0.35941
     0.35941
     0.27287
     0.25556
     0.35941
     0.20364
     0.18633
     0.09980
     0.29018
     0.35941
     0.29018
     0.29018
     0.29018
     0.27287
     0.25556
     0.29018
     0.32480
     0.30749
     0.32480
     0.39403
     0.39403
     0.39403
     0.51518
     0.30749
     0.51518
     0.60172
     0.53249
     0.53249
     0.56710
     0.56710
     0.49787
     0.54979
     0.54979
     0.65364
     0.60172
     0.56710
     0.63633
     0.67095
     0.61903
     0.51518
     0.49787
     0.58441
     0.63633
     0.54979
     0.60172
     0.56710
     0.53249
     0.46326
     0.49787
     0.54979
     0.54979
     0.63633
     0.53249
     0.56710
     0.58441
     0.53249
     0.51518
     0.56710
     0.54979
     0.54979
     0.70556
     0.72287
     0.70556
     0.72287
     0.61903
     0.72287
     0.77479
     0.77479
     0.72287
     0.74018
     0.72287
     0.70556
     0.60172
     0.70556
     0.74018
     0.63633
     0.61903
     0.58441
     0.49787
     0.42864
     0.46326
     0.44595
     0.35941
     0.41133
     0.42864
     0.35941
     0.39403
     0.30749
     0.29018
     0.25556
     0.37672
     0.30749
     0.32480
     0.27287
     0.32480
     0.25556
     0.22095
     0.29018
     0.32480
     0.20364
     0.29018
     0.25556
     0.25556
     0.25556
     0.18633
     0.11710
     0.27287
     0.25556
     0.16903
     0.30749
     0.29018
     0.16903
     0.11710
     0.15172
     0.20364
     0.29018
     0.25556
     0.22095
     0.25556
     0.27287
     0.22095
     0.20364
     0.27287
     0.23826
     0.23826
     0.23826
     0.27287
     0.32480
     0.22095
     0.15172
     0.23826
     0.23826
     0.22095
     0.08249
     0.06518
     0.03057
     0.01326
     0.01326
    -0.03867
     0.03057
    -0.10790
    -0.15982
    -0.14251
    -0.22905
    -0.28097
    -0.31559
    -0.28097
    -0.24636
    -0.24636
    -0.28097
    -0.41943
    -0.38482
    -0.41943
    -0.43674
    -0.43674
    -0.31559
    -0.41943
    -0.55789
    -0.47136
    -0.45405
    -0.55789
    -0.57520
    -0.54059
    -0.52328
    -0.40213
    -0.43674
    -0.57520
    -0.62713
    -0.57520
    -0.52328
    -0.35020
    -0.15982
    -0.24636
    -0.28097
    -0.22905
    -0.22905
    -0.14251
    -0.14251
    -0.28097
    -0.09059
    -0.03867
    -0.03867
    -0.07328
    -0.09059
     0.03057
     0.01326
    -0.21174
    -0.10790
    -0.12520
    -0.15982
    -0.00405
    -0.05597
    -0.00405
    -0.00405
    -0.10790
    -0.10790
    -0.05597
     0.04787
    -0.03867
    -0.07328
    -0.12520
    -0.00405
    -0.07328
    -0.02136
    -0.10790
    -0.17713
    -0.24636
    -0.17713
    -0.10790
    -0.14251
    -0.17713
    -0.17713
    -0.02136
     0.06518
     0.06518
     0.09980
     0.09980
     0.11710
     0.23826
     0.37672
     0.60172
     0.60172
     0.53249
     0.77479
     0.77479
     0.80941
     0.86133
     0.82672
     0.67095
     0.74018
     0.68826
     0.60172
     0.54979
     0.41133
     0.37672
     0.25556
     0.18633
    -0.09059
    -0.22905
    -0.36751
    -0.52328
    -0.50597
    -0.50597
    -0.71366
    -0.73097
    -0.71366
    -0.78289
    -0.86943
    -0.86943
    -0.85212
    -0.86943
    -0.74828
    -0.62713
    -0.57520
    -0.55789
    -0.43674
    -0.28097
    -0.17713
    -0.12520
    -0.00405
     0.13441
     0.22095
     0.46326
     0.51518
     0.63633
     0.70556
     0.87864
     0.89595
     1.10364
     1.27672
     1.31133
     1.38056
     1.29402
     1.46710
     1.57095
     1.50171
     1.38056
     1.12095
     0.98249
     0.79210
     0.60172
     0.39403
     0.25556
     0.06518
    -0.07328
    -0.15982
    -0.43674
    -0.69636
    -0.92136
    -0.90405
    -0.93866
    -0.93866
    -0.95597
    -0.86943
    -0.80020
    -0.62713
    -0.50597
    -0.38482
    -0.24636
    -0.12520
    -0.07328
     0.16903
     0.23826
     0.30749
     0.37672
     0.39403
     0.54979
     0.58441
     0.56710
     0.53249
     0.51518
     0.61903
     0.72287
     0.60172
     0.63633
     0.49787
     0.35941
     0.53249
     0.51518
     0.41133
     0.35941
     0.25556
     0.27287
     0.22095
     0.16903
     0.08249
     0.04787
     0.03057
     0.04787
    -0.02136
    -0.02136
    -0.02136
    -0.14251
    -0.10790
    -0.09059
    -0.09059
    -0.14251
    -0.22905
    -0.10790
    -0.14251
    -0.14251
    -0.15982
    -0.15982
    -0.12520
    -0.10790
    -0.10790
    -0.10790
    -0.12520
    -0.12520
    -0.14251
    -0.03867
     0.13441
     0.08249
     0.15172
     0.20364
     0.23826
     0.25556
    -0.36751
    -1.09443
    -1.52712
    -1.57905
    -1.40597
    -1.19828
    -1.57905
    -2.49635
    -2.87712
    -3.15404
    -3.37904
    -3.84635
    -4.08865
    -3.95019
    -3.60404
    -3.29250
    -3.30981
    -3.60404
    -3.70789
    -3.46558
    -3.01558
    -2.44443
    -1.92520
    -1.85597
    -1.78674
    -1.56174
    -1.35405
    -1.26751
    -1.28482
    -1.09443
    -0.85212
    -0.66174
    -0.66174
    -0.66174
    -0.64443
    -0.50597
    -0.41943
    -0.31559
    -0.36751
    -0.36751
    -0.29828
    -0.19443
     0.03057
     0.04787
     0.04787
     0.13441
     0.37672
     0.35941
     0.53249
     0.56710
     0.77479
     0.75749
     0.84402
     0.84402
     0.89595
     0.91326
     0.96518
     0.89595
     1.06902
     1.17287
     1.08633
     1.03441
     1.13825
     1.22479
     1.19018
     1.19018
     1.24210
     1.19018
     1.29402
     1.34595
     1.32864
     1.36325
     1.38056
     1.29402
     1.43248
     1.51902
     1.41518
     1.53633
     1.53633
     1.58825
     1.60556
     1.48441
     1.38056
     1.20748
     1.32864
     1.24210
     1.31133
     1.27672
     1.05172
     0.93056
     0.84402
     0.82672
     0.67095
     0.63633
     0.56710
     0.49787
     0.49787
     0.49787
     0.67095
     0.63633
     0.60172
     0.72287
     0.84402
     0.93056
     0.94787
     1.05172
     0.98249
     1.29402
     1.39787
     1.43248
     1.44979
     1.43248
     1.41518
     1.36325
     1.39787
     1.39787
     1.25941
     1.27672
     1.13825
     1.15556
     1.10364
     0.86133
     0.87864
     0.87864
     0.79210
     0.68826
     0.53249
     0.35941
     0.30749
     0.29018
     0.23826
     0.23826
    -0.00405
     0.01326
    -0.07328
    -0.14251
    -0.14251
    -0.17713
    -0.38482
    -0.31559
    -0.22905
    -0.33290
    -0.29828
    -0.33290
    -0.40213
    -0.36751
    -0.28097
    -0.26366
    -0.14251
    -0.22905
    -0.21174
    -0.17713
    -0.22905
    -0.15982
    -0.26366
    -0.26366
    -0.10790
    -0.21174
    -0.21174
    -0.19443
    -0.21174
    -0.19443
    -0.29828
    -0.24636
    -0.17713
    -0.17713
    -0.24636
    -0.26366
    -0.26366
    -0.22905
    -0.26366
    -0.28097
    -0.21174
    -0.21174
    -0.14251
    -0.17713
    -0.17713
    -0.17713
    -0.15982
    -0.21174
    -0.15982
    -0.02136
    -0.03867
    -0.07328
    -0.05597
     0.09980
    -0.03867
    -0.05597
     0.03057
     0.04787
     0.09980
     0.13441
     0.15172
     0.18633
     0.03057
     0.11710
     0.20364
     0.25556
     0.15172
     0.15172
     0.13441
     0.18633
     0.15172
     0.11710
     0.09980
     0.11710
     0.18633
     0.18633
     0.16903
     0.16903
     0.15172
     0.16903
     0.13441
     0.23826
     0.27287
     0.23826
     0.32480
     0.30749
     0.42864
     0.37672
     0.46326
     0.51518
     0.48056
     0.56710
     0.54979
     0.65364
     0.56710
     0.58441
     0.56710
     0.58441
     0.51518
     0.63633
     0.49787
     0.29018
     0.13441
     0.03057
    -0.24636
    -0.33290
    -0.50597
    -0.90405
    -1.09443
    -1.16366
    -1.42328
    -1.61366
    -1.78674
    -2.01174
    -1.95981
    -1.95981
    -2.16751
    -2.18481
    -2.11558
    -1.95981
    -1.99443
    -1.90789
    -1.52712
    -1.35405
    -1.23289
    -0.83482
    -0.81751
    -0.81751
    -0.73097
    -0.48866
    -0.29828
    -0.09059
    -0.03867
     0.04787
     0.27287
     0.34210
     0.41133
     0.51518
     0.75749
     0.84402
     0.84402
     0.96518
     1.05172
     1.12095
     1.17287
     1.25941
     1.22479
     1.29402
     1.29402
     1.25941
     1.13825
     1.25941
     1.03441
     0.96518
     0.98249
     0.84402
     0.68826
     0.63633
     0.56710
     0.46326
     0.22095
     0.23826
     0.13441
     0.13441
     0.06518
     0.03057
    -0.10790
    -0.09059
    -0.10790
    -0.22905
    -0.09059
    -0.14251
    -0.12520
    -0.17713
    -0.00405
    -0.05597
     0.01326
    -0.07328
     0.06518
     0.09980
     0.23826
     0.22095
     0.23826
     0.23826
     0.25556
     0.20364
     0.35941
     0.34210
     0.32480
     0.35941
     0.39403
     0.56710
     0.42864
     0.42864
     0.42864
     0.54979
     0.53249
     0.51518
     0.48056
     0.51518
     0.42864
     0.46326
     0.58441
     0.56710
     0.56710
     0.39403
     0.44595
     0.37672
     0.44595
     0.29018
     0.22095
     0.27287
     0.25556
     0.20364
     0.25556
     0.15172
     0.09980
     0.03057
    -0.05597
     0.09980
     0.06518
    -0.12520
    -0.03867
    -0.02136
    -0.10790
    -0.02136
    -0.21174
    -0.12520
    -0.14251
    -0.19443
    -0.33290
    -0.24636
    -0.43674
    -0.40213
    -0.55789
    -0.52328
    -0.50597
    -0.60982
    -0.66174
    -0.83482
    -0.80020
    -0.85212
    -0.93866
    -1.05982
    -1.02520
    -1.04251
    -1.05982
    -1.14635
    -1.18097
    -1.14635
    -1.31943
    -1.25020
    -1.16366
    -1.18097
    -1.19828
    -1.16366
    -1.21559
    -1.11174
    -1.12905
    -1.09443
    -1.04251
    -0.97328
    -0.88674
    -0.99059
    -0.86943
    -0.99059
    -0.97328
    -0.88674
    -0.81751
    -0.85212
    -1.02520
    -0.85212
    -0.81751
    -0.78289
    -0.88674
    -0.88674
    -0.85212
    -0.86943
    -0.90405
    -0.80020
    -0.81751
    -0.83482
    -0.86943
    -0.80020
    -0.59251
    -0.57520
    -0.66174
    -0.66174
    -0.60982
    -0.52328
    -0.50597
    -0.55789
    -0.43674
    -0.43674
    -0.36751
    -0.29828
    -0.36751
    -0.29828
    -0.36751
    -0.47136
    -0.35020
    -0.19443
    -0.35020
    -0.35020
    -0.36751
    -0.31559
    -0.28097
    -0.31559
    -0.26366
    -0.14251
    -0.29828
    -0.12520
    -0.10790
    -0.17713
     0.01326
    -0.00405
     0.23826
     0.44595
     0.49787
     0.54979
     0.60172
     0.74018
     0.86133
     1.12095
     1.29402
     1.57095
     1.72671
     1.38056
     0.72287
    -0.03867
    -0.14251
    -0.26366
    -0.00405
    -0.07328
    -0.95597
    -1.33674
    -1.85597
    -2.23674
    -2.53097
    -2.72135
    -3.01558
    -3.72519
    -4.29635
    -4.34827
    -4.62519
    -4.45211
    -3.88096
    -3.44827
    -3.43096
    -3.34443
    -2.75597
    -2.21943
    -2.21943
    -1.97712
    -1.45789
    -0.67905
    -0.40213
    -0.31559
     0.25556
     0.51518
     0.93056
     1.25941
     1.27672
     1.34595
     1.29402
     1.34595
     1.44979
     1.32864
     1.05172
     0.91326
     0.93056
     0.82672
     0.96518
     0.93056
     0.87864
     1.01710
     1.17287
     1.08633
     1.01710
     1.06902
     1.03441
     1.08633
     1.27672
     1.27672
     1.20748
     1.22479
     1.08633
     1.15556
     0.98249
     0.98249
     1.01710
     0.87864
     0.89595
     0.67095
     0.56710
     0.42864
     0.20364
     0.01326
     0.04787
    -0.03867
    -0.24636
    -0.33290
    -0.40213
    -0.48866
    -0.59251
    -0.69636
    -0.60982
    -0.66174
    -0.67905
    -0.71366
    -0.69636
    -0.59251
    -0.60982
    -0.74828
    -0.59251
    -0.50597
    -0.52328
    -0.55789
    -0.43674
    -0.43674
    -0.47136
    -0.35020
    -0.31559
    -0.21174
    -0.14251
    -0.07328
     0.01326
     0.06518
     0.04787
    -0.10790
     0.08249
     0.22095
     0.20364
     0.20364
     0.18633
     0.16903
     0.25556
     0.13441
     0.22095
     0.20364
     0.25556
     0.13441
     0.20364
     0.15172
     0.16903
     0.04787
     0.08249
     0.15172
     0.22095
     0.22095
     0.13441
     0.13441
     0.11710
     0.09980
     0.13441
     0.13441
     0.09980
     0.13441
     0.16903
     0.18633
     0.23826
     0.15172
     0.09980
     0.29018
     0.29018
     0.25556
     0.32480
     0.32480
     0.32480
     0.25556
     0.32480
     0.46326
     0.56710
     0.63633
     0.53249
     0.49787
     0.51518
     0.58441
     0.41133
     0.39403
     0.34210
     0.18633
     0.18633
     0.08249
     0.16903
     0.09980
     0.06518
     0.06518
    -0.02136
    -0.29828
    -0.33290
    -0.36751
    -0.41943
    -0.41943
    -0.47136
    -0.43674
    -0.26366
    -0.28097
    -0.45405
    -0.38482
    -0.50597
    -0.43674
    -0.60982
    -0.60982
    -0.48866
    -0.47136
    -0.60982
    -0.50597
    -0.47136
    -0.54059
    -0.52328
    -0.52328
    -0.29828
    -0.24636
    -0.29828
    -0.24636
    -0.22905
    -0.22905
    -0.15982
     0.06518
     0.15172
     0.13441
     0.39403
     0.34210
     0.30749
     0.09980
    -0.15982
    -0.59251
    -0.40213
    -0.05597
    -0.09059
    -0.07328
    -0.10790
    -0.05597
    -0.03867
    -0.05597
     0.01326
     0.13441
     0.30749
     0.68826
     1.25941
     1.57095
     1.88248
     1.70941
     1.65748
     1.86518
     2.12479
     2.22864
     2.02094
     1.53633
     1.10364
     0.98249
     0.89595
     0.70556
     0.68826
     0.20364
    -0.14251
    -0.62713
    -1.05982
    -1.16366
    -1.25020
    -1.14635
    -1.23289
    -1.28482
    -1.26751
    -1.12905
    -0.97328
    -1.07712
    -1.12905
    -0.99059
    -0.81751
    -0.73097
    -0.52328
    -0.40213
    -0.36751
    -0.31559
    -0.33290
    -0.14251
    -0.22905
    -0.24636
    -0.07328
     0.13441
     0.06518
     0.06518
     0.08249
     0.13441
    -0.03867
    -0.05597
    -0.00405
     0.15172
     0.37672
     0.39403
     0.46326
     0.68826
     0.82672
     0.60172
     0.48056
     0.54979
     0.68826
     0.89595
     0.93056
     0.91326
     0.82672
     0.68826
     0.72287
     0.63633
     0.46326
     0.49787
     0.49787
     0.42864
     0.46326
     0.48056
     0.23826
     0.16903
     0.20364
     0.11710
     0.16903
     0.13441
     0.16903
     0.09980
     0.13441
     0.11710
     0.03057
     0.01326
    -0.07328
    -0.14251
    -0.14251
    -0.14251
    -0.28097
    -0.14251
    -0.15982
    -0.17713
    -0.09059
    -0.07328
     0.01326
     0.13441
     0.13441
     0.32480
     0.37672
     0.39403
     0.60172
     0.93056
     1.15556
     1.29402
     1.12095
     0.70556
     0.25556
    -0.12520
     0.09980
     0.51518
     0.49787
     0.39403
     0.13441
    -0.21174
    -0.47136
    -0.74828
    -0.83482
    -0.90405
    -0.90405
    -0.76559
    -0.78289
    -0.62713
    -0.66174
    -0.57520
    -0.43674
    -0.40213
    -0.40213
    -0.22905
    -0.17713
    -0.14251
    -0.10790
    -0.15982
    -0.07328
    -0.14251
    -0.19443
     0.03057
    -0.03867
    -0.12520
    -0.03867
    -0.02136
    -0.10790
    -0.10790
    -0.14251
    -0.09059
    -0.07328
    -0.10790
    -0.12520
    -0.22905
    -0.17713
    -0.17713
    -0.17713
    -0.09059
    -0.14251
    -0.24636
    -0.10790
    -0.09059
    -0.15982
    -0.22905
    -0.15982
    -0.14251
    -0.00405
    -0.03867
    -0.05597
    -0.10790
    -0.07328
    -0.07328
    -0.12520
    -0.03867
     0.09980
    -0.02136
    -0.05597
     0.01326
     0.03057
    -0.00405
    -0.12520
    -0.02136
     0.11710
     0.06518
     0.08249
     0.06518
     0.03057
     0.04787
     0.04787
     0.16903
     0.16903
     0.15172
     0.11710
     0.16903
     0.22095
     0.18633
     0.25556
     0.20364
     0.18633
     0.25556
     0.32480
     0.20364
     0.23826
     0.18633
     0.16903
     0.30749
     0.51518
     0.48056
     0.54979
     0.60172
     0.63633
     0.86133
     1.08633
     1.15556
     1.34595
     1.25941
     1.22479
     1.34595
     1.50171
     1.48441
     1.51902
     1.39787
     1.62287
     1.58825
     1.48441
     1.34595
     1.17287
     1.01710
     0.91326
     0.79210
     0.98249
     0.93056
     0.98249
     0.84402
     0.74018
     0.63633
     0.63633
     0.68826
     0.87864
     1.01710
     0.96518
     0.93056
     0.87864
     0.93056
     0.79210
     0.77479
     0.82672
     0.75749
     0.65364
     0.49787
     0.34210
     0.16903
    -0.00405
     0.08249
    -0.09059
    -0.26366
    -0.73097
    -1.16366
    -1.30212
    -1.59635
    -1.82135
    -1.57905
    -1.73481
    -1.89058
    -1.99443
    -2.11558
    -1.95981
    -1.99443
    -2.18481
    -2.16751
    -1.99443
    -1.37135
    -1.30212
    -1.31943
    -1.28482
    -1.00789
    -0.74828
    -0.50597
    -0.41943
    -0.24636
    -0.24636
    -0.21174
    -0.10790
     0.04787
    -0.00405
    -0.12520
    -0.15982
    -0.03867
    -0.19443
    -0.41943
    -0.43674
    -0.43674
    -0.50597
    -0.50597
    -0.57520
    -0.60982
    -0.67905
    -0.78289
    -0.71366
    -0.59251
    -0.54059
    -0.54059
    -0.52328
    -0.38482
    -0.28097
    -0.24636
    -0.24636
    -0.14251
    -0.07328
     0.04787
     0.06518
     0.04787
     0.08249
     0.18633
     0.22095
     0.13441
     0.06518
     0.04787
     0.03057
     0.03057
     0.18633
     0.13441
     0.09980
     0.09980
     0.11710
     0.16903
     0.16903
     0.16903
     0.15172
     0.16903
     0.32480
     0.34210
     0.37672
     0.44595
     0.46326
     0.46326
     0.63633
     0.74018
     0.75749
     0.72287
     0.79210
     0.89595
     0.91326
     0.96518
     1.01710
     0.96518
     1.12095
     1.15556
     1.15556
     0.98249
     0.91326
     0.67095
     0.61903
     0.65364
     0.53249
     0.37672
     0.30749
     0.18633
     0.01326
    -0.15982
    -0.31559
    -0.47136
    -0.50597
    -0.59251
    -0.74828
    -0.80020
    -0.78289
    -0.93866
    -0.81751
    -0.74828
    -0.83482
    -0.86943
    -0.86943
    -0.83482
    -0.73097
    -0.66174
    -0.66174
    -0.50597
    -0.43674
    -0.33290
    -0.28097
    -0.15982
    -0.12520
    -0.09059
    -0.02136
     0.18633
     0.32480
     0.20364
     0.35941
     0.44595
     0.41133
     0.49787
     0.53249
     0.58441
     0.60172
     0.63633
     0.63633
     0.61903
     0.67095
     0.63633
     0.56710
     0.74018
     0.75749
     0.70556
     0.77479
     0.75749
     0.77479
     0.77479
     0.79210
     0.84402
     0.84402
     0.98249
     0.87864
     1.05172
     0.98249
     1.06902
     0.96518
     1.12095
     1.19018
     1.22479
     1.17287
     1.08633
     0.98249
     0.94787
     0.91326
     0.87864
     0.77479
     0.93056
     0.87864
     0.75749
     0.68826
     0.56710
     0.42864
     0.48056
     0.46326
     0.44595
     0.29018
     0.39403
     0.37672
     0.30749
     0.44595
     0.51518
     0.44595
     0.39403
     0.25556
     0.25556
     0.30749
     0.32480
     0.13441
     0.03057
     0.16903
     0.03057
    -0.12520
    -0.24636
    -0.31559
    -0.45405
    -0.60982
    -0.71366
    -0.73097
    -0.74828
    -0.83482
    -0.86943
    -0.97328
    -1.14635
    -1.16366
    -1.11174
    -1.04251
    -0.90405
    -0.88674
    -0.69636
    -0.80020
    -0.69636
    -0.66174
    -0.55789
    -0.50597
    -0.38482
    -0.35020
    -0.24636
    -0.14251
    -0.17713
    -0.12520
    -0.12520
    -0.09059
    -0.07328
    -0.09059
     0.01326
    -0.14251
    -0.05597
    -0.14251
    -0.22905
    -0.15982
    -0.10790
    -0.10790
    -0.10790
    -0.12520
    -0.14251
    -0.09059
    -0.14251
    -0.17713
    -0.09059
    -0.00405
     0.01326
    -0.02136
    -0.05597
    -0.00405
    -0.00405
    -0.05597
    -0.00405
    -0.03867
    -0.05597
     0.04787
    -0.03867
    -0.09059
    -0.05597
    -0.22905
    -0.00405
    -0.09059
    -0.00405
    -0.07328
     0.01326
    -0.00405
     0.01326
     0.09980
     0.11710
     0.30749
     0.37672
     0.44595
     0.44595
     0.53249
     0.51518
     0.32480
     0.30749
     0.35941
     0.44595
     0.39403
     0.41133
     0.30749
     0.11710
    -0.02136
    -0.22905
    -0.12520
    -0.17713
    -0.33290
    -0.28097
    -0.26366
    -0.21174
    -0.24636
    -0.33290
    -0.14251
    -0.12520
    -0.12520
     0.04787
     0.15172
     0.13441
     0.35941
     0.32480
     0.53249
     0.46326
     0.46326
     0.46326
     0.53249
     0.53249
     0.46326
     0.29018
     0.42864
     0.37672
     0.30749
     0.25556
     0.27287
     0.27287
     0.29018
     0.25556
     0.25556
     0.32480
     0.46326
     0.42864
     0.60172
     0.56710
     0.72287
     0.65364
     0.87864
     0.86133
     0.79210
     0.80941
     0.84402
     0.89595
     0.75749
     0.74018
     0.54979
     0.48056
     0.42864
     0.48056
     0.29018
     0.27287
     0.23826
     0.04787
     0.09980
     0.20364
     0.06518
     0.15172
     0.11710
     0.22095
     0.22095
     0.20364
     0.29018
     0.39403
     0.46326
     0.49787
     0.53249
     0.56710
     0.46326
     0.44595
     0.54979
     0.63633
     0.58441
     0.53249
     0.49787
     0.44595
     0.48056
     0.46326
     0.37672
     0.30749
     0.44595
     0.30749
     0.29018
     0.13441
     0.08249
     0.15172
    -0.03867
     0.09980
    -0.00405
    -0.09059
    -0.22905
    -0.17713
    -0.10790
    -0.22905
    -0.43674
    -0.35020
    -0.28097
    -0.22905
    -0.19443
    -0.17713
    -0.09059
    -0.03867
    -0.03867
    -0.02136
     0.03057
    -0.05597
    -0.07328
     0.13441
     0.16903
    -0.09059
     0.11710
    -0.10790
    -0.09059
    -0.29828
    -0.48866
    -0.71366
    -0.81751
    -0.85212
    -1.00789
    -1.02520
    -1.04251
    -1.44058
    -1.38866
    -1.45789
    -1.44058
    -1.57905
    -1.64828
    -1.61366
    -1.57905
    -1.28482
    -1.12905
    -0.95597
    -0.99059
    -0.74828
    -0.66174
    -0.45405
    -0.29828
    -0.26366
    -0.17713
     0.01326
     0.11710
     0.16903
     0.22095
     0.23826
     0.23826
     0.27287
     0.25556
     0.20364
     0.06518
     0.04787
     0.08249
    -0.09059
     0.03057
    -0.00405
    -0.09059
    -0.07328
    -0.09059
    -0.00405
    -0.12520
    -0.07328
    -0.10790
    -0.05597
     0.04787
     0.08249
    -0.05597
    -0.00405
    -0.02136
    -0.09059
     0.06518
     0.15172
     0.01326
     0.01326
    -0.02136
     0.11710
     0.08249
    -0.03867
    -0.05597
    -0.00405
     0.03057
     0.09980
     0.01326
    -0.07328
    -0.02136
    -0.07328
    -0.03867
     0.11710
     0.03057
    -0.02136
    -0.00405
     0.03057
     0.06518
     0.09980
     0.03057
    -0.03867
     0.06518
     0.18633
     0.09980
     0.13441
     0.06518
     0.06518
     0.06518
     0.23826
     0.27287
     0.16903
     0.11710
     0.11710
     0.20364
     0.20364
     0.16903
     0.13441
     0.16903
     0.23826
     0.30749
     0.20364
     0.16903
     0.15172
     0.15172
     0.29018
     0.37672
     0.27287
     0.22095
     0.32480
     0.32480
     0.30749
     0.30749
     0.29018
     0.37672
     0.29018
     0.32480
     0.42864
     0.25556
     0.30749
     0.11710
     0.22095
     0.39403
     0.23826
     0.25556
     0.39403
     0.32480
     0.42864
     0.46326
     0.44595
     0.49787
     0.39403
     0.37672
     0.39403
     0.49787
     0.65364
     0.77479
     0.86133
     0.87864
     0.61903
     0.70556
     0.60172
     0.70556
     0.70556
     0.82672
     0.84402
     0.75749
     0.72287
     0.79210
     0.79210
     0.72287
     0.58441
     0.60172
     0.63633
     0.75749
     0.91326
     0.77479
     0.72287
     0.60172
     0.63633
     1.15556
     3.35363
     0.72287
    -0.26366
     0.18633
     0.70556
     1.10364
     1.25941
     1.48441
     1.13825
     0.75749
     0.42864
    -0.26366
    -0.40213
    -0.78289
    -0.74828
    -0.26366
    -0.88674
    -1.28482
    -1.07712
    -0.67905
    -0.67905
    -1.23289
    -1.42328
    -1.44058
    -1.42328
    -1.00789
    -0.38482
    -0.07328
    -0.00405
     0.20364
     0.18633
     0.37672
     0.67095
     0.82672
     0.87864
     1.08633
     1.29402
     1.29402
     1.20748
     0.99979
     0.74018
     0.63633
     0.86133
     0.67095
     0.54979
     0.35941
     0.16903
     0.09980
    -0.00405
    -0.05597
    -0.28097
    -0.19443
    -0.33290
    -0.38482
    -0.45405
    -0.36751
    -0.54059
    -0.59251
    -0.40213
    -0.31559
    -0.31559
    -0.33290
    -0.35020
    -0.26366
    -0.21174
    -0.21174
    -0.26366
    -0.09059
     0.09980
     0.29018
     0.25556
     0.29018
     0.35941
     0.44595
     0.72287
     0.84402
     0.77479
     0.67095
     0.61903
     0.63633
     0.68826
     0.70556
     0.61903
     0.56710
     0.32480
     0.09980
    -0.03867
    -0.24636
    -0.45405
    -0.67905
    -0.71366
    -0.64443
    -0.90405
    -0.97328
    -1.14635
    -1.31943
    -1.21559
    -1.16366
    -1.11174
    -1.11174
    -1.07712
    -0.99059
    -0.86943
    -0.85212
    -0.76559
    -0.60982
    -0.67905
    -0.50597
    -0.40213
    -0.48866
    -0.50597
    -0.47136
    -0.52328
    -0.50597
    -0.73097
    -0.74828
    -0.59251
    -0.62713
    -0.66174
    -0.54059
    -0.57520
    -0.60982
    -0.41943
    -0.29828
    -0.03867
    -0.10790
    -0.19443
    -0.28097
     0.03057
     0.03057
    -0.12520
    -0.17713
    -0.43674
    -0.15982
    -0.05597
    -0.12520
    -0.38482
    -0.88674
    -1.33674
    -1.42328
    -1.21559
    -1.04251
    -1.11174
    -1.19828
    -1.30212
    -1.31943
    -1.04251
    -1.21559
    -1.12905
    -0.74828
    -0.48866
    -0.50597
    -0.21174
    -0.02136
     0.13441
     0.25556
     0.49787
     0.58441
     0.60172
     0.72287
     0.74018
     0.79210
     0.86133
     0.84402
     0.89595
     0.86133
     0.79210
     0.84402
     0.91326
     0.91326
     0.89595
     0.74018
     0.89595
     0.91326
     0.96518
     0.89595
     0.89595
     0.82672
     0.68826
     0.79210
     0.82672
     0.80941
     0.65364
     0.68826
     0.58441
     0.56710
     0.44595
     0.11710
     0.29018
     0.27287
     0.23826
     0.27287
    -0.17713
    -0.05597
     0.60172
     0.46326
     0.68826
     0.63633
     0.74018
     0.96518
     1.06902
     1.22479
     1.22479
     1.19018
     1.03441
     1.10364
     0.86133
     0.79210
     0.58441
     0.25556
     0.18633
    -0.00405
    -0.45405
    -0.80020
    -1.23289
    -1.54443
    -1.37135
    -1.28482
    -1.30212
    -1.47520
    -1.71751
    -1.71751
    -1.61366
    -1.54443
    -1.30212
    -1.16366
    -0.93866
    -0.86943
    -0.93866
    -0.73097
    -0.64443
    -0.62713
    -0.74828
    -0.62713
    -0.60982
    -0.38482
    -0.29828
    -0.02136
     0.15172
     0.16903
     0.30749
     0.54979
     0.72287
     0.93056
     0.99979
     1.05172
     1.27672
     1.20748
     1.25941
     1.20748
     0.98249
     0.91326
     0.84402
     0.72287
     0.77479
     0.48056
     0.30749
     0.18633
    -0.03867
    -0.28097
    -0.29828
    -0.48866
    -0.54059
    -0.78289
    -1.04251
    -1.00789
    -1.05982
    -1.23289
    -1.50982
    -1.40597
    -1.33674
    -1.31943
    -1.38866
    -1.47520
    -1.45789
    -1.57905
    -1.64828
    -1.54443
    -1.50982
    -1.38866
    -1.16366
    -1.02520
    -0.95597
    -0.85212
    -0.78289
    -0.74828
    -0.57520
    -0.48866
    -0.48866
    -0.36751
    -0.29828
    -0.29828
    -0.17713
    -0.17713
    -0.05597
     0.06518
     0.15172
     0.30749
     0.37672
     0.35941
     0.37672
     0.37672
     0.61903
     0.58441
     0.60172
     0.67095
     0.74018
     0.75749
     0.74018
     0.82672
     0.84402
     0.84402
     0.80941
     0.91326
     0.65364
     0.77479
     0.74018
     0.61903
     0.56710
     0.60172
     0.44595
     0.48056
     0.32480
     0.29018
     0.18633
     0.08249
     0.01326
    -0.05597
     0.04787
    -0.07328
    -0.10790
    -0.14251
    -0.10790
    -0.14251
    -0.19443
    -0.00405
    -0.03867
    -0.19443
    -0.15982
    -0.10790
    -0.09059
    -0.02136
    -0.31559
    -0.33290
    -0.17713
    -0.19443
    -0.14251
    -0.21174
    -0.22905
    -0.24636
    -0.38482
    -0.10790
     0.01326
    -0.03867
     0.04787
     0.11710
     0.18633
     0.35941
     0.42864
     0.53249
     0.56710
     0.68826
     0.65364
     0.72287
     0.72287
     0.70556
     0.68826
     0.75749
     0.74018
     0.65364
     0.61903
     0.60172
     0.63633
     0.68826
     0.63633
     0.56710
     0.54979
     0.61903
     0.68826
     0.68826
     0.68826
     0.72287
     0.74018
     0.74018
     0.93056
     0.75749
     0.63633
     0.58441
     0.46326
     0.35941
     0.42864
     0.23826
     0.18633
     0.11710
     0.18633
     0.03057
    -0.14251
    -0.19443
    -0.19443
    -0.22905
    -0.00405
     0.06518
     0.03057
     0.13441
     0.15172
     0.18633
     0.27287
     0.15172
     0.32480
     0.42864
     0.42864
     0.53249
     0.46326
     0.41133
     0.30749
     0.13441
     0.18633
     0.18633
    -0.02136
    -0.24636
    -0.36751
    -0.19443
    -0.26366
    -0.29828
    -0.33290
    -0.28097
    -0.35020
    -0.33290
    -0.36751
    -0.35020
    -0.29828
    -0.31559
    -0.19443
     0.09980
     0.16903
     0.03057
     0.03057
     0.04787
     0.03057
    -0.03867
    -0.03867
    -0.03867
    -0.05597
    -0.15982
    -0.10790
    -0.12520
    -0.12520
    -0.24636
    -0.19443
    -0.09059
    -0.03867
    -0.07328
    -0.00405
     0.13441
     0.20364
     0.09980
     0.06518
     0.16903
     0.13441
     0.09980
     0.06518
     0.08249
     0.09980
    -0.03867
    -0.21174
     0.06518
     0.13441
    -0.02136
    -0.03867
    -0.02136
    -0.03867
    -0.03867
     0.01326
     0.04787
     0.04787
     0.20364
     0.32480
     0.32480
     0.20364
     0.09980
     0.03057
     0.15172
     0.25556
     0.13441
     0.22095
    -0.00405
     0.13441
     0.09980
     0.03057
    -0.00405
     0.03057
    -0.02136
     0.08249
     0.01326
    -0.00405
    -0.17713
    -0.50597
    -0.67905
    -0.74828
    -1.00789
    -1.14635
    -1.09443
    -1.25020
    -1.50982
    -1.87328
    -2.02904
    -2.25404
    -2.39251
    -2.42712
    -2.23674
    -2.13289
    -2.04635
    -2.01174
    -2.06366
    -1.97712
    -1.97712
    -2.01174
    -1.83866
    -1.85597
    -1.87328
    -1.89058
    -1.75212
    -1.38866
    -1.02520
    -0.73097
    -0.95597
    -1.09443
    -1.47520
    -1.42328
    -1.42328
    -0.85212
    -0.60982
    -0.47136
    -0.22905
    -0.17713
    -0.17713
    -0.17713
    -0.19443
    -0.21174
    -0.12520
    -0.03867
    -0.05597
    -0.00405
     0.04787
    -0.03867
    -0.14251
     0.01326
    -0.00405
     0.01326
    -0.05597
    -0.05597
    -0.22905
    -0.10790
    -0.14251
    -0.10790
    -0.02136
    -0.10790
    -0.10790
    -0.00405
     0.06518
    -0.03867
    -0.07328
    -0.09059
     0.22095
     0.13441
     0.15172
     0.15172
     0.16903
     0.25556
     0.27287
     0.22095
     0.27287
     0.22095
     0.32480
     0.35941
     0.29018
     0.22095
     0.25556
     0.13441
     0.23826
     0.25556
     0.13441
     0.15172
    -0.00405
    -0.00405
     0.16903
     0.15172
     0.09980
     0.09980
     0.18633
     0.25556
     0.25556
     0.39403
     0.41133
     0.42864
     0.56710
     0.61903
     0.74018
     0.77479
     0.79210
     0.91326
     0.86133
     0.53249
     1.05172
     1.01710
     1.13825
     1.05172
     0.91326
     0.99979
     0.87864
     0.67095
     0.77479
     0.75749
     0.75749
     0.70556
     0.67095
     0.72287
     0.60172
     0.58441
     0.46326
     0.44595
     0.39403
     0.49787
     0.39403
     0.42864
     0.44595
     0.41133
     0.37672
     0.39403
     0.39403
     0.35941
     0.39403
     0.46326
     0.44595
     0.37672
     0.35941
     0.42864
     0.42864
     0.37672
     0.39403
     0.41133
     0.42864
     0.46326
     0.32480
     0.37672
     0.48056
     0.51518
     0.53249
     0.48056
     0.49787
     0.46326
     0.51518
     0.56710
     0.60172
     0.54979
     0.46326
     0.48056
     0.49787
     0.60172
     0.44595
     0.58441
     0.51518
     0.41133
     0.29018
     0.13441
     0.09980
    -0.05597
    -0.00405
    -0.14251
    -0.14251
    -0.10790
    -0.09059
    -0.24636
    -0.36751
    -0.57520
    -0.73097
    -0.67905
    -0.66174
    -0.57520
    -0.47136
    -0.47136
    -0.41943
    -0.48866
    -0.54059
    -0.62713
    -0.60982
    -0.47136
    -0.33290
    -0.41943
    -0.45405
    -0.57520
    -0.66174
    -0.74828
    -0.55789
    -0.50597
    -0.43674
    -0.48866
    -0.38482
    -0.45405
    -0.54059
    -0.55789
    -0.41943
    -0.36751
    -0.33290
    -0.29828
    -0.19443
    -0.05597
    -0.05597
    -0.10790
    -0.07328
     0.16903
     0.16903
     0.27287
     0.27287
     0.37672
     0.46326
     0.53249
     0.63633
     0.77479
     0.94787
     1.03441
     1.06902
     1.08633
     1.15556
     1.13825
     1.12095
     1.10364
     0.79210
     0.86133
     0.77479
     0.51518
     0.27287
     0.25556
    -0.07328
    -0.28097
    -0.45405
    -0.78289
    -1.00789
    -0.92136
    -1.05982
    -1.35405
    -1.47520
    -1.44058
    -1.50982
    -1.57905
    -1.64828
    -1.64828
    -1.57905
    -1.73481
    -1.57905
    -1.42328
    -1.42328
    -1.35405
    -1.33674
    -1.30212
    -1.14635
    -0.90405
    -0.73097
    -0.40213
    -0.29828
    -0.35020
    -0.29828
    -0.22905
     0.03057
    -0.02136
     0.13441
     0.32480
     0.25556
     0.06518
    -0.19443
    -0.22905
    -0.40213
    -0.40213
    -0.48866
    -0.59251
    -0.69636
    -0.88674
    -1.05982
    -1.21559
    -1.37135
    -1.42328
    -1.45789
    -1.68289
    -1.78674
    -1.78674
    -1.87328
    -2.02904
    -2.23674
    -2.28866
    -2.42712
    -2.46174
    -2.37520
    -2.51366
    -2.49635
    -2.54827
    -2.61750
    -2.84250
    -2.87712
    -2.72135
    -2.46174
    -2.25404
    -2.16751
    -2.16751
    -2.20212
    -2.11558
    -1.97712
    -1.73481
    -1.42328
    -1.38866
    -1.23289
    -1.02520
    -0.85212
    -0.73097
    -0.60982
    -0.59251
    -0.40213
    -0.28097
    -0.24636
    -0.21174
    -0.09059
    -0.07328
    -0.03867
    -0.14251
    -0.03867
    -0.03867
    -0.14251
    -0.19443
    -0.09059
    -0.09059
    -0.14251
    -0.19443
    -0.21174
    -0.21174
    -0.09059
    -0.07328
    -0.17713
    -0.15982
    -0.10790
    -0.14251
    -0.14251
    -0.02136
    -0.03867
    -0.09059
    -0.10790
    -0.07328
    -0.07328
    -0.10790
    -0.10790
    -0.12520
    -0.03867
    -0.03867
    -0.00405
    -0.03867
    -0.09059
    -0.03867
    -0.15982
     0.08249
     0.06518
    -0.02136
    -0.02136
     0.09980
     0.06518
     0.09980
     0.04787
     0.09980
     0.06518
     0.15172
     0.15172
     0.16903
     0.16903
     0.13441
     0.08249
     0.22095
     0.27287
     0.32480
     0.35941
     0.48056
     0.46326
     0.51518
     0.46326
     0.53249
     0.68826
     0.82672
     0.84402
     0.80941
     0.79210
     0.54979
     0.41133
     0.39403
     0.44595
     0.39403
     0.20364
     0.15172
     0.16903
     0.09980
    -0.07328
    -0.14251
    -0.05597
     0.15172
     0.22095
     0.32480
     0.01326
    -0.41943
    -0.59251
    -0.29828
     0.09980
     0.15172
     0.22095
     0.16903
     0.08249
     0.03057
    -0.05597
    -0.17713
    -0.35020
    -0.35020
    -0.26366
    -0.26366
    -0.03867
    -0.14251
    -0.31559
    -0.19443
    -0.02136
     0.13441
     0.04787
    -0.00405
     0.04787
     0.32480
     0.42864
     0.48056
     0.46326
     0.32480
     0.51518
     0.60172
     0.84402
     0.93056
     0.98249
     1.01710
     1.12095
     0.98249
     0.77479
     0.77479
     0.74018
     0.77479
     0.53249
     0.18633
    -0.12520
    -0.21174
    -0.43674
    -0.62713
    -0.83482
    -1.16366
    -1.47520
    -1.92520
    -1.99443
    -2.01174
    -2.39251
    -2.66943
    -2.68674
    -2.92904
    -2.94635
    -2.73866
    -2.35789
    -2.18481
    -2.20212
    -2.15020
    -1.92520
    -1.78674
    -1.49251
    -1.35405
    -1.02520
    -0.88674
    -0.85212
    -0.64443
    -0.33290
    -0.09059
     0.09980
     0.13441
    -0.19443
    -0.19443
    -0.24636
    -0.35020
    -0.40213
    -0.35020
    -0.45405
    -0.99059
    -1.23289
    -1.19828
    -1.18097
    -1.25020
    -1.19828
    -1.40597
    -1.50982
    -1.82135
    -1.97712
    -1.82135
    -1.70020
    -1.71751
    -1.71751
    -1.30212
    -1.21559
    -1.28482
    -1.00789
    -0.99059
    -1.11174
    -1.11174
    -1.04251
    -0.93866
    -0.93866
    -0.76559
    -0.67905
    -0.73097
    -0.81751
    -0.66174
    -0.43674
    -0.41943
    -0.40213
    -0.43674
    -0.57520
    -0.41943
    -0.21174
    -0.00405
    -0.03867
     0.08249
     0.11710
     0.13441
     0.06518
     0.11710
     0.09980
     0.08249
     0.03057
     0.01326
    -0.03867
    -0.05597
    -0.21174
    -0.24636
    -0.12520
    -0.14251
    -0.17713
    -0.28097
    -0.31559
    -0.36751
    -0.38482
    -0.41943
    -0.40213
    -0.33290
    -0.43674
    -0.40213
    -0.45405
    -0.43674
    -0.52328
    -0.69636
    -0.52328
    -0.43674
    -0.55789
    -0.54059
    -0.55789
    -0.55789
    -0.50597
    -0.57520
    -0.47136
    -0.41943
    -0.38482
    -0.35020
    -0.24636
    -0.26366
    -0.29828
    -0.28097
    -0.09059
    -0.00405
    -0.09059
    -0.00405
    -0.00405
     0.01326
     0.03057
     0.09980
     0.04787
     0.11710
     0.13441
     0.20364
     0.20364
     0.27287
     0.32480
     0.11710
     0.25556
     0.37672
     0.37672
     0.27287
     0.23826
     0.32480
     0.29018
     0.30749
     0.34210
     0.25556
     0.39403
     0.27287
     0.20364
     0.16903
     0.18633
     0.09980
     0.08249
     0.06518
     0.09980
     0.13441
     0.09980
     0.06518
    -0.02136
     0.01326
    -0.03867
    -0.00405
     0.04787
    -0.02136
    -0.00405
     0.08249
     0.03057
     0.04787
    -0.03867
     0.06518
     0.20364
     0.25556
     0.32480
     0.25556
     0.35941
     0.34210
     0.42864
     0.49787
     0.53249
     0.58441
     0.60172
     0.54979
     0.70556
     0.68826
     0.48056
     0.65364
     0.65364
     0.61903
     0.65364
     0.51518
     0.51518
     0.53249
     0.58441
     0.56710
     0.58441
     0.60172
     0.60172
     0.46326
     0.49787
     0.58441
     0.49787
     0.56710
     0.68826
     0.60172
     0.61903
     0.51518
     0.60172
     0.54979
     0.56710
     0.51518
     0.54979
     0.56710
     0.51518
     0.46326
     0.42864
     0.46326
     0.41133
     0.39403
     0.49787
     0.44595
     0.42864
     0.53249
     0.44595
     0.46326
     0.53249
     0.60172
     0.63633
     0.58441
     0.63633
     0.54979
     0.49787
     0.37672
     0.27287
     0.13441
     0.16903
     0.13441
    -0.03867
    -0.07328
    -0.05597
    -0.22905
    -0.29828
    -0.40213
    -0.40213
    -0.35020
    -0.35020
    -0.40213
    -0.29828
    -0.19443
    -0.17713
    -0.29828
    -0.07328
    -0.09059
    -0.09059
    -0.07328
    -0.10790
     0.01326
     0.06518
     0.04787
    -0.02136
     0.06518
     0.04787
     0.04787
    -0.14251
    -0.21174
    -0.17713
    -0.40213
    -0.43674
    -0.24636
    -0.48866
    -0.88674
    -0.73097
    -0.76559
    -0.88674
    -1.14635
    -1.19828
    -1.26751
    -1.37135
    -1.42328
    -1.28482
    -1.02520
    -1.14635
    -1.25020
    -0.93866
    -1.04251
    -1.26751
    -1.52712
    -1.83866
    -2.16751
    -2.42712
    -2.44443
    -2.21943
    -2.20212
    -2.44443
    -2.58289
    -2.80789
    -3.08481
    -3.01558
    -3.15404
    -3.10212
    -2.84250
    -2.61750
    -2.37520
    -2.13289
    -1.94251
    -1.82135
    -1.71751
    -1.54443
    -1.57905
    -1.37135
    -1.18097
    -1.21559
    -1.30212
    -1.42328
    -1.45789
    -1.66558
    -1.80405
    -1.59635
    -1.73481
    -1.82135
    -2.02904
    -2.13289
    -2.15020
    -2.28866
    -2.27135
    -2.46174
    -2.44443
    -2.49635
    -2.53097
    -2.73866
    -2.85981
    -2.84250
    -2.89443
    -2.80789
    -2.70404
    -2.70404
    -2.63481
    -2.47904
    -2.51366
    -2.49635
    -2.47904
    -2.27135
    -2.04635
    -1.85597
    -1.90789
    -1.94251
    -1.89058
    -1.80405
    -1.66558
    -1.37135
    -1.42328
    -1.50982
    -1.44058
    -1.30212
    -1.33674
    -1.40597
    -1.49251
    -1.35405
    -1.28482
    -1.23289
    -1.12905
    -1.14635
    -1.11174
    -1.14635
    -1.50982
    -0.73097
    -0.57520
    -0.60982
    -0.33290
    -0.07328
    -0.09059
     0.01326
     0.13441
     0.27287
     0.63633
     0.91326
     1.06902
     1.13825
     1.32864
     1.36325
     1.44979
     1.44979
     1.50171
     1.44979
     1.17287
     0.91326
     0.82672
     0.77479
     0.46326
     0.13441
    -0.12520
    -0.45405
    -0.69636
    -1.16366
    -1.38866
    -1.61366
    -1.64828
    -1.85597
    -2.11558
    -2.20212
    -2.44443
    -2.23674
    -2.04635
    -2.06366
    -2.11558
    -1.85597
    -1.71751
    -1.57905
    -1.38866
    -1.38866
    -1.56174
    -1.80405
    -2.01174
    -2.16751
    -1.97712
    -1.99443
    -2.21943
    -2.30597
    -2.42712
    -2.49635
    -2.65212
    -2.72135
    -2.77327
    -2.73866
    -2.72135
    -2.47904
    -2.27135
    -2.16751
    -1.97712
    -1.73481
    -1.47520
    -1.23289
    -0.99059
    -0.99059
    -0.73097
    -0.57520
    -0.60982
    -0.50597
    -0.40213
    -0.36751
    -0.26366
    -0.26366
    -0.54059
    -0.57520
    -0.54059
    -0.43674
    -0.31559
    -0.29828
    -0.43674
    -0.57520
    -0.62713
    -0.57520
    -0.47136
    -0.74828
    -0.52328
    -0.59251
    -0.60982
    -0.62713
    -0.54059
    -0.66174
    -0.71366
    -0.71366
    -0.86943
    -0.62713
    -0.33290
    -0.45405
    -0.28097
    -0.19443
    -0.21174
    -0.21174
    -0.09059
     0.04787
     0.32480
     0.58441
     0.74018
     0.93056
     0.96518
     1.12095
     1.17287
     1.41518
     1.62287
     1.81325
     1.93441
     2.05556
     2.45364
     2.60940
     2.64402
     2.66133
     2.14210
     1.29402
     0.56710
     0.46326
     0.87864
     1.27672
     1.25941
     1.05172
     0.23826
    -0.41943
    -0.74828
    -0.78289
    -1.07712
    -1.12905
    -1.07712
    -0.92136
    -0.85212
    -0.74828
    -0.60982
    -0.50597
    -0.59251
    -0.71366
    -0.74828
    -0.59251
    -0.28097
    -0.19443
    -0.31559
    -0.40213
    -0.31559
    -0.28097
    -0.21174
    -0.36751
    -0.22905
    -0.28097
    -0.26366
    -0.14251
    -0.17713
    -0.26366
    -0.19443
    -0.29828
    -0.28097
    -0.26366
    -0.43674
    -0.48866
    -0.50597
    -0.52328
    -0.54059
    -0.71366
    -0.74828
    -0.62713
    -0.64443
    -0.64443
    -0.62713
    -0.71366
    -0.66174
    -0.74828
    -0.67905
    -0.48866
    -0.52328
    -0.55789
    -0.59251
    -0.43674
    -0.43674
    -0.38482
    -0.45405
    -0.29828
    -0.29828
    -0.26366
    -0.22905
    -0.19443
    -0.26366
    -0.33290
    -0.35020
    -0.12520
    -0.15982
    -0.21174
    -0.17713
    -0.22905
    -0.19443
    -0.12520
    -0.19443
    -0.24636
    -0.21174
    -0.05597
    -0.07328
    -0.00405
    -0.05597
    -0.00405
    -0.19443
    -0.02136
     0.03057
     0.13441
     0.11710
     0.11710
     0.04787
     0.20364
     0.18633
     0.23826
     0.39403
     0.39403
     0.49787
     0.51518
     0.74018
     0.86133
     0.94787
     1.32864
     1.46710
     1.64018
     1.70941
     1.62287
     1.72671
     1.67479
     1.55364
     1.50171
     1.50171
     1.60556
     1.46710
     1.27672
     1.10364
     0.99979
     0.60172
     0.46326
     0.39403
     0.18633
     0.03057
    -0.05597
    -0.12520
    -0.21174
    -0.09059
    -0.15982
    -0.09059
    -0.07328
    -0.14251
    -0.10790
    -0.03867
    -0.07328
    -0.24636
    -0.19443
     0.04787
    -0.00405
     0.03057
    -0.02136
     0.01326
     0.06518
     0.04787
     0.08249
     0.20364
     0.18633
     0.09980
     0.20364
     0.23826
     0.29018
     0.27287
     0.23826
     0.53249
     0.49787
     0.53249
     0.46326
     0.46326
     0.46326
     0.46326
     0.56710
     0.54979
     0.58441
     0.53249
     0.60172
     0.63633
     0.72287
     0.72287
     0.51518
     0.53249
     0.58441
     0.51518
     0.46326
     0.56710
     0.54979
     0.46326
     0.42864
     0.39403
     0.39403
     0.27287
     0.34210
     0.15172
     0.22095
     0.08249
    -0.03867
    -0.05597
     0.03057
    -0.12520
    -0.09059
    -0.10790
    -0.17713
    -0.36751
    -0.62713
    -0.83482
    -0.99059
    -1.09443
    -1.02520
    -0.90405
    -0.88674
    -0.83482
    -0.99059
    -1.09443
    -0.97328
    -1.00789
    -0.86943
    -0.88674
    -0.80020
    -0.69636
    -0.62713
    -0.54059
    -0.31559
    -0.05597
    -0.14251
    -0.29828
    -0.17713
    -0.21174
    -0.26366
    -0.59251
    -0.50597
    -0.48866
    -0.54059
    -0.45405
    -0.64443
    -0.76559
    -0.83482
    -0.74828
    -0.69636
    -0.76559
    -0.83482
    -0.71366
    -0.69636
    -0.57520
    -0.54059
    -0.60982
    -0.36751
    -0.28097
    -0.21174
    -0.21174
    -0.00405
     0.08249
     0.08249
     0.15172
     0.16903
     0.25556
     0.29018
     0.32480
     0.25556
     0.39403
     0.34210
     0.34210
     0.27287
     0.39403
     0.30749
     0.39403
     0.37672
     0.44595
     0.32480
     0.25556
     0.41133
     0.42864
     0.41133
     0.44595
     0.37672
     0.37672
     0.35941
     0.35941
     0.44595
     0.41133
     0.44595
     0.34210
     0.49787
     0.46326
     0.35941
     0.39403
     0.46326
     0.41133
     0.53249
     0.51518
     0.49787
     0.46326
     0.48056
     0.49787
     0.46326
     0.54979
     0.67095
     0.60172
     0.61903
     0.54979
     0.63633
     0.61903
     0.65364
     0.65364
     0.60172
     0.77479
     0.77479
     0.77479
     0.89595
     0.96518
     0.87864
     0.91326
     1.08633
     1.17287
     1.15556
     1.27672
     1.27672
     1.27672
     1.39787
     1.38056
     1.41518
     1.55364
     1.50171
     1.57095
     1.43248
     1.38056
     1.43248
     1.32864
     1.25941
     1.27672
     1.17287
     1.06902
     0.99979
     0.91326
     0.77479
     0.67095
     0.58441
     0.60172
     0.53249
     0.27287
     0.29018
     0.35941
     0.22095
     0.13441
     0.27287
     0.22095
     0.11710
     0.09980
     0.20364
     0.18633
     0.13441
     0.11710
     0.16903
     0.20364
     0.23826
     0.32480
     0.16903
     0.25556
     0.23826
     0.22095
     0.29018
     0.35941
     0.29018
     0.25556
     0.42864
     0.41133
     0.39403
     0.41133
     0.35941
     0.35941
     0.44595
     0.39403
     0.34210
     0.37672
     0.32480
     0.20364
     0.32480
     0.42864
     0.29018
     0.27287
     0.32480
     0.23826
     0.20364
     0.16903
     0.25556
     0.25556
     0.30749
     0.34210
     0.42864
     0.46326
     0.46326
     0.63633
     0.63633
     0.94787
     1.13825
     1.24210
     1.50171
     1.77864
     2.10748
     2.22864
     2.09017
     1.51902
     0.99979
     0.60172
    -0.15982
    -0.66174
    -0.26366
    -0.12520
    -0.43674
    -0.81751
    -1.45789
    -2.30597
    -2.89443
    -3.81173
    -4.15788
    -4.01942
    -3.56942
    -3.10212
    -2.85981
    -2.46174
    -2.15020
    -2.25404
    -2.09828
    -1.70020
    -1.49251
    -1.04251
    -0.55789
    -0.64443
    -0.55789
    -0.28097
     0.06518
     0.41133
     0.42864
     0.39403
     0.49787
     0.61903
     0.61903
     0.60172
     0.51518
     0.58441
     0.68826
     0.67095
     0.94787
     0.89595
     0.86133
     1.03441
     1.15556
     1.19018
     0.98249
     0.94787
     0.98249
     0.87864
     0.86133
     0.91326
     0.80941
     0.61903
     0.41133
     0.35941
     0.61903
     0.54979
     0.30749
     0.04787
     0.13441
     0.20364
     0.13441
     0.11710
     0.13441
     0.16903
    -0.02136
     0.04787
     0.08249
     0.27287
     0.35941
     0.30749
     0.48056
     0.67095
     0.58441
     0.53249
     0.84402
     0.82672
     0.87864
     0.74018
     0.80941
     0.70556
     0.75749
     0.84402
     0.77479
     0.67095
     0.46326
     0.44595
     0.29018
     0.09980
     0.04787
     0.01326
     0.06518
    -0.09059
    -0.14251
    -0.21174
    -0.35020
    -0.29828
    -0.29828
    -0.09059
    -0.05597
    -0.09059
     0.01326
     0.06518
     0.06518
     0.30749
     0.35941
     0.32480
     0.41133
     0.30749
     0.35941
     0.25556
     0.08249
    -0.07328
    -0.10790
    -0.29828
    -0.50597
    -0.73097
    -0.99059
    -1.21559
    -1.45789
    -1.63097
    -1.76943
    -2.06366
    -2.01174
    -2.13289
    -2.49635
    -2.77327
    -2.73866
    -2.66943
    -2.46174
    -2.28866
    -2.20212
    -2.11558
    -2.06366
    -2.01174
    -2.04635
    -1.83866
    -1.56174
    -1.31943
    -1.28482
    -1.14635
    -0.95597
    -0.78289
    -0.71366
    -0.59251
    -0.38482
    -0.36751
    -0.38482
    -0.28097
    -0.21174
    -0.28097
    -0.36751
    -0.29828
    -0.21174
    -0.17713
    -0.26366
    -0.24636
    -0.21174
    -0.26366
    -0.38482
    -0.29828
    -0.26366
    -0.22905
    -0.26366
    -0.24636
    -0.22905
    -0.24636
    -0.22905
    -0.29828
    -0.17713
    -0.31559
    -0.29828
    -0.12520
    -0.35020
    -0.50597
    -0.48866
    -0.43674
    -0.59251
    -0.48866
    -0.50597
    -0.33290
    -0.43674
    -0.50597
    -0.41943
    -0.28097
    -0.26366
    -0.17713
    -0.14251
    -0.02136
     0.13441
     0.29018
     0.32480
     0.61903
     0.65364
     0.75749
     0.96518
     1.20748
     1.15556
     1.19018
     1.24210
     1.25941
     1.24210
     1.36325
     1.34595
     1.19018
     1.03441
     0.89595
     0.82672
     0.75749
     0.53249
     0.42864
     0.16903
     0.15172
     0.08249
     0.11710
    -0.05597
    -0.15982
    -0.35020
    -0.10790
     0.08249
     0.20364
     0.25556
     0.29018
     0.23826
    -0.09059
    -0.14251
     0.27287
     0.60172
     0.23826
    -0.41943
    -1.16366
    -1.50982
    -1.73481
    -1.83866
    -1.87328
    -1.63097
    -1.42328
    -1.83866
    -2.61750
    -2.53097
    -2.15020
    -2.40981
    -2.15020
    -2.40981
    -2.37520
    -1.75212
    -1.33674
    -0.62713
    -0.33290
    -0.35020
    -0.15982
    -0.09059
    -0.07328
    -0.09059
     0.08249
     0.30749
     0.48056
     0.67095
     0.82672
     0.74018
     0.84402
     0.79210
     0.79210
     0.77479
     0.84402
     0.84402
     0.82672
     0.99979
     0.98249
     0.89595
     0.99979
     1.12095
     1.20748
     1.31133
     1.38056
     1.34595
     1.29402
     1.29402
     1.51902
     1.50171
     1.50171
     1.43248
     1.38056
     1.43248
     1.38056
     1.38056
     1.22479
     1.15556
     1.10364
     1.08633
     1.03441
     1.01710
     0.99979
     0.91326
     0.86133
     0.79210
     0.91326
     0.82672
     0.70556
     0.61903
     0.65364
     0.58441
     0.51518
     0.44595
     0.35941
     0.20364
     0.13441
     0.06518
     0.03057
    -0.05597
    -0.21174
    -0.33290
    -0.43674
    -0.43674
    -0.67905
    -0.71366
    -0.69636
    -0.81751
    -0.76559
    -0.83482
    -0.83482
    -0.85212
    -0.86943
    -0.81751
    -0.62713
    -0.55789
    -0.60982
    -0.59251
    -0.47136
    -0.40213
    -0.47136
    -0.50597
    -0.29828
    -0.05597
    -0.10790
    -0.00405
     0.09980
     0.16903
     0.23826
     0.27287
     0.32480
     0.51518
     0.37672
     0.42864
     0.54979
     0.49787
     0.60172
     0.56710
     0.72287
     0.70556
     0.61903
     0.53249
     0.44595
     0.39403
     0.30749
     0.27287
     0.13441
     0.22095
     0.13441
     0.09980
    -0.03867
    -0.07328
    -0.17713
    -0.22905
    -0.05597
     0.04787
    -0.07328
     0.03057
    -0.05597
    -0.02136
    -0.05597
     0.09980
     0.20364
     0.35941
     0.32480
     0.48056
     0.51518
     0.61903
     0.68826
     0.74018
     0.77479
     0.87864
     0.96518
     0.91326
     0.91326
     0.99979
     0.99979
     1.06902
     1.08633
     1.08633
     1.13825
     1.06902
     0.84402
     0.84402
     0.93056
     0.94787
     0.70556
     0.79210
     0.65364
     0.72287
     0.58441
     0.49787
     0.39403
     0.39403
     0.13441
     0.29018
     0.39403
     0.37672
     0.25556
     0.30749
     0.30749
     0.35941
     0.13441
     0.35941
     0.46326
     0.39403
     0.37672
     0.49787
     0.61903
     0.61903
     0.68826
     0.67095
     0.86133
     0.93056
     1.05172
     1.15556
     1.32864
     1.25941
     0.96518
     1.06902
     1.03441
     0.87864
     0.65364
     0.32480
     0.04787
    -0.41943
    -1.07712
    -1.33674
    -1.21559
    -1.26751
    -1.73481
    -2.39251
    -2.21943
    -2.28866
    -2.60020
    -2.35789
    -2.01174
    -1.83866
    -1.64828
    -1.63097
    -1.56174
    -1.21559
    -0.74828
    -0.36751
    -0.02136
     0.13441
     0.06518
    -0.24636
    -0.54059
    -0.35020
    -0.07328
     0.09980
     0.25556
    -0.14251
    -0.62713
    -0.50597
    -0.38482
    -0.33290
    -0.35020
    -0.31559
    -0.33290
    -0.33290
    -0.24636
    -0.26366
    -0.14251
    -0.07328
     0.15172
     0.09980
     0.29018
     0.42864
     0.44595
     0.46326
     0.49787
     0.61903
     0.54979
     0.49787
     0.48056
     0.72287
     0.84402
     0.89595
     0.77479
     0.74018
     0.72287
     0.72287
     0.80941
     0.79210
     0.74018
     0.58441
     0.61903
     0.60172
     0.63633
     0.58441
     0.51518
     0.46326
     0.51518
     0.42864
     0.30749
     0.34210
     0.25556
     0.18633
     0.25556
     0.44595
     0.37672
     0.37672
     0.30749
     0.35941
     0.41133
     0.49787
     0.49787
     0.49787
     0.61903
     0.67095
     0.65364
     0.70556
     0.65364
     0.65364
     0.53249
     0.67095
     0.65364
     0.49787
     0.63633
     0.56710
     0.61903
     0.49787
     0.56710
     0.58441
     0.60172
     0.56710
     0.54979
     0.63633
     0.54979
     0.58441
     0.46326
     0.60172
     0.67095
     0.61903
     0.65364
     0.61903
     0.63633
     0.63633
     0.58441
     0.51518
     0.56710
     0.63633
     0.58441
     0.60172
     0.48056
     0.49787
     0.48056
     0.49787
     0.74018
     0.53249
     0.53249
     0.53249
     0.60172
     0.56710
     0.46326
     0.49787
     0.35941
     0.46326
     0.56710
     0.58441
     0.35941
     0.27287
     0.18633
     0.23826
     0.42864
     0.46326
     0.34210
     0.32480
     0.35941
     0.58441
     0.70556
     0.82672
     0.82672
     0.98249
     1.17287
     1.24210
     1.22479
     1.31133
     1.25941
     1.22479
     1.31133
     1.34595
     1.31133
     1.20748
     1.08633
     1.01710
     0.89595
     0.79210
     0.72287
     0.67095
     0.60172
     0.53249
     0.41133
     0.46326
     0.41133
     0.34210
     0.41133
     0.44595
     0.48056
     0.32480
     0.42864
     0.42864
     0.41133
     0.39403
     0.42864
     0.44595
     0.42864
     0.42864
     0.30749
     0.39403
     0.27287
     0.29018
     0.32480
     0.39403
     0.32480
     0.27287
     0.29018
     0.35941
     0.35941
     0.34210
     0.27287
     0.34210
     0.30749
     0.22095
     0.39403
     0.23826
     0.13441
     0.08249
    -0.02136
     0.03057
    -0.07328
    -0.10790
    -0.22905
    -0.19443
    -0.12520
    -0.07328
    -0.26366
    -0.54059
    -0.33290
    -0.35020
    -0.24636
    -0.10790
    -0.07328
    -0.02136
    -0.07328
     0.09980
     0.27287
     0.13441
     0.35941
     0.32480
     0.53249
     0.58441
     0.56710
     0.53249
     0.44595
     0.48056
     0.48056
     0.54979
     0.58441
     0.39403
     0.23826
     0.23826
     0.22095
     0.29018
     0.42864
     0.20364
     0.03057
     0.03057
    -0.02136
     0.01326
    -0.05597
     0.01326
    -0.00405
     0.01326
    -0.02136
    -0.05597
    -0.07328
    -0.24636
    -0.12520
    -0.10790
    -0.17713
    -0.24636
    -0.24636
    -0.29828
    -0.29828
    -0.21174
    -0.17713
    -0.10790
    -0.12520
    -0.07328
     0.01326
    -0.00405
     0.06518
     0.13441
     0.34210
     0.44595
     0.35941
     0.46326
     0.44595
     0.61903
     0.68826
     0.63633
     0.68826
     0.74018
     0.82672
     0.86133
     0.93056
     0.87864
     0.87864
     0.80941
     0.91326
     0.98249
     0.99979
     0.96518
     0.99979
     0.98249
     1.01710
     1.05172
     1.05172
     1.03441
     0.98249
     1.13825
     1.20748
     1.17287
     1.08633
     1.03441
     0.98249
     1.13825
     1.05172
     1.06902
     1.05172
     1.03441
     0.89595
     0.98249
     0.91326
     0.87864
     0.75749
     0.68826
     0.58441
     0.60172
     0.63633
     0.48056
     0.27287
     0.34210
     0.42864
     0.37672
     0.30749
     0.13441
     0.04787
    -0.09059
    -0.24636
    -0.28097
    -0.22905
    -0.19443
    -0.36751
    -0.35020
    -0.41943
    -0.40213
    -0.69636
    -0.55789
    -0.55789
    -0.62713
    -0.62713
    -0.67905
    -0.76559
    -0.59251
    -0.74828
    -0.71366
    -0.50597
    -0.54059
    -0.64443
    -0.64443
    -0.69636
    -0.62713
    -0.80020
    -0.88674
    -0.71366
    -0.81751
    -0.81751
    -0.83482
    -0.76559
    -0.78289
    -0.74828
    -0.85212
    -0.80020
    -0.74828
    -0.52328
    -0.40213
    -0.22905
    -0.35020
    -0.28097
    -0.12520
     0.13441
     0.08249
     0.03057
     0.18633
     0.32480
     0.37672
     0.22095
     0.16903
     0.29018
     0.32480
    -0.00405
    -0.41943
    -0.55789
    -0.50597
    -0.69636
    -1.14635
    -1.38866
    -1.45789
    -1.50982
    -1.38866
    -1.38866
    -1.26751
    -1.44058
    -1.61366
    -1.44058
    -1.54443
    -1.82135
    -2.21943
    -2.40981
    -2.49635
    -2.16751
    -1.85597
    -1.66558
    -1.52712
    -1.54443
    -1.78674
    -2.11558
    -2.32327
    -2.40981
    -2.11558
    -1.63097
    -1.12905
    -0.60982
    -0.14251
    -0.07328
    -0.10790
    -0.14251
    -0.19443
    -0.26366
    -0.10790
     0.13441
     0.51518
     0.84402
     0.91326
     0.68826
     0.41133
     0.46326
     0.60172
     0.68826
     0.77479
     0.54979
     0.44595
     0.63633
     0.75749
     0.75749
     0.72287
     0.54979
     0.44595
     0.09980
    -0.05597
    -0.07328
    -0.29828
    -0.48866
    -0.67905
    -0.76559
    -0.78289
    -0.95597
    -1.09443
    -1.23289
    -1.50982
    -1.49251
    -1.37135
    -1.31943
    -1.18097
    -0.93866
    -0.90405
    -0.80020
    -0.78289
    -0.45405
    -0.29828
    -0.28097
    -0.40213
    -0.47136
    -0.57520
    -0.59251
    -0.29828
    -0.29828
    -0.07328
     0.06518
    -0.00405
    -0.02136
    -0.24636
    -0.26366
    -0.41943
    -0.28097
    -0.15982
     0.09980
     0.22095
     0.23826
     0.22095
     0.32480
     0.39403
     0.44595
     0.53249
     0.56710
     0.54979
     0.54979
     0.60172
     0.61903
     0.58441
     0.53249
     0.46326
     0.51518
     0.63633
     0.61903
     0.54979
     0.49787
     0.48056
     0.56710
     0.53249
     0.56710
     0.51518
     0.42864
     0.44595
     0.51518
     0.48056
     0.48056
     0.44595
     0.37672
     0.48056
     0.56710
     0.56710
     0.41133
     0.44595
     0.37672
     0.35941
     0.51518
     0.53249
     0.44595
     0.37672
     0.41133
     0.49787
     0.56710
     0.49787
     0.42864
     0.41133
     0.48056
     0.51518
     0.46326
     0.49787
     0.42864
     0.34210
     0.41133
     0.54979
     0.46326
     0.37672
     0.34210
     0.39403
     0.34210
     0.29018
     0.20364
     0.39403
     0.23826
     0.23826
     0.18633
     0.29018
     0.18633
     0.16903
     0.06518
     0.20364
     0.16903
     0.09980
     0.15172
     0.20364
     0.03057
     0.03057
    -0.02136
     0.09980
     0.13441
     0.11710
     0.04787
     0.04787
    -0.02136
    -0.05597
    -0.07328
     0.09980
     0.01326
    -0.00405
    -0.02136
    -0.00405
     0.08249
    -0.09059
    -0.10790
    -0.14251
    -0.05597
    -0.03867
    -0.05597
    -0.17713
    -0.17713
    -0.21174
    -0.17713
    -0.05597
    -0.10790
    -0.24636
    -0.19443
    -0.21174
    -0.14251
    -0.07328
    -0.12520
    -0.12520
    -0.02136
     0.01326
     0.16903
     0.20364
     0.16903
     0.09980
     0.22095
     0.32480
     0.49787
     0.70556
     0.65364
     0.70556
     0.74018
     0.87864
     0.91326
     0.87864
     0.87864
     0.77479
     0.77479
     0.84402
     0.72287
     0.53249
     0.51518
     0.34210
     0.41133
     0.32480
     0.06518
    -0.07328
    -0.29828
    -0.45405
    -0.60982
    -0.76559
    -0.80020
    -0.74828
    -0.73097
    -0.88674
    -1.02520
    -0.95597
    -0.99059
    -1.14635
    -1.04251
    -0.93866
    -0.97328
    -0.93866
    -0.80020
    -0.83482
    -0.73097
    -0.55789
    -0.57520
    -0.35020
    -0.28097
    -0.24636
    -0.19443
    -0.14251
     0.03057
    -0.05597
     0.13441
     0.23826
     0.25556
     0.25556
     0.34210
     0.42864
     0.46326
     0.39403
     0.32480
     0.37672
     0.37672
     0.44595
     0.46326
     0.41133
     0.32480
     0.34210
     0.39403
     0.56710
     0.53249
     0.48056
     0.42864
     0.51518
     0.54979
     0.61903
     0.77479
     0.79210
     0.98249
     1.20748
     1.48441
     1.70941
     1.95171
     2.21133
     2.57479
     3.21517
     3.82094
     4.44401
     5.03247
     5.69017
     6.07093
     5.94978
     5.75940
     5.98440
     5.43055
     3.80363
     2.83440
     1.70941
     0.60172
     0.35941
     0.51518
    -0.19443
    -2.15020
    -5.10981
    -8.48480
    -8.84826
    -8.67518
    -7.60211
    -6.44249
    -6.40788
    -6.84057
    -7.06557
    -6.47711
    -5.76750
    -4.78096
    -3.81173
    -2.80789
    -1.85597
    -0.85212
    -0.07328
     0.34210
     0.84402
     0.94787
     1.06902
     1.05172
     0.94787
     0.93056
     0.79210
     0.77479
     0.54979
     0.41133
     0.25556
     0.13441
     0.04787
     0.16903
     0.09980
    -0.03867
     0.01326
     0.04787
    -0.02136
     0.08249
    -0.03867
    -0.05597
     0.01326
     0.08249
     0.09980
     0.08249
     0.09980
     0.13441
     0.01326
     0.29018
     0.39403
     0.30749
     0.27287
     0.23826
     0.32480
     0.46326
     0.49787
     0.48056
     0.46326
     0.56710
     0.68826
     0.67095
     0.74018
     0.61903
     0.56710
     0.65364
     0.84402
     0.72287
     0.67095
     0.74018
     0.63633
     0.67095
     0.72287
     0.75749
     0.65364
     0.61903
     0.44595
     0.51518
     0.58441
     0.51518
     0.41133
     0.35941
     0.44595
     0.44595
     0.42864
     0.37672
     0.37672
     0.27287
     0.29018
     0.29018
     0.34210
     0.27287
     0.27287
     0.30749
     0.27287
     0.35941
     0.30749
     0.20364
     0.37672
     0.32480
     0.30749
     0.25556
     0.27287
     0.27287
     0.27287
     0.23826
     0.30749
     0.34210
     0.37672
     0.34210
     0.27287
     0.27287
     0.25556
     0.18633
     0.29018
     0.32480
     0.27287
     0.27287
     0.32480
     0.29018
     0.20364
     0.30749
     0.16903
     0.32480
     0.23826
     0.30749
     0.30749
     0.32480
     0.20364
     0.23826
     0.25556
     0.44595
     0.46326
     0.34210
     0.32480
     0.25556
     0.32480
     0.35941
     0.34210
     0.42864
     0.37672
     0.35941
     0.35941
     0.39403
     0.41133
     0.32480
     0.20364
     0.39403
     0.37672
     0.32480
     0.34210
     0.25556
     0.25556
     0.23826
     0.32480
     0.27287
     0.30749
     0.22095
     0.27287
     0.23826
     0.23826
     0.25556
     0.22095
     0.35941
     0.35941
     0.44595
     0.44595
     0.46326
     0.54979
     0.48056
     0.53249
     0.51518
     0.56710
     0.68826
     0.61903
     0.63633
     0.77479
     0.80941
     0.79210
     0.80941
     0.89595
     0.77479
     0.87864
     0.93056
     0.91326
     0.96518
     1.06902
     1.06902
     1.31133
     1.41518
     1.34595
     1.74402
     2.00364
     2.29787
     2.50556
     2.85171
     3.18056
     3.23248
     3.23248
     3.66517
     3.82094
     3.69979
     3.21517
     2.67863
     2.50556
     2.41902
     2.22864
     1.77864
     1.55364
     1.06902
     0.49787
    -0.09059
    -0.50597
    -0.74828
    -0.97328
    -1.02520
    -1.07712
    -0.99059
    -0.99059
    -0.93866
    -0.71366
    -0.60982
    -0.52328
    -0.62713
    -0.48866
    -0.22905
    -0.10790
     0.08249
     0.06518
    -0.00405
    -0.24636
    -0.41943
    -0.40213
    -0.48866
    -0.59251
    -0.60982
    -0.54059
    -0.60982
    -0.73097
    -0.93866
    -1.09443
    -0.99059
    -1.18097
    -1.21559
    -1.26751
    -1.14635
    -1.21559
    -1.19828
    -1.09443
    -1.07712
    -1.16366
    -1.16366
    -1.05982
    -0.95597
    -0.80020
    -0.78289
    -0.74828
    -0.71366
    -0.59251
    -0.57520
    -0.40213
    -0.35020
    -0.35020
    -0.38482
    -0.31559
    -0.24636
    -0.14251
    -0.21174
    -0.24636
    -0.14251
    -0.03867
     0.01326
    -0.00405
    -0.00405
    -0.02136
    -0.03867
    -0.14251
     0.04787
     0.08249
    -0.05597
     0.01326
     0.13441
     0.06518
     0.09980
     0.11710
     0.01326
     0.09980
     0.03057
     0.11710
     0.09980
     0.11710
     0.13441
     0.06518
     0.15172
     0.22095
     0.16903
     0.18633
     0.18633
     0.18633
     0.16903
     0.13441
     0.20364
     0.22095
     0.27287
     0.22095
     0.32480
     0.32480
     0.41133
     0.25556
     0.16903
     0.37672
     0.32480
     0.30749
     0.27287
     0.41133
     0.34210
     0.32480
     0.29018
     0.42864
     0.46326
     0.37672
     0.27287
     0.41133
     0.32480
     0.32480
     0.30749
     0.41133
     0.34210
     0.32480
     0.39403
     0.44595
     0.41133
     0.39403
     0.29018
     0.29018
     0.35941
     0.48056
     0.42864
     0.35941
     0.32480
     0.37672
     0.34210
     0.51518
     0.44595
     0.30749
     0.32480
     0.35941
     0.37672
     0.39403
     0.37672
     0.23826
     0.35941
     0.46326
     0.46326
     0.46326
     0.30749
     0.37672
     0.20364
     0.39403
     0.44595
     0.39403
     0.30749
     0.30749
     0.32480
     0.41133
     0.39403
     0.39403
     0.41133
     0.37672
     0.39403
     0.32480
     0.46326
     0.41133
     0.42864
     0.39403
     0.61903
     0.61903
     0.49787
     0.54979
     0.67095
     0.61903
     0.60172
     0.58441
     0.70556
     0.77479
     0.86133
     0.86133
     0.94787
     0.91326
     0.96518
     0.94787
     1.06902
     1.10364
     1.10364
     1.13825
     1.22479
     1.24210
     1.20748
     1.13825
     1.32864
     1.36325
     1.36325
     1.29402
     1.22479
     1.20748
     1.10364
     1.17287
     1.15556
     1.24210
     1.10364
     1.20748
     1.10364
     1.10364
     0.91326
     0.94787
     0.96518
     1.12095
     1.15556
     1.34595
     1.55364
     1.31133
     1.17287
     1.13825
     0.99979
     0.56710
     0.11710
    -0.22905
    -0.22905
    -0.31559
    -0.67905
    -1.38866
    -1.82135
    -2.16751
    -2.13289
    -2.13289
    -2.16751
    -2.30597
    -2.47904
    -2.66943
    -2.49635
    -2.20212
    -1.89058
    -1.64828
    -1.50982
    -1.04251
    -0.48866
    -0.28097
    -0.28097
     0.03057
     0.08249
     0.25556
     0.37672
     0.44595
     0.56710
     0.61903
     0.68826
     0.82672
     0.91326
     0.89595
     0.98249
     0.98249
     0.91326
     0.94787
     0.94787
     0.87864
     0.87864
     0.79210
     0.77479
     0.72287
     0.86133
     0.87864
     0.82672
     0.89595
     0.91326
     0.74018
     0.51518
     0.39403
     0.27287
     0.16903
     0.18633
     0.16903
     0.22095
     0.13441
     0.08249
    -0.14251
    -0.33290
    -0.45405
    -0.59251
    -0.55789
    -0.45405
    -0.50597
    -0.62713
    -0.55789
    -0.47136
    -0.48866
    -0.43674
    -0.57520
    -0.50597
    -0.47136
    -0.50597
    -0.57520
    -0.55789
    -0.62713
    -0.64443
    -0.66174
    -0.48866
    -0.55789
    -0.62713
    -0.71366
    -0.74828
    -0.78289
    -0.69636
    -0.74828
    -0.81751
    -0.80020
    -0.73097
    -0.73097
    -0.74828
    -0.78289
    -0.88674
    -0.95597
    -0.76559
    -0.74828
    -0.73097
    -0.80020
    -0.81751
    -0.78289
    -0.71366
    -0.73097
    -0.66174
    -0.57520
    -0.66174
    -0.60982
    -0.62713
    -0.50597
    -0.54059
    -0.50597
    -0.47136
    -0.31559
    -0.33290
    -0.31559
    -0.24636
    -0.22905
    -0.28097
    -0.22905
    -0.17713
    -0.10790
    -0.15982
    -0.02136
    -0.05597
    -0.03867
     0.03057
     0.03057
     0.04787
     0.16903
     0.15172
     0.13441
     0.15172
     0.13441
     0.16903
     0.27287
     0.29018
     0.30749
     0.37672
     0.42864
     0.51518
     0.46326
     0.48056
     0.56710
     0.60172
     0.70556
     0.79210
     0.84402
     0.94787
     1.06902
     1.27672
     1.44979
     1.53633
     1.76133
     1.86518
     2.22864
     2.55748
     2.76517
     2.66133
     2.40171
     2.14210
     2.15941
     2.38440
     2.17671
     1.60556
     1.43248
     1.13825
     0.70556
     0.25556
    -0.17713
    -0.67905
    -0.88674
    -1.37135
    -1.54443
    -1.75212
    -1.90789
    -2.16751
    -2.23674
    -2.20212
    -2.18481
    -2.06366
    -1.82135
    -1.85597
    -1.71751
    -1.63097
    -1.44058
    -1.16366
    -1.02520
    -0.86943
    -0.83482
    -0.62713
    -0.60982
    -0.40213
    -0.62713
    -0.29828
    -0.19443
    -0.03867
     0.03057
     0.08249
     0.03057
    -0.09059
    -0.02136
    -0.05597
     0.08249
     0.29018
     0.13441
    -0.12520
    -0.43674
    -0.40213
    -0.21174
    -0.03867
    -0.15982
    -0.50597
    -0.38482
    -0.60982
    -0.48866
    -0.43674
    -0.38482
    -0.50597
    -0.17713
     0.01326
    -0.00405
    -0.33290
    -0.26366
    -0.41943
    -0.57520
    -0.60982
    -0.97328
    -1.14635
    -0.59251
    -0.47136
    -0.03867
    -0.28097
    -0.67905
    -0.81751
    -0.52328
    -0.10790
     0.15172
     0.49787
     0.84402
     0.91326
     0.86133
     1.10364
     1.29402
     1.44979
     1.39787
     1.43248
     1.24210
     1.22479
     1.05172
     0.93056
     0.84402
     0.53249
     0.25556
     0.03057
    -0.07328
    -0.24636
    -0.41943
    -0.52328
    -0.43674
    -0.29828
    -0.41943
    -0.48866
    -0.48866
    -0.57520
    -0.50597
    -0.43674
    -0.35020
    -0.31559
    -0.22905
    -0.21174
    -0.21174
    -0.14251
    -0.07328
    -0.07328
     0.01326
    -0.05597
    -0.05597
     0.04787
     0.13441
     0.13441
     0.03057
    -0.07328
    -0.05597
    -0.02136
     0.09980
     0.06518
    -0.03867
     0.09980
     0.08249
     0.15172
     0.32480
     0.46326
     0.35941
     0.37672
     0.51518
     0.53249
     0.61903
     0.54979
     0.72287
     0.67095
     0.75749
     0.74018
     0.74018
     0.67095
     0.60172
     0.51518
     0.46326
     0.51518
     0.44595
     0.35941
     0.23826
     0.25556
     0.25556
     0.09980
     0.16903
     0.09980
     0.09980
     0.04787
     0.01326
    -0.03867
    -0.05597
     0.01326
    -0.10790
     0.06518
    -0.05597
    -0.05597
    -0.03867
    -0.00405
    -0.00405
    -0.10790
    -0.07328
    -0.09059
    -0.05597
     0.01326
    -0.02136
    -0.02136
     0.01326
     0.03057
     0.01326
    -0.03867
     0.04787
    -0.07328
     0.04787
     0.08249
     0.03057
     0.06518
     0.09980
     0.09980
     0.25556
     0.22095
     0.23826
     0.32480
     0.27287
     0.32480
     0.39403
     0.42864
     0.51518
     0.75749
     0.87864
     1.19018
     1.31133
     1.39787
     1.36325
     1.32864
     1.48441
     1.55364
     1.72671
     1.74402
     1.69210
     1.64018
     1.64018
     1.51902
     1.41518
     1.15556
     0.82672
     0.60172
     0.30749
     0.04787
    -0.21174
    -0.50597
    -1.00789
    -1.09443
    -0.97328
    -1.11174
    -1.25020
    -1.49251
    -1.59635
    -1.80405
    -1.56174
    -1.35405
    -1.21559
    -1.00789
    -0.73097
    -0.50597
    -0.33290
    -0.14251
    -0.17713
     0.09980
     0.37672
     0.56710
     0.79210
     1.15556
     1.25941
     1.12095
     1.31133
     1.32864
     1.13825
     0.98249
     0.74018
     0.77479
     0.87864
     0.82672
     0.96518
     1.01710
     0.86133
     0.70556
     0.39403
     0.13441
     0.04787
    -0.05597
     0.18633
     0.35941
     0.27287
     0.22095
     0.09980
     0.27287
     0.11710
     0.06518
     0.03057
     0.30749
     0.44595
     0.60172
     0.48056
     0.32480
     0.13441
     0.23826
     0.41133
     0.63633
     0.54979
     0.30749
     0.15172
     0.23826
     0.20364
     0.04787
     0.09980
    -0.31559
    -0.66174
    -0.57520
    -0.92136
    -1.09443
    -1.14635
    -1.00789
    -1.04251
    -1.16366
    -1.31943
    -1.18097
    -1.28482
    -1.19828
    -1.07712
    -0.85212
    -0.71366
    -0.64443
    -0.41943
    -0.28097
    -0.00405
     0.15172
     0.23826
     0.39403
     0.30749
     0.46326
     0.67095
     0.60172
     0.53249
     0.42864
     0.53249
     0.48056
     0.54979
     0.42864
     0.34210
     0.29018
     0.39403
     0.29018
     0.34210
     0.29018
     0.18633
     0.13441
     0.30749
     0.20364
     0.16903
     0.08249
     0.06518
    -0.02136
    -0.00405
    -0.03867
     0.03057
    -0.10790
    -0.12520
    -0.14251
    -0.19443
    -0.21174
    -0.21174
    -0.28097
    -0.19443
    -0.07328
    -0.21174
    -0.24636
    -0.14251
    -0.07328
    -0.10790
    -0.12520
    -0.07328
    -0.07328
     0.03057
     0.03057
     0.08249
    -0.02136
     0.03057
    -0.03867
     0.04787
     0.20364
     0.20364
     0.08249
     0.11710
     0.16903
     0.27287
     0.27287
     0.16903
     0.22095
     0.16903
     0.27287
     0.30749
     0.25556
     0.16903
     0.16903
     0.13441
     0.35941
     0.30749
     0.15172
     0.15172
     0.20364
     0.20364
     0.20364
     0.20364
     0.09980
     0.15172
     0.15172
     0.23826
     0.18633
     0.18633
     0.13441
     0.01326
     0.18633
     0.15172
     0.15172
     0.09980
     0.06518
     0.15172
     0.18633
     0.09980
     0.16903
     0.06518
     0.15172
     0.22095
     0.23826
     0.13441
     0.18633
     0.08249
     0.23826
     0.42864
     0.30749
     0.25556
     0.30749
     0.44595
     0.39403
     0.46326
     0.51518
     0.60172
     0.63633
     0.70556
     0.77479
     0.82672
     0.91326
     0.93056
     1.08633
     1.27672
     1.17287
     1.17287
     1.15556
     1.19018
     1.29402
     1.20748
     1.22479
     1.19018
     1.05172
     1.05172
     0.91326
     0.67095
     0.27287
     0.13441
    -0.10790
    -0.17713
    -0.35020
    -0.80020
    -1.12905
    -1.19828
    -1.35405
    -1.49251
    -1.47520
    -1.45789
    -1.54443
    -1.54443
    -1.44058
    -1.31943
    -1.16366
    -1.02520
    -0.97328
    -0.47136
    -0.35020
    -0.07328
    -0.02136
     0.04787
     0.18633
     0.34210
     0.27287
     0.35941
     0.34210
     0.37672
     0.37672
     0.39403
     0.30749
     0.25556
     0.09980
     0.22095
     0.23826
     0.27287
     0.15172
     0.20364
     0.23826
     0.30749
     0.32480
     0.32480
     0.42864
     0.49787
     0.53249
     0.49787
     0.49787
     0.46326
     0.49787
     0.63633
     0.79210
     0.79210
     0.77479
     0.74018
     0.70556
     0.86133
     0.82672
     0.80941
     0.87864
     0.89595
     0.99979
     0.94787
     1.06902
     1.05172
     0.93056
     1.01710
     1.15556
     1.10364
     1.05172
     0.89595
     0.80941
     0.75749
     0.80941
     0.80941
     0.65364
     0.44595
     0.16903
     0.03057
    -0.15982
    -0.26366
    -0.47136
    -0.60982
    -0.50597
    -0.47136
    -0.60982
    -0.60982
    -0.60982
    -0.71366
    -0.71366
    -0.66174
    -0.52328
    -0.41943
    -0.22905
    -0.14251
     0.01326
    -0.00405
     0.08249
     0.06518
     0.16903
     0.23826
     0.18633
     0.18633
     0.15172
     0.06518
    -0.00405
     0.09980
    -0.05597
     0.01326
    -0.10790
    -0.07328
    -0.15982
    -0.12520
    -0.17713
    -0.36751
    -0.35020
    -0.19443
    -0.17713
    -0.21174
    -0.22905
    -0.17713
    -0.12520
    -0.14251
    -0.09059
    -0.02136
     0.09980
     0.09980
     0.11710
     0.13441
     0.20364
     0.27287
     0.22095
     0.30749
     0.32480
     0.30749
     0.32480
     0.32480
     0.27287
     0.22095
     0.18633
     0.09980
    -0.02136
    -0.03867
    -0.07328
    -0.28097
    -0.31559
    -0.40213
    -0.64443
    -0.57520
    -0.69636
    -0.88674
    -0.93866
    -1.02520
    -1.16366
    -1.19828
    -1.33674
    -1.40597
    -1.31943
    -1.37135
    -1.45789
    -1.40597
    -1.35405
    -1.47520
    -1.44058
    -1.45789
    -1.23289
    -1.14635
    -1.21559
    -1.21559
    -1.11174
    -0.99059
    -0.93866
    -0.81751
    -0.71366
    -0.66174
    -0.59251
    -0.55789
    -0.41943
    -0.36751
    -0.24636
    -0.17713
    -0.00405
     0.09980
     0.29018
     0.48056
     0.32480
     0.34210
     0.41133
     0.46326
     0.60172
     0.56710
     0.54979
     0.44595
     0.29018
     0.27287
     0.13441
    -0.12520
    -0.24636
    -0.41943
    -0.85212
    -1.07712
    -1.37135
    -1.56174
    -1.94251
    -2.13289
    -2.58289
    -2.70404
    -3.13673
    -3.20596
    -3.43096
    -3.56942
    -3.34443
    -3.03289
    -2.70404
    -2.73866
    -3.06750
    -3.50019
    -3.10212
    -2.40981
    -1.90789
    -1.76943
    -1.52712
    -1.38866
    -1.37135
    -1.42328
    -1.99443
    -1.99443
    -1.85597
    -1.80405
    -1.52712
    -1.63097
    -1.73481
    -1.90789
    -2.02904
    -1.95981
    -1.99443
    -2.01174
    -1.94251
    -1.70020
    -1.42328
    -1.25020
    -1.07712
    -0.97328
    -0.71366
    -0.57520
    -0.38482
    -0.12520
    -0.03867
    -0.07328
     0.11710
     0.16903
     0.25556
     0.32480
     0.32480
     0.41133
     0.42864
     0.46326
     0.41133
     0.44595
     0.39403
     0.37672
     0.35941
     0.46326
     0.53249
     0.49787
     0.53249
     0.60172
     0.61903
     0.58441
     0.63633
     0.68826
     0.72287
     0.68826
     0.82672
     0.74018
     0.77479
     0.86133
     0.79210
     0.82672
     0.89595
     0.68826
     0.82672
     0.77479
     0.79210
     0.84402
     0.82672
     0.72287
     0.74018
     0.72287
     0.63633
     0.63633
     0.39403
     0.32480
     0.46326
     0.32480
     0.39403
     0.35941
     0.25556
     0.16903
     0.25556
     0.29018
     0.13441
     0.01326
     0.03057
     0.15172
     0.22095
     0.23826
     0.09980
     0.09980
     0.23826
     0.15172
     0.30749
     0.20364
     0.09980
    -0.03867
     0.03057
    -0.10790
    -0.05597
    -0.07328
    -0.03867
     0.09980
     0.16903
     0.22095
     0.34210
     0.46326
     0.49787
     0.53249
     0.77479
     1.06902
     1.06902
     1.34595
     1.50171
     1.57095
     1.72671
     1.67479
     1.70941
     1.89979
     1.95171
     1.95171
     1.93441
     1.95171
     1.95171
     1.72671
     1.64018
     1.51902
     1.34595
     1.19018
     1.12095
     0.74018
     0.18633
    -0.40213
    -0.81751
    -1.04251
    -1.09443
    -1.19828
    -1.37135
    -1.45789
    -1.83866
    -2.15020
    -2.56558
    -2.84250
    -2.75597
    -2.66943
    -2.75597
    -2.68674
    -2.58289
    -2.46174
    -2.08097
    -1.92520
    -1.76943
    -1.80405
    -1.66558
    -1.64828
    -1.50982
    -1.30212
    -1.23289
    -0.85212
    -0.59251
    -0.47136
    -0.33290
    -0.14251
     0.09980
     0.22095
     0.41133
     0.58441
     0.84402
     1.10364
     1.24210
     1.15556
     1.17287
     1.13825
     1.06902
     1.25941
     1.50171
     1.32864
     1.43248
     1.36325
     1.25941
     1.06902
     0.89595
     0.49787
     0.39403
     0.32480
     0.23826
     0.16903
    -0.05597
    -0.17713
    -0.55789
    -0.93866
    -1.19828
    -1.33674
    -1.66558
    -2.13289
    -2.20212
    -2.09828
    -2.15020
    -2.42712
    -2.35789
    -2.32327
    -2.34058
    -2.20212
    -2.01174
    -1.83866
    -1.52712
    -1.30212
    -0.67905
    -0.14251
     0.39403
     0.91326
     0.84402
     0.46326
     0.32480
     0.58441
     0.56710
     0.82672
     0.98249
     0.87864
     0.77479
     0.54979
     0.32480
     0.01326
    -0.00405
    -0.10790
    -0.17713
    -0.28097
    -0.22905
    -0.10790
     0.04787
     0.09980
     0.09980
     0.30749
     0.42864
     0.51518
     0.53249
     0.58441
     0.58441
     0.61903
     0.70556
     0.93056
     0.77479
     0.89595
     0.80941
     0.86133
     0.91326
     0.96518
     0.98249
     0.98249
     0.94787
     1.03441
     1.05172
     1.01710
     1.01710
     0.94787
     0.89595
     1.05172
     1.06902
     0.98249
     0.93056
     0.96518
     0.93056
     0.87864
     0.82672
     0.75749
     0.74018
     0.70556
     0.61903
     0.60172
     0.53249
     0.42864
     0.35941
     0.44595
     0.32480
     0.27287
     0.23826
     0.20364
     0.11710
     0.16903
     0.08249
     0.11710
     0.08249
     0.11710
     0.15172
     0.09980
     0.09980
     0.08249
     0.09980
     0.20364
     0.30749
     0.29018
     0.23826
     0.22095
     0.22095
     0.25556
     0.35941
     0.32480
     0.42864
     0.32480
     0.46326
     0.42864
     0.49787
     0.42864
     0.32480
     0.27287
     0.32480
     0.25556
     0.23826
     0.08249
     0.32480
     0.44595
     0.56710
     0.32480
     0.27287
     0.42864
     0.61903
     0.77479
     0.42864
    -0.24636
    -0.17713
    -0.03867
     0.20364
     0.25556
    -0.02136
    -0.33290
    -0.35020
    -0.33290
    -0.36751
    -0.43674
    -0.54059
    -0.69636
    -0.54059
    -0.47136
    -0.31559
    -0.33290
    -0.29828
    -0.26366
     0.09980
     0.13441
     0.11710
     0.18633
     0.29018
     0.34210
     0.46326
     0.61903
     0.74018
     0.82672
     0.94787
     0.91326
     1.01710
     1.13825
     1.27672
     1.25941
     1.55364
     1.70941
     1.69210
     1.77864
     1.95171
     2.10748
     2.07287
     2.05556
     2.10748
     2.19402
     1.76133
     1.64018
     1.69210
     1.48441
     1.31133
     0.96518
     0.48056
     0.30749
     0.39403
    -0.21174
    -0.76559
    -0.83482
    -1.11174
    -1.63097
    -1.83866
    -1.45789
    -1.31943
    -1.28482
    -1.28482
    -1.23289
    -0.90405
    -0.90405
    -1.30212
    -1.35405
    -0.66174
    -0.10790
     0.15172
     0.37672
     0.37672
     0.25556
     0.09980
     0.06518
     0.32480
     0.37672
     0.29018
     0.41133
     0.35941
     0.30749
     0.15172
     0.13441
     0.23826
     0.08249
    -0.14251
    -0.17713
    -0.29828
    -0.38482
    -0.57520
    -0.73097
    -0.86943
    -0.86943
    -1.02520
    -1.12905
    -1.23289
    -1.25020
    -1.33674
    -1.30212
    -1.37135
    -1.35405
    -1.31943
    -1.25020
    -1.23289
    -1.16366
    -1.07712
    -0.95597
    -0.83482
    -0.69636
    -0.69636
    -0.54059
    -0.50597
    -0.33290
    -0.33290
    -0.21174
    -0.07328
     0.03057
     0.01326
     0.11710
     0.23826
     0.25556
     0.32480
     0.32480
     0.35941
     0.54979
     0.51518
     0.56710
     0.54979
     0.49787
     0.56710
     0.46326
     0.51518
     0.61903
     0.54979
     0.54979
     0.46326
     0.48056
     0.46326
     0.35941
     0.32480
     0.39403
     0.35941
     0.32480
     0.23826
     0.23826
     0.20364
     0.11710
     0.20364
     0.23826
     0.16903
     0.15172
     0.13441
     0.13441
     0.16903
     0.18633
     0.06518
     0.29018
     0.20364
     0.25556
     0.18633
     0.29018
     0.29018
     0.18633
     0.29018
     0.30749
     0.32480
     0.22095
     0.30749
     0.32480
     0.35941
     0.25556
     0.48056
     0.56710
     0.39403
     0.32480
     0.35941
     0.37672
     0.39403
     0.42864
     0.37672
     0.46326
     0.56710
     0.46326
     0.48056
     0.53249
     0.49787
     0.37672
     0.48056
     0.37672
     0.49787
     0.49787
     0.46326
     0.44595
     0.51518
     0.54979
     0.41133
     0.60172
     0.63633
     0.53249
     0.56710
     0.70556
     0.68826
     0.74018
     0.75749
     0.91326
     1.06902
     1.38056
     1.46710
     1.34595
     1.15556
     1.12095
     0.98249
     0.91326
     0.67095
     0.42864
     0.48056
     0.37672
     0.51518
     0.53249
     0.39403
     0.23826
     0.27287
     0.03057
    -0.02136
     0.13441
     0.11710
     0.25556
     0.20364
     0.25556
     0.46326
     0.35941
     0.41133
     0.51518
     0.53249
     0.42864
     0.32480
     0.13441
     0.20364
     0.22095
     0.27287
     0.41133
     0.30749
     0.35941
     0.39403
     0.27287
     0.29018
    -0.03867
    -0.40213
    -0.24636
     0.11710
     0.20364
    -0.10790
    -0.60982
    -0.86943
    -1.00789
    -0.88674
    -0.41943
    -0.22905
    -0.26366
    -0.71366
    -1.33674
    -1.31943
    -1.45789
    -1.83866
    -1.76943
    -1.49251
    -1.35405
    -1.56174
    -1.97712
    -2.40981
    -2.28866
    -2.20212
    -2.32327
    -2.34058
    -2.28866
    -2.02904
    -1.90789
    -1.54443
    -1.23289
    -0.95597
    -0.76559
    -0.48866
    -0.14251
     0.01326
     0.09980
     0.16903
     0.35941
     0.39403
     0.56710
     0.46326
     0.39403
     0.44595
     0.35941
     0.27287
     0.49787
     0.35941
     0.16903
     0.23826
     0.16903
     0.23826
     0.09980
     0.03057
    -0.07328
    -0.07328
    -0.03867
    -0.03867
    -0.07328
    -0.14251
    -0.10790
    -0.09059
     0.06518
     0.22095
     0.22095
     0.18633
     0.37672
     0.39403
     0.53249
     0.63633
     0.67095
     0.82672
     0.87864
     1.03441
     1.01710
     1.08633
     1.05172
     0.99979
     1.13825
     1.13825
     1.03441
     1.03441
     1.01710
     1.06902
     1.03441
     0.96518
     0.86133
     0.89595
     0.94787
     0.94787
     0.87864
     0.82672
     0.75749
     0.68826
     0.67095
     0.87864
     0.74018
     0.77479
     0.79210
     0.72287
     0.72287
     0.61903
     0.53249
     0.58441
     0.68826
     0.72287
     0.65364
     0.58441
     0.63633
     0.58441
     0.58441
     0.72287
     0.63633
     0.56710
     0.60172
     0.60172
     0.58441
     0.56710
     0.56710
     0.53249
     0.53249
     0.60172
     0.63633
     0.53249
     0.56710
     0.49787
     0.37672
     0.49787
     0.58441
     0.42864
     0.41133
     0.49787
     0.49787
     0.58441
     0.48056
     0.49787
     0.49787
     0.51518
     0.60172
     0.58441
     0.58441
     0.54979
     0.54979
     0.70556
     0.80941
     0.80941
     0.68826
     0.58441
     0.63633
     0.75749
     0.68826
     0.72287
     0.68826
     0.72287
     0.79210
     0.77479
     0.86133
     0.82672
     0.75749
     0.75749
     0.91326
     1.03441
     0.98249
     1.20748
     1.15556
     1.34595
     1.27672
     1.27672
     1.29402
     1.38056
     1.24210
     1.22479
     1.03441
     0.89595
     0.70556
     0.61903
     0.70556
     0.54979
     0.32480
     0.13441
    -0.05597
    -0.15982
    -0.29828
    -0.52328
    -0.64443
    -0.80020
    -0.99059
    -1.19828
    -1.30212
    -1.38866
    -1.25020
    -1.26751
    -0.95597
    -0.85212
    -0.88674
    -0.97328
    -1.05982
    -0.80020
    -0.57520
    -0.33290
    -0.12520
     0.15172
     0.34210
     0.53249
     0.70556
     0.84402
     0.87864
     0.89595
     0.86133
     0.86133
     0.87864
     0.68826
     0.54979
     0.27287
     0.01326
    -0.10790
    -0.33290
    -0.45405
    -0.69636
    -0.88674
    -0.99059
    -1.14635
    -1.44058
    -1.59635
    -1.71751
    -1.52712
    -1.47520
    -1.56174
    -1.44058
    -1.31943
    -1.16366
    -1.09443
    -0.99059
    -0.83482
    -0.73097
    -0.59251
    -0.48866
    -0.36751
    -0.24636
    -0.19443
    -0.22905
    -0.19443
    -0.09059
    -0.21174
    -0.17713
    -0.22905
    -0.29828
    -0.26366
    -0.31559
    -0.22905
    -0.33290
    -0.35020
    -0.28097
    -0.38482
    -0.31559
    -0.41943
    -0.57520
    -0.36751
    -0.38482
    -0.41943
    -0.43674
    -0.45405
    -0.43674
    -0.43674
    -0.50597
    -0.48866
    -0.41943
    -0.31559
    -0.33290
    -0.28097
    -0.29828
    -0.24636
    -0.17713
    -0.17713
     0.04787
     0.03057
    -0.00405
     0.08249
     0.16903
     0.13441
     0.20364
     0.20364
     0.29018
     0.25556
     0.27287
     0.23826
     0.34210
     0.30749
     0.18633
     0.13441
     0.22095
     0.25556
     0.30749
     0.18633
     0.16903
     0.22095
     0.20364
     0.16903
     0.22095
     0.11710
     0.06518
     0.09980
     0.06518
     0.06518
     0.20364
    -0.03867
     0.08249
     0.16903
     0.13441
     0.11710
     0.08249
     0.06518
     0.09980
     0.04787
     0.11710
     0.22095
     0.23826
     0.22095
     0.23826
     0.44595
     0.30749
     0.34210
     0.46326
     0.56710
     0.61903
     0.65364
     0.77479
     0.80941
     0.96518
     0.89595
     0.94787
     1.06902
     1.08633
     1.05172
     1.01710
     1.03441
     0.91326
     0.86133
     0.91326
     0.79210
     0.75749
     0.63633
     0.49787
     0.34210
     0.18633
     0.04787
     0.03057
     0.09980
    -0.05597
    -0.19443
    -0.17713
    -0.26366
    -0.21174
    -0.36751
    -0.33290
    -0.14251
    -0.14251
    -0.12520
    -0.00405
    -0.05597
    -0.02136
     0.15172
     0.16903
     0.25556
     0.39403
     0.46326
     0.48056
     0.56710
     0.54979
     0.56710
     0.54979
     0.61903
     0.82672
     0.77479
     0.75749
     0.87864
     0.87864
     0.79210
     0.99979
     1.05172
     1.17287
     1.13825
     1.08633
     1.19018
     1.38056
     1.27672
     1.27672
     1.25941
     1.46710
     1.48441
     1.44979
     1.39787
     1.32864
     1.31133
     1.38056
     1.20748
     1.32864
     1.24210
     1.20748
     1.10364
     0.99979
     0.89595
     0.86133
     0.65364
     0.58441
     0.51518
     0.29018
     0.09980
    -0.02136
    -0.17713
    -0.26366
    -0.28097
    -0.33290
    -0.29828
    -0.38482
    -0.41943
    -0.57520
    -0.38482
    -0.48866
    -0.55789
    -0.31559
    -0.21174
    -0.21174
    -0.03867
     0.16903
     0.22095
     0.35941
     0.39403
     0.41133
     0.41133
     0.53249
     0.60172
     0.65364
     0.89595
     1.20748
     1.36325
     1.43248
     1.38056
     0.72287
     0.18633
     0.30749
     0.70556
     1.06902
     1.17287
     0.93056
     0.46326
     0.58441
     1.05172
     1.22479
     0.93056
     0.84402
     0.91326
     0.86133
     1.05172
     1.15556
     0.94787
     0.61903
     0.08249
    -0.57520
    -0.83482
    -0.92136
    -0.95597
    -1.23289
    -1.40597
    -1.78674
    -2.32327
    -2.70404
    -2.96366
    -3.11943
    -2.92904
    -2.80789
    -2.49635
    -2.34058
    -2.09828
    -1.83866
    -1.63097
    -1.49251
    -1.35405
    -1.02520
    -0.81751
    -0.76559
    -0.62713
    -0.69636
    -0.43674
    -0.40213
    -0.15982
    -0.17713
    -0.19443
    -0.14251
     0.01326
    -0.02136
    -0.00405
     0.01326
    -0.02136
     0.06518
     0.16903
     0.13441
     0.08249
     0.15172
     0.04787
     0.13441
     0.11710
     0.23826
     0.16903
     0.16903
     0.13441
     0.23826
     0.22095
     0.23826
     0.13441
     0.20364
     0.22095
     0.22095
     0.16903
     0.13441
     0.16903
     0.09980
     0.06518
     0.22095
     0.20364
     0.08249
     0.13441
     0.16903
     0.09980
     0.08249
    -0.02136
     0.06518
     0.06518
     0.15172
     0.11710
     0.03057
     0.06518
     0.06518
     0.06518
     0.11710
     0.16903
     0.03057
     0.08249
     0.04787
     0.11710
     0.13441
     0.09980
     0.03057
     0.09980
     0.16903
     0.08249
     0.06518
     0.08249
     0.04787
     0.01326
     0.13441
     0.16903
     0.16903
     0.06518
     0.11710
     0.16903
     0.22095
     0.08249
     0.13441
     0.13441
     0.22095
     0.18633
     0.22095
     0.20364
     0.20364
     0.25556
    -0.03867
     0.23826
     0.23826
     0.22095
     0.23826
     0.30749
     0.23826
     0.18633
     0.30749
     0.25556
     0.35941
     0.46326
     0.49787
     0.51518
     0.61903
     0.48056
     0.77479
     0.91326
     0.99979
     0.89595
     0.99979
     0.98249
     1.06902
     1.01710
     0.89595
     0.75749
     0.74018
     0.82672
     0.80941
     0.65364
     0.41133
     0.30749
    -0.03867
    -0.02136
    -0.10790
    -0.40213
    -0.60982
    -0.74828
    -0.74828
    -0.93866
    -1.05982
    -1.30212
    -1.40597
    -1.44058
    -1.38866
    -1.45789
    -1.47520
    -1.37135
    -1.21559
    -1.16366
    -1.16366
    -1.33674
    -1.25020
    -0.92136
    -0.67905
    -0.33290
    -0.10790
     0.03057
     0.09980
     0.35941
     0.58441
     0.80941
     0.86133
     1.06902
     1.03441
     1.06902
     1.27672
     1.29402
     1.29402
     1.34595
     1.31133
     1.25941
     1.15556
     1.05172
     0.94787
     0.86133
     0.80941
     0.68826
     0.49787
     0.39403
     0.34210
     0.20364
     0.22095
     0.22095
     0.08249
    -0.00405
    -0.07328
    -0.14251
    -0.15982
    -0.17713
    -0.33290
    -0.26366
    -0.24636
    -0.24636
    -0.19443
    -0.22905
    -0.26366
    -0.28097
    -0.21174
    -0.10790
    -0.02136
    -0.07328
    -0.10790
    -0.00405
     0.03057
     0.15172
     0.11710
     0.13441
     0.11710
     0.25556
     0.30749
     0.27287
     0.27287
     0.20364
     0.23826
     0.37672
     0.39403
     0.30749
     0.23826
     0.27287
     0.29018
     0.27287
     0.13441
     0.25556
     0.16903
     0.09980
     0.16903
     0.04787
     0.06518
    -0.10790
    -0.09059
     0.04787
    -0.02136
     0.03057
    -0.05597
    -0.09059
    -0.07328
    -0.07328
    -0.09059
    -0.05597
    -0.02136
    -0.02136
     0.03057
     0.08249
    -0.10790
    -0.03867
    -0.21174
    -0.03867
    -0.00405
    -0.03867
    -0.10790
    -0.09059
    -0.07328
    -0.14251
    -0.15982
    -0.22905
    -0.10790
    -0.10790
    -0.14251
    -0.02136
    -0.17713
    -0.26366
    -0.41943
    -0.36751
    -0.38482
    -0.43674
    -0.48866
    -0.52328
    -0.62713
    -0.57520
    -0.71366
    -0.69636
    -0.76559
    -0.90405
    -0.73097
    -0.74828
    -0.55789
    -0.36751
    -0.50597
    -0.64443
    -0.54059
    -0.52328
    -0.36751
    -0.22905
    -0.10790
    -0.12520
    -0.09059
    -0.14251
    -0.03867
     0.09980
     0.09980
     0.01326
     0.20364
     0.30749
     0.11710
     0.08249
     0.04787
     0.03057
     0.32480
     0.70556
     0.84402
     0.89595
     0.94787
     0.91326
     1.58825
     2.24594
     2.29787
     1.25941
     0.56710
     1.64018
     2.22864
     1.32864
    -0.41943
    -1.37135
    -1.16366
    -0.73097
    -0.59251
    -0.71366
    -1.30212
    -1.83866
    -2.27135
    -2.53097
    -2.60020
    -2.47904
    -2.15020
    -1.57905
    -0.95597
    -0.47136
     0.18633
     0.79210
     1.31133
     1.81325
     2.17671
     2.38440
     2.85171
     3.07671
     3.33633
     3.61325
     3.90748
     3.92479
     3.94209
     3.95940
     3.92479
     3.82094
     3.16325
     2.85171
     2.62671
     2.41902
     2.14210
     1.74402
     1.53633
     1.25941
     0.93056
     0.72287
     0.34210
    -0.00405
    -0.12520
    -0.36751
    -0.10790
    -0.05597
    -0.29828
    -0.38482
    -0.50597
    -0.41943
    -0.47136
    -0.62713
    -0.71366
    -0.67905
    -0.93866
    -0.99059
    -0.74828
    -0.50597
    -0.60982
    -0.90405
    -0.80020
    -0.69636
    -0.76559
    -0.66174
    -0.60982
    -0.69636
    -0.55789
    -0.38482
    -0.24636
    -0.22905
    -0.24636
    -0.14251
    -0.29828
    -0.52328
    -0.81751
    -0.83482
    -0.86943
    -0.78289
    -0.99059
    -0.88674
    -0.90405
    -1.02520
    -1.18097
    -1.21559
    -1.25020
    -1.33674
    -1.31943
    -1.31943
    -1.26751
    -1.19828
    -1.11174
    -1.11174
    -1.05982
    -0.99059
    -0.88674
    -1.04251
    -0.78289
    -0.86943
    -0.88674
    -0.78289
    -0.78289
    -0.74828
    -0.78289
    -0.85212
    -0.74828
    -0.69636
    -0.74828
    -0.69636
    -0.69636
    -0.62713
    -0.60982
    -0.74828
    -0.60982
    -0.50597
    -0.52328
    -0.52328
    -0.54059
    -0.50597
    -0.43674
    -0.47136
    -0.52328
    -0.31559
    -0.40213
    -0.33290
    -0.43674
    -0.36751
    -0.29828
    -0.40213
    -0.31559
    -0.31559
    -0.35020
    -0.36751
    -0.35020
    -0.28097
    -0.35020
    -0.40213
    -0.40213
    -0.29828
    -0.26366
    -0.36751
    -0.36751
    -0.43674
    -0.28097
    -0.40213
    -0.43674
    -0.28097
    -0.33290
    -0.38482
    -0.36751
    -0.33290
    -0.31559
    -0.40213
    -0.41943
    -0.35020
    -0.28097
    -0.26366
    -0.19443
    -0.09059
    -0.14251
    -0.09059
    -0.15982
    -0.00405
     0.01326
    -0.02136
     0.11710
     0.11710
     0.13441
     0.08249
    -0.03867
    -0.05597
    -0.05597
    -0.05597
    -0.33290
    -0.43674
    -0.45405
    -0.47136
    -0.50597
    -0.43674
    -0.43674
    -0.57520
    -0.50597
    -0.64443
    -0.62713
    -0.60982
    -0.57520
    -0.36751
    -0.29828
    -0.14251
    -0.03867
    -0.10790
    -0.24636
    -0.15982
    -0.31559
    -0.17713
    -0.07328
    -0.05597
    -0.15982
    -0.14251
    -0.12520
    -0.24636
    -0.31559
    -0.36751
    -0.19443
    -0.24636
    -0.14251
    -0.19443
    -0.21174
    -0.22905
    -0.24636
    -0.17713
     0.04787
     0.01326
    -0.00405
     0.11710
     0.29018
     0.23826
     0.32480
     0.41133
     0.51518
     0.63633
     0.82672
     0.84402
     0.93056
     0.84402
     0.98249
     0.93056
     1.05172
     1.01710
     0.99979
     0.91326
     0.94787
     0.93056
     0.86133
     0.84402
     0.79210
     0.77479
     0.68826
     0.65364
     0.60172
     0.42864
     0.37672
     0.53249
     0.89595
     0.75749
     0.61903
     0.74018
     0.89595
     0.91326
     0.87864
     0.79210
     0.79210
     0.98249
     1.13825
     0.93056
     0.56710
     0.56710
     1.06902
     0.89595
     0.49787
     0.56710
     0.44595
     0.54979
     0.09980
    -0.21174
    -1.14635
    -2.46174
    -2.16751
    -1.44058
    -1.70020
    -2.53097
    -3.32712
    -4.46942
    -4.93673
    -4.53865
    -4.10596
    -3.44827
    -3.37904
    -3.70789
    -4.08865
    -3.74250
    -3.15404
    -2.58289
    -2.25404
    -1.68289
    -1.11174
    -0.60982
    -0.29828
     0.09980
     0.23826
     0.44595
     0.41133
     0.51518
     0.60172
     0.51518
     0.49787
     0.51518
     0.46326
     0.39403
     0.34210
     0.25556
     0.30749
     0.30749
     0.25556
     0.23826
     0.15172
     0.09980
     0.03057
     0.13441
     0.87864
     2.95556
    -0.00405
    -0.64443
    -0.35020
     0.15172
     0.48056
     0.58441
     0.68826
     0.58441
     0.42864
     0.25556
     0.04787
    -0.03867
    -0.24636
    -0.21174
    -0.15982
    -0.07328
    -0.10790
    -0.09059
    -0.05597
     0.03057
    -0.03867
    -0.03867
     0.03057
     0.11710
     0.09980
     0.20364
     0.13441
     0.03057
     0.11710
     0.04787
     0.27287
     0.25556
     0.18633
     0.15172
     0.27287
     0.22095
     0.20364
     0.20364
     0.11710
     0.18633
     0.27287
     0.16903
     0.20364
     0.16903
     0.09980
     0.06518
     0.11710
     0.23826
     0.15172
     0.09980
     0.11710
    -0.00405
     0.11710
     0.09980
     0.09980
     0.03057
     0.06518
     0.09980
     0.01326
     0.08249
    -0.00405
    -0.12520
    -0.00405
     0.04787
     0.08249
     0.04787
    -0.02136
     0.08249
     0.04787
     0.04787
    -0.07328
    -0.00405
    -0.00405
    -0.00405
     0.04787
     0.03057
    -0.00405
    -0.07328
    -0.12520
     0.03057
     0.06518
    -0.03867
    -0.03867
     0.01326
    -0.05597
    -0.07328
    -0.07328
    -0.05597
     0.13441
     0.06518
     0.13441
     0.03057
     0.08249
     0.09980
    -0.05597
     0.11710
     0.23826
     0.20364
     0.18633
     0.18633
     0.25556
     0.20364
     0.20364
     0.16903
     0.23826
     0.18633
     0.27287
     0.20364
     0.27287
     0.23826
     0.16903
     0.20364
     0.29018
     0.22095
     0.25556
     0.16903
     0.18633
     0.13441
    -0.02136
    -0.07328
    -0.12520
    -0.24636
    -0.29828
    -0.28097
    -0.21174
    -0.43674
    -0.66174
    -0.69636
    -0.54059
    -0.48866
    -0.55789
    -0.48866
    -0.52328
    -0.48866
    -0.35020
    -0.22905
    -0.17713
    -0.17713
    -0.00405
     0.22095
     0.29018
     0.23826
     0.27287
     0.30749
     0.48056
     0.61903
     0.54979
     0.53249
     0.58441
     0.63633
     0.63633
     0.67095
     0.61903
     0.63633
     0.68826
     0.70556
     0.82672
     0.96518
     1.19018
     1.22479
     1.46710
     1.69210
     1.70941
     1.62287
     1.72671
     1.96902
     2.19402
     2.31517
     1.70941
     1.55364
     1.51902
     1.55364
     1.24210
     0.65364
    -0.03867
    -0.86943
    -1.59635
    -1.87328
    -2.23674
    -2.23674
    -1.97712
    -2.18481
    -2.49635
    -2.80789
    -3.20596
    -3.11943
    -3.15404
    -2.60020
    -1.94251
    -1.30212
    -0.99059
    -0.71366
    -0.43674
     0.13441
     0.60172
     0.86133
     1.08633
     1.13825
     1.46710
     1.46710
     1.20748
     1.15556
     1.19018
     1.32864
     1.50171
     1.38056
     0.93056
     0.61903
     0.46326
     0.44595
     0.20364
    -0.09059
    -0.43674
    -0.60982
    -0.76559
    -0.81751
    -0.88674
    -1.00789
    -1.02520
    -1.16366
    -1.30212
    -1.23289
    -1.37135
    -1.38866
    -1.49251
    -1.44058
    -1.33674
    -1.26751
    -1.31943
    -1.21559
    -1.25020
    -1.21559
    -1.16366
    -1.04251
    -0.99059
    -1.02520
    -0.95597
    -0.85212
    -0.73097
    -0.71366
    -0.67905
    -0.73097
    -0.57520
    -0.43674
    -0.54059
    -0.41943
    -0.41943
    -0.35020
    -0.36751
    -0.35020
    -0.22905
    -0.17713
    -0.14251
    -0.17713
    -0.09059
    -0.03867
    -0.07328
    -0.22905
    -0.02136
     0.01326
    -0.10790
    -0.00405
     0.03057
     0.03057
     0.01326
     0.06518
     0.09980
     0.15172
     0.22095
     0.13441
     0.11710
     0.16903
     0.22095
     0.09980
     0.32480
     0.41133
     0.27287
     0.32480
     0.29018
     0.34210
     0.25556
     0.27287
     0.30749
     0.34210
     0.37672
     0.32480
     0.32480
     0.34210
     0.32480
     0.25556
     0.27287
     0.32480
     0.35941
     0.23826
     0.23826
     0.22095
     0.23826
     0.22095
     0.22095
     0.25556
     0.27287
     0.23826
     0.23826
     0.20364
     0.29018
     0.23826
     0.08249
     0.29018
     0.30749
     0.32480
     0.37672
     0.32480
     0.35941
     0.37672
     0.39403
     0.34210
     0.46326
     0.48056
     0.51518
     0.51518
     0.51518
     0.60172
     0.56710
     0.70556
     0.79210
     0.75749
     0.79210
     0.84402
     0.87864
     0.84402
     0.89595
     0.86133
     0.99979
     0.96518
     0.99979
     0.87864
     0.86133
     0.93056
     0.79210
     0.74018
     0.82672
     0.67095
     0.56710
     0.65364
     0.68826
     0.60172
     0.48056
     0.42864
     0.37672
     0.42864
     0.39403
     0.35941
     0.23826
     0.15172
     0.06518
     0.11710
     0.11710
    -0.02136
    -0.17713
    -0.29828
    -0.21174
    -0.31559
    -0.36751
    -0.55789
    -0.60982
    -0.55789
    -0.55789
    -0.67905
    -0.55789
    -0.62713
    -0.64443
    -0.74828
    -0.60982
    -0.55789
    -0.60982
    -0.50597
    -0.55789
    -0.57520
    -0.57520
    -0.41943
    -0.45405
    -0.47136
    -0.41943
    -0.43674
    -0.59251
    -0.62713
    -0.62713
    -0.93866
    -0.97328
    -1.09443
    -1.42328
    -1.87328
    -2.15020
    -2.30597
    -2.91173
    -3.27519
    -3.56942
    -3.69058
    -3.86366
    -4.03673
    -4.26173
    -4.31365
    -4.22712
    -4.15788
    -4.05404
    -3.63866
    -3.51750
    -3.08481
    -2.73866
    -2.30597
    -2.01174
    -1.78674
    -1.35405
    -0.88674
    -0.60982
    -0.38482
    -0.28097
    -0.14251
     0.09980
     0.11710
     0.20364
     0.37672
     0.44595
     0.35941
     0.29018
     0.39403
     0.42864
     0.35941
     0.20364
     0.25556
     0.16903
     0.23826
     0.13441
    -0.10790
    -0.21174
    -0.29828
    -0.57520
    -0.48866
    -0.52328
    -0.69636
    -0.81751
    -0.90405
    -1.33674
    -1.66558
    -1.75212
    -1.97712
    -2.09828
    -2.20212
    -2.53097
    -2.75597
    -3.03289
    -3.46558
    -3.84635
    -3.95019
    -4.24442
    -4.60788
    -4.95404
    -5.17904
    -5.35211
    -5.55980
    -5.80211
    -5.90596
    -5.95788
    -5.90596
    -5.94057
    -5.94057
    -5.95788
    -5.90596
    -5.92326
    -5.76750
    -5.47327
    -5.35211
    -5.19634
    -5.00596
    -4.72904
    -4.52135
    -4.45211
    -4.27904
    -4.12327
    -4.03673
    -3.81173
    -3.82904
    -3.63866
    -3.63866
    -3.58673
    -3.48289
    -3.27519
    -3.18866
    -3.34443
    -3.17135
    -3.13673
    -3.06750
    -2.94635
    -3.03289
    -2.85981
    -2.82520
    -2.65212
    -2.58289
    -2.56558
    -2.49635
    -2.51366
    -2.42712
    -2.37520
    -2.20212
    -2.28866
    -2.28866
    -2.16751
    -2.02904
    -2.08097
    -2.06366
    -2.06366
    -1.89058
    -1.82135
    -1.80405
    -1.71751
    -1.73481
    -1.57905
    -1.73481
    -1.54443
    -1.23289
    -1.30212
    -1.26751
    -1.16366
    -0.97328
    -0.88674
    -0.78289
    -0.71366
    -0.62713
    -0.41943
    -0.17713
    -0.02136
     0.09980
     0.20364
     0.25556
     0.32480
     0.58441
     0.61903
     0.63633
     0.53249
     0.60172
     0.60172
     0.61903
     0.65364
     0.70556
     0.65364
     0.72287
     0.67095
     0.58441
     0.42864
     0.65364
     0.63633
     0.93056
     0.86133
     0.74018
     0.58441
     0.54979
     0.32480
     0.35941
     0.20364
     0.13441
    -0.41943
    -0.88674
    -0.80020
    -0.92136
    -0.80020
    -1.11174
    -1.57905
    -1.68289
    -1.95981
    -2.60020
    -3.08481
    -3.55212
    -3.93289
    -3.75981
    -3.53481
    -2.79058
    -2.46174
    -2.65212
    -2.73866
    -2.94635
    -2.84250
    -2.82520
    -2.65212
    -2.02904
    -1.57905
    -1.40597
    -1.07712
    -0.80020
    -1.05982
    -0.99059
    -0.83482
    -0.59251
    -0.43674
    -0.40213
    -0.57520
    -0.64443
    -0.59251
    -0.47136
    -0.60982
    -0.52328
    -0.28097
    -0.05597
     0.13441
     0.39403
     0.63633
     0.77479
     0.89595
     1.05172
     1.15556
     1.24210
     1.41518
     1.60556
     1.76133
     1.93441
     1.96902
     2.00364
     2.31517
     2.38440
     2.33248
     2.34979
     2.21133
     2.31517
     2.41902
     2.40171
     2.41902
     2.24594
     1.93441
     1.67479
     1.55364
     1.27672
     1.12095
     0.82672
     0.67095
     0.46326
     0.27287
     0.16903
    -0.05597
    -0.24636
    -0.43674
    -0.45405
    -0.54059
    -0.57520
    -0.43674
    -0.47136
    -0.50597
    -0.43674
    -0.26366
    -0.29828
    -0.26366
    -0.03867
     0.16903
     0.13441
     0.09980
     0.15172
     0.13441
     0.35941
     0.53249
     0.67095
     0.77479
     0.79210
     0.84402
     0.79210
     0.80941
     0.87864
     0.93056
     1.05172
     1.15556
     1.06902
     1.12095
     1.08633
     0.96518
     0.87864
     0.68826
     0.77479
     0.91326
     0.84402
     0.75749
     0.53249
     0.68826
     1.15556
     1.22479
     1.25941
     1.01710
     0.91326
     0.89595
     0.96518
     0.60172
     0.42864
     0.49787
     0.27287
     0.08249
    -0.17713
    -0.43674
    -0.76559
    -1.00789
    -1.14635
    -1.57905
    -1.61366
    -1.54443
    -1.73481
    -1.70020
    -1.66558
    -1.64828
    -1.57905
    -1.37135
    -1.14635
    -1.00789
    -0.78289
    -0.67905
    -0.48866
    -0.36751
    -0.21174
    -0.19443
    -0.14251
     0.06518
     0.08249
     0.08249
     0.11710
     0.16903
     0.18633
     0.20364
     0.22095
     0.35941
     0.30749
     0.32480
     0.42864
     0.44595
     0.48056
     0.46326
     0.39403
     0.54979
     0.67095
     0.61903
     0.65364
     0.68826
     0.60172
     0.63633
     0.63633
     0.65364
     0.61903
     0.63633
     0.63633
     0.56710
     0.58441
     0.49787
     0.37672
     0.46326
     0.48056
     0.41133
     0.35941
     0.25556
     0.27287
     0.27287
     0.22095
     0.25556
     0.25556
     0.32480
     0.42864
     0.30749
     0.30749
     0.41133
     0.30749
     0.34210
     0.37672
     0.30749
     0.32480
     0.30749
     0.39403
     0.23826
     0.03057
    -0.28097
    -0.19443
    -0.28097
    -0.43674
    -0.80020
    -0.95597
    -1.00789
    -1.40597
    -1.87328
    -1.85597
    -2.20212
    -2.77327
    -2.77327
    -2.77327
    -2.84250
    -2.72135
    -2.60020
    -2.68674
    -2.85981
    -2.53097
    -2.25404
    -1.71751
    -1.16366
    -0.85212
    -0.55789
     0.06518
     0.49787
     0.77479
     0.77479
     1.03441
     1.48441
     1.81325
     2.00364
     1.98633
     2.02094
     1.96902
     1.65748
     1.51902
     1.46710
     1.36325
     1.20748
     1.19018
     1.24210
     1.17287
     1.03441
     1.06902
     1.06902
     0.98249
     0.98249
     0.99979
     0.93056
     0.96518
     0.91326
     0.91326
     0.94787
     0.96518
     0.86133
     0.68826
     0.70556
     0.65364
     0.53249
     0.54979
     0.37672
     0.39403
     0.35941
     0.20364
     0.23826
     0.41133
     0.39403
     0.32480
     0.34210
     0.46326
     0.44595
     0.39403
     0.49787
     0.49787
     0.48056
     0.51518
     0.65364
     0.54979
     0.54979
     0.42864
     0.53249
     0.53249
     0.54979
     0.49787
     0.37672
     0.32480
     0.37672
     0.25556
     0.35941
     0.35941
     0.16903
     0.18633
     0.08249
     0.13441
     0.13441
     0.03057
     0.04787
    -0.00405
     0.03057
     0.03057
    -0.05597
    -0.15982
    -0.10790
    -0.17713
    -0.09059
    -0.02136
    -0.05597
    -0.10790
    -0.00405
     0.03057
     0.18633
     0.13441
     0.06518
     0.11710
     0.20364
     0.34210
     0.39403
     0.25556
     0.23826
     0.16903
     0.18633
     0.37672
     0.37672
     0.42864
     0.37672
     0.39403
     0.29018
     0.32480
     0.30749
     0.41133
     0.39403
     0.53249
     0.48056
     0.56710
     0.60172
     0.65364
     0.63633
     0.84402
     0.87864
     0.84402
     0.87864
     0.89595
     0.89595
     0.99979
     0.96518
     0.93056
     1.10364
     1.10364
     1.12095
     0.99979
     1.01710
     1.05172
     0.96518
     1.03441
     1.13825
     1.05172
     0.99979
     0.99979
     0.99979
     1.06902
     0.96518
     0.98249
     0.99979
     1.15556
     1.13825
     1.12095
     1.06902
     0.93056
     0.89595
     0.82672
     0.94787
     0.91326
     0.79210
     0.74018
     0.58441
     0.53249
     0.41133
     0.23826
     0.25556
     0.20364
     0.13441
    -0.02136
    -0.03867
    -0.15982
    -0.19443
    -0.33290
    -0.21174
    -0.28097
    -0.40213
    -0.43674
    -0.41943
    -0.41943
    -0.48866
    -0.48866
    -0.43674
    -0.43674
    -0.41943
    -0.40213
    -0.47136
    -0.48866
    -0.57520
    -0.64443
    -0.47136
    -0.33290
    -0.43674
    -0.54059
    -0.50597
    -0.43674
    -0.33290
    -0.41943
    -0.36751
    -0.26366
    -0.26366
    -0.28097
    -0.33290
    -0.28097
    -0.45405
    -0.41943
    -0.35020
    -0.31559
    -0.41943
    -0.36751
    -0.19443
    -0.14251
    -0.26366
    -0.60982
    -0.64443
    -0.57520
    -0.48866
    -0.48866
    -0.35020
    -0.47136
    -0.52328
    -0.48866
    -0.41943
    -0.36751
    -0.36751
    -0.40213
    -0.31559
    -0.33290
    -0.26366
    -0.21174
    -0.19443
    -0.19443
    -0.14251
    -0.02136
     0.08249
     0.09980
     0.20364
    -0.02136
    -0.02136
     0.01326
    -0.03867
     0.23826
     0.34210
     0.29018
     0.29018
     0.16903
     0.20364
     0.16903
     0.20364
     0.41133
     0.35941
     0.41133
     0.41133
     0.46326
     0.39403
     0.56710
     0.56710
     0.56710
     0.48056
     0.42864
     0.49787
     0.46326
     0.35941
     0.42864
     0.35941
     0.32480
     0.32480
     0.29018
     0.30749
     0.13441
     0.03057
     0.16903
     0.25556
     0.11710
     0.06518
     0.03057
     0.01326
    -0.00405
    -0.02136
    -0.10790
    -0.17713
    -0.14251
    -0.15982
    -0.19443
    -0.29828
    -0.29828
    -0.48866
    -0.52328
    -0.40213
    -0.41943
    -0.57520
    -0.62713
    -0.60982
    -0.67905
    -0.71366
    -0.73097
    -0.67905
    -0.67905
    -0.67905
    -0.66174
    -0.71366
    -0.62713
    -0.74828
    -0.81751
    -0.76559
    -0.80020
    -0.88674
    -0.74828
    -0.57520
    -0.52328
    -0.52328
    -0.71366
    -0.66174
    -0.64443
    -0.59251
    -0.48866
    -0.38482
    -0.33290
    -0.28097
    -0.31559
    -0.17713
    -0.05597
    -0.05597
    -0.03867
    -0.03867
     0.06518
    -0.00405
     0.13441
     0.18633
     0.11710
     0.15172
     0.16903
     0.20364
     0.30749
     0.29018
     0.29018
     0.32480
     0.44595
     0.42864
     0.56710
     0.56710
     0.56710
     0.74018
     0.84402
     0.80941
     0.82672
     1.05172
     1.10364
     1.24210
     1.46710
     1.57095
     1.53633
     1.38056
     1.58825
     1.62287
     1.57095
     1.43248
     1.20748
     1.22479
     1.15556
     0.98249
     0.84402
     0.61903
     0.39403
     0.15172
    -0.14251
    -0.43674
    -0.67905
    -1.26751
    -1.33674
    -1.45789
    -1.37135
    -1.21559
    -1.02520
    -0.88674
    -0.50597
    -0.43674
    -0.17713
     0.15172
     0.39403
     0.53249
     0.70556
     1.01710
     1.39787
     1.46710
     1.48441
     1.53633
     1.41518
     1.24210
     1.05172
     0.87864
     0.42864
     0.08249
    -0.02136
    -0.22905
    -0.57520
    -0.64443
    -0.76559
    -0.83482
    -0.86943
    -0.99059
    -0.99059
    -0.86943
    -0.85212
    -0.90405
    -1.12905
    -1.18097
    -1.18097
    -1.07712
    -1.26751
    -1.12905
    -1.19828
    -1.35405
    -1.40597
    -1.31943
    -1.14635
    -1.21559
    -1.16366
    -0.90405
    -0.74828
    -0.64443
    -0.48866
    -0.35020
     0.04787
     0.32480
     0.72287
     0.75749
     0.72287
     0.72287
     0.86133
     0.70556
     0.82672
     0.91326
     0.93056
     0.94787
     1.10364
     0.93056
     0.91326
     0.80941
     0.79210
     0.96518
     0.98249
     1.12095
     1.31133
     1.17287
     1.13825
     0.98249
     0.82672
     0.96518
     0.96518
     0.94787
     0.98249
     0.75749
     0.60172
     0.35941
     0.25556
     0.16903
     0.01326
    -0.14251
    -0.19443
    -0.09059
    -0.02136
     0.03057
     0.16903
     0.23826
     0.11710
    -0.03867
     0.11710
     0.13441
     0.30749
     0.25556
     0.01326
    -0.26366
    -0.22905
    -0.29828
    -0.14251
    -0.14251
    -0.24636
    -0.36751
    -0.55789
    -0.57520
    -0.59251
    -0.71366
    -0.57520
    -0.41943
    -0.50597
    -0.33290
    -0.26366
    -0.17713
    -0.12520
    -0.12520
     0.08249
     0.06518
     0.08249
    -0.02136
     0.03057
     0.06518
     0.08249
    -0.02136
     0.16903
     0.15172
     0.06518
     0.04787
     0.09980
     0.08249
     0.03057
     0.03057
     0.09980
     0.16903
     0.16903
     0.27287
     0.15172
     0.15172
     0.22095
     0.16903
     0.16903
     0.37672
     0.23826
     0.30749
     0.34210
     0.29018
     0.32480
     0.32480
     0.39403
     0.37672
     0.39403
     0.51518
     0.48056
     0.46326
     0.48056
     0.51518
     0.51518
     0.65364
     0.70556
     0.65364
     0.67095
     0.72287
     0.53249
     0.37672
     0.42864
     0.44595
     0.37672
     0.27287
     0.25556
     0.13441
     0.13441
     0.13441
    -0.10790
    -0.05597
    -0.02136
    -0.02136
    -0.07328
    -0.09059
    -0.07328
    -0.02136
     0.03057
     0.09980
     0.27287
     0.51518
     0.39403
     0.16903
    -0.02136
     0.04787
     0.11710
     0.08249
     0.08249
    -0.50597
    -1.14635
    -1.45789
    -1.31943
    -1.61366
    -1.89058
    -2.15020
    -2.37520
    -2.54827
    -2.61750
    -2.66943
    -2.65212
    -2.60020
    -2.30597
    -2.08097
    -1.57905
    -1.45789
    -1.21559
    -0.88674
    -0.52328
    -0.10790
     0.18633
     0.51518
     0.72287
     0.79210
     0.91326
     0.74018
     0.61903
     0.75749
     0.75749
     0.39403
     0.60172
     0.60172
     0.53249
     0.53249
     0.35941
     0.37672
     0.29018
     0.23826
     0.20364
     0.30749
     0.32480
     0.48056
     0.39403
     0.27287
     0.34210
     0.30749
     0.44595
     0.51518
     0.39403
     0.44595
     0.42864
     0.48056
     0.60172
     0.61903
     0.61903
     0.75749
     0.86133
     0.93056
     0.96518
     1.03441
     1.10364
     1.12095
     1.15556
     1.25941
     1.24210
     1.19018
     1.29402
     1.25941
     1.24210
     1.03441
     1.01710
     1.10364
     1.22479
     1.01710
     0.94787
     0.80941
     0.74018
     0.60172
     0.67095
     0.67095
     0.53249
     0.37672
     0.49787
     0.56710
     0.58441
     0.54979
     0.42864
     0.25556
     0.41133
     0.63633
     1.05172
     1.10364
     1.15556
     1.08633
     1.20748
     1.32864
     1.51902
     1.57095
     1.84787
     2.07287
     2.17671
     2.15941
     1.84787
     1.69210
     1.51902
     1.39787
     1.32864
     1.08633
     1.03441
     0.86133
     0.60172
     0.44595
     0.22095
    -0.07328
    -0.24636
    -0.50597
    -0.48866
    -0.59251
    -0.55789
    -0.59251
    -0.62713
    -0.43674
    -0.29828
    -0.28097
    -0.24636
    -0.22905
    -0.19443
    -0.21174
     0.01326
     0.03057
    -0.05597
     0.01326
     0.08249
    -0.00405
     0.08249
    -0.02136
    -0.05597
     0.08249
     0.09980
     0.08249
    -0.02136
    -0.02136
    -0.07328
    -0.03867
     0.08249
     0.18633
     0.09980
     0.22095
     0.16903
     0.30749
     0.34210
     0.29018
     0.35941
     0.37672
     0.48056
     0.42864
     0.35941
     0.35941
     0.37672
     0.25556
     0.32480
     0.34210
     0.16903
     0.09980
     0.04787
    -0.07328
    -0.00405
    -0.21174
    -0.26366
    -0.21174
    -0.14251
    -0.26366
    -0.29828
    -0.36751
    -0.38482
    -0.47136
    -0.43674
    -0.43674
    -0.45405
    -0.57520
    -0.55789
    -0.45405
    -0.50597
    -0.59251
    -0.60982
    -0.66174
    -0.66174
    -0.60982
    -0.55789
    -0.50597
    -0.59251
    -0.60982
    -0.60982
    -0.40213
    -0.36751
    -0.43674
    -0.50597
    -0.47136
    -0.48866
    -0.47136
    -0.41943
    -0.45405
    -0.50597
    -0.48866
    -0.47136
    -0.43674
    -0.48866
    -0.48866
    -0.67905
    -0.43674
    -0.41943
    -0.50597
    -0.40213
    -0.47136
    -0.41943
    -0.40213
    -0.35020
    -0.33290
    -0.28097
    -0.24636
    -0.22905
    -0.15982
    -0.14251
    -0.12520
    -0.22905
    -0.05597
    -0.05597
    -0.10790
    -0.10790
    -0.14251
    -0.10790
    -0.07328
    -0.12520
    -0.10790
    -0.21174
    -0.22905
    -0.22905
    -0.26366
    -0.28097
    -0.24636
    -0.36751
    -0.36751
    -0.29828
    -0.29828
    -0.45405
    -0.43674
    -0.41943
    -0.48866
    -0.52328
    -0.52328
    -0.54059
    -0.50597
    -0.50597
    -0.57520
    -0.50597
    -0.47136
    -0.59251
    -0.55789
    -0.40213
    -0.40213
    -0.48866
    -0.55789
    -0.41943
    -0.22905
    -0.17713
    -0.05597
     0.04787
     0.08249
     0.06518
     0.13441
     0.23826
     0.29018
     0.35941
     0.25556
     0.42864
     0.51518
     0.53249
     0.53249
     0.42864
     0.34210
     0.35941
     0.32480
     0.39403
     0.35941
     0.34210
     0.23826
     0.35941
     0.35941
     0.39403
     0.18633
     0.27287
     0.42864
     0.30749
     0.41133
     0.48056
     0.46326
     0.42864
     0.44595
     0.51518
     0.58441
     0.56710
     0.53249
     0.58441
     0.51518
     0.51518
     0.41133
     0.51518
     0.53249
     0.53249
     0.37672
     0.54979
     0.30749
     0.23826
     0.34210
     0.35941
     0.44595
     0.44595
     0.34210
     0.32480
     0.25556
     0.18633
     0.16903
     0.18633
     0.35941
     0.44595
     0.35941
     0.42864
     0.37672
     0.39403
     0.44595
     0.54979
     0.60172
     0.51518
     0.63633
     0.68826
     0.91326
     0.98249
     1.06902
     1.01710
     1.10364
     1.24210
     1.19018
     1.22479
     1.32864
     1.43248
     1.39787
     1.29402
     1.19018
     1.15556
     0.96518
     0.89595
     0.79210
     0.48056
     0.53249
     0.23826
     0.13441
    -0.07328
    -0.28097
    -0.36751
    -0.66174
    -0.74828
    -0.93866
    -0.93866
    -0.99059
    -0.97328
    -0.86943
    -0.93866
    -0.88674
    -0.78289
    -0.74828
    -0.74828
    -0.66174
    -0.41943
    -0.38482
    -0.15982
     0.06518
     0.03057
     0.15172
     0.13441
     0.29018
     0.44595
     0.46326
     0.72287
     0.54979
     0.75749
     0.80941
     0.86133
     0.72287
     0.82672
     0.82672
     0.77479
     0.80941
     0.87864
     0.82672
     0.91326
     0.84402
     0.72287
     0.70556
     0.77479
     0.96518
     1.17287
     1.39787
     1.53633
     1.53633
     1.36325
     1.43248
     1.24210
     1.22479
     1.44979
     1.27672
     1.12095
     0.96518
     0.86133
     0.84402
     0.79210
     0.74018
     0.29018
     0.01326
    -0.54059
    -0.90405
    -1.09443
    -0.88674
    -0.74828
    -0.64443
    -0.92136
    -1.66558
    -2.16751
    -2.44443
    -2.01174
    -1.50982
    -1.66558
    -1.92520
    -2.27135
    -2.27135
    -2.16751
    -2.11558
    -2.01174
    -1.89058
    -1.80405
    -1.75212
    -1.47520
    -1.14635
    -0.83482
    -0.60982
    -0.60982
    -0.55789
    -0.28097
    -0.03867
     0.16903
     0.18633
     0.46326
     0.68826
     0.79210
     0.87864
     0.93056
     0.84402
     0.79210
     1.03441
     0.93056
     0.87864
     0.91326
     0.77479
     0.68826
     0.63633
     0.44595
     0.27287
     0.16903
     0.03057
    -0.14251
    -0.15982
    -0.21174
    -0.28097
    -0.48866
    -0.54059
    -0.50597
    -0.62713
    -0.69636
    -0.71366
    -0.74828
    -0.66174
    -0.55789
    -0.47136
    -0.57520
    -0.47136
    -0.55789
    -0.43674
    -0.26366
    -0.15982
    -0.19443
    -0.24636
    -0.21174
    -0.21174
    -0.05597
     0.01326
     0.13441
     0.06518
     0.08249
     0.29018
     0.29018
     0.29018
     0.32480
     0.41133
     0.53249
     0.77479
     0.68826
     0.82672
     0.87864
     0.82672
     0.87864
     0.98249
     0.86133
     0.96518
     1.03441
     0.91326
     0.93056
     0.87864
     0.79210
     0.63633
     0.56710
     0.44595
     0.46326
     0.46326
     0.51518
     0.39403
     0.34210
     0.32480
     0.35941
     0.41133
     0.41133
     0.53249
     0.39403
     0.44595
     0.53249
     0.54979
     0.56710
     0.70556
     0.68826
     0.75749
     0.74018
     0.82672
     1.05172
     0.98249
     0.87864
     0.86133
     1.12095
     1.15556
     1.15556
     1.15556
     1.17287
     1.25941
     1.31133
     1.46710
     1.31133
     1.19018
     0.93056
     0.74018
     0.68826
     0.37672
    -0.29828
    -0.74828
    -1.04251
    -1.63097
    -1.85597
    -2.16751
    -2.51366
    -3.24058
    -3.70789
    -3.84635
    -3.72519
    -4.27904
    -4.27904
    -4.01942
    -3.86366
    -3.96750
    -4.22712
    -3.46558
    -2.98096
    -2.49635
    -2.18481
    -1.85597
    -1.50982
    -1.23289
    -0.99059
    -0.59251
    -0.22905
    -0.19443
    -0.07328
     0.22095
     0.35941
     0.27287
    -0.02136
    -0.00405
     0.11710
     0.04787
    -0.00405
    -0.03867
    -0.03867
    -0.02136
    -0.03867
     0.06518
     0.20364
     0.16903
     0.27287
     0.54979
     0.86133
     0.89595
     0.86133
     0.77479
     0.93056
     0.99979
     1.12095
     1.20748
     1.05172
     0.94787
     0.87864
     0.86133
     0.77479
     0.54979
     0.30749
     0.11710
     0.06518
     0.08249
     0.08249
    -0.10790
    -0.10790
    -0.07328
    -0.07328
    -0.07328
    -0.24636
    -0.17713
    -0.26366
    -0.26366
    -0.24636
    -0.09059
    -0.17713
    -0.17713
    -0.14251
    -0.14251
    -0.00405
    -0.03867
    -0.07328
    -0.07328
     0.08249
     0.09980
     0.06518
     0.09980
     0.13441
    -0.02136
     0.04787
     0.22095
     0.32480
     0.18633
     0.23826
     0.30749
     0.30749
     0.34210
     0.32480
     0.42864
     0.48056
     0.42864
     0.49787
     0.54979
     0.51518
     0.44595
     0.49787
     0.58441
     0.56710
     0.42864
     0.41133
     0.46326
     0.44595
     0.46326
     0.34210
     0.32480
     0.51518
     0.58441
     0.53249
     0.51518
     0.51518
     0.41133
     0.48056
     0.87864
     0.99979
     0.84402
     0.84402
     0.89595
     1.05172
     1.15556
     1.27672
     1.19018
     1.34595
     1.43248
     1.55364
     1.53633
     1.44979
     1.39787
     1.32864
     1.48441
     1.50171
     1.29402
     1.15556
     0.86133
     0.63633
     0.37672
     0.15172
    -0.00405
    -0.12520
    -0.26366
    -0.33290
    -0.36751
    -0.64443
    -0.76559
    -0.90405
    -0.85212
    -0.52328
    -0.40213
    -0.26366
    -0.15982
     0.03057
     0.27287
     0.51518
     0.51518
     0.53249
     0.67095
     0.79210
     0.99979
     1.03441
     1.15556
     1.06902
     0.82672
     0.94787
     0.99979
     0.93056
     0.96518
     0.89595
     0.89595
     0.99979
     0.96518
     1.01710
     0.99979
     1.03441
     0.99979
     1.01710
     1.08633
     0.99979
     0.80941
     0.91326
     0.96518
     0.87864
     0.79210
     0.70556
     0.68826
     0.54979
     0.39403
     0.39403
     0.39403
     0.32480
     0.09980
    -0.09059
    -0.12520
    -0.31559
    -0.47136
    -0.33290
    -0.17713
    -0.21174
    -0.40213
    -0.41943
    -0.38482
    -0.45405
    -0.36751
    -0.38482
    -0.43674
    -0.57520
    -0.38482
    -0.15982
    -0.02136
    -0.19443
    -0.17713
    -0.40213
    -0.26366
    -0.36751
    -0.38482
    -0.40213
    -0.33290
    -0.41943
    -0.38482
    -0.19443
    -0.31559
    -0.35020
    -0.35020
    -0.22905
    -0.14251
    -0.09059
    -0.10790
    -0.09059
     0.09980
     0.16903
     0.15172
     0.25556
     0.15172
     0.13441
     0.22095
     0.18633
     0.23826
     0.25556
     0.16903
     0.16903
     0.18633
     0.16903
     0.15172
     0.04787
     0.04787
     0.15172
     0.15172
     0.20364
     0.04787
     0.09980
     0.04787
     0.08249
     0.09980
     0.16903
     0.09980
     0.13441
     0.23826
     0.16903
     0.23826
     0.15172
     0.16903
     0.32480
     0.20364
     0.23826
     0.27287
     0.29018
     0.34210
     0.29018
     0.23826
     0.37672
     0.39403
     0.35941
     0.27287
     0.25556
     0.29018
     0.25556
     0.27287
     0.32480
     0.37672
     0.29018
     0.25556
     0.34210
     0.32480
     0.20364
     0.25556
     0.34210
     0.32480
     0.30749
     0.35941
     0.35941
     0.39403
     0.32480
     0.30749
     0.41133
     0.46326
     0.44595
     0.46326
     0.41133
     0.41133
     0.35941
     0.42864
     0.44595
     0.42864
     0.46326
     0.56710
     0.51518
     0.58441
     0.46326
     0.49787
     0.49787
     0.48056
     0.51518
     0.49787
     0.48056
     0.51518
     0.49787
     0.51518
     0.54979
     0.53249
     0.53249
     0.51518
     0.51518
     0.51518
     0.42864
     0.34210
     0.34210
     0.32480
     0.32480
     0.29018
     0.39403
     0.20364
     0.13441
     0.18633
     0.11710
     0.15172
     0.27287
     0.32480
     0.37672
     0.32480
     0.27287
     0.44595
     0.32480
     0.58441
     0.60172
     0.63633
     0.58441
     0.60172
     0.54979
     0.60172
     0.58441
     0.61903
     0.80941
     0.84402
     0.74018
     0.61903
     0.56710
     0.60172
     0.42864
     0.56710
     0.68826
     0.54979
     0.46326
     0.51518
     0.39403
     0.48056
     0.35941
     0.32480
     0.34210
     0.30749
     0.22095
     0.13441
     0.27287
     0.27287
     0.13441
     0.20364
     0.39403
     0.44595
     0.41133
     0.46326
     0.53249
     0.49787
     0.58441
     0.51518
     0.77479
     0.79210
     0.79210
     0.86133
     0.91326
     0.84402
     0.86133
     0.70556
     0.77479
     0.61903
     0.61903
     0.49787
     0.39403
     0.27287
     0.20364
     0.04787
    -0.07328
    -0.10790
    -0.28097
    -0.55789
    -0.64443
    -0.76559
    -0.64443
    -0.71366
    -0.47136
    -0.55789
    -0.55789
    -0.60982
    -0.71366
    -0.60982
    -0.50597
    -0.36751
    -0.35020
    -0.14251
    -0.19443
    -0.07328
    -0.03867
    -0.03867
     0.06518
     0.06518
     0.15172
     0.18633
     0.15172
     0.09980
     0.27287
     0.30749
     0.37672
     0.29018
     0.16903
     0.25556
     0.37672
     0.42864
     0.32480
     0.25556
     0.23826
     0.15172
     0.13441
     0.13441
    -0.05597
    -0.02136
    -0.10790
    -0.09059
    -0.10790
    -0.26366
    -0.38482
    -0.33290
    -0.40213
    -0.43674
    -0.50597
    -0.50597
    -0.47136
    -0.47136
    -0.59251
    -0.36751
    -0.33290
    -0.31559
    -0.35020
    -0.28097
    -0.15982
    -0.17713
    -0.12520
    -0.03867
     0.08249
     0.20364
     0.25556
     0.32480
     0.49787
     0.51518
     0.49787
     0.51518
     0.56710
     0.42864
     0.41133
     0.44595
     0.35941
     0.23826
     0.09980
     0.08249
     0.03057
     0.01326
    -0.15982
    -0.29828
    -0.36751
    -0.38482
    -0.50597
    -0.40213
    -0.38482
    -0.57520
    -0.47136
    -0.35020
    -0.28097
    -0.35020
    -0.33290
    -0.35020
    -0.31559
    -0.26366
    -0.22905
    -0.19443
    -0.35020
    -0.40213
    -0.38482
    -0.33290
    -0.29828
    -0.26366
    -0.28097
    -0.29828
    -0.40213
    -0.35020
    -0.28097
    -0.29828
    -0.28097
    -0.21174
    -0.05597
    -0.12520
    -0.02136
    -0.15982
    -0.07328
    -0.10790
     0.11710
     0.04787
     0.09980
     0.04787
     0.01326
     0.13441
     0.18633
     0.23826
     0.20364
     0.22095
     0.25556
     0.35941
     0.35941
     0.51518
     0.49787
     0.53249
     0.80941
     1.05172
     1.19018
     1.27672
     1.51902
     1.70941
     1.86518
     1.91710
     1.86518
     1.64018
     1.20748
     0.98249
     0.93056
     0.99979
     1.01710
     0.99979
     0.79210
     0.65364
     0.65364
     0.30749
     0.15172
     0.22095
     0.08249
    -0.22905
    -0.35020
    -0.48866
    -0.55789
    -0.29828
    -0.10790
    -0.10790
    -0.31559
    -0.50597
    -0.88674
    -0.93866
    -1.02520
    -1.11174
    -1.12905
    -1.21559
    -1.16366
    -1.14635
    -1.14635
    -0.97328
    -0.81751
    -0.59251
    -0.43674
    -0.50597
    -0.55789
    -0.43674
    -0.36751
    -0.29828
    -0.29828
    -0.43674
    -0.40213
    -0.36751
    -0.21174
    -0.31559
    -0.33290
    -0.43674
    -0.45405
    -0.43674
    -0.33290
    -0.36751
    -0.41943
    -0.41943
    -0.48866
    -0.35020
    -0.21174
    -0.21174
    -0.17713
    -0.22905
    -0.14251
    -0.14251
     0.01326
    -0.05597
     0.08249
     0.08249
     0.13441
     0.15172
     0.18633
     0.32480
     0.23826
     0.16903
     0.34210
     0.44595
     0.27287
     0.20364
     0.25556
     0.16903
     0.04787
     0.09980
     0.08249
     0.11710
     0.03057
    -0.07328
    -0.03867
     0.04787
    -0.05597
    -0.10790
     0.06518
     0.09980
    -0.02136
     0.06518
     0.13441
     0.23826
     0.27287
     0.25556
     0.32480
     0.37672
     0.41133
     0.34210
     0.42864
     0.30749
     0.32480
     0.27287
     0.39403
     0.42864
     0.25556
     0.32480
     0.32480
     0.32480
     0.32480
     0.23826
     0.30749
     0.27287
     0.29018
     0.29018
     0.32480
     0.25556
     0.22095
     0.16903
     0.30749
     0.39403
     0.35941
     0.25556
     0.25556
     0.25556
     0.29018
     0.25556
     0.29018
     0.25556
     0.27287
     0.32480
     0.30749
     0.29018
     0.29018
     0.16903
     0.18633
     0.25556
     0.34210
     0.25556
     0.27287
     0.22095
     0.16903
     0.22095
     0.23826
     0.30749
     0.29018
     0.18633
     0.23826
     0.20364
     0.23826
     0.23826
     0.16903
     0.23826
     0.29018
     0.37672
     0.29018
     0.20364
     0.30749
     0.20364
     0.29018
     0.32480
     0.32480
     0.34210
     0.30749
     0.27287
     0.32480
     0.25556
     0.23826
     0.27287
     0.30749
     0.20364
     0.22095
     0.06518
     0.06518
     0.01326
    -0.22905
    -0.19443
    -0.02136
    -0.07328
    -0.15982
    -0.12520
    -0.14251
    -0.17713
    -0.21174
    -0.24636
    -0.10790
    -0.05597
    -0.03867
     0.11710
     0.16903
     0.35941
     0.41133
     0.41133
     0.60172
     0.60172
     0.68826
     0.74018
     0.84402
     0.96518
     1.01710
     0.93056
     1.25941
     1.32864
     1.12095
     1.20748
     1.13825
     1.10364
     1.05172
     0.93056
     0.99979
     0.82672
     0.72287
     0.61903
     0.65364
     0.53249
     0.35941
     0.11710
     0.22095
     0.11710
     0.08249
     0.06518
     0.13441
    -0.05597
    -0.02136
     0.04787
     0.01326
     0.13441
     0.18633
     0.22095
     0.16903
     0.39403
     0.34210
     0.20364
     0.27287
     0.35941
     0.35941
     0.46326
     0.41133
     0.39403
     0.20364
     0.09980
     0.06518
     0.11710
     0.03057
    -0.07328
    -0.17713
    -0.36751
    -0.35020
    -0.54059
    -0.62713
    -0.55789
    -0.62713
    -0.74828
    -0.80020
    -0.80020
    -0.83482
    -0.78289
    -0.86943
    -0.74828
    -0.67905
    -0.59251
    -0.60982
    -0.59251
    -0.45405
    -0.41943
    -0.45405
    -0.31559
    -0.26366
    -0.28097
    -0.22905
    -0.29828
    -0.09059
    -0.17713
    -0.17713
    -0.12520
    -0.14251
    -0.09059
    -0.14251
    -0.07328
    -0.14251
    -0.05597
    -0.19443
    -0.09059
     0.08249
     0.04787
     0.03057
     0.08249
     0.09980
     0.06518
     0.06518
     0.18633
     0.27287
     0.27287
     0.16903
     0.13441
     0.13441
     0.06518
     0.09980
     0.08249
     0.13441
     0.06518
     0.03057
     0.08249
    -0.03867
    -0.07328
    -0.24636
    -0.15982
    -0.07328
    -0.21174
    -0.21174
    -0.35020
    -0.45405
    -0.41943
    -0.50597
    -0.71366
    -0.69636
    -0.90405
    -1.02520
    -1.11174
    -1.19828
    -1.42328
    -1.68289
    -1.83866
    -1.99443
    -2.16751
    -2.23674
    -2.46174
    -2.72135
    -2.85981
    -2.84250
    -3.01558
    -3.18866
    -3.29250
    -3.48289
    -3.55212
    -3.55212
    -3.58673
    -3.69058
    -3.69058
    -3.69058
    -3.65596
    -3.51750
    -3.43096
    -3.43096
    -3.48289
    -3.36173
    -3.29250
    -3.20596
    -2.99827
    -2.91173
    -2.80789
    -2.58289
    -2.44443
    -2.21943
    -2.21943
    -2.09828
    -1.89058
    -1.66558
    -1.47520
    -1.40597
    -1.14635
    -1.12905
    -1.18097
    -1.12905
    -0.95597
    -0.85212
    -0.86943
    -1.00789
    -1.04251
    -1.11174
    -1.31943
    -1.28482
    -1.26751
    -1.35405
    -1.45789
    -1.68289
    -1.70020
    -1.83866
    -1.92520
    -2.06366
    -1.99443
    -1.87328
    -1.89058
    -1.75212
    -1.63097
    -1.68289
    -1.71751
    -1.49251
    -1.37135
    -1.07712
    -0.88674
    -0.81751
    -0.71366
    -0.62713
    -0.31559
    -0.24636
     0.01326
     0.15172
     0.08249
     0.25556
     0.46326
     0.48056
     0.41133
     0.27287
     0.11710
     0.06518
     0.01326
    -0.07328
    -0.26366
    -0.47136
    -0.52328
    -0.67905
    -0.62713
    -0.90405
    -1.21559
    -1.40597
    -1.61366
    -1.61366
    -1.44058
    -1.70020
    -1.61366
    -1.50982
    -1.68289
    -1.90789
    -2.20212
    -2.40981
    -2.44443
    -2.66943
    -2.56558
    -2.42712
    -2.40981
    -2.15020
    -2.58289
    -2.66943
    -2.32327
    -2.23674
    -2.16751
    -1.99443
    -1.80405
    -1.47520
    -1.28482
    -0.86943
    -0.57520
    -0.17713
    -0.17713
     0.20364
     0.20364
     0.25556
     0.13441
     0.03057
     0.22095
     0.23826
     0.08249
     0.01326
    -0.02136
    -0.02136
    -0.31559
    -0.55789
    -0.62713
    -0.76559
    -1.11174
    -1.12905
    -1.19828
    -1.28482
    -1.45789
    -1.21559
    -1.30212
    -1.38866
    -1.47520
    -1.50982
    -1.38866
    -1.47520
    -1.56174
    -1.57905
    -1.66558
    -1.57905
    -1.50982
    -1.50982
    -1.33674
    -1.47520
    -1.44058
    -1.38866
    -1.31943
    -1.28482
    -1.26751
    -1.19828
    -1.16366
    -1.05982
    -0.97328
    -0.73097
    -0.80020
    -0.83482
    -0.73097
    -0.60982
    -0.33290
    -0.33290
    -0.43674
    -0.48866
    -0.43674
    -0.35020
    -0.36751
    -0.41943
    -0.45405
    -0.40213
    -0.33290
    -0.36751
    -0.22905
    -0.29828
    -0.28097
    -0.36751
    -0.15982
    -0.21174
    -0.10790
    -0.10790
    -0.10790
    -0.12520
    -0.14251
    -0.00405
    -0.07328
    -0.03867
    -0.05597
    -0.10790
    -0.10790
    -0.17713
    -0.09059
    -0.19443
    -0.14251
    -0.07328
    -0.07328
    -0.09059
    -0.05597
    -0.00405
    -0.07328
    -0.00405
     0.04787
     0.11710
     0.20364
     0.23826
     0.29018
     0.29018
     0.44595
     0.27287
     0.39403
     0.54979
     0.51518
     0.44595
     0.39403
     0.53249
     0.48056
     0.58441
     0.49787
     0.54979
     0.63633
     0.61903
     0.61903
     0.53249
     0.49787
     0.46326
     0.34210
     0.58441
     0.61903
     0.48056
     0.42864
     0.41133
     0.60172
     0.51518
     0.39403
     0.37672
     0.42864
     0.44595
     0.42864
     0.42864
     0.42864
     0.42864
     0.37672
     0.56710
     0.67095
     0.63633
     0.65364
     0.67095
     0.84402
     0.91326
     1.03441
     1.22479
     1.19018
     1.57095
     1.64018
     1.88248
     1.96902
     1.96902
     2.00364
     2.15941
     2.24594
     2.28056
     2.24594
     2.19402
     2.12479
     2.12479
     2.24594
     2.12479
     2.10748
     1.86518
     1.48441
     1.22479
     1.12095
     0.93056
     0.58441
     0.30749
     0.22095
    -0.09059
    -0.26366
    -0.09059
    -0.43674
    -0.74828
    -1.00789
    -1.05982
    -1.12905
    -1.26751
    -1.42328
    -1.31943
    -1.23289
    -1.07712
    -1.07712
    -1.00789
    -0.93866
    -0.90405
    -0.81751
    -0.74828
    -0.66174
    -0.59251
    -0.50597
    -0.47136
    -0.48866
    -0.31559
    -0.17713
    -0.09059
    -0.12520
    -0.21174
    -0.19443
    -0.35020
    -0.14251
     0.08249
    -0.00405
    -0.15982
    -0.17713
    -0.21174
    -0.17713
    -0.26366
    -0.28097
    -0.40213
    -0.48866
    -0.52328
    -0.59251
    -0.45405
    -0.40213
    -0.62713
    -0.66174
    -0.43674
    -0.47136
    -0.52328
    -0.43674
    -0.33290
    -0.29828
    -0.24636
    -0.17713
    -0.03867
    -0.05597
    -0.02136
     0.09980
     0.04787
    -0.00405
    -0.19443
    -0.36751
    -0.21174
    -0.40213
    -0.48866
    -0.57520
    -0.85212
    -1.00789
    -1.09443
    -1.25020
    -1.37135
    -1.49251
    -1.57905
    -1.78674
    -1.82135
    -1.89058
    -1.85597
    -2.04635
    -1.82135
    -1.78674
    -1.80405
    -1.59635
    -1.45789
    -1.25020
    -1.18097
    -1.04251
    -0.92136
    -0.73097
    -0.55789
    -0.48866
    -0.24636
    -0.15982
    -0.00405
    -0.00405
     0.08249
     0.18633
     0.16903
     0.09980
     0.06518
     0.08249
    -0.07328
    -0.10790
    -0.26366
    -0.24636
    -0.14251
    -0.15982
    -0.22905
    -0.36751
    -0.35020
    -0.43674
    -0.52328
    -0.33290
    -0.36751
    -0.29828
    -0.31559
    -0.26366
    -0.14251
    -0.15982
    -0.07328
     0.01326
     0.01326
    -0.00405
    -0.00405
     0.04787
     0.03057
     0.03057
    -0.02136
     0.18633
     0.23826
     0.32480
     0.29018
     0.08249
     0.06518
     0.09980
     0.08249
     0.20364
     0.18633
     0.22095
     0.16903
     0.16903
     0.20364
     0.27287
     0.09980
     0.11710
     0.20364
     0.13441
     0.15172
     0.16903
     0.16903
     0.11710
     0.09980
     0.18633
     0.22095
     0.29018
     0.16903
     0.09980
     0.16903
     0.13441
     0.11710
     0.16903
     0.23826
     0.22095
     0.16903
     0.30749
     0.35941
     0.32480
     0.23826
     0.32480
     0.32480
     0.41133
     0.41133
     0.41133
     0.49787
     0.48056
     0.54979
     0.56710
     0.63633
     0.61903
     0.56710
     0.63633
     0.54979
     0.53249
     0.51518
     0.49787
     0.46326
     0.49787
     0.46326
     0.51518
     0.39403
     0.35941
     0.29018
     0.23826
     0.27287
     0.37672
     0.23826
     0.27287
     0.16903
     0.22095
     0.25556
     0.29018
     0.35941
     0.32480
     0.37672
     0.41133
     0.42864
     0.39403
     0.54979
     0.44595
     0.60172
     0.74018
     0.84402
     0.79210
     0.80941
     0.86133
     0.89595
     0.77479
     1.05172
     0.98249
     1.13825
     1.05172
     1.03441
     1.17287
     1.10364
     1.06902
     1.13825
     1.17287
     1.05172
     1.03441
     1.03441
     1.12095
     0.99979
     0.98249
     0.91326
     0.93056
     0.91326
     0.87864
     0.68826
     0.42864
     0.56710
     0.46326
     0.42864
     0.46326
     0.37672
     0.22095
     0.27287
     0.35941
     0.32480
     0.16903
     0.13441
     0.13441
     0.16903
     0.20364
     0.23826
     0.18633
     0.11710
     0.13441
     0.08249
     0.30749
     0.23826
     0.11710
     0.09980
    -0.00405
     0.08249
     0.04787
    -0.05597
    -0.07328
    -0.00405
     0.01326
     0.04787
    -0.03867
    -0.07328
    -0.14251
    -0.14251
    -0.10790
    -0.09059
    -0.14251
    -0.14251
    -0.14251
    -0.10790
     0.01326
    -0.00405
     0.06518
     0.13441
     0.15172
     0.23826
     0.25556
     0.37672
     0.48056
     0.54979
     0.68826
     0.86133
     0.96518
     0.98249
     1.01710
     1.03441
     1.13825
     0.94787
     0.96518
     1.01710
     1.03441
     0.96518
     0.86133
     0.65364
     0.41133
     0.34210
     0.13441
     0.15172
    -0.05597
    -0.31559
    -0.33290
    -0.35020
    -0.41943
    -0.67905
    -0.76559
    -0.66174
    -0.35020
    -0.33290
    -0.33290
    -0.28097
    -0.28097
    -0.10790
    -0.24636
    -0.10790
     0.15172
     0.30749
     0.32480
     0.29018
     0.35941
     0.06518
    -0.00405
     0.15172
     0.48056
     0.13441
    -0.05597
    -0.10790
    -0.40213
    -0.54059
    -0.45405
    -0.19443
    -0.36751
    -0.73097
    -0.66174
    -0.48866
    -0.38482
    -0.38482
    -0.40213
    -0.36751
    -0.33290
    -0.09059
     0.11710
     0.29018
     0.53249
     0.77479
     0.99979
     1.17287
     1.64018
     1.77864
     1.77864
     1.88248
     2.38440
     2.73056
     3.09402
     3.12863
     3.11133
     2.76517
     2.43633
     2.85171
     2.99017
     3.04210
     2.26325
     1.22479
     0.70556
     0.49787
     0.22095
     0.01326
    -0.43674
    -1.21559
    -1.82135
    -2.13289
    -2.35789
    -2.60020
    -2.87712
    -2.68674
    -2.75597
    -2.44443
    -1.87328
    -1.44058
    -1.26751
    -1.16366
    -0.83482
    -0.67905
    -0.10790
     0.22095
     0.74018
     0.93056
     1.25941
     1.20748
     1.34595
     1.50171
     1.50171
     1.39787
     1.24210
     1.08633
     1.01710
     1.19018
     1.05172
     0.94787
     0.84402
     0.74018
     0.70556
     0.65364
     0.56710
     0.37672
     0.32480
     0.37672
     0.41133
     0.27287
     0.20364
     0.09980
     0.08249
     0.29018
     0.29018
     0.20364
     0.34210
     0.27287
     0.41133
     0.51518
     0.51518
     0.56710
     0.58441
     0.60172
     0.79210
     0.89595
     0.80941
     0.70556
     0.61903
     0.77479
     0.80941
     0.65364
     0.65364
     0.48056
     0.51518
     0.42864
     0.37672
     0.25556
     0.22095
     0.23826
     0.16903
     0.20364
     0.03057
     0.03057
    -0.07328
    -0.00405
     0.13441
     0.08249
     0.13441
     0.16903
     0.11710
     0.16903
     0.16903
     0.18633
     0.23826
     0.23826
     0.35941
     0.32480
     0.37672
     0.41133
     0.37672
     0.34210
     0.46326
     0.46326
     0.35941
     0.35941
     0.41133
     0.53249
     0.53249
     0.53249
     0.53249
     0.58441
     0.60172
     0.63633
     0.58441
     0.53249
     0.58441
     0.41133
     0.65364
     0.60172
     0.60172
     0.53249
     0.51518
     0.61903
     0.56710
     0.46326
     0.49787
     0.42864
     0.49787
     0.42864
     0.41133
     0.46326
     0.39403
     0.25556
     0.30749
     0.51518
     0.42864
     0.30749
     0.32480
     0.29018
     0.27287
     0.27287
     0.35941
     0.27287
     0.25556
     0.27287
     0.35941
     0.37672
     0.35941
     0.29018
     0.22095
     0.41133
     0.35941
     0.42864
     0.35941
     0.42864
     0.46326
     0.44595
     0.54979
     0.60172
     0.56710
     0.58441
     0.61903
     0.70556
     0.77479
     0.77479
     0.70556
     0.80941
     0.94787
     0.91326
     0.91326
     0.96518
     0.91326
     0.94787
     0.96518
     0.98249
     0.82672
     0.77479
     0.67095
     0.27287
     0.13441
    -0.09059
    -0.33290
    -0.22905
    -0.43674
    -0.92136
    -1.09443
    -1.37135
    -1.21559
    -1.38866
    -1.23289
    -1.09443
    -1.02520
    -0.66174
    -0.62713
    -0.57520
    -0.57520
    -0.29828
    -0.35020
    -0.19443
    -0.17713
    -0.73097
    -1.23289
    -1.21559
    -0.73097
    -0.93866
    -1.61366
    -2.18481
    -2.39251
    -2.09828
    -2.32327
    -2.30597
    -2.39251
    -2.47904
    -2.34058
    -2.13289
    -1.63097
    -1.33674
    -1.07712
    -0.83482
    -0.50597
    -0.22905
     0.04787
     0.15172
     0.41133
     0.49787
     0.61903
     0.67095
     0.70556
     0.82672
     0.86133
     0.82672
     0.84402
     1.01710
     1.03441
     0.93056
     0.98249
     0.89595
     0.94787
     0.94787
     1.12095
     0.98249
     1.06902
     0.94787
     0.96518
     0.99979
     0.86133
     0.84402
     0.87864
     0.99979
     0.94787
     0.99979
     0.99979
     1.01710
     0.93056
     0.99979
     0.99979
     1.03441
     0.96518
     0.99979
     1.03441
     1.05172
     1.12095
     1.03441
     1.13825
     1.22479
     1.17287
     1.13825
     1.17287
     1.20748
     1.20748
     1.17287
     1.25941
     1.27672
     1.39787
     1.39787
     1.46710
     1.43248
     1.46710
     1.39787
     1.39787
     1.62287
     1.64018
     1.57095
     1.57095
     1.64018
     1.69210
     1.67479
     1.60556
     1.65748
     1.60556
     1.64018
     1.55364
     1.50171
     1.51902
     1.51902
     1.46710
     1.41518
     1.53633
     1.38056
     1.38056
     1.20748
     1.12095
     0.94787
     0.86133
     0.87864
     0.80941
     0.54979
     0.44595
     0.35941
     0.27287
     0.13441
    -0.05597
    -0.14251
    -0.21174
    -0.26366
    -0.31559
    -0.35020
    -0.33290
    -0.40213
    -0.47136
    -0.36751
    -0.24636
    -0.22905
    -0.15982
    -0.14251
    -0.15982
    -0.10790
    -0.09059
     0.04787
     0.03057
     0.09980
     0.11710
     0.18633
     0.25556
     0.25556
     0.23826
     0.15172
     0.25556
     0.25556
     0.37672
     0.23826
     0.39403
     0.37672
     0.30749
     0.37672
     0.49787
     0.42864
     0.37672
     0.42864
     0.35941
     0.39403
     0.32480
     0.39403
     0.32480
     0.39403
     0.29018
     0.39403
     0.41133
     0.35941
     0.37672
     0.20364
     0.32480
     0.41133
     0.35941
     0.37672
     0.37672
     0.49787
     0.49787
     0.53249
     0.51518
     0.65364
     0.63633
     0.63633
     0.68826
     0.67095
     0.77479
     0.74018
     0.84402
     0.96518
     0.93056
     0.98249
     0.99979
     1.08633
     1.05172
     0.96518
     0.98249
     1.15556
     1.20748
     1.36325
     1.27672
     1.22479
     1.12095
     1.12095
     1.19018
     1.39787
     1.32864
     1.08633
     0.99979
     0.99979
     1.03441
     0.93056
     0.74018
     0.82672
     0.77479
     0.13441
    -0.17713
    -0.54059
    -0.60982
    -0.66174
    -0.86943
    -1.49251
    -2.77327
    -2.96366
    -2.80789
    -2.28866
    -2.44443
    -3.34443
    -3.30981
    -3.43096
    -3.89827
    -3.98481
    -4.05404
    -3.98481
    -3.53481
    -3.05020
    -2.84250
    -2.44443
    -2.09828
    -1.92520
    -1.89058
    -1.61366
    -1.35405
    -1.04251
    -0.66174
    -0.43674
     0.03057
     0.30749
     0.51518
     0.70556
     0.74018
     0.93056
     0.84402
     0.99979
     1.20748
     1.05172
     1.01710
     0.94787
     0.93056
     0.77479
     0.77479
     0.72287
     0.67095
     0.58441
     0.46326
     0.30749
     0.27287
     0.16903
     0.06518
    -0.00405
     0.06518
    -0.02136
    -0.07328
    -0.12520
    -0.07328
    -0.12520
    -0.19443
    -0.19443
    -0.28097
    -0.10790
    -0.17713
    -0.02136
    -0.17713
    -0.07328
    -0.15982
    -0.03867
     0.01326
     0.15172
    -0.02136
    -0.03867
     0.06518
     0.15172
     0.15172
     0.09980
     0.13441
     0.22095
     0.35941
     0.29018
     0.30749
     0.18633
     0.27287
     0.22095
     0.29018
     0.41133
     0.44595
     0.30749
     0.34210
     0.32480
     0.49787
     0.35941
     0.37672
     0.37672
     0.44595
     0.49787
     0.49787
     0.53249
     0.56710
     0.44595
     0.49787
     0.68826
     0.63633
     0.58441
     0.58441
     0.58441
     0.53249
     0.53249
     0.53249
     0.49787
     0.54979
     0.58441
     0.56710
     0.60172
     0.49787
     0.37672
     0.34210
     0.39403
     0.42864
     0.48056
     0.37672
     0.37672
     0.39403
     0.39403
     0.46326
     0.30749
     0.35941
     0.41133
     0.34210
     0.34210
     0.46326
     0.41133
     0.23826
     0.35941
     0.44595
     0.27287
     0.29018
     0.18633
     0.32480
     0.35941
     0.53249
     0.46326
     0.68826
     0.80941
     0.72287
     0.91326
     1.19018
     1.27672
     1.41518
     1.69210
     2.09017
     2.45364
     2.71325
     2.97286
     3.07671
     3.21517
     3.44017
     3.59594
     3.76902
     3.94209
     4.01132
     3.76902
     3.87286
     3.95940
     3.57863
     3.11133
     2.64402
     2.54017
     2.31517
     2.00364
     1.65748
     1.32864
     0.91326
     0.32480
    -0.17713
    -0.86943
    -1.40597
    -1.38866
    -1.57905
    -1.90789
    -2.06366
    -2.35789
    -2.35789
    -2.46174
    -2.49635
    -2.49635
    -2.23674
    -2.09828
    -1.89058
    -1.70020
    -1.56174
    -1.30212
    -1.05982
    -0.74828
    -0.55789
    -0.28097
    -0.22905
    -0.21174
    -0.22905
     0.04787
     0.06518
    -0.00405
    -0.00405
     0.04787
    -0.05597
    -0.09059
    -0.17713
    -0.10790
    -0.09059
    -0.15982
    -0.21174
    -0.12520
    -0.07328
    -0.07328
    -0.14251
     0.01326
    -0.02136
    -0.03867
     0.04787
    -0.05597
     0.03057
     0.37672
     0.44595
     0.42864
     0.32480
    -0.14251
    -0.00405
    -0.10790
    -0.09059
     0.09980
     0.13441
     0.11710
    -0.47136
    -1.12905
    -1.26751
    -1.25020
    -1.28482
    -1.30212
    -1.38866
    -1.49251
    -1.78674
    -1.78674
    -1.78674
    -1.83866
    -1.76943
    -1.76943
    -1.73481
    -1.54443
    -1.37135
    -1.23289
    -1.14635
    -1.12905
    -0.92136
    -0.90405
    -0.80020
    -0.66174
    -0.71366
    -0.78289
    -0.57520
    -0.55789
    -0.45405
    -0.36751
    -0.59251
    -0.43674
    -0.28097
    -0.19443
    -0.29828
    -0.26366
    -0.17713
    -0.14251
    -0.15982
    -0.14251
    -0.00405
     0.01326
     0.06518
     0.04787
     0.08249
     0.20364
     0.16903
     0.11710
     0.32480
     0.32480
     0.32480
     0.32480
     0.29018
     0.39403
     0.37672
     0.35941
     0.53249
     0.48056
     0.42864
     0.46326
     0.44595
     0.51518
     0.42864
     0.32480
     0.51518
     0.53249
     0.49787
     0.48056
     0.48056
     0.58441
     0.56710
     0.44595
     0.46326
     0.51518
     0.60172
     0.53249
     0.53249
     0.51518
     0.54979
     0.54979
     0.51518
     0.63633
     0.60172
     0.61903
     0.53249
     0.58441
     0.56710
     0.53249
     0.58441
     0.60172
     0.63633
     0.65364
     0.65364
     0.68826
     0.77479
     0.60172
     0.68826
     0.82672
     0.74018
     0.74018
     0.74018
     0.79210
     0.77479
     0.70556
     0.77479
     0.74018
     0.72287
     0.70556
     0.63633
     0.63633
     0.65364
     0.49787
     0.46326
     0.56710
     0.46326
     0.44595
     0.53249
     0.49787
     0.34210
     0.27287
     0.20364
     0.30749
     0.34210
     0.39403
     0.30749
     0.30749
     0.29018
     0.42864
     0.29018
     0.41133
     0.53249
     0.44595
     0.51518
     0.53249
     0.53249
     0.58441
     0.72287
     0.84402
     1.13825
     1.20748
     1.29402
     1.39787
     1.57095
     1.84787
     1.81325
     1.98633
     2.47094
     2.83440
     2.95556
     2.92094
     3.11133
     3.45748
     3.50940
     3.57863
     3.57863
     3.42286
     3.73440
     3.52671
     3.26709
     2.83440
     2.14210
     1.70941
     1.60556
     1.24210
     0.53249
     0.25556
    -0.17713
    -0.80020
    -1.38866
    -1.95981
    -2.73866
    -3.20596
    -3.72519
    -3.58673
    -3.03289
    -3.11943
    -3.17135
    -3.11943
    -2.98096
    -2.65212
    -2.47904
    -2.21943
    -1.94251
    -2.08097
    -2.08097
    -2.04635
    -1.26751
    -0.93866
    -0.59251
    -0.45405
    -0.66174
    -0.81751
    -0.93866
    -1.05982
    -0.97328
    -0.78289
    -0.83482
    -0.57520
    -0.29828
    -0.02136
     0.11710
     0.16903
    -0.03867
    -0.05597
     0.11710
     0.09980
     0.13441
     0.22095
     0.23826
     0.13441
    -0.00405
    -0.05597
    -0.31559
    -0.52328
    -0.62713
    -0.59251
    -0.74828
    -0.76559
    -0.85212
    -0.81751
    -0.69636
    -0.66174
    -0.74828
    -0.80020
    -0.64443
    -0.62713
    -0.50597
    -0.40213
    -0.36751
    -0.50597
    -0.33290
    -0.17713
    -0.19443
    -0.22905
    -0.24636
    -0.24636
    -0.15982
    -0.09059
    -0.14251
    -0.12520
    -0.15982
    -0.10790
    -0.14251
    -0.00405
    -0.02136
    -0.07328
    -0.00405
    -0.02136
     0.15172
     0.09980
     0.09980
     0.13441
     0.23826
     0.30749
     0.35941
     0.30749
     0.27287
     0.39403
     0.27287
     0.35941
     0.46326
     0.35941
     0.37672
     0.39403
     0.42864
     0.48056
     0.42864
     0.49787
     0.37672
     0.46326
     0.51518
     0.42864
     0.39403
     0.37672
     0.37672
     0.42864
     0.46326
     0.42864
     0.46326
     0.32480
     0.37672
     0.39403
     0.42864
     0.16903
     0.42864
     0.39403
     0.42864
     0.37672
     0.39403
     0.32480
     0.34210
     0.29018
     0.42864
     0.42864
     0.35941
     0.34210
     0.46326
     0.46326
     0.42864
     0.35941
     0.39403
     0.41133
     0.60172
     0.54979
     0.51518
     0.46326
     0.44595
     0.42864
     0.53249
     0.65364
     0.42864
     0.53249
     0.60172
     0.60172
     0.53249
     0.56710
     0.49787
     0.60172
     0.56710
     0.54979
     0.53249
     0.61903
     0.49787
     0.41133
     0.58441
     0.60172
     0.61903
     0.49787
     0.58441
     0.58441
     0.60172
     0.60172
     0.51518
     0.65364
     0.70556
     0.68826
     0.86133
     0.79210
     0.72287
     0.61903
     0.61903
     0.86133
     0.72287
     0.67095
     0.77479
     0.86133
     0.79210
     0.77479
     0.89595
     0.91326
     0.89595
     0.93056
     0.98249
     1.19018
     1.27672
     1.43248
     1.60556
     1.95171
     2.24594
     2.29787
     2.36710
     2.55748
     2.85171
     2.74787
     2.67863
     2.81710
     2.92094
     2.92094
     3.00748
     2.86902
     2.71325
     2.52287
     2.36710
     2.22864
     2.14210
     1.60556
     1.50171
     1.72671
     1.69210
     1.86518
     1.89979
     1.96902
     2.03825
     2.21133
     2.22864
     1.91710
     2.10748
     2.21133
     2.36710
     2.62671
     2.83440
     2.62671
     2.21133
     1.91710
     1.48441
     0.80941
    -0.05597
    -0.92136
    -1.61366
    -2.13289
    -2.47904
    -2.75597
    -2.99827
    -3.46558
    -4.07135
    -4.53865
    -4.38288
    -4.74635
    -4.91942
    -4.67711
    -4.46942
    -4.15788
    -3.70789
    -3.30981
    -2.92904
    -2.54827
    -2.30597
    -2.04635
    -1.89058
    -1.70020
    -1.66558
    -1.50982
    -1.31943
    -1.21559
    -1.11174
    -1.02520
    -1.02520
    -0.97328
    -0.80020
    -0.81751
    -0.76559
    -0.69636
    -0.62713
    -0.59251
    -0.50597
    -0.57520
    -0.50597
    -0.54059
    -0.47136
    -0.29828
    -0.33290
    -0.33290
    -0.28097
    -0.29828
    -0.26366
    -0.21174
    -0.14251
    -0.21174
    -0.15982
    -0.07328
    -0.09059
    -0.05597
    -0.03867
    -0.05597
    -0.02136
     0.15172
     0.09980
     0.09980
     0.09980
     0.11710
     0.13441
     0.16903
     0.18633
     0.22095
     0.25556
     0.29018
     0.29018
     0.25556
     0.29018
     0.32480
     0.16903
     0.37672
     0.46326
     0.32480
     0.39403
     0.35941
     0.34210
     0.48056
     0.42864
     0.37672
     0.46326
     0.42864
     0.48056
     0.49787
     0.51518
     0.48056
     0.44595
     0.44595
     0.60172
     0.56710
     0.67095
     0.53249
     0.58441
     0.61903
     0.56710
     0.60172
     0.61903
     0.63633
     0.67095
     0.68826
     0.72287
     0.79210
     0.54979
     0.61903
     0.80941
     0.79210
     0.72287
     0.70556
     0.77479
     0.79210
     0.72287
     0.84402
     0.77479
     0.80941
     0.77479
     0.79210
     0.74018
     0.75749
     0.61903
     0.74018
     0.82672
     0.80941
     0.68826
     0.63633
     0.67095
     0.75749
     0.63633
     0.65364
     0.74018
     0.77479
     0.74018
     0.74018
     0.72287
     0.77479
     0.79210
     0.82672
     0.93056
     0.89595
     0.89595
     0.89595
     0.91326
     0.80941
     0.67095
     0.75749
     0.75749
     0.84402
     0.91326
     0.87864
     0.87864
     0.75749
     0.75749
     0.63633
     0.63633
     0.74018
     0.72287
     0.56710
     0.58441
     0.46326
     0.32480
     0.27287
     0.11710
     0.16903
     0.18633
     0.08249
    -0.05597
    -0.02136
    -0.15982
    -0.35020
    -0.38482
    -0.29828
    -0.36751
    -0.38482
    -0.45405
    -0.55789
    -0.60982
    -0.60982
    -0.76559
    -0.83482
    -0.83482
    -0.90405
    -1.00789
    -0.97328
    -0.71366
    -0.92136
    -0.80020
    -0.85212
    -0.71366
    -0.59251
    -0.43674
    -0.21174
    -0.10790
     0.13441
     0.27287
     0.51518
     0.63633
     0.86133
     0.98249
     1.06902
     1.01710
     0.63633
     0.41133
     0.53249
     0.56710
     0.44595
     0.48056
     0.46326
     0.32480
    -0.00405
    -0.07328
    -0.31559
    -0.40213
    -0.47136
    -0.55789
    -0.57520
    -0.64443
    -0.50597
    -0.74828
    -0.62713
    -0.67905
    -0.66174
    -0.76559
    -0.80020
    -0.88674
    -0.81751
    -0.90405
    -0.97328
    -0.92136
    -0.86943
    -0.88674
    -0.88674
    -0.85212
    -0.81751
    -0.85212
    -0.83482
    -0.69636
    -0.66174
    -0.60982
    -0.57520
    -0.60982
    -0.57520
    -0.52328
    -0.47136
    -0.47136
    -0.40213
    -0.45405
    -0.47136
    -0.45405
    -0.40213
    -0.31559
    -0.50597
    -0.33290
    -0.41943
    -0.41943
    -0.36751
    -0.38482
    -0.45405
    -0.45405
    -0.48866
    -0.35020
    -0.41943
    -0.36751
    -0.36751
    -0.41943
    -0.36751
    -0.35020
    -0.43674
    -0.29828
    -0.26366
    -0.28097
    -0.26366
    -0.29828
    -0.14251
    -0.15982
    -0.14251
    -0.14251
    -0.09059
    -0.03867
     0.03057
    -0.05597
     0.03057
    -0.03867
     0.03057
     0.06518
     0.20364
     0.15172
     0.18633
     0.29018
     0.27287
     0.27287
     0.32480
     0.39403
     0.39403
     0.53249
     0.54979
     0.46326
     0.54979
     0.70556
     0.74018
     0.65364
     0.84402
     0.89595
     0.86133
     0.79210
     0.93056
     0.94787
     0.82672
     0.91326
     0.98249
     0.99979
     1.05172
     1.05172
     0.91326
     1.01710
     0.99979
     0.86133
     0.94787
     1.01710
     0.96518
     0.84402
     0.84402
     0.89595
     0.87864
     0.77479
     0.77479
     0.82672
     0.74018
     0.74018
     0.63633
     0.61903
     0.61903
     0.51518
     0.61903
     0.74018
     0.61903
     0.63633
     0.58441
     0.67095
     0.63633
     0.74018
     0.63633
     0.74018
     0.75749
     0.74018
     0.79210
     0.93056
     0.93056
     0.98249
     1.05172
     1.15556
     1.08633
     1.03441
     1.05172
     1.10364
     1.10364
     0.98249
     0.98249
     0.98249
     1.01710
     1.03441
     0.89595
     0.77479
     0.74018
     0.60172
     0.34210
     0.46326
     0.42864
     0.16903
     0.29018
     0.32480
     0.32480
     0.18633
     0.27287
     0.20364
     0.23826
     0.25556
     0.34210
     0.35941
     0.39403
     0.53249
     0.58441
     0.77479
     0.93056
     0.98249
     1.06902
     1.15556
     1.24210
     1.27672
     1.24210
     1.27672
     1.39787
     1.48441
     1.60556
     1.43248
     1.39787
     1.44979
     1.36325
     1.32864
     1.43248
     1.39787
     1.31133
     1.24210
     1.29402
     1.08633
     0.80941
     0.46326
     0.51518
     0.27287
     0.25556
    -0.10790
    -0.19443
    -0.33290
    -0.66174
    -1.09443
    -1.28482
    -1.54443
    -1.87328
    -1.95981
    -2.23674
    -2.42712
    -2.51366
    -2.68674
    -2.60020
    -2.63481
    -2.39251
    -2.39251
    -2.20212
    -2.18481
    -2.21943
    -2.09828
    -1.76943
    -1.54443
    -1.31943
    -1.04251
    -0.57520
    -0.40213
    -0.31559
    -0.21174
    -0.10790
    -0.03867
     0.20364
     0.30749
     0.25556
     0.37672
     0.29018
     0.32480
     0.39403
     0.46326
     0.46326
     0.42864
     0.42864
     0.39403
     0.42864
     0.46326
     0.61903
     0.70556
     0.84402
     0.89595
     0.77479
     0.80941
     0.49787
     0.44595
     0.51518
     0.77479
     0.80941
     0.72287
     0.74018
     0.61903
     0.74018
     0.84402
     0.99979
     0.84402
     0.87864
     1.03441
     1.01710
     0.89595
     0.87864
     0.75749
     0.11710
     0.27287
     0.51518
     0.32480
    -0.17713
    -0.52328
    -0.60982
    -0.90405
    -1.18097
    -1.47520
    -1.70020
    -1.85597
    -1.94251
    -1.92520
    -1.95981
    -1.83866
    -1.83866
    -1.61366
    -1.49251
    -1.49251
    -1.37135
    -1.23289
    -1.02520
    -0.83482
    -0.69636
    -0.45405
    -0.36751
    -0.07328
     0.09980
     0.22095
     0.39403
     0.49787
     0.51518
     0.77479
     1.06902
     0.96518
     0.94787
     0.96518
     0.99979
     1.13825
     1.13825
     1.10364
     1.05172
     1.08633
     1.10364
     0.99979
     1.01710
     0.94787
     0.84402
     0.75749
     0.87864
     0.79210
     0.63633
     0.70556
     0.56710
     0.54979
     0.49787
     0.42864
     0.32480
     0.39403
     0.37672
     0.30749
     0.25556
     0.30749
     0.18633
     0.13441
     0.27287
     0.23826
     0.20364
     0.25556
     0.09980
     0.18633
     0.16903
     0.13441
     0.15172
     0.23826
     0.22095
     0.18633
     0.20364
     0.27287
     0.13441
     0.03057
     0.06518
     0.16903
     0.11710
     0.08249
     0.03057
     0.03057
    -0.00405
     0.06518
    -0.00405
    -0.00405
     0.04787
     0.03057
    -0.02136
     0.04787
     0.04787
    -0.09059
     0.01326
     0.13441
     0.04787
     0.04787
     0.15172
     0.09980
     0.11710
     0.13441
     0.18633
     0.18633
     0.13441
     0.29018
     0.32480
     0.35941
     0.35941
     0.32480
     0.32480
     0.54979
     0.67095
     0.63633
     0.60172
     0.63633
     0.72287
     0.70556
     0.77479
     0.86133
     0.86133
     0.84402
     0.82672
     0.89595
     0.80941
     0.75749
     0.56710
     0.74018
     0.70556
     0.60172
     0.54979
     0.60172
     0.44595
     0.32480
     0.34210
     0.16903
     0.44595
     0.68826
     0.68826
     0.23826
    -0.03867
    -0.21174
    -0.62713
    -0.52328
    -0.03867
     0.13441
    -0.10790
    -0.17713
    -0.35020
    -0.59251
    -0.78289
    -0.93866
    -1.04251
    -1.35405
    -1.68289
    -2.01174
    -2.09828
    -2.21943
    -2.44443
    -2.53097
    -2.68674
    -2.94635
    -3.17135
    -3.22327
    -3.22327
    -3.27519
    -3.05020
    -2.94635
    -2.66943
    -2.42712
    -2.08097
    -1.83866
    -1.49251
    -1.26751
    -1.12905
    -0.97328
    -0.57520
    -0.40213
    -0.17713
    -0.14251
    -0.03867
    -0.02136
     0.04787
     0.08249
     0.01326
     0.20364
     0.25556
     0.22095
     0.20364
     0.32480
     0.34210
     0.32480
     0.44595
     0.49787
     0.51518
     0.56710
     0.58441
     0.63633
     0.74018
     0.96518
     1.05172
     1.06902
     1.08633
     1.10364
     1.17287
     1.20748
     1.39787
     1.27672
     1.39787
     1.57095
     1.51902
     1.65748
     1.70941
     1.72671
     1.86518
     1.84787
     1.89979
     1.91710
     1.91710
     1.83056
     1.86518
     1.72671
     1.77864
     1.67479
     1.60556
     1.60556
     1.58825
     1.44979
     1.25941
     1.24210
     1.06902
     0.94787
     0.87864
     0.93056
     0.89595
     0.86133
     0.93056
     0.91326
     0.94787
     0.98249
     0.91326
     0.91326
     0.93056
     0.67095
     0.63633
     0.91326
     0.82672
     0.75749
     0.51518
     0.42864
     0.41133
     0.42864
     0.32480
     0.23826
     0.06518
     0.01326
    -0.10790
    -0.05597
    -0.02136
    -0.12520
    -0.26366
    -0.21174
    -0.15982
    -0.24636
    -0.33290
    -0.29828
    -0.14251
    -0.29828
    -0.29828
    -0.29828
    -0.33290
    -0.35020
    -0.41943
    -0.38482
    -0.29828
    -0.41943
    -0.45405
    -0.47136
    -0.48866
    -0.55789
    -0.62713
    -0.60982
    -0.57520
    -0.52328
    -0.55789
    -0.59251
    -0.50597
    -0.54059
    -0.59251
    -0.57520
    -0.47136
    -0.45405
    -0.47136
    -0.40213
    -0.28097
    -0.45405
    -0.33290
    -0.36751
    -0.26366
    -0.24636
    -0.21174
    -0.21174
    -0.24636
    -0.19443
    -0.22905
    -0.21174
    -0.10790
    -0.17713
    -0.19443
    -0.12520
    -0.14251
    -0.12520
    -0.15982
    -0.17713
    -0.24636
    -0.10790
    -0.09059
    -0.07328
    -0.17713
    -0.09059
    -0.07328
    -0.12520
    -0.05597
     0.01326
     0.06518
     0.09980
     0.16903
     0.20364
     0.23826
     0.25556
     0.25556
     0.30749
     0.46326
     0.44595
     0.35941
     0.32480
     0.42864
     0.29018
     0.29018
     0.49787
     0.34210
     0.30749
     0.13441
     0.03057
    -0.15982
    -0.52328
    -0.71366
    -0.92136
    -1.11174
    -0.99059
    -0.60982
    -0.83482
    -1.50982
    -1.80405
    -2.04635
    -2.39251
    -2.44443
    -2.49635
    -2.39251
    -2.08097
    -2.09828
    -2.20212
    -2.75597
    -2.85981
    -2.63481
    -2.40981
    -2.21943
    -2.08097
    -2.11558
    -2.13289
    -2.08097
    -1.89058
    -1.70020
    -1.78674
    -1.68289
    -1.52712
    -1.49251
    -1.35405
    -1.31943
    -1.25020
    -1.12905
    -1.07712
    -0.95597
    -1.09443
    -0.88674
    -0.80020
    -0.73097
    -0.50597
    -0.38482
    -0.31559
    -0.28097
    -0.17713
    -0.03867
     0.03057
     0.15172
     0.23826
     0.44595
     0.56710
     0.63633
     0.77479
     0.72287
     0.86133
     0.84402
     0.91326
     1.06902
     1.03441
     0.99979
     0.96518
     1.03441
     1.06902
     0.99979
     0.82672
     0.74018
     0.84402
     0.86133
     0.75749
     0.61903
     0.61903
     0.39403
     0.44595
     0.53249
     0.61903
     0.37672
     0.48056
     0.49787
     0.32480
     0.35941
     0.44595
     0.53249
     0.16903
     0.25556
     0.23826
     0.23826
     0.13441
     0.13441
    -0.07328
     0.08249
     0.08249
    -0.21174
    -0.19443
    -0.21174
    -0.14251
    -0.17713
    -0.24636
    -0.43674
    -0.54059
    -0.47136
    -0.43674
    -0.43674
    -0.24636
    -0.35020
    -0.43674
    -0.43674
    -0.29828
    -0.33290
    -0.17713
    -0.24636
    -0.05597
    -0.00405
     0.06518
     0.15172
     0.16903
     0.30749
     0.48056
     0.61903
     0.65364
     0.65364
     0.68826
     0.79210
     1.10364
     1.01710
     1.01710
     1.06902
     1.19018
     1.43248
     1.57095
     1.53633
     1.51902
     1.60556
     1.69210
     1.91710
     1.77864
     2.05556
     2.14210
     2.19402
     2.41902
     2.57479
     2.36710
     2.33248
     2.26325
     2.26325
     1.69210
     1.41518
     0.99979
     0.42864
    -0.19443
    -0.43674
    -0.29828
    -0.69636
    -1.23289
    -2.08097
    -2.58289
    -2.98096
    -3.37904
    -3.63866
    -3.72519
    -3.72519
    -3.65596
    -3.39635
    -3.32712
    -3.15404
    -3.01558
    -2.77327
    -2.44443
    -2.18481
    -1.94251
    -1.66558
    -1.26751
    -0.83482
    -0.66174
    -0.35020
    -0.12520
     0.03057
     0.32480
     0.39403
     0.49787
     0.65364
     0.77479
     0.91326
     0.99979
     1.05172
     1.19018
     1.17287
     1.10364
     1.08633
     1.31133
     1.20748
     1.24210
     1.22479
     1.20748
     1.38056
     1.46710
     1.50171
     1.76133
     2.07287
     1.50171
     1.27672
     1.15556
     1.17287
     1.20748
     1.34595
     1.03441
     0.60172
     0.41133
     0.08249
    -0.17713
    -0.28097
    -0.28097
    -0.57520
    -0.93866
    -0.97328
    -1.18097
    -1.30212
    -1.35405
    -1.49251
    -1.63097
    -1.54443
    -1.23289
    -1.07712
    -0.88674
    -0.97328
    -0.92136
    -0.90405
    -0.76559
    -0.66174
    -0.55789
    -0.26366
    -0.14251
     0.15172
     0.34210
     0.37672
     0.39403
     0.44595
     0.86133
     0.67095
     0.44595
     0.41133
     0.56710
     0.53249
     0.30749
     0.04787
    -0.03867
    -0.29828
    -0.57520
    -0.74828
    -0.99059
    -1.09443
    -1.18097
    -1.56174
    -1.49251
    -1.52712
    -1.63097
    -1.61366
    -1.45789
    -1.42328
    -1.23289
    -1.07712
    -0.88674
    -0.80020
    -0.67905
    -0.43674
    -0.35020
    -0.15982
    -0.14251
    -0.09059
     0.08249
     0.27287
     0.37672
     0.32480
     0.37672
     0.41133
     0.41133
     0.41133
     0.20364
     0.22095
     0.29018
     0.25556
     0.22095
     0.20364
     0.06518
    -0.14251
    -0.29828
    -0.22905
    -0.26366
    -0.50597
    -0.54059
    -0.57520
    -0.69636
    -0.66174
    -0.83482
    -0.78289
    -0.90405
    -1.00789
    -0.90405
    -0.88674
    -0.80020
    -0.78289
    -0.88674
    -0.57520
    -0.62713
    -0.47136
    -0.43674
    -0.43674
    -0.36751
    -0.31559
    -0.21174
     0.06518
     0.13441
     0.25556
     0.29018
     0.35941
     0.46326
     0.54979
     0.44595
     0.60172
     0.54979
     0.54979
     0.42864
     0.34210
     0.44595
     0.37672
     0.30749
     0.32480
     0.13441
    -0.02136
    -0.19443
    -0.31559
    -0.54059
    -0.60982
    -0.74828
    -0.86943
    -0.80020
    -0.90405
    -1.12905
    -1.28482
    -1.37135
    -1.38866
    -1.37135
    -1.33674
    -1.28482
    -1.28482
    -1.30212
    -1.35405
    -1.19828
    -1.12905
    -1.00789
    -0.97328
    -0.81751
    -0.67905
    -0.62713
    -0.48866
    -0.47136
    -0.45405
    -0.36751
    -0.26366
    -0.15982
    -0.03867
    -0.10790
    -0.07328
    -0.03867
    -0.02136
     0.03057
    -0.05597
     0.13441
     0.13441
     0.13441
     0.13441
     0.16903
     0.18633
     0.27287
     0.27287
     0.23826
     0.23826
     0.20364
     0.32480
     0.30749
     0.32480
     0.32480
     0.30749
     0.32480
     0.30749
     0.42864
     0.46326
     0.46326
     0.48056
     0.41133
     0.44595
     0.42864
     0.51518
     0.56710
     0.54979
     0.61903
     0.54979
     0.53249
     0.53249
     0.53249
     0.63633
     0.72287
     0.72287
     0.86133
     1.03441
     1.20748
     1.60556
     1.70941
     1.98633
     1.74402
     1.22479
     0.74018
    -0.09059
    -1.02520
    -1.47520
    -2.01174
    -2.40981
    -1.85597
    -2.16751
    -3.37904
    -4.50404
    -5.21365
    -5.71557
    -5.52519
    -5.61173
    -5.52519
    -5.35211
    -4.81558
    -4.24442
    -3.69058
    -2.89443
    -2.49635
    -1.83866
    -1.30212
    -0.86943
    -0.36751
     0.06518
     0.42864
     0.67095
     0.82672
     0.93056
     1.03441
     1.13825
     1.10364
     1.01710
     0.94787
     0.84402
     0.74018
     0.75749
     0.74018
     0.63633
     0.42864
     0.49787
     0.51518
     0.53249
     0.53249
     0.54979
     0.60172
     0.79210
     0.75749
     0.84402
     0.84402
     0.89595
     0.89595
     0.98249
     1.01710
     1.10364
     1.15556
     1.17287
     1.25941
     1.41518
     1.48441
     1.43248
     1.48441
     1.44979
     1.34595
     1.41518
     1.15556
     1.05172
     0.86133
     0.70556
     0.70556
     0.65364
     0.32480
     0.09980
    -0.05597
    -0.21174
    -0.43674
    -0.59251
    -0.59251
    -0.67905
    -0.80020
    -0.76559
    -0.85212
    -0.78289
    -0.69636
    -0.71366
    -0.64443
    -0.59251
    -0.59251
    -0.48866
    -0.50597
    -0.47136
    -0.41943
    -0.48866
    -0.50597
    -0.45405
    -0.31559
    -0.40213
    -0.40213
    -0.43674
    -0.02136
     2.43633
     0.27287
    -0.95597
    -0.80020
    -0.50597
    -0.07328
     0.01326
     0.04787
    -0.03867
    -0.28097
    -0.41943
    -0.55789
    -0.69636
    -0.90405
    -1.04251
    -1.05982
    -1.07712
    -1.07712
    -1.00789
    -0.95597
    -0.92136
    -0.95597
    -1.12905
    -0.74828
    -0.74828
    -0.76559
    -0.80020
    -0.66174
    -0.60982
    -0.60982
    -0.64443
    -0.59251
    -0.55789
    -0.52328
    -0.48866
    -0.35020
    -0.43674
    -0.38482
    -0.33290
    -0.28097
    -0.31559
    -0.40213
    -0.36751
    -0.35020
    -0.26366
    -0.22905
    -0.26366
    -0.22905
    -0.28097
    -0.36751
    -0.28097
    -0.09059
    -0.15982
    -0.15982
    -0.19443
    -0.03867
    -0.07328
    -0.21174
    -0.17713
    -0.07328
    -0.03867
    -0.00405
    -0.03867
    -0.07328
    -0.02136
    -0.02136
    -0.10790
     0.06518
     0.06518
     0.01326
    -0.00405
     0.01326
     0.09980
     0.03057
     0.03057
     0.11710
     0.13441
     0.16903
     0.15172
     0.20364
     0.09980
     0.15172
     0.08249
     0.29018
     0.23826
     0.23826
     0.16903
     0.18633
     0.30749
     0.23826
     0.18633
     0.16903
     0.23826
     0.27287
     0.32480
     0.23826
     0.22095
     0.18633
     0.23826
     0.25556
     0.25556
     0.15172
     0.09980
     0.03057
     0.09980
     0.08249
    -0.05597
    -0.10790
    -0.05597
    -0.02136
    -0.12520
    -0.31559
    -0.33290
    -0.36751
    -0.54059
    -0.36751
    -0.62713
    -0.92136
    -1.25020
    -0.97328
    -0.62713
    -0.78289
    -1.00789
    -0.93866
    -0.78289
    -0.90405
    -0.85212
    -0.86943
    -0.97328
    -0.86943
    -0.81751
    -0.73097
    -0.43674
    -0.15982
    -0.26366
    -0.09059
    -0.10790
    -0.10790
     0.15172
     0.11710
     0.15172
     0.22095
     0.51518
     0.49787
     0.65364
     0.80941
     0.77479
     0.79210
     0.89595
     0.89595
     0.79210
     0.77479
     1.03441
     1.10364
     1.25941
     1.12095
     1.05172
     1.08633
     1.15556
     1.29402
     1.24210
     1.31133
     1.34595
     1.25941
     1.27672
     1.20748
     0.93056
     0.70556
     0.32480
     0.35941
     0.16903
    -0.03867
    -0.17713
    -0.29828
    -0.41943
    -0.52328
    -0.74828
    -0.88674
    -1.02520
    -1.16366
    -1.09443
    -0.80020
    -0.71366
    -0.83482
    -0.80020
    -0.69636
    -0.66174
    -0.69636
    -0.62713
    -0.74828
    -0.76559
    -0.74828
    -0.76559
    -0.74828
    -0.83482
    -0.92136
    -0.97328
    -0.85212
    -0.85212
    -0.92136
    -0.83482
    -0.88674
    -0.80020
    -0.69636
    -0.73097
    -0.67905
    -0.59251
    -0.50597
    -0.54059
    -0.50597
    -0.47136
    -0.54059
    -0.80020
    -0.67905
    -0.40213
    -0.40213
    -0.45405
    -0.50597
    -0.50597
    -0.54059
    -0.48866
    -0.50597
    -0.47136
    -0.45405
    -0.40213
    -0.31559
    -0.24636
    -0.26366
    -0.36751
    -0.28097
    -0.07328
    -0.09059
    -0.07328
    -0.05597
     0.03057
    -0.00405
     0.13441
     0.18633
     0.32480
     0.41133
     0.49787
     0.51518
     0.58441
     0.46326
     0.61903
     0.30749
     0.44595
     0.46326
     0.39403
     0.29018
     0.32480
     0.16903
    -0.05597
    -0.19443
    -0.28097
    -0.47136
    -0.69636
    -0.66174
    -0.93866
    -0.93866
    -0.99059
    -1.11174
    -1.04251
    -1.00789
    -1.18097
    -1.14635
    -1.18097
    -1.11174
    -1.23289
    -1.04251
    -0.78289
    -0.78289
    -0.62713
    -0.54059
    -0.50597
    -0.36751
    -0.28097
    -0.17713
    -0.09059
     0.09980
     0.20364
     0.16903
     0.20364
     0.27287
     0.25556
     0.20364
     0.20364
     0.27287
     0.29018
     0.20364
     0.09980
     0.08249
    -0.03867
    -0.33290
    -0.24636
    -0.19443
    -0.29828
    -0.41943
    -0.54059
    -0.64443
    -0.85212
    -0.92136
    -0.85212
    -0.73097
    -0.64443
    -0.74828
    -0.85212
    -1.07712
    -1.12905
    -1.16366
    -1.16366
    -0.83482
    -0.67905
    -0.57520
    -0.52328
    -0.64443
    -0.60982
    -0.62713
    -0.57520
    -0.36751
    -0.10790
    -0.03867
     0.03057
     0.04787
     0.27287
     0.29018
     0.22095
     0.23826
     0.42864
     0.35941
     0.42864
     0.56710
     0.46326
     0.49787
     0.51518
     0.53249
     0.58441
     0.49787
     0.49787
     0.44595
     0.49787
     0.44595
     0.22095
     0.30749
     0.34210
     0.34210
     0.20364
     0.18633
     0.22095
     0.04787
     0.08249
     0.03057
     0.06518
     0.13441
     0.04787
     0.11710
     0.22095
     0.09980
     0.18633
     0.18633
     0.44595
     0.39403
     0.39403
     0.35941
     0.37672
     0.30749
     0.39403
     0.46326
     0.48056
     0.39403
     0.30749
     0.23826
     0.22095
     0.09980
     0.03057
    -0.09059
    -0.03867
    -0.19443
    -0.28097
    -0.29828
    -0.41943
    -0.43674
    -0.52328
    -0.62713
    -0.50597
    -0.60982
    -0.69636
    -0.69636
    -0.76559
    -0.76559
    -0.76559
    -0.80020
    -0.71366
    -0.67905
    -0.73097
    -0.59251
    -0.62713
    -0.80020
    -0.73097
    -0.73097
    -0.67905
    -0.55789
    -0.48866
    -0.50597
    -0.60982
    -0.48866
    -0.57520
    -0.57520
    -0.50597
    -0.50597
    -0.43674
    -0.55789
    -0.57520
    -0.54059
    -0.50597
    -0.57520
    -0.54059
    -0.55789
    -0.52328
    -0.54059
    -0.50597
    -0.59251
    -0.52328
    -0.55789
    -0.59251
    -0.43674
    -0.43674
    -0.47136
    -0.47136
    -0.47136
    -0.48866
    -0.48866
    -0.48866
    -0.50597
    -0.41943
    -0.35020
    -0.41943
    -0.26366
    -0.36751
    -0.28097
    -0.45405
    -0.35020
    -0.28097
    -0.28097
    -0.33290
    -0.21174
    -0.26366
    -0.29828
    -0.38482
    -0.26366
    -0.14251
    -0.12520
    -0.17713
    -0.24636
    -0.17713
    -0.19443
    -0.19443
    -0.21174
    -0.15982
    -0.19443
    -0.10790
    -0.07328
    -0.10790
    -0.07328
    -0.12520
    -0.07328
     0.01326
    -0.00405
     0.03057
    -0.10790
     0.01326
     0.08249
    -0.02136
     0.03057
     0.22095
     0.11710
     0.13441
     0.09980
     0.11710
     0.09980
     0.08249
     0.04787
     0.08249
     0.13441
     0.11710
     0.04787
     0.01326
    -0.05597
     0.04787
    -0.02136
    -0.02136
    -0.00405
    -0.22905
    -0.19443
    -0.12520
    -0.07328
    -0.00405
    -0.03867
    -0.00405
     0.04787
     0.08249
     0.03057
     0.18633
     0.11710
     0.04787
     0.15172
     0.32480
     0.37672
     0.39403
     0.46326
     0.39403
     0.39403
     0.32480
     0.29018
     0.18633
     0.13441
     0.13441
     0.08249
     0.09980
    -0.00405
     0.04787
    -0.10790
    -0.09059
    -0.05597
    -0.12520
    -0.24636
    -0.19443
    -0.17713
    -0.17713
    -0.14251
    -0.12520
    -0.10790
    -0.12520
    -0.03867
    -0.05597
    -0.10790
    -0.07328
    -0.17713
    -0.19443
    -0.03867
    -0.14251
    -0.19443
    -0.21174
    -0.14251
    -0.09059
    -0.14251
    -0.26366
    -0.19443
    -0.12520
    -0.03867
    -0.10790
    -0.07328
    -0.14251
    -0.10790
    -0.17713
    -0.02136
     0.01326
    -0.00405
    -0.10790
     0.04787
     0.03057
     0.03057
     0.08249
     0.01326
     0.11710
     0.18633
     0.25556
     0.27287
     0.22095
     0.15172
     0.16903
     0.29018
     0.23826
     0.22095
     0.09980
     0.23826
     0.11710
     0.18633
     0.15172
     0.03057
     0.01326
     0.03057
     0.04787
     0.08249
    -0.02136
    -0.09059
    -0.15982
    -0.05597
     0.04787
     0.04787
     0.13441
     0.11710
     0.29018
     0.35941
     0.29018
     0.18633
     0.25556
     0.29018
     0.46326
     0.51518
     0.29018
     0.16903
     0.20364
     0.15172
     0.30749
     0.13441
     0.06518
     0.03057
    -0.03867
    -0.10790
    -0.05597
    -0.26366
    -0.22905
    -0.19443
    -0.14251
    -0.21174
    -0.17713
    -0.43674
    -0.29828
    -0.33290
    -0.21174
    -0.17713
    -0.24636
    -0.28097
    -0.28097
    -0.29828
    -0.26366
    -0.24636
    -0.22905
    -0.21174
    -0.14251
    -0.21174
    -0.12520
    -0.14251
    -0.14251
    -0.14251
    -0.05597
     0.04787
    -0.07328
     0.03057
    -0.00405
    -0.05597
    -0.09059
    -0.02136
    -0.14251
    -0.10790
     0.08249
     0.15172
     0.08249
     0.03057
     0.09980
     0.04787
     0.06518
     0.23826
     0.13441
     0.15172
     0.15172
     0.16903
     0.18633
     0.22095
     0.20364
     0.29018
     0.22095
     0.32480
     0.39403
     0.35941
     0.53249
     0.49787
     0.41133
     0.72287
     0.79210
     0.74018
     0.89595
     0.77479
     0.93056
     0.96518
     0.84402
     0.93056
     0.93056
     0.98249
     0.75749
     0.54979
     0.39403
     0.25556
     0.16903
     0.13441
     0.29018
    -0.09059
    -0.67905
    -0.99059
    -1.19828
    -1.42328
    -1.52712
    -1.76943
    -2.13289
    -2.58289
    -2.84250
    -2.16751
    -2.13289
    -2.09828
    -2.01174
    -2.15020
    -1.94251
    -1.75212
    -1.42328
    -1.11174
    -0.83482
    -0.54059
    -0.43674
     0.06518
     0.42864
     0.77479
     1.03441
     1.12095
     1.03441
     1.06902
     0.93056
     1.05172
     1.32864
     1.24210
     1.12095
     1.05172
     0.98249
     0.96518
     0.79210
     0.77479
     0.63633
     0.44595
     0.16903
     0.04787
    -0.22905
    -0.48866
    -0.67905
    -0.83482
    -0.92136
    -1.07712
    -1.23289
    -1.33674
    -1.45789
    -1.59635
    -1.64828
    -1.56174
    -1.56174
    -1.38866
    -1.33674
    -1.25020
    -1.07712
    -0.95597
    -0.93866
    -0.88674
    -0.66174
    -0.54059
    -0.41943
    -0.35020
    -0.26366
    -0.28097
    -0.21174
    -0.07328
    -0.03867
    -0.02136
     0.09980
     0.06518
     0.11710
     0.16903
     0.15172
     0.11710
     0.08249
     0.22095
     0.16903
     0.20364
     0.22095
     0.20364
     0.09980
     0.09980
     0.08249
     0.03057
     0.03057
     0.03057
    -0.03867
    -0.05597
    -0.05597
    -0.17713
    -0.28097
    -0.29828
    -0.28097
    -0.47136
    -0.36751
    -0.41943
    -0.52328
    -0.45405
    -0.55789
    -0.55789
    -0.38482
    -0.36751
    -0.45405
    -0.43674
    -0.29828
    -0.28097
    -0.29828
    -0.17713
     0.06518
     0.06518
     0.16903
     0.30749
     0.32480
     0.37672
     0.46326
     0.48056
     0.65364
     0.72287
     0.77479
     0.77479
     0.79210
     0.84402
     0.74018
     0.75749
     0.74018
     0.74018
     0.63633
     0.65364
     0.56710
     0.49787
     0.44595
     0.44595
     0.37672
     0.22095
     0.16903
     0.23826
     0.13441
     0.06518
    -0.05597
    -0.17713
    -0.07328
    -0.09059
    -0.24636
    -0.15982
    -0.22905
    -0.17713
    -0.24636
    -0.26366
    -0.12520
    -0.21174
    -0.10790
    -0.21174
    -0.07328
    -0.05597
    -0.07328
    -0.09059
    -0.10790
    -0.03867
    -0.02136
     0.08249
     0.13441
     0.13441
     0.09980
     0.06518
    -0.10790
    -0.21174
    -0.48866
    -0.22905
    -0.24636
    -0.26366
    -0.15982
    -0.05597
     0.13441
    -0.05597
    -0.47136
    -0.31559
    -0.28097
    -0.38482
    -0.31559
    -0.29828
    -0.55789
    -1.04251
    -1.40597
    -1.85597
    -2.01174
    -2.20212
    -2.44443
    -2.46174
    -2.47904
    -2.91173
    -3.10212
    -3.30981
    -3.67327
    -3.48289
    -3.11943
    -2.82520
    -2.46174
    -2.47904
    -2.53097
    -2.44443
    -1.66558
    -1.04251
    -0.69636
    -0.50597
    -0.62713
    -0.57520
    -0.50597
    -0.41943
    -0.14251
     0.04787
    -0.02136
     0.01326
    -0.00405
     0.09980
     0.39403
     0.32480
     0.30749
     0.32480
     0.46326
     0.49787
     0.61903
     0.91326
     1.15556
     1.13825
     1.27672
     1.38056
     1.31133
     1.43248
     1.51902
     1.62287
     1.69210
     1.70941
     1.48441
     1.41518
     1.27672
     1.39787
     1.29402
     1.17287
     1.17287
     0.99979
     0.99979
     0.93056
     0.91326
     0.89595
     0.87864
     0.87864
     0.89595
     0.77479
     0.89595
     0.77479
     0.77479
     0.74018
     0.67095
     0.60172
     0.58441
     0.53249
     0.41133
     0.34210
     0.37672
     0.25556
     0.27287
     0.25556
     0.23826
     0.32480
     0.27287
     0.30749
     0.25556
     0.29018
     0.39403
     0.37672
     0.54979
     0.60172
     0.54979
     0.63633
     0.70556
     0.70556
     0.68826
     0.61903
     0.53249
     0.61903
     0.56710
     0.49787
     0.49787
     0.39403
     0.32480
     0.32480
     0.27287
     0.25556
     0.23826
     0.09980
     0.11710
     0.06518
     0.06518
    -0.03867
     0.01326
     0.03057
    -0.00405
     0.04787
    -0.02136
    -0.07328
    -0.12520
    -0.22905
    -0.21174
    -0.10790
    -0.07328
    -0.21174
    -0.19443
    -0.15982
    -0.17713
    -0.28097
    -0.19443
    -0.17713
    -0.26366
    -0.14251
    -0.21174
    -0.28097
    -0.33290
    -0.21174
    -0.35020
    -0.10790
    -0.14251
    -0.28097
    -0.21174
    -0.10790
    -0.12520
    -0.21174
    -0.22905
    -0.17713
    -0.14251
    -0.05597
    -0.02136
    -0.05597
    -0.05597
    -0.03867
    -0.14251
     0.08249
     0.09980
    -0.03867
    -0.00405
     0.06518
    -0.00405
     0.04787
    -0.02136
     0.06518
     0.06518
     0.11710
     0.09980
     0.09980
     0.11710
     0.01326
     0.03057
     0.11710
     0.16903
     0.13441
     0.22095
     0.13441
     0.20364
     0.16903
     0.22095
     0.18633
     0.25556
     0.25556
     0.32480
     0.34210
     0.30749
     0.42864
     0.39403
     0.49787
     0.56710
     0.56710
     0.53249
     0.56710
     0.61903
     0.60172
     0.61903
     0.58441
     0.77479
     0.68826
     0.70556
     0.60172
     0.61903
     0.49787
     0.49787
     0.44595
     0.32480
     0.23826
     0.08249
     0.01326
    -0.03867
    -0.12520
    -0.28097
    -0.40213
    -0.45405
    -0.40213
    -0.55789
    -0.52328
    -0.50597
    -0.59251
    -0.62713
    -0.66174
    -0.40213
    -0.35020
    -0.50597
    -0.50597
    -0.48866
    -0.50597
    -0.50597
    -0.69636
    -1.02520
    -0.92136
    -0.85212
    -0.85212
    -1.19828
    -1.54443
    -1.61366
    -1.57905
    -1.56174
    -1.31943
    -1.57905
    -1.57905
    -1.45789
    -1.19828
    -0.81751
    -0.62713
    -0.41943
    -0.03867
     0.25556
     0.56710
     0.72287
     0.93056
     0.94787
     1.08633
     1.27672
     1.50171
     1.58825
     1.50171
     1.31133
     1.31133
     1.03441
     0.87864
     0.68826
     0.37672
     0.22095
     0.11710
    -0.00405
    -0.21174
    -0.26366
    -0.43674
    -0.59251
    -0.50597
    -0.60982
    -0.73097
    -0.78289
    -0.74828
    -0.74828
    -0.71366
    -0.66174
    -0.69636
    -0.52328
    -0.45405
    -0.45405
    -0.36751
    -0.29828
    -0.29828
    -0.22905
    -0.10790
    -0.02136
    -0.00405
     0.08249
     0.08249
     0.16903
     0.23826
     0.22095
     0.29018
     0.30749
     0.32480
     0.29018
     0.32480
     0.34210
     0.25556
     0.16903
     0.20364
     0.35941
     0.32480
     0.25556
     0.27287
     0.29018
     0.27287
     0.32480
     0.27287
     0.32480
     0.32480
     0.39403
     0.34210
     0.39403
     0.34210
     0.35941
     0.32480
     0.42864
     0.48056
     0.46326
     0.32480
     0.42864
     0.46326
     0.41133
     0.32480
     0.44595
     0.42864
     0.39403
     0.44595
     0.39403
     0.49787
     0.35941
     0.16903
     0.41133
     0.39403
     0.41133
     0.39403
     0.34210
     0.32480
     0.32480
     0.32480
     0.27287
     0.32480
     0.30749
     0.34210
     0.32480
     0.32480
     0.32480
     0.15172
     0.22095
     0.34210
     0.29018
     0.30749
     0.22095
     0.25556
     0.29018
     0.13441
     0.32480
     0.25556
     0.22095
     0.22095
     0.27287
     0.25556
     0.29018
     0.11710
     0.15172
     0.30749
     0.23826
     0.20364
     0.23826
     0.13441
     0.16903
     0.23826
     0.13441
     0.29018
     0.20364
     0.23826
     0.18633
     0.16903
     0.22095
     0.18633
     0.09980
     0.27287
     0.27287
     0.20364
     0.23826
     0.29018
     0.20364
     0.22095
     0.29018
     0.32480
     0.34210
     0.25556
     0.32480
     0.32480
     0.46326
     0.39403
     0.30749
     0.41133
     0.58441
     0.49787
     0.42864
     0.56710
     0.54979
     0.49787
     0.48056
     0.49787
     0.56710
     0.53249
     0.53249
     0.46326
     0.53249
     0.49787
     0.35941
     0.46326
     0.56710
     0.46326
     0.42864
     0.49787
     0.49787
     0.44595
     0.49787
     0.48056
     0.49787
     0.48056
     0.39403
     0.44595
     0.34210
     0.20364
     0.09980
     0.01326
    -0.02136
    -0.07328
    -0.03867
    -0.05597
    -0.14251
    -0.22905
    -0.29828
    -0.41943
    -0.36751
    -0.33290
    -0.24636
    -0.26366
    -0.22905
    -0.29828
    -0.28097
    -0.40213
    -0.26366
    -0.21174
    -0.29828
    -0.35020
    -0.52328
    -0.54059
    -0.47136
    -0.64443
    -0.66174
    -0.73097
    -1.04251
    -1.14635
    -1.25020
    -1.42328
    -1.61366
    -1.85597
    -1.78674
    -1.61366
    -1.73481
    -1.71751
    -1.54443
    -1.35405
    -1.21559
    -1.05982
    -0.85212
    -0.60982
    -0.36751
    -0.15982
     0.16903
     0.32480
     0.68826
     0.79210
     0.89595
     1.13825
     1.03441
     1.08633
     1.06902
     0.94787
     0.84402
     0.67095
     0.53249
     0.72287
     0.60172
     0.44595
     0.35941
     0.30749
     0.27287
     0.23826
     0.18633
     0.22095
     0.32480
     0.23826
     0.23826
     0.25556
     0.20364
     0.23826
     0.23826
     0.23826
     0.29018
     0.32480
     0.23826
     0.22095
     0.22095
     0.25556
     0.06518
     0.30749
     0.27287
     0.23826
     0.22095
     0.23826
     0.16903
     0.20364
     0.22095
     0.25556
     0.23826
     0.30749
     0.27287
     0.25556
     0.25556
     0.37672
     0.27287
     0.23826
     0.39403
     0.39403
     0.39403
     0.32480
     0.39403
     0.27287
     0.34210
     0.22095
     0.27287
     0.35941
     0.32480
     0.22095
     0.18633
     0.27287
     0.09980
     0.15172
     0.23826
     0.20364
     0.15172
     0.08249
     0.09980
     0.13441
     0.09980
     0.01326
     0.06518
     0.15172
     0.13441
     0.04787
     0.09980
     0.04787
     0.06518
     0.04787
     0.04787
     0.09980
    -0.00405
     0.03057
     0.06518
     0.13441
     0.13441
    -0.00405
     0.06518
    -0.00405
     0.13441
     0.06518
     0.13441
     0.03057
     0.04787
     0.03057
     0.06518
     0.16903
     0.04787
     0.03057
     0.09980
     0.06518
     0.09980
     0.04787
     0.09980
     0.13441
     0.15172
     0.22095
     0.13441
     0.13441
     0.15172
     0.11710
     0.08249
     0.22095
     0.25556
     0.20364
     0.25556
     0.25556
     0.27287
     0.16903
     0.15172
     0.20364
     0.25556
     0.18633
     0.11710
     0.15172
     0.08249
     0.03057
    -0.07328
     0.08249
    -0.02136
    -0.07328
    -0.10790
    -0.02136
    -0.05597
    -0.07328
    -0.12520
    -0.00405
     0.06518
     0.15172
     0.15172
     0.30749
     0.30749
     0.44595
     0.32480
     0.56710
     0.56710
     0.63633
     0.61903
     0.67095
     0.58441
     0.46326
     0.35941
     0.44595
     0.42864
     0.41133
     0.35941
     0.27287
     0.06518
    -0.03867
    -0.28097
    -0.22905
    -0.02136
    -0.17713
    -0.38482
    -0.26366
    -0.33290
    -0.36751
    -0.33290
    -0.43674
    -0.35020
    -0.35020
    -0.33290
    -0.97328
    -0.40213
    -0.24636
    -0.22905
    -0.29828
    -0.24636
    -0.50597
    -0.38482
    -0.21174
    -0.28097
    -0.29828
    -0.43674
    -0.43674
    -0.43674
    -0.31559
    -0.33290
    -0.41943
    -0.57520
    -0.54059
    -0.60982
    -0.73097
    -0.41943
    -0.45405
    -0.59251
    -0.50597
    -0.50597
    -0.38482
    -0.26366
    -0.36751
    -0.29828
    -0.14251
     0.18633
     0.27287
     0.27287
     0.23826
     0.35941
     0.54979
     0.77479
     0.82672
     0.89595
     0.87864
     0.91326
     0.93056
     1.01710
     0.80941
     0.87864
     0.80941
     0.82672
     0.91326
     0.72287
     0.79210
     0.72287
     0.63633
     0.53249
     0.68826
     0.61903
     0.68826
     0.75749
     0.91326
     0.98249
     1.08633
     1.12095
     1.32864
     1.46710
     1.67479
     1.86518
     1.65748
     1.60556
     1.46710
     1.53633
     1.65748
     1.64018
     1.51902
     1.31133
     1.20748
     1.01710
     0.94787
     0.70556
     0.58441
     0.44595
     0.25556
     0.18633
     0.09980
    -0.12520
    -0.15982
    -0.33290
    -0.14251
    -0.19443
    -0.29828
    -0.35020
    -0.40213
    -0.43674
    -0.36751
    -0.48866
    -0.40213
    -0.41943
    -0.41943
    -0.40213
    -0.31559
    -0.24636
    -0.35020
    -0.41943
    -0.26366
    -0.17713
    -0.17713
    -0.19443
    -0.07328
    -0.03867
     0.03057
    -0.07328
    -0.19443
    -0.28097
    -0.10790
    -0.05597
     0.01326
     0.03057
     0.04787
    -0.10790
    -0.10790
     0.03057
    -0.07328
    -0.00405
    -0.00405
    -0.07328
    -0.14251
    -0.22905
    -0.22905
    -0.14251
    -0.14251
    -0.12520
    -0.15982
    -0.22905
    -0.48866
    -0.47136
    -0.57520
    -0.33290
    -0.40213
    -0.50597
    -0.74828
    -0.62713
    -0.50597
    -0.40213
    -0.57520
    -0.71366
    -0.35020
    -0.17713
    -0.24636
    -0.12520
     0.03057
    -0.26366
    -0.10790
     0.16903
     0.39403
     0.09980
    -0.19443
    -0.10790
    -0.19443
    -0.19443
    -0.10790
    -0.24636
    -0.36751
