# Supplementary material for: Software algorithm and hardware design for real-time implementation of new spectral estimator
Source: Biomed Eng Online. 2014 May 9;13:61. doi: 10.1186/1475-925X-13-61 (PMC4057578; doi:10.1186/1475-925X-13-61)
Supplement: Additional file 2 — txtfiles.zip. [file 1475-925X-13-61-S2.zip › FILE020.TXT]

     1.91606
     1.99653
     2.15749
     2.51964
     2.51964
     2.11725
     2.43916
     2.35869
     2.39893
     2.15749
     2.03677
     2.07701
     1.99653
     2.23797
     2.27821
     2.31845
     2.07701
     1.83558
     1.63438
     2.15749
     2.15749
     1.95629
     1.83558
     1.63438
     1.75510
     1.91606
     1.79534
     1.79534
     1.47342
     1.59414
     1.47342
     1.39295
     1.07103
     0.70888
     0.22601
     0.91008
     1.19175
     0.14553
     0.10529
    -0.21662
    -0.33734
    -0.33734
    -0.09590
    -0.69949
    -0.45806
    -0.61901
    -0.53854
    -0.49830
    -0.57877
    -0.61901
    -0.77997
    -0.53854
     0.26625
     0.26625
     0.54792
     0.30649
     0.30649
     0.70888
     0.99055
     1.03079
     1.23199
     1.31247
     1.35271
     1.07103
     1.23199
     0.91008
     0.86984
     0.74912
     0.78936
     0.82960
     0.50768
     0.46744
     0.62840
     0.58816
     1.03079
     1.43318
     1.15151
     1.23199
     0.78936
     0.99055
     1.15151
     0.74912
     0.26625
     0.42720
     0.54792
     0.38697
    -0.05567
    -0.13614
    -0.45806
    -0.82021
    -1.18236
    -1.62499
    -1.98715
    -2.18834
    -2.02739
    -2.30906
    -2.22858
    -1.74571
    -2.14810
    -2.18834
    -1.62499
    -1.62499
    -1.38356
    -1.62499
    -1.42380
    -1.58475
    -1.38356
    -1.02141
    -0.98117
    -0.86045
    -0.73973
    -0.77997
    -0.69949
    -0.73973
    -0.73973
    -1.02141
    -0.98117
    -0.69949
    -0.65925
    -0.90069
    -0.94093
    -1.10188
    -1.26284
    -1.22260
    -1.14212
    -1.06165
    -1.34332
    -1.38356
    -1.54452
    -1.42380
    -1.74571
    -1.78595
    -1.78595
    -1.46404
    -1.34332
    -1.70547
    -1.42380
    -1.54452
    -1.54452
    -1.42380
    -1.26284
    -0.94093
    -0.90069
    -0.65925
    -0.57877
    -0.45806
    -0.21662
    -0.13614
    -0.33734
    -0.13614
    -0.09590
     0.14553
     0.18577
     0.02481
     0.02481
    -0.13614
    -0.13614
    -0.17638
    -0.09590
    -0.21662
    -0.25686
    -0.33734
    -0.45806
    -0.21662
    -0.57877
    -0.61901
    -0.25686
    -0.41782
    -0.29710
    -0.29710
    -0.09590
    -0.17638
    -0.09590
    -0.09590
    -0.01543
     0.10529
    -0.01543
     0.14553
     0.06505
     0.42720
     0.14553
     0.26625
     0.70888
     0.54792
     0.54792
     0.66864
     0.54792
     0.62840
     0.34673
     0.58816
     0.86984
     1.03079
     0.78936
     0.70888
     0.70888
     0.62840
     0.34673
    -0.33734
    -0.65925
    -1.34332
    -2.59073
    -3.43576
    -4.60269
    -5.97083
    -6.53418
    -6.09154
    -6.45370
    -6.73537
    -6.81585
    -6.53418
    -5.97083
    -6.17202
    -5.68915
    -5.44772
    -5.04533
    -3.83815
    -2.83217
    -1.62499
     0.50768
     3.24395
     5.53758
     6.78500
     6.46308
     5.93997
     6.14117
     6.38261
     6.78500
     6.98619
     7.34835
     7.06667
     6.82524
     6.66428
     5.89973
     5.21567
     4.53160
     3.56586
     1.79534
     0.10529
    -0.98117
    -0.65925
    -0.82021
    -0.65925
    -0.25686
    -0.86045
    -1.02141
    -1.22260
    -1.10188
    -1.06165
    -0.61901
    -0.29710
    -0.13614
     0.18577
     0.54792
     0.62840
     0.62840
     0.26625
     0.46744
     0.46744
    -0.01543
    -0.33734
    -0.73973
    -1.18236
    -1.50428
    -1.46404
    -1.82619
    -2.22858
    -2.14810
    -2.06763
    -1.50428
    -1.38356
    -1.22260
    -0.77997
    -0.77997
    -0.45806
    -0.17638
     0.14553
     0.82960
     1.11127
     0.82960
     1.19175
     1.63438
     1.43318
     1.31247
     1.23199
     1.27223
     0.91008
     1.07103
     1.71486
     2.23797
     2.27821
     1.95629
     1.03079
     0.38697
     0.10529
     0.06505
     0.14553
     0.74912
     0.42720
     0.22601
     0.30649
     0.10529
    -0.33734
    -0.69949
    -0.98117
    -0.98117
    -1.14212
    -1.14212
    -1.02141
    -1.26284
    -1.02141
    -0.86045
    -0.53854
    -0.49830
    -0.45806
    -0.41782
    -0.49830
    -0.13614
    -0.21662
    -0.37758
    -0.05567
    -0.37758
    -0.17638
     0.22601
     0.18577
     0.22601
     0.50768
     0.22601
     0.22601
     0.66864
     0.66864
     0.62840
     0.50768
     0.86984
     0.91008
     0.78936
     0.70888
     0.70888
     0.91008
     1.07103
     1.39295
     0.95031
     1.15151
     1.07103
     0.99055
     1.23199
     1.51366
     1.23199
     1.11127
     1.35271
     1.03079
     1.23199
     1.07103
     0.78936
     0.95031
     1.07103
     0.95031
     0.99055
     0.86984
     0.82960
     0.66864
     0.62840
     0.78936
     0.66864
     0.54792
     0.62840
     0.58816
     0.70888
     0.66864
     0.46744
     0.78936
     0.74912
     0.99055
     0.66864
     0.74912
     0.70888
     0.66864
     0.38697
     0.99055
     1.03079
     0.78936
     0.91008
     1.03079
     1.15151
     0.91008
     0.58816
     0.58816
     0.66864
     0.86984
     0.74912
     0.74912
     0.50768
     0.26625
     0.06505
     0.38697
     0.10529
     0.02481
    -0.17638
    -0.29710
    -0.25686
    -0.25686
    -0.45806
    -0.53854
    -0.33734
    -0.33734
    -0.05567
     0.14553
    -0.13614
    -0.17638
    -0.09590
    -0.13614
     0.22601
     0.22601
     0.14553
     0.22601
     0.50768
     0.66864
     0.62840
     0.42720
     0.66864
     0.86984
     1.19175
     1.31247
     1.19175
     1.19175
     1.27223
     1.39295
     1.71486
     1.95629
     1.87582
     1.79534
     1.59414
     1.75510
     1.43318
     1.43318
     1.03079
     1.15151
     1.07103
     0.82960
     0.66864
     0.58816
     0.58816
     0.18577
     0.46744
     0.38697
     0.18577
     0.18577
     0.10529
     0.30649
     0.54792
     0.46744
     0.58816
     0.50768
     0.62840
     0.91008
     0.99055
     0.74912
     0.82960
     0.58816
     0.82960
     1.31247
     0.91008
     0.91008
     0.95031
     1.07103
     1.07103
     1.11127
     0.66864
     0.82960
     0.95031
     0.91008
     0.99055
     0.95031
     0.86984
     0.70888
     0.99055
     1.27223
     1.31247
     0.91008
     0.91008
     0.86984
     1.03079
     0.95031
     1.07103
     0.78936
     0.78936
     1.03079
     1.23199
     1.07103
     0.91008
     0.70888
     0.54792
     0.86984
     1.03079
     0.82960
     0.62840
     0.66864
     0.91008
     0.91008
     0.99055
     0.91008
     0.99055
     0.82960
     0.91008
     1.19175
     1.07103
     0.91008
     0.50768
     0.99055
     1.51366
     1.07103
     0.95031
     0.99055
     1.07103
     1.03079
     1.11127
     0.86984
     0.95031
     1.07103
     1.03079
     1.07103
     1.19175
     0.99055
     0.74912
     0.86984
     1.27223
     0.99055
     0.86984
     0.86984
     0.99055
     0.99055
     0.82960
     0.99055
     1.07103
     0.95031
     0.99055
     1.07103
     1.11127
     1.03079
     0.62840
     0.58816
     1.23199
     1.19175
     1.03079
     0.91008
     1.07103
     0.99055
     1.15151
     1.03079
     0.82960
     1.03079
     0.91008
     1.23199
     1.15151
     1.19175
     0.82960
     0.70888
     1.39295
     1.47342
     1.19175
     0.86984
     1.07103
     1.15151
     0.82960
     0.70888
     0.74912
     0.66864
     0.50768
     0.14553
    -0.01543
     0.02481
    -0.49830
    -0.49830
    -0.49830
    -0.13614
    -0.13614
    -0.09590
     0.02481
     0.22601
     0.30649
     1.07103
     1.39295
     1.83558
     1.83558
     2.03677
     2.55988
     2.72084
     2.88180
     2.43916
     2.39893
     2.43916
     1.99653
     1.59414
     1.19175
     0.99055
     0.91008
     1.35271
     2.03677
     2.60012
     2.43916
     2.23797
     1.95629
     2.23797
     2.51964
     3.12323
     3.08299
     3.64634
     4.49136
     4.61208
     4.29017
     4.24993
     4.61208
     4.24993
     3.96825
     3.56586
     3.52562
     3.16347
     3.08299
     3.08299
     3.04275
     2.80132
     2.47940
     2.60012
     2.55988
     2.51964
     2.39893
     2.35869
     2.07701
     1.99653
     1.91606
     1.83558
     1.87582
     1.47342
     1.47342
     1.43318
     1.31247
     0.91008
     0.54792
     0.30649
     0.50768
     0.22601
     0.06505
     0.06505
    -0.05567
    -0.69949
    -0.53854
    -0.53854
    -0.45806
    -0.49830
    -0.33734
    -0.33734
    -0.01543
     0.14553
     0.30649
     0.26625
     0.58816
     0.91008
     0.95031
     1.23199
     1.07103
     1.07103
     1.15151
     1.35271
     1.39295
     1.51366
     1.15151
     1.07103
     1.03079
     1.11127
     0.82960
     0.70888
     0.86984
     0.86984
     1.35271
     1.67462
     1.79534
     1.83558
     1.75510
     1.75510
     1.27223
     1.63438
     1.95629
     2.23797
     2.35869
     2.27821
     2.27821
     2.03677
     2.03677
     2.23797
     1.59414
     1.47342
     1.31247
     1.39295
     0.91008
     0.74912
     0.46744
     0.66864
     0.46744
     0.26625
     0.30649
     0.26625
     0.18577
    -0.13614
    -0.13614
    -0.05567
    -0.09590
    -0.13614
    -0.17638
    -0.21662
    -0.05567
    -0.37758
    -0.17638
    -0.01543
    -0.13614
    -0.33734
    -0.53854
    -0.41782
    -0.53854
    -0.65925
    -0.86045
    -0.21662
    -0.01543
    -0.05567
    -0.17638
    -0.17638
    -0.49830
    -0.77997
    -0.98117
    -0.53854
    -0.37758
    -0.45806
    -0.49830
    -0.61901
    -0.98117
    -0.90069
    -1.14212
    -0.82021
    -1.14212
    -1.26284
    -1.42380
    -1.30308
    -1.30308
    -1.42380
    -1.42380
    -1.26284
    -0.98117
    -0.90069
    -0.94093
    -1.30308
    -1.06165
    -1.02141
    -1.30308
    -1.02141
    -0.86045
    -1.14212
    -0.82021
    -0.82021
    -0.73973
    -0.82021
    -1.22260
    -1.26284
    -0.86045
    -0.65925
    -0.65925
    -0.69949
    -1.02141
    -1.46404
    -1.66523
    -1.82619
    -1.58475
    -1.54452
    -1.74571
    -1.70547
    -1.78595
    -1.74571
    -1.38356
    -0.65925
     0.62840
     1.59414
     1.95629
     1.79534
     1.35271
     1.47342
     1.75510
     2.27821
     2.80132
     3.00251
     2.92203
     2.64036
     2.72084
     2.07701
     1.39295
     0.42720
    -0.13614
    -0.33734
    -0.49830
    -1.06165
    -1.06165
    -0.77997
    -1.06165
    -1.42380
    -1.18236
    -1.38356
    -1.34332
    -1.46404
    -1.70547
    -1.62499
    -1.58475
    -1.74571
    -0.90069
     0.70888
     0.62840
    -0.69949
    -1.74571
    -1.02141
    -0.73973
    -0.90069
    -0.25686
     0.26625
     0.06505
    -0.41782
     0.10529
    -0.33734
    -0.69949
    -1.22260
    -1.46404
    -1.06165
     0.26625
    -0.21662
    -0.49830
     0.06505
     0.74912
     1.23199
     1.35271
     0.78936
     0.38697
     0.58816
     1.15151
     1.47342
     1.79534
     1.67462
     1.39295
     1.19175
     0.66864
     0.18577
    -0.17638
    -0.65925
    -0.90069
    -0.94093
    -1.18236
    -0.90069
    -0.98117
    -1.30308
    -1.38356
    -1.22260
    -1.14212
    -1.06165
    -1.30308
    -1.34332
    -0.98117
    -1.10188
    -0.82021
    -1.30308
    -1.22260
    -1.34332
    -1.34332
    -1.26284
    -1.14212
    -1.22260
    -1.22260
    -1.14212
    -0.77997
    -0.45806
    -0.21662
     0.18577
     0.50768
     0.58816
     0.66864
     0.70888
     0.95031
     0.91008
     0.82960
     0.66864
     1.19175
     1.15151
     0.95031
     1.07103
     0.58816
     0.62840
     0.10529
    -0.17638
    -0.17638
     0.06505
    -0.17638
    -0.45806
    -0.33734
    -0.29710
    -0.17638
    -0.29710
    -0.01543
    -0.01543
    -0.25686
    -0.25686
    -0.13614
     0.10529
    -0.41782
    -0.41782
    -0.61901
    -0.53854
    -0.29710
    -0.17638
    -0.53854
    -0.69949
    -0.49830
    -0.82021
    -0.37758
    -0.09590
    -0.21662
    -0.33734
    -0.09590
     0.14553
     0.06505
    -0.01543
    -0.05567
     0.18577
     0.58816
     0.66864
     0.54792
     0.58816
     0.62840
     0.26625
     0.54792
     0.91008
     0.54792
     0.10529
     0.10529
     0.18577
     0.14553
     0.18577
     0.02481
    -0.05567
    -0.09590
    -0.09590
    -0.17638
    -0.17638
    -0.37758
    -0.49830
    -0.29710
     0.14553
     0.10529
    -0.05567
     0.02481
    -0.01543
     0.38697
     0.38697
     0.42720
     0.42720
     0.54792
     0.66864
     0.86984
     0.70888
     0.78936
     0.70888
     0.66864
     1.19175
     1.31247
     1.19175
     1.43318
     1.51366
     1.47342
     1.79534
     1.79534
     1.71486
     1.87582
     2.15749
     2.11725
     2.27821
     2.07701
     1.67462
     1.19175
     1.19175
     1.23199
     0.66864
     0.18577
    -0.17638
    -0.49830
    -0.73973
    -1.14212
    -1.74571
    -2.18834
    -2.30906
    -2.51026
    -2.75169
    -2.63097
    -2.55050
    -2.75169
    -3.11384
    -2.71145
    -2.34930
    -2.10786
    -1.70547
    -1.46404
    -1.26284
    -0.86045
    -0.86045
    -1.02141
    -0.73973
    -0.45806
    -0.25686
    -0.05567
    -0.01543
    -0.09590
    -0.25686
     0.38697
     0.58816
     0.46744
     0.30649
     0.38697
     0.30649
     0.74912
     0.62840
     0.50768
     0.62840
     0.54792
     0.62840
     0.91008
     0.66864
     0.38697
     0.22601
     0.30649
     0.50768
     0.38697
     0.10529
     0.22601
     0.22601
     0.22601
     0.54792
     0.38697
     0.30649
     0.54792
     0.54792
     0.74912
     0.74912
     0.78936
     0.66864
     0.95031
     1.15151
     1.19175
     1.03079
     0.91008
     1.07103
     0.74912
     0.91008
     0.54792
     0.78936
     0.74912
     0.66864
     0.54792
     0.58816
     0.62840
     0.34673
     0.22601
     0.62840
     0.54792
     0.46744
     0.30649
     0.10529
     0.14553
     0.18577
     0.18577
     0.30649
     0.38697
     0.30649
     0.46744
     0.30649
     0.22601
     0.38697
     0.14553
     0.46744
     0.50768
     0.42720
     0.46744
     0.46744
     0.62840
     0.46744
     0.66864
     0.54792
     0.62840
     0.54792
     0.62840
     0.74912
     0.70888
     0.86984
     0.62840
     0.74912
     1.07103
     1.19175
     0.95031
     0.95031
     0.82960
     0.91008
     1.03079
     1.15151
     1.23199
     1.07103
     1.23199
     1.27223
     1.43318
     1.27223
     1.07103
     0.91008
     1.23199
     1.31247
     1.27223
     1.19175
     1.03079
     0.99055
     1.23199
     1.19175
     1.19175
     1.07103
     0.86984
     1.15151
     1.27223
     1.39295
     1.23199
     1.11127
     1.51366
     1.55390
     1.59414
     1.63438
     1.43318
     1.47342
     1.39295
     1.39295
     1.47342
     1.47342
     1.23199
     1.07103
     1.27223
     1.19175
     0.95031
     0.82960
     0.95031
     0.70888
     0.74912
     0.50768
     0.46744
     0.30649
     0.50768
     0.30649
     0.30649
     0.50768
     0.46744
     0.18577
     0.30649
     0.18577
     0.14553
    -0.17638
    -0.09590
    -0.05567
    -0.09590
    -0.09590
    -0.13614
    -0.25686
    -0.37758
    -0.33734
    -0.17638
    -0.29710
    -0.37758
    -0.41782
    -0.45806
    -0.49830
    -0.05567
    -0.21662
    -0.17638
     0.06505
     0.30649
     0.30649
     0.30649
     0.38697
     0.18577
     0.34673
     0.30649
     0.58816
     0.46744
     0.18577
     0.30649
     0.14553
     0.22601
     0.14553
    -0.33734
    -0.33734
    -0.05567
    -0.41782
    -0.41782
    -0.25686
    -0.29710
    -0.37758
    -0.37758
     0.10529
     0.26625
     0.18577
     0.02481
     0.30649
     0.38697
     0.62840
     0.46744
     0.46744
     0.82960
     0.82960
     0.91008
     0.99055
     0.78936
     0.82960
     0.58816
     0.82960
     0.91008
     0.99055
     0.99055
     0.86984
     0.95031
     1.03079
     1.03079
     0.99055
     1.31247
     1.07103
     1.11127
     1.19175
     1.19175
     1.19175
     0.91008
     0.86984
     1.07103
     1.23199
     1.35271
     1.15151
     0.82960
     0.99055
     1.03079
     0.78936
     1.15151
     1.15151
     0.86984
     0.86984
     1.03079
     1.19175
     0.82960
     0.99055
     0.95031
     0.99055
     1.19175
     0.86984
     0.86984
     1.03079
     0.99055
     0.74912
     1.03079
     1.07103
     0.91008
     0.86984
     1.07103
     0.91008
     0.82960
     0.74912
     0.66864
     0.95031
     0.95031
     0.91008
     0.95031
     0.86984
     0.95031
     0.82960
     0.86984
     1.07103
     1.03079
     0.78936
     0.95031
     1.03079
     0.99055
     0.86984
     0.70888
     1.03079
     0.74912
     0.82960
     0.78936
     0.62840
     0.50768
     0.74912
     0.42720
     0.82960
     0.54792
     0.42720
     0.62840
     0.78936
     0.62840
     0.58816
     0.34673
     0.46744
     0.82960
     0.86984
     0.74912
     0.66864
     0.82960
     0.82960
     0.86984
     1.15151
     1.23199
     0.91008
     1.11127
     0.95031
     1.19175
     1.19175
     0.91008
     1.03079
     1.07103
     1.35271
     1.35271
     1.19175
     1.15151
     0.91008
     0.82960
     1.03079
     1.19175
     0.82960
     0.82960
     0.91008
     1.07103
     1.03079
     0.78936
     0.78936
     0.78936
     0.78936
     0.82960
     0.46744
     0.66864
     0.70888
     0.58816
     0.50768
     0.82960
     0.38697
     0.30649
     0.14553
     0.50768
     0.38697
     0.26625
     0.14553
     0.18577
     0.22601
     0.34673
     0.34673
     0.30649
     0.46744
     0.38697
     0.46744
     0.82960
     0.66864
     0.46744
     0.58816
     0.86984
     0.91008
     0.78936
     0.74912
     0.86984
     0.82960
     1.19175
     0.82960
     0.66864
     0.70888
     0.82960
     0.66864
     0.99055
     1.03079
     0.78936
     0.91008
     0.86984
     1.27223
     1.11127
     0.95031
     0.91008
     1.11127
     1.55390
     1.47342
     1.59414
     1.47342
     1.51366
     1.59414
     2.03677
     2.19773
     2.15749
     1.95629
     2.03677
     2.39893
     2.47940
     2.27821
     2.11725
     2.03677
     2.15749
     2.15749
     1.71486
     1.39295
     1.23199
     0.82960
     0.74912
     0.91008
     0.42720
     0.10529
     0.14553
     0.02481
     0.06505
     0.02481
    -0.25686
    -0.29710
     0.06505
    -0.05567
     0.18577
     0.22601
    -0.01543
     0.30649
     0.26625
     0.50768
     0.58816
     0.42720
     0.58816
     0.54792
     0.66864
     0.62840
     0.50768
     0.34673
     0.46744
     0.74912
     0.74912
     0.50768
     0.54792
     0.62840
     0.34673
     0.86984
     0.70888
     0.66864
     0.50768
     0.54792
     0.70888
     0.66864
     0.58816
     0.58816
     0.54792
     0.74912
     0.91008
     0.82960
     0.38697
     0.38697
     0.46744
     0.54792
     1.07103
     0.82960
     0.50768
     0.62840
     0.58816
     1.03079
     0.70888
     0.70888
     0.62840
     0.54792
     0.74912
     0.78936
     0.82960
     0.66864
     0.38697
     0.50768
     0.86984
     0.82960
     0.62840
     0.54792
     0.50768
     0.58816
     0.58816
     0.50768
     0.34673
     0.66864
     0.54792
     0.58816
     0.74912
     0.42720
     0.58816
     0.34673
     0.70888
     0.86984
     0.58816
     0.34673
     0.66864
     0.74912
     0.70888
     1.07103
     0.74912
     0.82960
     0.99055
     0.99055
     0.99055
     0.82960
     0.86984
     0.66864
     0.99055
     1.19175
     0.99055
     1.07103
     0.91008
     0.91008
     0.78936
     0.82960
     0.82960
     0.78936
     0.78936
     0.66864
     0.91008
     0.86984
     0.74912
     0.54792
     0.74912
     0.91008
     1.11127
     0.58816
     0.54792
     0.38697
     0.18577
     0.62840
     0.54792
     0.46744
     0.38697
     0.58816
     0.38697
     0.50768
     0.26625
     0.14553
     0.10529
     0.42720
     0.70888
     0.54792
     0.46744
     0.42720
     0.62840
     0.82960
     0.78936
     0.62840
     0.82960
     0.62840
     0.86984
     0.86984
     0.86984
     0.78936
     0.50768
     0.74912
     1.03079
     0.99055
     0.74912
     0.58816
     0.74912
     0.74912
     0.99055
     0.58816
     0.70888
     0.78936
     0.66864
     0.62840
     0.82960
     0.62840
     0.18577
     0.46744
     0.54792
     0.54792
     0.26625
     0.18577
    -0.01543
    -0.05567
    -0.21662
    -0.53854
    -0.69949
    -0.73973
    -1.06165
    -0.90069
    -0.65925
    -0.77997
    -0.90069
    -0.53854
    -0.65925
    -0.25686
    -0.09590
    -0.01543
     0.26625
     0.62840
     0.95031
     1.27223
     1.51366
     1.87582
     1.87582
     1.99653
     2.19773
     2.23797
     2.11725
     1.95629
     2.15749
     2.19773
     1.99653
     1.67462
     1.35271
     1.15151
     0.82960
     0.54792
     0.22601
     0.02481
    -0.21662
    -0.37758
    -0.49830
    -0.25686
    -0.73973
    -1.14212
    -1.14212
    -1.14212
    -1.74571
    -2.14810
    -2.51026
    -2.51026
    -2.38954
    -2.30906
    -1.98715
    -1.98715
    -1.90667
    -1.50428
    -0.86045
     0.02481
     0.78936
     1.47342
     1.83558
     2.15749
     2.35869
     2.92203
     3.48538
     4.16945
     4.81328
     5.13519
     5.17543
     5.05471
     4.57184
     4.29017
     3.80730
     3.52562
     3.12323
     2.80132
     2.07701
     1.95629
     1.83558
     1.67462
     1.39295
     1.15151
     0.91008
     0.91008
     0.82960
     0.99055
     0.74912
     0.54792
     0.50768
     0.50768
     0.38697
     0.62840
     0.22601
     0.18577
     0.10529
     0.18577
    -0.01543
     0.14553
    -0.05567
    -0.25686
    -0.09590
    -0.33734
    -0.01543
    -0.09590
     0.18577
     0.30649
     0.46744
     0.54792
     0.34673
     0.10529
     0.26625
     0.38697
     0.46744
     0.58816
    -0.01543
    -0.09590
    -0.21662
    -0.25686
    -0.25686
    -0.25686
    -0.82021
    -0.98117
    -1.06165
    -1.18236
    -1.54452
    -1.50428
    -1.50428
    -1.30308
    -1.54452
    -1.42380
    -1.38356
    -1.30308
    -1.30308
    -1.38356
    -1.34332
    -1.14212
    -1.18236
    -1.14212
    -1.22260
    -1.18236
    -1.06165
    -1.26284
    -0.86045
    -0.82021
    -0.77997
    -0.49830
    -0.69949
    -0.49830
    -0.69949
    -0.49830
    -0.37758
    -0.37758
    -0.37758
    -0.41782
    -0.21662
    -0.09590
     0.14553
    -0.21662
    -0.25686
    -0.09590
    -0.17638
     0.02481
    -0.09590
    -0.25686
    -0.29710
    -0.53854
    -0.33734
    -0.25686
    -0.29710
    -0.45806
    -0.65925
    -0.69949
    -0.45806
    -0.82021
    -0.86045
    -0.61901
    -1.02141
    -1.02141
    -0.94093
    -0.90069
    -1.26284
    -1.18236
    -1.14212
    -1.14212
    -0.98117
    -1.30308
    -1.34332
    -1.30308
    -1.46404
    -1.22260
    -1.46404
    -1.42380
    -1.38356
    -1.50428
    -1.50428
    -1.46404
    -1.62499
    -1.86643
    -1.90667
    -1.62499
    -1.50428
    -1.50428
    -1.50428
    -1.66523
    -1.66523
    -1.54452
    -1.50428
    -1.26284
    -1.06165
    -1.18236
    -1.18236
    -0.69949
    -0.61901
    -0.98117
    -1.02141
    -0.77997
    -0.45806
    -0.45806
    -0.41782
    -0.45806
    -0.37758
    -0.49830
    -0.45806
    -0.33734
    -0.17638
    -0.13614
    -0.33734
    -0.01543
     0.18577
     0.14553
    -0.17638
     0.18577
     0.02481
     0.30649
     0.30649
    -0.01543
     0.22601
     0.10529
    -0.17638
    -0.17638
    -0.25686
    -0.69949
    -1.38356
    -1.62499
    -1.90667
    -2.51026
    -2.99313
    -2.91265
    -2.87241
    -1.30308
     0.66864
     1.63438
     2.27821
     1.23199
     0.30649
     0.42720
     1.15151
     1.59414
     2.35869
     3.00251
     3.80730
     3.88778
     3.56586
     2.43916
     1.47342
     0.86984
     0.18577
    -0.86045
    -1.66523
    -2.38954
    -2.75169
    -3.11384
    -2.95289
    -2.71145
    -2.87241
    -2.59073
    -2.18834
    -2.02739
    -1.82619
    -1.78595
    -1.58475
    -1.10188
    -0.09590
     0.22601
     0.46744
     0.58816
     0.82960
     1.11127
     1.43318
     2.03677
     2.27821
     2.07701
     2.15749
     2.07701
     1.83558
     1.43318
     1.31247
     1.39295
     1.23199
     1.47342
     1.43318
     1.19175
     1.23199
     1.39295
     1.27223
     1.75510
     1.59414
     1.43318
     1.39295
     1.67462
     1.07103
     0.86984
     0.18577
    -0.90069
    -0.77997
    -0.77997
    -1.26284
    -1.14212
    -1.42380
    -1.70547
    -2.51026
    -2.22858
    -3.03337
    -3.27480
    -3.27480
    -2.79193
    -2.51026
    -2.18834
    -2.30906
    -1.86643
    -1.18236
    -0.86045
    -0.61901
    -0.53854
    -0.21662
    -0.21662
    -0.25686
     0.10529
     0.54792
     0.14553
     0.14553
     0.38697
     0.66864
     0.62840
     0.46744
     0.38697
     0.46744
     0.54792
     0.78936
     0.46744
     0.22601
     0.30649
     0.26625
     0.34673
     0.66864
     0.46744
     0.14553
     0.14553
     0.38697
     0.38697
     0.38697
     0.02481
    -0.09590
     0.22601
     0.18577
     0.26625
     0.06505
    -0.25686
    -0.13614
    -0.25686
    -0.01543
    -0.25686
    -0.45806
    -0.65925
    -0.45806
    -0.33734
    -0.17638
    -0.29710
    -0.33734
    -0.21662
    -0.09590
    -0.05567
     0.10529
     0.10529
     0.10529
    -0.05567
     0.50768
     0.50768
     0.34673
     0.10529
     0.06505
     0.18577
     0.02481
    -0.09590
    -0.29710
    -0.17638
    -0.29710
    -0.13614
    -0.41782
    -0.49830
    -0.53854
    -0.94093
    -0.53854
    -0.29710
    -0.49830
    -0.86045
    -0.65925
    -0.41782
    -0.53854
    -0.37758
    -0.61901
    -0.61901
    -0.33734
    -0.29710
    -0.25686
    -0.61901
    -0.65925
    -0.82021
    -0.77997
    -0.17638
    -0.13614
    -0.45806
    -0.53854
    -0.29710
    -0.21662
    -0.25686
    -0.33734
    -0.21662
    -0.17638
    -0.13614
     0.10529
     0.22601
     0.02481
     0.02481
    -0.25686
     0.14553
     0.30649
     0.06505
    -0.21662
    -0.05567
    -0.09590
     0.14553
     0.02481
    -0.13614
     0.06505
    -0.09590
     0.18577
     0.38697
     0.10529
    -0.05567
    -0.13614
    -0.09590
     0.38697
     0.30649
     0.14553
     0.06505
     0.14553
     0.30649
     0.34673
     0.38697
     0.38697
     0.38697
     0.54792
     0.74912
     0.70888
     0.62840
     0.50768
     0.30649
     0.58816
     0.14553
    -0.65925
    -1.54452
    -2.38954
    -3.03337
    -3.51624
    -3.35528
    -3.95887
    -3.47600
    -3.15408
    -3.03337
    -2.99313
    -2.83217
    -2.71145
    -2.59073
    -1.78595
    -0.77997
    -0.05567
     0.62840
     1.11127
     1.71486
     2.23797
     2.35869
     2.11725
     2.15749
     1.91606
     1.47342
     1.07103
     0.62840
    -0.01543
    -0.65925
    -0.49830
    -0.69949
    -0.86045
    -0.98117
    -1.38356
    -1.02141
    -0.65925
    -0.82021
    -0.61901
    -0.53854
    -0.13614
    -0.33734
    -0.09590
     0.06505
     0.10529
    -0.01543
     0.22601
     0.38697
     0.42720
     0.46744
     0.18577
     0.22601
     0.02481
     0.06505
     0.38697
     0.42720
     0.30649
     0.38697
     0.54792
     0.82960
     0.70888
     0.62840
     0.38697
     0.74912
     0.91008
     0.74912
     0.54792
     0.54792
     0.46744
     0.46744
     0.38697
     0.66864
     0.30649
     0.26625
     0.14553
     0.18577
     0.14553
     0.18577
    -0.29710
     0.06505
     0.06505
     0.02481
    -0.05567
    -0.25686
    -0.21662
    -0.37758
    -0.21662
    -0.17638
    -0.21662
    -0.25686
    -0.33734
    -0.33734
     0.06505
    -0.17638
    -0.33734
    -0.25686
    -0.01543
     0.10529
    -0.17638
    -0.05567
    -0.17638
    -0.17638
    -0.21662
    -0.09590
    -0.05567
    -0.17638
    -0.05567
    -0.13614
     0.22601
    -0.13614
    -0.33734
    -0.33734
    -0.17638
    -0.05567
    -0.01543
    -0.09590
    -0.13614
    -0.05567
    -0.05567
    -0.13614
    -0.09590
    -0.13614
     0.02481
    -0.09590
     0.02481
     0.06505
    -0.05567
    -0.41782
    -0.13614
     0.22601
     0.10529
    -0.13614
    -0.01543
    -0.13614
    -0.09590
    -0.01543
    -0.05567
    -0.05567
    -0.17638
    -0.21662
    -0.01543
     0.30649
     0.14553
    -0.33734
    -0.25686
     0.02481
    -0.01543
    -0.01543
     0.02481
     0.02481
     0.02481
    -0.09590
     0.18577
    -0.05567
     0.02481
     0.02481
    -0.13614
     0.10529
     0.02481
    -0.17638
    -0.09590
     0.14553
     0.06505
     0.18577
     0.10529
     0.02481
     0.14553
    -0.13614
     0.14553
     0.26625
     0.26625
     0.18577
     0.18577
     0.22601
     0.50768
     0.30649
     0.14553
     0.38697
     0.46744
     0.42720
     0.42720
     0.58816
     0.95031
     0.50768
     0.38697
     0.54792
     0.70888
     0.54792
     0.78936
     0.74912
     0.78936
     0.66864
     0.46744
     0.42720
     0.54792
     0.30649
     0.22601
     0.18577
    -0.09590
    -0.17638
    -0.09590
    -0.33734
    -0.29710
    -0.53854
    -0.57877
    -0.77997
    -0.69949
    -0.57877
    -0.77997
    -0.86045
    -0.49830
    -0.45806
    -0.37758
    -0.41782
    -0.41782
    -0.57877
    -0.65925
    -0.41782
    -0.29710
    -0.25686
    -0.41782
    -0.53854
    -0.45806
    -0.33734
    -0.33734
    -0.41782
    -0.09590
     0.02481
     0.14553
     0.50768
     0.34673
     0.58816
     0.62840
     0.82960
     1.23199
     1.51366
     1.51366
     1.47342
     1.39295
     1.39295
     1.59414
     1.39295
     1.47342
     1.23199
     1.03079
     1.27223
     1.27223
     0.91008
     0.82960
     0.54792
     0.54792
     0.70888
     0.78936
     0.38697
     0.38697
     0.38697
     0.46744
     0.30649
     0.30649
     0.18577
     0.06505
    -0.01543
    -0.13614
    -0.05567
    -0.25686
    -0.49830
    -0.49830
    -0.41782
    -0.45806
    -0.57877
    -0.69949
    -0.98117
    -0.86045
    -0.98117
    -1.02141
    -0.86045
    -0.94093
    -1.22260
    -0.90069
    -0.90069
    -0.94093
    -0.82021
    -1.10188
    -0.86045
    -0.61901
    -0.49830
    -0.69949
    -0.65925
    -0.57877
    -0.61901
    -0.45806
    -0.33734
    -0.29710
    -0.33734
    -0.09590
    -0.25686
    -0.33734
    -0.37758
    -0.33734
    -0.25686
    -0.25686
    -0.09590
    -0.17638
    -0.09590
    -0.13614
    -0.17638
    -0.33734
     0.06505
    -0.21662
    -0.29710
    -0.09590
    -0.01543
    -0.05567
    -0.17638
    -0.13614
    -0.13614
    -0.05567
     0.10529
     0.02481
    -0.01543
    -0.13614
    -0.05567
    -0.25686
     0.10529
     0.14553
    -0.09590
    -0.09590
     0.18577
     0.30649
     0.22601
    -0.09590
    -0.01543
     0.10529
     0.30649
     0.42720
     0.14553
     0.18577
    -0.05567
     0.18577
     0.14553
     0.66864
     0.22601
     0.10529
     0.18577
     0.26625
     0.22601
     0.18577
    -0.09590
    -0.01543
     0.10529
     0.46744
     0.02481
     0.10529
    -0.13614
    -0.29710
    -0.21662
     0.10529
    -0.09590
    -0.29710
    -0.45806
    -0.05567
    -0.09590
    -0.41782
    -0.33734
    -0.33734
    -0.17638
    -0.09590
    -0.09590
    -0.33734
    -0.21662
    -0.13614
    -0.05567
     0.22601
     0.18577
    -0.05567
     0.02481
     0.14553
     0.34673
     0.22601
     0.18577
     0.14553
     0.18577
     0.50768
     0.22601
     0.18577
     0.10529
    -0.13614
    -0.21662
    -0.25686
    -0.17638
    -0.53854
    -0.82021
    -0.77997
    -0.73973
    -0.65925
    -0.94093
    -1.14212
    -1.14212
    -0.90069
    -0.77997
    -0.98117
    -1.02141
    -1.14212
    -0.69949
    -0.86045
    -0.41782
    -0.77997
    -0.69949
    -0.65925
    -0.37758
    -0.61901
    -0.33734
    -0.69949
    -0.86045
    -0.77997
    -0.53854
    -0.69949
    -0.61901
    -0.86045
    -0.90069
    -0.77997
    -0.45806
    -0.29710
    -0.41782
    -0.33734
    -0.01543
     0.30649
     0.30649
     0.42720
     0.42720
     0.70888
     0.82960
     1.03079
     0.95031
     0.70888
     0.86984
     0.58816
     0.86984
     0.91008
     0.82960
     0.30649
     0.46744
     0.50768
     0.50768
     0.34673
     0.14553
     0.42720
     0.38697
     0.30649
     0.38697
     0.50768
     0.34673
     0.30649
     0.22601
     0.74912
     0.62840
     0.54792
     0.42720
     0.38697
     0.42720
     0.54792
     0.30649
     0.46744
     0.54792
     0.66864
     0.70888
     0.70888
     0.46744
     0.38697
     0.46744
     0.86984
     0.74912
     0.62840
     0.50768
     0.54792
     0.50768
     0.74912
     0.42720
     0.46744
     0.38697
     0.50768
     0.50768
     0.46744
     0.22601
     0.14553
    -0.01543
     0.06505
     0.50768
     0.10529
     0.06505
     0.02481
    -0.05567
     0.06505
     0.06505
    -0.17638
    -0.17638
    -0.17638
    -0.25686
    -0.17638
    -0.09590
    -0.33734
    -0.57877
    -0.37758
    -0.05567
    -0.05567
    -0.45806
    -0.49830
    -0.45806
    -0.33734
    -0.29710
    -0.53854
    -0.45806
    -0.45806
    -0.25686
    -0.13614
    -0.17638
    -0.13614
    -0.53854
    -0.45806
    -0.05567
    -0.09590
    -0.25686
    -0.05567
    -0.33734
    -0.01543
    -0.01543
    -0.17638
    -0.05567
    -0.25686
    -0.05567
    -0.09590
    -0.01543
     0.18577
    -0.17638
    -0.65925
     0.06505
     0.10529
     0.06505
    -0.09590
    -0.01543
     0.10529
     0.02481
     0.06505
     0.06505
     0.06505
     0.18577
     0.10529
     0.14553
     0.30649
     0.38697
    -0.01543
     0.30649
     0.42720
     0.38697
     0.38697
     0.30649
     0.26625
     0.38697
     0.50768
     0.42720
     0.46744
     0.38697
     0.54792
     0.74912
     0.46744
     0.62840
     0.18577
     0.18577
     0.58816
     0.50768
     0.38697
    -0.01543
    -0.21662
     0.14553
     0.10529
    -0.01543
    -0.05567
    -0.33734
    -0.25686
    -0.29710
    -0.17638
    -0.33734
    -0.45806
    -0.69949
    -0.05567
     0.22601
    -0.09590
    -0.09590
    -0.33734
    -0.17638
    -0.17638
    -0.21662
    -0.17638
    -0.41782
    -0.33734
    -0.45806
    -0.29710
    -0.45806
    -0.77997
    -1.14212
    -0.94093
    -0.73973
    -0.86045
    -1.18236
    -1.38356
    -1.30308
    -1.34332
    -1.42380
    -1.34332
    -1.34332
    -1.62499
    -1.54452
    -1.38356
    -1.18236
    -1.06165
    -1.18236
    -0.94093
    -0.57877
    -0.29710
     0.02481
     0.02481
     0.30649
     0.22601
     0.82960
     1.11127
     1.23199
     1.31247
     1.51366
     1.71486
     1.67462
     1.99653
     1.83558
     1.83558
     1.91606
     2.11725
     1.99653
     2.03677
     1.83558
     1.59414
     1.83558
     1.63438
     1.75510
     1.71486
     1.51366
     1.27223
     1.31247
     1.27223
     1.19175
     0.91008
     0.78936
     0.70888
     0.66864
     0.62840
     0.46744
     0.10529
     0.14553
     0.14553
     0.14553
    -0.01543
    -0.25686
    -0.41782
    -0.17638
    -0.21662
    -0.49830
    -0.69949
    -0.57877
    -0.49830
    -0.65925
    -0.61901
    -0.69949
    -0.98117
    -1.18236
    -1.02141
    -1.18236
    -0.86045
    -1.14212
    -1.10188
    -1.18236
    -1.06165
    -0.98117
    -0.98117
    -1.38356
    -1.02141
    -0.98117
    -0.86045
    -0.82021
    -0.98117
    -0.94093
    -0.86045
    -0.77997
    -0.49830
    -0.45806
    -0.61901
    -0.61901
    -0.57877
    -0.41782
    -0.49830
    -0.57877
    -0.33734
    -0.41782
    -0.53854
    -0.09590
    -0.25686
    -0.45806
    -0.45806
    -0.57877
    -0.33734
    -0.29710
    -0.37758
    -0.33734
    -0.49830
    -0.33734
    -0.13614
    -0.61901
    -0.29710
    -0.05567
    -0.25686
    -0.17638
     0.06505
    -0.13614
    -0.09590
    -0.17638
     0.06505
     0.22601
     0.22601
     0.18577
     0.22601
     0.26625
     0.34673
     0.10529
     0.22601
     0.34673
     0.34673
     0.46744
     0.46744
     0.38697
     0.18577
     0.26625
     0.38697
     0.30649
     0.54792
     0.26625
     0.10529
     0.14553
     0.14553
     0.14553
    -0.17638
    -0.01543
    -0.17638
    -0.01543
    -0.21662
    -0.05567
    -0.41782
    -0.41782
    -0.53854
    -0.33734
    -0.25686
    -0.17638
    -0.41782
    -0.41782
    -0.13614
    -0.17638
    -0.21662
    -0.17638
    -0.05567
    -0.09590
    -0.05567
     0.10529
     0.22601
    -0.09590
     0.06505
     0.02481
     0.42720
     0.14553
     0.26625
     0.14553
     0.14553
     0.18577
     0.02481
     0.26625
     0.42720
     0.22601
     0.34673
     0.22601
     0.42720
     0.30649
     0.30649
     0.22601
     0.54792
     0.58816
     0.58816
     0.42720
     0.22601
     0.54792
     0.50768
     0.58816
     0.70888
     0.50768
     0.54792
     0.46744
     0.50768
     0.38697
     0.26625
     0.02481
     0.30649
     0.46744
     0.34673
     0.06505
     0.06505
    -0.13614
    -0.13614
    -0.57877
    -0.25686
    -0.29710
    -0.57877
    -0.69949
    -0.82021
    -0.77997
    -1.18236
    -1.26284
    -1.30308
    -1.34332
    -1.58475
    -1.82619
    -2.59073
    -2.67121
    -2.26882
    -2.30906
    -1.90667
    -1.82619
    -2.06763
    -1.82619
    -1.42380
    -1.10188
    -1.10188
    -0.69949
    -0.29710
     0.30649
     0.70888
     1.03079
     1.15151
     1.39295
     1.63438
     1.79534
     1.91606
     2.11725
     1.71486
     1.71486
     1.75510
     1.83558
     1.51366
     1.11127
     1.07103
     1.11127
     1.19175
     1.31247
     0.86984
     0.78936
     0.74912
     0.66864
     0.70888
     1.07103
     0.99055
     0.74912
     0.95031
     1.03079
     1.15151
     0.74912
     0.74912
     0.82960
     0.74912
     1.03079
     0.91008
     0.62840
     0.70888
     0.42720
     0.38697
     0.70888
     0.42720
     0.06505
     0.10529
     0.26625
     0.30649
     0.02481
    -0.17638
    -0.29710
     0.06505
     0.06505
    -0.17638
    -0.01543
    -0.25686
    -0.21662
    -0.49830
    -0.05567
     0.02481
    -0.41782
    -0.33734
    -0.33734
    -0.33734
    -0.21662
    -0.29710
    -0.37758
    -0.45806
    -0.33734
    -0.17638
    -0.37758
    -0.53854
    -0.53854
    -0.57877
    -0.45806
    -0.21662
    -0.33734
    -0.37758
    -0.33734
    -0.05567
    -0.29710
    -0.37758
    -0.41782
    -0.41782
    -0.29710
    -0.13614
    -0.29710
    -0.25686
    -0.25686
    -0.25686
    -0.29710
    -0.01543
    -0.01543
    -0.45806
    -0.33734
    -0.17638
    -0.13614
    -0.21662
    -0.17638
    -0.17638
    -0.13614
     0.02481
     0.10529
     0.02481
    -0.17638
    -0.29710
    -0.17638
     0.26625
     0.10529
    -0.17638
    -0.17638
     0.10529
    -0.17638
     0.02481
    -0.17638
    -0.21662
    -0.09590
     0.10529
     0.06505
     0.10529
    -0.05567
    -0.05567
    -0.21662
     0.18577
     0.30649
     0.26625
     0.06505
     0.26625
     0.30649
     0.50768
     0.54792
     0.38697
     0.38697
     0.54792
     0.54792
     0.62840
     0.42720
     0.46744
     0.22601
     0.30649
     0.74912
     0.42720
     0.34673
     0.34673
     0.26625
     0.38697
     0.42720
     0.22601
     0.14553
     0.54792
     0.38697
     0.38697
     0.34673
     0.22601
     0.22601
     0.18577
     0.50768
     0.74912
     0.46744
     0.38697
     0.38697
     0.58816
     0.74912
     0.38697
     0.46744
     0.38697
     0.38697
     0.58816
     0.54792
     0.26625
     0.30649
     0.14553
     0.46744
     0.70888
     0.34673
     0.06505
     0.10529
     0.14553
     0.30649
    -0.13614
    -0.33734
    -0.25686
    -0.61901
    -0.69949
    -0.57877
    -0.94093
    -1.42380
    -1.86643
    -1.98715
    -1.78595
    -2.38954
    -2.67121
    -3.23456
    -3.43576
    -3.63695
    -3.63695
    -3.75767
    -3.79791
    -3.47600
    -3.11384
    -2.63097
    -1.94691
    -1.50428
    -1.18236
    -0.45806
     0.54792
     0.95031
     1.39295
     1.63438
     1.99653
     2.51964
     2.80132
     3.08299
     3.28419
     2.96227
     2.76108
     2.60012
     2.23797
     1.79534
     1.23199
     0.58816
     0.74912
     0.50768
     0.22601
    -0.01543
    -0.25686
    -0.65925
    -0.25686
    -0.65925
    -0.53854
    -0.69949
    -0.65925
    -0.65925
    -0.57877
    -0.57877
    -0.61901
    -0.86045
    -0.57877
    -0.25686
    -0.41782
    -0.77997
    -0.49830
    -0.37758
    -0.53854
    -0.29710
    -0.49830
    -0.25686
    -0.21662
    -0.09590
    -0.25686
    -0.13614
    -0.13614
    -0.41782
    -0.33734
    -0.01543
    -0.09590
    -0.05567
    -0.17638
     0.02481
    -0.13614
     0.02481
    -0.09590
    -0.13614
     0.06505
     0.14553
     0.22601
     0.26625
     0.14553
    -0.05567
     0.18577
     0.34673
     0.38697
     0.22601
     0.14553
     0.06505
     0.06505
    -0.05567
    -0.01543
     0.06505
    -0.13614
    -0.17638
    -0.45806
    -0.21662
    -0.41782
    -0.49830
    -0.69949
    -0.65925
    -0.25686
    -0.57877
    -0.57877
    -0.49830
    -0.37758
    -0.29710
    -0.33734
    -0.37758
    -0.25686
    -0.61901
    -0.61901
    -0.69949
    -0.49830
    -0.69949
    -1.62499
    -1.82619
    -1.58475
    -1.74571
    -1.78595
    -2.38954
    -2.99313
    -3.07360
    -3.19432
    -3.47600
    -3.51624
    -3.71743
    -3.99911
    -3.99911
    -4.07958
    -4.03935
    -4.20030
    -4.44174
    -4.20030
    -3.95887
    -3.91863
    -2.63097
     2.47940
    -3.35528
    -5.36724
    -4.88437
    -3.75767
    -2.51026
    -2.22858
    -1.90667
    -2.22858
    -2.18834
    -2.67121
    -3.11384
    -3.15408
    -2.95289
    -3.03337
    -2.87241
    -2.75169
    -2.87241
    -2.75169
    -2.30906
    -2.10786
    -1.90667
    -1.78595
    -1.78595
    -1.70547
    -1.26284
    -1.06165
    -1.42380
    -1.18236
    -1.18236
    -0.98117
    -1.02141
    -1.02141
    -1.02141
    -1.38356
    -1.14212
    -1.10188
    -1.14212
    -1.02141
    -1.42380
    -1.30308
    -1.38356
    -1.22260
    -1.42380
    -1.70547
    -1.42380
    -1.46404
    -1.50428
    -1.66523
    -1.46404
    -1.90667
    -1.74571
    -1.90667
    -1.70547
    -1.70547
    -1.70547
    -2.22858
    -2.22858
    -2.34930
    -2.59073
    -2.42978
    -1.98715
    -1.90667
    -2.02739
    -1.90667
    -1.90667
    -1.66523
    -1.78595
    -1.86643
    -2.10786
    -2.18834
    -2.26882
    -2.34930
    -2.42978
    -2.83217
    -2.99313
    -3.99911
    -4.52222
    -5.36724
    -6.13178
    -6.53418
    -6.85609
    -7.13776
    -7.17800
    -6.69513
    -5.89035
    -5.36724
    -4.92461
    -4.72341
    -4.44174
    -3.27480
    -2.34930
    -1.46404
    -0.45806
     0.78936
     1.75510
     1.63438
     2.96227
     4.16945
     4.65232
     4.73280
     4.53160
     4.89376
     4.53160
     4.45112
     3.84754
     3.36467
     3.24395
     3.20371
     3.00251
     2.68060
     2.47940
     2.23797
     1.63438
     1.39295
     1.31247
     0.82960
     0.58816
     0.46744
     0.70888
     0.86984
     0.50768
     0.30649
     0.18577
     0.14553
     0.30649
     0.58816
     0.10529
    -0.09590
    -0.41782
    -0.29710
    -0.69949
    -1.10188
    -1.38356
    -1.42380
    -1.30308
    -1.30308
    -1.46404
    -1.58475
    -1.70547
    -1.54452
    -1.78595
    -1.62499
    -1.42380
    -1.34332
    -1.38356
    -1.06165
    -1.02141
    -0.94093
    -0.94093
    -1.06165
    -0.82021
    -0.65925
    -0.57877
    -0.61901
    -0.57877
    -0.45806
    -0.53854
    -0.57877
    -0.17638
    -0.41782
    -0.65925
    -0.86045
    -0.82021
    -0.82021
    -1.10188
    -1.30308
    -1.26284
    -1.26284
    -1.18236
    -1.26284
    -1.38356
    -1.42380
    -1.30308
    -1.70547
    -1.06165
    -1.14212
    -1.18236
    -1.06165
    -0.77997
    -0.41782
    -0.65925
    -0.73973
    -0.37758
    -0.17638
    -0.05567
    -0.17638
    -0.25686
    -0.25686
    -0.09590
    -0.05567
     0.18577
    -0.01543
     0.02481
    -0.17638
     0.02481
     0.26625
     0.14553
    -0.17638
     0.06505
     0.06505
     0.18577
     0.42720
    -0.05567
     0.14553
     0.02481
    -0.13614
     0.10529
     0.30649
     0.14553
     0.02481
    -0.01543
     0.02481
     0.02481
    -0.09590
    -0.09590
    -0.13614
    -0.01543
     0.22601
    -0.01543
    -0.05567
    -0.13614
    -0.17638
    -0.17638
     0.34673
     0.10529
     0.06505
     0.14553
     0.10529
     0.34673
     0.14553
     0.02481
    -0.01543
     0.22601
     0.46744
    -0.01543
     0.30649
    -0.05567
     0.10529
    -0.13614
     0.42720
     0.42720
    -0.13614
    -0.09590
     0.10529
     0.18577
     0.06505
    -0.13614
    -0.21662
     0.14553
     0.14553
     0.26625
    -0.01543
    -0.09590
     0.06505
    -0.17638
    -0.09590
     0.22601
     0.14553
    -0.09590
     0.02481
     0.18577
     0.30649
     0.10529
     0.10529
     0.18577
     0.54792
     0.38697
     0.54792
     0.42720
     0.66864
     0.70888
     1.07103
     1.51366
     1.31247
     1.03079
     0.86984
     0.86984
     0.54792
     0.18577
    -0.69949
    -1.42380
    -1.74571
    -1.62499
    -2.06763
    -3.03337
    -3.71743
    -4.52222
    -5.28676
    -4.96485
    -4.52222
    -4.20030
    -3.87839
    -3.43576
    -2.79193
    -2.22858
    -1.70547
    -1.06165
    -0.33734
     0.54792
     1.39295
     2.03677
     2.39893
     2.60012
     2.60012
     3.12323
     3.04275
     2.88180
     2.35869
     2.11725
     1.75510
     1.59414
     1.15151
     0.70888
     0.54792
     0.34673
     0.26625
     0.18577
    -0.09590
    -0.05567
    -0.33734
    -0.21662
     0.14553
    -0.09590
    -0.45806
    -0.33734
    -0.17638
     0.02481
    -0.05567
    -0.29710
    -0.01543
    -0.09590
     0.06505
     0.22601
     0.10529
     0.06505
    -0.17638
    -0.01543
     0.42720
     0.38697
     0.06505
     0.10529
     0.14553
     0.22601
     0.22601
     0.18577
     0.14553
     0.02481
     0.14553
     0.38697
     0.06505
    -0.05567
    -0.17638
    -0.33734
     0.02481
     0.38697
     0.10529
    -0.05567
    -0.09590
     0.02481
     0.10529
     0.10529
    -0.01543
    -0.13614
     0.10529
     0.22601
     0.30649
     0.34673
     0.14553
    -0.17638
     0.30649
     0.58816
     0.30649
     0.34673
     0.18577
     0.06505
     0.22601
     0.06505
     0.42720
     0.26625
     0.26625
     0.34673
     0.38697
     0.46744
     0.18577
    -0.01543
     0.22601
     0.22601
     0.30649
     0.14553
     0.06505
     0.10529
     0.22601
     0.26625
     0.06505
     0.26625
     0.14553
     0.22601
     0.14553
     0.22601
     0.14553
     0.06505
     0.14553
     0.62840
     0.66864
     0.42720
     0.54792
     0.54792
     0.66864
     0.91008
     0.82960
     0.82960
     0.78936
     0.66864
     0.86984
     0.70888
     0.54792
     0.58816
     0.22601
     0.66864
     0.91008
     0.50768
     0.26625
     0.18577
     0.18577
     0.10529
    -0.09590
    -0.01543
     0.10529
    -0.01543
     0.10529
     0.34673
     0.26625
     0.06505
    -0.41782
    -0.01543
     0.42720
     0.22601
     0.18577
     0.26625
     0.10529
     0.18577
     0.30649
     0.26625
     0.22601
    -0.09590
    -0.09590
     0.18577
     0.30649
     0.02481
    -0.05567
    -0.29710
     0.06505
     0.38697
    -0.05567
    -0.01543
    -0.09590
    -0.01543
    -0.29710
    -0.13614
    -0.17638
    -0.33734
    -0.49830
    -0.53854
    -0.61901
    -0.73973
    -1.22260
    -1.66523
    -1.54452
    -1.58475
    -1.86643
    -2.22858
    -2.26882
    -2.91265
    -3.07360
    -3.15408
    -3.35528
    -3.55648
    -3.75767
    -4.56246
    -5.04533
    -5.56843
    -6.21226
    -6.77561
    -6.49394
    -6.49394
    -6.89633
    -6.85609
    -6.61465
    -7.21824
    -8.02303
    -8.58637
    -9.23020
    -8.86805
    -8.42542
    -6.81585
    -4.52222
    -2.91265
    -0.01543
     2.39893
     2.19773
     1.51366
     1.11127
     1.71486
     3.36467
     4.97423
     6.34237
     6.98619
     7.10691
     6.78500
     5.93997
     4.93399
     3.68658
     2.39893
     1.35271
     0.30649
    -0.09590
     1.23199
     2.43916
     1.31247
    -0.61901
    -1.74571
    -1.34332
    -0.65925
     0.50768
     1.95629
     2.80132
     2.68060
     2.31845
     1.43318
     1.27223
     0.99055
     0.70888
     0.86984
     1.19175
     1.07103
     0.70888
     0.10529
    -0.29710
    -0.53854
    -0.90069
    -1.10188
    -1.22260
    -1.58475
    -1.70547
    -1.74571
    -1.86643
    -1.94691
    -2.22858
    -2.14810
    -2.18834
    -2.18834
    -2.34930
    -2.22858
    -2.30906
    -2.51026
    -2.55050
    -2.47002
    -2.59073
    -2.42978
    -2.67121
    -2.87241
    -2.63097
    -2.55050
    -2.87241
    -2.79193
    -2.51026
    -2.38954
    -2.55050
    -2.63097
    -2.55050
    -2.75169
    -2.59073
    -2.71145
    -2.30906
    -2.30906
    -2.38954
    -2.51026
    -2.26882
    -2.14810
    -1.94691
    -2.18834
    -1.78595
    -1.78595
    -1.66523
    -1.62499
    -1.50428
    -1.74571
    -1.62499
    -1.74571
    -1.58475
    -1.38356
    -1.54452
    -1.58475
    -1.82619
    -1.66523
    -1.78595
    -2.06763
    -1.86643
    -1.70547
    -1.86643
    -1.62499
    -1.66523
    -1.78595
    -1.86643
    -1.86643
    -1.70547
    -1.18236
    -1.18236
    -1.46404
    -1.58475
    -1.38356
    -1.18236
    -1.46404
    -1.14212
    -1.14212
    -1.22260
    -1.30308
    -1.10188
    -1.22260
    -1.42380
    -1.46404
    -1.30308
    -1.22260
    -1.18236
    -1.18236
    -1.30308
    -1.50428
    -1.18236
    -1.26284
    -1.46404
    -1.34332
    -1.10188
    -1.38356
    -1.18236
    -1.06165
    -1.18236
    -1.26284
    -1.18236
    -0.98117
    -0.98117
    -1.02141
    -1.18236
    -1.26284
    -1.26284
    -1.26284
    -1.38356
    -1.14212
    -1.18236
    -1.30308
    -1.10188
    -1.30308
    -1.54452
    -1.78595
    -1.86643
    -1.50428
    -1.30308
    -1.42380
    -1.62499
    -1.58475
    -1.54452
    -1.34332
    -1.62499
    -1.38356
    -1.18236
    -1.42380
    -1.26284
    -1.18236
    -1.02141
    -1.30308
    -1.30308
    -1.42380
    -0.90069
    -0.90069
    -1.10188
    -0.94093
    -1.02141
    -1.18236
    -1.26284
    -1.06165
    -0.98117
    -0.94093
    -1.18236
    -0.90069
    -1.30308
    -1.42380
    -1.30308
    -1.58475
    -1.26284
    -0.82021
    -0.86045
    -1.18236
    -1.30308
    -1.30308
    -1.18236
    -1.30308
    -0.94093
    -1.10188
    -1.18236
    -1.18236
    -1.26284
    -1.22260
    -1.46404
    -1.98715
    -1.74571
    -1.66523
    -1.58475
    -1.70547
    -2.06763
    -2.34930
    -1.90667
    -2.02739
    -1.74571
    -2.18834
    -2.59073
    -2.75169
    -2.47002
    -2.38954
    -2.30906
    -2.14810
    -2.06763
    -1.86643
    -1.70547
    -1.74571
    -1.94691
    -2.99313
    -2.95289
    -2.59073
    -1.26284
    -0.41782
    -1.26284
    -1.50428
    -1.02141
    -0.94093
    -0.86045
    -0.49830
    -0.45806
     0.18577
     0.66864
     0.62840
     0.78936
     0.74912
     0.62840
     0.38697
    -0.01543
    -0.37758
    -0.94093
    -2.02739
    -2.59073
    -2.26882
     0.38697
     3.72682
     4.69256
     3.12323
     1.47342
     0.66864
     1.47342
     2.72084
     4.45112
     5.33639
     6.50332
     7.83122
     7.58978
     5.98021
     5.21567
     4.37065
     3.68658
     3.24395
     2.55988
     1.75510
     1.11127
     0.38697
    -0.49830
    -1.02141
    -1.62499
    -1.86643
    -2.10786
    -2.22858
    -2.02739
    -1.98715
    -1.86643
    -1.66523
    -1.42380
    -1.14212
    -1.14212
    -0.90069
    -0.69949
    -0.29710
    -0.29710
    -0.01543
     0.02481
    -0.17638
    -0.29710
    -0.05567
     0.38697
     0.38697
     0.10529
     0.30649
     0.42720
     0.30649
     0.26625
     0.06505
     0.22601
     0.30649
     0.30649
     0.18577
    -0.21662
    -0.53854
    -0.73973
    -0.82021
    -0.33734
    -0.33734
    -0.65925
    -0.82021
    -0.73973
    -0.82021
    -0.82021
    -1.02141
    -1.18236
    -0.98117
    -0.65925
    -0.45806
    -0.45806
    -0.33734
    -0.37758
    -0.49830
     0.14553
     0.26625
     0.06505
    -0.05567
     0.06505
     0.18577
     0.22601
     0.30649
     0.34673
     0.30649
     0.50768
     0.50768
     0.62840
     0.42720
     0.30649
     0.02481
     0.30649
     0.62840
     0.30649
     0.14553
     0.18577
     0.10529
     0.38697
     0.30649
     0.10529
    -0.01543
     0.18577
     0.14553
     0.02481
     0.06505
     0.10529
    -0.05567
    -0.01543
     0.62840
     0.54792
     0.30649
     0.02481
     0.22601
     0.30649
     0.26625
     0.10529
    -0.13614
    -0.05567
    -0.05567
     0.14553
     0.06505
    -0.05567
    -0.49830
    -0.49830
    -0.17638
    -0.01543
    -0.41782
    -0.69949
    -0.49830
    -0.29710
    -0.33734
    -0.37758
    -0.21662
    -0.33734
    -0.33734
    -0.13614
    -0.01543
    -0.33734
    -0.45806
    -0.82021
    -0.21662
    -0.13614
    -0.29710
    -0.49830
    -0.61901
    -0.49830
    -0.45806
    -0.45806
    -0.41782
    -0.57877
    -0.49830
    -0.33734
    -0.49830
    -0.29710
    -0.65925
    -0.90069
    -0.86045
    -0.33734
    -0.53854
    -0.69949
    -0.86045
    -0.86045
    -0.61901
    -0.57877
    -0.69949
    -0.57877
    -0.77997
    -0.53854
    -0.17638
    -0.17638
    -0.01543
    -0.21662
    -0.37758
     0.42720
     0.50768
     0.54792
     0.38697
     0.58816
     0.70888
     0.86984
     0.86984
     1.19175
     0.91008
     0.86984
     0.95031
     1.07103
     0.99055
     0.99055
     0.58816
     0.86984
     0.99055
     0.95031
     0.78936
     0.50768
     0.66864
     0.66864
     0.74912
     0.70888
     0.82960
     0.70888
     0.95031
     0.91008
     1.27223
     1.43318
     1.39295
     1.67462
     2.11725
     2.03677
     2.03677
     1.71486
     1.71486
     1.63438
     1.67462
     1.67462
     1.43318
     1.03079
     0.78936
     0.34673
     0.30649
    -0.21662
    -0.61901
    -1.02141
    -0.82021
    -1.14212
    -1.14212
    -1.34332
    -1.54452
    -1.74571
    -1.66523
    -1.54452
    -1.70547
    -1.62499
    -1.54452
    -1.46404
    -1.38356
    -1.02141
    -1.30308
    -1.42380
    -1.26284
    -0.94093
    -1.10188
    -0.98117
    -1.06165
    -1.10188
    -1.10188
    -0.82021
    -0.86045
    -0.73973
    -0.69949
    -0.73973
    -0.49830
    -0.45806
    -0.57877
    -0.69949
    -0.49830
    -0.25686
    -0.25686
    -0.25686
    -0.09590
    -0.21662
    -0.09590
    -0.05567
    -0.01543
    -0.25686
    -0.25686
    -0.57877
    -0.41782
    -0.25686
     0.14553
     0.06505
    -0.09590
    -0.01543
     0.10529
     0.22601
    -0.17638
     0.14553
     0.22601
     0.22601
     0.38697
     0.38697
     0.38697
     0.26625
     0.38697
     0.54792
     0.34673
     0.22601
    -0.13614
     0.30649
     0.06505
     0.14553
     0.06505
    -0.05567
    -0.17638
    -0.17638
     0.14553
     0.18577
     0.10529
     0.10529
     0.02481
     0.06505
     0.14553
     0.18577
     0.06505
     0.26625
     0.18577
     0.30649
     0.46744
     0.18577
     0.38697
     0.14553
     0.02481
     0.26625
     0.46744
     0.22601
     0.06505
     0.14553
     0.22601
     0.34673
     0.06505
    -0.05567
     0.10529
    -0.01543
     0.02481
     0.18577
    -0.01543
    -0.13614
    -0.21662
    -0.09590
    -0.05567
    -0.09590
    -0.13614
    -0.33734
    -0.17638
    -0.21662
    -0.41782
    -0.53854
    -0.41782
    -0.37758
    -0.53854
    -0.33734
    -0.45806
    -0.82021
    -0.73973
    -0.77997
    -0.82021
    -0.57877
    -0.65925
    -0.90069
    -0.82021
    -0.69949
    -0.69949
    -0.98117
    -0.53854
    -0.45806
    -0.49830
    -0.41782
    -0.09590
    -0.13614
    -0.17638
    -0.01543
     0.34673
     0.70888
     0.91008
     0.86984
     1.07103
     1.31247
     1.51366
     1.47342
     1.59414
     1.51366
     1.51366
     1.55390
     1.79534
     1.75510
     1.51366
     1.35271
     1.43318
     1.47342
     1.39295
     1.11127
     0.95031
     0.86984
     0.99055
     0.62840
     0.74912
     0.74912
     0.58816
     0.54792
     0.58816
     0.34673
     0.14553
     0.10529
     0.22601
     0.26625
     0.38697
     0.26625
     0.30649
     0.30649
     0.34673
     0.38697
     0.38697
     0.58816
     0.70888
     0.66864
     0.66864
     0.74912
     0.91008
     0.70888
     0.62840
     0.82960
     1.19175
     1.31247
     1.23199
     1.31247
     1.19175
     0.95031
     0.91008
     1.07103
     0.91008
     0.66864
     0.74912
     0.70888
     0.58816
     0.18577
     0.02481
     0.06505
     0.22601
     0.14553
     0.02481
    -0.17638
    -0.61901
    -0.33734
    -0.57877
    -0.17638
    -0.09590
    -0.21662
     0.10529
     0.14553
     0.02481
     0.38697
     0.22601
     0.02481
     0.38697
     0.42720
     0.42720
     0.34673
     0.14553
     0.18577
     0.14553
     0.26625
     0.50768
     0.14553
     0.10529
     0.22601
     0.18577
     0.30649
     0.02481
     0.06505
     0.18577
     0.74912
     0.50768
     0.10529
    -0.01543
    -0.13614
     0.06505
     0.02481
     0.30649
     0.30649
     0.02481
     0.06505
     0.26625
     0.38697
     0.10529
    -0.09590
     0.02481
     0.38697
     0.30649
     0.30649
     0.54792
     0.18577
     0.34673
     0.18577
     0.66864
     0.70888
     0.54792
     0.30649
     0.46744
     0.62840
     0.58816
     0.38697
     0.38697
     0.38697
     0.74912
     0.62840
     0.54792
     0.38697
     0.46744
     0.34673
     0.50768
     0.70888
     0.50768
     0.34673
     0.26625
     0.62840
     0.62840
     0.42720
     0.06505
     0.38697
     0.50768
     0.46744
     0.42720
     0.22601
     0.14553
     0.22601
     0.02481
     0.54792
     0.22601
    -0.13614
    -0.13614
     0.06505
    -0.01543
    -0.01543
    -0.33734
    -0.37758
    -0.13614
    -0.25686
    -0.25686
    -0.45806
    -0.57877
    -0.49830
    -0.73973
    -0.25686
    -0.13614
    -0.57877
    -0.69949
    -0.45806
    -0.17638
    -0.33734
    -0.49830
    -0.53854
    -0.37758
    -0.21662
    -0.05567
    -0.29710
    -0.21662
    -0.21662
    -0.37758
     0.10529
     0.18577
     0.18577
    -0.05567
    -0.05567
     0.38697
     0.38697
     0.34673
     0.26625
     0.30649
     0.78936
     0.62840
     0.82960
     0.74912
     0.66864
     0.46744
     0.62840
     1.11127
     0.82960
     0.74912
     0.58816
     0.91008
     0.78936
     0.91008
     0.62840
     0.58816
     0.66864
     0.82960
     0.82960
     0.74912
     0.54792
     0.66864
     0.54792
     0.78936
     0.91008
     0.74912
     0.42720
     0.50768
     0.74912
     0.78936
     0.54792
     0.50768
     0.58816
     0.70888
     0.99055
     0.99055
     0.91008
     0.74912
     0.58816
     1.23199
     1.19175
     1.27223
     1.11127
     1.31247
     1.47342
     1.59414
     1.55390
     1.31247
     1.55390
     1.59414
     1.75510
     1.71486
     1.71486
     1.43318
     1.27223
     1.67462
     1.83558
     1.55390
     1.51366
     1.23199
     0.95031
     1.19175
     1.03079
     0.86984
     0.91008
     0.86984
     0.66864
     0.38697
     0.14553
    -0.29710
    -0.13614
     0.14553
     0.58816
     0.30649
    -0.09590
    -0.45806
    -0.25686
    -0.25686
    -0.17638
    -0.29710
    -0.53854
    -0.29710
    -0.05567
    -0.01543
     0.06505
    -0.09590
    -0.37758
    -0.53854
     0.26625
     0.30649
     0.22601
     0.02481
     0.02481
     0.38697
     0.62840
     0.91008
     1.07103
     1.35271
     1.63438
     1.87582
     1.99653
     2.15749
     2.23797
     2.55988
     3.00251
     3.48538
     3.56586
     3.48538
     3.60610
     4.00849
     4.16945
     4.29017
     4.20969
     4.24993
     4.45112
     4.20969
     4.49136
     4.33041
     4.41088
     3.92801
     4.20969
     3.96825
     3.96825
     3.64634
     3.44514
     3.56586
     3.00251
     3.04275
     2.84156
     2.72084
     2.39893
     2.43916
     2.31845
     2.19773
     1.91606
     1.63438
     1.43318
     2.03677
     1.71486
     1.43318
     1.43318
     0.50768
     0.06505
     1.79534
     1.67462
     1.47342
     1.23199
     1.07103
     1.19175
     1.31247
     1.43318
     1.23199
     1.23199
     1.67462
     1.63438
     1.79534
     1.67462
     1.63438
     1.47342
     1.47342
     1.43318
     1.47342
     1.19175
     1.07103
     0.82960
     0.91008
     0.82960
     0.70888
     0.14553
     0.14553
     0.22601
    -0.05567
    -0.09590
    -0.25686
    -0.33734
    -0.41782
    -0.41782
    -0.33734
    -0.21662
    -0.57877
    -0.77997
    -0.73973
    -0.69949
    -0.73973
    -0.90069
    -1.10188
    -0.94093
    -0.61901
    -0.82021
    -0.86045
    -1.06165
    -1.22260
    -1.18236
    -1.10188
    -1.02141
    -1.22260
    -1.10188
    -1.46404
    -1.14212
    -1.14212
    -1.34332
    -1.54452
    -1.34332
    -1.02141
    -1.26284
    -1.14212
    -1.26284
    -1.42380
    -1.18236
    -0.98117
    -0.82021
    -0.49830
    -0.57877
    -0.49830
    -0.37758
    -0.09590
     0.14553
    -0.25686
     0.18577
     0.42720
     0.62840
     1.03079
     0.58816
     0.14553
     0.06505
     0.38697
     0.34673
     0.54792
     0.10529
    -0.21662
     0.02481
    -0.29710
    -0.33734
    -0.82021
    -0.90069
    -0.86045
    -0.94093
    -0.86045
    -1.02141
    -1.42380
    -1.62499
    -1.42380
    -1.42380
    -1.18236
    -1.50428
    -1.62499
    -1.42380
    -1.42380
    -1.34332
    -1.54452
    -1.58475
    -1.18236
    -1.02141
    -1.18236
    -1.02141
    -1.02141
    -0.86045
    -0.94093
    -0.53854
    -0.33734
    -0.09590
    -0.17638
    -0.49830
    -0.17638
    -0.09590
    -0.05567
    -0.09590
     0.30649
     0.50768
     0.22601
     0.46744
     0.26625
     0.10529
     0.10529
     0.02481
     0.22601
    -0.01543
    -0.37758
    -0.57877
    -0.33734
    -0.01543
     1.19175
     1.91606
     1.83558
     1.31247
     0.99055
     0.62840
    -0.37758
    -0.94093
    -0.53854
    -0.05567
    -0.82021
    -1.62499
    -2.34930
    -2.47002
    -3.63695
    -4.07958
    -4.36126
    -4.56246
    -4.52222
    -4.24054
    -4.20030
    -3.91863
    -4.03935
    -3.87839
    -3.27480
    -2.51026
    -1.42380
    -0.57877
    -0.37758
    -0.17638
     0.02481
    -0.05567
     0.26625
     0.06505
     0.14553
     0.22601
    -0.01543
    -0.29710
    -0.49830
    -0.69949
    -1.26284
    -1.94691
    -2.75169
    -2.71145
    -3.07360
    -3.47600
    -3.51624
    -3.87839
    -4.03935
    -4.07958
    -4.68317
    -4.60269
    -4.64293
    -4.56246
    -3.87839
    -3.47600
    -3.07360
    -2.87241
    -2.63097
    -1.90667
    -1.30308
    -0.86045
    -0.82021
    -0.77997
    -0.45806
    -0.29710
    -0.29710
    -0.29710
    -0.45806
    -0.61901
    -0.61901
    -0.53854
    -0.69949
    -1.10188
    -1.26284
    -1.50428
    -1.14212
    -1.14212
    -1.34332
    -1.66523
    -1.30308
    -1.18236
    -1.18236
    -1.06165
    -0.86045
    -0.98117
    -0.86045
    -0.69949
    -0.57877
    -0.57877
    -0.73973
    -0.86045
    -0.73973
    -0.49830
    -0.57877
    -0.53854
    -0.53854
    -0.69949
    -0.86045
    -0.77997
    -0.65925
    -0.57877
    -0.82021
    -0.69949
    -0.53854
    -0.41782
    -0.77997
    -0.53854
    -0.61901
    -0.37758
    -0.29710
    -0.21662
    -0.21662
    -0.17638
    -0.29710
    -0.17638
     0.10529
     0.10529
     0.02481
    -0.05567
    -0.01543
     0.22601
     0.06505
    -0.37758
    -0.21662
    -0.01543
     0.06505
    -0.17638
    -0.17638
    -0.29710
    -0.33734
    -0.57877
    -0.29710
    -0.09590
    -0.37758
    -0.69949
    -0.61901
    -0.37758
    -0.57877
    -0.57877
    -0.69949
    -0.57877
    -0.37758
    -0.33734
    -0.41782
    -0.69949
    -0.65925
    -0.61901
    -0.65925
    -0.25686
    -0.49830
    -0.57877
    -0.61901
    -0.37758
    -0.41782
    -0.45806
    -0.69949
    -0.61901
    -0.61901
    -0.29710
    -0.37758
    -0.57877
    -0.61901
    -0.73973
    -0.53854
    -0.21662
    -0.29710
    -0.57877
    -0.61901
    -0.45806
    -0.57877
    -0.41782
    -0.61901
    -0.53854
    -0.65925
    -0.25686
    -0.21662
    -0.45806
    -0.65925
    -0.57877
    -0.57877
    -0.45806
    -0.21662
    -0.25686
    -0.57877
    -0.53854
    -0.21662
    -0.25686
    -0.21662
    -0.45806
    -0.37758
    -0.17638
    -0.17638
    -0.29710
    -0.33734
    -0.29710
    -0.25686
    -0.53854
    -0.09590
    -0.09590
    -0.33734
    -0.29710
    -0.09590
    -0.33734
     0.02481
    -0.29710
    -0.25686
     0.02481
    -0.01543
     0.06505
    -0.01543
     0.06505
     0.02481
     0.02481
     0.50768
     0.46744
     0.22601
     0.22601
     0.50768
     0.74912
     0.66864
     0.62840
     0.62840
     0.91008
     1.15151
     1.31247
     1.27223
     1.39295
     1.27223
     1.47342
     1.59414
     1.51366
     1.27223
     0.82960
     1.15151
     0.99055
     0.82960
     0.74912
     0.30649
     0.14553
     0.02481
     0.26625
    -0.01543
    -0.25686
    -0.13614
    -0.45806
    -0.21662
    -0.05567
    -0.17638
    -0.53854
    -0.77997
    -0.69949
    -0.49830
    -0.33734
    -0.61901
    -0.82021
    -1.14212
    -1.14212
    -0.90069
    -1.30308
    -1.58475
    -1.66523
    -1.70547
    -1.50428
    -1.70547
    -1.42380
    -1.34332
    -1.22260
    -1.14212
    -0.69949
    -0.73973
    -0.82021
    -0.69949
    -0.33734
    -0.25686
    -0.33734
    -0.13614
    -0.09590
    -0.33734
     0.22601
     0.10529
     0.30649
     0.06505
     0.02481
     0.26625
     0.26625
     0.30649
     0.10529
     0.18577
     0.50768
     0.38697
     0.34673
     0.50768
     0.62840
     0.34673
     0.62840
     0.95031
     1.15151
     0.86984
     0.99055
     0.91008
     1.35271
     1.23199
     0.74912
     1.03079
     1.35271
     1.39295
     1.19175
     1.15151
     1.23199
     0.74912
     0.70888
     1.23199
     1.15151
     0.78936
     0.38697
     0.38697
     0.66864
     0.54792
     0.46744
     0.38697
     0.58816
     0.22601
     0.54792
     0.50768
     0.38697
    -0.01543
    -0.37758
     0.26625
     0.38697
    -0.05567
    -0.25686
    -0.21662
    -0.05567
    -0.33734
    -0.29710
    -0.05567
    -0.41782
    -0.49830
    -0.41782
    -0.21662
    -0.21662
    -0.29710
    -0.69949
    -0.29710
     0.18577
     0.10529
    -0.01543
    -0.05567
    -0.01543
     0.06505
     0.22601
     0.38697
     0.50768
     0.22601
     0.38697
     0.62840
     0.58816
     0.30649
     0.30649
     0.50768
     0.54792
     0.70888
     0.58816
     0.38697
     0.38697
     0.34673
     0.58816
     0.50768
     0.46744
     0.30649
     0.50768
     0.42720
     0.22601
     0.34673
     0.22601
     0.34673
     0.50768
     0.66864
     0.54792
     0.50768
     0.38697
     0.58816
     0.78936
     0.74912
     0.82960
     0.62840
     0.99055
     0.86984
     1.15151
     1.23199
     1.23199
     0.86984
     0.91008
     1.23199
     1.03079
     1.31247
     1.19175
     1.19175
     1.19175
     1.27223
     1.19175
     1.11127
     1.15151
     1.11127
     1.15151
     1.55390
     1.23199
     1.03079
     1.07103
     1.47342
     1.71486
     1.43318
     1.19175
     1.35271
     1.19175
     1.07103
     1.15151
     1.23199
     1.07103
     0.78936
     0.91008
     0.95031
     0.91008
     0.38697
     0.34673
     0.70888
     0.66864
     0.54792
     0.46744
     0.34673
     0.02481
     0.18577
     0.50768
     0.54792
     0.58816
     0.34673
     0.38697
     0.78936
     0.62840
     0.50768
     0.50768
     0.74912
     0.70888
     0.74912
     1.15151
     0.95031
     1.07103
     1.07103
     1.03079
     1.11127
     1.27223
     1.03079
     1.35271
     1.35271
     1.39295
     1.55390
     1.31247
     1.27223
     1.43318
     1.39295
     1.11127
     0.99055
     0.62840
     0.58816
     0.38697
    -0.13614
    -0.13614
    -0.29710
    -0.49830
    -0.29710
    -0.25686
    -0.69949
    -1.14212
    -1.30308
    -0.98117
    -0.94093
    -0.77997
    -0.61901
    -0.61901
    -0.25686
    -0.05567
     0.26625
     0.54792
     0.78936
     0.54792
     1.03079
     0.91008
     1.19175
     0.99055
     0.74912
     1.07103
     1.27223
     1.27223
     1.27223
     1.07103
     0.99055
     0.54792
     0.42720
     0.82960
     0.70888
     0.38697
     0.30649
     0.22601
     0.42720
     0.46744
     0.14553
     0.46744
     0.42720
     0.42720
     0.54792
     0.54792
     0.54792
     0.58816
     0.42720
     0.66864
     0.86984
     0.66864
     0.78936
     0.38697
     0.62840
     0.54792
     0.62840
     0.58816
     0.70888
     0.22601
     0.38697
     0.86984
     0.62840
     0.46744
     0.06505
     0.30649
     0.54792
     0.46744
     0.38697
     0.22601
     0.22601
     0.30649
     0.14553
     0.30649
     0.46744
     0.14553
     0.02481
     0.22601
     0.22601
     0.06505
     0.06505
    -0.09590
     0.14553
     0.06505
     0.30649
     0.14553
     0.14553
     0.02481
     0.06505
    -0.01543
     0.30649
    -0.01543
    -0.01543
     0.10529
     0.22601
     0.14553
    -0.05567
     0.02481
     0.18577
     0.30649
     0.14553
     0.14553
     0.10529
    -0.01543
     0.10529
     0.06505
     0.14553
     0.10529
     0.02481
     0.18577
     0.22601
     0.14553
     0.10529
     0.14553
     0.14553
     0.30649
     0.58816
     0.30649
     0.34673
     0.42720
     0.62840
     0.38697
     0.54792
     0.66864
     0.58816
     0.62840
     0.70888
     0.91008
     0.62840
     0.46744
     0.38697
     0.58816
     0.91008
     0.62840
     0.54792
     0.30649
     0.46744
     0.50768
     0.46744
     0.58816
     0.18577
     0.22601
     0.10529
     0.54792
     0.34673
     0.10529
    -0.05567
     0.06505
     0.14553
     0.22601
     0.18577
    -0.05567
    -0.09590
    -0.01543
    -0.17638
     0.14553
     0.22601
    -0.29710
    -0.05567
     0.14553
    -0.01543
     0.14553
     0.02481
    -0.09590
     0.10529
     0.38697
     0.30649
     0.34673
     0.50768
     0.14553
     0.22601
     0.66864
     0.66864
     0.30649
     0.42720
     0.66864
     0.46744
     0.58816
     0.46744
     0.50768
     0.66864
     0.66864
     0.74912
     0.58816
     0.54792
     0.58816
     0.54792
     0.38697
     0.66864
     0.66864
     0.54792
     0.58816
     0.62840
     0.54792
     0.38697
     0.06505
     0.22601
     0.42720
     0.50768
     0.18577
    -0.09590
    -0.01543
    -0.01543
    -0.05567
     0.22601
     0.06505
    -0.41782
    -0.33734
     0.06505
     0.02481
     0.02481
    -0.25686
     0.06505
     0.14553
     0.22601
     0.30649
     0.10529
     0.30649
     0.18577
     0.10529
     0.62840
     0.82960
     0.42720
     0.50768
     0.58816
     0.74912
     0.74912
     0.22601
     0.14553
     0.34673
     0.58816
     0.62840
     0.66864
     0.18577
     0.22601
     0.10529
     0.18577
     0.66864
     0.38697
     0.22601
     0.26625
     0.66864
     0.54792
     0.58816
     0.54792
     0.30649
     0.78936
     0.78936
     0.82960
     0.95031
     0.74912
     0.38697
     0.62840
     0.99055
     0.86984
     0.82960
     0.62840
     0.62840
     0.62840
     0.70888
     0.50768
     0.50768
     0.46744
     0.46744
     0.62840
     0.54792
     0.26625
     0.46744
     0.34673
     0.46744
     0.46744
     0.38697
     0.50768
     0.58816
     0.46744
     0.46744
     0.34673
     0.26625
     0.54792
     0.82960
     0.91008
     0.66864
     0.86984
     0.95031
     0.91008
     1.19175
     1.39295
     1.27223
     1.23199
     1.31247
     1.75510
     1.87582
     1.71486
     1.91606
     2.11725
     2.27821
     2.60012
     2.72084
     2.51964
     2.55988
     2.60012
     2.76108
     3.20371
     3.32443
     2.84156
     2.76108
     3.00251
     3.32443
     3.08299
     2.88180
     2.84156
     2.96227
     3.04275
     3.08299
     2.84156
     2.96227
     2.80132
     2.76108
     3.08299
     3.16347
     2.92203
     2.60012
     2.51964
     2.11725
     2.43916
     2.35869
     2.15749
     2.35869
     2.19773
     2.31845
     2.23797
     1.79534
     1.47342
     1.31247
     1.63438
     1.71486
     1.79534
     1.47342
     1.67462
     1.87582
     1.75510
     1.95629
     1.83558
     1.75510
     1.75510
     1.67462
     1.75510
     1.95629
     1.35271
     1.23199
     1.31247
     1.31247
     1.07103
     0.82960
     0.70888
     0.38697
     0.46744
     0.10529
    -0.13614
    -0.13614
    -0.33734
    -0.41782
    -0.29710
    -0.45806
    -0.53854
    -0.82021
    -0.69949
    -0.33734
    -0.29710
    -0.45806
    -0.53854
    -0.73973
    -0.65925
    -0.61901
    -0.90069
    -1.14212
    -0.98117
    -1.14212
    -0.77997
    -0.61901
    -0.41782
    -0.37758
    -0.33734
     0.46744
     0.62840
     0.50768
     0.70888
     1.11127
     1.23199
     1.63438
     1.99653
     2.07701
     2.15749
     1.91606
     2.43916
     2.23797
     2.27821
     1.99653
     1.43318
     1.43318
     1.67462
     1.67462
     1.23199
     0.95031
     0.82960
     0.78936
     0.54792
     0.58816
     0.46744
     0.22601
     0.30649
     0.46744
     0.74912
     0.70888
     0.18577
     0.06505
     0.18577
     0.18577
     0.06505
     0.14553
    -0.05567
    -0.29710
    -0.13614
    -0.09590
     0.06505
     0.06505
    -0.33734
    -0.73973
    -0.69949
    -0.90069
    -1.30308
    -1.34332
    -1.42380
    -1.50428
    -1.58475
    -1.78595
    -1.78595
    -2.10786
    -2.38954
    -2.30906
    -2.26882
    -2.47002
    -2.42978
    -2.30906
    -2.06763
    -2.26882
    -2.14810
    -1.90667
    -1.42380
    -1.58475
    -1.38356
    -1.54452
    -1.58475
    -1.46404
    -1.46404
    -1.26284
    -1.22260
    -1.42380
    -1.26284
    -1.26284
    -1.18236
    -1.14212
    -1.50428
    -1.70547
    -1.58475
    -1.22260
    -1.06165
    -0.82021
    -1.02141
    -0.90069
    -0.57877
    -0.25686
    -0.13614
    -0.09590
    -0.05567
     0.02481
     0.26625
     0.38697
     0.54792
     0.14553
     0.10529
     0.66864
     0.66864
     0.66864
     0.58816
     0.14553
     0.26625
     0.30649
     0.30649
     0.34673
     0.34673
     0.14553
    -0.09590
     0.10529
     0.42720
    -0.13614
    -0.21662
    -0.21662
    -0.17638
    -0.25686
    -0.17638
    -0.33734
    -0.61901
    -0.57877
    -0.65925
    -0.25686
    -0.25686
    -0.45806
    -0.77997
    -0.61901
    -0.53854
    -0.61901
    -0.86045
    -0.82021
    -0.77997
    -0.53854
    -0.65925
    -0.45806
    -0.57877
    -0.73973
    -0.77997
    -0.69949
    -0.37758
    -0.49830
    -0.33734
    -0.17638
    -0.25686
    -0.09590
    -0.01543
     0.10529
     0.50768
     0.91008
     0.66864
     0.42720
    -0.17638
    -0.33734
    -0.41782
    -0.45806
    -0.29710
    -0.05567
     0.02481
    -0.17638
    -0.33734
    -0.37758
    -0.69949
    -1.10188
    -0.82021
    -0.86045
    -1.02141
    -0.61901
    -0.82021
    -1.10188
    -0.73973
    -0.33734
    -0.05567
    -0.53854
    -0.53854
    -0.61901
    -0.61901
    -0.82021
    -0.25686
    -0.13614
    -0.13614
    -0.25686
    -0.05567
    -0.05567
    -0.33734
    -0.53854
    -0.69949
     0.06505
    -0.09590
    -0.33734
    -0.69949
    -1.10188
    -1.26284
    -1.34332
    -1.30308
    -1.90667
    -2.06763
    -2.14810
    -2.30906
    -2.42978
    -2.55050
    -2.91265
    -3.11384
    -3.51624
    -3.67719
    -3.67719
    -3.79791
    -4.03935
    -4.68317
    -5.00509
    -4.96485
    -5.08556
    -5.00509
    -5.16604
    -5.08556
    -5.00509
    -4.60269
    -3.79791
    -2.79193
    -2.02739
    -1.38356
    -0.69949
     0.14553
     0.66864
     1.35271
     1.87582
     2.11725
     2.88180
     3.32443
     3.92801
     4.08897
     3.88778
     3.48538
     3.56586
     3.60610
     3.00251
     2.19773
     1.99653
     1.87582
     1.99653
     1.71486
     1.55390
     1.71486
     1.31247
     0.86984
     1.19175
     0.99055
     0.70888
     0.82960
     0.58816
     0.54792
     0.30649
     0.14553
     0.22601
     0.02481
    -0.05567
    -0.09590
    -0.45806
    -0.45806
    -0.33734
    -0.41782
    -0.21662
    -0.09590
    -0.25686
    -0.05567
    -0.05567
     0.10529
     0.06505
     0.14553
     0.22601
     0.54792
     0.74912
     0.70888
     0.74912
     0.66864
     0.86984
     1.07103
     0.78936
     0.95031
     0.82960
     0.54792
     0.46744
     0.58816
     0.34673
     0.18577
    -0.13614
    -0.05567
    -0.01543
     0.14553
    -0.17638
    -0.49830
    -0.37758
    -0.33734
    -0.33734
     0.18577
     0.34673
    -0.13614
     0.10529
     0.66864
     0.70888
     0.70888
     0.54792
     0.58816
     0.74912
     0.91008
     0.82960
     0.66864
     0.74912
     0.74912
     0.38697
     0.66864
     0.66864
     0.50768
     0.58816
     0.54792
     0.54792
     0.74912
     0.70888
     0.74912
     0.66864
     0.70888
     0.78936
     0.86984
     0.91008
     0.78936
     0.38697
     0.74912
     0.78936
     0.74912
     0.58816
     0.66864
     0.42720
     0.82960
     0.30649
     0.30649
     0.22601
     0.22601
     0.18577
     0.26625
     0.06505
    -0.13614
    -0.05567
    -0.17638
     0.26625
     0.14553
    -0.05567
     0.10529
     0.18577
     0.14553
     0.02481
    -0.05567
     0.06505
     0.34673
     0.46744
     0.50768
     0.22601
     0.38697
     0.50768
     0.50768
     0.58816
     0.42720
     0.38697
     0.18577
     0.34673
     0.74912
     0.50768
     0.50768
     0.30649
     0.42720
     0.70888
     0.62840
     0.42720
     0.34673
     0.30649
     0.06505
     0.34673
     0.54792
     0.30649
    -0.09590
    -0.17638
     0.18577
     0.30649
     0.10529
    -0.25686
    -0.33734
    -0.09590
    -0.01543
    -0.01543
    -0.17638
    -0.53854
    -0.53854
    -0.53854
    -0.13614
    -0.09590
    -0.61901
    -0.53854
    -0.73973
    -0.65925
    -0.53854
    -1.10188
    -0.69949
    -0.98117
    -0.94093
    -0.61901
    -0.53854
    -0.69949
    -0.65925
    -0.65925
    -0.25686
    -0.13614
    -0.13614
     0.06505
     0.22601
     0.34673
     0.38697
     0.70888
     0.91008
     1.11127
     1.31247
     1.43318
     1.39295
     1.43318
     1.11127
     1.31247
     1.67462
     1.67462
     1.39295
     1.39295
     1.39295
     1.23199
     1.11127
     0.99055
     0.91008
     0.66864
     0.50768
     0.58816
     0.50768
     0.30649
     0.38697
    -0.05567
     0.06505
     0.26625
     0.02481
     0.06505
    -0.33734
    -0.09590
    -0.17638
     0.02481
    -0.17638
    -0.21662
    -0.17638
    -0.13614
    -0.09590
    -0.37758
    -0.53854
    -0.69949
    -0.82021
    -0.17638
    -0.21662
    -0.57877
    -0.77997
    -0.61901
    -0.57877
    -0.33734
    -0.25686
    -0.33734
    -0.41782
     0.06505
     0.10529
    -0.13614
    -0.01543
    -0.01543
    -0.17638
     0.46744
     0.62840
     0.58816
     0.46744
     0.42720
     0.46744
     0.50768
     0.58816
     0.50768
     0.66864
     0.70888
     0.74912
     0.91008
     1.03079
     0.70888
     0.58816
     0.46744
     0.99055
     1.07103
     0.82960
     0.62840
     0.74912
     0.46744
     0.91008
     0.74912
     0.74912
     0.70888
     0.74912
     0.66864
     0.86984
     0.62840
     0.34673
     0.34673
     0.82960
     0.74912
     0.58816
     0.58816
     0.50768
     0.54792
     0.54792
     0.42720
     0.34673
     0.62840
     0.38697
     0.50768
     0.66864
     0.38697
     0.38697
     0.26625
     0.74912
     0.74912
     0.58816
     0.50768
     0.42720
     0.50768
     0.74912
     0.99055
     0.42720
     0.54792
     0.91008
     0.91008
     1.11127
     0.86984
     0.70888
     0.38697
     0.62840
     0.95031
     0.99055
     0.91008
     0.70888
     0.62840
     0.91008
     1.11127
     1.31247
     2.39893
     1.99653
     0.46744
     0.95031
     1.03079
     1.35271
     1.11127
     1.35271
     1.55390
     1.35271
     1.43318
     1.03079
     0.66864
     0.30649
     0.38697
     0.46744
     0.58816
     0.22601
     0.14553
     0.18577
     0.34673
     0.30649
     0.18577
    -0.05567
     0.22601
     0.38697
     0.30649
     0.38697
     0.30649
     0.22601
     0.22601
     0.42720
     0.46744
     0.54792
     0.50768
     0.54792
     0.38697
     0.42720
     0.62840
     0.22601
     0.30649
     0.74912
     0.54792
     0.54792
     0.66864
     0.58816
     0.54792
     0.34673
     0.46744
     0.58816
     0.54792
     0.46744
     0.50768
     0.42720
     0.54792
     0.38697
     0.34673
     0.58816
     0.46744
     0.38697
     0.18577
     0.30649
     0.10529
     0.38697
     0.18577
     0.18577
     0.18577
    -0.05567
     0.22601
     0.18577
     0.18577
    -0.01543
    -0.17638
    -0.09590
    -0.01543
     0.18577
     0.06505
    -0.09590
     0.18577
    -0.01543
     0.30649
     0.30649
     0.30649
     0.02481
     0.10529
     0.02481
     0.30649
     0.30649
     0.02481
     0.22601
     0.54792
     0.46744
     0.50768
     0.50768
     0.42720
     0.14553
     0.26625
     0.62840
     0.62840
     0.62840
     0.54792
     0.50768
     0.66864
     0.82960
     0.78936
     0.62840
     0.70888
     0.66864
     0.74912
     0.74912
     0.74912
     0.74912
     0.46744
     0.86984
     0.91008
     0.82960
     0.66864
     0.82960
     0.70888
     0.66864
     0.26625
     0.10529
     0.99055
     0.95031
     0.42720
     0.54792
     0.82960
     0.22601
     0.18577
     0.58816
     0.58816
     0.34673
     0.54792
     0.54792
     0.30649
     0.70888
     0.70888
     0.26625
     0.86984
     0.86984
     0.34673
     0.86984
     0.91008
     0.70888
     0.78936
     0.86984
     0.86984
     1.23199
     1.31247
     0.86984
     0.42720
    -0.17638
     1.15151
     0.58816
     1.07103
     0.95031
     0.38697
     0.62840
     0.30649
     0.30649
     0.34673
     0.54792
     0.62840
     0.91008
     0.86984
     0.86984
     0.82960
     1.23199
     1.43318
     1.39295
     1.51366
     1.59414
     1.47342
     1.59414
     2.03677
     1.67462
     1.55390
     1.23199
     1.47342
     1.47342
     1.39295
     1.15151
     0.99055
     0.82960
     1.03079
     0.86984
     0.74912
     0.50768
     0.26625
     0.30649
     0.46744
     0.54792
     0.46744
     0.34673
     0.14553
     0.58816
     0.70888
     0.66864
     0.38697
     0.38697
     0.30649
     0.74912
     0.62840
     0.70888
     0.54792
     0.46744
     0.99055
     1.15151
     0.82960
     0.66864
     0.58816
     0.74912
     0.91008
     1.03079
     0.74912
     0.82960
     0.66864
     0.58816
     0.46744
     0.74912
     0.91008
     0.62840
     0.54792
     0.46744
     0.50768
     0.38697
     0.14553
     0.70888
     0.54792
     0.62840
     0.58816
     0.26625
     0.70888
     0.54792
     0.66864
     0.66864
     0.91008
     0.46744
     0.58816
     0.82960
     0.86984
     1.35271
     1.07103
     0.62840
     0.82960
     0.78936
     0.95031
     0.86984
     0.86984
     0.78936
     0.74912
     0.42720
     0.70888
     0.62840
     0.38697
     0.30649
     0.42720
     0.34673
     0.02481
     0.02481
     0.22601
     0.10529
     0.22601
     0.14553
    -0.05567
     0.18577
     0.14553
     0.26625
     0.50768
     0.42720
     0.26625
     0.46744
     0.54792
     0.62840
     0.62840
     0.30649
     0.42720
     0.95031
     1.07103
     1.03079
     0.74912
     0.58816
     0.58816
     0.78936
     0.78936
     1.15151
     0.82960
     0.78936
     0.95031
     1.19175
     1.23199
     0.91008
     1.03079
     1.03079
     1.23199
     1.31247
     1.27223
     0.99055
     1.07103
     1.11127
     1.39295
     1.63438
     1.31247
     1.23199
     1.23199
     1.23199
     1.31247
     1.15151
     1.19175
     1.23199
     1.31247
     1.15151
     1.23199
     0.62840
     0.82960
     1.03079
     0.82960
     1.19175
     0.91008
     0.70888
     0.66864
     0.95031
     0.86984
     0.82960
     0.78936
     0.54792
     0.99055
     1.19175
     1.19175
     1.03079
     1.03079
     0.99055
     1.07103
     1.19175
     0.95031
     1.03079
     1.07103
     1.07103
     1.15151
     1.23199
     1.15151
     0.91008
     1.15151
     1.19175
     1.31247
     1.27223
     1.35271
     1.19175
     1.27223
     1.59414
     1.83558
     1.43318
     1.47342
     1.27223
     1.67462
     1.43318
     1.43318
     1.35271
     1.23199
     0.99055
     1.43318
     1.11127
     1.03079
     0.70888
     0.54792
     0.86984
     1.19175
     0.91008
     0.74912
     0.62840
     0.58816
     0.99055
     1.19175
     0.74912
     0.58816
     0.78936
     0.86984
     1.07103
     0.95031
     0.91008
     0.86984
     0.74912
     0.91008
     1.07103
     0.91008
     0.62840
     0.78936
     0.99055
     0.95031
     0.74912
     0.66864
     0.66864
     0.58816
     0.91008
     0.99055
     0.74912
     0.50768
     0.34673
     0.82960
     0.99055
     0.70888
     0.62840
     0.58816
     0.58816
     0.62840
     0.58816
     0.38697
     0.54792
     0.38697
     0.74912
     0.54792
     0.38697
     0.38697
     0.06505
     0.02481
     0.38697
     0.50768
     0.26625
    -0.21662
    -0.21662
    -0.05567
     0.10529
     0.22601
     0.30649
     0.18577
     0.50768
     0.38697
     0.58816
     0.34673
     0.70888
     0.58816
     1.07103
     1.47342
     1.11127
     1.03079
     0.99055
     1.31247
     1.43318
     1.47342
     1.27223
     0.95031
     1.15151
     1.19175
     1.23199
     0.99055
     0.99055
     0.74912
     1.23199
     1.19175
     1.19175
     1.03079
     0.99055
     1.15151
     1.47342
     1.31247
     1.47342
     1.11127
     1.15151
     1.51366
     1.35271
     1.39295
     1.31247
     0.99055
     0.99055
     1.19175
     0.78936
     0.58816
     0.46744
     0.38697
     0.58816
     0.34673
     0.10529
    -0.21662
    -0.25686
     0.02481
    -0.05567
     0.02481
    -0.05567
    -0.37758
    -0.01543
     0.10529
     0.06505
    -0.09590
     0.06505
    -0.05567
    -0.01543
     0.02481
     0.06505
    -0.09590
    -0.09590
     0.02481
     0.10529
     0.38697
     0.06505
    -0.05567
    -0.41782
     0.14553
     0.22601
     0.10529
     0.06505
     0.18577
     0.22601
     0.46744
     0.62840
     0.58816
     0.70888
     0.62840
     0.86984
     1.07103
     0.99055
     1.11127
     0.86984
     1.15151
     1.39295
     1.47342
     1.43318
     1.31247
     1.15151
     1.23199
     1.15151
     1.23199
     1.19175
     1.03079
     0.99055
     1.03079
     0.99055
     0.91008
     0.58816
     0.62840
     0.78936
     0.62840
     0.62840
     0.74912
     0.50768
     0.66864
     0.74912
     0.78936
     0.74912
     0.58816
     0.62840
     0.91008
     0.86984
     1.07103
     0.66864
     0.66864
     0.78936
     1.19175
     0.91008
     1.03079
     0.86984
     0.66864
     0.91008
     0.82960
     0.95031
     0.86984
     0.70888
     0.91008
     0.91008
     0.95031
     0.74912
     0.38697
     0.66864
     0.66864
     0.58816
     0.50768
     0.42720
     0.30649
     0.42720
     0.30649
     0.34673
     0.54792
     0.26625
     0.30649
     0.42720
     0.42720
     0.58816
     0.50768
     0.62840
     0.74912
     0.99055
     0.91008
     0.74912
     0.62840
     0.62840
     0.62840
     0.66864
     0.54792
     0.50768
     0.34673
     0.30649
     0.26625
     0.06505
    -0.17638
    -0.33734
    -0.37758
    -0.41782
    -0.29710
    -0.53854
    -0.65925
    -0.45806
    -0.45806
    -0.57877
    -0.37758
    -0.25686
    -0.49830
    -0.53854
    -0.33734
    -0.09590
    -0.01543
    -0.17638
    -0.05567
     0.10529
     0.06505
    -0.09590
    -0.01543
    -0.33734
    -0.33734
    -0.49830
    -0.13614
    -0.33734
    -0.33734
    -0.53854
    -0.53854
    -0.57877
    -0.49830
    -0.49830
    -0.33734
    -0.45806
    -0.17638
    -0.17638
    -0.25686
    -0.29710
    -0.09590
    -0.05567
     0.18577
     0.14553
     0.18577
    -0.09590
    -0.01543
    -0.01543
     0.14553
    -0.09590
    -0.05567
    -0.01543
    -0.09590
     0.14553
     0.14553
     0.22601
    -0.05567
    -0.09590
     0.14553
     0.30649
     0.26625
     0.46744
     0.42720
     0.62840
     0.78936
     0.58816
     0.62840
     0.95031
     1.19175
     1.19175
     1.47342
     1.59414
     1.75510
     1.63438
     1.71486
     1.83558
     2.11725
     2.11725
     2.03677
     1.99653
     2.11725
     2.15749
     2.03677
     1.91606
     2.07701
     1.71486
     2.11725
     1.79534
     2.07701
     1.79534
     1.63438
     1.55390
     2.03677
     1.87582
     1.91606
     1.63438
     1.67462
     1.67462
     1.75510
     1.75510
     1.75510
     1.47342
     1.39295
     1.31247
     1.35271
     0.99055
     0.95031
     0.95031
     0.95031
     0.95031
     0.66864
     0.46744
     0.22601
     0.22601
     0.18577
     0.18577
     0.22601
    -0.29710
    -0.13614
    -0.33734
    -0.29710
    -0.53854
    -0.65925
    -0.82021
    -0.86045
    -0.57877
    -0.57877
    -0.82021
    -0.86045
    -0.98117
    -0.65925
    -0.94093
    -0.65925
    -0.69949
    -0.86045
    -0.53854
    -0.41782
    -0.29710
    -0.33734
    -0.49830
    -0.25686
    -0.17638
     0.18577
    -0.05567
    -0.05567
     0.10529
     0.06505
    -0.01543
     0.38697
     0.46744
     0.30649
     0.22601
     0.42720
     0.70888
     0.34673
     0.34673
     0.62840
     0.58816
     0.66864
     0.62840
     0.50768
     0.30649
     0.66864
     0.70888
     0.78936
     0.86984
     0.58816
     0.66864
     0.74912
     0.82960
     0.74912
     0.58816
     0.70888
     0.78936
     0.66864
     0.66864
     0.50768
     0.22601
     0.10529
     0.30649
     0.38697
     0.34673
     0.18577
     0.22601
     0.10529
     0.30649
    -0.01543
     0.10529
     0.06505
     0.42720
     0.70888
     0.42720
     0.42720
     0.30649
     0.30649
     0.50768
     0.66864
     0.78936
     0.74912
     0.42720
     0.54792
     0.42720
     0.50768
     0.22601
     0.14553
    -0.01543
    -0.01543
     0.18577
     0.10529
    -0.17638
    -0.33734
    -0.29710
    -0.25686
    -0.17638
    -0.29710
    -0.65925
    -0.61901
    -0.49830
    -0.49830
    -0.57877
    -0.86045
    -1.02141
    -0.69949
    -0.65925
    -0.61901
    -0.49830
    -0.65925
    -0.45806
    -0.65925
    -0.45806
    -0.05567
    -0.17638
    -0.25686
     0.02481
     0.10529
     0.34673
     0.38697
     0.34673
     0.18577
     0.54792
     0.46744
     0.38697
     0.30649
     0.06505
    -0.01543
    -0.05567
     0.26625
     0.22601
    -0.05567
    -0.29710
    -0.13614
     0.02481
    -0.13614
    -0.33734
    -0.05567
     0.10529
     0.38697
     0.42720
     0.42720
     0.38697
     0.34673
     0.46744
     0.74912
     1.19175
     0.74912
     0.70888
     1.07103
     1.23199
     1.19175
     1.39295
     1.15151
     1.23199
     1.23199
     1.67462
     1.63438
     1.39295
     1.23199
     1.31247
     1.43318
     1.91606
     1.59414
     1.23199
     1.15151
     1.19175
     1.19175
     1.15151
     0.95031
     0.78936
     0.82960
     0.82960
     0.74912
     0.62840
     0.38697
     0.10529
     0.42720
     0.50768
     0.42720
     0.26625
     0.22601
     0.10529
     0.34673
     0.26625
     0.14553
     0.10529
     0.30649
     0.30649
     0.34673
     0.26625
     0.18577
    -0.05567
    -0.13614
     0.30649
     0.50768
    -0.01543
     0.02481
     0.06505
     0.06505
     0.02481
     0.02481
    -0.09590
    -0.01543
    -0.05567
    -0.05567
    -0.01543
    -0.05567
    -0.13614
    -0.49830
    -0.01543
     0.10529
    -0.01543
    -0.25686
    -0.09590
    -0.17638
    -0.29710
    -0.05567
    -0.13614
    -0.25686
    -0.13614
    -0.01543
    -0.09590
    -0.05567
    -0.13614
    -0.45806
    -0.25686
     0.18577
     0.14553
    -0.29710
    -0.13614
    -0.17638
    -0.05567
     0.06505
    -0.13614
    -0.05567
     0.10529
     0.02481
     0.18577
     0.22601
     0.22601
     0.02481
    -0.05567
     0.18577
     0.46744
     0.30649
     0.46744
     0.14553
     0.38697
     0.26625
     0.46744
     0.30649
     0.26625
     0.42720
     0.34673
     0.50768
     0.38697
     0.22601
     0.10529
     0.38697
     0.38697
     0.26625
     0.42720
     0.14553
     0.22601
     0.34673
     0.34673
     0.26625
     0.18577
     0.14553
     0.46744
     0.38697
     0.42720
     0.30649
    -0.17638
     0.18577
     0.66864
     0.58816
     0.38697
     0.34673
     0.34673
     0.34673
     0.18577
     0.46744
     0.62840
     0.30649
     0.42720
     0.46744
     0.58816
     0.38697
     0.22601
     0.14553
     0.50768
     0.70888
     0.54792
     0.18577
     0.42720
     0.30649
     0.50768
     0.38697
     0.54792
     0.38697
     0.34673
     0.30649
     0.62840
     0.38697
     0.38697
     0.22601
     0.54792
     0.66864
     0.70888
     0.58816
     0.46744
     0.46744
     0.42720
     0.54792
     0.70888
     0.54792
     0.42720
     0.50768
     0.66864
     0.46744
     0.38697
     0.14553
     0.30649
     0.26625
     0.30649
     0.22601
    -0.09590
     0.06505
    -0.21662
    -0.01543
    -0.09590
    -0.09590
    -0.25686
    -0.33734
    -0.33734
    -0.41782
    -0.25686
    -0.82021
    -0.69949
    -0.41782
    -0.65925
    -0.65925
    -0.73973
    -0.86045
    -1.46404
    -1.02141
    -0.57877
    -0.57877
    -0.61901
    -0.57877
    -0.61901
    -0.13614
    -0.21662
    -0.17638
     0.06505
     0.34673
     0.74912
     0.70888
     0.91008
     1.03079
     1.15151
     0.95031
     1.15151
     1.39295
     1.27223
     0.91008
     0.74912
    -3.59671
    -0.73973
     2.47940
     1.07103
     0.91008
     0.22601
    -0.25686
    -0.33734
    -0.13614
    -0.17638
     0.06505
     0.26625
     0.82960
     1.07103
     1.11127
     0.91008
     1.07103
     0.99055
     1.11127
     0.58816
     0.74912
     0.62840
     0.66864
     0.50768
     0.62840
     0.42720
     0.34673
     0.18577
     0.46744
     0.54792
     0.54792
     0.18577
     0.30649
     0.30649
     0.30649
     0.14553
     0.18577
     0.26625
     0.38697
     0.38697
     0.46744
     0.30649
     0.26625
     0.34673
     0.30649
     0.38697
     0.42720
     0.30649
     0.30649
     0.26625
     0.42720
     0.38697
     0.06505
     0.38697
     0.50768
     0.46744
     0.38697
     0.34673
     0.10529
     0.30649
     0.14553
     0.38697
     0.46744
     0.22601
     0.14553
     0.26625
     0.42720
     0.42720
     0.02481
     0.22601
     0.30649
     0.30649
     0.34673
     0.38697
     0.18577
     0.22601
     0.10529
     0.38697
     0.50768
     0.54792
     0.30649
     0.14553
     0.42720
     0.54792
     0.22601
     0.26625
     0.38697
     0.38697
     0.26625
     0.38697
     0.54792
    -0.05567
     0.10529
     0.06505
     0.22601
     0.22601
     0.14553
    -0.17638
     0.02481
     0.14553
     0.06505
     0.02481
     0.14553
    -0.05567
    -0.17638
     0.22601
     0.14553
     0.14553
    -0.09590
    -0.01543
     0.18577
     0.34673
     0.30649
    -0.01543
    -0.01543
     0.10529
     0.14553
    -0.09590
     0.22601
     0.18577
     0.14553
     0.10529
     0.14553
     0.14553
     0.02481
    -0.01543
     0.22601
     0.30649
     0.38697
     0.14553
     0.10529
     0.18577
     0.38697
     0.10529
     0.42720
     0.70888
     0.62840
     0.54792
     0.78936
     0.74912
     0.50768
     0.50768
     0.54792
     0.82960
     0.95031
     0.74912
     0.66864
     0.78936
     0.78936
     0.74912
     0.62840
     0.54792
     0.62840
     0.38697
     0.50768
     0.50768
     0.46744
     0.14553
     0.18577
     0.18577
     0.18577
     0.46744
     0.06505
    -0.17638
    -0.25686
    -0.25686
    -0.33734
    -0.29710
    -0.21662
    -0.49830
    -0.49830
    -0.13614
    -0.29710
    -0.45806
    -0.57877
    -0.33734
    -0.33734
    -0.09590
    -0.29710
    -0.49830
    -0.49830
    -0.05567
    -0.33734
    -0.01543
    -0.29710
    -0.45806
    -0.53854
    -0.29710
    -0.21662
    -0.57877
    -0.82021
    -0.86045
    -0.73973
    -0.49830
    -0.69949
    -0.69949
    -0.77997
    -0.86045
    -0.82021
    -0.45806
    -0.33734
    -0.37758
    -0.25686
    -0.05567
     0.14553
     0.02481
    -0.05567
     0.06505
     0.22601
     0.58816
     0.46744
     0.34673
     0.34673
     0.02481
    -0.09590
     0.06505
     0.30649
    -0.09590
    -0.25686
    -0.41782
    -0.57877
    -0.69949
    -0.86045
    -0.94093
    -1.30308
    -0.98117
    -1.02141
    -1.06165
    -1.38356
    -1.46404
    -1.30308
    -1.58475
    -1.06165
    -1.18236
    -1.22260
    -1.34332
    -1.42380
    -1.10188
    -1.10188
    -1.18236
    -1.26284
    -1.02141
    -0.77997
    -0.69949
    -1.02141
    -1.02141
    -0.98117
    -1.26284
    -0.77997
    -0.94093
    -1.18236
    -1.14212
    -0.98117
    -0.77997
    -0.94093
    -1.02141
    -1.18236
    -1.14212
    -0.77997
    -0.69949
    -0.82021
    -0.94093
    -0.69949
    -0.94093
    -0.86045
    -0.29710
    -0.41782
    -0.77997
    -0.69949
    -0.33734
    -0.41782
    -0.61901
    -0.49830
    -0.45806
    -0.25686
    -0.13614
    -0.25686
    -0.29710
    -0.45806
    -0.53854
    -0.61901
    -0.29710
    -0.33734
    -0.49830
    -0.61901
    -0.53854
    -0.25686
    -0.49830
    -0.49830
    -0.57877
    -0.57877
    -0.41782
    -0.29710
    -0.45806
    -0.45806
    -0.49830
    -0.65925
    -0.13614
    -0.09590
    -0.21662
    -0.45806
    -0.21662
    -0.13614
    -0.13614
    -0.41782
    -0.33734
    -0.41782
    -0.17638
    -0.21662
     0.22601
    -0.33734
    -0.09590
    -0.33734
    -0.13614
     0.02481
    -0.09590
     0.14553
     0.34673
     0.38697
     0.58816
     0.50768
     0.50768
     0.38697
     0.46744
     0.58816
     0.74912
     0.50768
     0.50768
     0.30649
     0.34673
     0.78936
     0.38697
     0.22601
     0.02481
    -0.13614
    -0.01543
     0.02481
     0.10529
    -0.13614
    -0.13614
    -0.17638
    -0.29710
    -0.25686
    -0.33734
    -0.53854
    -0.65925
    -0.25686
    -0.13614
    -0.45806
    -0.61901
    -0.90069
    -0.73973
    -0.77997
    -0.86045
    -0.86045
    -0.61901
    -0.77997
    -0.53854
    -0.73973
    -0.98117
    -1.02141
    -1.22260
    -0.90069
    -0.61901
    -0.82021
    -1.10188
    -1.10188
    -1.10188
    -0.90069
    -0.98117
    -1.18236
    -1.02141
    -1.02141
    -0.98117
    -1.02141
    -0.82021
    -0.73973
    -1.10188
    -0.86045
    -0.57877
    -0.33734
    -0.53854
    -0.61901
    -0.57877
    -0.25686
    -0.49830
    -0.29710
    -0.61901
    -0.49830
    -0.65925
    -0.49830
    -0.53854
    -0.65925
    -1.02141
    -0.94093
    -0.86045
    -0.82021
    -0.86045
    -1.18236
    -1.02141
    -0.82021
    -0.94093
    -0.65925
    -0.77997
    -0.61901
    -0.53854
    -0.49830
    -0.25686
    -0.17638
    -0.25686
    -0.65925
    -0.09590
    -0.05567
    -0.13614
    -0.17638
    -0.25686
    -0.25686
    -0.25686
    -0.17638
    -0.25686
    -0.33734
    -0.33734
    -0.13614
     0.22601
     0.22601
     0.14553
     0.02481
     0.14553
     0.42720
     0.58816
     0.42720
     0.50768
     0.54792
     0.82960
     0.62840
     0.70888
     0.62840
     0.66864
     0.74912
     0.66864
     0.74912
     0.78936
     0.18577
     0.34673
     0.78936
     0.78936
     0.74912
     0.62840
     0.30649
     0.54792
     0.54792
     0.62840
     0.58816
     0.38697
     0.66864
     0.46744
     0.66864
     0.38697
     0.38697
     0.02481
     0.30649
     0.62840
     0.42720
     0.26625
     0.14553
     0.06505
     0.06505
     0.14553
     0.18577
    -0.05567
    -0.25686
     0.06505
    -0.05567
    -0.01543
    -0.17638
    -0.53854
    -0.33734
    -0.01543
    -0.13614
    -0.01543
    -0.29710
    -0.33734
    -0.17638
    -0.01543
     0.10529
     0.02481
    -0.05567
     0.06505
     0.02481
     0.30649
     0.22601
    -0.17638
     0.10529
     0.38697
     0.34673
     0.22601
     0.10529
     0.18577
     0.14553
     0.26625
     0.38697
     0.42720
     0.10529
     0.22601
     0.10529
     0.46744
     0.22601
     0.22601
    -0.01543
     0.34673
     0.30649
     0.26625
     0.14553
     0.10529
     0.10529
     0.26625
     0.46744
     0.46744
     0.14553
     0.34673
     0.22601
     0.42720
     0.46744
     0.66864
     0.22601
     0.38697
     0.26625
     0.14553
     0.38697
     0.14553
     0.10529
    -0.13614
     0.06505
     0.26625
     0.18577
    -0.13614
    -0.21662
    -0.25686
    -0.13614
     0.06505
    -0.53854
    -0.25686
     0.06505
     0.06505
     0.10529
     0.26625
     0.06505
    -0.21662
    -0.17638
    -0.21662
    -0.01543
    -0.09590
    -0.13614
    -0.29710
    -0.09590
     0.10529
    -0.33734
    -0.17638
    -0.25686
    -0.29710
    -0.09590
    -0.21662
    -0.37758
    -0.21662
    -0.49830
    -0.33734
     0.02481
     0.02481
    -0.13614
    -0.01543
    -0.17638
     0.06505
    -0.17638
    -0.33734
    -0.05567
     0.06505
    -0.21662
     0.22601
     0.02481
    -0.05567
    -0.09590
    -0.13614
    -0.09590
     0.06505
    -0.05567
    -0.21662
    -0.25686
    -0.13614
    -0.01543
    -0.37758
    -0.17638
    -0.17638
    -0.29710
    -0.33734
    -0.17638
    -0.17638
    -0.53854
    -0.61901
    -0.21662
    -0.37758
    -0.33734
    -0.57877
    -0.37758
    -0.37758
    -0.25686
    -0.57877
    -0.33734
    -0.49830
    -0.41782
    -0.45806
    -0.25686
    -0.45806
    -0.25686
    -0.33734
    -0.21662
     0.18577
     0.06505
     0.14553
    -0.17638
     0.14553
     0.18577
     0.34673
     0.26625
     0.46744
     0.50768
     0.58816
     0.86984
     1.07103
     0.74912
     0.62840
     0.78936
     0.86984
     1.23199
     1.11127
     1.11127
     0.91008
     1.11127
     1.27223
     1.19175
     1.19175
     1.03079
     1.07103
     1.07103
     1.31247
     0.95031
     0.95031
     0.70888
     0.91008
     1.03079
     1.15151
     0.82960
     0.70888
     0.38697
     0.62840
     0.58816
     0.54792
     0.58816
     0.30649
     0.38697
     0.50768
     0.50768
     0.42720
     0.30649
     0.10529
     0.46744
     0.50768
     0.38697
     0.18577
     0.22601
     0.22601
     0.06505
     0.50768
     0.42720
     0.34673
     0.14553
     0.42720
     0.14553
     0.42720
     0.06505
     0.10529
     0.30649
     0.26625
     0.38697
     0.18577
     0.18577
     0.18577
     0.10529
     0.18577
     0.38697
     0.10529
    -0.01543
     0.18577
     0.22601
     0.18577
     0.22601
    -0.25686
     0.14553
     0.18577
     0.38697
     0.22601
    -0.01543
     0.10529
    -0.01543
     0.18577
     0.34673
     0.26625
    -0.17638
     0.38697
     0.26625
     0.38697
     0.34673
     0.06505
     0.10529
     0.26625
     0.38697
     0.46744
     0.14553
     0.14553
     0.14553
     0.10529
     0.30649
     0.42720
     0.06505
    -0.17638
    -0.09590
     0.06505
     0.10529
    -0.25686
    -0.33734
    -0.21662
     0.02481
    -0.01543
    -0.05567
    -0.25686
    -0.21662
    -0.25686
    -0.37758
     0.06505
     0.02481
    -0.21662
    -0.09590
    -0.09590
     0.18577
    -0.09590
    -0.17638
    -0.17638
     0.14553
     0.14553
     0.06505
    -0.01543
    -0.17638
    -0.29710
    -0.17638
     0.22601
     0.22601
     0.06505
    -0.17638
     0.06505
     0.10529
    -0.01543
    -0.21662
    -0.25686
     0.18577
     0.14553
     0.02481
    -0.21662
    -0.01543
    -0.17638
    -0.29710
     0.30649
     0.14553
    -0.25686
    -0.33734
    -0.09590
    -0.09590
    -0.01543
    -0.17638
    -0.33734
    -0.13614
     0.10529
     0.10529
    -0.09590
    -0.17638
    -0.25686
    -0.29710
    -0.25686
     0.22601
     0.02481
    -0.25686
    -0.09590
    -0.17638
    -0.05567
    -0.21662
    -0.49830
    -0.57877
    -0.41782
    -0.25686
    -0.41782
    -0.61901
    -0.86045
    -0.98117
    -0.82021
    -0.49830
    -0.53854
    -0.86045
    -0.86045
    -0.82021
    -0.77997
    -0.33734
    -0.53854
    -0.65925
    -0.33734
    -0.21662
     0.06505
     0.06505
    -0.05567
    -0.09590
    -0.01543
     0.70888
     0.66864
     0.62840
     0.54792
     0.82960
     0.95031
     1.19175
     1.31247
     1.03079
     1.23199
     1.19175
     1.23199
     1.19175
     1.11127
     0.95031
     0.82960
     1.07103
     1.27223
     1.15151
     0.78936
     0.82960
     0.82960
     0.74912
     0.66864
     0.50768
     0.46744
     0.62840
     0.54792
     0.66864
     0.62840
     0.46744
     0.22601
     0.46744
     0.66864
     0.50768
     0.30649
     0.30649
     0.22601
     0.46744
     0.42720
     0.18577
     0.18577
     0.22601
     0.18577
     0.38697
     0.38697
     0.10529
     0.02481
    -0.01543
     0.34673
     0.50768
     0.02481
     0.06505
     0.02481
     0.18577
     0.18577
    -0.01543
    -0.33734
    -0.13614
    -0.21662
    -0.05567
    -0.09590
    -0.09590
    -0.53854
    -0.94093
    -0.41782
    -0.25686
    -0.37758
    -0.69949
    -0.77997
    -0.73973
    -0.86045
    -1.06165
    -1.10188
    -1.02141
    -1.26284
    -1.14212
    -1.14212
    -1.14212
    -1.70547
    -1.82619
    -1.82619
    -1.74571
    -1.78595
    -1.90667
    -2.18834
    -1.74571
    -1.74571
    -1.46404
    -1.50428
    -1.66523
    -1.66523
    -1.42380
    -1.26284
    -1.30308
    -0.94093
    -1.02141
    -0.86045
    -0.57877
    -0.41782
    -0.13614
    -0.25686
    -0.33734
    -0.33734
    -0.21662
    -0.13614
    -0.25686
    -0.05567
    -0.13614
     0.14553
     0.22601
     0.38697
     0.14553
    -0.25686
     0.10529
     0.26625
     0.02481
     0.06505
    -0.09590
    -0.45806
    -0.41782
    -0.65925
    -1.06165
    -1.10188
    -1.46404
    -1.42380
    -1.42380
    -1.78595
    -1.98715
    -2.55050
    -2.30906
    -2.14810
    -2.22858
    -1.94691
    -1.66523
    -1.42380
    -1.62499
    -1.30308
    -1.38356
    -1.30308
    -1.26284
    -1.06165
    -0.57877
    -0.65925
    -0.69949
    -0.98117
    -1.10188
    -0.86045
    -0.73973
    -1.06165
    -1.54452
    -1.70547
    -1.54452
    -1.42380
    -1.54452
    -1.82619
    -1.70547
    -1.54452
    -1.46404
    -0.98117
    -1.02141
    -1.10188
    -1.34332
    -0.90069
    -0.57877
    -0.77997
    -0.61901
    -0.69949
    -0.61901
    -0.45806
    -0.25686
    -0.25686
    -0.29710
    -0.37758
    -0.61901
    -0.45806
    -0.53854
    -0.65925
    -0.82021
    -0.73973
    -0.73973
    -0.90069
    -0.69949
    -0.94093
    -1.14212
    -1.18236
    -1.18236
    -0.98117
    -0.94093
    -1.06165
    -1.14212
    -0.98117
    -0.82021
    -0.61901
    -0.94093
    -0.98117
    -0.57877
    -0.69949
    -0.49830
    -0.37758
    -0.53854
    -0.49830
    -0.41782
    -0.33734
    -0.25686
    -0.17638
    -0.21662
    -0.21662
    -0.09590
    -0.05567
    -0.01543
    -0.01543
     0.18577
     0.30649
     0.14553
     0.30649
     0.34673
     0.42720
     0.38697
     0.66864
     0.70888
     0.78936
     0.62840
     0.62840
     0.62840
     0.70888
     0.70888
     0.30649
     0.74912
     0.66864
     0.70888
     0.58816
     0.42720
     0.02481
     0.10529
    -0.01543
     0.02481
     0.10529
    -0.01543
    -0.21662
    -0.25686
    -0.13614
    -0.21662
    -0.94093
    -0.77997
    -0.77997
    -0.94093
    -0.86045
    -1.22260
    -1.42380
    -1.66523
    -1.42380
    -1.62499
    -1.62499
    -1.74571
    -2.06763
    -1.94691
    -2.10786
    -2.02739
    -2.06763
    -2.34930
    -2.18834
    -1.94691
    -1.86643
    -1.66523
    -1.34332
    -1.78595
    -1.66523
    -1.46404
    -1.22260
    -1.10188
    -0.94093
    -0.86045
    -0.94093
    -0.61901
    -0.49830
    -0.65925
    -0.33734
    -0.45806
    -0.45806
    -0.25686
    -0.25686
    -0.29710
    -0.13614
    -0.29710
    -0.21662
     0.02481
    -0.21662
    -0.01543
    -0.17638
    -0.09590
    -0.25686
    -0.49830
    -0.29710
    -0.21662
    -0.21662
    -0.33734
    -0.09590
    -0.25686
    -0.37758
    -0.45806
    -0.41782
    -0.25686
    -0.17638
    -0.41782
    -0.45806
    -0.33734
    -0.33734
    -0.29710
    -0.21662
    -0.05567
    -0.01543
    -0.09590
     0.06505
     0.10529
     0.10529
    -0.09590
    -0.01543
     0.26625
     0.26625
     0.10529
     0.02481
    -0.05567
     0.10529
    -0.09590
    -0.13614
    -0.17638
    -0.29710
    -0.53854
    -0.57877
    -0.45806
    -0.61901
    -0.94093
    -1.06165
    -0.82021
    -0.98117
    -0.94093
    -1.34332
    -1.18236
    -1.30308
    -1.22260
    -1.34332
    -1.18236
    -1.10188
    -1.26284
    -1.38356
    -1.02141
    -1.18236
    -1.34332
    -1.38356
    -1.46404
    -1.18236
    -1.30308
    -1.38356
    -1.66523
    -1.62499
    -1.42380
    -1.50428
    -1.42380
    -1.54452
    -1.82619
    -1.66523
    -1.66523
    -1.66523
    -1.86643
    -1.82619
    -1.98715
    -1.58475
    -1.26284
    -1.30308
    -1.58475
    -1.62499
    -1.54452
    -1.50428
    -1.30308
    -1.14212
    -1.26284
    -1.26284
    -1.22260
    -1.02141
    -0.86045
    -1.02141
    -1.10188
    -1.06165
    -0.94093
    -1.06165
    -0.98117
    -1.38356
    -1.30308
    -1.26284
    -1.42380
    -1.18236
    -1.34332
    -1.42380
    -1.38356
    -1.18236
    -1.22260
    -1.26284
    -1.42380
    -1.18236
    -0.82021
    -0.45806
    -0.53854
    -0.61901
    -0.53854
    -0.17638
    -0.05567
     0.42720
     0.34673
     0.06505
     0.18577
     0.42720
     0.38697
     0.30649
    -0.05567
    -0.05567
     0.18577
     0.18577
    -0.05567
    -0.25686
    -0.41782
    -0.53854
    -0.86045
    -0.69949
    -0.53854
    -0.90069
    -0.77997
    -0.49830
    -0.45806
    -0.57877
    -0.73973
    -0.33734
    -0.17638
     0.14553
     0.38697
     0.30649
     0.26625
     0.34673
     0.82960
     0.58816
     0.99055
     0.66864
     0.54792
     0.50768
     0.54792
     0.46744
     0.26625
     0.18577
     0.06505
     0.22601
     0.14553
    -0.25686
    -0.21662
    -0.69949
    -0.45806
    -0.41782
    -0.17638
    -0.25686
    -0.69949
    -0.57877
    -0.41782
    -0.37758
    -0.17638
    -0.29710
    -0.41782
    -0.33734
    -0.21662
    -0.33734
    -0.33734
    -0.53854
    -0.61901
    -0.53854
    -0.21662
    -0.01543
    -0.49830
    -0.49830
    -0.29710
    -0.45806
    -0.33734
    -0.77997
    -0.69949
    -0.82021
    -0.57877
    -0.33734
    -0.65925
    -0.57877
    -0.82021
    -0.86045
    -0.86045
    -0.57877
    -0.73973
    -1.06165
    -1.02141
    -0.86045
    -0.73973
    -0.86045
    -0.94093
    -1.06165
    -0.98117
    -0.77997
    -0.49830
    -0.77997
    -0.82021
    -1.02141
    -0.94093
    -0.37758
    -0.61901
    -0.77997
    -0.73973
    -0.82021
    -0.53854
    -0.33734
    -0.82021
    -0.82021
    -0.61901
    -0.41782
    -0.41782
    -0.61901
    -0.65925
    -0.73973
    -0.86045
    -0.49830
    -0.29710
    -0.45806
    -0.82021
    -0.73973
    -0.65925
    -0.45806
    -0.73973
    -0.53854
    -0.77997
    -0.61901
    -0.53854
    -0.45806
    -0.61901
    -0.65925
    -0.82021
    -0.77997
    -0.37758
    -0.45806
    -0.61901
    -0.61901
    -0.29710
    -0.25686
    -0.41782
    -0.57877
    -0.53854
    -0.45806
    -0.37758
    -0.37758
    -0.25686
    -0.65925
    -0.82021
    -0.82021
    -0.41782
    -0.45806
    -0.77997
    -0.90069
    -0.82021
    -0.82021
    -0.94093
    -1.18236
    -0.98117
    -1.18236
    -0.82021
    -0.98117
    -1.02141
    -1.02141
    -1.22260
    -1.38356
    -0.98117
    -0.98117
    -1.14212
    -1.02141
    -1.14212
    -1.26284
    -1.06165
    -0.90069
    -0.98117
    -1.10188
    -1.02141
    -0.82021
    -0.86045
    -0.69949
    -1.10188
    -1.02141
    -0.73973
    -0.65925
    -0.90069
    -0.57877
    -1.02141
    -0.82021
    -0.57877
    -0.65925
    -0.86045
    -0.65925
    -0.82021
    -0.77997
    -0.69949
    -0.77997
    -0.77997
    -1.06165
    -0.90069
    -0.53854
    -0.73973
    -0.90069
    -0.90069
    -0.77997
    -1.10188
    -0.82021
    -0.90069
    -1.18236
    -1.10188
    -0.94093
    -0.90069
    -0.86045
    -0.86045
    -1.14212
    -1.14212
    -0.73973
    -0.65925
    -0.61901
    -0.69949
    -0.69949
    -0.49830
    -0.37758
    -0.29710
    -0.21662
    -0.45806
    -0.33734
    -0.37758
    -0.17638
    -0.25686
    -0.41782
    -0.69949
    -0.45806
    -0.17638
    -0.61901
    -0.65925
    -0.69949
    -0.94093
    -0.77997
    -0.53854
    -0.53854
    -0.73973
    -0.61901
    -0.49830
    -0.53854
    -0.37758
    -0.25686
    -0.49830
    -0.41782
     0.02481
     0.06505
    -0.05567
    -0.05567
    -0.17638
    -0.05567
     0.26625
     0.06505
    -0.25686
    -0.21662
     0.02481
     0.10529
     0.06505
    -0.01543
    -0.21662
    -0.29710
    -0.05567
     0.06505
    -0.09590
    -0.17638
    -0.25686
    -0.37758
     0.10529
    -0.17638
    -0.29710
    -0.21662
    -0.33734
    -0.33734
    -0.13614
    -0.25686
    -0.53854
    -0.86045
    -0.33734
    -0.33734
    -0.29710
    -0.45806
    -0.49830
    -0.69949
    -0.61901
    -0.49830
    -0.41782
    -0.45806
    -0.53854
    -0.49830
    -0.45806
    -0.01543
    -0.37758
    -0.77997
    -0.41782
    -0.25686
     0.02481
     0.30649
    -0.13614
    -0.41782
    -0.61901
    -0.29710
    -0.13614
    -0.29710
    -0.25686
    -0.17638
    -0.45806
    -0.29710
    -0.49830
    -0.65925
    -0.77997
    -0.57877
    -0.57877
    -0.61901
    -0.65925
    -0.69949
    -0.77997
    -0.82021
    -0.61901
    -0.53854
    -0.69949
    -0.73973
    -0.82021
    -0.53854
    -0.49830
    -0.61901
    -0.65925
    -0.57877
    -0.57877
    -0.41782
    -0.57877
    -0.49830
    -0.65925
    -0.65925
    -0.33734
    -0.29710
    -0.29710
    -0.41782
    -0.53854
    -0.37758
    -0.29710
    -0.33734
    -0.49830
    -0.37758
    -0.17638
    -0.29710
    -0.17638
    -0.25686
    -0.37758
    -0.29710
    -0.25686
    -0.09590
    -0.13614
    -0.25686
    -0.25686
    -0.17638
    -0.09590
     0.02481
    -0.53854
    -0.09590
    -0.13614
    -0.29710
    -0.21662
    -0.21662
    -0.21662
    -0.41782
    -0.57877
    -0.49830
    -0.17638
    -0.41782
    -0.33734
    -0.49830
    -0.53854
    -0.21662
    -0.49830
    -0.53854
    -0.53854
    -0.45806
    -0.29710
    -0.29710
    -0.33734
    -0.49830
    -0.33734
    -0.21662
     0.02481
    -0.13614
    -0.05567
    -0.25686
    -0.25686
    -0.13614
     0.06505
    -0.21662
    -0.01543
    -0.17638
    -0.25686
     0.10529
    -0.01543
    -0.17638
    -0.49830
    -0.61901
    -0.41782
    -0.45806
    -0.53854
    -0.69949
    -0.82021
    -0.69949
    -0.65925
    -0.82021
    -0.77997
    -0.61901
    -1.02141
    -0.65925
    -0.65925
    -0.57877
    -0.69949
    -0.65925
    -0.53854
    -0.49830
    -0.21662
    -0.29710
    -0.57877
    -0.41782
    -0.41782
    -0.65925
    -0.45806
    -0.45806
    -0.49830
    -0.33734
    -0.17638
    -0.05567
     0.06505
    -0.01543
     0.22601
     0.34673
     0.58816
     0.66864
     0.58816
     0.74912
     0.86984
     0.99055
     0.95031
     0.99055
     0.91008
     0.70888
     0.62840
     0.74912
     0.38697
     0.02481
    -0.01543
    -0.09590
    -0.13614
    -0.33734
    -0.57877
    -0.65925
    -0.69949
    -0.65925
    -0.86045
    -0.69949
    -0.90069
    -1.02141
    -0.82021
    -0.94093
    -0.86045
    -1.10188
    -1.18236
    -0.94093
    -0.82021
    -0.69949
    -1.10188
    -1.14212
    -1.10188
    -0.86045
    -1.06165
    -0.94093
    -0.82021
    -1.06165
    -1.02141
    -0.65925
    -0.94093
    -0.94093
    -1.02141
    -1.02141
    -0.98117
    -0.69949
    -0.82021
    -0.94093
    -0.82021
    -0.94093
    -0.98117
    -1.02141
    -0.69949
    -0.86045
    -1.02141
    -0.73973
    -0.82021
    -0.98117
    -0.73973
    -1.06165
    -0.82021
    -0.57877
    -0.61901
    -0.69949
    -0.77997
    -0.94093
    -0.53854
    -0.49830
    -0.41782
    -0.45806
    -0.65925
    -0.45806
    -0.41782
    -0.57877
    -0.33734
    -0.65925
    -0.49830
    -0.45806
    -0.25686
    -0.33734
    -0.53854
    -0.41782
    -0.49830
    -0.49830
    -0.09590
    -0.01543
    -0.37758
    -0.33734
     0.02481
     0.22601
    -0.01543
    -0.17638
    -0.09590
     0.22601
     0.30649
     0.34673
     0.26625
     0.22601
     0.22601
     0.14553
     0.50768
     0.62840
     0.54792
     0.22601
     0.54792
     0.42720
     0.62840
     2.11725
     5.41686
     0.26625
    -0.82021
    -0.86045
    -0.21662
    -0.01543
     0.30649
     0.10529
    -0.25686
    -0.17638
    -0.94093
    -1.62499
    -1.86643
    -2.14810
    -2.14810
    -2.38954
    -2.18834
    -1.86643
    -1.46404
    -1.38356
    -1.54452
    -1.38356
    -1.18236
    -1.02141
    -1.02141
    -0.41782
    -0.37758
    -0.69949
    -0.29710
     0.10529
     0.38697
     0.10529
    -0.17638
    -0.01543
     0.06505
     0.26625
     0.30649
     0.10529
    -0.05567
     0.06505
    -0.09590
     0.46744
     0.50768
     0.10529
    -0.25686
    -0.09590
     0.22601
    -0.01543
    -0.21662
    -0.09590
    -0.33734
     0.14553
     0.30649
     0.30649
     0.02481
     0.10529
    -0.25686
     0.02481
     0.10529
    -0.17638
    -0.61901
    -0.69949
    -0.61901
    -0.61901
    -0.86045
    -1.22260
    -1.46404
    -1.34332
    -1.42380
    -1.42380
    -1.54452
    -1.90667
    -1.86643
    -1.86643
    -1.38356
    -1.30308
    -1.50428
    -1.38356
    -1.18236
    -0.82021
    -0.65925
    -0.69949
    -0.53854
    -0.13614
    -0.05567
     0.38697
     0.38697
     0.38697
     0.54792
     0.42720
     0.91008
     1.19175
     0.82960
     0.74912
     0.99055
     1.07103
     1.11127
     1.03079
     0.82960
     0.99055
     0.86984
     1.19175
     1.11127
     1.07103
     0.99055
     0.74912
     0.62840
     1.11127
     0.86984
     0.74912
     0.78936
     0.74912
     0.74912
     0.91008
     0.54792
     0.54792
     0.58816
     0.58816
     0.38697
     0.38697
     0.22601
    -0.09590
    -0.33734
     0.26625
     0.18577
    -0.05567
    -0.25686
    -0.41782
    -0.45806
    -0.29710
    -0.57877
    -0.65925
    -0.82021
    -0.65925
    -0.37758
    -0.41782
    -0.61901
    -0.69949
    -0.98117
    -0.45806
    -0.21662
    -0.53854
    -0.33734
    -0.65925
    -0.41782
    -0.17638
    -0.21662
     0.02481
    -0.41782
     0.02481
    -0.01543
     0.06505
    -0.01543
    -0.29710
    -0.45806
    -0.25686
     0.18577
     0.14553
    -0.25686
    -0.17638
    -0.01543
    -0.25686
    -0.05567
    -0.33734
    -0.41782
    -0.13614
    -0.17638
    -0.05567
     0.02481
    -0.17638
    -0.33734
    -0.17638
     0.18577
     0.10529
     0.22601
    -0.05567
     0.02481
    -0.01543
     0.18577
     0.18577
     0.22601
     0.14553
     0.22601
     0.46744
     0.30649
     0.30649
     0.06505
    -0.21662
     0.42720
     0.42720
     0.34673
     0.10529
     0.30649
     0.46744
     0.46744
     0.50768
     0.46744
     0.30649
     0.46744
     0.66864
     0.62840
     0.62840
     0.38697
     0.06505
     0.46744
     0.86984
     0.58816
     0.50768
     0.26625
     0.38697
     0.18577
     0.34673
     0.22601
     0.30649
     0.10529
     0.06505
     0.34673
     0.46744
     0.22601
    -0.21662
     0.14553
     0.38697
     0.50768
     0.42720
     0.18577
     0.14553
     0.34673
     0.54792
     0.38697
     0.58816
     0.50768
     0.30649
     0.30649
     0.54792
     0.30649
    -0.09590
    -0.17638
    -0.05567
    -0.25686
    -0.29710
    -0.33734
    -0.61901
    -0.73973
    -0.77997
    -1.02141
    -1.02141
    -1.02141
    -1.14212
    -1.26284
    -1.06165
    -0.77997
    -0.82021
    -1.14212
    -0.77997
    -0.53854
    -0.57877
    -0.45806
    -0.41782
    -0.25686
    -0.13614
    -0.01543
     0.34673
     0.30649
     0.58816
     0.38697
     0.22601
     1.03079
     0.99055
     0.99055
     0.74912
     0.99055
     0.82960
     0.74912
     0.58816
     0.38697
     0.34673
     0.10529
     0.06505
     0.10529
    -0.25686
    -0.37758
    -0.41782
    -0.53854
    -0.77997
    -0.94093
    -0.86045
    -0.65925
    -0.65925
    -0.45806
    -0.33734
    -0.25686
    -0.17638
     0.02481
     0.18577
     0.34673
     0.46744
     0.46744
     0.62840
     0.78936
     1.03079
     0.91008
     0.54792
     0.74912
     0.82960
     0.58816
     0.74912
     0.50768
     0.22601
     0.22601
     0.10529
     0.30649
     0.22601
    -0.05567
    -0.09590
    -0.21662
     0.06505
    -0.13614
    -0.57877
    -0.25686
    -0.17638
    -0.21662
    -0.17638
    -0.25686
    -0.41782
    -0.57877
    -0.25686
    -0.25686
    -0.17638
    -0.25686
    -0.49830
    -0.49830
    -0.25686
    -0.33734
    -0.45806
    -0.25686
    -0.13614
    -0.41782
    -0.09590
    -0.21662
    -0.01543
    -0.33734
    -0.37758
    -0.21662
    -0.01543
     0.06505
     0.02481
     0.02481
     0.10529
     0.06505
     0.10529
    -0.21662
     0.10529
    -0.09590
     0.02481
     0.06505
     0.22601
     0.06505
    -0.21662
    -0.21662
     0.06505
    -0.05567
    -0.17638
    -0.29710
    -0.17638
    -0.13614
    -0.49830
    -0.69949
    -0.25686
    -0.33734
    -0.33734
    -0.13614
    -0.17638
    -0.25686
    -0.25686
    -0.29710
    -0.25686
     0.10529
    -0.21662
    -0.01543
    -0.21662
     0.26625
     0.34673
     0.18577
     0.22601
     0.26625
     0.22601
     0.02481
     0.02481
     0.26625
    -0.09590
    -0.09590
    -0.05567
     0.18577
     0.06505
    -0.53854
    -0.05567
     0.26625
     0.30649
     0.22601
    -0.01543
     0.54792
     0.30649
     0.58816
     0.95031
     1.07103
     1.15151
     0.95031
     0.99055
     1.35271
     1.43318
     1.07103
     0.66864
     0.38697
     0.62840
     0.66864
     0.22601
     0.34673
    -0.01543
    -0.25686
    -0.29710
    -0.45806
    -0.41782
    -0.65925
    -0.82021
    -0.61901
    -0.53854
    -0.41782
    -0.49830
    -0.69949
    -0.53854
    -0.45806
    -0.37758
    -0.17638
    -0.25686
    -0.45806
    -0.33734
    -0.25686
    -0.25686
    -0.21662
    -0.37758
    -0.33734
    -0.01543
    -0.13614
    -0.05567
    -0.21662
    -0.25686
    -0.25686
    -0.17638
     0.14553
     0.18577
    -0.21662
    -0.05567
     0.10529
     0.14553
     0.02481
    -0.21662
    -0.17638
     0.10529
     0.22601
     0.10529
    -0.01543
    -0.05567
     0.02481
    -0.21662
    -0.13614
     0.18577
     0.26625
     0.02481
     0.10529
     0.22601
     0.10529
     0.14553
     0.02481
     0.22601
     0.58816
     0.66864
     0.58816
     0.30649
     0.30649
     0.26625
     0.18577
     0.58816
     0.34673
    -0.05567
    -0.01543
     0.14553
     0.06505
    -0.21662
    -0.65925
    -0.57877
    -0.65925
    -0.77997
    -0.73973
    -1.14212
    -1.22260
    -1.46404
    -1.62499
    -1.46404
    -1.62499
    -1.74571
    -2.02739
    -1.90667
    -1.74571
    -1.98715
    -2.14810
    -2.14810
    -1.74571
    -1.42380
    -1.38356
    -1.06165
    -1.10188
    -0.94093
    -0.57877
    -0.17638
     0.34673
     0.46744
     0.50768
     0.78936
     1.15151
     1.27223
     1.55390
     1.59414
     1.71486
     1.95629
     1.99653
     1.87582
     1.79534
     1.71486
     1.23199
     1.15151
     1.43318
     1.35271
     1.03079
     0.66864
     0.74912
     0.91008
     0.54792
     0.26625
     0.06505
     0.06505
     0.06505
     0.22601
    -0.13614
    -0.17638
    -0.45806
    -0.45806
    -0.13614
    -0.05567
    -0.57877
    -0.53854
    -0.41782
    -0.33734
    -0.45806
    -0.69949
    -0.61901
    -0.65925
    -0.53854
    -0.45806
    -0.61901
    -0.82021
    -0.86045
    -1.02141
    -0.65925
    -0.61901
    -0.86045
    -0.90069
    -0.98117
    -0.86045
    -0.77997
    -0.73973
    -1.10188
    -0.94093
    -1.02141
    -0.94093
    -0.77997
    -1.22260
    -1.06165
    -1.50428
    -1.18236
    -0.90069
    -1.06165
    -1.42380
    -1.42380
    -1.26284
    -1.26284
    -1.38356
    -1.42380
    -1.62499
    -1.38356
    -1.50428
    -1.38356
    -1.58475
    -1.62499
    -1.86643
    -1.78595
    -1.54452
    -1.46404
    -2.06763
    -2.10786
    -2.06763
    -1.98715
    -2.14810
    -2.47002
    -2.42978
    -2.38954
    -2.59073
    -2.38954
    -2.55050
    -2.51026
    -2.79193
    -3.03337
    -2.63097
    -2.55050
    -2.63097
    -2.63097
    -2.83217
    -2.34930
    -2.26882
    -2.34930
    -2.38954
    -2.18834
    -1.94691
    -1.98715
    -1.66523
    -1.62499
    -1.86643
    -1.94691
    -1.74571
    -1.38356
    -1.42380
    -1.42380
    -1.66523
    -1.70547
    -1.46404
    -1.38356
    -1.66523
    -1.58475
    -1.62499
    -1.70547
    -1.54452
    -1.62499
    -1.74571
    -1.98715
    -2.02739
    -1.54452
    -1.54452
    -1.82619
    -1.78595
    -1.90667
    -1.90667
    -1.54452
    -1.66523
    -1.62499
    -1.74571
    -1.62499
    -1.42380
    -1.42380
    -1.58475
    -1.58475
    -1.86643
    -1.62499
    -1.34332
    -1.30308
    -1.54452
    -1.42380
    -1.66523
    -1.66523
    -1.62499
    -1.38356
    -1.62499
    -1.70547
    -1.54452
    -1.46404
    -1.54452
    -1.50428
    -1.98715
    -1.74571
    -1.30308
    -1.54452
    -1.74571
    -1.74571
    -1.82619
    -1.74571
    -1.58475
    -1.66523
    -1.62499
    -1.74571
    -1.58475
    -1.82619
    -1.54452
    -1.70547
    -2.06763
    -1.94691
    -1.54452
    -1.66523
    -1.78595
    -1.70547
    -1.82619
    -1.82619
    -1.74571
    -1.78595
    -1.54452
    -1.74571
    -1.54452
    -1.78595
    -1.58475
    -1.62499
    -1.78595
    -1.74571
    -1.34332
    -1.42380
    -1.38356
    -1.30308
    -1.46404
    -1.38356
    -1.38356
    -1.50428
    -1.18236
    -1.42380
    -1.26284
    -1.26284
    -1.18236
    -1.26284
    -1.26284
    -1.58475
    -1.14212
    -1.26284
    -1.38356
    -1.34332
    -1.62499
    -1.58475
    -1.58475
    -1.70547
    -1.74571
    -1.54452
    -1.90667
    -1.74571
    -1.86643
    -1.86643
    -1.90667
    -2.10786
    -2.22858
    -1.82619
    -1.82619
    -1.82619
    -1.86643
    -2.14810
    -1.90667
    -1.70547
    -1.74571
    -1.70547
    -1.74571
    -1.62499
    -1.42380
    -1.54452
    -1.58475
    -1.58475
    -1.42380
    -1.22260
    -1.02141
    -1.18236
    -1.06165
    -1.34332
    -1.18236
    -1.42380
    -1.02141
    -0.90069
    -0.82021
    -1.14212
    -0.98117
    -0.98117
    -0.82021
    -1.06165
    -1.26284
    -1.02141
    -0.90069
    -1.18236
    -1.10188
    -1.14212
    -1.34332
    -1.26284
    -1.14212
    -1.14212
    -0.77997
    -1.02141
    -1.14212
    -1.10188
    -0.98117
    -0.82021
    -1.02141
    -0.82021
    -0.61901
    -0.45806
    -0.49830
    -0.61901
    -0.45806
    -0.49830
    -0.29710
    -0.45806
    -0.33734
    -0.33734
    -0.37758
    -0.45806
    -0.17638
    -0.17638
    -0.49830
    -0.45806
    -0.33734
    -0.25686
    -0.33734
    -0.33734
    -0.33734
    -0.53854
    -0.33734
    -0.49830
    -0.25686
    -0.13614
    -0.33734
    -0.21662
    -0.21662
    -0.13614
    -0.09590
    -0.25686
     0.10529
     0.06505
     0.10529
     0.34673
     0.30649
    -0.09590
     0.06505
     0.14553
     0.34673
     0.22601
     0.14553
     0.02481
     0.14553
     0.22601
     0.10529
    -0.05567
     0.30649
     0.14553
    -0.05567
    -0.13614
    -0.09590
     0.10529
    -0.09590
    -0.01543
     0.06505
     0.22601
     0.10529
     0.18577
     0.02481
     0.02481
     0.18577
    -0.17638
     0.10529
    -0.01543
     0.02481
     0.06505
     0.14553
     0.26625
    -0.21662
    -0.09590
    -0.09590
    -0.05567
     0.02481
    -0.25686
    -0.25686
    -0.29710
    -0.13614
    -0.25686
    -0.37758
    -0.17638
    -0.33734
     0.02481
    -0.17638
    -0.17638
    -0.29710
    -0.37758
    -0.57877
    -0.09590
    -0.13614
    -0.13614
    -0.25686
    -0.21662
    -0.25686
    -0.01543
    -0.21662
    -0.09590
    -0.13614
    -0.33734
     0.02481
    -0.09590
    -0.09590
    -0.17638
    -0.45806
    -0.29710
    -0.09590
    -0.05567
    -0.37758
    -0.41782
    -0.41782
    -0.41782
    -0.61901
    -0.41782
    -0.49830
    -0.49830
    -0.45806
    -0.33734
    -0.33734
    -0.41782
    -0.33734
    -0.45806
    -0.09590
     0.18577
     0.18577
     0.18577
     0.30649
     0.30649
     0.46744
     0.66864
     0.99055
     0.70888
     0.66864
     0.95031
     1.11127
     0.82960
     0.91008
     0.66864
     0.82960
     0.95031
     1.07103
     0.86984
     0.58816
     0.58816
     0.58816
     0.34673
     0.50768
     0.46744
     0.42720
     0.38697
     0.38697
     0.42720
     0.22601
     0.14553
     0.22601
     0.38697
     0.58816
     0.26625
     0.14553
     0.06505
     0.18577
    -0.01543
     0.38697
     0.22601
     0.18577
     0.18577
     0.18577
     0.26625
     0.18577
    -0.09590
    -0.17638
    -0.01543
    -0.01543
     0.02481
    -0.21662
    -0.17638
    -0.13614
    -0.21662
    -0.01543
    -0.33734
    -0.17638
    -0.41782
    -0.37758
    -0.29710
    -0.09590
    -0.37758
    -0.33734
    -0.21662
    -0.05567
     0.10529
     0.02481
    -0.01543
    -0.17638
    -0.01543
     0.10529
     0.22601
     0.18577
     0.10529
     0.10529
     0.34673
     0.22601
     0.14553
    -0.13614
     0.18577
     0.14553
     0.30649
     0.14553
    -0.01543
     0.06505
     0.10529
     0.06505
     0.14553
     0.10529
    -0.13614
    -0.17638
     0.02481
     0.14553
     0.02481
    -0.29710
    -0.01543
     0.06505
     0.18577
     0.10529
    -0.01543
     0.10529
    -0.05567
     0.14553
     0.34673
     0.14553
     0.02481
     0.10529
     0.14553
     0.34673
     0.22601
     0.02481
     0.06505
     0.26625
     0.18577
     0.34673
     0.18577
     0.06505
     0.14553
    -0.01543
     0.26625
     0.54792
     0.26625
     0.18577
     0.10529
     0.46744
     0.54792
     0.18577
     0.14553
     0.30649
     0.22601
     0.62840
     0.42720
     0.34673
     0.14553
     0.22601
     0.38697
     0.62840
     0.46744
     0.10529
     0.38697
     0.26625
     0.38697
     0.46744
    -0.01543
     0.30649
     0.34673
     0.42720
     0.30649
     0.42720
     0.14553
    -0.05567
    -0.17638
     0.46744
     0.26625
     0.06505
     0.02481
     0.18577
     0.22601
     0.22601
     0.10529
     0.06505
     0.06505
     0.22601
     0.14553
     0.18577
     0.18577
    -0.01543
     0.02481
     0.34673
     0.38697
     0.42720
     0.30649
     0.26625
     0.34673
     0.30649
     0.46744
     0.38697
     0.38697
     0.58816
     0.66864
     0.86984
     0.66864
     0.58816
     0.46744
     0.86984
     1.03079
     0.86984
     0.74912
     0.95031
     1.03079
     1.07103
     1.07103
     0.91008
     1.07103
     0.95031
     1.11127
     1.07103
     0.91008
     0.78936
     0.74912
     0.54792
     0.78936
     0.95031
     0.38697
     0.50768
     0.14553
     0.38697
     0.30649
     0.18577
     0.06505
     0.02481
     0.02481
     0.14553
     0.06505
     0.06505
    -0.25686
    -0.33734
    -0.17638
    -0.05567
    -0.25686
    -0.25686
    -0.49830
    -0.33734
    -0.57877
    -0.29710
    -0.49830
    -0.53854
    -0.53854
    -0.29710
    -0.49830
    -0.57877
    -0.49830
    -0.86045
    -0.65925
    -0.33734
    -0.57877
    -0.53854
    -0.57877
    -0.69949
    -0.49830
    -0.33734
    -0.41782
    -0.41782
    -0.41782
    -0.33734
    -0.29710
     0.02481
    -0.05567
    -0.17638
    -0.09590
     0.38697
     0.38697
     0.22601
     0.18577
     0.42720
     0.66864
     0.54792
     0.54792
     0.54792
     0.42720
     0.58816
     0.54792
     0.70888
     0.62840
     0.58816
     0.14553
     0.54792
     0.50768
     0.46744
     0.42720
     0.22601
     0.18577
     0.22601
     0.30649
     0.18577
     0.22601
     0.18577
     0.22601
     0.38697
     0.18577
     0.06505
    -0.21662
     0.18577
     0.46744
     0.22601
     0.18577
     0.34673
     0.02481
     0.10529
     0.26625
     0.22601
     0.26625
     0.22601
     0.14553
     0.26625
     0.30649
     0.38697
    -0.17638
     0.06505
     0.34673
     0.30649
     0.18577
    -0.05567
     0.02481
     0.02481
     0.06505
     0.18577
     0.06505
     0.14553
    -0.09590
     0.22601
     0.18577
     0.26625
     0.02481
    -0.29710
     0.18577
     0.26625
     0.18577
    -0.01543
    -0.01543
    -0.05567
    -0.13614
    -0.01543
    -0.01543
    -0.09590
    -0.09590
    -0.05567
     0.06505
    -0.09590
    -0.13614
    -0.25686
    -0.17638
     0.06505
     0.06505
     0.06505
    -0.13614
    -0.01543
    -0.05567
     0.10529
     0.26625
     0.14553
     0.22601
     0.10529
     0.30649
     0.54792
     0.46744
     0.18577
     0.26625
     0.46744
     0.46744
     0.46744
     0.46744
     0.30649
     0.22601
     0.50768
     0.38697
     0.50768
     0.22601
     0.30649
     0.34673
     0.30649
     0.18577
    -0.05567
    -0.17638
     0.14553
     0.06505
     0.10529
    -0.21662
    -0.17638
    -0.25686
    -0.37758
    -0.37758
    -0.25686
    -0.49830
    -0.45806
    -0.37758
    -0.53854
    -0.53854
    -0.41782
    -0.77997
    -0.41782
    -0.37758
    -0.37758
    -0.37758
    -0.37758
    -0.53854
    -0.49830
    -0.21662
    -0.13614
    -0.01543
    -0.17638
    -0.13614
    -0.13614
     0.14553
     0.10529
    -0.13614
     0.18577
     0.50768
     0.50768
     0.50768
     0.50768
     0.42720
     0.42720
     0.62840
     0.50768
     0.86984
     0.74912
     0.74912
     0.58816
     0.74912
     0.78936
     0.38697
     0.34673
     0.58816
     0.38697
     0.30649
     0.22601
     0.30649
    -0.01543
    -0.13614
    -0.05567
     0.18577
     0.06505
    -0.25686
    -0.21662
    -0.13614
     0.14553
    -0.21662
    -0.33734
    -0.05567
    -0.09590
    -0.05567
     0.30649
     0.22601
     0.02481
    -0.09590
     0.02481
     0.22601
     0.38697
     0.62840
     0.10529
     0.26625
     0.22601
     0.42720
     0.02481
     0.46744
     0.26625
     0.42720
     0.18577
     0.30649
     0.26625
     0.02481
    -0.05567
     0.10529
     0.34673
     0.22601
     0.06505
     0.06505
    -0.01543
     0.26625
     0.02481
     0.06505
     0.14553
     0.06505
     0.10529
     0.30649
     0.18577
     0.10529
     0.06505
     0.06505
     0.26625
     0.30649
     0.10529
     0.18577
     0.10529
     0.14553
     0.22601
     0.06505
     0.22601
     0.06505
     0.10529
     0.42720
     0.06505
     0.10529
    -0.05567
    -0.09590
     0.14553
     0.14553
     0.14553
     0.14553
    -0.01543
     0.06505
     0.10529
    -0.09590
     0.10529
     0.06505
    -0.25686
     0.02481
     0.14553
    -0.01543
    -0.25686
    -0.17638
    -0.09590
    -0.01543
    -0.05567
    -0.33734
    -0.33734
    -0.17638
     0.02481
    -0.45806
    -0.01543
    -0.33734
    -0.33734
    -0.21662
    -0.05567
    -0.09590
    -0.21662
    -0.33734
    -0.41782
    -0.13614
    -0.01543
    -0.13614
    -0.29710
    -0.33734
    -0.17638
    -0.29710
    -0.25686
    -0.17638
    -0.21662
    -0.37758
    -0.17638
    -0.25686
    -0.37758
    -0.41782
    -0.33734
    -0.41782
     0.02481
    -0.05567
    -0.17638
    -0.33734
    -0.33734
    -0.41782
    -0.05567
    -0.05567
    -0.01543
    -0.17638
    -0.09590
     0.02481
     0.14553
     0.10529
    -0.17638
    -0.01543
     0.14553
     0.22601
     0.02481
     0.10529
    -0.05567
    -0.09590
    -0.05567
     0.10529
    -0.01543
    -0.21662
    -0.17638
     0.14553
    -0.17638
    -0.41782
    -0.25686
    -0.41782
    -0.41782
    -0.41782
    -0.21662
    -0.41782
    -0.57877
    -0.41782
    -0.45806
    -0.49830
    -0.41782
    -0.61901
    -0.65925
    -0.41782
    -0.33734
    -0.29710
    -0.53854
    -0.41782
    -0.21662
    -0.01543
     0.10529
     0.10529
    -0.13614
     0.06505
     0.30649
     0.30649
     0.78936
     0.54792
     0.70888
     0.91008
     1.19175
     0.99055
     1.19175
     0.91008
     1.15151
     1.15151
     1.67462
     1.39295
     1.15151
     1.03079
     1.11127
     0.99055
     1.19175
     0.91008
     0.58816
     0.50768
     0.26625
     0.42720
    -0.01543
    -0.25686
    -0.45806
    -0.41782
    -0.13614
    -0.29710
    -0.65925
    -0.73973
    -0.73973
    -0.77997
    -0.49830
    -0.25686
    -0.61901
    -0.86045
    -0.49830
    -0.21662
     0.02481
    -0.17638
    -0.21662
    -0.05567
    -0.01543
     0.34673
     0.22601
     0.14553
     0.10529
    -0.01543
     0.18577
     0.58816
     0.26625
     0.22601
     0.14553
     0.22601
     0.42720
     0.14553
     0.14553
    -0.01543
     0.38697
     0.30649
     0.46744
     0.30649
     0.18577
     0.06505
     0.22601
     0.50768
     0.38697
     0.22601
     0.14553
     0.46744
     0.46744
     0.42720
     0.46744
     0.30649
     0.38697
     0.54792
     0.54792
     0.30649
     0.26625
     0.18577
     0.18577
     0.58816
     0.42720
     0.34673
     0.14553
     0.30649
     0.38697
     0.46744
     0.18577
     0.30649
     0.46744
     0.58816
     0.58816
     0.46744
     0.42720
     0.42720
     0.54792
     0.58816
     0.99055
     0.74912
     0.66864
     0.30649
     0.58816
     0.62840
     0.62840
     0.50768
     0.38697
     0.54792
     0.66864
     0.66864
     0.46744
     0.30649
    -0.09590
     0.18577
     0.58816
     0.30649
     0.10529
     0.10529
     0.22601
     0.54792
     0.46744
     0.34673
     0.18577
     0.22601
     0.22601
     0.46744
     0.30649
     0.18577
     0.18577
     0.18577
     0.46744
     0.58816
     0.46744
     0.06505
    -0.09590
    -0.05567
     0.06505
    -0.17638
    -0.29710
    -0.21662
    -0.05567
    -0.21662
    -0.13614
    -0.17638
    -0.49830
    -0.49830
    -0.17638
    -0.33734
    -0.57877
    -0.82021
    -0.77997
    -0.49830
    -0.33734
    -0.57877
    -0.61901
    -0.41782
    -0.53854
    -0.53854
    -0.37758
    -0.49830
    -0.61901
    -0.49830
    -0.09590
     0.18577
    -0.01543
    -0.05567
     0.18577
     0.26625
     0.30649
     0.38697
     0.46744
     0.46744
     0.62840
     0.91008
     0.91008
     1.11127
     0.62840
     0.22601
     0.10529
     0.50768
     0.34673
     0.18577
    -0.17638
    -0.53854
    -0.45806
    -0.45806
    -0.45806
    -0.69949
    -0.82021
    -0.61901
    -0.61901
    -0.53854
    -0.73973
    -1.02141
    -1.26284
    -0.57877
    -0.33734
    -0.33734
    -0.13614
    -0.17638
    -0.17638
     0.14553
    -0.09590
     0.02481
    -0.13614
    -0.05567
    -0.01543
     0.30649
     0.30649
     0.18577
    -0.25686
     0.18577
     0.38697
     0.38697
     0.22601
     0.34673
     0.02481
     0.06505
     0.18577
     0.10529
     0.22601
    -0.01543
    -0.01543
     0.26625
     0.62840
     0.50768
     0.18577
     0.14553
     0.62840
     0.62840
     0.38697
     0.38697
     0.50768
     0.54792
     0.58816
     0.66864
     0.82960
     0.74912
     0.66864
     0.58816
     0.58816
     0.42720
     0.34673
     0.26625
     0.42720
     0.38697
     0.38697
     0.06505
    -0.09590
    -0.25686
    -0.01543
    -0.17638
    -0.33734
    -0.41782
    -0.57877
    -0.49830
    -0.61901
    -0.49830
    -0.53854
    -0.77997
    -0.45806
    -0.37758
    -0.33734
    -0.41782
    -0.45806
    -0.41782
    -0.45806
    -0.17638
    -0.09590
    -0.17638
    -0.09590
    -0.09590
     0.10529
     0.22601
     0.10529
    -0.05567
     0.10529
     0.26625
     0.30649
     0.30649
     0.26625
     0.38697
     0.42720
     0.66864
     0.42720
     0.50768
     0.22601
     0.14553
     0.10529
     0.26625
     0.50768
    -0.01543
     0.06505
    -0.05567
     0.06505
     0.18577
     0.10529
    -0.01543
     0.02481
    -0.09590
     0.22601
     0.18577
     0.82960
     0.50768
     0.58816
     0.58816
     0.58816
     0.74912
     0.58816
     0.70888
     0.82960
     0.50768
     0.34673
     0.46744
     0.14553
    -0.13614
    -0.33734
    -0.21662
    -0.21662
    -0.53854
    -0.86045
    -0.82021
    -0.86045
    -0.86045
    -1.02141
    -0.82021
    -0.65925
    -0.90069
    -0.69949
    -0.69949
    -0.53854
    -0.82021
    -0.45806
    -0.33734
    -0.17638
    -0.13614
    -0.25686
    -0.53854
    -0.29710
    -0.57877
    -0.73973
    -0.61901
    -0.57877
    -0.61901
    -1.02141
    -0.73973
    -0.98117
    -1.02141
    -1.18236
    -1.02141
    -0.94093
    -1.10188
    -0.98117
    -0.86045
    -0.73973
    -0.57877
    -0.65925
    -0.69949
    -0.25686
    -0.53854
    -0.33734
    -0.25686
    -0.17638
    -0.57877
    -0.41782
    -0.33734
    -0.09590
    -0.21662
    -0.21662
    -0.41782
    -0.61901
    -0.33734
    -0.37758
    -0.37758
    -0.25686
    -0.25686
    -0.05567
     0.14553
     0.06505
     0.02481
    -0.13614
    -0.09590
     0.06505
     0.30649
     0.54792
     0.42720
    -0.05567
    -0.01543
     0.42720
     0.30649
     0.18577
     0.18577
    -0.01543
     0.02481
    -0.01543
    -0.17638
    -0.25686
    -0.49830
    -0.86045
    -0.29710
    -0.17638
    -0.05567
    -0.29710
    -0.53854
    -0.25686
    -0.17638
    -0.05567
     0.22601
     0.14553
     0.22601
     0.66864
     0.74912
     0.95031
     1.03079
     0.82960
     0.99055
     0.91008
     0.82960
     0.74912
     0.54792
     0.58816
     0.54792
     0.30649
     0.34673
     0.34673
    -0.05567
    -0.05567
    -0.25686
    -0.05567
    -0.57877
    -0.41782
    -0.25686
    -0.41782
    -0.29710
    -0.98117
    -0.86045
    -0.82021
    -0.53854
    -0.33734
     0.26625
     0.26625
    -0.13614
    -0.05567
     0.46744
     0.54792
     0.30649
     0.10529
     0.91008
     1.19175
     1.27223
     1.23199
     0.99055
     0.91008
     0.99055
     0.74912
     1.07103
     0.91008
     0.54792
     0.42720
     0.54792
     0.54792
     0.42720
     0.22601
     0.02481
     0.18577
     0.30649
     0.46744
     0.30649
     0.06505
    -0.17638
     0.10529
     0.30649
     0.30649
    -0.09590
    -0.17638
    -0.17638
     0.10529
    -0.17638
    -0.17638
    -0.17638
    -0.45806
    -0.25686
     0.10529
    -0.01543
    -0.13614
    -0.33734
    -0.25686
    -0.29710
     0.30649
     0.02481
    -0.01543
    -0.17638
    -0.09590
     0.02481
     0.38697
    -0.01543
    -0.13614
     0.14553
     0.26625
     0.22601
     0.18577
     0.14553
     0.22601
     0.02481
     0.30649
     0.30649
     0.34673
     0.14553
     0.14553
     0.34673
     0.30649
     0.18577
    -0.01543
     0.18577
     0.50768
     0.14553
     0.14553
     0.18577
     0.18577
    -0.05567
     0.10529
     0.26625
     0.22601
    -0.09590
    -0.05567
     0.14553
     0.22601
    -0.05567
    -0.33734
    -0.09590
     0.30649
     0.30649
     0.06505
     0.02481
    -0.09590
    -0.17638
    -0.01543
     0.34673
     0.26625
    -0.33734
    -0.01543
     0.02481
     0.18577
     0.02481
    -0.13614
    -0.01543
     0.10529
     0.10529
     0.06505
     0.10529
    -0.05567
    -0.21662
     0.10529
     0.30649
     0.38697
     0.10529
    -0.01543
    -0.09590
     0.34673
     0.18577
     0.10529
    -0.13614
    -0.01543
    -0.05567
     0.34673
     0.06505
     0.10529
    -0.17638
    -0.37758
     0.02481
     0.18577
     0.06505
    -0.01543
    -0.17638
    -0.05567
     0.14553
     0.18577
    -0.13614
     0.02481
    -0.01543
     0.10529
     0.10529
    -0.17638
    -0.01543
    -0.25686
    -0.29710
    -0.17638
     0.10529
    -0.21662
    -0.21662
    -0.25686
    -0.05567
    -0.25686
    -0.25686
    -0.53854
    -0.25686
    -0.17638
    -0.25686
    -0.25686
    -0.13614
    -0.25686
    -0.41782
     0.02481
    -0.09590
    -0.09590
    -0.09590
     0.06505
     0.30649
     0.38697
     0.22601
     0.26625
     0.58816
     0.70888
     0.95031
     0.74912
     0.74912
     0.70888
     0.46744
     1.03079
     1.03079
     0.82960
     0.50768
     0.30649
     0.62840
     0.46744
     0.10529
    -0.09590
    -0.09590
    -0.33734
    -0.17638
    -0.17638
    -0.25686
    -0.45806
    -0.73973
    -0.61901
     0.06505
    -0.09590
    -0.33734
    -0.37758
    -0.25686
    -0.09590
     0.06505
    -0.01543
    -0.09590
     0.06505
     0.14553
     0.30649
     0.30649
     0.18577
    -0.05567
    -0.05567
     0.26625
     0.30649
     0.18577
     0.02481
     0.02481
    -0.09590
     0.26625
     0.30649
     0.10529
     0.30649
     0.14553
     0.34673
     0.38697
     0.30649
     0.22601
     0.06505
     0.38697
     0.74912
     0.50768
     0.38697
     0.50768
     0.34673
     0.42720
     0.54792
     0.46744
     0.30649
     0.46744
     0.58816
     0.58816
     0.50768
     0.54792
     0.22601
     0.34673
     0.42720
     0.42720
     0.50768
     0.30649
     0.18577
     0.22601
     0.46744
     0.30649
     0.22601
     0.38697
     0.38697
     0.30649
     0.30649
     0.10529
     0.10529
    -0.05567
     0.34673
     0.30649
     0.02481
     0.02481
     0.10529
     0.14553
     0.18577
     0.06505
    -0.09590
    -0.01543
    -0.17638
     0.06505
     0.10529
    -0.01543
    -0.05567
    -0.21662
     0.10529
     0.46744
     0.18577
    -0.01543
    -0.05567
    -0.09590
     0.14553
     0.10529
     0.42720
     0.06505
    -0.05567
     0.10529
     0.34673
     0.62840
     0.18577
    -0.21662
     0.06505
     0.38697
     0.18577
     0.18577
     0.14553
     0.06505
     0.02481
     0.26625
     0.34673
     0.22601
     0.02481
     0.10529
     0.22601
     0.30649
     0.30649
     0.06505
    -0.01543
     0.10529
     0.38697
     0.38697
     0.46744
     0.26625
     0.06505
     0.38697
     0.14553
     0.22601
     0.46744
     0.18577
     0.34673
     0.26625
     0.30649
     0.38697
     0.06505
     0.50768
     0.34673
     0.54792
     0.30649
     0.22601
     0.22601
     0.46744
     0.30649
     0.34673
     0.30649
     0.46744
     0.50768
     0.46744
     0.34673
     0.22601
     0.18577
     0.22601
     0.42720
     0.54792
     0.62840
     0.30649
     0.50768
     0.66864
     0.66864
     0.54792
     0.62840
     0.82960
     0.66864
     0.74912
     0.91008
     1.11127
     0.54792
     0.91008
     1.07103
     1.07103
     1.31247
     1.23199
     1.03079
     0.95031
     1.15151
     1.39295
     1.15151
     1.11127
     0.91008
     0.86984
     0.74912
     0.74912
     0.38697
     0.22601
     0.26625
     0.18577
    -0.13614
    -0.13614
    -0.21662
    -0.45806
    -0.17638
    -0.13614
     0.02481
     0.06505
    -0.01543
     0.10529
     0.22601
     0.30649
     0.62840
     0.62840
     0.91008
     0.78936
     1.07103
     1.27223
     1.55390
     1.23199
     0.95031
     1.19175
     1.31247
     1.07103
     0.91008
     0.66864
     0.54792
     0.50768
     0.78936
     0.46744
     0.58816
     0.22601
     0.06505
     0.06505
    -0.13614
    -0.33734
    -0.49830
    -0.57877
    -0.65925
    -0.69949
    -0.41782
    -0.69949
    -0.73973
    -0.86045
    -0.86045
    -0.98117
    -1.14212
    -1.02141
    -0.98117
    -1.06165
    -1.10188
    -1.14212
    -1.18236
    -1.18236
    -1.18236
    -1.06165
    -1.10188
    -1.34332
    -1.30308
    -1.34332
    -1.02141
    -1.22260
    -1.46404
    -1.30308
    -1.18236
    -1.30308
    -1.14212
    -1.30308
    -1.42380
    -1.58475
    -1.46404
    -1.22260
    -1.22260
    -1.26284
    -1.62499
    -1.34332
    -1.02141
    -0.90069
    -1.30308
    -1.42380
    -1.26284
    -1.14212
    -1.02141
    -0.98117
    -0.90069
    -1.14212
    -1.14212
    -0.90069
    -0.65925
    -0.73973
    -0.90069
    -1.14212
    -0.82021
    -0.90069
    -0.86045
    -0.69949
    -0.82021
    -1.02141
    -0.98117
    -0.53854
    -0.61901
    -0.73973
    -1.38356
    -0.98117
    -0.69949
    -0.69949
    -0.86045
    -0.94093
    -1.10188
    -0.90069
    -0.98117
    -0.77997
    -0.69949
    -0.73973
    -1.02141
    -0.98117
    -0.90069
    -0.86045
    -0.98117
    -0.94093
    -0.98117
    -0.86045
    -0.73973
    -0.94093
    -0.98117
    -1.30308
    -0.94093
    -1.18236
    -1.02141
    -1.18236
    -1.22260
    -1.02141
    -0.98117
    -1.18236
    -1.10188
    -1.22260
    -1.30308
    -1.22260
    -1.02141
    -1.30308
    -1.26284
    -1.26284
    -1.14212
    -1.30308
    -1.22260
    -1.26284
    -1.30308
    -1.14212
    -1.02141
    -1.06165
    -1.38356
    -1.30308
    -1.38356
    -1.10188
    -1.10188
    -1.10188
    -1.30308
    -1.10188
    -1.14212
    -1.10188
    -1.06165
    -0.98117
    -1.02141
    -1.22260
    -0.98117
    -0.69949
    -0.82021
    -1.18236
    -1.14212
    -0.98117
    -0.53854
    -0.69949
    -0.73973
    -1.02141
    -0.94093
    -1.02141
    -0.86045
    -0.57877
    -0.77997
    -0.98117
    -0.94093
    -0.73973
    -0.77997
    -0.86045
    -1.06165
    -0.94093
    -0.82021
    -0.94093
    -0.82021
    -0.94093
    -1.26284
    -1.18236
    -1.10188
    -0.69949
    -0.77997
    -1.26284
    -1.34332
    -1.26284
    -1.26284
    -1.42380
    -1.38356
    -1.54452
    -1.22260
    -1.14212
    -1.06165
    -1.30308
    -1.38356
    -1.46404
    -1.42380
    -1.14212
    -0.98117
    -1.18236
    -1.06165
    -0.94093
    -0.86045
    -0.77997
    -0.53854
    -0.65925
    -0.45806
    -0.49830
    -0.37758
    -0.29710
    -0.37758
    -0.61901
    -0.33734
    -0.49830
     0.02481
    -0.09590
    -0.33734
    -0.21662
    -0.45806
    -0.29710
    -0.41782
    -0.65925
    -0.53854
    -0.33734
    -0.25686
    -0.33734
    -0.49830
    -0.25686
    -0.25686
    -0.41782
    -0.09590
    -0.21662
    -0.21662
    -0.21662
     0.02481
    -0.25686
    -0.09590
    -0.25686
    -0.25686
     0.14553
     0.10529
     0.14553
    -0.17638
    -0.25686
    -0.49830
    -0.90069
    -0.17638
     0.10529
    -0.17638
    -0.37758
    -0.33734
    -0.05567
    -0.21662
    -0.25686
    -0.61901
    -0.33734
    -0.13614
    -0.17638
    -0.09590
    -0.17638
    -0.29710
    -0.33734
    -0.17638
     0.30649
    -0.05567
    -0.29710
    -0.49830
    -0.25686
    -0.09590
    -0.29710
    -0.45806
    -0.37758
    -0.37758
    -0.17638
    -0.01543
    -0.33734
    -0.33734
    -0.53854
    -0.45806
    -0.09590
    -0.25686
    -0.37758
    -0.45806
    -0.37758
    -0.17638
    -0.13614
    -0.17638
    -0.17638
    -0.45806
    -0.17638
    -0.17638
    -0.25686
    -0.33734
    -0.33734
    -0.82021
    -0.09590
    -0.17638
    -0.17638
    -0.25686
    -0.21662
    -0.49830
    -0.33734
    -0.41782
    -0.49830
    -0.25686
    -0.25686
    -0.33734
    -0.17638
    -0.01543
    -0.41782
    -0.37758
    -0.21662
     0.10529
    -0.17638
    -0.17638
    -0.41782
    -0.09590
     0.06505
    -0.13614
    -0.37758
    -0.33734
    -0.01543
    -0.05567
    -0.05567
    -0.25686
    -0.25686
    -0.65925
    -0.41782
     0.18577
    -0.13614
    -0.17638
    -0.41782
    -0.29710
     0.06505
     0.06505
    -0.05567
    -0.21662
    -0.25686
    -0.09590
     0.06505
     0.34673
    -0.09590
    -0.33734
    -0.41782
     0.18577
     0.46744
     0.18577
    -0.09590
    -0.25686
    -0.13614
     0.02481
    -0.01543
    -0.17638
    -0.21662
    -0.17638
     0.14553
     0.10529
    -0.01543
    -0.05567
    -0.45806
    -0.09590
     0.06505
    -0.05567
    -0.13614
    -0.29710
    -0.45806
    -0.13614
     0.06505
    -0.05567
    -0.33734
    -0.25686
    -0.41782
    -0.29710
    -0.17638
    -0.21662
    -0.57877
    -0.49830
    -0.21662
    -0.33734
    -0.17638
    -0.21662
    -0.21662
    -0.17638
    -0.17638
    -0.25686
    -0.09590
    -0.13614
    -0.17638
    -0.05567
     0.14553
     0.22601
    -0.13614
    -0.05567
     0.30649
     0.30649
     0.10529
     0.18577
     0.18577
     0.14553
     0.50768
     0.30649
     0.30649
     0.30649
     0.42720
     0.66864
     0.46744
     0.54792
     0.34673
     0.10529
     0.38697
     0.66864
     0.46744
     0.42720
     0.30649
     0.22601
     0.54792
     0.26625
     0.26625
     0.10529
     0.06505
     0.14553
     0.22601
     0.38697
     0.22601
    -0.09590
     0.06505
     0.46744
     0.66864
     0.38697
     0.30649
     0.22601
     0.30649
     0.46744
     0.50768
     0.46744
     0.34673
     0.18577
     0.58816
     0.58816
     0.58816
     0.18577
    -0.01543
     0.06505
     0.26625
     0.10529
     0.18577
    -0.05567
    -0.25686
    -0.17638
    -0.01543
     0.06505
     0.06505
    -0.25686
    -0.17638
    -0.05567
     0.02481
    -0.21662
    -0.29710
    -0.13614
    -0.05567
    -0.05567
     0.06505
     0.02481
    -0.05567
    -0.33734
    -0.09590
     0.06505
    -0.01543
    -0.13614
    -0.21662
    -0.17638
     0.10529
     0.06505
    -0.21662
     0.10529
     0.10529
     0.02481
     0.02481
    -0.05567
    -0.25686
    -0.17638
    -0.09590
    -0.09590
    -0.13614
     0.06505
    -0.21662
    -0.33734
    -0.21662
    -0.29710
    -0.69949
    -0.69949
    -0.49830
    -0.25686
    -0.45806
    -0.82021
    -0.65925
    -0.86045
    -0.65925
    -0.77997
    -0.94093
    -1.02141
    -1.14212
    -1.42380
    -1.38356
    -1.30308
    -1.54452
    -1.42380
    -1.42380
    -1.50428
    -1.38356
    -1.30308
    -1.46404
    -1.98715
    -1.62499
    -1.14212
    -0.98117
    -0.69949
    -0.82021
    -0.90069
    -0.53854
    -0.01543
    -0.09590
    -0.01543
     0.10529
     0.30649
     0.30649
     0.42720
     0.62840
     0.58816
     0.46744
     0.58816
     0.95031
     0.95031
     0.95031
     0.62840
     0.46744
     0.46744
     0.70888
     0.38697
     0.54792
     0.46744
     0.82960
     0.86984
     0.82960
     0.66864
     0.38697
    -0.01543
    -0.05567
     0.10529
    -0.25686
    -0.25686
    -0.13614
    -0.37758
    -0.21662
    -0.33734
    -0.41782
    -0.17638
    -0.65925
    -0.73973
    -0.69949
    -1.18236
    -1.38356
    -1.42380
    -1.26284
    -0.98117
    -0.69949
    -0.73973
    -0.82021
    -0.77997
    -0.73973
    -1.10188
    -1.26284
    -0.98117
    -0.86045
    -0.61901
    -0.41782
    -0.73973
    -0.82021
    -0.53854
    -0.65925
    -0.45806
    -0.57877
    -0.57877
    -0.73973
    -0.53854
    -0.65925
    -0.37758
    -0.65925
    -0.49830
    -0.25686
    -0.17638
    -0.09590
     0.26625
    -0.05567
     0.18577
     0.30649
     0.46744
     0.82960
     0.82960
     0.38697
     0.54792
     0.74912
     1.07103
     0.86984
     0.86984
     0.70888
     0.38697
     0.58816
     0.62840
     0.78936
     0.50768
     0.26625
     0.34673
     0.91008
     0.54792
     0.66864
     0.50768
     0.30649
     0.14553
     0.46744
     0.42720
     0.50768
     0.14553
     0.22601
     0.46744
     0.38697
     0.18577
    -0.09590
    -0.25686
     0.10529
     0.18577
     0.18577
    -0.01543
    -0.17638
    -0.17638
     0.10529
     0.02481
     0.50768
     0.18577
    -0.01543
     0.06505
     0.42720
     0.22601
     0.30649
     0.18577
     0.18577
     0.38697
     0.62840
     0.54792
     0.70888
     0.58816
     0.82960
     0.62840
     1.19175
     1.19175
     0.91008
     1.19175
     1.31247
     1.75510
     1.39295
     1.47342
     1.43318
     1.71486
     1.91606
     1.59414
     1.67462
     1.83558
     1.91606
     1.63438
     1.83558
     2.35869
     2.43916
     2.31845
     1.79534
     1.99653
     1.67462
     1.39295
     1.07103
     0.26625
     0.10529
     0.62840
     0.34673
     0.26625
    -0.53854
    -0.82021
    -1.42380
    -1.66523
    -2.51026
    -2.67121
    -2.34930
    -1.82619
    -1.62499
    -1.94691
    -1.86643
    -1.86643
    -1.42380
    -1.18236
    -1.02141
    -1.22260
    -0.86045
    -0.41782
    -0.17638
    -0.05567
    -0.09590
     0.06505
     0.22601
     0.54792
     0.70888
     0.58816
     0.38697
     0.30649
     0.58816
     0.54792
     0.66864
     0.50768
     0.14553
     0.38697
     0.02481
     0.42720
     0.50768
     0.18577
     0.06505
     0.14553
     0.30649
     0.10529
     0.02481
     0.06505
     0.06505
     0.18577
     0.50768
     0.30649
     0.34673
     0.22601
     0.06505
     0.18577
     0.54792
     0.38697
    -0.17638
     0.10529
     0.34673
     0.22601
     0.02481
     0.06505
     0.18577
     0.46744
     0.66864
     0.58816
     0.46744
     0.34673
     0.22601
     0.22601
     0.66864
     0.99055
     0.66864
     0.62840
     0.82960
     0.74912
     0.78936
     0.70888
     0.30649
     0.70888
     0.54792
     0.58816
     0.22601
     0.38697
     0.50768
     0.46744
     0.50768
     0.58816
     0.22601
     0.02481
     0.14553
     0.50768
     0.50768
     0.18577
     0.22601
     0.38697
     0.46744
     0.74912
     0.50768
     0.22601
    -0.09590
    -0.13614
     0.02481
     0.38697
     0.22601
    -0.05567
    -0.17638
     0.10529
     0.02481
    -0.09590
    -0.33734
    -0.21662
    -0.33734
    -0.17638
    -0.01543
    -0.09590
    -0.25686
    -0.41782
    -0.29710
     0.42720
     0.10529
    -0.25686
    -0.41782
    -0.41782
    -0.05567
    -0.05567
    -0.09590
    -0.33734
    -0.17638
    -0.17638
    -0.09590
    -0.05567
     0.18577
    -0.09590
    -0.17638
     0.38697
     0.74912
     0.34673
     0.38697
     0.66864
     0.70888
     0.82960
     0.91008
     0.91008
     0.74912
     0.66864
     0.74912
     0.78936
     0.54792
     0.14553
    -0.09590
     0.30649
     0.50768
     0.14553
    -0.05567
     0.02481
     0.06505
     0.06505
     0.02481
     0.14553
     0.06505
     0.22601
     0.42720
     0.82960
     0.82960
     0.74912
     0.58816
     1.07103
     1.31247
     1.19175
     0.86984
     1.03079
     1.07103
     1.19175
     0.95031
     0.82960
     0.78936
     0.78936
     0.95031
     0.99055
     0.86984
     0.58816
     0.50768
     0.26625
     0.78936
     0.95031
     0.58816
     0.74912
     0.54792
     0.70888
     0.66864
     0.91008
     0.70888
     0.50768
     0.62840
     0.74912
     0.74912
     0.66864
     0.30649
     0.22601
     0.58816
     0.91008
     0.66864
     0.42720
     0.34673
     0.18577
     0.02481
     0.26625
     0.22601
     0.18577
    -0.01543
     0.14553
     0.30649
     0.22601
    -0.05567
    -0.21662
    -0.05567
     0.18577
     0.18577
     0.22601
     0.18577
     0.18577
     0.14553
     0.10529
     0.42720
     0.70888
     0.46744
     0.50768
     0.62840
     0.70888
     0.74912
     0.70888
     0.50768
     0.82960
     1.03079
     0.86984
     1.23199
     1.03079
     0.99055
     0.62840
     0.91008
     0.82960
     0.70888
     0.70888
     0.82960
     0.74912
     0.74912
     0.50768
     0.46744
     0.66864
     0.62840
     0.38697
     0.22601
     0.14553
     0.34673
     0.26625
     0.34673
     0.14553
     0.22601
     0.26625
     0.26625
     0.46744
     0.34673
     0.22601
    -0.41782
     0.06505
     0.38697
     0.26625
     0.14553
    -0.05567
     0.14553
     0.14553
     0.22601
     0.18577
     0.10529
    -0.01543
    -0.01543
     0.18577
     0.10529
     0.30649
    -0.05567
    -0.29710
     0.30649
     0.22601
     0.34673
     0.06505
    -0.09590
    -0.13614
    -0.13614
    -0.09590
     0.14553
    -0.05567
    -0.21662
    -0.13614
    -0.01543
     0.22601
    -0.25686
    -0.41782
    -0.25686
    -0.29710
    -0.17638
    -0.09590
    -0.25686
    -0.45806
    -0.45806
    -0.25686
    -0.13614
    -0.09590
    -0.37758
    -0.49830
    -0.41782
    -0.33734
    -0.41782
    -0.65925
    -0.53854
    -0.37758
    -0.45806
    -0.33734
    -0.21662
    -0.25686
    -0.37758
    -0.57877
    -0.41782
    -0.21662
    -0.41782
    -0.17638
    -0.13614
    -0.25686
    -0.17638
    -0.17638
    -0.05567
    -0.01543
     0.02481
    -0.09590
    -0.01543
    -0.21662
    -0.13614
    -0.13614
    -0.01543
    -0.01543
    -0.01543
    -0.01543
    -0.05567
     0.06505
    -0.01543
    -0.13614
    -0.33734
    -0.17638
    -0.17638
    -0.17638
    -0.09590
    -0.09590
    -0.33734
    -0.05567
    -0.25686
    -0.17638
    -0.21662
    -0.33734
    -0.25686
    -0.21662
    -0.33734
    -0.21662
    -0.57877
    -0.29710
    -0.05567
    -0.17638
    -0.25686
    -0.29710
    -0.25686
    -0.37758
    -0.45806
    -0.17638
    -0.17638
     0.06505
    -0.17638
    -0.13614
     0.06505
     0.10529
    -0.09590
    -0.09590
     0.10529
     0.14553
     0.06505
     0.38697
     0.34673
     0.10529
    -0.01543
     0.10529
     0.50768
     0.46744
     0.42720
     0.02481
     0.18577
     0.22601
     0.18577
     0.18577
     0.26625
     0.02481
     0.30649
     0.46744
     0.46744
     0.50768
     0.10529
     0.06505
     0.54792
     0.70888
     0.54792
     0.50768
     0.38697
     0.50768
     0.50768
     0.46744
     0.82960
     0.54792
     0.46744
     0.50768
     0.50768
     0.46744
     0.42720
     0.30649
     0.38697
     0.42720
     0.50768
     0.62840
     0.38697
     0.30649
     0.38697
     0.02481
     0.30649
     0.30649
     0.38697
     0.34673
     0.46744
     0.42720
     0.62840
     0.34673
     0.54792
     0.54792
     0.66864
     0.62840
     0.50768
     0.54792
     0.70888
     0.54792
     0.66864
     0.74912
     0.66864
     0.74912
     0.82960
     0.95031
     0.74912
     0.38697
     0.74912
     0.91008
     0.91008
     1.07103
     0.78936
     0.86984
     1.03079
     1.07103
     1.07103
     1.23199
     0.86984
     0.91008
     0.99055
     1.19175
     0.91008
     0.66864
     0.46744
     0.58816
     0.74912
     0.74912
     0.38697
     0.22601
     0.02481
    -0.17638
    -0.13614
    -0.13614
    -0.25686
    -0.53854
    -0.41782
    -0.33734
    -0.33734
    -0.53854
    -0.86045
    -0.86045
    -0.69949
    -0.53854
    -0.37758
    -0.73973
    -1.02141
    -0.94093
    -0.77997
    -0.69949
    -0.41782
    -0.73973
    -0.86045
    -1.06165
    -0.61901
    -0.98117
    -0.98117
    -0.94093
    -0.69949
    -0.65925
    -0.61901
    -0.57877
    -0.77997
    -0.73973
    -0.65925
    -0.45806
    -0.33734
    -0.37758
    -0.45806
    -0.17638
    -0.09590
    -0.01543
     0.02481
     0.02481
     0.10529
     0.46744
     0.50768
     0.26625
     0.30649
     0.14553
     0.30649
     0.30649
     0.30649
     0.10529
    -0.05567
     0.02481
     0.18577
     0.06505
    -0.37758
    -0.45806
    -0.65925
    -0.49830
    -0.45806
    -0.57877
    -0.73973
    -0.69949
    -0.98117
    -0.69949
    -0.61901
    -0.49830
    -0.98117
    -0.98117
    -0.69949
    -0.53854
    -0.49830
    -0.77997
    -0.69949
    -0.61901
    -0.09590
     0.06505
    -0.17638
    -0.37758
    -0.53854
    -0.41782
    -0.01543
     0.10529
    -0.13614
     0.02481
     0.06505
     0.06505
     0.26625
     0.06505
     0.06505
    -0.01543
     0.06505
     0.22601
     0.22601
     0.14553
    -0.13614
    -0.37758
     0.18577
     0.42720
     0.34673
    -0.01543
    -0.09590
     0.10529
     0.22601
     0.22601
    -0.05567
    -0.01543
    -0.01543
     0.22601
     0.46744
     0.10529
     0.18577
     0.18577
    -0.17638
     0.22601
     0.38697
     0.14553
     0.10529
     0.02481
     0.10529
     0.02481
    -0.05567
     0.02481
     0.18577
     0.18577
     0.06505
    -0.01543
     0.06505
     0.02481
    -0.13614
     0.10529
     0.38697
     0.14553
     0.26625
     0.14553
     0.38697
     0.38697
     0.14553
     0.10529
     0.22601
     0.42720
     0.46744
     0.46744
     0.38697
     0.14553
     0.10529
     0.50768
     0.74912
     0.18577
    -0.01543
     0.18577
     0.18577
     0.18577
     0.30649
     0.06505
    -0.05567
     0.14553
     0.38697
     0.26625
     0.10529
    -0.13614
    -0.33734
    -0.09590
     0.18577
     0.14553
    -0.09590
    -0.25686
     0.06505
     0.10529
     0.14553
    -0.01543
     0.02481
    -0.33734
    -0.05567
     0.10529
     0.26625
     0.02481
    -0.29710
    -0.37758
     0.14553
     0.38697
     0.06505
    -0.05567
    -0.17638
    -0.17638
     0.06505
     0.14553
    -0.05567
     0.06505
    -0.25686
     0.18577
     0.34673
     0.30649
     0.30649
     0.06505
     0.02481
     0.38697
     0.18577
     0.18577
     0.10529
     0.14553
     0.22601
     0.30649
     0.10529
     0.10529
     0.10529
     0.10529
    -0.05567
     0.02481
    -0.17638
    -0.13614
    -0.37758
     0.22601
    -0.09590
    -0.05567
    -0.29710
    -0.17638
    -0.09590
    -0.01543
    -0.05567
    -0.17638
    -0.09590
     0.02481
    -0.05567
     0.14553
     0.02481
    -0.05567
    -0.21662
     0.22601
     0.38697
     0.14553
    -0.13614
    -0.05567
    -0.09590
     0.22601
     0.10529
     0.10529
     0.06505
     0.10529
     0.10529
     0.18577
     0.22601
    -0.13614
    -0.17638
     0.02481
     0.22601
     0.10529
     0.06505
    -0.01543
    -0.13614
     0.10529
     0.14553
     0.10529
    -0.17638
    -0.05567
    -0.09590
    -0.01543
    -0.05567
    -0.17638
    -0.49830
    -0.13614
     0.02481
     0.02481
    -0.09590
    -0.25686
    -0.45806
    -0.25686
    -0.33734
    -0.25686
    -0.29710
    -0.49830
    -0.53854
    -0.13614
    -0.01543
    -0.29710
    -0.33734
    -0.45806
    -0.29710
    -0.25686
    -0.33734
    -0.25686
    -0.25686
    -0.33734
    -0.17638
    -0.09590
     0.14553
     0.18577
     0.06505
     0.06505
     0.22601
     0.22601
     0.18577
     0.14553
     0.22601
     0.38697
     0.42720
     0.54792
     0.30649
     0.22601
     0.30649
     0.30649
     0.30649
     0.18577
     0.34673
     0.22601
     0.30649
     0.22601
     0.30649
     0.14553
     0.42720
     0.58816
     0.38697
     0.30649
     0.22601
     0.38697
     0.42720
     0.54792
     0.38697
     0.62840
     0.58816
     0.46744
     0.66864
     0.70888
     0.82960
     0.46744
     0.38697
     0.54792
     0.66864
     0.70888
     0.54792
     0.38697
     0.30649
     0.46744
     0.46744
     0.58816
     0.42720
     0.14553
     0.30649
     0.26625
     0.30649
     0.18577
     0.10529
     0.18577
     0.26625
     0.26625
     0.34673
     0.22601
    -0.05567
     0.06505
     0.18577
     0.38697
     0.14553
     0.10529
     0.06505
     0.22601
     0.38697
     0.38697
     0.10529
    -0.01543
     0.22601
     0.10529
     0.30649
     0.22601
    -0.05567
    -0.05567
    -0.01543
     0.38697
     0.30649
     0.30649
     0.10529
    -0.09590
     0.22601
     0.14553
     0.06505
     0.02481
     0.22601
     0.14553
     0.22601
     0.30649
     0.34673
     0.22601
     0.18577
    -0.09590
     0.42720
     0.34673
     0.30649
     0.22601
     0.26625
     0.18577
    -0.01543
     0.30649
     0.54792
     0.30649
     0.18577
     0.26625
     0.10529
     0.18577
     0.02481
    -0.01543
     0.22601
     0.06505
     0.06505
     0.02481
     0.02481
     0.06505
     0.02481
    -0.33734
    -0.17638
    -0.13614
    -0.05567
    -0.09590
    -0.13614
    -0.33734
    -0.33734
    -0.29710
    -0.13614
     0.06505
    -0.33734
    -0.37758
    -0.49830
    -0.37758
    -0.21662
    -0.53854
    -0.37758
    -0.57877
    -0.41782
    -0.29710
    -0.37758
    -0.69949
    -0.61901
    -0.77997
    -0.53854
    -0.49830
    -0.57877
    -0.33734
    -0.37758
    -0.57877
    -0.29710
    -0.53854
    -0.45806
    -0.41782
    -0.49830
    -0.29710
    -0.17638
    -0.41782
    -0.41782
    -0.69949
    -0.61901
    -0.33734
    -0.13614
    -0.01543
    -0.25686
    -0.61901
    -0.41782
    -0.33734
    -0.33734
    -0.25686
    -0.37758
    -0.41782
    -0.17638
    -0.13614
    -0.01543
    -0.29710
    -0.53854
    -0.37758
     0.02481
    -0.25686
     0.06505
     0.10529
     0.10529
     0.14553
     0.22601
     0.70888
     0.66864
     0.70888
     0.62840
     0.91008
     1.07103
     0.86984
     0.99055
     1.23199
     1.47342
     1.39295
     1.47342
     1.23199
     1.47342
     1.27223
     1.03079
     0.91008
     1.07103
     0.74912
     0.54792
     0.62840
     0.74912
     0.54792
     0.06505
    -0.17638
     0.02481
    -0.05567
    -0.17638
    -0.53854
    -0.45806
    -0.61901
    -0.77997
    -0.61901
    -0.49830
    -0.77997
    -0.69949
    -0.65925
    -0.49830
    -0.61901
    -0.82021
    -0.77997
    -0.69949
    -0.65925
    -0.57877
    -0.53854
    -0.82021
    -0.65925
    -0.33734
    -0.57877
    -0.45806
    -0.61901
    -0.73973
    -0.61901
    -0.53854
    -0.37758
    -0.65925
    -0.69949
    -0.86045
    -0.37758
    -0.41782
    -0.37758
    -0.73973
    -0.69949
    -0.53854
    -0.73973
    -0.49830
    -0.25686
    -0.53854
    -0.49830
    -0.21662
    -0.01543
    -0.17638
    -0.17638
    -0.21662
    -0.05567
     0.14553
     0.22601
     0.14553
     0.02481
     0.06505
     0.18577
     0.38697
     0.50768
     0.38697
     0.38697
     0.42720
     0.38697
     0.42720
     0.22601
     0.22601
     0.34673
     0.46744
     0.66864
     0.38697
     0.46744
     0.30649
     0.38697
     0.26625
     0.54792
     0.38697
     0.10529
     0.06505
     0.22601
     0.22601
     0.14553
    -0.17638
     0.10529
     0.02481
     0.06505
    -0.01543
    -0.05567
    -0.09590
    -0.21662
    -0.21662
     0.10529
     0.02481
    -0.17638
    -0.13614
     0.06505
     0.10529
     0.10529
    -0.17638
    -0.17638
     0.10529
     0.46744
     0.14553
     0.10529
    -0.01543
    -0.17638
     0.10529
     0.38697
     0.26625
    -0.01543
     0.02481
     0.18577
     0.22601
     0.34673
     0.42720
     0.22601
     0.54792
     0.62840
     0.70888
     0.66864
     0.54792
     0.46744
     0.54792
     0.82960
     1.07103
     1.07103
     0.70888
     0.86984
     0.99055
     1.03079
     1.19175
     0.78936
     0.70888
     0.66864
     0.86984
     1.07103
     1.47342
     0.91008
     0.54792
     0.54792
     1.03079
     1.03079
     0.91008
     0.70888
     0.70888
     0.82960
     0.74912
     0.62840
     0.58816
     0.54792
     0.66864
     0.62840
     0.62840
     0.30649
     0.22601
     0.06505
     0.30649
     0.58816
     0.14553
     0.10529
     0.10529
     0.06505
     0.18577
     0.22601
     0.10529
     0.26625
     0.14553
     0.38697
     0.30649
     0.26625
     0.34673
     0.06505
     0.38697
     0.54792
     0.38697
     0.34673
     0.18577
     0.38697
     0.38697
     0.30649
     0.02481
     0.10529
    -0.01543
     0.22601
     0.22601
     0.18577
    -0.21662
    -0.25686
    -0.17638
     0.34673
    -0.05567
    -0.17638
    -0.29710
    -0.17638
    -0.09590
    -0.09590
    -0.09590
    -0.13614
    -0.17638
    -0.09590
     0.26625
     0.10529
     0.02481
    -0.25686
    -0.17638
     0.22601
     0.38697
     0.50768
     0.26625
     0.10529
     0.50768
     0.70888
     0.58816
     0.62840
     0.54792
     0.74912
     0.74912
     0.91008
     0.91008
     0.82960
     0.42720
     0.70888
     0.86984
     0.82960
     0.78936
     0.62840
     0.58816
     0.58816
     0.38697
     0.46744
     0.30649
     0.34673
     0.34673
     0.34673
     0.46744
     0.30649
    -0.09590
     0.02481
     0.26625
     0.06505
     0.26625
     0.02481
    -0.13614
     0.18577
     0.22601
     0.10529
     0.26625
     0.14553
     0.22601
     0.22601
     0.38697
     0.34673
     0.22601
    -0.13614
     0.30649
     0.54792
     0.30649
     0.34673
     0.18577
     0.38697
     0.38697
     0.10529
     0.30649
     0.02481
     0.22601
     0.14553
     0.30649
     0.22601
     0.10529
    -0.17638
     0.22601
     0.26625
     0.10529
     0.14553
    -0.01543
    -0.13614
     0.06505
    -0.05567
    -0.13614
    -0.05567
     0.02481
    -0.05567
     0.10529
     0.10529
    -0.17638
    -0.25686
    -0.25686
    -0.09590
    -0.01543
    -0.09590
    -0.13614
    -0.21662
    -0.25686
    -0.17638
    -0.09590
     0.10529
    -0.17638
    -0.25686
    -0.29710
     0.10529
    -0.05567
    -0.05567
    -0.29710
     0.06505
     0.10529
     0.18577
     0.10529
    -0.17638
    -0.13614
    -0.01543
     0.06505
     0.22601
     0.06505
     0.02481
     0.10529
     0.22601
     0.22601
     0.22601
    -0.25686
     0.22601
     0.22601
     0.22601
     0.26625
     0.10529
     0.02481
     0.14553
     0.10529
     0.26625
     0.38697
     0.14553
     0.18577
     0.30649
     0.26625
     0.30649
     0.14553
    -0.05567
     0.38697
     0.34673
     0.50768
     0.50768
     0.30649
     0.34673
     0.34673
     0.30649
     0.46744
     0.38697
     0.34673
     0.30649
     0.54792
     0.66864
     0.46744
     0.34673
     0.42720
     0.38697
     0.46744
     0.34673
     0.26625
     0.14553
     0.22601
     0.22601
     0.38697
     0.26625
     0.22601
     0.30649
    -0.05567
     0.22601
     0.10529
    -0.25686
    -0.01543
     0.22601
     0.14553
     0.30649
     0.10529
     0.14553
     0.06505
     0.22601
     0.14553
     0.18577
     0.26625
     0.22601
     0.10529
     0.46744
     0.30649
     0.06505
     0.10529
     0.42720
     0.18577
     0.34673
     0.22601
     0.10529
     0.06505
    -0.17638
    -0.17638
     0.22601
    -0.13614
    -0.13614
    -0.25686
    -0.29710
     0.10529
    -0.45806
    -0.25686
    -0.25686
    -0.41782
    -0.37758
    -0.29710
    -0.29710
    -0.41782
    -0.49830
    -0.25686
    -0.13614
    -0.09590
    -0.17638
    -0.33734
    -0.05567
     0.02481
    -0.17638
    -0.01543
     0.02481
    -0.09590
    -0.01543
     0.18577
     0.30649
     0.06505
    -0.01543
     0.10529
     0.30649
     0.26625
     0.46744
     0.14553
     0.18577
     0.38697
     0.30649
     0.06505
     0.34673
     0.38697
     0.22601
     0.42720
     0.34673
     0.18577
     0.06505
    -0.01543
     0.06505
     0.10529
     0.18577
    -0.01543
    -0.17638
    -0.05567
    -0.01543
    -0.09590
    -0.09590
    -0.05567
    -0.25686
    -0.09590
     0.02481
    -0.21662
    -0.17638
    -0.33734
    -0.17638
    -0.01543
    -0.05567
    -0.25686
    -0.05567
    -0.21662
    -0.01543
    -0.13614
    -0.17638
     0.06505
    -0.05567
     0.10529
     0.18577
     0.18577
     0.10529
     0.06505
     0.06505
     0.34673
     0.50768
     0.74912
     0.54792
     0.50768
     0.66864
     0.70888
     0.66864
     0.91008
     0.95031
     0.70888
     0.74912
     1.07103
     0.70888
     0.78936
     0.66864
     0.70888
     0.91008
     0.91008
     0.26625
    -0.05567
    -0.57877
    -0.57877
    -0.49830
    -0.45806
    -0.61901
    -1.02141
    -1.02141
    -1.10188
    -1.26284
    -1.22260
    -1.50428
    -1.30308
    -1.02141
    -0.86045
    -0.86045
    -0.65925
    -0.69949
    -0.65925
    -0.41782
     0.02481
     0.18577
     0.22601
    -0.05567
     0.06505
     0.38697
     0.14553
     0.14553
     0.26625
     0.34673
     0.38697
     0.42720
     0.18577
     0.02481
     0.02481
     0.10529
     0.22601
     0.26625
     0.26625
    -0.05567
     0.14553
     0.38697
     0.30649
     0.22601
     0.22601
     0.26625
     0.58816
     0.54792
     0.50768
     0.42720
     0.42720
     0.26625
     0.34673
     0.70888
     0.54792
     0.38697
     0.50768
     0.62840
     0.62840
     0.38697
     0.34673
     0.34673
     0.58816
     0.54792
     0.62840
     0.46744
     0.30649
     0.58816
     0.38697
     0.91008
     0.66864
     0.42720
     0.46744
     0.50768
     0.58816
     0.46744
     0.54792
     0.38697
     0.58816
     0.74912
     0.95031
     0.58816
     0.70888
     0.58816
     0.62840
     0.78936
     0.99055
     0.82960
     0.70888
     0.74912
     0.91008
     1.03079
     0.78936
     0.54792
     0.58816
     0.62840
     0.74912
     0.74912
     0.50768
     0.30649
     0.46744
     0.50768
     0.74912
     0.58816
     0.22601
     0.34673
     0.30649
     0.66864
     0.42720
     0.38697
     0.38697
     0.58816
     0.66864
     0.82960
     0.58816
     0.50768
     0.38697
     0.30649
     0.82960
     0.58816
     0.46744
     0.66864
     0.66864
     0.74912
     0.66864
     0.46744
     0.62840
     0.78936
     0.82960
     0.99055
     0.91008
     0.78936
     0.82960
     0.38697
     0.86984
     1.07103
     0.91008
     0.99055
     0.91008
     0.99055
     0.86984
     0.62840
     0.70888
     0.62840
     0.66864
     0.82960
     0.78936
     0.62840
     0.34673
     0.38697
     0.54792
     0.66864
     0.70888
     0.30649
     0.38697
     0.30649
     0.54792
     0.62840
     0.42720
     0.42720
     0.42720
     0.66864
     0.74912
     0.58816
     0.46744
     0.46744
     0.22601
     0.86984
     0.70888
     0.38697
     0.34673
     0.42720
     0.50768
     0.62840
     0.38697
     0.26625
     0.42720
     0.38697
     0.30649
     0.46744
     0.30649
     0.30649
    -0.13614
     0.46744
     0.50768
     0.42720
     0.22601
     0.18577
     0.22601
     0.26625
     0.22601
     0.14553
     0.30649
     0.18577
     0.22601
     0.30649
     0.34673
     0.22601
     0.02481
     0.22601
     0.62840
     0.30649
     0.34673
     0.38697
     0.22601
     0.46744
     0.54792
     0.46744
     0.54792
     0.30649
     0.42720
     0.38697
     0.42720
     0.30649
     0.02481
     0.30649
     0.54792
     0.34673
     0.14553
     0.22601
     0.34673
     0.30649
     0.26625
    -0.05567
     0.22601
    -0.01543
     0.22601
     0.14553
     0.50768
     0.30649
     0.22601
     0.02481
     0.42720
     0.50768
     0.46744
     0.30649
     0.42720
     0.26625
     0.62840
     0.46744
     0.42720
     0.50768
     0.54792
     0.66864
     0.62840
     0.58816
     0.54792
     0.30649
     0.50768
     0.78936
     0.46744
     0.42720
     0.38697
     0.22601
     0.30649
     0.42720
     0.38697
     0.22601
    -0.01543
     0.02481
     0.14553
     0.02481
     0.26625
    -0.21662
    -0.25686
     0.02481
     0.22601
     0.06505
    -0.09590
    -0.09590
    -0.17638
    -0.09590
     0.02481
     0.06505
    -0.05567
     0.02481
     0.06505
     0.34673
     0.46744
     0.06505
     0.14553
     0.46744
     0.50768
     0.30649
    -0.09590
    -0.09590
     0.22601
     0.46744
     0.54792
     0.30649
     0.30649
     0.30649
     0.10529
     0.14553
     0.18577
     0.22601
    -0.17638
     0.22601
     0.46744
     0.38697
     0.26625
     0.22601
     0.18577
     0.22601
     0.22601
     0.14553
     0.22601
     0.02481
     0.06505
     0.10529
     0.18577
     0.26625
    -0.29710
    -0.13614
     0.22601
     0.06505
     0.06505
    -0.13614
    -0.13614
    -0.25686
    -0.05567
    -0.01543
     0.02481
    -0.13614
    -0.25686
    -0.17638
     0.22601
     0.26625
    -0.09590
    -0.05567
     0.18577
     0.30649
     0.70888
     0.54792
     0.50768
     0.30649
     0.58816
     0.82960
     0.66864
     0.66864
     0.78936
     0.66864
     0.66864
     0.70888
     0.58816
     0.42720
     0.46744
     0.66864
     0.58816
     0.54792
     0.42720
     0.22601
     0.18577
     0.30649
     0.38697
     0.50768
     0.14553
     0.30649
     0.26625
     0.42720
     0.22601
     0.02481
     0.26625
     0.42720
     0.30649
     0.34673
     0.22601
     0.22601
     0.02481
     0.02481
     0.18577
     0.50768
     0.38697
     0.14553
     0.06505
     0.22601
     0.22601
    -0.05567
    -0.01543
     0.10529
     0.10529
    -0.01543
     0.22601
     0.10529
     0.02481
    -0.09590
    -0.17638
     0.02481
    -0.05567
    -0.17638
    -0.25686
    -0.01543
    -0.05567
    -0.29710
    -0.25686
    -0.05567
    -0.25686
     0.10529
    -0.09590
    -0.29710
    -0.13614
    -0.25686
     0.02481
     0.22601
     0.18577
     0.14553
     0.10529
     0.26625
     0.34673
     0.38697
     0.14553
     0.34673
     0.30649
     0.50768
     0.70888
     0.50768
     0.30649
     0.38697
     0.42720
     0.54792
     0.66864
     0.46744
     0.34673
     0.30649
     0.54792
     0.58816
     0.34673
     0.30649
     0.50768
     0.34673
     0.58816
     0.42720
     0.42720
     0.26625
     0.06505
     0.18577
     0.50768
     0.34673
     0.22601
     0.14553
     0.30649
     0.06505
     0.18577
     0.06505
     0.10529
     0.06505
    -0.17638
     0.10529
    -0.01543
     0.06505
    -0.09590
    -0.17638
     0.02481
     0.34673
     0.22601
    -0.01543
    -0.01543
     0.18577
     0.06505
     0.22601
     0.30649
     0.46744
     0.38697
     0.66864
     0.78936
     0.82960
     0.70888
     0.62840
     0.74912
     0.86984
     0.99055
     0.74912
     0.74912
     0.74912
     0.70888
     0.58816
     0.70888
     0.66864
     0.54792
     0.42720
     0.34673
     0.50768
     0.14553
    -0.01543
    -0.05567
     0.18577
     0.30649
     0.10529
     0.06505
     0.06505
     0.18577
    -0.05567
    -0.01543
    -0.13614
    -0.01543
    -0.17638
    -0.05567
     0.18577
    -0.05567
    -0.29710
    -0.25686
    -0.17638
    -0.01543
    -0.05567
    -0.41782
    -0.45806
    -0.13614
    -0.25686
    -0.37758
    -0.17638
    -0.45806
    -0.37758
    -0.17638
    -0.13614
    -0.33734
    -0.41782
    -0.37758
    -0.53854
     0.02481
     0.06505
    -0.25686
    -0.21662
    -0.29710
    -0.13614
    -0.17638
     0.02481
    -0.13614
    -0.41782
    -0.29710
    -0.21662
     0.14553
    -0.33734
    -0.57877
    -0.29710
    -0.17638
    -0.09590
    -0.01543
    -0.53854
    -0.69949
    -0.37758
    -0.37758
    -0.17638
    -0.13614
    -0.33734
    -0.17638
    -0.13614
     0.06505
    -0.05567
    -0.05567
    -0.25686
     0.06505
     0.22601
     0.22601
     0.30649
     0.14553
     0.26625
     0.26625
     0.54792
     0.70888
     0.58816
     0.34673
     0.74912
     0.86984
     0.66864
     0.54792
     0.50768
     0.54792
     0.86984
     0.86984
     0.91008
     0.42720
     0.62840
     0.46744
     0.58816
     0.70888
     0.50768
     0.42720
     0.46744
     0.50768
     0.46744
     0.46744
     0.14553
     0.50768
     0.66864
     0.86984
     0.82960
     0.46744
     0.42720
     0.66864
     0.38697
     1.07103
     0.86984
     0.74912
     0.91008
     1.07103
     1.11127
     1.23199
     0.82960
     0.78936
     1.11127
     1.31247
     1.47342
     1.15151
     1.07103
     0.99055
     1.19175
     1.31247
     1.39295
     1.15151
     1.11127
     1.27223
     0.99055
     1.31247
     0.91008
     1.03079
     0.99055
     1.03079
     1.27223
     1.19175
     1.11127
     0.91008
     0.91008
     1.03079
     1.23199
     1.11127
     0.82960
     0.99055
     1.07103
     1.23199
     1.03079
     0.70888
     0.74912
     0.82960
     0.82960
     0.74912
     0.46744
     0.26625
     0.14553
     0.10529
     0.50768
     0.54792
     0.10529
    -0.13614
     0.06505
     0.10529
     0.18577
    -0.21662
    -0.09590
    -0.17638
    -0.05567
     0.02481
    -0.01543
    -0.01543
    -0.25686
    -0.33734
    -0.13614
     0.02481
    -0.21662
    -0.41782
    -0.17638
    -0.17638
    -0.17638
    -0.37758
    -0.33734
    -0.17638
    -0.05567
    -0.05567
    -0.01543
    -0.17638
    -0.21662
    -0.45806
    -0.13614
     0.10529
     0.22601
    -0.17638
     0.02481
     0.06505
     0.10529
     0.18577
    -0.13614
    -0.09590
    -0.09590
     0.14553
     0.22601
    -0.17638
     0.06505
    -0.25686
     0.02481
     0.18577
     0.22601
    -0.17638
    -0.09590
    -0.01543
     0.10529
     0.22601
     0.02481
    -0.05567
    -0.05567
     0.14553
     0.18577
     0.22601
     0.18577
     0.06505
    -0.21662
     0.06505
     0.34673
     0.22601
    -0.01543
     0.02481
     0.02481
     0.38697
     0.14553
     0.06505
    -0.05567
    -0.09590
     0.30649
     0.14553
     0.06505
    -0.09590
    -0.17638
    -0.01543
     0.26625
     0.30649
     0.02481
    -0.05567
    -0.13614
     0.02481
    -0.01543
    -0.13614
    -0.13614
     0.02481
     0.06505
     0.22601
     0.10529
     0.06505
    -0.33734
    -0.13614
     0.22601
     0.10529
     0.18577
    -0.17638
    -0.13614
    -0.17638
    -0.05567
     0.06505
    -0.17638
    -0.29710
    -0.09590
     0.06505
    -0.13614
    -0.37758
    -0.53854
    -0.65925
    -0.25686
    -0.17638
    -0.21662
    -0.53854
    -0.53854
    -0.69949
    -0.53854
    -0.45806
    -0.49830
    -0.65925
    -0.61901
    -0.57877
    -0.29710
    -0.37758
    -0.49830
    -0.86045
    -0.45806
     0.10529
    -0.37758
    -0.25686
    -0.25686
    -0.33734
    -0.05567
    -0.05567
     0.10529
     0.06505
     0.06505
     0.10529
     0.18577
     0.34673
     0.22601
    -0.33734
    -0.13614
     0.34673
     0.22601
     0.10529
     0.18577
    -0.21662
    -0.01543
     0.18577
     0.26625
     0.02481
     0.02481
    -0.09590
     0.14553
     0.38697
     0.10529
    -0.05567
    -0.09590
     0.30649
     0.38697
     0.30649
     0.26625
     0.30649
    -0.01543
     0.38697
     0.30649
     0.62840
     0.54792
     0.62840
     0.74912
     0.50768
     0.78936
     0.66864
     0.38697
     0.58816
     0.62840
     0.70888
     0.54792
     0.38697
     0.22601
     0.46744
     0.18577
     0.30649
     0.14553
    -0.01543
    -0.13614
    -0.09590
    -0.13614
    -0.05567
    -0.41782
    -0.29710
     0.02481
    -0.01543
     0.18577
     0.06505
    -0.13614
     0.02481
     0.06505
     0.22601
     0.18577
     0.06505
     0.02481
     0.30649
     0.22601
     0.22601
     0.02481
    -0.01543
     0.18577
     0.26625
     0.30649
     0.06505
    -0.05567
     0.06505
    -0.01543
     0.06505
    -0.01543
    -0.05567
    -0.09590
    -0.05567
    -0.01543
     0.22601
    -0.09590
    -0.33734
    -0.25686
    -0.09590
     0.06505
    -0.01543
    -0.13614
    -0.09590
    -0.45806
    -0.21662
    -0.05567
     0.06505
    -0.05567
    -0.29710
    -0.21662
    -0.05567
     0.10529
    -0.13614
    -0.01543
     0.10529
     0.14553
     0.22601
     0.30649
     0.22601
     0.18577
     0.38697
     0.54792
     0.74912
     0.62840
     0.82960
     0.58816
     0.91008
     1.03079
     0.70888
     0.58816
     0.82960
     0.74912
     0.46744
     0.58816
     0.50768
     0.30649
     0.06505
    -0.01543
     0.10529
     0.06505
    -0.17638
    -0.29710
    -0.33734
    -0.41782
    -0.41782
    -0.69949
    -0.41782
    -0.69949
    -0.53854
    -0.33734
    -0.57877
    -0.49830
    -0.77997
    -0.69949
    -0.45806
    -0.53854
    -0.65925
    -0.77997
    -0.90069
    -0.77997
    -0.53854
    -0.86045
    -0.65925
    -0.61901
    -0.53854
    -0.53854
    -0.49830
    -0.65925
    -0.69949
    -0.65925
    -0.53854
    -0.41782
    -0.49830
    -0.45806
    -0.37758
    -0.41782
    -0.09590
    -0.65925
    -0.45806
    -0.45806
    -0.21662
    -0.21662
    -0.29710
    -0.33734
    -0.45806
    -0.45806
    -0.17638
     0.10529
     0.06505
    -0.25686
    -0.13614
    -0.25686
    -0.17638
    -0.09590
    -0.13614
    -0.21662
    -0.21662
    -0.21662
     0.10529
    -0.05567
    -0.25686
    -0.41782
    -0.49830
    -0.05567
    -0.09590
    -0.17638
    -0.25686
    -0.41782
    -0.17638
    -0.17638
    -0.29710
    -0.09590
    -0.17638
    -0.21662
    -0.09590
     0.26625
     0.18577
    -0.25686
     0.02481
     0.26625
     0.54792
     0.42720
     0.46744
     0.14553
     0.54792
     0.38697
     0.38697
     0.38697
     0.26625
     0.30649
     0.30649
     0.46744
     0.30649
     0.06505
    -0.13614
    -0.09590
     0.14553
    -0.01543
    -0.13614
    -0.25686
    -0.17638
    -0.05567
    -0.17638
    -0.25686
    -0.21662
    -0.29710
    -0.41782
    -0.01543
     0.02481
    -0.29710
    -0.25686
    -0.37758
    -0.37758
    -0.09590
    -0.17638
    -0.37758
    -0.29710
    -0.41782
    -0.37758
    -0.45806
    -0.25686
    -0.29710
    -0.45806
    -0.25686
    -0.05567
    -0.53854
    -0.37758
    -0.41782
    -0.37758
    -0.09590
    -0.09590
    -0.13614
    -0.37758
    -0.41782
    -0.37758
    -0.17638
    -0.25686
    -0.09590
    -0.21662
    -0.13614
     0.06505
     0.10529
    -0.01543
    -0.17638
    -0.13614
     0.22601
     0.22601
     0.18577
     0.10529
     0.02481
     0.30649
     0.14553
     0.34673
     0.62840
     0.30649
     0.22601
     0.30649
     0.30649
     0.34673
     0.22601
     0.38697
     0.34673
     0.70888
     0.46744
     0.58816
     0.34673
     0.30649
     0.38697
     0.46744
     0.54792
     0.38697
     0.10529
     0.42720
     0.30649
     0.38697
     0.22601
     0.10529
     0.10529
     0.14553
     0.22601
     0.22601
     0.06505
    -0.05567
    -0.13614
    -0.01543
     0.34673
     0.22601
    -0.05567
    -0.05567
     0.10529
     0.34673
     0.06505
    -0.13614
    -0.13614
     0.18577
     0.30649
     0.14553
     0.14553
     0.14553
     0.10529
     0.06505
     0.18577
     0.34673
     0.02481
    -0.05567
     0.10529
     0.18577
     0.22601
     0.22601
     0.02481
     0.02481
     0.30649
     0.26625
     0.10529
     0.02481
     0.10529
    -0.13614
     0.02481
     0.54792
     0.18577
    -0.05567
     0.10529
     0.22601
     0.34673
     0.22601
     0.06505
     0.06505
     0.22601
     0.38697
     0.38697
     0.14553
     0.10529
     0.10529
     0.18577
     0.42720
     0.30649
     0.02481
    -0.17638
     0.14553
     0.14553
     0.10529
    -0.17638
    -0.01543
    -0.17638
     0.18577
     0.22601
    -0.09590
    -0.09590
    -0.33734
    -0.53854
     0.14553
    -0.05567
    -0.37758
    -0.45806
    -0.37758
    -0.21662
    -0.17638
    -0.33734
    -0.45806
    -0.41782
    -0.49830
    -0.29710
    -0.29710
    -0.77997
    -0.49830
    -0.73973
    -0.25686
    -0.17638
    -0.53854
    -0.57877
    -0.53854
    -0.21662
    -0.17638
    -0.33734
    -0.53854
    -0.53854
    -0.21662
    -0.21662
    -0.09590
    -0.33734
    -0.25686
    -0.45806
    -0.13614
     0.18577
     0.06505
    -0.29710
    -0.17638
    -0.01543
     0.02481
     0.18577
    -0.01543
     0.02481
     0.02481
     0.18577
     0.22601
     0.26625
     0.02481
    -0.17638
    -0.05567
     0.42720
     0.34673
     0.14553
     0.02481
     0.14553
     0.22601
     0.22601
     0.10529
    -0.09590
     0.06505
    -0.01543
     0.10529
     0.30649
    -0.05567
    -0.17638
    -0.25686
    -0.05567
     0.22601
    -0.17638
    -0.25686
    -0.29710
    -0.33734
    -0.05567
    -0.33734
    -0.41782
    -0.45806
    -0.37758
    -0.21662
    -0.25686
    -0.37758
    -0.41782
    -0.65925
    -0.41782
     0.02481
    -0.09590
    -0.45806
    -0.41782
    -0.33734
    -0.13614
    -0.09590
    -0.21662
    -0.37758
    -0.49830
    -0.25686
    -0.09590
    -0.13614
    -0.21662
    -0.53854
    -0.53854
    -0.09590
    -0.01543
    -0.09590
    -0.37758
    -0.33734
    -0.17638
    -0.13614
    -0.09590
    -0.13614
    -0.25686
    -0.13614
    -0.01543
     0.22601
     0.26625
    -0.13614
    -0.13614
     0.22601
     0.34673
     0.42720
     0.22601
     0.30649
     0.30649
     0.54792
     0.62840
     0.66864
     0.58816
     0.58816
     0.58816
     0.86984
     0.54792
     0.54792
     0.26625
     0.50768
     0.74912
     0.54792
     0.38697
     0.30649
     0.26625
     0.02481
     0.30649
    -0.01543
    -0.09590
    -0.17638
     0.02481
     0.06505
     0.06505
     0.06505
    -0.33734
    -0.25686
    -0.01543
     0.22601
    -0.05567
    -0.01543
    -0.01543
     0.02481
     0.10529
     0.22601
     0.10529
     0.02481
    -0.05567
     0.10529
     0.18577
     0.14553
    -0.13614
    -0.33734
     0.06505
     0.14553
     0.10529
    -0.09590
    -0.25686
    -0.25686
     0.02481
    -0.09590
    -0.09590
    -0.13614
    -0.37758
    -0.25686
     0.10529
    -0.09590
    -0.17638
    -0.41782
    -0.17638
     0.22601
    -0.05567
     0.06505
    -0.21662
     0.02481
    -0.21662
    -0.21662
     0.02481
    -0.17638
    -0.01543
    -0.21662
    -0.09590
    -0.09590
    -0.13614
    -0.41782
    -0.33734
    -0.01543
    -0.09590
    -0.33734
    -0.29710
    -0.25686
    -0.33734
    -0.17638
    -0.17638
    -0.17638
    -0.13614
    -0.29710
    -0.21662
    -0.01543
     0.02481
    -0.13614
    -0.17638
    -0.09590
     0.06505
     0.18577
     0.18577
     0.62840
     5.57782
     3.80730
    -1.66523
    -0.86045
    -0.17638
     0.74912
     1.03079
     1.27223
     1.07103
     0.30649
    -0.29710
    -0.53854
    -0.82021
    -1.18236
    -1.22260
    -1.42380
    -1.46404
    -1.62499
    -1.26284
    -1.02141
    -0.82021
    -0.41782
    -0.57877
    -0.13614
    -0.01543
     0.34673
    -0.01543
     0.10529
     0.38697
     0.26625
     0.22601
     0.10529
    -0.05567
    -0.05567
    -0.25686
    -0.33734
    -0.29710
    -0.41782
    -0.86045
    -0.98117
    -0.77997
    -0.86045
    -0.98117
    -0.94093
    -0.57877
    -0.49830
    -0.69949
    -0.61901
    -0.33734
    -0.41782
    -0.41782
    -0.05567
     0.26625
     0.34673
    -0.05567
    -0.05567
     0.58816
     0.66864
     0.46744
     0.58816
     0.54792
     0.62840
     0.50768
     0.62840
     0.74912
     0.42720
     0.06505
     0.38697
     0.46744
     0.46744
     0.38697
     0.10529
     0.14553
     0.26625
     0.10529
    -0.13614
    -0.01543
     0.02481
     0.14553
     0.18577
     0.26625
     0.14553
    -0.25686
    -0.09590
     0.18577
     0.22601
     0.30649
     0.18577
    -0.05567
     0.18577
     0.34673
    -0.09590
     0.06505
     0.14553
    -0.05567
     0.10529
     0.10529
     0.06505
    -0.05567
    -0.17638
    -0.09590
     0.22601
     0.22601
     0.02481
    -0.17638
    -0.09590
     0.18577
     0.10529
    -0.05567
     0.14553
     0.46744
     0.26625
     0.30649
     0.58816
     0.46744
     0.46744
     0.70888
     1.03079
     1.15151
     1.15151
     1.39295
     1.55390
     1.47342
     1.43318
     1.27223
     1.55390
     1.55390
     1.87582
     2.07701
     2.55988
     1.95629
     1.35271
     0.66864
     0.54792
     0.58816
     0.38697
    -0.05567
    -0.41782
    -0.37758
    -0.33734
    -0.29710
    -0.09590
    -0.45806
    -0.90069
    -0.82021
    -1.18236
    -1.78595
    -1.66523
    -1.34332
    -0.90069
    -0.69949
    -0.77997
    -0.77997
    -0.86045
    -0.77997
    -0.45806
    -1.06165
    -1.62499
    -1.70547
    -1.86643
    -1.50428
    -1.02141
    -0.98117
    -0.98117
    -0.98117
    -1.14212
    -0.82021
    -0.25686
    -0.13614
    -0.05567
    -0.13614
     0.14553
     0.18577
     0.66864
     0.70888
     1.23199
     0.86984
     1.31247
     1.47342
     1.55390
     1.39295
     1.15151
     1.31247
     1.51366
     1.43318
     1.43318
     0.99055
     0.99055
     1.39295
     1.19175
     1.35271
     1.27223
     1.35271
     1.35271
     1.23199
     1.03079
     0.86984
     0.66864
     0.30649
     0.46744
     0.66864
     0.46744
     0.10529
    -0.17638
    -0.21662
    -0.49830
    -0.29710
    -0.21662
    -0.65925
    -0.77997
    -0.73973
    -0.61901
    -0.61901
    -0.57877
    -0.61901
    -0.01543
     0.06505
     0.30649
     0.18577
     0.26625
     0.14553
     0.14553
     0.22601
     0.66864
     0.54792
     0.30649
     0.66864
     0.78936
     0.62840
     0.50768
     0.38697
     0.50768
     0.86984
     0.86984
     0.62840
     0.42720
     0.38697
     0.46744
     0.62840
     0.54792
     0.54792
     0.14553
     0.10529
     0.06505
    -0.09590
    -0.37758
    -0.69949
    -0.77997
    -0.65925
    -0.57877
    -0.77997
    -1.10188
    -1.34332
    -1.38356
    -1.46404
    -1.06165
    -0.82021
    -1.14212
    -1.18236
    -1.14212
    -0.90069
    -0.86045
    -0.69949
    -0.69949
    -0.49830
    -0.37758
    -0.25686
    -0.21662
    -0.61901
    -0.49830
    -0.69949
    -0.61901
    -0.13614
    -0.21662
    -0.57877
    -0.65925
    -0.37758
    -0.17638
    -0.53854
    -0.61901
    -0.65925
    -0.33734
    -0.09590
    -0.09590
    -0.09590
     0.02481
    -0.01543
     0.14553
     0.62840
     0.54792
     0.30649
     0.30649
     0.38697
     0.66864
     0.70888
     0.50768
     0.50768
     0.38697
     0.82960
     0.70888
     0.46744
     0.34673
     0.34673
     0.30649
     0.42720
     0.50768
     0.14553
     0.22601
     0.30649
     0.54792
     0.50768
     0.42720
     0.14553
     0.30649
     0.30649
     0.50768
     0.30649
     0.10529
     0.18577
    -0.01543
     0.38697
     0.34673
     0.14553
    -0.01543
    -0.05567
    -0.05567
     0.02481
    -0.01543
    -0.21662
    -0.33734
     0.02481
     0.38697
     0.14553
     0.18577
     0.10529
     0.18577
     0.18577
     0.86984
     0.70888
     0.18577
     0.30649
     0.38697
     0.50768
     0.78936
     0.50768
     0.70888
     0.30649
     0.50768
     0.58816
     0.58816
     0.22601
    -0.01543
     0.14553
     0.42720
     0.74912
     0.30649
     0.22601
     0.14553
     0.10529
     0.30649
     0.26625
    -0.05567
    -0.01543
    -0.05567
     0.34673
     0.18577
     0.18577
    -0.01543
    -0.41782
     0.02481
     0.10529
    -0.17638
    -0.25686
    -0.41782
    -0.33734
    -0.41782
    -0.45806
    -0.33734
    -0.45806
    -0.53854
    -0.37758
    -0.41782
    -0.13614
    -0.29710
    -0.33734
    -0.29710
     0.34673
     0.38697
     0.14553
     0.18577
     0.46744
     0.78936
     0.78936
     0.86984
     0.62840
     0.62840
     0.82960
     0.82960
     0.86984
     0.54792
     0.38697
     0.18577
     0.66864
     0.38697
     0.10529
    -0.05567
    -0.17638
    -0.13614
    -0.17638
    -0.37758
    -0.41782
    -0.37758
    -0.37758
    -0.25686
    -0.33734
    -0.13614
    -0.53854
    -0.82021
    -0.37758
    -0.33734
    -0.45806
    -0.61901
    -0.45806
    -0.65925
    -0.57877
    -0.49830
    -0.57877
    -0.53854
    -0.57877
    -0.57877
    -0.33734
    -0.53854
    -0.53854
    -1.02141
    -0.65925
    -0.17638
    -0.33734
    -0.41782
    -0.45806
    -0.49830
    -0.57877
    -0.33734
    -0.41782
    -0.45806
    -0.33734
    -0.49830
    -0.37758
    -0.33734
    -0.29710
    -0.69949
    -0.49830
     0.46744
     0.38697
    -0.05567
    -0.29710
    -0.29710
    -0.37758
    -0.13614
    -0.09590
    -0.65925
     0.06505
    -0.09590
     0.14553
    -0.21662
    -0.21662
    -0.61901
    -0.73973
    -0.41782
    -0.49830
    -0.33734
    -0.65925
    -0.65925
    -0.86045
    -0.61901
    -0.82021
    -0.82021
    -0.86045
    -0.82021
    -1.02141
    -1.18236
    -1.26284
    -1.34332
    -1.74571
    -1.46404
    -1.14212
    -1.22260
    -1.30308
    -1.54452
    -1.66523
    -1.46404
    -1.58475
    -1.62499
    -1.42380
    -1.50428
    -1.58475
    -1.34332
    -1.26284
    -1.46404
    -1.70547
    -1.74571
    -1.30308
    -1.38356
    -1.46404
    -1.54452
    -1.54452
    -1.74571
    -1.30308
    -1.18236
    -1.30308
    -1.34332
    -1.34332
    -1.26284
    -1.10188
    -1.06165
    -1.30308
    -1.46404
    -1.18236
    -1.14212
    -0.94093
    -0.98117
    -1.22260
    -1.34332
    -1.58475
    -1.22260
    -1.14212
    -1.38356
    -1.70547
    -1.62499
    -1.66523
    -1.34332
    -1.62499
    -1.94691
    -1.78595
    -1.46404
    -1.78595
    -1.58475
    -1.74571
    -1.90667
    -1.86643
    -1.86643
    -1.74571
    -1.66523
    -1.54452
    -1.50428
    -1.66523
    -1.42380
    -1.42380
    -1.62499
    -1.58475
    -1.34332
    -1.30308
    -1.18236
    -1.22260
    -1.26284
    -1.34332
    -1.30308
    -1.14212
    -0.98117
    -1.02141
    -1.10188
    -1.14212
    -1.14212
    -1.18236
    -1.34332
    -1.22260
    -1.10188
    -1.02141
    -0.94093
    -1.18236
    -1.30308
    -1.34332
    -1.18236
    -1.18236
    -1.02141
    -1.02141
    -1.06165
    -1.14212
    -1.06165
    -1.02141
    -0.82021
    -1.22260
    -1.10188
    -0.82021
    -0.82021
    -0.82021
    -0.73973
    -0.98117
    -0.82021
    -1.02141
    -0.57877
    -0.90069
    -0.77997
    -0.94093
    -0.98117
    -1.02141
    -1.10188
    -1.38356
    -1.38356
    -1.46404
    -1.46404
    -1.22260
    -1.46404
    -1.50428
    -1.78595
    -1.66523
    -1.66523
    -1.42380
    -1.42380
    -1.70547
    -1.62499
    -1.50428
    -1.34332
    -1.42380
    -1.22260
    -1.14212
    -1.02141
    -0.94093
    -0.61901
    -0.69949
    -0.77997
    -0.94093
    -0.77997
    -0.53854
    -0.45806
    -0.53854
    -0.73973
    -0.73973
    -1.02141
    -1.30308
    -1.46404
    -1.22260
    -1.18236
    -1.38356
    -1.66523
    -1.74571
    -1.62499
    -1.34332
    -1.54452
    -1.06165
    -0.90069
    -0.86045
    -0.69949
    -0.69949
    -0.49830
    -0.41782
    -0.25686
    -0.05567
     0.02481
     0.10529
     0.22601
     0.14553
     0.06505
    -0.29710
    -0.25686
    -0.29710
    -0.29710
    -0.45806
    -0.65925
    -0.57877
    -0.73973
    -0.69949
    -0.82021
    -0.73973
    -0.61901
    -0.86045
    -0.69949
    -0.65925
    -0.65925
    -0.86045
    -1.06165
    -1.02141
    -0.65925
    -0.69949
    -0.65925
    -0.73973
    -0.90069
    -0.69949
    -0.77997
    -0.53854
    -0.49830
    -0.86045
    -0.69949
    -0.33734
    -0.37758
    -0.57877
    -0.65925
    -0.65925
    -0.49830
    -0.21662
    -0.25686
    -0.53854
    -0.57877
    -0.53854
    -0.61901
    -0.49830
    -0.17638
    -0.21662
    -0.53854
    -0.49830
    -0.13614
    -0.17638
    -0.21662
    -0.41782
    -0.45806
    -0.13614
     0.10529
     0.02481
    -0.01543
    -0.09590
     0.10529
     0.06505
     0.18577
     0.50768
     0.18577
     0.26625
     0.22601
     0.30649
     0.38697
     0.30649
     0.42720
     0.66864
     0.70888
     0.66864
     0.66864
     0.62840
     0.54792
     0.58816
     0.78936
     1.03079
     0.62840
     0.34673
     0.46744
     0.66864
     0.54792
     0.42720
     0.14553
     0.30649
     0.42720
     0.34673
     0.34673
     0.10529
     0.18577
    -0.01543
     0.14553
     0.38697
     0.22601
     0.10529
     0.18577
     0.26625
     0.18577
     0.06505
    -0.13614
    -0.09590
    -0.01543
     0.18577
     0.18577
    -0.17638
    -0.33734
    -0.41782
    -0.41782
    -0.09590
    -0.13614
    -0.45806
    -0.53854
    -0.25686
    -0.41782
    -0.33734
    -0.37758
    -0.53854
    -0.37758
    -0.29710
    -0.17638
    -0.49830
    -0.69949
    -0.61901
    -0.73973
    -0.41782
    -0.45806
    -0.61901
    -0.94093
    -0.82021
    -0.69949
    -0.86045
    -1.02141
    -1.38356
    -1.30308
    -0.98117
    -1.02141
    -1.10188
    -1.26284
    -1.14212
    -1.46404
    -1.30308
    -1.02141
    -1.14212
    -1.38356
    -1.50428
    -1.38356
    -1.26284
    -1.38356
    -1.54452
    -1.54452
    -1.34332
    -1.46404
    -1.38356
    -1.66523
    -1.78595
    -1.82619
    -1.58475
    -1.34332
    -1.46404
    -1.58475
    -1.46404
    -1.42380
    -1.34332
    -1.10188
    -1.34332
    -1.18236
    -1.14212
    -0.94093
    -0.90069
    -0.86045
    -0.98117
    -1.10188
    -1.10188
    -0.65925
    -0.57877
    -0.86045
    -1.02141
    -0.94093
    -0.86045
    -0.82021
    -1.02141
    -1.22260
    -1.06165
    -0.94093
    -0.90069
    -0.98117
    -0.98117
    -1.18236
    -1.62499
    -1.18236
    -1.02141
    -1.30308
    -1.34332
    -1.54452
    -1.34332
    -1.18236
    -1.30308
    -1.38356
    -1.62499
    -1.38356
    -1.34332
    -1.14212
    -1.26284
    -1.38356
    -1.46404
    -1.46404
    -1.06165
    -0.86045
    -1.18236
    -1.02141
    -1.06165
    -0.73973
    -0.69949
    -0.77997
    -0.69949
    -0.77997
    -0.65925
    -0.45806
    -0.53854
    -0.49830
    -0.69949
    -0.73973
    -0.41782
    -0.25686
    -0.49830
    -0.61901
    -0.53854
    -0.45806
    -0.41782
    -0.49830
    -0.41782
    -0.37758
    -0.49830
    -0.37758
    -0.17638
    -0.41782
    -0.57877
    -0.82021
    -0.33734
    -0.05567
    -0.29710
    -0.33734
    -0.53854
    -0.37758
    -0.33734
    -0.41782
    -0.37758
    -0.37758
    -0.37758
    -0.29710
    -0.29710
    -0.29710
    -0.33734
    -0.49830
    -0.29710
    -0.13614
    -0.09590
    -0.29710
    -0.29710
    -0.37758
    -0.17638
    -0.05567
    -0.25686
    -0.25686
    -0.17638
    -0.17638
    -0.09590
     0.10529
    -0.09590
    -0.57877
    -0.33734
    -0.09590
     0.14553
    -0.25686
    -0.17638
    -0.37758
    -0.17638
    -0.21662
    -0.05567
    -0.17638
    -0.33734
    -0.17638
    -0.17638
    -0.05567
    -0.25686
    -0.41782
    -0.61901
    -0.29710
     0.02481
    -0.29710
    -0.33734
    -0.49830
    -0.49830
    -0.25686
    -0.25686
    -0.25686
    -0.25686
    -0.33734
    -0.29710
    -0.01543
    -0.05567
    -0.09590
    -0.29710
     0.06505
     0.38697
     0.30649
     0.14553
     0.02481
     0.10529
     0.10529
     0.22601
     0.42720
     0.14553
     0.14553
     0.14553
     0.06505
     0.34673
     0.02481
    -0.09590
    -0.09590
     0.06505
     0.18577
     0.10529
     0.18577
    -0.25686
    -0.21662
    -0.05567
    -0.13614
     0.10529
    -0.25686
    -0.13614
    -0.21662
    -0.13614
    -0.09590
    -0.17638
    -0.45806
    -0.33734
     0.14553
    -0.21662
    -0.17638
    -0.33734
    -0.29710
    -0.53854
    -0.25686
    -0.33734
    -0.53854
    -0.45806
    -0.45806
    -0.49830
    -1.42380
    -0.45806
    -0.53854
    -0.45806
    -0.49830
    -0.45806
    -0.77997
    -0.69949
    -0.86045
    -0.65925
    -0.65925
    -0.33734
    -0.41782
    -0.57877
    -0.57877
    -0.45806
    -0.41782
    -0.33734
    -0.57877
    -0.61901
    -0.45806
    -0.37758
    -0.49830
    -0.33734
    -0.57877
    -0.65925
    -0.49830
    -0.41782
    -0.49830
    -0.53854
    -0.57877
    -0.65925
    -0.37758
    -0.21662
    -0.61901
    -0.61901
    -0.45806
    -0.41782
    -0.49830
    -0.33734
    -0.53854
    -0.33734
    -0.57877
    -0.29710
    -0.25686
    -0.41782
    -0.41782
    -0.49830
    -0.33734
    -0.17638
    -0.25686
    -0.53854
    -0.53854
    -0.25686
    -0.21662
    -0.09590
    -0.29710
    -0.53854
    -0.33734
    -0.25686
    -0.25686
    -0.09590
    -0.05567
    -0.49830
    -0.49830
    -0.17638
    -0.13614
    -0.45806
    -0.45806
    -0.17638
    -0.21662
    -0.21662
    -0.09590
    -0.25686
    -0.41782
    -0.37758
    -0.21662
    -0.09590
    -0.17638
    -0.33734
    -0.29710
    -0.13614
     0.02481
    -0.33734
    -0.25686
    -0.21662
    -0.13614
    -0.21662
    -0.17638
     0.02481
    -0.45806
    -0.29710
    -0.25686
    -0.65925
    -0.09590
    -0.25686
    -0.05567
    -0.09590
    -0.05567
    -0.17638
    -0.37758
    -0.33734
    -0.33734
    -0.33734
    -0.17638
    -0.21662
    -0.17638
    -0.37758
    -0.25686
    -0.45806
    -0.21662
    -0.33734
    -0.53854
    -0.57877
    -0.65925
    -0.45806
    -0.45806
    -0.29710
    -0.33734
    -0.49830
    -0.29710
    -0.53854
    -0.82021
    -0.86045
    -1.02141
    -0.82021
    -0.57877
    -0.77997
    -0.90069
    -1.50428
    -1.54452
    -1.38356
    -1.54452
    -1.54452
    -1.38356
    -1.62499
    -1.86643
    -1.66523
    -1.66523
    -1.86643
    -1.82619
    -1.70547
    -1.26284
    -1.18236
    -1.22260
    -1.78595
    -1.58475
    -1.54452
    -1.62499
    -1.46404
    -1.42380
    -1.50428
    -1.34332
    -1.30308
    -1.14212
    -1.50428
    -1.46404
    -1.50428
    -1.18236
    -0.98117
    -1.02141
    -0.94093
    -0.98117
    -0.77997
    -0.82021
    -0.57877
    -0.49830
    -0.65925
    -0.61901
    -0.45806
    -0.49830
    -0.49830
    -0.53854
    -0.69949
    -0.61901
    -0.45806
    -0.45806
    -0.57877
    -0.57877
    -0.61901
    -0.57877
    -0.65925
    -0.49830
    -0.49830
    -0.57877
    -0.45806
    -0.25686
    -0.29710
    -0.45806
    -0.69949
    -0.25686
    -0.21662
    -0.13614
    -0.13614
    -0.33734
    -0.33734
    -0.37758
    -0.45806
    -0.33734
    -0.09590
    -0.29710
    -0.41782
    -0.17638
    -0.17638
    -0.17638
    -0.17638
    -0.29710
    -0.17638
    -0.17638
    -0.33734
    -0.17638
    -0.17638
    -0.13614
    -0.09590
     0.38697
     0.30649
     0.18577
    -0.41782
    -0.82021
    -0.69949
    -0.90069
    -1.42380
    -1.74571
    -1.66523
    -1.34332
    -1.26284
    -1.42380
    -2.02739
    -2.02739
    -2.10786
    -2.18834
    -1.62499
    -1.82619
    -1.90667
    -1.62499
    -1.18236
    -0.90069
    -0.73973
    -0.86045
    -0.61901
    -0.01543
     0.22601
     0.10529
    -0.05567
     0.02481
     0.14553
     0.18577
     0.46744
     0.70888
     0.50768
     0.62840
     0.82960
     0.91008
     1.11127
     0.70888
     0.86984
     0.91008
     0.86984
     1.07103
     1.03079
     1.19175
     1.27223
     1.07103
     1.47342
     1.59414
     1.35271
     1.23199
     1.47342
     1.75510
     1.67462
     1.91606
     1.75510
     1.79534
     2.15749
     2.03677
     2.07701
     1.99653
     1.91606
     1.87582
     1.83558
     2.07701
     2.07701
     1.59414
     1.35271
     1.03079
     0.70888
     0.58816
     0.58816
     0.42720
     0.18577
    -0.25686
    -0.17638
    -0.49830
    -0.77997
    -0.98117
    -1.18236
    -0.77997
    -0.94093
    -1.18236
    -1.58475
    -1.50428
    -1.26284
    -1.06165
    -0.86045
    -1.30308
    -1.22260
    -1.30308
    -1.14212
    -0.57877
    -0.57877
    -0.90069
    -0.82021
    -0.41782
    -0.13614
    -0.05567
     0.02481
    -0.09590
     0.34673
     0.62840
     0.86984
     0.70888
     0.86984
     0.99055
     0.91008
     0.99055
     1.15151
     0.74912
     0.62840
     0.62840
     1.15151
     1.23199
     1.19175
     0.74912
     0.95031
     0.62840
     0.82960
     0.54792
     0.42720
     0.50768
     0.38697
     0.42720
     0.26625
    -0.01543
    -0.17638
    -0.61901
    -0.01543
    -0.17638
    -0.57877
    -0.65925
    -0.77997
    -0.53854
    -0.61901
    -0.65925
    -0.53854
    -0.41782
    -0.13614
     0.02481
     0.22601
     0.42720
     0.26625
     0.26625
     0.66864
     1.15151
     1.07103
     0.91008
     0.99055
     1.27223
     1.39295
     1.47342
     1.11127
     1.07103
     1.23199
     1.27223
     1.43318
     1.43318
     1.31247
     0.70888
     1.03079
     1.43318
     0.95031
     0.86984
     0.82960
     0.70888
     0.78936
     0.70888
     0.62840
     0.38697
     0.34673
     0.58816
     0.50768
     0.66864
     0.54792
     0.18577
     0.18577
     0.66864
     0.74912
     0.50768
     0.30649
     0.42720
     0.42720
     0.58816
     0.62840
     0.38697
     0.34673
     0.50768
     0.66864
     0.58816
     0.42720
     0.18577
     0.14553
     0.42720
     0.70888
     0.54792
     0.14553
     0.22601
     0.46744
     0.46744
     0.38697
     0.26625
     0.30649
     0.18577
     0.22601
     0.50768
     0.46744
     0.42720
    -0.01543
     0.10529
     0.54792
     0.50768
     0.30649
     0.14553
     0.02481
     0.38697
     0.38697
     0.26625
     0.18577
     0.14553
     0.06505
     0.18577
     0.10529
    -0.09590
    -0.49830
    -0.77997
    -0.53854
    -0.73973
    -0.77997
    -1.02141
    -0.98117
    -0.77997
    -0.77997
    -0.77997
    -1.02141
    -1.10188
    -0.77997
    -0.49830
    -0.33734
    -0.05567
    -0.25686
    -0.25686
     0.10529
     0.30649
     0.54792
     0.22601
     0.30649
     0.54792
     0.58816
     0.91008
     0.99055
     0.91008
     0.54792
     1.23199
     1.19175
     1.35271
     1.31247
     1.07103
     1.39295
     1.39295
     1.59414
     1.71486
     1.47342
     1.39295
     1.27223
     1.43318
     1.51366
     1.51366
     1.23199
     1.03079
     0.99055
     0.91008
     0.70888
     0.46744
     0.54792
     0.82960
     0.50768
