# Supplementary material for: Software algorithm and hardware design for real-time implementation of new spectral estimator
Source: Biomed Eng Online. 2014 May 9;13:61. doi: 10.1186/1475-925X-13-61 (PMC4057578; doi:10.1186/1475-925X-13-61)
Supplement: Additional file 2 — txtfiles.zip. [file 1475-925X-13-61-S2.zip › FILE021.TXT]

     0.31918
     0.34454
     0.47138
     0.34454
     0.39528
     0.24307
     0.42065
     0.42065
     0.36991
     0.47138
     0.39528
     0.39528
     0.49675
     0.24307
     0.44601
     0.49675
     0.26844
     0.39528
     0.34454
     0.24307
     0.34454
    -0.03597
     0.06550
    -0.03597
    -0.03597
    -0.23890
    -0.39111
    -0.51794
    -0.59404
    -0.84772
    -0.82235
    -0.79698
    -0.92382
    -1.05066
    -0.99992
    -1.02529
    -1.05066
    -1.25359
    -1.07602
    -1.05066
    -0.94919
    -0.84772
    -0.89845
    -0.84772
    -0.61941
    -0.59404
    -0.46721
    -0.34037
    -0.39111
    -0.28964
    -0.08670
     0.01477
     0.01477
    -0.03597
     0.09087
     0.21771
     0.29381
     0.52211
     0.47138
     0.31918
     0.34454
     0.36991
     0.52211
     0.72505
     0.67432
     0.59822
     0.80115
     0.90262
     1.25776
     1.00409
     0.75042
     0.77579
     0.82652
     0.85189
     0.95336
     0.80115
     0.77579
     0.80115
     0.59822
     0.64895
     0.54748
     0.31918
     0.14161
     0.21771
     0.06550
    -0.03597
    -0.01060
    -0.36574
    -0.34037
    -0.16280
    -0.21354
    -0.34037
    -0.49258
    -0.59404
    -0.61941
    -0.69551
    -0.59404
    -0.74625
    -0.79698
    -0.77162
    -0.74625
    -0.92382
    -1.05066
    -1.10139
    -1.05066
    -0.89845
    -0.94919
    -1.15212
    -1.27896
    -1.30433
    -1.25359
    -1.25359
    -1.05066
    -1.20286
    -1.27896
    -1.50727
    -1.43116
    -1.43116
    -1.30433
    -1.45653
    -1.48190
    -1.27896
    -1.10139
    -1.15212
    -1.32970
    -1.27896
    -0.97455
    -0.89845
    -0.64478
    -0.41647
    -0.39111
    -0.49258
    -0.23890
    -0.06133
    -0.21354
    -0.28964
    -0.03597
     0.14161
     0.69968
     0.67432
     0.34454
     0.42065
     0.49675
     0.54748
     0.87726
     1.13093
     0.85189
     1.00409
     0.95336
     1.23240
     1.33387
     1.35923
     1.20703
     1.33387
     1.53680
     1.48607
     1.43534
     1.33387
     1.10556
     1.05483
     1.10556
     1.30850
     1.38460
     1.02946
     0.95336
     0.92799
     0.92799
     0.92799
     0.75042
     0.64895
     0.67432
     0.80115
     0.69968
     0.57285
     0.36991
     0.31918
     0.34454
     0.39528
     0.47138
     0.19234
     0.04014
     0.04014
     0.14161
     0.16697
    -0.01060
    -0.01060
     0.04014
     0.16697
     0.19234
     0.16697
     0.06550
     0.16697
     0.01477
     0.42065
     0.36991
     0.34454
     0.31918
     0.26844
     0.34454
     0.44601
     0.34454
     0.11624
    -0.01060
     0.16697
     0.06550
     0.01477
    -0.18817
    -0.08670
    -0.28964
    -0.26427
    -0.16280
    -0.13743
    -0.49258
    -0.72088
    -0.54331
    -0.46721
    -0.46721
    -0.49258
    -0.44184
    -0.39111
    -0.31501
    -0.34037
    -0.34037
    -0.39111
    -0.41647
    -0.34037
    -0.08670
     0.09087
    -0.18817
    -0.31501
    -0.21354
    -0.49258
    -0.44184
    -0.34037
    -0.26427
    -0.56868
    -0.49258
    -0.51794
    -0.56868
    -0.69551
    -0.72088
    -0.84772
    -0.64478
    -0.54331
    -0.59404
    -0.67015
    -0.69551
    -0.56868
    -0.21354
    -0.34037
    -0.28964
    -0.26427
    -0.11207
    -0.18817
     0.04014
     0.06550
     0.04014
    -0.23890
     0.04014
     0.21771
     0.16697
     0.14161
     0.21771
     0.36991
     0.16697
     0.34454
     0.29381
     0.36991
     0.36991
     0.34454
     0.31918
     0.39528
     0.26844
     0.04014
     0.16697
     0.49675
     0.87726
     1.08019
     1.13093
     1.18166
     0.87726
     0.64895
     0.57285
     0.80115
     0.97872
     1.23240
     1.18166
     1.13093
     1.02946
     0.82652
     0.64895
     0.80115
     0.75042
     0.39528
     0.16697
     0.06550
    -0.01060
    -0.01060
    -0.06133
    -0.08670
    -0.18817
    -0.18817
    -0.21354
    -0.28964
    -0.28964
    -0.39111
    -0.64478
    -0.56868
    -0.44184
    -0.77162
    -0.64478
    -0.61941
    -0.54331
    -0.67015
    -0.61941
    -0.69551
    -0.69551
    -0.69551
    -0.64478
    -0.54331
    -0.44184
    -0.44184
    -0.72088
    -0.46721
    -0.31501
    -0.23890
    -0.11207
    -0.13743
    -0.16280
    -0.16280
    -0.03597
    -0.01060
    -0.06133
     0.06550
     0.01477
     0.09087
     0.19234
     0.31918
     0.16697
    -0.08670
     0.04014
     0.04014
    -0.08670
    -0.26427
    -0.39111
    -0.72088
    -1.02529
    -1.17749
    -1.25359
    -1.17749
    -0.79698
    -0.08670
     1.00409
     1.20703
     0.11624
    -0.79698
    -0.61941
    -0.39111
    -0.31501
     0.36991
     1.02946
     1.23240
     1.25776
     1.20703
     1.68901
     1.91731
     1.43534
     0.87726
     0.72505
     1.15630
     0.95336
     0.14161
     0.11624
     0.31918
     0.26844
     0.95336
     0.95336
     0.16697
    -0.39111
    -0.72088
    -0.72088
    -0.87308
    -0.82235
    -0.69551
    -0.46721
    -0.28964
    -0.44184
    -0.51794
    -0.21354
     0.21771
     0.47138
     0.47138
     0.57285
     0.72505
     0.77579
     0.85189
     0.64895
     0.80115
     0.64895
     0.42065
     0.57285
     0.54748
     0.42065
     0.21771
     0.04014
    -0.01060
     0.06550
    -0.13743
    -0.16280
    -0.23890
    -0.31501
    -0.34037
    -0.39111
    -0.13743
    -0.23890
    -0.26427
    -0.36574
    -0.23890
    -0.18817
    -0.08670
    -0.36574
    -0.28964
    -0.13743
    -0.16280
    -0.13743
    -0.11207
    -0.21354
    -0.31501
    -0.26427
    -0.11207
    -0.16280
    -0.23890
    -0.23890
    -0.23890
    -0.23890
    -0.26427
    -0.36574
    -0.23890
    -0.08670
     0.06550
     0.39528
     0.47138
     0.62358
     0.85189
     1.05483
     0.95336
     0.87726
     0.75042
     0.69968
     0.62358
     1.15630
     1.56217
     2.22172
     1.43534
     0.64895
     0.42065
     0.39528
     0.36991
     0.36991
     0.19234
     0.11624
     0.06550
    -0.08670
    -0.01060
    -0.31501
    -0.31501
    -0.44184
    -0.41647
    -0.56868
    -0.59404
    -0.49258
    -0.56868
    -0.44184
    -0.46721
    -0.34037
    -0.36574
    -0.46721
    -0.36574
    -0.31501
    -0.28964
    -0.26427
    -0.31501
    -0.36574
    -0.18817
    -0.28964
    -0.28964
    -0.13743
    -0.23890
    -0.39111
    -0.13743
    -0.21354
    -0.16280
    -0.18817
    -0.34037
    -0.31501
    -0.08670
    -0.06133
    -0.11207
    -0.13743
    -0.13743
    -0.18817
    -0.18817
    -0.36574
    -0.26427
    -0.61941
    -0.49258
    -0.21354
     0.04014
    -0.11207
    -0.23890
    -0.13743
    -0.06133
    -0.13743
    -0.11207
     0.16697
     0.67432
     0.67432
     0.42065
     0.42065
     0.26844
     0.42065
     1.15630
     1.61291
     0.77579
     0.39528
     0.11624
     0.04014
     0.21771
     0.64895
     0.54748
     0.09087
    -0.01060
     0.01477
    -0.13743
    -0.13743
    -0.41647
    -0.79698
    -0.41647
     0.21771
     0.75042
     0.92799
     0.26844
    -0.03597
    -0.39111
    -0.46721
    -0.36574
     0.09087
     0.80115
    -0.36574
    -1.50727
    -1.71020
    -1.63410
    -1.71020
    -2.39512
    -3.02930
    -3.18150
    -2.77563
    -2.01461
    -0.41647
     0.67432
     0.31918
     0.16697
     0.14161
    -0.13743
     0.26844
     1.08019
     1.79048
     2.55149
     2.88127
     2.62760
     2.27245
     2.01878
     1.56217
     0.95336
     0.21771
    -0.26427
    -0.41647
    -0.69551
    -0.89845
    -1.20286
    -1.22823
    -1.30433
    -1.25359
    -1.20286
    -0.94919
    -0.89845
    -0.84772
    -0.87308
    -0.56868
    -0.39111
    -0.46721
    -0.46721
    -0.36574
    -0.26427
    -0.08670
    -0.11207
    -0.01060
    -0.08670
    -0.03597
    -0.03597
     0.16697
     0.16697
     0.04014
    -0.03597
     0.14161
     0.14161
     0.29381
     0.06550
     0.01477
     0.16697
     0.21771
     0.19234
     0.16697
     0.04014
     0.04014
    -0.01060
     0.16697
     0.26844
     0.16697
     0.11624
     0.06550
     0.26844
     0.29381
     0.16697
     0.11624
     0.14161
     0.24307
     0.44601
     0.34454
     0.21771
     0.16697
     0.11624
     0.26844
     0.39528
     0.26844
     0.24307
     0.14161
     0.36991
     0.31918
     0.26844
     0.16697
     0.16697
     0.21771
     0.36991
     0.34454
     0.21771
     0.19234
     0.11624
     0.19234
     0.36991
     0.34454
     0.21771
     0.16697
     0.24307
     0.21771
     0.16697
     0.24307
     0.04014
     0.09087
     0.14161
     0.04014
    -0.13743
    -0.08670
    -0.08670
    -0.11207
     0.16697
     0.09087
    -0.16280
    -0.18817
    -0.06133
     0.01477
    -0.03597
     0.16697
     0.31918
     0.11624
    -0.01060
     0.14161
     0.14161
     0.14161
     0.09087
     0.16697
     0.47138
     0.62358
     0.36991
     0.14161
     0.04014
     0.14161
     0.31918
     0.26844
     0.49675
     0.57285
     0.54748
     0.42065
     0.44601
     0.39528
     0.42065
     0.26844
     0.26844
     0.57285
     0.36991
     0.16697
     0.11624
     0.04014
     0.11624
    -0.11207
    -0.18817
    -0.23890
    -0.18817
    -0.08670
    -0.08670
    -0.28964
    -0.21354
    -0.18817
    -0.28964
     0.01477
     0.26844
     0.36991
     0.36991
     0.49675
     0.62358
     0.49675
     0.54748
     0.39528
     0.47138
     0.59822
     0.44601
     0.44601
     0.36991
     0.29381
     0.09087
     0.19234
     0.36991
     0.06550
     0.04014
    -0.13743
    -0.11207
     0.04014
     0.06550
    -0.01060
     0.16697
     0.26844
     0.36991
     0.47138
     0.57285
     0.49675
     0.34454
     0.49675
     0.80115
     0.85189
     0.52211
     0.62358
     0.69968
     0.75042
     0.77579
     0.59822
     0.59822
     0.64895
     0.67432
     0.62358
     0.77579
     0.67432
     0.49675
     0.31918
     0.69968
     0.62358
     0.72505
     0.34454
     0.36991
     0.44601
     0.34454
     0.19234
     0.36991
     0.24307
     0.44601
     0.29381
     0.16697
     0.11624
    -0.08670
    -0.23890
     0.06550
     0.01477
    -0.21354
    -0.49258
    -0.56868
    -0.46721
    -0.51794
    -0.56868
    -0.72088
    -0.72088
    -0.79698
    -0.87308
    -0.87308
    -0.82235
    -0.72088
    -1.05066
    -1.02529
    -0.61941
    -0.74625
    -0.87308
    -0.84772
    -0.82235
     1.71437
     5.31652
    -1.45653
    -1.91314
    -1.53263
    -0.46721
     0.24307
     0.69968
     0.64895
     0.29381
    -0.06133
    -0.23890
    -0.34037
    -0.56868
    -0.94919
    -0.99992
    -1.07602
    -0.89845
    -0.61941
    -0.39111
    -0.28964
    -0.21354
    -0.18817
     0.06550
     0.14161
    -0.01060
    -0.08670
     0.04014
     0.34454
     0.31918
     0.24307
     0.04014
    -0.03597
     0.04014
     0.04014
    -0.01060
    -0.01060
    -0.18817
    -0.16280
    -0.31501
    -0.41647
    -0.49258
    -0.69551
    -0.54331
    -0.41647
    -0.56868
    -0.61941
    -0.77162
    -0.84772
    -0.89845
    -0.89845
    -0.82235
    -0.79698
    -0.87308
    -0.72088
    -0.82235
    -0.67015
    -0.72088
    -0.87308
    -0.79698
    -0.64478
    -0.61941
    -0.74625
    -0.77162
    -0.69551
    -0.67015
    -0.61941
    -0.51794
    -0.46721
    -0.44184
    -0.56868
    -0.41647
    -0.34037
    -0.46721
    -0.54331
    -0.51794
    -0.13743
    -0.06133
    -0.23890
    -0.06133
    -0.11207
    -0.01060
    -0.13743
    -0.08670
    -0.06133
    -0.06133
    -0.18817
    -0.18817
    -0.26427
    -0.08670
    -0.16280
    -0.36574
    -0.23890
    -0.16280
    -0.26427
    -0.31501
    -0.34037
    -0.36574
    -0.36574
    -0.31501
    -0.26427
    -0.26427
    -0.18817
    -0.31501
    -0.28964
    -0.23890
    -0.11207
    -0.41647
    -0.36574
    -0.36574
    -0.21354
    -0.34037
    -0.23890
    -0.41647
    -0.54331
    -0.72088
    -0.69551
    -0.72088
    -0.67015
    -0.92382
    -0.94919
    -0.89845
    -1.20286
    -1.43116
    -1.07602
    -0.56868
    -0.36574
    -0.01060
     0.21771
     0.36991
     0.26844
     0.39528
     0.42065
     0.54748
     0.64895
     0.34454
     0.09087
     0.01477
     0.47138
     1.30850
     1.53680
     1.73974
     1.66364
     1.40997
     0.69968
     0.49675
     0.31918
     0.54748
     0.87726
     1.58754
     1.63827
     1.68901
     1.63827
     1.48607
     1.28313
     0.97872
     0.36991
     0.31918
     0.14161
    -0.08670
     0.26844
     1.25776
     2.04415
     1.13093
     0.36991
    -0.26427
    -0.36574
     0.42065
     1.71437
     1.68901
     2.52613
     2.65296
     0.80115
    -0.08670
     0.26844
     0.95336
     1.25776
     1.35923
     1.08019
     0.47138
     0.31918
    -0.36574
    -0.59404
    -0.44184
    -0.49258
    -0.49258
    -0.49258
    -0.41647
    -0.79698
    -0.84772
    -0.82235
    -0.89845
    -0.97455
    -0.77162
    -0.61941
    -0.74625
    -0.87308
    -0.92382
    -0.56868
    -0.61941
    -0.72088
    -0.82235
    -0.92382
    -0.89845
    -1.05066
    -1.05066
    -0.84772
    -0.84772
    -0.92382
    -0.61941
    -0.61941
    -0.87308
    -0.99992
    -1.05066
    -0.82235
    -0.59404
    -0.72088
    -0.61941
    -0.59404
    -0.59404
    -0.41647
    -0.56868
    -0.49258
    -0.41647
    -0.72088
    -0.69551
    -0.59404
    -0.54331
    -0.61941
    -0.49258
    -0.51794
    -0.36574
    -0.36574
    -0.46721
    -0.46721
    -0.41647
    -0.46721
    -0.56868
    -0.54331
    -0.39111
    -0.44184
    -0.51794
    -0.41647
    -0.31501
    -0.36574
    -0.51794
    -0.59404
    -0.49258
    -0.31501
    -0.41647
    -0.44184
    -0.44184
    -0.36574
    -0.36574
    -0.39111
    -0.13743
    -0.18817
    -0.23890
    -0.23890
    -0.16280
    -0.11207
    -0.18817
    -0.26427
    -0.23890
     0.09087
     0.19234
     0.06550
    -0.16280
    -0.08670
    -0.06133
    -0.08670
    -0.01060
    -0.08670
    -0.23890
     0.06550
    -0.06133
    -0.03597
     0.01477
    -0.26427
    -0.18817
    -0.21354
    -0.01060
    -0.23890
    -0.34037
    -0.41647
    -0.61941
    -0.79698
    -0.61941
    -0.56868
    -1.05066
    -0.87308
    -0.16280
    -0.36574
    -0.67015
    -0.84772
    -0.84772
    -0.56868
    -0.59404
    -0.46721
    -0.54331
    -0.46721
    -0.56868
    -0.46721
    -0.51794
    -0.28964
    -0.44184
    -0.67015
    -0.56868
    -0.56868
    -0.26427
    -0.31501
    -0.21354
    -0.26427
    -0.46721
    -0.46721
    -0.39111
    -0.61941
    -0.67015
    -0.87308
    -1.02529
    -0.92382
    -1.43116
    -1.78631
    -1.93851
    -2.06535
    -1.81167
    -1.93851
    -1.86241
    -1.78631
    -1.91314
    -1.55800
    -1.25359
    -0.89845
    -0.41647
     0.29381
     0.69968
     1.43534
     1.68901
     1.79048
     2.52613
     3.51545
     4.14963
     4.09890
     3.28714
     3.69302
     2.85590
     2.65296
     2.57686
     2.50076
     2.19635
     1.66364
     0.95336
     0.75042
     0.39528
     0.24307
     0.04014
    -0.34037
    -0.56868
    -0.72088
    -0.74625
    -0.84772
    -0.61941
    -0.23890
    -0.01060
     0.14161
     0.26844
     0.14161
     0.31918
     0.42065
     0.75042
     0.59822
     0.42065
     0.42065
     0.47138
     0.44601
     0.39528
     0.24307
     0.14161
     0.06550
     0.14161
     0.24307
     0.19234
     0.11624
    -0.13743
    -0.08670
     0.24307
     0.01477
     0.01477
    -0.18817
    -0.03597
    -0.31501
    -0.46721
    -0.61941
    -0.67015
    -0.51794
    -0.49258
    -0.34037
    -0.39111
    -0.28964
    -0.51794
    -0.89845
    -0.94919
    -0.79698
    -1.15212
    -0.92382
    -0.51794
    -0.36574
    -0.51794
    -0.84772
    -1.05066
    -0.94919
    -0.72088
    -0.36574
    -0.03597
    -0.08670
    -0.28964
    -0.41647
    -0.18817
     0.11624
     0.01477
    -0.28964
    -0.79698
    -0.56868
     0.44601
     0.97872
     1.53680
     1.76511
     0.62358
     0.09087
    -0.01060
     0.24307
     1.13093
     0.90262
     0.80115
     1.20703
     1.18166
     0.67432
     0.44601
     0.29381
     0.09087
     0.01477
    -0.23890
    -0.21354
    -0.44184
    -0.44184
    -0.49258
    -0.61941
    -0.79698
    -1.05066
    -1.22823
    -0.82235
    -0.64478
    -0.79698
    -0.72088
    -0.89845
    -0.67015
    -0.82235
    -0.82235
    -0.84772
    -0.84772
    -0.84772
    -0.79698
    -0.69551
    -0.64478
    -0.69551
    -0.82235
    -0.69551
    -0.56868
    -0.54331
    -0.51794
    -0.56868
    -0.51794
    -0.44184
    -0.44184
    -0.31501
    -0.31501
    -0.16280
    -0.16280
    -0.28964
    -0.08670
    -0.16280
    -0.26427
    -0.23890
     0.06550
     0.01477
     0.16697
     0.26844
     0.31918
     0.36991
     0.44601
     0.67432
     0.77579
     0.69968
     0.59822
     0.77579
     0.69968
     1.00409
     0.80115
     0.85189
     0.69968
     0.69968
     0.59822
     0.52211
     0.49675
     0.36991
     0.14161
     0.19234
     0.09087
    -0.06133
    -0.01060
     0.01477
     0.04014
     0.09087
     0.11624
    -0.31501
     0.14161
     0.21771
     0.26844
     0.24307
     0.24307
     0.31918
     0.21771
     0.29381
     0.29381
     0.52211
     0.47138
     0.44601
     0.54748
     0.39528
     0.44601
     0.04014
     0.11624
     0.34454
     0.26844
     0.26844
     0.19234
     0.16697
    -0.11207
    -0.08670
    -0.06133
     0.06550
    -0.21354
    -0.28964
    -0.28964
    -0.26427
    -0.26427
    -0.31501
    -0.26427
    -0.16280
     0.09087
    -0.16280
    -0.01060
    -0.13743
    -0.18817
     0.11624
     0.06550
    -0.01060
     0.04014
     0.06550
     0.16697
     0.14161
     0.11624
    -0.03597
    -0.18817
    -0.28964
    -0.08670
    -0.31501
    -0.23890
    -0.26427
    -0.18817
    -0.39111
    -0.31501
    -0.31501
    -0.31501
    -0.16280
    -0.46721
    -0.34037
    -0.23890
    -0.26427
    -0.36574
    -0.18817
    -0.08670
    -0.08670
    -0.13743
    -0.08670
    -0.18817
    -0.26427
    -0.18817
    -0.28964
    -0.11207
    -0.11207
    -0.18817
    -0.11207
    -0.08670
    -0.08670
    -0.21354
    -0.16280
    -0.06133
    -0.13743
    -0.13743
    -0.03597
     0.14161
    -0.11207
     0.09087
     0.01477
     0.21771
     0.14161
     0.24307
     0.11624
     0.24307
     0.39528
     0.19234
     0.09087
     0.26844
     0.21771
     0.24307
     0.29381
     0.26844
     0.11624
     0.11624
     0.14161
     0.21771
     0.01477
    -0.03597
    -0.13743
    -0.21354
    -0.26427
    -0.26427
    -0.34037
    -0.34037
    -0.46721
    -0.49258
    -0.54331
    -0.44184
    -0.56868
    -0.67015
    -0.82235
    -0.67015
    -0.59404
    -0.64478
    -0.64478
    -0.56868
    -0.56868
    -0.51794
    -0.59404
    -0.54331
    -0.49258
    -0.51794
    -0.51794
    -0.54331
    -0.28964
    -0.41647
    -0.59404
    -0.41647
    -0.31501
    -0.31501
    -0.46721
    -0.41647
    -0.34037
    -0.36574
    -0.46721
    -0.36574
    -0.36574
    -0.36574
    -0.39111
    -0.23890
    -0.13743
    -0.21354
    -0.11207
    -0.11207
     0.16697
     0.14161
     0.14161
     0.16697
     0.09087
     0.16697
     0.29381
     0.47138
     0.36991
     0.19234
     0.11624
     0.14161
     0.06550
     0.16697
    -0.08670
    -0.11207
     0.01477
    -0.08670
    -0.18817
    -0.31501
    -0.39111
    -0.18817
    -0.28964
    -0.41647
    -0.08670
    -0.13743
    -0.36574
    -0.41647
    -0.18817
    -0.26427
    -0.18817
    -0.39111
    -0.28964
     0.09087
     0.57285
     1.18166
     0.85189
     0.67432
     0.67432
     0.67432
     0.85189
     1.96805
     2.09488
     1.79048
     2.80517
     1.89195
     1.58754
     1.58754
     1.63827
     1.89195
     1.79048
     1.58754
     1.40997
     0.90262
     0.87726
     0.44601
     0.31918
     0.19234
    -0.01060
    -0.28964
    -0.36574
    -0.41647
    -0.59404
    -0.77162
    -0.92382
    -0.84772
    -0.74625
    -0.72088
    -0.72088
    -0.69551
    -0.69551
    -0.59404
    -0.69551
    -0.31501
    -0.26427
    -0.26427
    -0.23890
     0.14161
     0.06550
     0.16697
     0.09087
     0.04014
     0.26844
     0.39528
     0.24307
     0.36991
     0.14161
     0.11624
     0.06550
     0.14161
     0.16697
    -0.06133
    -0.13743
    -0.16280
    -0.01060
    -0.11207
    -0.34037
    -0.26427
    -0.31501
    -0.08670
    -0.11207
    -0.21354
    -0.36574
    -0.46721
    -0.49258
    -0.23890
    -0.18817
    -0.39111
    -0.41647
    -0.31501
    -0.23890
    -0.36574
    -0.39111
    -0.49258
    -0.41647
    -0.34037
    -0.28964
    -0.34037
    -0.34037
    -0.46721
    -0.49258
    -0.39111
    -0.13743
    -0.13743
    -0.31501
    -0.34037
    -0.21354
    -0.23890
    -0.23890
    -0.28964
    -0.18817
    -0.21354
    -0.13743
    -0.11207
    -0.18817
    -0.23890
    -0.36574
    -0.36574
    -0.23890
    -0.34037
    -0.56868
    -0.39111
    -0.41647
    -0.39111
    -0.61941
    -0.99992
    -1.32970
    -0.89845
     0.47138
     0.90262
     0.49675
    -1.05066
    -0.59404
    -0.51794
    -0.18817
    -0.06133
    -0.13743
    -0.21354
    -0.03597
    -0.01060
     0.11624
    -0.28964
    -0.44184
    -0.18817
     0.31918
     0.09087
    -0.28964
    -0.36574
    -0.41647
    -0.26427
     0.06550
     0.31918
     0.29381
     0.26844
     0.11624
     0.24307
     0.06550
     0.04014
    -0.11207
    -0.11207
    -0.18817
    -0.23890
    -0.56868
    -0.23890
    -0.34037
    -0.44184
    -0.21354
     0.16697
    -0.01060
    -0.13743
    -0.28964
    -0.08670
     0.16697
     0.26844
     0.19234
     0.09087
     0.14161
     0.26844
     0.29381
     0.36991
     0.14161
    -0.31501
    -0.28964
     0.04014
     0.01477
    -0.21354
    -0.31501
    -0.34037
    -0.31501
    -0.28964
    -0.46721
    -0.39111
    -0.36574
    -0.49258
    -0.16280
    -0.23890
    -0.18817
    -0.31501
    -0.34037
    -0.13743
     0.04014
     0.01477
    -0.11207
    -0.13743
    -0.06133
     0.04014
     0.19234
     0.16697
     0.11624
     0.26844
     0.34454
     0.31918
     0.31918
     0.19234
     0.01477
     0.16697
     0.44601
     0.34454
     0.21771
     0.16697
     0.04014
     0.09087
     0.11624
     0.16697
     0.01477
    -0.06133
     0.09087
     0.29381
     0.34454
     0.21771
     0.01477
    -0.21354
     0.16697
     0.09087
     0.06550
    -0.03597
    -0.08670
     0.11624
    -0.03597
     0.06550
    -0.06133
    -0.13743
     0.04014
     0.26844
     0.47138
     0.97872
     1.08019
     0.87726
     1.40997
     2.62760
     2.45003
     2.01878
     1.63827
     1.79048
     1.86658
     1.76511
     1.66364
     1.73974
     1.76511
     1.53680
     1.08019
     0.82652
     0.39528
    -0.08670
    -0.26427
    -0.26427
    -0.39111
    -0.54331
    -0.31501
    -0.03597
     0.16697
     0.31918
    -0.01060
    -0.18817
    -0.46721
    -0.49258
    -0.31501
     0.01477
    -0.18817
    -0.41647
    -0.51794
    -0.28964
    -0.26427
    -0.21354
    -0.56868
    -0.89845
    -1.05066
    -0.67015
    -0.49258
    -0.59404
    -0.64478
    -0.56868
    -0.49258
    -0.36574
    -0.44184
    -0.64478
    -0.79698
    -0.64478
    -0.61941
    -0.56868
    -0.64478
    -0.79698
    -0.72088
    -0.72088
    -0.67015
    -0.69551
    -0.54331
    -0.72088
    -0.64478
    -0.46721
    -0.49258
    -0.44184
    -0.59404
    -0.44184
    -0.36574
    -0.36574
    -0.41647
    -0.39111
    -0.36574
    -0.36574
    -0.46721
    -0.39111
    -0.44184
    -0.28964
    -0.41647
    -0.23890
    -0.31501
    -0.23890
    -0.41647
    -0.31501
    -0.06133
    -0.13743
    -0.16280
    -0.16280
    -0.13743
    -0.08670
    -0.18817
    -0.06133
    -0.01060
    -0.01060
    -0.13743
    -0.08670
    -0.06133
    -0.03597
    -0.13743
    -0.08670
    -0.03597
     0.06550
     0.11624
    -0.03597
    -0.01060
    -0.13743
     0.01477
    -0.06133
    -0.01060
     0.01477
     0.01477
    -0.08670
    -0.01060
    -0.08670
    -0.08670
    -0.26427
    -0.08670
     0.16697
    -0.03597
     0.04014
    -0.08670
     0.01477
    -0.08670
     0.01477
     0.01477
     0.16697
     0.14161
     0.11624
     0.16697
     0.14161
     0.21771
    -0.06133
     0.04014
     0.01477
    -0.03597
     0.04014
     0.09087
    -0.08670
    -0.13743
    -0.08670
     0.01477
     0.16697
    -0.08670
    -0.13743
    -0.13743
    -0.08670
     0.09087
     0.11624
     0.29381
     0.57285
     0.64895
     0.67432
     0.90262
     0.29381
     0.21771
     0.49675
     0.54748
     0.85189
     1.23240
     1.73974
     2.27245
     2.32319
     1.28313
     0.69968
     0.36991
     0.77579
     0.90262
     0.95336
     0.97872
     0.80115
     0.49675
     0.57285
     0.14161
    -0.36574
    -0.64478
    -0.84772
    -0.94919
    -1.02529
    -1.27896
    -1.22823
    -1.45653
    -1.20286
    -1.30433
    -1.35506
    -1.40580
    -1.27896
    -1.40580
    -1.58337
    -1.50727
    -1.45653
    -1.27896
    -1.10139
    -1.22823
    -1.10139
    -1.10139
    -0.87308
    -0.99992
    -0.89845
    -0.77162
    -0.97455
    -0.87308
    -0.72088
    -0.77162
    -0.92382
    -0.89845
    -0.94919
    -0.92382
    -0.99992
    -1.10139
    -1.12676
    -1.25359
    -1.17749
    -1.35506
    -1.48190
    -1.58337
    -1.76094
    -1.78631
    -1.76094
    -1.83704
    -2.01461
    -2.09071
    -2.34438
    -2.29365
    -2.42049
    -2.52196
    -2.67416
    -2.87710
    -2.97857
    -3.05467
    -3.08004
    -3.13077
    -3.33371
    -3.43518
    -3.58738
    -3.48591
    -3.61275
    -3.94252
    -4.04399
    -4.12009
    -4.17083
    -4.17083
    -4.42450
    -4.57670
    -4.62744
    -4.72891
    -4.90648
    -4.80501
    -4.88111
    -5.05868
    -5.21088
    -5.21088
    -5.05868
    -5.16015
    -5.26162
    -5.28699
    -5.13478
    -4.98258
    -4.93184
    -5.03331
    -5.16015
    -5.05868
    -5.05868
    -4.90648
    -4.70354
    -4.75427
    -4.60207
    -4.42450
    -4.32303
    -4.52597
    -4.70354
    -4.65280
    -4.42450
    -4.39913
    -4.12009
    -4.14546
    -4.24693
    -3.91715
    -3.84105
    -3.81569
    -3.61275
    -3.96789
    -4.24693
    -4.09473
    -3.91715
    -3.68885
    -3.76495
    -4.01862
    -3.81569
    -3.99326
    -3.96789
    -4.06936
    -3.96789
    -4.37376
    -4.27230
    -4.32303
    -3.96789
    -3.96789
    -3.89179
    -3.84105
    -3.79032
    -3.56201
    -3.63811
    -3.68885
    -3.61275
    -3.46054
    -3.30834
    -3.15614
    -3.05467
    -3.25761
    -3.02930
    -3.13077
    -2.92783
    -2.82636
    -2.90246
    -2.95320
    -2.90246
    -2.69953
    -2.69953
    -2.59806
    -2.69953
    -2.57269
    -2.36975
    -2.21755
    -1.96388
    -2.09071
    -2.01461
    -1.91314
    -1.65947
    -1.60873
    -1.68484
    -1.73557
    -1.55800
    -1.48190
    -1.40580
    -1.55800
    -1.58337
    -1.60873
    -1.63410
    -1.58337
    -1.58337
    -1.73557
    -1.78631
    -2.06535
    -2.03998
    -1.73557
    -2.11608
    -2.14145
    -2.31902
    -2.14145
    -1.93851
    -1.98924
    -1.91314
    -2.01461
    -2.21755
    -1.86241
    -2.03998
    -1.86241
    -2.01461
    -1.96388
    -2.01461
    -1.65947
    -1.71020
    -1.81167
    -1.91314
    -1.81167
    -1.71020
    -1.55800
    -1.50727
    -1.25359
    -0.61941
     0.47138
     1.51144
    -0.18817
    -0.69551
    -0.49258
    -0.18817
     0.21771
     0.67432
     1.30850
     2.52613
     1.53680
     0.39528
    -0.08670
     0.92799
     2.09488
     2.67833
     0.39528
    -0.31501
     0.92799
     2.12025
     1.10556
     0.16697
     0.52211
     1.23240
     1.15630
     0.39528
     0.19234
     0.16697
     0.34454
    -0.01060
    -0.26427
    -0.72088
    -0.84772
    -0.94919
    -0.97455
    -0.92382
    -1.05066
    -1.27896
    -1.40580
    -1.10139
    -1.07602
    -1.53263
    -1.73557
    -1.50727
    -1.48190
    -1.58337
    -1.53263
    -1.53263
    -1.65947
    -1.60873
    -1.55800
    -1.45653
    -1.58337
    -1.58337
    -1.65947
    -1.35506
    -1.25359
    -1.38043
    -1.35506
    -1.35506
    -1.15212
    -1.17749
    -1.17749
    -1.07602
    -1.20286
    -1.05066
    -0.99992
    -0.89845
    -0.89845
    -1.10139
    -1.15212
    -1.02529
    -0.61941
    -0.84772
    -0.84772
    -0.97455
    -0.77162
    -0.77162
    -0.61941
    -0.64478
    -0.69551
    -0.69551
    -0.54331
    -0.41647
    -0.34037
    -0.49258
    -0.51794
    -0.39111
    -0.13743
    -0.18817
    -0.21354
    -0.26427
    -0.26427
    -0.13743
    -0.03597
    -0.08670
    -0.08670
    -0.13743
    -0.23890
     0.06550
     0.06550
    -0.11207
    -0.21354
    -0.26427
    -0.03597
    -0.06133
    -0.11207
    -0.16280
    -0.16280
    -0.13743
    -0.16280
    -0.11207
    -0.08670
    -0.08670
    -0.01060
    -0.18817
    -0.13743
    -0.06133
    -0.16280
    -0.34037
    -0.13743
    -0.06133
    -0.08670
    -0.08670
    -0.18817
    -0.18817
    -0.26427
    -0.11207
    -0.18817
    -0.11207
    -0.13743
    -0.13743
    -0.06133
    -0.16280
    -0.08670
    -0.23890
    -0.23890
     0.09087
    -0.03597
    -0.11207
    -0.31501
    -0.26427
    -0.26427
    -0.16280
    -0.28964
    -0.39111
    -0.31501
    -0.41647
    -0.51794
    -0.49258
    -0.67015
    -0.87308
    -0.92382
    -0.56868
    -0.72088
    -0.77162
    -0.89845
    -1.20286
    -1.02529
    -0.51794
    -0.18817
     0.24307
     0.49675
     0.67432
     1.05483
     1.30850
     1.43534
     1.33387
     1.10556
     1.76511
     2.06952
     1.86658
     1.63827
     1.30850
     0.90262
     0.77579
     0.21771
    -0.13743
    -0.67015
    -1.22823
    -1.68484
    -1.71020
    -1.20286
    -0.79698
    -0.82235
    -0.51794
     0.16697
     2.04415
     1.13093
     0.34454
     0.57285
     1.00409
     1.28313
     1.79048
     2.50076
     2.90664
     2.70370
     2.24709
     1.89195
     1.56217
     1.00409
     0.69968
     0.59822
     0.52211
     0.49675
     0.26844
     0.36991
     0.36991
     0.44601
     0.31918
     0.31918
     0.29381
     0.34454
     0.21771
     0.19234
     0.16697
     0.11624
    -0.08670
    -0.06133
    -0.08670
    -0.18817
    -0.34037
    -0.51794
    -0.54331
    -0.56868
    -0.67015
    -0.54331
    -0.67015
    -0.72088
    -0.79698
    -0.79698
    -0.67015
    -0.87308
    -1.02529
    -0.99992
    -0.74625
    -0.72088
    -0.69551
    -0.82235
    -0.79698
    -0.74625
    -0.67015
    -0.61941
    -0.69551
    -0.46721
    -0.61941
    -0.54331
    -0.39111
    -0.39111
    -0.49258
    -0.39111
    -0.28964
    -0.13743
    -0.06133
    -0.01060
    -0.03597
    -0.03597
    -0.01060
     0.06550
     0.19234
     0.29381
     0.29381
     0.31918
     0.36991
     0.47138
     0.42065
     0.31918
     0.42065
     0.36991
     0.42065
     0.54748
     0.49675
     0.47138
     0.31918
     0.26844
     0.47138
     0.54748
     0.44601
     0.36991
     0.21771
     0.26844
     0.31918
     0.01477
     0.29381
     0.21771
     0.09087
     0.34454
     0.36991
     0.34454
     0.09087
     0.11624
     0.14161
     0.24307
     0.19234
     0.24307
     0.26844
     0.11624
     0.31918
     0.29381
     0.49675
     0.36991
     0.24307
     0.24307
     0.36991
     0.16697
     0.21771
     0.11624
     0.11624
     0.19234
     0.31918
     0.26844
     0.11624
     0.21771
     0.16697
    -0.08670
    -0.06133
     0.14161
     0.06550
     0.01477
     0.11624
     0.04014
     0.01477
    -0.16280
    -0.13743
    -0.06133
    -0.06133
    -0.06133
    -0.08670
    -0.06133
    -0.03597
    -0.08670
    -0.08670
     0.09087
     0.09087
     0.14161
     0.21771
     0.29381
     0.34454
     0.21771
     0.16697
     0.42065
     0.62358
     0.47138
     0.42065
     0.39528
     0.47138
     0.47138
     0.34454
     0.57285
     0.42065
     0.31918
     0.42065
     0.44601
     0.64895
     0.34454
     0.47138
     0.59822
     0.75042
     0.85189
     0.90262
     0.82652
     0.72505
     0.62358
     0.57285
     0.52211
     0.57285
     0.54748
     0.34454
     0.29381
     0.26844
     0.36991
     0.16697
     0.16697
     0.04014
    -0.06133
     0.04014
    -0.26427
    -0.41647
    -0.34037
    -0.34037
    -0.18817
    -0.31501
    -0.26427
    -0.56868
    -0.34037
    -0.49258
    -0.49258
    -0.67015
    -0.82235
    -0.59404
    -0.06133
     0.95336
     1.56217
     2.70370
     3.26178
     1.28313
     0.16697
     0.09087
     1.48607
     3.08421
     3.43935
     2.85590
     1.73974
     1.89195
     1.05483
     1.05483
     0.64895
     0.59822
     0.82652
     0.69968
    -1.05066
    -0.97455
    -1.05066
    -0.87308
    -0.67015
    -0.72088
    -0.64478
    -0.82235
    -1.07602
    -1.30433
    -1.45653
    -1.40580
    -1.43116
    -1.27896
    -1.43116
    -1.53263
    -1.58337
    -2.01461
    -1.96388
    -1.76094
    -1.58337
    -1.81167
    -1.83704
    -2.03998
    -1.81167
    -1.83704
    -1.93851
    -2.06535
    -1.91314
    -1.65947
    -1.55800
    -1.53263
    -1.65947
    -1.73557
    -1.60873
    -1.55800
    -1.20286
    -1.30433
    -1.38043
    -1.38043
    -1.27896
    -1.07602
    -1.15212
    -1.25359
    -1.20286
    -1.05066
    -0.97455
    -0.94919
    -0.94919
    -0.94919
    -1.10139
    -0.97455
    -0.69551
    -0.56868
    -0.69551
    -0.61941
    -0.59404
    -0.49258
    -0.36574
    -0.56868
    -0.46721
    -0.36574
    -0.41647
    -0.21354
    -0.26427
    -0.39111
    -0.36574
    -0.34037
    -0.16280
    -0.34037
    -0.34037
    -0.26427
    -0.31501
    -0.13743
    -0.16280
    -0.06133
    -0.06133
    -0.16280
    -0.03597
    -0.06133
     0.01477
     0.01477
    -0.08670
    -0.11207
    -0.01060
     0.21771
     0.09087
     0.06550
    -0.08670
    -0.01060
     0.01477
    -0.06133
    -0.13743
    -0.08670
    -0.06133
     0.04014
    -0.01060
    -0.11207
    -0.13743
    -0.03597
    -0.03597
     0.21771
     0.16697
    -0.01060
     0.04014
    -0.18817
     0.01477
     0.11624
    -0.08670
    -0.08670
    -0.01060
    -0.06133
     0.14161
     0.04014
    -0.13743
    -0.21354
    -0.31501
    -0.03597
     0.09087
    -0.11207
    -0.23890
    -0.23890
    -0.01060
     0.14161
    -0.06133
     0.06550
     0.09087
     0.16697
     0.26844
     0.11624
     0.21771
     0.21771
    -0.06133
     0.47138
     0.95336
     0.72505
     0.24307
    -0.03597
    -0.21354
    -0.08670
     0.01477
     0.26844
     0.31918
     0.01477
    -0.21354
    -0.16280
    -0.23890
    -0.34037
    -0.41647
    -0.31501
    -0.28964
    -0.28964
    -0.28964
    -0.39111
    -0.18817
    -0.34037
    -0.36574
    -0.36574
    -0.23890
    -0.46721
    -0.56868
    -0.49258
    -0.54331
    -0.72088
    -0.84772
    -0.77162
    -0.56868
    -0.82235
    -0.69551
    -0.49258
    -0.13743
     0.57285
     1.30850
     1.43534
     1.08019
     1.08019
     1.00409
     1.33387
     1.63827
     1.81584
     2.09488
     2.50076
     3.18568
     2.77980
     1.79048
     1.13093
     0.64895
     0.59822
     0.39528
     0.44601
    -0.31501
    -0.94919
    -1.22823
    -1.15212
    -1.07602
    -0.77162
    -0.49258
    -0.77162
    -0.18817
     0.49675
     0.49675
     0.44601
     0.29381
     0.77579
     1.40997
     2.04415
     2.70370
     2.50076
     2.34856
     2.27245
     2.01878
     1.94268
     0.97872
     1.02946
     1.15630
     1.10556
     0.77579
     0.54748
     0.14161
    -0.08670
    -0.18817
    -0.13743
    -0.11207
    -0.08670
     0.06550
     0.01477
     0.01477
     0.11624
     0.26844
     0.29381
     0.06550
     0.24307
     0.26844
     0.16697
     0.09087
     0.24307
     0.14161
     0.06550
    -0.03597
     0.04014
     0.06550
     0.01477
     0.01477
    -0.08670
    -0.03597
    -0.08670
    -0.23890
    -0.03597
    -0.01060
    -0.08670
    -0.13743
    -0.03597
    -0.01060
     0.14161
     0.06550
     0.11624
     0.16697
     0.14161
     0.09087
    -0.03597
     0.06550
    -0.01060
    -0.08670
     0.24307
     0.42065
     0.26844
     0.21771
     0.11624
    -0.03597
    -0.11207
     0.06550
     0.57285
     0.42065
     0.36991
     0.24307
     0.14161
     0.21771
    -0.13743
    -0.01060
     0.11624
     0.36991
     0.52211
     0.39528
     0.44601
     0.16697
     0.06550
     0.14161
     0.34454
     0.42065
     0.47138
     0.49675
     0.42065
     0.57285
     0.54748
     0.54748
     0.26844
     0.29381
     0.26844
     0.04014
     0.29381
     0.14161
     0.09087
    -0.08670
    -0.08670
    -0.16280
    -0.16280
    -0.13743
    -0.28964
    -0.23890
    -0.13743
     0.04014
    -0.06133
    -0.03597
     0.11624
     0.11624
     0.16697
     0.26844
     0.29381
     0.47138
     0.16697
     0.24307
     0.54748
     0.59822
     0.44601
     0.62358
     0.72505
     0.92799
     0.82652
     0.69968
     0.97872
     0.82652
     0.90262
     0.97872
     1.10556
     1.05483
     1.02946
     0.95336
     1.00409
     0.97872
     0.87726
     0.85189
     0.85189
     0.85189
     0.59822
     0.54748
     0.54748
     0.62358
     0.44601
     0.42065
     0.47138
     0.31918
     0.21771
     0.21771
     0.47138
     0.16697
     0.14161
     0.11624
     0.16697
     0.09087
     0.16697
    -0.06133
     0.14161
     0.14161
    -0.03597
     0.21771
     0.04014
    -0.06133
    -0.08670
    -0.01060
     0.31918
     0.34454
     0.39528
     0.42065
     0.49675
     0.49675
     0.64895
     0.54748
     0.59822
     0.85189
     0.77579
     1.00409
     1.13093
     1.13093
     0.97872
     0.77579
     1.13093
     1.08019
     1.18166
     1.20703
     0.75042
     0.64895
     0.80115
     0.67432
     0.80115
     0.87726
     0.80115
     0.67432
     0.69968
     0.59822
     0.77579
     0.57285
     0.52211
     0.67432
     0.90262
     1.13093
     1.18166
     0.67432
     0.26844
     1.48607
     3.54082
     2.93200
     1.73974
     1.00409
     1.35923
     1.96805
     1.96805
     2.09488
     2.19635
     2.27245
     2.04415
     1.81584
     1.63827
     1.33387
     1.00409
     0.95336
     0.75042
     0.95336
     0.85189
     0.80115
     0.67432
     0.57285
     0.39528
     0.42065
     0.24307
     0.52211
     0.47138
     0.49675
     0.34454
     0.24307
     0.24307
     0.14161
     0.06550
     0.09087
     0.01477
    -0.18817
    -0.13743
     0.01477
    -0.03597
    -0.18817
    -0.34037
    -0.36574
    -0.13743
    -0.18817
    -0.13743
    -0.26427
    -0.21354
    -0.31501
    -0.26427
    -0.26427
    -0.01060
    -0.18817
    -0.26427
     0.01477
     0.04014
     0.04014
    -0.08670
    -0.11207
    -0.13743
    -0.13743
    -0.01060
     0.09087
    -0.28964
    -0.23890
    -0.13743
    -0.18817
     0.14161
    -0.11207
    -0.23890
    -0.11207
     0.24307
     0.06550
     0.24307
     0.14161
     0.14161
     0.31918
     0.49675
     0.75042
     0.62358
     0.62358
     0.80115
     0.75042
     1.00409
     1.08019
     1.00409
     0.95336
     1.02946
     1.13093
     1.15630
     1.02946
     0.97872
     1.08019
     1.18166
     1.10556
     1.05483
     1.02946
     1.08019
     0.85189
     0.80115
     1.08019
     1.00409
     0.80115
     0.62358
     0.72505
     0.69968
     0.49675
     0.34454
     0.47138
     0.44601
     0.26844
     0.31918
     0.16697
     0.09087
     0.06550
     0.24307
     0.26844
     0.16697
    -0.16280
    -0.01060
     0.04014
     0.01477
     0.09087
    -0.03597
     0.09087
     0.14161
     0.19234
     0.34454
     0.14161
     0.06550
     0.06550
     0.01477
     0.49675
     0.31918
     0.04014
     0.01477
     0.19234
     0.19234
     0.36991
     0.39528
     0.31918
     0.11624
     0.11624
     0.09087
     0.09087
    -0.03597
    -0.18817
    -0.11207
     0.06550
    -0.01060
    -0.08670
    -0.06133
     0.01477
    -0.16280
     0.09087
     0.14161
    -0.08670
    -0.06133
     0.16697
     0.34454
     0.57285
     0.57285
     0.64895
     0.52211
     0.80115
     1.00409
     0.97872
     1.00409
     0.92799
     1.08019
     1.18166
     1.40997
     1.56217
     1.56217
     1.66364
     1.71437
     1.58754
     1.46070
     1.56217
     1.46070
     1.51144
     1.73974
     1.73974
     1.46070
     1.38460
     1.35923
     1.35923
     1.28313
     1.15630
     1.00409
     1.02946
     1.02946
     0.92799
     0.87726
     0.92799
     0.82652
     0.64895
     0.82652
     0.87726
     0.69968
     0.47138
     0.44601
     0.52211
     0.77579
     0.54748
     0.31918
     0.52211
     0.80115
     0.97872
     1.00409
     0.85189
     0.87726
     0.47138
     0.77579
     1.33387
     0.92799
     1.58754
     2.22172
     1.86658
     1.38460
     1.84121
     1.79048
     1.99341
     2.06952
     2.19635
     3.26178
     3.99743
     3.41398
     1.00409
     1.28313
     2.45003
     2.32319
     1.99341
     2.57686
     3.21104
     1.79048
     1.10556
     1.00409
     0.67432
     0.54748
     0.16697
     0.36991
     0.39528
     0.36991
    -0.13743
    -0.13743
     0.11624
    -0.13743
    -0.21354
    -0.36574
    -0.39111
    -0.36574
    -0.18817
    -0.13743
    -0.03597
    -0.28964
    -0.26427
    -0.36574
    -0.34037
    -0.46721
    -0.56868
    -0.59404
    -0.56868
    -0.31501
    -0.39111
    -0.51794
    -0.59404
    -0.49258
    -0.49258
    -0.36574
    -0.49258
    -0.34037
     0.11624
    -0.34037
    -0.18817
    -0.21354
    -0.13743
    -0.26427
    -0.01060
     0.16697
     0.09087
    -0.08670
    -0.13743
    -0.26427
    -0.21354
    -0.31501
    -0.34037
    -0.41647
    -0.34037
    -0.39111
    -0.41647
    -0.41647
    -0.51794
    -0.56868
    -0.69551
    -0.41647
    -0.39111
    -0.51794
    -0.51794
    -0.46721
    -0.39111
    -0.39111
    -0.36574
    -0.36574
    -0.39111
    -0.51794
    -0.44184
    -0.23890
    -0.23890
    -0.06133
    -0.08670
     0.42065
     0.97872
     0.95336
     0.42065
     0.24307
     0.26844
     0.39528
     0.49675
     0.77579
     0.75042
     0.80115
     0.69968
     0.64895
     0.44601
     0.31918
    -0.18817
    -0.26427
    -0.01060
    -0.13743
    -0.26427
    -0.11207
    -0.31501
    -0.46721
    -0.18817
    -0.23890
    -0.11207
    -0.34037
    -0.23890
    -0.18817
    -0.18817
    -0.01060
    -0.23890
    -0.23890
    -0.06133
    -0.08670
    -0.03597
    -0.08670
    -0.18817
     0.06550
     0.26844
     0.26844
     0.69968
     1.43534
     1.89195
     1.84121
     1.13093
     1.35923
     2.27245
     2.27245
     1.86658
     1.91731
     2.17099
     1.99341
     1.66364
     1.43534
     1.53680
     1.33387
     1.38460
     1.25776
     1.63827
     1.33387
     1.13093
     1.00409
     0.95336
     0.52211
     0.57285
     0.92799
     1.53680
     1.43534
     1.23240
     1.08019
     1.08019
     0.97872
     0.92799
     1.02946
     0.75042
     0.49675
     0.52211
     0.67432
     0.64895
     0.36991
     0.57285
     0.75042
     0.59822
     0.54748
     0.47138
     0.47138
     0.42065
     0.36991
     0.54748
     0.29381
     0.24307
    -0.06133
    -0.72088
    -0.44184
    -0.01060
     0.16697
    -0.06133
    -0.26427
    -0.28964
    -0.18817
    -0.18817
    -0.61941
    -1.20286
    -0.87308
     0.16697
     0.42065
     0.36991
    -0.03597
    -0.21354
    -0.26427
    -0.21354
    -0.51794
     0.01477
     0.90262
     0.16697
    -0.79698
     0.47138
     1.02946
     1.33387
     1.02946
     0.90262
     0.80115
     1.02946
     1.02946
     1.08019
     1.08019
     1.18166
     1.38460
     1.33387
     1.30850
     1.23240
     1.00409
     0.95336
     0.92799
     0.75042
     0.54748
     0.54748
     0.47138
     0.34454
     0.57285
     0.49675
     0.26844
     0.21771
     0.24307
     0.16697
     0.16697
     0.19234
     0.11624
     0.11624
     0.09087
     0.09087
     0.19234
     0.14161
     0.42065
     0.67432
     1.08019
     1.08019
     1.08019
     1.35923
     1.66364
     1.71437
     1.76511
     2.04415
     1.96805
     2.09488
     1.94268
     1.91731
     1.81584
     1.73974
     1.89195
     1.89195
     1.68901
     1.30850
     0.64895
     0.19234
     0.16697
     0.06550
    -0.18817
     0.06550
    -0.08670
    -0.36574
    -0.51794
    -0.54331
    -0.74625
    -1.05066
    -1.10139
    -1.10139
    -0.87308
    -0.82235
    -0.77162
    -0.84772
    -0.61941
    -0.59404
    -0.54331
    -0.31501
    -0.28964
    -0.31501
    -0.08670
     0.06550
     0.31918
     0.31918
     0.26844
     0.24307
     0.39528
     0.49675
     0.49675
     0.44601
     0.36991
     0.36991
     0.49675
     0.67432
     0.72505
     0.77579
     0.85189
     1.13093
     1.23240
     1.30850
     1.28313
     1.28313
     1.35923
     1.43534
     1.40997
     1.81584
     1.30850
     1.15630
     0.95336
     0.97872
     1.13093
     0.85189
     0.49675
     0.34454
     0.06550
    -0.08670
     0.11624
     0.31918
     0.11624
    -0.26427
    -0.31501
     0.14161
     0.11624
    -0.46721
    -0.41647
    -0.56868
    -0.34037
    -0.01060
     0.21771
     0.72505
     0.47138
     0.39528
     0.36991
     0.31918
     0.44601
     0.44601
     0.67432
     0.82652
     1.10556
     1.08019
     1.20703
     1.10556
     1.08019
     0.95336
     0.69968
     0.59822
     0.62358
     0.72505
     0.59822
     0.36991
     0.29381
     0.47138
     0.54748
     0.57285
     0.36991
     0.16697
     0.14161
     0.26844
     0.49675
     0.59822
     0.44601
     0.44601
     0.47138
     0.67432
     0.69968
     0.52211
     0.54748
     0.52211
     0.54748
     0.62358
     0.67432
     0.64895
     0.62358
     0.49675
     0.59822
     0.87726
     0.87726
     0.54748
     0.62358
     0.67432
     0.72505
     0.59822
     0.54748
     0.44601
     0.39528
     0.47138
     0.44601
     0.34454
     0.21771
    -0.03597
    -0.06133
     0.16697
     0.09087
    -0.06133
    -0.23890
    -0.18817
    -0.13743
     0.09087
    -0.01060
    -0.16280
    -0.13743
     0.06550
     0.19234
     0.31918
     0.31918
     0.16697
     0.16697
     0.54748
     0.90262
     0.82652
     0.59822
     0.47138
     1.13093
     1.35923
     1.33387
     1.38460
     1.28313
     0.69968
     0.52211
     0.59822
     0.77579
     0.77579
     0.77579
     0.54748
     0.52211
     0.31918
     0.09087
    -0.13743
    -0.13743
    -0.08670
    -0.21354
    -0.13743
    -0.18817
    -0.03597
     0.19234
     0.14161
     0.06550
    -0.03597
    -0.01060
    -0.08670
     0.16697
     0.24307
    -0.06133
     0.01477
    -0.06133
     0.06550
     0.11624
    -0.03597
    -0.31501
    -0.44184
    -0.41647
    -0.46721
    -0.39111
    -0.51794
    -0.59404
    -0.77162
    -0.49258
    -0.26427
    -0.69551
    -0.56868
    -0.26427
    -0.03597
     0.47138
     0.44601
     0.39528
     0.26844
     0.42065
     0.90262
     1.43534
     1.56217
     1.46070
     1.40997
     1.40997
     1.58754
     1.51144
     1.18166
     1.00409
     0.85189
     0.64895
     0.64895
     0.11624
    -0.13743
    -0.64478
    -0.79698
    -0.64478
    -0.84772
    -0.99992
    -1.20286
    -1.55800
    -1.25359
    -0.46721
     1.02946
     2.12025
     2.12025
     1.79048
     1.99341
     1.73974
     1.63827
     2.19635
     2.60223
     2.24709
     2.12025
     2.55149
     2.65296
     2.01878
     1.35923
     0.72505
     0.62358
     0.39528
     0.26844
     0.49675
     0.42065
    -0.13743
    -0.23890
    -0.97455
    -0.82235
    -0.23890
     0.49675
     0.90262
     0.57285
    -0.16280
    -0.51794
    -0.64478
    -0.87308
    -1.10139
    -1.02529
    -0.59404
    -0.08670
     0.11624
     0.21771
     0.14161
     0.24307
     0.31918
     0.57285
     0.80115
     0.92799
     1.15630
     1.15630
     1.53680
     1.63827
     1.51144
     1.23240
     0.95336
     0.80115
     0.75042
     0.75042
     0.64895
     0.26844
     0.24307
     0.21771
     0.26844
     0.19234
    -0.03597
    -0.16280
    -0.13743
    -0.08670
    -0.06133
    -0.08670
    -0.03597
    -0.34037
    -0.18817
    -0.13743
    -0.01060
     0.04014
    -0.08670
    -0.13743
    -0.18817
    -0.08670
    -0.18817
    -0.13743
    -0.01060
    -0.01060
    -0.18817
     0.14161
    -0.01060
    -0.08670
    -0.13743
    -0.11207
    -0.03597
    -0.01060
    -0.01060
    -0.08670
    -0.11207
     0.06550
    -0.01060
    -0.01060
    -0.03597
     0.24307
     0.80115
     1.10556
     1.79048
     1.46070
     0.59822
     0.19234
     0.64895
     1.02946
     1.38460
     1.53680
     1.46070
     1.35923
     1.25776
     0.90262
     0.67432
     0.59822
     0.42065
     0.31918
     0.16697
    -0.08670
     0.06550
     0.16697
     0.11624
     0.09087
     0.06550
    -0.01060
    -0.13743
    -0.31501
    -0.34037
    -0.26427
    -0.39111
    -0.03597
     0.14161
     0.21771
     0.26844
    -0.08670
    -0.89845
    -1.50727
    -1.10139
     0.34454
     0.57285
     0.64895
     0.16697
     0.26844
     0.39528
     0.39528
     0.24307
     0.34454
     0.64895
     0.80115
     1.05483
     1.35923
     1.46070
     1.43534
     1.56217
     1.81584
     1.76511
     1.81584
     1.63827
     1.53680
     1.56217
     1.00409
     0.59822
     0.57285
     0.77579
     0.77579
     0.92799
     0.90262
     0.42065
     0.11624
    -0.36574
    -0.49258
    -0.51794
    -0.54331
    -0.59404
    -0.54331
    -0.49258
    -0.28964
    -0.01060
     0.16697
     0.21771
     0.01477
    -0.11207
     0.06550
     0.11624
     0.14161
     0.11624
     0.11624
     0.11624
     0.16697
     0.21771
     0.16697
     0.09087
    -0.08670
    -0.01060
    -0.31501
    -0.21354
    -0.46721
    -0.69551
    -0.49258
    -0.39111
    -0.51794
    -0.64478
    -0.94919
    -0.89845
    -0.97455
    -1.07602
    -0.97455
    -0.69551
    -0.41647
    -0.31501
    -0.31501
    -0.39111
     0.21771
     0.36991
     1.13093
     1.43534
     0.59822
     1.08019
     3.56618
     5.08822
     4.70771
     3.38861
     1.51144
     0.95336
     1.58754
     2.34856
     2.42466
     2.01878
     1.58754
     0.82652
    -0.16280
    -0.77162
    -1.63410
    -2.01461
    -2.34438
    -2.11608
    -1.78631
    -1.63410
    -1.58337
    -1.50727
    -1.45653
    -1.15212
    -0.61941
    -0.36574
     0.04014
     0.21771
     0.09087
     0.34454
     0.59822
     0.59822
     0.57285
     0.54748
     0.59822
     0.87726
     0.82652
     0.54748
     0.44601
     0.54748
     0.67432
     0.64895
     0.75042
     0.90262
     0.87726
     0.82652
     1.13093
     1.10556
     0.92799
     0.87726
     0.80115
     0.90262
     0.97872
     0.87726
     0.67432
     0.59822
     0.57285
     0.49675
     0.57285
     0.49675
     0.34454
     0.36991
     0.39528
     0.44601
     0.49675
     0.36991
     0.26844
     0.36991
     0.47138
     0.47138
     0.36991
     0.34454
     0.36991
     0.36991
     0.29381
     0.49675
     0.54748
     0.49675
     0.49675
     0.59822
     0.49675
     0.39528
     0.34454
     0.34454
     0.54748
     0.39528
     0.29381
     0.29381
     0.21771
     0.16697
    -0.01060
     0.04014
    -0.08670
    -0.44184
    -0.56868
    -0.59404
    -0.46721
    -0.84772
    -1.02529
    -1.25359
    -1.17749
    -1.27896
    -1.30433
    -1.55800
    -1.78631
    -1.96388
    -1.93851
    -1.88777
    -1.81167
    -2.14145
    -2.31902
    -2.03998
    -2.03998
    -2.09071
    -2.36975
    -2.42049
    -2.44585
    -2.44585
    -2.47122
    -2.42049
    -2.64879
    -2.52196
    -2.80100
    -2.57269
    -2.44585
    -2.67416
    -2.75026
    -2.92783
    -2.67416
    -2.69953
    -2.77563
    -2.80100
    -2.72489
    -2.80100
    -2.62342
    -2.47122
    -2.47122
    -2.67416
    -2.67416
    -2.72489
    -2.49659
    -2.49659
    -2.64879
    -2.49659
    -2.36975
    -2.39512
    -2.44585
    -2.75026
    -2.90246
    -2.69953
    -2.62342
    -2.42049
    -2.62342
    -2.75026
    -2.87710
    -2.97857
    -2.90246
    -2.77563
    -2.49659
    -2.42049
    -2.26828
    -2.29365
    -2.59806
    -2.67416
    -2.85173
    -3.05467
    -1.98924
    -1.45653
    -1.43116
    -1.81167
    -1.88777
    -1.98924
    -1.83704
    -1.65947
    -1.30433
    -1.48190
    -1.88777
    -1.78631
    -1.20286
    -1.07602
    -0.94919
    -0.87308
    -1.12676
    -1.22823
    -0.97455
    -1.10139
    -0.97455
    -0.99992
    -1.02529
    -0.82235
    -1.07602
    -1.17749
    -1.17749
    -1.10139
    -0.89845
    -0.49258
    -0.51794
    -0.87308
    -1.15212
    -1.38043
    -1.63410
    -1.98924
    -2.34438
    -2.14145
    -2.14145
    -1.91314
    -2.34438
    -2.85173
    -3.40981
    -3.58738
    -3.15614
    -3.02930
    -2.62342
    -2.85173
    -2.95320
    -2.90246
    -2.72489
    -0.54331
     1.53680
     1.35923
     1.81584
     1.66364
     0.92799
     0.90262
     1.38460
     2.09488
     2.80517
     3.10957
     2.98274
     2.42466
     1.89195
     1.38460
     0.90262
     0.47138
     0.06550
    -0.34037
    -0.61941
    -0.67015
    -0.54331
    -0.89845
    -0.82235
    -0.79698
    -0.94919
    -0.89845
    -0.87308
    -0.94919
    -1.10139
    -0.97455
    -0.82235
    -0.87308
    -0.92382
    -0.89845
    -0.89845
    -0.99992
    -0.69551
    -0.74625
    -0.99992
    -0.97455
    -1.02529
    -0.89845
    -0.84772
    -0.87308
    -0.94919
    -0.74625
    -0.74625
    -0.61941
    -0.67015
    -0.64478
    -0.87308
    -0.89845
    -0.51794
    -0.41647
    -0.67015
    -0.49258
    -0.49258
    -0.46721
    -0.28964
    -0.18817
    -0.39111
    -0.41647
    -0.36574
    -0.21354
    -0.18817
    -0.26427
    -0.34037
    -0.51794
    -0.23890
    -0.08670
    -0.08670
    -0.23890
    -0.39111
    -0.28964
    -0.28964
    -0.23890
    -0.28964
    -0.23890
    -0.26427
    -0.23890
    -0.06133
    -0.08670
    -0.11207
    -0.34037
    -0.28964
     0.04014
    -0.03597
    -0.01060
    -0.13743
    -0.06133
    -0.13743
     0.01477
     0.11624
     0.16697
     0.04014
     0.01477
    -0.16280
     0.01477
     0.06550
    -0.01060
    -0.01060
     0.16697
     0.26844
     0.21771
     0.14161
    -0.11207
    -0.11207
    -0.01060
     0.06550
     0.09087
     0.19234
     0.21771
    -0.03597
    -0.08670
     0.01477
    -0.23890
    -0.28964
    -0.36574
    -0.11207
    -0.06133
    -0.01060
    -0.34037
    -0.06133
    -0.11207
    -0.01060
     0.09087
     0.01477
    -0.01060
    -0.26427
    -0.21354
    -0.06133
    -0.31501
     0.04014
     0.39528
     0.85189
     0.54748
     0.24307
     0.09087
    -0.03597
     0.01477
     0.21771
     0.36991
     0.57285
     0.47138
     0.36991
     0.49675
     0.44601
     0.26844
    -0.08670
    -0.34037
    -0.18817
    -0.34037
    -0.06133
    -0.16280
    -0.06133
    -0.39111
    -0.11207
    -0.01060
    -0.08670
     0.14161
     0.09087
     0.31918
     0.52211
     0.64895
     0.77579
     0.82652
     1.30850
     1.91731
     1.71437
     1.66364
     1.66364
     1.66364
     1.71437
     1.73974
     1.71437
     1.71437
     1.71437
     1.76511
     1.23240
     0.75042
     0.19234
    -0.18817
    -0.11207
    -0.26427
    -0.59404
    -0.74625
    -0.99992
    -1.10139
    -1.10139
    -1.48190
    -1.76094
    -1.53263
    -1.27896
    -1.32970
    -1.17749
    -0.89845
    -0.28964
    -0.16280
     0.04014
     0.24307
    -0.01060
    -0.56868
    -0.69551
    -0.13743
     0.19234
     0.24307
     0.11624
    -0.16280
    -0.41647
     0.19234
     0.75042
     0.95336
     0.75042
     1.02946
     1.00409
     0.97872
     1.35923
     1.56217
     1.99341
     2.14562
     2.47539
     2.55149
     2.62760
     2.62760
     2.34856
     2.17099
     1.96805
     1.91731
     1.81584
     1.68901
     1.35923
     1.43534
     1.28313
     1.20703
     1.23240
     1.08019
     0.92799
     0.75042
     0.77579
     0.92799
     0.92799
     0.95336
     0.85189
     0.72505
     0.87726
     0.95336
     0.85189
     0.85189
     0.85189
     0.85189
     0.87726
     0.97872
     0.95336
     0.92799
     0.75042
     0.82652
     0.90262
     1.05483
     0.80115
     0.47138
     0.52211
     0.62358
     0.39528
     0.42065
     0.49675
     0.36991
     0.34454
     0.26844
     0.44601
    -0.08670
    -0.41647
    -0.49258
     0.11624
     0.44601
     0.31918
     0.19234
     0.14161
     0.26844
     0.34454
    -0.08670
     0.01477
    -0.08670
    -0.26427
     0.29381
     0.59822
     0.64895
     0.42065
     0.16697
     0.11624
     0.04014
     0.14161
    -0.08670
     0.14161
     0.06550
     0.24307
     0.14161
     0.21771
     0.19234
     0.19234
     0.31918
     0.24307
     0.34454
     0.14161
     0.16697
     0.36991
     0.42065
     0.44601
     0.42065
     0.26844
     0.16697
     0.16697
     0.14161
     0.26844
     0.36991
     0.11624
     0.06550
     0.16697
     0.14161
     0.06550
    -0.03597
     0.09087
     0.14161
     0.44601
     0.21771
     0.04014
     0.21771
     0.24307
     0.29381
     0.52211
     0.80115
     0.67432
     0.80115
     1.00409
     1.25776
     1.30850
     1.48607
     1.99341
     1.58754
     1.20703
     1.13093
     1.13093
     0.97872
     0.92799
     1.02946
     1.13093
     1.13093
     0.67432
     0.29381
     0.39528
     0.16697
     0.01477
    -0.13743
    -0.06133
    -0.01060
     0.11624
     0.36991
     0.49675
     0.57285
     0.44601
     0.57285
     0.47138
     0.64895
     0.52211
     0.39528
     0.39528
     0.47138
     0.44601
     0.36991
     0.11624
     0.09087
     0.06550
     0.09087
     0.16697
     0.09087
    -0.01060
     0.01477
    -0.03597
     0.11624
     0.31918
     0.24307
     0.49675
     0.87726
     0.90262
     0.85189
     0.67432
     0.59822
     0.72505
     0.95336
     1.02946
     1.02946
     1.00409
     0.82652
     0.69968
     0.59822
     0.82652
     0.64895
     0.26844
     0.36991
     0.29381
     0.21771
     0.42065
    -0.06133
     0.14161
     0.57285
     0.69968
     0.59822
     0.49675
     0.39528
     0.54748
     0.64895
     0.95336
     1.10556
     0.87726
     0.97872
     0.95336
     1.10556
     1.08019
     1.08019
     0.87726
     1.05483
     0.85189
     0.77579
     0.54748
     0.42065
    -0.01060
    -0.82235
    -1.76094
    -2.62342
    -3.30834
    -2.64879
     1.30850
     3.61692
     2.65296
     1.33387
     0.16697
    -0.36574
     0.47138
     1.23240
     1.18166
    -0.21354
    -0.46721
     2.65296
     3.81986
     3.49008
     3.54082
     1.25776
     0.11624
    -0.61941
    -0.67015
    -0.72088
    -0.64478
    -0.39111
    -0.08670
    -0.01060
     0.24307
     0.11624
    -0.03597
    -0.13743
    -0.11207
     0.19234
     0.19234
    -0.03597
     0.01477
     0.04014
     0.04014
     0.31918
     0.29381
     0.31918
     0.39528
     0.47138
     0.59822
     0.62358
     0.59822
     0.64895
     0.67432
     0.77579
     0.95336
     0.82652
     0.85189
     0.67432
     0.77579
     0.77579
     0.57285
     0.52211
     0.42065
     0.54748
     0.57285
     0.54748
     0.36991
     0.24307
     0.11624
     0.24307
     0.31918
     0.16697
     0.01477
     0.04014
     0.19234
     0.21771
     0.64895
     0.67432
     0.64895
     0.57285
     0.47138
     0.54748
     0.75042
     0.85189
     0.90262
     1.40997
     1.86658
     1.56217
     1.18166
     1.28313
     1.53680
     1.38460
     1.79048
     1.73974
     1.43534
     1.20703
     1.25776
     1.23240
     1.23240
     1.02946
     0.85189
     0.47138
     0.77579
     0.72505
     0.39528
     0.36991
     0.11624
     0.06550
     0.01477
     0.01477
    -0.01060
    -0.03597
    -0.06133
    -0.08670
     0.01477
    -0.03597
    -0.18817
    -0.44184
    -0.26427
    -0.16280
    -0.18817
    -0.28964
    -0.31501
    -0.46721
    -0.39111
    -0.34037
    -0.28964
    -0.36574
    -0.41647
    -0.28964
    -0.18817
    -0.13743
    -0.18817
    -0.21354
    -0.01060
     0.19234
     0.19234
     0.24307
     0.31918
     0.36991
     0.44601
     0.31918
     0.34454
     0.49675
     0.39528
     0.49675
     0.64895
     0.57285
     0.47138
     0.36991
     0.31918
     0.72505
     0.62358
     0.54748
     0.54748
     0.72505
     0.72505
     0.62358
     0.21771
     0.21771
     0.69968
     0.85189
     0.87726
     0.90262
     0.75042
     0.69968
     0.57285
     0.95336
     1.15630
     0.92799
     1.13093
     1.02946
     0.85189
     0.82652
     0.77579
     0.52211
     0.39528
     0.29381
     0.44601
     0.34454
     0.34454
     0.04014
    -0.36574
    -0.28964
    -0.18817
    -0.28964
    -0.06133
    -0.08670
    -0.08670
    -0.31501
    -0.18817
     0.11624
     0.24307
     0.26844
     0.29381
     0.36991
     0.54748
     0.75042
     0.49675
     0.21771
     0.29381
     0.36991
     0.42065
     0.72505
     0.57285
     0.52211
     0.47138
     0.59822
     0.59822
     0.72505
     0.54748
     0.57285
     0.59822
     0.69968
     0.59822
     0.67432
     0.67432
     0.77579
     0.80115
     0.87726
     0.69968
     0.72505
     0.75042
     0.69968
     0.67432
     0.64895
     0.72505
     0.54748
     0.62358
     0.59822
     0.57285
     0.34454
     0.36991
     0.11624
    -0.61941
    -0.79698
    -0.01060
     1.58754
     2.90664
     2.42466
     1.48607
     1.76511
     2.14562
     3.16031
     3.16031
     2.70370
     1.73974
     2.22172
     3.31251
     2.93200
     2.45003
     2.72906
     1.79048
     1.15630
     0.64895
     0.14161
    -0.08670
    -0.36574
    -0.82235
    -1.02529
    -0.99992
    -1.07602
    -0.99992
    -0.82235
    -0.87308
    -0.67015
    -0.51794
    -0.44184
    -0.56868
    -0.54331
    -0.61941
    -0.61941
    -0.46721
    -0.39111
    -0.41647
    -0.23890
    -0.01060
     0.44601
     0.69968
     0.34454
    -0.31501
    -0.28964
    -0.08670
    -0.03597
     0.11624
     0.34454
     0.19234
     0.19234
     0.06550
    -0.03597
    -0.28964
    -0.21354
    -0.23890
    -0.49258
    -0.51794
    -0.23890
    -0.46721
    -0.69551
    -0.59404
    -0.74625
    -0.69551
    -0.64478
    -0.92382
    -1.05066
    -1.02529
    -0.79698
    -0.49258
    -0.41647
    -0.51794
    -0.59404
    -0.72088
    -0.64478
    -0.59404
    -0.34037
     0.09087
     0.34454
     0.90262
     1.68901
     1.99341
     1.51144
     0.97872
     0.69968
     0.92799
     1.18166
     1.35923
     1.35923
     1.15630
     0.92799
     0.69968
     0.52211
     0.57285
     0.39528
     0.09087
     0.06550
    -0.08670
    -0.39111
    -0.44184
    -0.49258
    -0.31501
     0.01477
     0.01477
    -0.06133
     0.01477
     0.09087
     0.16697
     0.14161
     0.09087
     0.21771
     0.11624
     0.24307
     0.34454
     0.24307
     0.16697
     0.14161
     0.16697
     0.29381
     0.21771
     0.06550
     0.09087
     0.09087
     0.16697
     0.04014
     0.16697
     0.06550
    -0.13743
    -0.11207
     0.09087
    -0.01060
    -0.03597
     0.01477
     0.09087
     0.01477
     0.21771
     0.21771
     0.04014
    -0.01060
    -0.23890
    -0.31501
    -0.01060
     0.47138
     0.72505
     0.77579
     0.85189
     0.80115
     0.49675
     0.49675
     0.69968
     0.90262
     1.28313
     1.35923
     1.30850
     1.25776
     1.15630
     1.13093
     1.18166
     1.15630
     0.97872
     0.85189
     0.87726
     1.13093
     1.08019
     0.87726
     0.59822
     0.57285
     0.39528
     0.59822
     1.43534
     1.18166
     0.36991
     0.29381
     0.26844
     0.24307
     0.49675
     0.44601
     0.31918
     0.47138
     0.19234
     0.19234
     0.09087
    -0.13743
     0.09087
     0.16697
     0.01477
    -0.23890
    -0.56868
    -0.79698
    -0.59404
    -0.16280
    -0.06133
    -0.23890
    -0.21354
    -0.18817
    -0.16280
    -0.13743
    -0.36574
    -0.11207
     0.24307
     0.57285
     0.24307
     0.14161
     0.01477
    -0.36574
    -0.56868
     0.04014
     0.85189
     0.36991
     0.11624
    -0.13743
    -0.54331
    -0.34037
    -0.41647
    -0.49258
    -0.36574
    -0.23890
    -0.21354
    -0.13743
    -0.49258
    -0.31501
     0.16697
     1.08019
     2.37392
     1.94268
     1.25776
     0.85189
     0.80115
     1.46070
     1.40997
     1.28313
     0.87726
     1.40997
     1.71437
     1.56217
     1.23240
     0.47138
    -0.46721
    -1.38043
    -1.15212
     0.01477
     0.16697
    -0.18817
    -0.44184
    -0.61941
    -0.67015
    -0.67015
    -0.64478
    -0.39111
    -0.06133
     0.19234
     0.31918
     0.34454
     0.31918
     0.16697
     0.39528
     0.36991
     0.04014
    -0.06133
    -0.01060
     0.16697
     0.19234
     0.09087
    -0.01060
     0.06550
     0.21771
     0.31918
     0.24307
    -0.01060
    -0.59404
    -0.74625
    -0.61941
    -0.08670
    -0.39111
    -0.61941
    -0.36574
    -0.26427
    -0.36574
    -0.26427
    -0.51794
    -0.56868
    -0.31501
    -0.13743
    -0.01060
     0.42065
     0.24307
     0.44601
     0.44601
     1.00409
     0.95336
     0.80115
     0.82652
     0.82652
     0.85189
     0.80115
     0.80115
     0.59822
     0.47138
     0.64895
     0.57285
     0.52211
     0.24307
     0.16697
    -0.11207
    -0.23890
     0.16697
     0.59822
     0.14161
    -0.18817
    -0.39111
     0.06550
     0.29381
     0.34454
     0.39528
     0.29381
     0.19234
     0.34454
     0.72505
     0.80115
     0.67432
     0.90262
     1.63827
     1.71437
     1.58754
     1.33387
     1.13093
     1.15630
     1.15630
     1.20703
     0.90262
     1.08019
     1.20703
     0.80115
     0.54748
     0.34454
     0.31918
    -0.03597
     0.16697
     0.09087
    -0.28964
    -0.34037
    -0.49258
    -0.26427
    -0.18817
    -0.06133
     0.04014
    -0.01060
     0.21771
     0.34454
     0.44601
     0.39528
     0.42065
     0.26844
     0.62358
     0.82652
     0.77579
     0.87726
     0.75042
     0.80115
     0.87726
     0.80115
     0.69968
     0.62358
     0.59822
     0.64895
     0.59822
     0.59822
     0.34454
     0.24307
     0.44601
     0.39528
     0.39528
     0.21771
     0.06550
     0.16697
     0.14161
     0.14161
     0.16697
     0.04014
     0.16697
     0.21771
     0.24307
     0.31918
     0.21771
     0.04014
     0.06550
     0.42065
     0.26844
     0.14161
     0.24307
     0.01477
     0.16697
     0.19234
     0.21771
     0.09087
     0.16697
    -0.01060
     0.06550
     0.06550
     0.16697
    -0.01060
    -0.06133
    -0.01060
     0.26844
     0.01477
     0.16697
     0.09087
     0.01477
     0.06550
     0.11624
     0.09087
    -0.01060
     0.06550
     0.06550
     0.14161
     0.19234
     0.09087
    -0.16280
    -0.01060
     0.31918
     0.16697
     0.14161
     0.19234
     0.26844
     0.24307
     0.36991
     0.36991
     0.54748
     0.54748
     0.26844
     0.21771
     0.34454
     0.21771
     0.16697
     0.21771
     0.31918
     0.34454
     0.01477
     0.14161
     0.11624
     0.21771
    -0.01060
     0.06550
     0.06550
     0.14161
    -0.01060
     0.01477
     0.16697
     0.21771
     0.01477
     0.16697
     0.26844
     0.14161
     0.14161
    -0.06133
    -0.16280
    -0.31501
    -0.34037
    -0.34037
    -0.34037
    -0.54331
    -0.59404
    -0.79698
    -0.74625
    -0.84772
    -1.02529
    -1.43116
    -1.35506
    -1.22823
    -1.48190
    -1.53263
    -1.65947
    -1.78631
    -1.83704
    -1.83704
    -1.93851
    -1.96388
    -2.06535
    -2.21755
    -2.21755
    -2.16681
    -2.19218
    -2.39512
    -2.42049
    -2.24292
    -2.34438
    -2.31902
    -2.47122
    -2.49659
    -2.62342
    -2.54732
    -2.59806
    -2.57269
    -2.52196
    -2.59806
    -2.69953
    -2.67416
    -2.59806
    -2.54732
    -2.67416
    -2.64879
    -2.80100
    -2.80100
    -2.75026
    -2.82636
    -2.59806
    -2.54732
    -2.57269
    -2.52196
    -2.57269
    -2.69953
    -2.80100
    -2.82636
    -2.77563
    -2.85173
    -3.02930
    -2.85173
    -3.10540
    -3.10540
    -3.35908
    -3.28297
    -3.73958
    -3.79032
    -3.73958
    -3.81569
    -3.71422
    -3.71422
    -3.91715
    -3.89179
    -3.84105
    -3.84105
    -3.84105
    -3.73958
    -3.76495
    -3.63811
    -3.61275
    -3.53665
    -3.66348
    -3.79032
    -3.76495
    -3.71422
    -3.68885
    -3.71422
    -3.81569
    -3.73958
    -3.66348
    -3.63811
    -3.76495
    -3.53665
    -3.48591
    -3.76495
    -3.61275
    -3.46054
    -3.40981
    -3.05467
    -2.95320
    -3.05467
    -2.80100
    -2.77563
    -2.67416
    -2.54732
    -2.54732
    -2.19218
    -2.16681
    -2.03998
    -1.91314
    -1.86241
    -1.83704
    -1.58337
    -1.40580
    -1.35506
    -1.40580
    -1.17749
    -1.05066
    -1.10139
    -0.97455
    -1.05066
    -1.17749
    -0.94919
    -0.79698
    -0.49258
    -0.34037
    -0.39111
    -0.49258
    -0.23890
    -0.21354
     0.04014
     0.14161
    -0.06133
     0.14161
     0.34454
     0.16697
     0.34454
     0.21771
     0.26844
     0.16697
     0.01477
     0.14161
    -0.03597
    -0.13743
    -0.06133
    -0.21354
    -0.26427
    -0.28964
    -0.44184
    -0.41647
    -0.41647
    -0.34037
    -0.44184
    -0.54331
    -0.41647
    -0.56868
    -0.56868
    -0.46721
    -0.26427
    -0.54331
    -0.54331
    -0.46721
    -0.46721
    -0.51794
    -0.61941
    -0.59404
    -0.44184
    -0.34037
    -0.36574
    -0.36574
    -0.41647
    -0.41647
    -0.59404
    -0.41647
    -0.31501
    -0.41647
    -0.54331
    -0.39111
    -0.49258
    -0.41647
    -0.67015
    -0.82235
    -0.82235
    -0.92382
    -0.87308
    -1.20286
    -1.40580
    -1.45653
    -1.27896
    -1.20286
    -0.92382
    -1.48190
    -1.65947
    -0.69551
     0.80115
     1.56217
     0.72505
     0.06550
     0.11624
     0.59822
     1.08019
     1.00409
     1.43534
     2.09488
     2.12025
     1.61291
     1.71437
     1.61291
     1.33387
     0.47138
    -0.31501
    -0.74625
    -1.05066
    -1.38043
    -1.71020
    -1.71020
    -1.50727
    -1.15212
    -1.38043
    -1.68484
    -1.93851
    -2.09071
    -1.65947
    -1.25359
    -1.07602
    -0.92382
    -0.36574
    -0.01060
     0.09087
     0.52211
     0.57285
     0.92799
     0.85189
     1.15630
     1.00409
     0.85189
     0.77579
     0.67432
     0.62358
     0.77579
     0.57285
     0.31918
     0.31918
     0.29381
     0.16697
     0.14161
    -0.03597
    -0.03597
     0.09087
     0.01477
    -0.01060
     0.01477
    -0.13743
     0.01477
    -0.03597
     0.21771
     0.16697
     0.09087
     0.19234
     0.26844
     0.44601
     0.39528
     0.29381
     0.01477
    -0.06133
    -0.21354
    -0.69551
    -0.97455
    -0.49258
     0.95336
     2.24709
     2.29782
     1.76511
     0.75042
     0.16697
     0.59822
     1.23240
     1.86658
     1.99341
     1.91731
     1.68901
     1.58754
     1.46070
     1.15630
     0.54748
     0.14161
    -0.11207
    -0.26427
    -0.13743
    -0.44184
    -0.51794
    -0.16280
    -0.01060
    -0.03597
     0.01477
     0.06550
     0.21771
     0.36991
     0.72505
     0.87726
     0.87726
     0.95336
     0.72505
     0.69968
     0.87726
     0.69968
     0.54748
     0.21771
     0.21771
     0.09087
     0.14161
     0.01477
    -0.28964
    -0.13743
    -0.01060
     0.04014
    -0.11207
    -0.21354
    -0.16280
    -0.31501
     0.06550
     0.16697
     0.11624
    -0.01060
    -0.01060
     0.16697
     0.09087
     0.14161
    -0.01060
     0.11624
     0.04014
     0.16697
     0.04014
    -0.08670
    -0.11207
    -0.23890
    -0.08670
     0.06550
    -0.01060
    -0.11207
    -0.23890
    -0.23890
    -0.36574
    -0.51794
    -0.61941
    -0.13743
     0.26844
     0.44601
     0.44601
     0.62358
     0.31918
    -0.23890
    -1.05066
    -0.77162
     0.14161
     0.36991
     0.47138
     0.31918
     0.19234
     0.16697
    -0.01060
    -0.13743
    -0.01060
     0.14161
     0.16697
     0.34454
     0.42065
     0.49675
     0.42065
     0.97872
     0.95336
     0.75042
     0.64895
     0.75042
     0.85189
     0.95336
     0.67432
     0.39528
     0.31918
     0.09087
     0.31918
     0.42065
     0.47138
    -0.03597
    -0.31501
    -0.16280
     0.06550
    -0.13743
    -0.39111
    -0.84772
    -1.12676
    -1.25359
    -0.72088
     0.21771
     1.13093
     2.55149
     3.51545
     3.00810
     1.58754
     0.47138
     0.36991
     1.30850
     2.47539
     2.47539
     2.47539
     2.50076
     2.32319
     2.01878
     1.58754
     1.00409
     0.44601
     0.52211
    -0.21354
    -0.89845
    -0.72088
    -0.41647
    -0.03597
     0.06550
    -0.06133
    -0.21354
    -0.06133
    -0.03597
    -0.23890
    -0.06133
    -0.11207
     0.04014
    -0.01060
     0.04014
     0.06550
     0.06550
     0.24307
     0.21771
     0.34454
     0.14161
     0.42065
     0.39528
     0.47138
     0.52211
     0.49675
     0.54748
     0.52211
     0.69968
     0.82652
     0.97872
     0.82652
     0.42065
     0.21771
     0.34454
     0.44601
     0.59822
     0.54748
     0.95336
     1.23240
     1.10556
     0.62358
    -0.08670
    -0.34037
    -0.13743
     0.11624
     0.21771
     0.49675
     0.44601
     0.57285
     0.42065
     0.34454
     0.26844
     0.26844
     0.36991
     0.54748
     0.64895
     0.82652
     0.80115
     0.82652
     0.90262
     0.95336
     1.00409
     1.02946
     0.92799
     1.08019
     1.08019
     1.10556
     0.87726
     0.77579
     0.75042
     0.82652
     0.77579
     0.59822
     0.59822
     0.31918
     0.19234
    -0.13743
     0.11624
     0.06550
     0.09087
     0.09087
     0.21771
     0.42065
     0.29381
     0.21771
     0.39528
     0.72505
     1.00409
     1.13093
     1.23240
     1.20703
     1.25776
     1.40997
     1.66364
     1.61291
     1.71437
     1.48607
     1.43534
     1.25776
     1.18166
     0.90262
     0.77579
     0.82652
     0.59822
     0.49675
     0.57285
     0.49675
     0.36991
     0.39528
     0.21771
     0.36991
     0.36991
     0.34454
     0.34454
     0.36991
     0.39528
     0.26844
     0.47138
     0.52211
     0.36991
     0.34454
     0.49675
     0.52211
     0.34454
     0.36991
     0.31918
     0.42065
     0.62358
     0.49675
     0.31918
     0.42065
     0.36991
     0.29381
     0.11624
     0.29381
     0.16697
     0.06550
     0.09087
    -0.03597
    -0.06133
    -0.18817
    -0.18817
    -0.03597
    -0.11207
    -0.23890
    -0.34037
    -0.34037
    -0.18817
    -0.08670
    -0.23890
     0.04014
    -0.06133
     0.04014
     0.11624
     0.31918
     0.19234
     0.19234
     0.11624
     0.34454
     0.44601
     0.64895
     0.39528
     0.52211
     0.44601
     0.67432
     0.62358
     0.62358
     0.82652
     0.77579
     0.77579
     0.72505
     0.72505
     0.59822
     0.49675
     0.49675
     0.67432
     1.15630
     1.02946
     0.69968
     0.54748
     0.54748
     0.47138
     0.36991
     0.54748
     0.47138
     0.36991
     0.57285
     0.47138
     0.04014
     0.14161
     0.62358
     0.47138
     0.72505
     0.26844
     0.31918
     0.39528
     0.49675
     0.64895
     0.67432
     0.90262
     0.87726
     0.77579
     0.77579
     0.67432
     0.67432
     0.57285
     0.42065
     0.52211
     0.87726
     0.77579
     0.29381
     0.57285
     0.80115
     0.95336
     0.85189
     1.51144
     1.89195
     1.56217
     1.23240
     1.40997
     1.63827
     1.48607
     1.35923
     1.46070
     1.48607
     1.25776
     1.08019
     0.72505
     0.44601
     0.06550
    -0.08670
    -0.31501
    -0.46721
    -0.69551
    -0.87308
    -0.77162
    -0.82235
    -0.82235
    -0.97455
    -1.07602
    -0.97455
    -0.69551
    -0.77162
    -0.82235
    -0.77162
    -0.82235
    -0.69551
    -0.72088
    -0.44184
    -0.34037
    -0.46721
    -0.39111
    -0.16280
    -0.26427
    -0.21354
    -0.21354
    -0.13743
    -0.01060
    -0.01060
     0.06550
    -0.11207
    -0.16280
    -0.08670
    -0.18817
    -0.08670
    -0.01060
    -0.01060
     0.36991
     0.44601
     0.42065
     0.42065
     0.34454
     0.44601
     0.52211
     0.75042
     0.64895
     0.67432
     0.72505
     0.72505
     0.69968
     1.00409
     1.10556
     0.87726
     0.87726
     0.64895
     0.90262
     0.77579
     0.77579
     0.82652
     0.95336
     1.02946
     1.15630
     1.18166
     1.13093
     1.00409
     0.87726
     0.95336
     1.15630
     0.92799
     0.77579
     0.69968
     0.67432
     0.69968
     0.59822
     0.26844
     0.31918
     0.34454
     0.47138
     0.09087
     0.19234
     0.04014
     0.01477
    -0.13743
    -0.06133
    -0.13743
    -0.08670
     0.21771
     0.16697
    -0.13743
    -0.21354
    -0.41647
    -0.08670
    -0.01060
    -0.08670
     0.06550
     0.04014
    -0.03597
    -0.11207
    -0.08670
     0.36991
     0.31918
     0.06550
     0.14161
     0.19234
     0.24307
     0.24307
     0.26844
     0.16697
     0.26844
     0.39528
     0.34454
     0.39528
     0.31918
     0.26844
     0.11624
     0.34454
     0.47138
     0.29381
     0.39528
     0.29381
     0.16697
     0.29381
     0.29381
     0.06550
     0.06550
    -0.23890
    -0.72088
    -1.58337
    -2.19218
    -0.18817
     1.13093
     0.90262
    -0.03597
    -0.79698
    -0.94919
    -0.87308
    -0.46721
    -0.08670
     0.39528
     0.75042
     0.77579
     0.69968
     0.80115
     0.75042
     0.87726
     0.95336
     0.80115
     0.57285
     0.67432
     0.72505
     0.47138
     0.29381
     0.44601
     0.59822
     0.49675
     0.26844
     0.26844
     0.24307
     0.34454
     0.24307
     0.09087
     0.16697
     0.01477
    -0.06133
     0.11624
     0.21771
     0.01477
    -0.13743
    -0.08670
    -0.01060
    -0.01060
     0.04014
    -0.06133
    -0.06133
     0.06550
     0.06550
     0.24307
     0.06550
     0.16697
     0.04014
     0.21771
     0.36991
     0.49675
     0.29381
     0.34454
     0.36991
     0.52211
     0.54748
     0.24307
     0.34454
     0.59822
     0.75042
     0.80115
     0.62358
     0.49675
     0.29381
     0.26844
     0.52211
     0.62358
     0.47138
     0.34454
     0.26844
     0.29381
     0.42065
     0.47138
     0.31918
     0.24307
     0.24307
     0.21771
     0.36991
     0.26844
     0.19234
     0.11624
     0.42065
     0.64895
     0.36991
     0.62358
     0.44601
     0.59822
     0.59822
     0.67432
     0.67432
     0.72505
     0.69968
     0.77579
     0.69968
     0.54748
     0.47138
     0.16697
    -0.13743
    -0.16280
    -0.51794
    -1.10139
    -1.63410
    -2.01461
    -1.48190
     0.09087
     1.99341
     2.14562
     2.29782
     3.61692
     4.35257
     4.35257
     3.51545
     2.17099
     3.21104
     4.42867
     4.85991
     4.63161
     4.22573
     4.14963
     3.87059
     2.57686
     1.13093
    -0.23890
    -1.30433
    -2.11608
    -1.78631
    -1.15212
    -1.40580
    -1.30433
    -1.38043
    -0.97455
    -0.87308
    -0.67015
    -0.39111
    -0.01060
     0.11624
     0.42065
     0.67432
     0.75042
     0.49675
     0.24307
     0.44601
     0.52211
     0.42065
     0.24307
    -0.08670
     0.04014
    -0.28964
     0.04014
     0.39528
     0.54748
    -0.39111
    -0.11207
    -0.13743
     0.16697
     0.57285
     0.59822
     0.69968
     0.59822
     0.59822
     0.49675
     0.21771
     0.21771
     0.49675
     0.44601
     0.42065
     0.26844
     0.19234
     0.14161
     0.14161
     0.16697
     0.09087
     0.04014
     0.01477
     0.06550
     0.11624
     0.21771
    -0.06133
    -0.03597
     0.26844
     0.21771
     0.16697
     0.24307
     0.01477
     0.06550
     0.06550
     0.11624
     0.04014
     0.11624
    -0.03597
     0.11624
     0.09087
     0.01477
    -0.01060
    -0.13743
    -0.11207
     0.06550
    -0.03597
     0.06550
    -0.01060
     0.01477
    -0.13743
     0.01477
     0.01477
     0.06550
     0.01477
    -0.01060
    -0.03597
     0.09087
     0.16697
    -0.13743
     0.06550
     0.11624
     0.01477
     0.19234
     0.14161
    -0.06133
    -0.06133
     0.06550
    -0.01060
     0.04014
     0.04014
     0.04014
    -0.03597
     0.09087
     0.04014
    -0.08670
    -0.06133
     0.14161
     0.06550
     0.09087
     0.14161
     0.16697
     0.06550
     0.09087
     0.19234
     0.39528
     0.42065
     0.31918
     0.34454
     0.36991
     0.52211
     0.49675
     0.47138
     0.54748
     0.59822
     0.67432
     0.69968
     0.77579
     0.67432
     0.59822
     0.57285
     0.62358
     0.82652
     0.92799
     0.87726
     0.92799
     0.87726
     0.57285
     0.09087
     0.31918
     0.49675
     0.34454
     0.34454
     0.29381
     0.14161
     0.01477
     0.01477
    -0.13743
    -0.03597
    -0.03597
    -0.13743
    -0.03597
    -0.03597
     0.01477
    -0.13743
     0.04014
     0.09087
    -0.11207
    -0.08670
    -0.08670
     0.06550
     0.11624
    -0.08670
    -0.08670
     0.01477
     0.16697
     0.14161
     0.29381
     0.34454
     0.49675
     0.49675
     0.59822
     0.75042
     0.77579
     0.69968
     0.90262
     1.05483
     1.20703
     1.23240
     1.15630
     1.20703
     1.15630
     1.13093
     0.97872
     1.00409
     0.97872
     1.08019
     1.05483
     1.10556
     1.13093
     1.08019
     1.00409
     0.90262
     1.08019
     0.92799
     0.82652
     0.87726
     1.02946
     1.02946
     0.80115
     0.69968
     0.67432
     0.59822
     0.57285
     0.67432
     0.69968
     0.49675
     0.57285
     0.67432
     0.54748
     0.34454
     0.47138
     0.24307
     0.49675
     0.54748
     0.54748
     0.26844
     0.21771
     0.34454
     0.19234
     0.36991
     0.52211
     0.47138
     0.39528
     0.54748
     0.57285
     0.52211
     0.54748
     0.59822
     0.85189
     0.95336
     0.92799
     0.95336
     0.82652
     0.97872
     1.15630
     1.05483
     1.10556
     1.05483
     1.02946
     0.95336
     0.85189
     0.77579
     0.62358
     0.49675
     0.49675
     0.67432
     0.44601
     0.36991
     0.16697
    -0.11207
    -0.11207
    -0.18817
     0.01477
    -0.08670
    -0.28964
    -0.31501
    -0.41647
    -0.44184
    -0.44184
    -0.61941
    -0.31501
    -0.41647
    -0.39111
    -0.39111
    -0.31501
    -0.54331
    -0.61941
    -0.69551
    -0.59404
    -0.31501
    -0.51794
    -0.46721
    -0.46721
    -0.41647
    -0.59404
    -0.67015
    -0.64478
    -0.67015
    -0.46721
    -0.56868
    -0.69551
    -0.67015
    -0.74625
    -0.72088
    -0.49258
    -0.41647
    -0.44184
    -0.69551
    -0.54331
    -0.39111
    -0.39111
    -0.44184
    -0.56868
    -0.49258
    -0.44184
    -0.31501
    -0.28964
    -0.44184
    -0.34037
    -0.46721
    -0.39111
    -0.23890
    -0.23890
    -0.41647
    -0.41647
    -0.16280
    -0.21354
    -0.08670
    -0.18817
    -0.16280
    -0.08670
     0.06550
     0.11624
     0.06550
    -0.01060
     0.06550
    -0.08670
     0.16697
     0.26844
     0.19234
     0.19234
     0.34454
     0.31918
     0.49675
     0.47138
     0.49675
     0.59822
     0.67432
     0.82652
     0.90262
     0.77579
     0.80115
     0.90262
     1.10556
     1.18166
     1.00409
     0.95336
     1.15630
     1.23240
     1.13093
     0.95336
     0.92799
     0.92799
     1.10556
     1.46070
     1.53680
     1.35923
     1.30850
     0.95336
     1.15630
     1.33387
     1.18166
     1.05483
     0.97872
     0.97872
     1.10556
     1.02946
     0.75042
     0.54748
     0.59822
     0.62358
     0.52211
     0.29381
     0.04014
    -0.03597
    -0.06133
     0.21771
     0.14161
    -0.13743
     0.01477
    -0.08670
     0.01477
    -0.08670
    -0.11207
    -0.23890
    -0.31501
    -0.03597
    -0.06133
    -0.13743
    -0.13743
    -0.26427
    -0.31501
    -0.03597
    -0.06133
    -0.34037
    -0.44184
    -0.94919
    -0.84772
     1.20703
     2.01878
     1.96805
     0.21771
     0.06550
     1.48607
     1.79048
     2.29782
     2.27245
     1.94268
     2.34856
     2.70370
     2.47539
     2.27245
     2.37392
     2.47539
     2.06952
     1.63827
     1.15630
     1.23240
     1.02946
     1.00409
     0.59822
     0.42065
     0.36991
     0.36991
    -0.31501
    -0.31501
    -0.36574
    -0.39111
    -0.13743
    -0.18817
    -0.16280
    -0.18817
    -0.36574
    -0.61941
    -0.67015
     0.04014
     0.21771
    -0.26427
    -0.39111
    -0.36574
    -0.46721
     0.16697
     0.67432
     0.06550
     0.06550
    -0.13743
    -0.06133
     0.01477
     0.09087
    -0.28964
     0.06550
     0.16697
    -0.01060
     0.19234
     0.06550
     0.09087
     0.36991
    -0.08670
     0.49675
     0.62358
     0.67432
     0.34454
     0.06550
     0.16697
     0.29381
     0.49675
     0.49675
     0.39528
     0.34454
     0.26844
     0.21771
     0.04014
    -0.28964
    -0.21354
    -0.16280
    -0.13743
    -0.39111
    -0.46721
    -0.54331
    -0.46721
    -0.39111
    -0.44184
    -0.46721
    -0.41647
    -0.59404
    -0.44184
    -0.31501
    -0.49258
    -0.54331
    -0.69551
    -0.39111
    -0.36574
    -0.49258
    -0.41647
    -0.44184
    -0.46721
    -0.31501
    -0.36574
    -0.34037
    -0.46721
    -0.46721
    -0.26427
    -0.18817
    -0.23890
    -0.28964
    -0.39111
    -0.11207
    -0.13743
    -0.16280
    -0.08670
    -0.08670
    -0.13743
    -0.06133
    -0.08670
     0.01477
    -0.01060
     0.01477
     0.09087
     0.16697
     0.14161
     0.29381
    -0.01060
    -0.13743
     0.01477
     0.04014
    -0.08670
    -0.13743
    -0.31501
    -0.23890
    -0.06133
    -0.16280
    -0.26427
    -0.56868
    -0.54331
    -0.21354
    -0.16280
    -0.23890
    -0.08670
     0.04014
     0.54748
     0.87726
     1.15630
     1.05483
     0.59822
     2.52613
     5.26579
     0.64895
     0.59822
     0.90262
     1.56217
     1.79048
     2.22172
     1.96805
     1.76511
     1.25776
     1.00409
     0.64895
     0.29381
     0.04014
     0.01477
    -0.08670
    -0.13743
    -0.08670
    -0.03597
    -0.01060
     0.06550
    -0.08670
    -0.16280
    -0.08670
    -0.18817
    -0.41647
    -0.28964
    -0.26427
    -0.23890
    -0.41647
    -0.61941
    -0.64478
    -0.64478
    -0.16280
    -0.18817
    -0.11207
    -0.21354
    -0.23890
    -0.01060
     0.01477
     0.06550
    -0.03597
     0.26844
     0.39528
     0.42065
     0.52211
     0.34454
     0.34454
     0.36991
     0.26844
     0.31918
     0.39528
     0.36991
     0.26844
     0.16697
     0.24307
     0.29381
     0.09087
     0.01477
     0.21771
     0.26844
     0.11624
     0.16697
     0.26844
     0.14161
    -0.08670
     0.04014
     0.09087
     0.01477
    -0.06133
    -0.13743
    -0.06133
    -0.13743
     0.04014
    -0.26427
    -0.13743
    -0.16280
    -0.28964
    -0.21354
    -0.13743
    -0.31501
    -0.41647
    -0.31501
    -0.36574
    -0.26427
    -0.13743
    -0.31501
    -0.41647
    -0.18817
    -0.31501
    -0.49258
    -0.13743
    -0.23890
    -0.26427
    -0.31501
    -0.18817
    -0.16280
    -0.31501
    -0.11207
    -0.18817
     0.04014
    -0.08670
    -0.11207
    -0.16280
    -0.01060
    -0.08670
    -0.01060
     0.01477
     0.14161
     0.21771
     0.31918
     0.34454
     0.34454
     0.21771
     0.29381
     0.31918
     0.44601
     0.42065
     0.39528
     0.36991
     0.36991
     0.36991
     0.47138
     0.21771
     0.39528
     0.36991
     0.29381
     0.26844
     0.26844
     0.06550
    -0.03597
    -0.01060
     0.06550
     0.06550
    -0.08670
    -0.03597
    -0.16280
    -0.21354
    -0.18817
    -0.36574
    -0.21354
    -0.21354
    -0.31501
    -0.08670
    -0.06133
    -0.06133
    -0.16280
    -0.26427
    -0.03597
     0.06550
     0.06550
     0.16697
    -0.01060
     0.09087
     0.11624
     0.01477
     0.21771
     0.34454
     0.11624
     0.16697
     0.16697
     0.16697
     0.06550
    -0.11207
    -0.08670
    -0.01060
     0.09087
     0.04014
    -0.03597
    -0.18817
    -0.11207
    -0.18817
    -0.08670
    -0.13743
    -0.23890
    -0.26427
    -0.01060
     0.14161
    -0.08670
    -0.26427
    -0.87308
    -1.17749
    -0.99992
    -1.43116
    -0.51794
    -0.97455
    -1.50727
    -1.71020
     1.84121
     2.60223
     1.00409
     0.49675
     0.77579
     1.33387
     0.90262
     0.62358
     0.72505
     0.97872
     1.79048
     0.87726
     0.36991
     0.09087
     0.21771
     0.62358
     1.51144
     1.25776
     0.09087
    -0.99992
    -0.72088
     0.31918
     0.85189
     1.13093
     1.43534
     1.63827
     1.99341
     2.17099
     2.22172
     1.94268
     1.63827
     1.43534
     1.05483
     1.00409
     0.95336
     0.52211
     0.21771
     0.29381
     0.39528
     0.11624
    -0.06133
    -0.06133
    -0.01060
     0.16697
     0.09087
    -0.11207
    -0.21354
    -0.16280
    -0.23890
    -0.28964
    -0.01060
    -0.18817
    -0.31501
    -0.34037
    -0.08670
    -0.31501
    -0.39111
    -0.56868
    -0.39111
    -0.31501
    -0.31501
    -0.26427
    -0.28964
    -0.41647
    -0.51794
    -0.41647
    -0.18817
    -0.23890
    -0.34037
    -0.51794
    -0.26427
    -0.23890
    -0.13743
    -0.31501
    -0.28964
    -0.26427
    -0.03597
    -0.01060
    -0.23890
    -0.34037
    -0.49258
    -0.94919
     0.06550
    -0.01060
    -0.16280
    -0.31501
    -0.39111
    -0.26427
    -0.31501
    -0.44184
    -0.39111
    -0.31501
    -0.21354
    -0.13743
    -0.08670
    -0.26427
    -0.28964
    -0.23890
    -0.06133
     0.16697
     0.01477
    -0.01060
    -0.08670
    -0.08670
    -0.06133
     0.01477
    -0.26427
    -0.08670
     0.09087
     0.09087
    -0.06133
    -0.03597
    -0.13743
    -0.21354
    -0.08670
     0.04014
    -0.08670
    -0.16280
    -0.18817
    -0.06133
    -0.06133
    -0.03597
    -0.18817
    -0.11207
    -0.18817
    -0.01060
    -0.01060
    -0.16280
    -0.18817
    -0.26427
    -0.31501
     0.01477
    -0.01060
    -0.13743
    -0.23890
    -0.08670
    -0.08670
     0.06550
    -0.08670
    -0.16280
    -0.03597
     0.04014
     0.21771
     0.21771
     0.16697
     0.09087
     0.01477
     0.29381
     0.47138
     0.19234
     0.21771
     0.09087
     0.21771
     0.26844
     0.14161
     0.24307
     0.04014
     0.16697
     0.19234
     0.26844
     0.24307
     0.16697
    -0.01060
     0.09087
     0.34454
     0.39528
     0.24307
     0.19234
     0.21771
     0.34454
    -0.01060
     0.01477
     0.11624
     0.11624
    -0.28964
    -0.79698
    -0.59404
     0.01477
     0.14161
    -0.08670
    -0.08670
    -0.26427
    -0.72088
    -0.94919
    -0.82235
    -0.49258
    -0.31501
     0.16697
     0.09087
     0.09087
     0.39528
     0.75042
     0.92799
     0.67432
     0.31918
     0.59822
     0.87726
     1.08019
     0.92799
     0.80115
     0.85189
     1.05483
     1.08019
     0.82652
     0.57285
     0.34454
     0.24307
    -0.06133
    -0.13743
    -0.23890
    -0.36574
    -0.61941
    -0.41647
    -0.23890
    -0.06133
     0.21771
     0.34454
     0.44601
     0.47138
     0.31918
    -0.06133
    -0.36574
    -0.51794
    -0.51794
    -0.59404
    -0.87308
    -1.15212
    -1.50727
    -2.01461
    -1.88777
    -0.94919
     0.34454
     0.31918
    -0.64478
    -1.02529
    -1.27896
    -1.10139
    -0.46721
     0.21771
     0.77579
     1.51144
     1.56217
     1.61291
     1.46070
     1.18166
     1.48607
     1.68901
     1.68901
     1.58754
     1.81584
     1.58754
     1.53680
     1.86658
     1.68901
     1.63827
     1.66364
     2.04415
     2.27245
     1.68901
     1.58754
     1.15630
     1.02946
     0.97872
     0.72505
     0.36991
     0.09087
    -0.13743
    -0.18817
    -0.23890
    -0.49258
    -0.41647
    -0.56868
    -0.44184
    -0.44184
    -0.36574
    -0.41647
    -0.67015
    -0.61941
    -0.26427
    -0.28964
    -0.44184
    -0.44184
    -0.46721
    -0.36574
    -0.39111
    -0.28964
    -0.34037
    -0.26427
    -0.39111
    -0.36574
    -0.31501
    -0.28964
    -0.44184
    -0.54331
    -0.34037
    -0.18817
    -0.21354
    -0.36574
    -0.31501
    -0.31501
    -0.41647
    -0.28964
    -0.23890
    -0.31501
    -0.34037
    -0.34037
    -0.28964
    -0.16280
    -0.26427
    -0.41647
    -0.31501
    -0.13743
    -0.28964
    -0.31501
    -0.34037
    -0.49258
    -0.34037
    -0.34037
    -0.31501
    -0.31501
    -0.31501
    -0.36574
    -0.31501
    -0.36574
    -0.39111
    -0.56868
    -0.46721
    -0.34037
    -0.28964
    -0.28964
    -0.36574
    -0.46721
    -0.44184
    -0.41647
    -0.39111
    -0.18817
    -0.41647
    -0.36574
    -0.49258
    -0.36574
    -0.34037
    -0.59404
    -0.46721
    -0.28964
    -0.31501
    -0.34037
    -0.34037
    -0.28964
    -0.18817
    -0.26427
     0.06550
     0.14161
    -0.01060
    -0.18817
    -0.46721
     0.36991
     2.12025
     1.56217
     0.69968
     0.57285
     0.49675
     0.39528
     0.92799
     1.56217
     1.56217
     0.97872
     0.87726
     0.75042
     0.80115
     0.57285
     0.49675
     0.31918
    -0.06133
     0.11624
    -0.31501
    -0.16280
    -0.13743
    -0.46721
    -0.46721
    -0.44184
    -0.54331
    -0.61941
    -0.72088
    -0.51794
    -0.41647
    -0.56868
    -0.59404
    -0.51794
    -0.39111
    -0.39111
    -0.61941
    -0.44184
    -0.36574
    -0.44184
    -0.34037
    -0.36574
    -0.39111
    -0.39111
    -0.54331
    -0.49258
    -0.34037
    -0.34037
    -0.39111
    -0.49258
    -0.39111
    -0.41647
    -0.39111
    -0.31501
    -0.08670
    -0.28964
    -0.03597
     0.06550
     0.11624
    -0.01060
    -0.16280
     0.09087
     0.06550
     0.29381
     0.16697
     0.16697
     0.19234
     0.39528
     0.26844
     0.21771
     0.26844
     0.31918
     0.19234
     0.24307
     0.31918
     0.31918
     0.21771
     0.06550
     0.04014
     0.31918
     0.26844
     0.24307
     0.01477
     0.01477
     0.04014
    -0.01060
    -0.01060
     0.06550
    -0.01060
     0.04014
     0.01477
     0.06550
    -0.08670
    -0.13743
     0.01477
     0.14161
     0.14161
     0.09087
    -0.11207
    -0.08670
    -0.11207
    -0.16280
    -0.01060
     0.14161
    -0.11207
    -0.08670
    -0.03597
    -0.03597
     0.06550
    -0.06133
     0.01477
     0.01477
     0.21771
     0.11624
     0.16697
     0.26844
     0.39528
     0.47138
     0.34454
     0.26844
     0.21771
     0.21771
     0.19234
     0.16697
     0.06550
    -0.13743
    -0.28964
    -0.34037
    -0.36574
    -0.49258
    -0.49258
    -0.74625
    -0.84772
    -1.02529
    -1.02529
    -0.82235
    -0.87308
    -0.99992
    -0.99992
    -0.94919
    -0.97455
    -0.87308
    -0.87308
    -0.69551
    -0.54331
    -0.18817
     0.06550
    -0.31501
    -0.41647
    -0.13743
    -0.16280
     0.11624
     0.26844
     0.39528
     0.26844
     0.34454
     0.24307
     0.36991
     0.44601
     0.11624
     0.09087
     0.29381
     0.16697
    -0.13743
    -0.46721
    -0.31501
    -0.46721
    -0.36574
    -0.36574
    -0.61941
    -0.79698
    -0.72088
    -0.79698
    -0.84772
    -0.92382
    -0.99992
    -0.89845
    -0.82235
    -0.74625
    -0.61941
    -0.82235
    -0.72088
    -0.56868
    -0.36574
    -0.13743
    -0.34037
    -0.28964
    -0.34037
    -0.26427
    -0.08670
    -0.34037
    -0.54331
    -0.36574
    -0.34037
    -0.23890
    -0.13743
    -0.31501
    -0.46721
    -0.59404
    -0.51794
    -0.13743
    -0.21354
    -0.49258
    -0.21354
    -0.23890
    -0.26427
    -0.18817
    -0.23890
    -0.16280
    -0.13743
     0.04014
    -0.03597
     0.11624
    -0.01060
    -0.18817
    -0.18817
    -0.08670
     0.09087
    -0.26427
    -0.26427
    -0.31501
    -0.16280
    -0.08670
    -0.13743
    -0.13743
    -0.31501
    -0.08670
    -0.13743
    -0.11207
    -0.21354
    -0.41647
    -0.34037
    -0.06133
     0.11624
     0.09087
    -0.13743
    -0.06133
    -0.03597
    -0.06133
    -0.06133
    -0.08670
    -0.01060
     0.09087
    -0.01060
     0.16697
     0.11624
     0.16697
     0.06550
     0.06550
     0.29381
     0.42065
     0.21771
     0.26844
     0.39528
     0.16697
     0.16697
    -0.13743
    -0.18817
    -0.13743
    -0.01060
    -0.13743
    -0.21354
    -0.44184
    -0.64478
    -0.99992
    -0.94919
    -0.92382
    -1.35506
    -1.71020
    -1.98924
    -2.26828
    -2.14145
    -0.67015
     1.23240
     1.48607
     0.95336
     0.11624
    -0.13743
     0.16697
     0.67432
     1.20703
     1.76511
     2.39929
     2.29782
     2.24709
     2.01878
     1.84121
     1.38460
     1.08019
     0.52211
     0.42065
     0.06550
    -0.03597
    -0.18817
    -0.56868
    -1.60873
    -2.06535
    -0.77162
     0.90262
     0.87726
     2.45003
     3.71839
     1.23240
    -0.92382
    -0.54331
     0.77579
     1.58754
     1.99341
     2.27245
     2.24709
     2.77980
     3.21104
     1.56217
     0.54748
     1.08019
     0.80115
    -0.34037
    -0.61941
    -0.28964
    -0.18817
     0.29381
     0.24307
     0.47138
     0.09087
    -0.06133
    -0.16280
    -0.13743
    -0.28964
    -0.23890
    -0.34037
     0.14161
     0.24307
     0.21771
     0.11624
     0.16697
    -0.08670
     0.06550
     0.09087
    -0.18817
    -0.18817
    -0.28964
    -0.21354
    -0.16280
    -0.21354
    -0.49258
    -0.59404
    -0.51794
    -0.31501
    -0.21354
    -0.51794
    -0.49258
    -0.36574
    -0.46721
    -0.49258
    -0.44184
    -0.49258
    -0.51794
    -0.41647
    -0.44184
    -0.39111
    -0.51794
    -0.54331
    -0.67015
    -0.36574
    -0.31501
    -0.51794
    -0.39111
    -0.46721
    -0.51794
    -0.49258
    -0.46721
    -0.49258
    -0.36574
    -0.49258
    -0.41647
    -0.36574
    -0.34037
    -0.28964
    -0.56868
    -0.41647
    -0.23890
    -0.39111
    -0.39111
    -0.41647
    -0.49258
    -0.39111
    -0.31501
    -0.39111
    -0.36574
    -0.39111
    -0.44184
    -0.28964
    -0.23890
    -0.39111
    -0.59404
    -0.51794
    -0.23890
    -0.28964
    -0.44184
    -0.34037
    -0.44184
    -0.01060
    -0.21354
    -0.31501
    -0.39111
    -0.39111
    -0.44184
    -0.28964
    -0.23890
    -0.16280
    -0.39111
    -0.41647
    -0.23890
    -0.26427
    -0.39111
    -0.41647
    -0.39111
    -0.51794
    -0.56868
    -0.41647
    -0.41647
    -0.46721
    -0.49258
    -0.39111
    -0.31501
    -0.36574
    -0.28964
    -0.64478
    -0.23890
    -0.26427
    -0.21354
    -0.23890
    -0.23890
    -0.21354
    -0.34037
    -0.23890
    -0.18817
    -0.13743
    -0.23890
    -0.23890
    -0.23890
    -0.18817
    -0.23890
    -0.39111
    -0.28964
    -0.13743
    -0.26427
    -0.18817
    -0.16280
    -0.31501
    -0.23890
    -0.31501
    -0.11207
    -0.21354
    -0.16280
    -0.11207
    -0.06133
    -0.03597
    -0.08670
    -0.08670
    -0.11207
     0.01477
    -0.06133
    -0.01060
    -0.03597
    -0.18817
    -0.08670
    -0.08670
    -0.08670
    -0.03597
    -0.13743
    -0.06133
    -0.18817
    -0.26427
    -0.34037
    -0.36574
    -0.49258
    -0.26427
    -0.16280
    -0.26427
    -0.23890
    -0.26427
    -0.31501
    -0.36574
    -0.26427
     0.09087
     0.69968
     0.01477
     0.04014
     0.72505
     0.59822
     0.42065
     0.42065
     0.69968
     1.02946
     0.92799
     0.92799
     0.67432
     0.39528
     0.26844
     0.11624
     0.26844
     0.49675
     0.67432
     0.59822
     0.36991
     0.06550
     0.06550
    -0.28964
    -0.18817
    -0.11207
     0.14161
     0.24307
     0.21771
     0.14161
     0.06550
    -0.06133
     0.01477
     0.01477
     0.11624
    -0.16280
    -0.18817
    -0.21354
    -0.08670
    -0.26427
    -0.23890
    -0.21354
    -0.16280
    -0.31501
    -0.11207
    -0.18817
    -0.28964
    -0.41647
    -0.23890
    -0.13743
    -0.03597
    -0.18817
    -0.16280
    -0.03597
    -0.06133
    -0.16280
    -0.13743
    -0.01060
    -0.08670
     0.01477
     0.09087
    -0.01060
     0.04014
    -0.11207
    -0.11207
    -0.06133
     0.04014
     0.09087
    -0.16280
    -0.11207
    -0.13743
    -0.01060
    -0.23890
    -0.06133
    -0.01060
    -0.08670
    -0.16280
     0.01477
    -0.06133
    -0.01060
    -0.13743
     0.04014
     0.14161
     0.01477
     0.14161
    -0.03597
    -0.03597
     0.16697
     0.11624
     0.04014
     0.19234
     0.14161
     0.09087
     0.14161
     0.19234
     0.14161
    -0.01060
     0.01477
     0.19234
     0.21771
     0.21771
    -0.03597
     0.19234
     0.04014
     0.01477
     0.01477
     0.16697
     0.01477
    -0.06133
     0.11624
     0.04014
     0.11624
    -0.18817
    -0.06133
     0.01477
    -0.03597
     0.09087
    -0.11207
    -0.16280
    -0.13743
    -0.18817
    -0.08670
    -0.08670
    -0.11207
    -0.26427
    -0.23890
    -0.08670
    -0.11207
    -0.28964
    -0.13743
    -0.21354
    -0.16280
    -0.11207
    -0.16280
    -0.31501
    -0.16280
    -0.13743
    -0.28964
    -0.11207
    -0.08670
    -0.34037
    -0.34037
    -0.31501
    -0.13743
    -0.13743
    -0.16280
    -0.21354
     0.09087
     0.14161
    -0.01060
    -0.03597
     0.06550
     0.01477
     0.01477
     0.34454
    -0.03597
    -0.18817
    -0.13743
    -0.06133
     0.04014
    -0.23890
    -0.03597
    -0.41647
    -0.46721
    -0.59404
    -0.51794
    -0.49258
    -0.51794
    -0.18817
     0.16697
     0.72505
     0.87726
     0.52211
     0.21771
     0.36991
     0.52211
     0.90262
     0.87726
     0.82652
     0.92799
     1.00409
     1.10556
     0.90262
     0.44601
     0.36991
     0.06550
     0.21771
     0.44601
     0.57285
     0.34454
     0.52211
     0.59822
     0.49675
     0.52211
     0.52211
     0.77579
     1.08019
     1.23240
     1.15630
     1.08019
     1.71437
     1.76511
     0.80115
     0.69968
     0.64895
     0.47138
     0.57285
     0.47138
     0.39528
     0.11624
    -0.21354
    -0.54331
    -0.64478
    -0.79698
    -0.79698
    -1.12676
    -1.15212
    -1.58337
    -1.81167
    -1.91314
    -2.14145
    -2.57269
    -3.18150
    -3.61275
    -3.48591
    -2.75026
    -1.35506
     0.62358
     0.52211
    -0.51794
    -0.82235
    -0.16280
     0.29381
     0.77579
     1.15630
     2.04415
     2.42466
     2.60223
     2.90664
     3.16031
     3.81986
     4.02279
     3.05884
     2.19635
     1.63827
     1.53680
     1.25776
     1.43534
     1.38460
     1.15630
     0.90262
     0.57285
     0.80115
     0.64895
     0.21771
    -0.21354
    -0.28964
    -0.41647
    -0.74625
    -0.84772
    -1.07602
    -0.94919
    -1.15212
    -1.02529
    -1.25359
    -1.20286
    -1.60873
    -1.81167
    -1.76094
    -1.43116
    -1.63410
    -1.55800
    -1.50727
    -1.71020
    -1.73557
    -1.81167
    -2.09071
    -1.81167
    -1.32970
    -0.89845
    -0.84772
    -0.87308
    -1.02529
    -1.07602
    -0.67015
    -0.31501
    -0.34037
    -0.21354
    -0.34037
    -0.13743
    -0.23890
    -0.03597
    -0.03597
     0.11624
     0.01477
     0.01477
     0.11624
    -0.26427
    -0.23890
    -0.26427
    -0.36574
    -0.06133
    -0.01060
    -0.18817
    -0.31501
    -0.46721
    -0.44184
    -0.51794
    -0.44184
    -0.18817
    -0.01060
    -0.08670
    -0.03597
    -0.03597
     0.01477
     0.09087
    -0.03597
     0.26844
     0.57285
     0.57285
     0.49675
     0.54748
     0.72505
     0.75042
     0.85189
     0.62358
     0.62358
     0.39528
     0.36991
     0.49675
     0.42065
     0.26844
     0.06550
     0.21771
     0.26844
     0.26844
     0.29381
     0.11624
     0.09087
     0.19234
     0.21771
     0.36991
     0.82652
     0.21771
     0.09087
     0.29381
     0.42065
     0.34454
     0.11624
     0.16697
     0.31918
     0.36991
     0.34454
     0.24307
     0.26844
     0.19234
     0.01477
     0.04014
     0.16697
     0.14161
     0.11624
     0.21771
     0.34454
     0.31918
     0.34454
     0.09087
     0.44601
     0.44601
     0.39528
     0.31918
     0.36991
     0.36991
     0.54748
     0.49675
     0.39528
     0.44601
     0.47138
     0.49675
     0.54748
     0.49675
     0.49675
     0.31918
     0.34454
     0.49675
     0.26844
     0.21771
     0.21771
     0.14161
     0.14161
     0.06550
     0.14161
    -0.01060
    -0.11207
    -0.18817
    -0.06133
    -0.13743
    -0.21354
    -0.39111
    -0.51794
    -0.31501
    -0.39111
    -0.36574
    -0.59404
    -0.69551
    -0.79698
    -0.77162
    -0.64478
    -0.69551
    -1.12676
    -1.17749
    -1.15212
    -1.50727
    -1.81167
    -2.01461
    -1.63410
    -0.92382
    -0.92382
    -0.84772
    -1.25359
    -1.15212
    -0.61941
    -0.51794
    -0.41647
    -0.39111
    -0.49258
    -0.54331
    -0.46721
    -0.44184
    -0.06133
     0.67432
     1.13093
     0.87726
    -0.08670
    -0.64478
    -0.13743
    -0.03597
    -0.34037
    -0.84772
    -0.67015
    -0.44184
    -1.20286
    -1.43116
    -2.06535
    -2.42049
    -2.72489
    -2.14145
    -0.01060
     3.56618
     6.38195
     6.94003
     4.12426
     1.99341
     1.66364
     1.58754
     2.67833
     4.09890
     5.59556
     6.02681
     5.62093
     4.55551
     3.16031
     1.61291
     0.21771
    -0.82235
    -1.30433
    -1.81167
    -2.11608
    -2.11608
    -1.98924
    -1.76094
    -1.60873
    -1.25359
    -1.12676
    -0.92382
    -0.87308
    -0.79698
    -0.59404
    -0.54331
    -0.59404
    -0.64478
    -0.36574
    -0.36574
    -0.46721
    -0.36574
    -0.49258
    -0.46721
    -0.46721
    -0.39111
    -0.36574
    -0.23890
    -0.44184
    -0.39111
    -0.28964
    -0.26427
    -0.23890
    -0.41647
    -0.34037
    -0.28964
    -0.23890
    -0.28964
    -0.18817
    -0.34037
    -0.34037
    -0.36574
    -0.13743
    -0.11207
    -0.08670
    -0.26427
    -0.18817
    -0.16280
    -0.13743
    -0.34037
    -0.18817
    -0.34037
    -0.39111
    -0.41647
    -0.34037
    -0.21354
    -0.31501
    -0.31501
    -0.34037
    -0.28964
    -0.28964
    -0.56868
    -0.67015
    -0.72088
    -0.26427
     0.21771
     0.14161
     0.26844
     0.14161
    -0.03597
     0.21771
     0.42065
     0.36991
     0.44601
     0.62358
     0.59822
     0.54748
     0.24307
     0.04014
     0.06550
    -0.03597
     0.06550
     0.21771
     0.26844
    -0.06133
    -0.23890
    -0.46721
    -0.36574
    -0.41647
    -0.31501
    -0.16280
    -0.18817
     0.06550
    -0.03597
     0.01477
    -0.08670
    -0.01060
    -0.13743
    -0.03597
     0.26844
     0.36991
     0.31918
     0.14161
     0.26844
     0.19234
     0.21771
     0.24307
     0.24307
     0.49675
     0.49675
     0.47138
     0.54748
     0.52211
     0.59822
     0.52211
     0.59822
     0.59822
     0.36991
     0.24307
     0.16697
     0.09087
    -0.11207
    -0.59404
    -0.74625
    -0.56868
    -0.51794
    -0.34037
    -0.54331
    -0.72088
    -0.89845
    -0.74625
    -0.82235
    -0.56868
    -0.54331
    -0.41647
    -0.08670
     0.16697
     0.16697
     0.16697
     0.21771
     0.39528
     0.77579
     0.72505
     0.67432
     0.47138
     0.54748
     0.72505
     0.67432
     0.85189
     0.57285
     0.62358
     0.57285
     0.49675
     0.62358
     0.36991
     0.21771
     0.26844
     0.42065
     0.52211
     0.44601
     0.47138
     0.67432
     0.69968
     0.49675
     0.59822
     0.62358
     0.47138
     0.52211
     0.62358
     0.82652
     0.80115
     1.05483
     0.87726
     0.62358
     1.02946
     1.23240
     1.40997
     0.85189
     0.26844
    -0.23890
    -0.21354
     0.14161
     0.24307
     0.34454
     0.47138
     0.34454
     0.26844
     0.34454
     0.21771
    -0.01060
     0.31918
     0.36991
    -0.03597
    -0.08670
     0.69968
     0.87726
     0.44601
     0.87726
     0.49675
    -0.41647
    -0.13743
    -0.16280
    -0.84772
    -1.48190
    -1.35506
    -0.28964
    -0.11207
    -0.36574
    -0.56868
    -0.94919
    -1.63410
    -1.40580
    -0.84772
    -0.46721
    -0.26427
    -0.16280
     0.04014
    -0.18817
    -0.28964
     0.01477
     0.24307
     0.21771
     0.11624
     0.29381
     0.34454
     0.24307
     0.09087
     0.14161
     0.16697
     0.42065
     0.75042
     0.31918
     0.26844
     0.31918
     0.31918
     0.39528
     0.21771
     0.01477
    -0.08670
    -0.08670
     0.09087
     0.11624
     0.01477
    -0.26427
    -0.34037
    -0.28964
    -0.03597
    -0.18817
    -0.23890
    -0.34037
    -0.31501
    -0.21354
    -0.26427
    -0.44184
    -0.31501
    -0.36574
    -0.31501
    -0.31501
    -0.46721
    -0.61941
    -0.51794
    -0.59404
    -0.26427
    -0.34037
    -0.36574
    -0.54331
    -0.51794
    -0.36574
    -0.28964
    -0.41647
    -0.49258
    -0.26427
    -0.18817
    -0.28964
    -0.11207
    -0.26427
    -0.18817
    -0.34037
    -0.03597
     0.06550
    -0.13743
    -0.23890
    -0.31501
    -0.01060
    -0.06133
    -0.06133
    -0.11207
     0.06550
     0.01477
    -0.01060
    -0.01060
    -0.08670
    -0.08670
    -0.26427
    -0.01060
     0.19234
    -0.11207
    -0.13743
    -0.28964
    -0.03597
    -0.06133
    -0.08670
    -0.16280
    -0.34037
    -0.28964
    -0.39111
    -0.08670
    -0.28964
    -0.41647
    -0.49258
    -0.34037
    -0.26427
    -0.21354
    -0.31501
    -0.36574
    -0.44184
    -0.34037
    -0.26427
    -0.31501
    -0.49258
    -0.51794
    -0.36574
    -0.34037
    -0.18817
    -0.31501
    -0.56868
    -0.49258
    -0.49258
    -0.41647
    -0.36574
    -0.44184
    -0.61941
    -0.49258
    -0.36574
    -0.49258
    -0.54331
    -0.54331
    -0.56868
    -0.51794
    -0.61941
    -0.51794
    -0.72088
    -0.92382
    -0.92382
    -0.67015
    -0.77162
    -0.87308
    -0.92382
    -1.02529
    -1.07602
    -1.20286
    -1.30433
    -1.25359
    -1.22823
    -1.07602
    -1.10139
    -1.02529
    -1.15212
    -1.25359
    -1.20286
    -0.89845
    -1.07602
    -1.10139
    -1.25359
    -1.27896
    -1.35506
    -1.30433
    -1.40580
    -1.50727
    -1.48190
    -1.40580
    -1.78631
    -1.76094
    -1.93851
    -2.19218
    -2.54732
    -2.14145
    -2.09071
    -2.44585
    -2.49659
    -2.36975
    -2.36975
    -2.44585
    -2.49659
    -2.47122
    -2.57269
    -2.64879
    -2.69953
    -2.52196
    -2.54732
    -2.69953
    -2.77563
    -2.42049
    -2.24292
    -2.47122
    -2.49659
    -2.39512
    -2.36975
    -2.44585
    -2.29365
    -2.21755
    -2.01461
    -2.29365
    -2.31902
    -2.11608
    -1.88777
    -1.96388
    -2.26828
    -2.26828
    -2.14145
    -2.36975
    -2.42049
    -2.39512
    -2.31902
    -2.39512
    -2.44585
    -2.36975
    -2.31902
    -2.52196
    -2.54732
    -2.57269
    -2.52196
    -2.24292
    -2.54732
    -2.36975
    -2.06535
    -2.24292
    -2.21755
    -2.14145
    -2.26828
    -2.44585
    -2.24292
    -2.19218
    -2.26828
    -2.31902
    -2.29365
    -2.36975
    -2.52196
    -2.67416
    -2.67416
    -2.62342
    -2.82636
    -3.02930
    -3.08004
    -3.05467
    -2.90246
    -2.92783
    -3.13077
    -3.08004
    -3.38444
    -3.63811
    -3.35908
    -3.38444
    -3.28297
    -3.20687
    -3.08004
    -3.43518
    -4.09473
    -3.81569
    -2.85173
    -3.05467
    -3.15614
    -3.25761
    -3.18150
    -2.95320
    -3.02930
    -2.77563
    -2.72489
    -2.57269
    -2.64879
    -2.57269
    -2.29365
    -2.67416
    -2.64879
    -2.42049
    -2.29365
    -2.49659
    -2.64879
    -2.57269
    -2.67416
    -2.69953
    -2.59806
    -2.47122
    -2.57269
    -2.67416
    -2.67416
    -2.47122
    -2.11608
    -2.31902
    -2.36975
    -2.16681
    -2.06535
    -2.11608
    -2.09071
    -2.03998
    -2.01461
    -2.14145
    -2.19218
    -1.93851
    -1.98924
    -2.14145
    -2.19218
    -2.14145
    -2.29365
    -2.39512
    -2.44585
    -2.34438
    -2.42049
    -2.64879
    -2.57269
    -2.47122
    -2.54732
    -2.82636
    -2.87710
    -2.67416
    -2.62342
    -2.62342
    -2.69953
    -2.69953
    -2.72489
    -2.69953
    -2.62342
    -2.59806
    -2.52196
    -2.59806
    -2.54732
    -2.44585
    -2.54732
    -2.52196
    -2.57269
    -2.59806
    -2.57269
    -2.49659
    -2.52196
    -2.52196
    -2.62342
    -2.54732
    -2.67416
    -2.52196
    -2.64879
    -2.64879
    -2.54732
    -2.42049
    -2.52196
    -2.44585
    -2.31902
    -2.31902
    -2.16681
    -1.96388
    -2.01461
    -2.21755
    -2.29365
    -2.03998
    -2.01461
    -2.01461
    -1.65947
    -1.53263
    -1.45653
    -1.35506
    -1.20286
    -1.17749
    -0.74625
    -0.56868
    -1.15212
    -1.22823
    -1.05066
    -0.97455
    -0.84772
    -0.69551
    -0.84772
    -1.15212
    -0.99992
    -1.17749
    -1.43116
    -1.48190
    -1.71020
    -1.73557
    -1.81167
    -1.91314
    -1.50727
    -1.48190
    -1.22823
    -1.48190
    -1.65947
    -1.78631
    -1.55800
    -1.60873
    -1.17749
    -1.02529
    -1.27896
    -1.22823
    -1.02529
    -1.02529
    -1.22823
    -1.38043
    -1.30433
    -0.94919
    -1.05066
    -1.15212
    -1.40580
    -1.27896
    -1.60873
    -1.58337
    -1.12676
    -0.82235
    -0.56868
    -0.54331
    -0.77162
    -0.82235
    -0.67015
    -0.92382
    -0.67015
    -0.59404
    -0.26427
    -0.11207
     0.14161
     0.26844
     0.34454
     0.34454
     0.54748
     0.72505
     0.64895
     0.42065
     0.31918
     0.09087
     0.16697
     0.21771
     0.16697
     0.39528
     0.36991
     0.26844
     0.14161
    -0.13743
    -0.39111
    -0.36574
    -0.51794
    -0.51794
    -0.54331
    -0.59404
    -0.44184
    -0.49258
    -0.49258
    -0.46721
    -0.56868
    -0.59404
    -0.46721
    -0.26427
    -0.34037
    -0.54331
    -0.49258
    -0.31501
    -0.39111
    -0.36574
    -0.31501
    -0.54331
    -0.64478
    -0.36574
    -0.31501
    -0.26427
    -0.61941
    -0.56868
    -0.36574
    -0.13743
    -0.23890
    -0.41647
    -0.44184
    -0.44184
    -0.41647
    -0.41647
    -0.13743
    -0.28964
    -0.54331
    -0.64478
    -0.51794
    -0.67015
    -0.82235
    -1.12676
    -1.15212
    -1.15212
    -0.82235
    -0.34037
     0.47138
     1.48607
     2.17099
     0.87726
     0.31918
    -0.54331
     0.06550
     0.49675
     0.75042
     2.37392
     1.35923
     0.64895
     0.85189
     1.20703
     0.24307
    -0.41647
    -0.01060
     0.47138
     0.36991
     0.26844
     0.19234
    -0.06133
     0.01477
     0.24307
     0.59822
     0.87726
     0.97872
     1.35923
     1.30850
     0.95336
     0.90262
     0.64895
     0.92799
     0.82652
     1.05483
     1.05483
     1.05483
     0.62358
     0.52211
     0.39528
     0.34454
    -0.61941
    -1.02529
    -0.77162
    -0.59404
    -0.59404
    -0.64478
    -1.05066
    -1.40580
    -1.83704
    -1.91314
    -1.71020
    -1.68484
    -1.30433
    -1.48190
    -1.27896
    -1.10139
    -0.87308
    -0.36574
    -0.21354
    -0.41647
    -0.39111
    -0.08670
     0.26844
     0.24307
     0.16697
     0.24307
     0.26844
     0.26844
     0.59822
     0.57285
     0.36991
     0.14161
     0.44601
     0.80115
     0.87726
     0.97872
     1.00409
     0.92799
     1.13093
     1.46070
     1.46070
     1.28313
     1.30850
     1.18166
     1.51144
     1.63827
     1.56217
     1.20703
     1.05483
     0.97872
     0.90262
     0.62358
     0.59822
     0.34454
     0.16697
    -0.16280
    -0.08670
    -0.11207
    -0.39111
    -0.56868
    -0.61941
    -0.36574
    -0.36574
    -0.61941
    -0.51794
    -0.54331
    -0.56868
    -0.59404
    -0.49258
    -0.41647
    -0.36574
    -0.49258
    -0.41647
    -0.34037
    -0.39111
    -0.44184
    -0.41647
    -0.13743
    -0.23890
    -0.34037
    -0.36574
    -0.26427
    -0.39111
    -0.34037
    -0.61941
    -0.64478
    -0.67015
    -0.51794
     0.01477
     0.01477
     0.14161
     0.21771
     0.21771
     0.72505
     0.92799
     0.69968
     0.21771
     0.31918
     0.54748
     1.10556
     1.25776
     1.10556
     0.90262
     0.80115
     0.59822
     0.36991
     0.01477
     0.04014
    -0.39111
    -0.36574
    -0.36574
    -0.41647
    -0.67015
    -0.87308
    -0.67015
    -0.59404
    -0.56868
    -0.69551
    -0.72088
    -0.69551
    -0.67015
    -0.67015
    -0.59404
    -0.59404
    -0.61941
    -0.61941
    -0.03597
     0.04014
    -0.08670
    -0.13743
    -0.06133
    -0.18817
     0.01477
     0.31918
     0.54748
     0.47138
     0.39528
     0.36991
     0.39528
     0.09087
     0.09087
     0.42065
     0.90262
     0.62358
     0.42065
     0.39528
     0.19234
     0.34454
     0.52211
     0.44601
     0.21771
     0.64895
     0.92799
     1.28313
     1.66364
     1.56217
     0.62358
     0.42065
     0.90262
     0.92799
     0.80115
     1.00409
     1.08019
     0.77579
     0.44601
     0.34454
     0.11624
     0.01477
    -0.28964
    -0.13743
    -0.18817
    -0.28964
    -0.11207
    -0.21354
     0.11624
     0.21771
     0.31918
     0.36991
     0.44601
     0.34454
     0.64895
     0.87726
     0.95336
     1.13093
     1.02946
     1.18166
     1.46070
     1.51144
     1.35923
     1.15630
     1.15630
     1.18166
     1.18166
     1.18166
     1.13093
     1.08019
     0.97872
     0.90262
     0.80115
     0.82652
     0.64895
     0.39528
     0.24307
     0.31918
     0.14161
     0.04014
    -0.36574
    -0.34037
    -0.26427
    -0.31501
    -0.49258
    -0.84772
    -0.87308
    -0.94919
    -1.07602
    -1.17749
    -1.20286
    -1.25359
    -1.48190
    -1.38043
    -1.38043
    -1.32970
    -1.63410
    -1.60873
    -1.60873
    -1.65947
    -1.71020
    -1.63410
    -1.68484
    -1.71020
    -1.81167
    -1.73557
    -1.68484
    -1.65947
    -1.78631
    -1.96388
    -1.93851
    -1.88777
    -2.06535
    -2.09071
    -2.03998
    -2.14145
    -2.21755
    -2.26828
    -2.21755
    -2.16681
    -2.26828
    -2.26828
    -2.01461
    -1.78631
    -1.81167
    -1.93851
    -1.96388
    -1.93851
    -1.73557
    -1.71020
    -1.10139
    -0.67015
    -0.41647
    -0.08670
     0.21771
     0.24307
     0.47138
     0.72505
     0.90262
     0.87726
     1.28313
     1.73974
     1.76511
     1.91731
     1.76511
     1.63827
     1.48607
     1.43534
     1.30850
     1.20703
     0.85189
     0.59822
     0.44601
     0.24307
     0.24307
     0.21771
     0.09087
    -0.06133
    -0.23890
    -0.26427
    -0.01060
    -0.23890
    -0.31501
    -0.13743
    -0.11207
     0.06550
    -0.11207
    -0.18817
    -0.28964
    -0.23890
    -0.21354
    -0.23890
    -0.18817
    -0.31501
    -0.31501
    -0.13743
     0.26844
     0.21771
     0.09087
     0.09087
    -0.31501
    -0.59404
    -0.28964
    -0.18817
    -0.01060
    -0.03597
    -0.06133
    -0.01060
    -0.08670
    -0.39111
    -0.61941
    -0.74625
    -0.99992
    -1.05066
    -1.05066
    -0.89845
    -1.22823
    -1.58337
    -1.81167
    -1.58337
    -1.30433
    -1.40580
    -1.98924
    -2.19218
    -1.86241
    -1.45653
    -0.84772
    -0.87308
    -0.72088
    -0.87308
    -0.97455
    -0.69551
    -0.28964
    -0.08670
     0.06550
     0.36991
     0.29381
     0.24307
     0.42065
     0.54748
     0.39528
     0.14161
     0.06550
    -0.03597
    -0.06133
    -0.18817
    -0.56868
    -0.31501
     0.01477
    -0.11207
    -0.36574
    -0.21354
    -0.34037
    -0.67015
    -0.44184
    -0.16280
    -0.08670
     0.01477
    -0.18817
    -0.23890
    -0.28964
    -0.16280
    -0.23890
    -0.46721
    -0.49258
    -0.49258
    -0.49258
    -0.61941
    -0.77162
    -0.46721
    -0.21354
    -0.46721
    -0.49258
    -0.36574
    -0.39111
    -0.84772
    -0.84772
    -0.49258
    -0.28964
     0.42065
     0.75042
     0.49675
     0.62358
     0.87726
     0.85189
     0.82652
     0.75042
     0.47138
     0.39528
     0.39528
     0.92799
     1.18166
     1.38460
     1.08019
     0.06550
    -0.26427
    -0.46721
    -0.41647
    -0.92382
    -1.20286
    -0.89845
    -0.21354
     0.01477
    -0.18817
    -0.13743
     0.21771
    -0.03597
    -0.11207
     0.01477
     0.11624
     0.26844
     0.52211
     0.77579
     1.25776
     1.25776
     1.48607
     1.71437
     1.61291
     1.28313
     1.10556
     0.95336
     0.87726
     0.69968
     0.62358
     0.59822
     0.44601
     0.64895
     0.57285
     0.26844
     0.36991
     0.06550
    -0.21354
    -0.06133
    -0.08670
    -0.06133
    -0.13743
    -0.01060
    -0.06133
     0.19234
     0.21771
     0.47138
     0.57285
     0.54748
     0.67432
     0.82652
     0.97872
     1.10556
     0.95336
     1.00409
     1.13093
     1.05483
     1.00409
     0.80115
     0.77579
     0.92799
     0.95336
     0.97872
     0.90262
     0.62358
     0.57285
     0.59822
     0.64895
     0.64895
     0.39528
     0.31918
     0.47138
     0.54748
     0.54748
     0.52211
     0.52211
     0.67432
     0.92799
     1.13093
     1.05483
     0.97872
     0.87726
     0.92799
     1.05483
     1.23240
     1.13093
     0.92799
     0.64895
     0.67432
     0.82652
     0.69968
     0.62358
     0.72505
     1.02946
     1.40997
     1.61291
     1.56217
     1.38460
     0.97872
     0.69968
     1.28313
     1.53680
     1.15630
     0.97872
     0.87726
     0.80115
     0.14161
    -0.64478
    -0.99992
    -0.21354
     1.33387
     2.12025
     2.29782
     0.95336
    -0.74625
    -1.07602
     0.01477
     1.30850
     1.89195
     2.14562
     2.09488
     2.01878
     1.63827
     1.10556
     0.26844
    -0.18817
    -0.31501
     0.09087
     0.77579
     1.38460
     1.23240
     0.36991
    -0.03597
     0.44601
     0.67432
     0.54748
     1.00409
     1.73974
     1.79048
     1.86658
     1.76511
     1.68901
     1.63827
     1.56217
     1.51144
     1.25776
     0.82652
     0.49675
     0.42065
     0.16697
    -0.03597
    -0.06133
    -0.13743
    -0.06133
    -0.21354
    -1.12676
    -1.27896
    -0.51794
    -0.41647
    -0.51794
    -0.79698
    -1.65947
    -1.71020
    -0.79698
    -0.67015
    -0.89845
    -0.72088
    -0.28964
    -0.13743
     0.04014
     0.26844
     0.34454
     0.42065
     0.39528
     0.54748
     0.90262
     1.15630
     1.18166
     1.13093
     1.13093
     0.95336
     0.95336
     1.15630
     1.18166
     0.82652
     0.67432
     0.49675
     0.54748
     0.47138
     0.44601
     0.36991
     0.24307
     0.31918
     0.26844
     0.29381
     0.11624
    -0.39111
     0.09087
     0.77579
     1.28313
     1.25776
     0.57285
     0.01477
     0.06550
     0.44601
     0.72505
     1.05483
     1.08019
     0.95336
     0.87726
     1.10556
     1.13093
     0.90262
     1.10556
     1.28313
     1.30850
     1.13093
     1.10556
     1.43534
     1.35923
     1.56217
     1.53680
     1.58754
     1.63827
     1.56217
     1.63827
     1.58754
     1.61291
     1.53680
     1.63827
     1.76511
     1.89195
     1.66364
     1.38460
     1.28313
     1.33387
     1.23240
     1.25776
     1.15630
     0.90262
     0.90262
     0.95336
     0.92799
     0.67432
     0.49675
     0.14161
     0.26844
     0.16697
     0.24307
     0.09087
    -0.01060
    -0.08670
     0.06550
     0.16697
     0.21771
     0.16697
     0.16697
     0.24307
     0.26844
     0.34454
     0.57285
     0.57285
     0.49675
     0.80115
     1.13093
     1.20703
     1.30850
     1.08019
     1.10556
     1.10556
     1.28313
     1.35923
     1.25776
     1.28313
     1.30850
     1.30850
     1.25776
     1.15630
     0.85189
     0.87726
     0.92799
     0.77579
     0.80115
     0.59822
     0.42065
     0.34454
     0.29381
     0.31918
     0.24307
     0.24307
    -0.06133
     0.04014
     0.11624
     0.04014
    -0.13743
    -0.03597
     0.06550
    -0.01060
     0.14161
    -0.06133
     0.14161
    -0.01060
    -0.13743
    -0.06133
    -0.06133
    -0.01060
     0.57285
     1.00409
     1.05483
     0.75042
     0.49675
     0.69968
     1.23240
     1.43534
     1.43534
     1.40997
     1.66364
     1.81584
     1.86658
     1.73974
     1.76511
     1.58754
     1.66364
     1.63827
     1.51144
     1.38460
     0.90262
     0.85189
     0.67432
     0.62358
     0.26844
     0.19234
     0.06550
    -0.16280
    -0.21354
    -0.26427
    -0.34037
    -0.49258
    -0.51794
    -0.51794
    -0.18817
    -0.03597
     0.11624
    -0.13743
     0.04014
     0.06550
     0.01477
     0.44601
     0.57285
     0.34454
    -0.03597
     0.11624
    -0.23890
    -0.18817
    -0.34037
    -0.54331
    -0.56868
    -0.79698
    -0.84772
    -1.17749
    -0.87308
    -0.21354
     0.64895
     2.01878
     1.96805
     1.51144
     1.02946
     0.90262
     1.00409
     1.76511
     2.27245
     2.65296
     2.77980
     2.45003
     2.32319
     1.84121
     1.30850
     1.02946
     0.75042
     0.36991
     0.19234
     0.11624
    -0.13743
    -0.18817
    -0.11207
    -0.03597
    -0.08670
    -0.03597
    -0.13743
    -0.08670
    -0.03597
    -0.13743
    -0.18817
     0.06550
    -0.01060
     0.06550
    -0.01060
    -0.03597
     0.06550
     0.16697
     0.11624
     0.67432
     0.72505
     0.69968
     0.06550
    -0.74625
    -0.89845
    -0.46721
    -0.28964
     0.92799
     0.29381
    -0.13743
    -0.99992
    -2.26828
    -3.15614
    -2.57269
    -1.38043
    -0.82235
    -0.97455
    -1.20286
    -1.76094
    -1.63410
    -1.35506
    -1.10139
    -0.87308
    -0.67015
    -0.72088
    -0.26427
     0.36991
     0.69968
     0.77579
     0.72505
     0.90262
     0.77579
     0.97872
     1.00409
     1.05483
     0.82652
     0.72505
     0.92799
     0.95336
     1.10556
     1.00409
     0.92799
     0.80115
     0.87726
     0.90262
     0.69968
     0.64895
     0.44601
     0.72505
     0.75042
     0.90262
     0.62358
     0.62358
     0.54748
     0.54748
     0.62358
     0.80115
     0.80115
     0.69968
     0.80115
     1.00409
     1.05483
     1.20703
     1.25776
     1.28313
     1.43534
     1.51144
     1.66364
     1.63827
     1.79048
     1.71437
     1.73974
     2.01878
     2.19635
     2.14562
     2.06952
     2.14562
     2.06952
     1.81584
     1.73974
     1.66364
     1.68901
     1.73974
     1.58754
     1.25776
     1.30850
     1.18166
     0.82652
     0.64895
     0.64895
     0.49675
     0.42065
     0.39528
     0.34454
     0.21771
     0.19234
     0.16697
     0.09087
     0.21771
     0.39528
     0.26844
     0.29381
     0.31918
     0.39528
     0.36991
     0.62358
     0.31918
     0.19234
     0.36991
     0.39528
     0.31918
     0.04014
    -0.08670
    -0.26427
     0.11624
     0.77579
     1.58754
     2.01878
     1.48607
     1.46070
     1.33387
     1.08019
     0.97872
     1.13093
     1.84121
     2.42466
     1.94268
     1.02946
     0.11624
    -0.21354
    -0.01060
     0.31918
     0.42065
     0.11624
    -0.46721
    -0.89845
    -1.15212
    -1.05066
    -0.84772
    -0.79698
    -0.56868
    -0.28964
     0.04014
     0.77579
     0.75042
     0.52211
     0.47138
     0.16697
     0.44601
     0.52211
    -0.11207
    -0.03597
    -0.23890
    -0.06133
     0.87726
     1.51144
     0.62358
    -0.31501
    -0.49258
     0.29381
     0.34454
     0.04014
    -0.03597
     0.19234
     0.21771
     0.01477
    -0.36574
    -0.49258
    -0.41647
    -0.11207
     0.21771
    -0.28964
    -0.97455
    -1.35506
    -1.27896
    -0.82235
    -0.01060
     0.19234
     0.26844
    -0.16280
    -0.26427
    -0.28964
    -0.13743
    -0.03597
     0.04014
     0.21771
     0.52211
     0.47138
     0.26844
     0.14161
     0.14161
     0.09087
     0.09087
     0.01477
    -0.11207
    -0.03597
     0.11624
     0.11624
     0.21771
     0.09087
    -0.03597
     0.14161
     0.49675
     0.59822
     0.34454
     0.24307
     0.24307
     0.47138
     0.39528
     0.47138
     0.36991
     0.36991
     0.57285
     0.72505
     0.62358
     0.64895
     0.42065
     0.34454
     0.42065
     0.64895
     0.72505
     0.59822
     0.52211
     0.49675
     0.69968
     0.75042
     0.87726
     0.64895
     0.62358
     0.67432
     0.80115
     0.92799
     0.85189
     0.69968
     0.59822
     0.92799
     1.10556
     0.97872
     0.75042
     0.75042
     0.80115
     0.85189
     0.85189
     0.77579
     0.82652
     0.77579
     0.87726
     0.85189
     1.08019
     1.02946
     0.90262
     1.05483
     1.18166
     0.95336
     0.97872
     1.02946
     1.15630
     1.08019
     1.00409
     0.95336
     0.87726
     0.97872
     0.85189
     0.85189
     0.75042
     0.52211
     0.34454
     0.34454
     0.39528
     0.39528
     0.14161
     0.09087
     0.16697
     0.16697
     0.16697
     0.06550
    -0.01060
     0.01477
    -0.08670
     0.09087
     0.06550
     0.01477
    -0.06133
    -0.18817
     0.06550
    -0.01060
    -0.11207
     0.19234
     0.26844
     0.49675
     0.36991
     0.26844
     0.34454
     0.52211
     0.59822
     0.97872
     1.23240
     1.30850
     1.25776
     1.23240
     1.46070
     1.63827
     1.56217
     1.48607
     1.46070
     1.43534
     1.56217
     1.51144
     1.35923
     1.15630
     1.00409
     0.90262
     0.80115
     0.77579
     0.69968
     0.34454
     0.31918
     0.39528
     0.36991
     0.34454
     0.44601
     0.16697
     0.09087
     0.06550
     0.01477
     0.11624
    -0.13743
    -0.23890
    -0.51794
    -0.79698
    -1.20286
    -1.55800
    -1.81167
    -1.88777
    -2.06535
    -1.81167
    -1.15212
    -0.59404
    -0.51794
    -0.72088
    -0.69551
    -0.67015
    -0.67015
    -0.28964
    -0.08670
     0.59822
     1.10556
     1.10556
     1.10556
     0.90262
     0.85189
     0.42065
     0.39528
     0.69968
     0.49675
     0.34454
     0.14161
     0.19234
     0.24307
     0.21771
     0.31918
     0.24307
     0.39528
     0.34454
     0.47138
     0.85189
     0.90262
     0.82652
     0.85189
     0.67432
     0.49675
     0.29381
     0.26844
     0.19234
     0.16697
     0.21771
    -0.08670
    -0.31501
    -0.16280
    -0.01060
    -0.23890
    -0.39111
    -0.28964
    -0.41647
    -0.39111
    -0.39111
    -0.46721
    -0.46721
    -0.46721
    -0.11207
     0.01477
    -0.06133
    -0.18817
    -0.06133
    -0.01060
     0.19234
     0.14161
     0.21771
     0.21771
     0.26844
     0.36991
     0.47138
     0.54748
     0.39528
     0.34454
     0.31918
     0.54748
     0.59822
     0.54748
     0.47138
     0.39528
     0.44601
     0.57285
     0.47138
     0.64895
     0.42065
     0.34454
     0.54748
     0.39528
     0.49675
     0.31918
     0.31918
     0.39528
     0.49675
     0.49675
     0.34454
     0.19234
     0.19234
    -0.13743
    -0.67015
    -0.03597
    -0.01060
     0.06550
    -0.01060
    -0.34037
    -0.59404
    -1.07602
    -1.12676
    -1.17749
    -0.92382
    -0.46721
    -0.26427
    -0.28964
    -0.26427
    -0.41647
    -0.49258
    -0.18817
    -0.06133
     0.29381
     0.44601
     0.77579
     0.97872
     1.00409
     1.00409
     1.23240
     1.35923
     1.28313
     1.53680
     1.28313
     1.10556
     1.05483
     0.39528
     0.67432
     0.82652
     0.72505
     0.54748
     0.77579
     0.39528
     0.21771
    -0.01060
     0.11624
     0.31918
     0.59822
     0.52211
     0.39528
     0.54748
     0.72505
     0.69968
     0.67432
     0.80115
     0.80115
     0.90262
     1.00409
     1.05483
     1.00409
     0.67432
     0.67432
     0.64895
     0.77579
     0.69968
     0.47138
     0.34454
     0.39528
     0.52211
     0.36991
     0.54748
     0.31918
     0.24307
     0.24307
     0.29381
     0.54748
     0.42065
     0.26844
     0.16697
     0.44601
     0.52211
     0.49675
     0.44601
     0.34454
     0.29381
     0.24307
     0.24307
     0.21771
    -0.08670
    -0.36574
    -0.51794
    -0.11207
     0.47138
     1.02946
     1.35923
     1.43534
     1.15630
     1.43534
     1.73974
     2.19635
     1.61291
     1.48607
     1.53680
     2.34856
     3.36325
     3.76912
     2.83053
     1.94268
     0.92799
    -0.54331
    -2.09071
    -2.64879
    -2.21755
    -1.38043
    -0.89845
    -1.30433
    -1.17749
    -1.07602
    -1.45653
    -1.48190
    -0.99992
     0.01477
     1.33387
     1.58754
     1.10556
     1.30850
     1.79048
     2.75443
     3.51545
     3.36325
     3.03347
     2.65296
     2.37392
     2.22172
     2.27245
     2.04415
     1.08019
    -0.23890
    -0.69551
    -0.03597
     1.13093
     1.20703
     0.92799
     0.49675
     0.42065
    -0.13743
    -0.08670
    -0.01060
    -0.31501
    -0.08670
    -0.18817
    -0.13743
    -0.06133
    -0.31501
    -0.51794
    -0.51794
    -0.13743
    -0.13743
    -0.28964
    -0.61941
    -0.49258
    -0.31501
    -0.26427
    -0.18817
    -0.31501
    -0.31501
    -0.41647
    -0.34037
    -0.03597
    -0.18817
    -0.28964
    -0.34037
    -0.16280
    -0.03597
    -0.08670
    -0.06133
    -0.06133
    -0.13743
    -0.01060
     0.06550
    -0.13743
    -0.01060
    -0.06133
    -0.16280
     0.04014
     0.21771
    -0.01060
     0.14161
     0.09087
     0.06550
     0.09087
     0.16697
     0.01477
     0.06550
     0.14161
     0.09087
     0.09087
     0.11624
     0.16697
    -0.08670
     0.09087
     0.11624
    -0.03597
    -0.06133
     0.01477
     0.11624
    -0.01060
     0.06550
    -0.01060
     0.14161
     0.26844
     0.36991
     0.42065
     0.21771
     0.29381
     0.34454
     0.52211
     0.80115
     0.59822
     0.49675
     0.54748
     0.72505
     0.69968
     0.85189
     0.62358
     0.69968
     0.72505
     0.82652
     0.87726
     0.72505
     0.57285
     0.67432
     0.67432
     1.10556
     1.02946
     0.69968
     0.67432
     0.77579
     0.92799
     0.85189
     0.85189
     0.72505
     0.77579
     0.92799
     1.08019
     1.08019
     0.85189
     0.72505
     0.59822
     0.69968
     0.77579
     0.77579
     0.59822
     0.49675
     0.62358
     0.64895
     0.72505
     0.49675
     0.29381
     0.44601
     0.44601
     0.44601
     0.34454
     0.31918
     0.16697
     0.36991
     0.49675
     0.52211
     0.36991
     0.36991
     0.49675
     0.52211
     0.44601
     0.44601
     0.49675
     0.36991
     0.44601
     0.52211
     0.47138
     0.34454
     0.29381
     0.34454
     0.44601
     0.34454
     0.14161
     0.04014
    -0.13743
    -0.28964
    -0.16280
    -0.28964
    -0.23890
    -0.03597
    -0.11207
    -0.01060
    -0.16280
    -0.23890
    -0.23890
    -0.13743
     0.09087
     0.39528
     0.29381
     0.44601
     0.62358
     0.72505
     0.80115
     0.80115
     0.92799
     0.97872
     1.15630
     1.15630
     1.35923
     1.18166
     1.05483
     0.85189
     1.25776
     1.20703
     1.02946
     0.69968
     0.57285
     0.52211
     0.36991
     0.29381
     0.09087
    -0.16280
    -0.34037
    -0.39111
    -0.41647
    -0.61941
    -0.89845
    -1.20286
    -1.17749
    -0.99992
    -1.07602
    -1.27896
    -1.35506
    -1.73557
    -1.48190
    -1.22823
    -1.27896
    -1.25359
    -1.30433
    -1.45653
    -1.30433
    -1.35506
    -1.12676
    -1.32970
    -1.20286
    -0.97455
    -0.84772
    -0.77162
    -0.84772
    -0.79698
    -0.77162
    -0.69551
    -0.72088
    -0.51794
    -0.36574
    -0.34037
    -0.41647
    -0.18817
    -0.13743
    -0.08670
    -0.13743
     0.16697
     0.24307
     0.14161
     0.01477
     0.16697
     0.21771
     0.36991
     0.26844
     0.31918
     0.24307
     0.31918
     0.24307
     0.24307
     0.26844
     0.06550
    -0.08670
     0.01477
     0.29381
     0.16697
    -0.03597
    -0.08670
     0.09087
     0.09087
    -0.03597
     0.16697
     0.01477
    -0.08670
    -0.06133
    -0.08670
     0.06550
    -0.01060
    -0.13743
    -0.13743
    -0.01060
    -0.08670
    -0.16280
    -0.46721
    -0.49258
    -0.72088
    -0.82235
    -0.61941
    -0.41647
    -0.56868
    -0.97455
    -0.97455
    -1.02529
    -0.92382
    -0.92382
    -0.89845
    -0.99992
    -0.84772
    -1.02529
    -0.82235
    -0.79698
    -0.77162
    -0.69551
    -0.46721
    -0.41647
    -0.46721
    -0.26427
    -0.34037
    -0.23890
     0.19234
     0.34454
     0.29381
     0.59822
     0.72505
     0.85189
     1.00409
     1.15630
     1.05483
     1.20703
     1.43534
     1.35923
     1.66364
     1.66364
     1.58754
     1.61291
     1.68901
     1.71437
     1.58754
     1.53680
     1.68901
     1.61291
     1.56217
     1.66364
     1.51144
     1.40997
     1.40997
     1.38460
     1.38460
     1.38460
     1.33387
     1.13093
     1.13093
     1.02946
     0.90262
     0.87726
     0.95336
     0.90262
     0.72505
     0.82652
     0.69968
     0.69968
     0.64895
     0.69968
     0.72505
     0.49675
     0.64895
     0.64895
     0.62358
     0.59822
     0.72505
     0.42065
     0.62358
     0.77579
     0.69968
     0.87726
     0.69968
     0.62358
     0.52211
     0.67432
     0.72505
     0.69968
     0.67432
     0.62358
     0.57285
     0.77579
     0.77579
     0.62358
     0.80115
     0.82652
     0.72505
     0.62358
     0.52211
     0.47138
     0.34454
     0.59822
     0.87726
     1.13093
     1.15630
     0.92799
     0.72505
     0.52211
     0.64895
    -0.26427
    -1.32970
    -1.48190
    -1.40580
     0.14161
     2.34856
     3.26178
     2.09488
     1.00409
     1.13093
     1.81584
     2.27245
     2.32319
     2.12025
     2.39929
     2.88127
     3.41398
     3.54082
     3.23641
     2.37392
     1.84121
     1.46070
     0.90262
     0.59822
     0.06550
    -0.39111
    -0.84772
    -0.89845
    -0.94919
    -0.94919
    -0.97455
    -1.02529
    -1.12676
    -1.27896
    -1.02529
    -0.97455
    -0.92382
    -0.94919
    -0.67015
    -0.51794
    -0.11207
    -0.18817
    -0.08670
     0.16697
     0.26844
    -0.03597
    -0.16280
    -0.26427
    -0.16280
     0.01477
     0.26844
     0.47138
     0.14161
     0.11624
     0.06550
    -0.06133
    -0.39111
    -0.41647
    -0.26427
    -0.23890
    -0.16280
    -0.28964
    -0.03597
    -0.08670
     0.16697
     0.19234
     0.11624
     0.21771
     0.14161
     0.09087
     0.26844
     0.21771
     0.11624
     0.09087
    -0.01060
     0.11624
     0.14161
     0.16697
     0.01477
    -0.08670
    -0.18817
    -0.13743
    -0.28964
    -0.11207
    -0.28964
    -0.36574
    -0.34037
    -0.06133
    -0.18817
    -0.16280
    -0.28964
    -0.23890
    -0.13743
    -0.11207
    -0.03597
    -0.21354
     0.01477
    -0.01060
     0.11624
     0.16697
     0.36991
     0.09087
     0.16697
     0.14161
     0.36991
     0.19234
     0.09087
    -0.01060
     0.11624
     0.14161
     0.21771
    -0.06133
    -0.01060
     0.11624
    -0.11207
    -0.03597
     0.26844
     0.16697
     0.06550
     0.31918
     0.47138
     0.29381
     0.34454
     0.34454
     0.49675
     0.62358
     0.62358
     0.64895
     0.62358
     0.77579
     0.80115
     0.80115
     0.75042
     0.47138
     0.49675
     0.49675
     0.59822
     0.72505
     0.59822
     0.31918
     0.34454
     0.16697
    -0.03597
    -0.06133
    -0.08670
     0.16697
     0.31918
     0.16697
     0.49675
     0.24307
    -0.06133
    -0.51794
    -1.27896
    -0.64478
     0.42065
     0.54748
     0.14161
    -0.31501
    -0.06133
    -0.28964
    -0.41647
    -0.39111
    -0.08670
     0.06550
     0.49675
     0.26844
     0.16697
    -0.06133
     0.34454
     0.52211
     0.54748
     0.72505
     0.67432
     0.57285
     0.72505
     0.80115
     0.59822
     0.26844
    -0.34037
    -0.79698
    -0.61941
     0.24307
     0.49675
     0.14161
    -0.23890
    -0.59404
    -0.54331
    -0.72088
    -0.74625
    -0.82235
    -0.77162
    -0.84772
    -1.40580
    -2.01461
    -2.06535
    -1.30433
     0.82652
     2.39929
     2.98274
     2.98274
     1.81584
     0.36991
     0.26844
     0.87726
     1.81584
     2.77980
     3.13494
     3.21104
     3.43935
     3.46472
     2.60223
     1.66364
     1.30850
     1.61291
     1.48607
     1.23240
     0.64895
     0.31918
     0.26844
     0.24307
     0.16697
     0.06550
     0.39528
     0.29381
     0.06550
    -0.21354
    -0.51794
    -0.94919
    -1.15212
    -0.67015
    -0.72088
    -0.87308
    -1.07602
    -0.89845
    -0.72088
    -0.69551
    -0.59404
    -0.61941
    -0.54331
    -0.39111
    -0.23890
    -0.18817
    -0.34037
    -0.21354
    -0.39111
    -0.23890
     0.01477
    -0.06133
    -0.11207
    -0.13743
    -0.11207
     0.01477
    -0.06133
     0.04014
    -0.08670
    -0.01060
     0.09087
     0.11624
     0.14161
     0.09087
    -0.03597
    -0.08670
     0.39528
     0.39528
     0.24307
     0.16697
     0.16697
     0.16697
     0.26844
     0.29381
     0.31918
     0.29381
     0.34454
     0.44601
     0.39528
     0.49675
     0.36991
     0.19234
     0.39528
     0.54748
     0.34454
     0.26844
     0.21771
     0.26844
     0.36991
     0.26844
     0.06550
     0.09087
     0.01477
     0.01477
     0.14161
    -0.06133
    -0.13743
    -0.44184
    -0.18817
    -0.11207
    -0.26427
    -0.34037
    -0.46721
    -0.49258
    -0.44184
    -0.34037
    -0.44184
    -0.41647
    -0.39111
    -0.36574
    -0.28964
    -0.26427
    -0.21354
    -0.31501
    -0.13743
     0.14161
     0.01477
     0.04014
     0.09087
     0.14161
     0.24307
     0.36991
     0.16697
    -0.28964
    -0.28964
    -0.67015
    -0.56868
    -0.18817
    -0.16280
    -0.23890
    -0.34037
    -0.23890
    -0.13743
    -0.11207
    -0.28964
     0.01477
     0.19234
     0.47138
     0.82652
     0.92799
     1.08019
     1.25776
     1.46070
     1.43534
     1.48607
     1.51144
     1.23240
     1.56217
     1.53680
     1.53680
     1.25776
     1.15630
     1.00409
     0.85189
     0.85189
     0.75042
     0.67432
     0.49675
     0.29381
     0.21771
     0.14161
     0.01477
    -0.11207
    -0.26427
    -0.08670
    -0.28964
    -0.41647
    -0.46721
    -0.51794
    -0.59404
    -0.54331
    -0.49258
    -0.51794
    -0.59404
    -0.41647
    -0.44184
    -0.18817
    -0.34037
    -0.21354
    -0.06133
     0.44601
     0.49675
     0.21771
     0.36991
     0.36991
     0.52211
     0.49675
     0.57285
     0.80115
     0.85189
     0.75042
     0.59822
     0.57285
     0.54748
     0.31918
     0.29381
     0.34454
     0.34454
     0.19234
     0.09087
     0.16697
    -0.01060
    -0.06133
     0.09087
     0.11624
     0.01477
    -0.06133
    -0.01060
    -0.16280
     0.11624
     0.06550
    -0.13743
    -0.16280
    -0.01060
    -0.13743
    -0.08670
    -0.18817
    -0.28964
    -0.41647
    -0.18817
    -0.31501
    -0.34037
    -0.34037
    -0.59404
    -0.51794
    -0.64478
    -0.41647
    -0.51794
    -0.36574
    -0.11207
    -0.06133
    -0.36574
    -0.21354
    -0.61941
    -1.05066
    -1.65947
    -2.06535
    -0.77162
     0.77579
     0.72505
     0.54748
     0.21771
    -0.16280
    -0.64478
    -0.67015
    -0.11207
     0.26844
     0.64895
     0.97872
     1.10556
     1.08019
     1.05483
     1.05483
     1.05483
     1.02946
     0.90262
     0.87726
     0.72505
     0.77579
     0.77579
     0.64895
     0.82652
     0.80115
     0.90262
     0.97872
     1.23240
     1.30850
     1.08019
     1.00409
     0.92799
     0.87726
     0.47138
     0.42065
     0.24307
    -0.59404
    -1.38043
    -0.77162
    -0.18817
     0.01477
    -0.79698
    -1.58337
    -1.88777
    -1.78631
    -1.55800
    -1.60873
    -1.48190
    -1.20286
    -0.97455
    -0.94919
    -0.74625
    -0.49258
    -0.21354
    -0.18817
    -0.08670
     0.06550
     0.21771
     0.06550
     0.21771
     0.36991
     0.16697
     0.19234
     0.14161
     0.26844
     0.24307
     0.24307
     0.19234
     0.04014
     0.16697
     0.36991
     0.26844
     0.47138
     0.42065
     0.54748
     0.69968
     0.77579
     0.72505
     0.77579
     0.80115
     0.92799
     1.10556
     1.15630
     0.97872
     0.75042
     0.80115
     0.82652
     0.47138
     0.59822
     0.42065
     0.47138
     0.26844
     0.19234
     0.16697
    -0.06133
    -0.06133
     0.01477
     0.24307
     0.29381
     0.34454
     0.19234
     0.09087
     0.09087
     0.04014
     0.36991
     0.42065
     0.72505
     1.00409
     1.43534
     1.10556
     0.49675
     0.72505
     1.30850
     1.35923
     1.68901
     1.46070
     0.69968
     0.57285
     0.82652
     0.82652
     0.87726
     0.92799
     0.67432
     0.36991
     0.14161
    -0.01060
    -0.23890
    -0.44184
    -0.54331
    -0.39111
    -0.36574
    -0.36574
    -0.51794
    -0.72088
    -0.67015
    -0.67015
    -0.84772
    -0.69551
    -0.67015
    -0.97455
    -1.38043
    -1.68484
    -1.02529
    -0.69551
    -0.92382
    -0.94919
    -0.84772
    -0.82235
    -0.69551
    -0.84772
    -0.67015
    -0.41647
    -0.18817
     0.06550
     0.26844
     0.24307
     0.26844
     0.39528
     0.34454
     0.36991
     0.29381
     0.26844
     0.42065
     0.29381
     0.01477
    -0.59404
    -0.94919
    -0.41647
    -0.23890
    -0.28964
    -0.23890
    -0.44184
    -0.31501
    -0.31501
    -0.23890
    -0.44184
    -0.46721
    -0.56868
    -0.36574
    -0.08670
     0.04014
     0.09087
    -0.01060
    -0.11207
    -0.11207
    -0.18817
    -0.06133
    -0.21354
    -0.36574
    -0.44184
    -0.51794
    -0.54331
    -0.59404
    -0.39111
    -0.13743
     0.39528
     1.13093
     1.63827
     1.86658
     1.05483
     0.80115
     0.42065
     1.33387
     1.51144
     1.71437
     2.37392
     2.14562
     1.84121
     1.02946
     0.36991
     0.57285
     0.29381
     0.21771
     0.14161
    -0.11207
    -0.03597
    -0.36574
    -0.97455
    -0.28964
    -0.31501
    -0.51794
    -0.49258
    -0.49258
    -0.39111
    -0.34037
    -0.13743
    -0.13743
    -0.08670
    -0.39111
    -0.79698
    -0.74625
    -0.34037
    -0.46721
    -0.31501
    -0.13743
    -0.18817
    -0.34037
    -0.46721
    -0.34037
    -0.39111
    -0.23890
    -0.01060
     0.04014
     0.34454
     0.49675
     0.54748
     0.47138
     0.49675
     0.42065
     0.39528
     0.44601
     0.75042
     0.75042
     0.67432
     0.69968
     0.87726
     1.08019
     1.15630
     0.64895
    -0.13743
    -0.56868
    -0.28964
    -0.49258
    -0.18817
     0.92799
     1.35923
     0.26844
    -0.28964
    -0.49258
    -0.46721
    -0.26427
    -0.26427
     0.26844
     0.49675
     0.06550
     0.44601
     0.90262
     0.59822
     0.64895
     0.49675
     0.49675
     0.44601
     0.69968
     0.85189
     0.90262
     0.69968
     0.75042
     0.59822
     0.67432
     0.72505
     0.69968
     0.62358
     0.54748
     0.69968
     0.77579
     0.64895
     0.57285
     0.59822
     0.42065
     0.26844
     0.57285
     0.44601
     0.42065
     0.29381
     0.14161
     0.42065
     0.34454
     0.31918
     0.34454
     0.26844
     0.36991
     0.42065
     0.14161
     0.21771
     0.11624
    -0.06133
     0.16697
     0.14161
    -0.03597
    -0.08670
    -0.23890
    -0.01060
     0.42065
     0.42065
     0.52211
     0.47138
     0.19234
     0.16697
     0.14161
     0.29381
     0.14161
     0.14161
     0.47138
     0.54748
     0.39528
     0.19234
     0.14161
    -0.03597
    -0.16280
    -0.23890
    -0.26427
    -0.26427
    -0.28964
    -0.23890
    -0.23890
    -0.23890
    -0.23890
    -0.39111
    -0.31501
     0.09087
    -0.01060
    -0.08670
    -0.06133
    -0.03597
     0.09087
     0.06550
     0.01477
     0.16697
    -0.01060
     0.11624
     0.09087
     0.21771
     0.21771
     0.01477
    -0.03597
     0.31918
     0.36991
     0.16697
     0.14161
    -0.01060
     0.04014
    -0.01060
     0.01477
    -0.01060
    -0.08670
    -0.16280
    -0.01060
    -0.16280
    -0.13743
    -0.18817
    -0.46721
    -0.16280
    -0.26427
    -0.26427
    -0.18817
    -0.18817
    -0.36574
    -0.26427
    -0.23890
    -0.21354
    -0.13743
    -0.26427
    -0.11207
    -0.03597
    -0.13743
    -0.21354
    -0.31501
    -0.21354
    -0.13743
    -0.01060
    -0.08670
    -0.03597
    -0.01060
    -0.18817
    -0.08670
    -0.08670
    -0.01060
    -0.06133
    -0.06133
    -0.16280
     0.06550
    -0.01060
    -0.18817
    -0.11207
     0.04014
     0.06550
    -0.03597
    -0.13743
    -0.13743
    -0.18817
    -0.23890
    -0.28964
    -0.13743
    -0.08670
     0.16697
    -0.13743
    -0.06133
    -0.13743
    -0.13743
    -0.44184
    -0.13743
     0.04014
     0.59822
     1.18166
     0.72505
     1.33387
     1.13093
     1.23240
     1.33387
     1.35923
     1.35923
     1.63827
     1.73974
     1.56217
     1.51144
     1.23240
     0.95336
     0.97872
     0.80115
     0.49675
     0.14161
     0.04014
    -0.28964
    -0.41647
    -0.61941
    -0.56868
    -0.74625
    -0.79698
    -0.74625
    -0.61941
    -0.56868
    -0.69551
    -0.59404
    -0.39111
    -0.39111
    -0.41647
    -0.21354
    -0.28964
    -0.46721
    -0.34037
    -0.26427
    -0.13743
    -0.18817
    -0.21354
    -0.28964
    -0.21354
    -0.34037
    -0.44184
    -0.39111
    -0.34037
    -0.28964
    -0.39111
    -0.23890
    -0.39111
    -0.41647
    -0.51794
    -0.34037
    -0.28964
    -0.39111
    -0.28964
    -0.34037
    -0.31501
    -0.18817
    -0.23890
    -0.31501
    -0.18817
    -0.11207
    -0.13743
    -0.13743
    -0.18817
    -0.16280
    -0.28964
    -0.21354
    -0.18817
    -0.13743
    -0.18817
    -0.18817
    -0.18817
    -0.11207
    -0.06133
    -0.28964
    -0.21354
    -0.06133
    -0.08670
    -0.16280
    -0.03597
    -0.06133
    -0.13743
    -0.08670
     0.01477
     0.06550
     0.14161
    -0.03597
    -0.13743
    -0.13743
     0.06550
    -0.18817
    -0.03597
     0.04014
    -0.08670
    -0.06133
    -0.06133
    -0.13743
    -0.13743
    -0.23890
    -0.13743
    -0.03597
     0.01477
    -0.03597
    -0.08670
     0.01477
    -0.03597
     0.11624
     0.11624
     0.16697
     0.26844
     0.26844
     0.44601
     0.67432
     0.52211
     0.39528
     0.34454
     0.49675
     0.69968
     0.80115
     0.72505
     0.62358
     0.59822
     0.54748
     0.47138
     0.52211
     0.39528
     0.24307
     0.34454
     0.36991
     0.24307
     0.16697
     0.01477
    -0.06133
    -0.11207
    -0.03597
    -0.13743
    -0.21354
    -0.28964
    -0.23890
    -0.39111
    -0.21354
    -0.18817
    -0.31501
    -0.44184
    -0.64478
    -0.64478
    -0.34037
     0.06550
     0.04014
    -0.08670
    -0.13743
    -0.34037
    -0.31501
    -0.18817
    -0.03597
    -0.08670
    -0.06133
     0.06550
    -0.08670
    -0.11207
    -0.08670
    -0.11207
    -0.23890
    -0.31501
    -0.36574
    -0.31501
    -0.18817
    -0.21354
    -0.34037
    -0.51794
    -0.56868
    -0.39111
    -0.46721
    -0.21354
    -0.26427
    -0.31501
    -0.28964
    -0.16280
    -0.13743
    -0.18817
    -0.26427
    -0.21354
    -0.01060
     0.06550
     0.09087
     0.09087
     0.01477
     0.16697
     0.16697
     0.16697
     0.14161
     0.09087
     0.21771
     0.24307
     0.14161
     0.01477
     0.01477
     0.01477
    -0.06133
     0.06550
     0.06550
    -0.11207
    -0.28964
    -0.28964
    -0.31501
    -0.34037
    -0.31501
    -0.44184
    -0.44184
    -0.36574
    -0.39111
    -0.51794
    -0.84772
    -0.77162
    -0.61941
    -0.39111
    -0.23890
    -0.21354
    -0.34037
    -0.23890
    -0.26427
     0.04014
     0.31918
     0.36991
     0.39528
     0.87726
     1.18166
     1.35923
     1.33387
     1.38460
     1.46070
     1.68901
     1.99341
     2.09488
     2.14562
     1.89195
     1.76511
     1.51144
     1.20703
     1.46070
     1.25776
     1.15630
     0.95336
     0.31918
    -0.23890
    -0.64478
    -0.82235
    -0.92382
    -0.87308
    -0.92382
    -1.05066
    -1.48190
    -1.63410
    -1.91314
    -1.53263
    -1.40580
    -1.45653
    -1.35506
    -1.05066
    -0.87308
    -0.79698
    -0.59404
    -0.67015
    -0.49258
    -0.46721
    -0.11207
    -0.13743
     0.06550
     0.14161
     0.26844
     0.34454
     0.29381
     0.29381
     0.39528
     0.16697
     0.36991
     0.42065
     0.39528
     0.34454
     0.36991
     0.42065
     0.47138
     0.59822
     0.47138
     0.11624
    -0.03597
     0.09087
     0.19234
     0.11624
    -0.06133
    -0.23890
    -0.23890
    -0.21354
    -0.28964
    -0.46721
    -0.49258
    -0.41647
    -0.39111
    -0.46721
    -0.51794
    -0.72088
    -0.74625
    -0.64478
    -0.44184
    -0.34037
    -0.41647
    -0.36574
    -0.39111
    -0.23890
    -0.13743
    -0.21354
    -0.23890
    -0.21354
    -0.23890
     0.01477
     0.11624
     0.04014
    -0.06133
    -0.11207
     0.09087
     0.26844
     0.14161
     0.01477
     0.09087
     0.04014
     0.14161
     0.09087
     0.01477
     0.09087
     0.09087
     0.09087
     0.16697
     0.11624
    -0.08670
    -0.13743
    -0.13743
     0.06550
    -0.08670
    -0.13743
    -0.21354
    -0.23890
    -0.13743
    -0.18817
    -0.23890
    -0.39111
    -0.41647
    -0.28964
    -0.28964
    -0.34037
    -0.36574
    -0.46721
    -0.49258
    -0.26427
    -0.13743
    -0.34037
    -0.44184
    -0.46721
    -0.21354
    -0.18817
    -0.39111
    -0.18817
    -0.26427
    -0.21354
    -0.06133
    -0.11207
    -0.08670
    -0.26427
    -0.41647
    -0.06133
    -0.01060
    -0.11207
    -0.26427
    -0.18817
    -0.16280
    -0.01060
    -0.16280
    -0.23890
    -0.23890
    -0.21354
    -0.16280
    -0.21354
    -0.16280
    -0.26427
    -0.46721
    -0.28964
    -0.13743
    -0.08670
    -0.13743
    -0.23890
    -0.41647
    -0.39111
    -0.26427
    -0.36574
    -0.69551
    -0.82235
    -1.02529
    -0.99992
     0.29381
     0.64895
    -0.11207
    -0.84772
    -1.40580
    -1.02529
     0.04014
     1.51144
     1.79048
     1.18166
     0.42065
     0.44601
     0.49675
     0.77579
     1.28313
     1.53680
     1.91731
     1.96805
     1.38460
     1.38460
     1.86658
     1.53680
     1.73974
     1.73974
     1.40997
     1.08019
     0.75042
     0.80115
     0.87726
     0.72505
     0.52211
     0.11624
    -0.49258
    -0.77162
    -1.35506
    -2.52196
    -2.59806
    -2.47122
    -2.31902
    -0.44184
    -1.12676
    -1.48190
    -1.35506
     0.49675
     0.90262
     2.19635
     2.67833
     1.68901
     1.10556
     1.56217
     2.29782
     2.88127
     3.43935
     3.43935
     3.00810
     2.34856
     1.51144
     0.87726
     0.39528
    -0.06133
    -0.34037
    -0.51794
    -0.74625
    -0.69551
    -0.67015
    -0.69551
    -0.61941
    -0.72088
    -0.61941
    -0.39111
    -0.34037
    -0.36574
    -0.23890
    -0.34037
    -0.44184
    -0.31501
    -0.36574
    -0.26427
    -0.28964
    -0.34037
    -0.36574
    -0.21354
    -0.31501
    -0.34037
    -0.41647
    -0.26427
    -0.21354
    -0.28964
    -0.21354
    -0.21354
    -0.28964
    -0.34037
    -0.26427
    -0.23890
    -0.18817
    -0.21354
    -0.21354
    -0.28964
    -0.31501
    -0.21354
    -0.36574
    -0.34037
    -0.11207
    -0.26427
     0.21771
    -0.06133
    -0.21354
    -0.26427
    -0.18817
    -0.13743
     0.06550
    -0.08670
    -0.03597
     0.01477
     0.01477
     0.09087
    -0.01060
    -0.18817
     0.01477
     0.09087
     0.06550
     0.01477
    -0.01060
    -0.06133
    -0.01060
     0.04014
     0.06550
     0.04014
     0.09087
    -0.03597
     0.14161
     0.01477
     0.11624
    -0.08670
     0.09087
     0.16697
     0.14161
     0.14161
     0.16697
     0.09087
     0.11624
     0.14161
     0.19234
     0.29381
     0.19234
     0.14161
     0.14161
     0.14161
     0.16697
     0.11624
     0.21771
     0.19234
     0.14161
     0.09087
     0.21771
     0.06550
     0.11624
    -0.01060
     0.04014
     0.09087
     0.11624
    -0.01060
     0.11624
     0.09087
     0.06550
     0.09087
    -0.01060
     0.16697
    -0.01060
     0.01477
     0.14161
     0.11624
     0.09087
     0.01477
    -0.08670
     0.11624
     0.21771
     0.11624
     0.14161
     0.06550
     0.24307
     0.01477
     0.21771
     0.16697
     0.44601
     0.39528
     0.59822
     0.39528
    -0.11207
    -0.49258
    -0.23890
     0.39528
    -0.36574
    -1.32970
    -0.97455
    -0.21354
     0.49675
     1.30850
     0.80115
     0.14161
    -0.23890
     0.04014
     0.24307
     0.64895
     0.95336
     1.10556
     1.02946
     0.97872
     1.05483
     0.85189
     0.64895
     0.39528
    -0.06133
    -0.28964
    -0.77162
    -0.92382
    -0.92382
    -1.20286
    -1.15212
    -1.17749
    -1.20286
    -1.10139
    -1.15212
    -1.30433
    -1.15212
    -1.30433
    -1.68484
    -1.91314
    -2.19218
    -2.42049
    -2.95320
    -2.87710
    -2.77563
    -2.03998
    -0.34037
     1.15630
     0.95336
    -0.06133
    -0.31501
     0.16697
     0.92799
     2.42466
     3.69302
     4.14963
     4.35257
     5.01212
     5.21506
     4.17500
     4.27647
     4.02279
     3.71839
     3.36325
     2.93200
     2.37392
     1.73974
     1.18166
     0.85189
     0.59822
     0.36991
    -0.13743
    -0.39111
    -0.51794
    -0.41647
    -0.77162
    -0.56868
    -0.77162
    -0.87308
    -0.92382
    -0.67015
    -0.77162
    -0.79698
    -0.77162
    -0.92382
    -0.67015
    -0.61941
    -0.69551
    -0.82235
    -0.84772
    -0.64478
    -0.72088
    -0.67015
    -0.59404
    -0.69551
    -0.67015
    -0.56868
    -0.46721
    -0.67015
    -0.74625
    -0.67015
    -0.56868
    -0.61941
    -0.46721
    -0.51794
    -0.64478
    -0.56868
    -0.56868
    -0.46721
    -0.21354
    -0.51794
    -0.61941
    -0.39111
    -0.46721
    -0.36574
    -0.41647
    -0.44184
    -0.41647
    -0.23890
    -0.16280
    -0.28964
    -0.31501
    -0.31501
    -0.36574
    -0.11207
    -0.08670
    -0.08670
    -0.08670
    -0.08670
     0.09087
     0.14161
     0.01477
     0.04014
     0.04014
     0.14161
     0.26844
     0.31918
     0.26844
     0.09087
     0.11624
     0.19234
     0.34454
     0.31918
     0.09087
     0.14161
     0.01477
     0.21771
     0.19234
    -0.03597
    -0.08670
     0.01477
     0.11624
     0.09087
     0.11624
    -0.06133
    -0.08670
    -0.06133
     0.04014
     0.26844
     0.09087
    -0.01060
    -0.06133
    -0.06133
    -0.13743
    -0.13743
    -0.28964
    -0.16280
    -0.36574
    -0.46721
    -0.87308
    -1.60873
    -1.60873
    -1.12676
    -1.32970
    -1.30433
    -0.87308
    -0.87308
    -0.94919
    -1.05066
    -0.79698
    -0.36574
    -0.31501
     0.24307
     0.72505
     0.85189
     0.85189
     0.87726
     0.85189
     1.02946
     1.23240
     1.76511
     1.63827
     1.38460
     0.97872
     0.80115
     0.77579
     0.57285
     0.42065
     0.42065
     0.36991
     0.29381
     0.29381
     0.31918
     0.16697
     0.06550
     0.01477
     0.19234
     0.34454
    -0.08670
    -0.11207
    -0.26427
    -0.28964
    -0.46721
    -0.67015
    -0.97455
    -0.99992
    -0.84772
    -0.77162
    -0.94919
    -1.05066
    -0.56868
    -0.51794
    -0.26427
    -0.13743
    -0.13743
    -0.23890
    -0.11207
     0.01477
     0.16697
     0.24307
     0.11624
    -0.13743
    -0.23890
    -0.49258
    -0.51794
     0.16697
     1.10556
     1.56217
     1.00409
     0.47138
    -0.03597
    -0.13743
     0.09087
     1.00409
     1.73974
     1.91731
     1.79048
     1.66364
     1.66364
     1.40997
     1.53680
     1.86658
     1.66364
     1.48607
     0.19234
     0.44601
     0.31918
     0.01477
     0.49675
     0.82652
     0.59822
     0.29381
    -0.18817
    -0.41647
    -0.28964
    -0.28964
    -0.18817
    -0.26427
    -0.39111
    -0.31501
    -0.51794
    -0.49258
    -0.31501
    -0.46721
    -0.51794
    -0.49258
    -0.49258
    -0.67015
    -0.82235
    -0.87308
    -0.74625
    -0.77162
    -0.59404
    -0.41647
    -0.67015
    -0.84772
    -0.99992
    -1.17749
    -0.84772
    -0.77162
    -0.51794
    -0.23890
    -0.49258
    -0.36574
    -0.49258
    -0.39111
    -0.23890
    -0.06133
     0.04014
     0.01477
     0.11624
     0.01477
    -0.03597
    -0.03597
     0.21771
     0.21771
     0.21771
     0.06550
    -0.18817
    -0.11207
    -0.13743
    -0.03597
    -0.21354
    -0.16280
    -0.16280
    -0.16280
    -0.03597
    -0.18817
    -0.18817
    -0.51794
    -0.13743
     0.09087
    -0.16280
    -0.03597
    -0.08670
    -0.16280
    -0.13743
    -0.11207
    -0.03597
    -0.08670
    -0.11207
    -0.03597
    -0.03597
    -0.23890
    -0.08670
    -0.46721
    -0.23890
    -0.13743
    -0.13743
    -0.23890
    -0.18817
    -0.28964
    -0.23890
    -0.41647
    -0.26427
    -0.13743
    -0.11207
    -0.13743
    -0.08670
    -0.03597
     0.01477
    -0.03597
    -0.08670
     0.19234
     0.14161
     0.16697
     0.26844
     0.14161
     0.19234
     0.24307
     0.16697
     0.26844
     0.36991
     0.24307
     0.21771
     0.34454
     0.14161
     0.06550
    -0.01060
     0.21771
     0.09087
     0.04014
     0.11624
     0.09087
    -0.03597
     0.01477
    -0.11207
    -0.01060
    -0.01060
    -0.08670
    -0.03597
    -0.03597
    -0.06133
    -0.01060
    -0.28964
    -0.13743
     0.01477
    -0.03597
    -0.13743
    -0.08670
    -0.13743
    -0.13743
    -0.08670
    -0.08670
    -0.13743
    -0.13743
    -0.18817
    -0.16280
    -0.06133
    -0.11207
    -0.18817
    -0.21354
    -0.08670
    -0.13743
    -0.13743
    -0.18817
    -0.13743
    -0.16280
    -0.21354
    -0.16280
    -0.03597
    -0.16280
    -0.31501
    -0.31501
    -0.28964
    -0.16280
    -0.36574
    -0.51794
    -0.36574
    -0.23890
    -0.16280
    -0.11207
    -0.01060
    -0.01060
     0.26844
     0.06550
     0.44601
     0.54748
     0.67432
     0.82652
     1.18166
     1.13093
     1.89195
     2.32319
     1.68901
     1.58754
     1.40997
     1.33387
     1.25776
     1.08019
     0.87726
     0.62358
     1.18166
     5.21506
     0.67432
    -1.93851
    -1.96388
    -1.60873
    -1.30433
    -1.40580
    -1.58337
    -1.81167
    -2.19218
    -2.54732
    -2.85173
    -3.13077
    -3.28297
    -3.20687
    -3.13077
    -2.69953
    -2.34438
    -2.11608
    -1.73557
    -1.63410
    -1.27896
    -0.51794
    -0.26427
     0.16697
     0.29381
     0.36991
     0.59822
     0.77579
     0.90262
     0.95336
     1.05483
     1.08019
     1.15630
     1.10556
     0.87726
     0.92799
     0.87726
     0.87726
     0.92799
     1.08019
     1.00409
     0.90262
     1.08019
     1.13093
     1.02946
     0.95336
     0.92799
     0.95336
     1.13093
     1.00409
     0.90262
     0.90262
     0.90262
     0.77579
     0.69968
     0.85189
     0.67432
     0.42065
     0.31918
     0.47138
     0.49675
     0.21771
     0.16697
     0.24307
     0.21771
     0.31918
     0.16697
     0.01477
     0.11624
    -0.03597
    -0.13743
    -0.01060
     0.04014
    -0.01060
     0.01477
     0.11624
     0.09087
     0.01477
     0.04014
    -0.06133
     0.09087
     0.04014
     0.11624
    -0.01060
     0.06550
     0.14161
    -0.06133
    -0.03597
    -0.01060
    -0.03597
     0.01477
     0.01477
     0.11624
     0.21771
     0.09087
    -0.06133
    -0.06133
    -0.08670
     0.09087
    -0.08670
    -0.13743
    -0.08670
     0.04014
    -0.08670
    -0.01060
    -0.11207
    -0.18817
    -0.34037
    -0.16280
    -0.21354
    -0.26427
    -0.31501
    -0.18817
    -0.21354
    -0.03597
    -0.49258
    -0.41647
    -0.23890
    -0.23890
    -0.36574
    -0.08670
    -0.23890
    -0.39111
    -0.34037
    -0.39111
    -0.26427
    -0.41647
    -0.59404
    -0.41647
    -0.36574
    -0.41647
    -0.39111
    -0.36574
    -0.44184
    -0.39111
    -0.51794
    -0.36574
    -0.21354
    -0.36574
    -0.41647
    -0.41647
    -0.26427
    -0.23890
    -0.36574
    -0.34037
    -0.28964
    -0.08670
    -0.06133
    -0.18817
    -0.23890
    -0.26427
    -0.26427
    -0.41647
    -0.06133
    -0.23890
    -0.36574
    -0.23890
    -0.28964
    -0.34037
    -0.44184
    -0.61941
    -0.67015
    -0.61941
    -0.59404
    -0.72088
    -0.89845
    -0.67015
    -0.67015
    -0.77162
    -0.67015
    -0.51794
    -0.54331
    -0.46721
    -0.44184
    -0.28964
    -0.31501
    -0.39111
    -0.34037
    -0.11207
     0.01477
     0.11624
     0.14161
    -0.08670
    -0.03597
    -0.11207
     0.09087
     0.09087
     0.06550
    -0.11207
    -0.03597
     0.11624
    -0.06133
    -0.03597
    -0.08670
    -0.03597
     0.11624
     0.04014
     0.01477
    -0.06133
    -0.28964
    -0.11207
    -0.06133
     0.09087
    -0.06133
    -0.06133
    -0.31501
    -0.03597
    -0.08670
    -0.11207
    -0.13743
    -0.13743
     0.11624
     0.06550
     0.14161
     0.09087
     0.26844
     0.29381
     0.39528
     0.57285
     0.64895
     0.31918
     0.39528
     0.49675
     0.57285
     0.47138
     0.36991
     0.44601
     0.54748
     0.39528
     0.21771
     0.21771
     0.16697
     0.11624
    -0.06133
     0.29381
     0.36991
     0.14161
     0.04014
    -0.03597
    -0.01060
    -0.08670
    -0.13743
    -0.01060
     0.26844
     0.09087
    -0.03597
     0.01477
     0.34454
     0.95336
     0.14161
     2.17099
     4.75845
     5.41799
     3.43935
     1.66364
     1.89195
     3.36325
     3.87059
     3.79449
     4.02279
     4.02279
     3.64229
     3.18568
     2.50076
     1.73974
     1.00409
     0.69968
     0.39528
    -0.01060
    -0.44184
    -0.61941
    -0.64478
    -0.64478
    -0.64478
    -0.72088
    -0.72088
    -0.61941
    -0.59404
    -0.49258
    -0.56868
    -0.61941
    -0.82235
    -0.82235
    -0.54331
    -0.61941
    -0.72088
    -0.82235
    -0.82235
    -0.87308
    -0.77162
    -0.97455
    -0.99992
    -0.99992
    -0.97455
    -0.92382
    -0.92382
    -0.99992
    -1.05066
    -1.20286
    -0.92382
    -0.87308
    -0.97455
    -0.84772
    -0.97455
    -0.89845
    -0.87308
    -0.74625
    -0.72088
    -0.72088
    -0.59404
    -0.56868
    -0.49258
    -0.44184
    -0.46721
    -0.59404
    -0.59404
    -0.31501
    -0.49258
    -0.41647
    -0.51794
    -0.36574
    -0.51794
    -0.51794
    -0.54331
    -0.49258
    -0.56868
    -0.56868
    -0.51794
    -0.61941
    -0.64478
    -0.67015
    -0.67015
    -0.49258
    -0.54331
    -0.49258
    -0.61941
    -0.59404
    -0.67015
    -0.44184
    -0.56868
    -0.56868
    -0.49258
    -0.46721
    -0.51794
    -0.39111
    -0.36574
    -0.39111
    -0.51794
    -0.13743
    -0.11207
    -0.08670
    -0.28964
    -0.08670
     0.01477
    -0.11207
     0.11624
     0.04014
     0.09087
     0.06550
     0.09087
     0.31918
     0.14161
     0.11624
    -0.21354
    -0.01060
     0.09087
    -0.03597
    -0.13743
    -0.16280
    -0.31501
    -0.28964
    -0.31501
    -0.41647
    -0.39111
    -0.21354
    -0.08670
    -0.06133
    -0.18817
    -0.31501
    -0.51794
    -0.56868
    -0.06133
     0.04014
    -0.16280
    -0.13743
    -0.26427
    -0.46721
    -0.46721
    -0.23890
    -0.28964
    -0.36574
    -0.31501
    -0.28964
    -0.16280
    -0.26427
    -0.39111
    -0.46721
    -0.13743
    -0.21354
    -0.26427
    -0.26427
    -0.23890
    -0.31501
    -0.26427
    -0.23890
    -0.26427
    -0.18817
    -0.46721
    -0.54331
    -0.51794
    -0.61941
    -0.61941
    -0.69551
    -0.72088
    -0.41647
    -0.49258
    -0.01060
     0.11624
     0.06550
    -0.06133
    -0.03597
    -0.01060
     0.06550
     0.14161
     0.31918
     0.49675
     0.47138
     0.34454
     0.26844
     0.19234
     0.21771
     0.11624
     0.11624
    -0.23890
    -0.13743
    -0.23890
    -0.39111
    -0.26427
    -0.21354
    -0.34037
    -0.18817
    -0.21354
    -0.03597
    -0.06133
    -0.16280
    -0.31501
     0.01477
     0.19234
     0.24307
     0.26844
     0.26844
     0.26844
     0.31918
     0.26844
     0.47138
     0.42065
     0.31918
     0.36991
     0.34454
     0.26844
     0.16697
    -0.01060
     0.11624
     0.06550
    -0.01060
     0.01477
    -0.03597
    -0.23890
    -0.26427
    -0.21354
    -0.26427
    -0.21354
    -0.18817
    -0.31501
    -0.34037
    -0.28964
    -0.36574
    -0.39111
    -0.44184
    -0.34037
    -0.28964
    -0.41647
    -0.36574
    -0.31501
    -0.31501
    -0.36574
    -0.18817
    -0.06133
     0.14161
    -0.01060
     0.09087
     0.09087
     0.31918
     0.34454
     0.62358
     0.52211
     0.42065
     0.62358
     0.69968
     1.08019
     0.92799
     0.62358
     0.57285
     0.47138
     0.24307
     0.14161
     0.14161
     0.26844
     0.54748
     0.44601
     0.31918
     0.36991
    -0.13743
    -0.39111
    -0.13743
    -0.13743
    -0.08670
    -0.08670
    -0.08670
     0.06550
     0.06550
     0.04014
    -0.08670
    -0.31501
    -0.26427
    -0.39111
    -0.39111
    -0.36574
    -0.41647
    -0.44184
    -0.31501
    -0.31501
    -0.39111
    -0.41647
    -0.46721
    -0.36574
    -0.08670
    -0.23890
    -0.34037
    -0.31501
    -0.21354
    -0.16280
    -0.21354
    -0.13743
    -0.08670
    -0.08670
    -0.03597
    -0.08670
    -0.01060
    -0.11207
    -0.13743
    -0.18817
    -0.06133
     0.09087
     0.01477
    -0.01060
     0.01477
    -0.03597
    -0.11207
    -0.03597
     0.16697
    -0.06133
     0.01477
     0.14161
     0.19234
     0.01477
    -0.08670
    -0.11207
     0.06550
     0.01477
     0.01477
    -0.18817
    -0.13743
    -0.21354
    -0.18817
    -0.23890
    -0.13743
    -0.16280
    -0.18817
    -0.28964
    -0.18817
    -0.16280
    -0.08670
    -0.23890
    -0.08670
     0.09087
     0.21771
     0.24307
     0.44601
     0.04014
     0.24307
     0.31918
     0.62358
     0.67432
     0.42065
     0.44601
     0.49675
     0.44601
     0.49675
     0.34454
     0.39528
     0.42065
     0.39528
     0.29381
     0.14161
    -0.03597
     0.16697
    -0.16280
     0.11624
     0.06550
    -0.11207
    -0.13743
     0.04014
     0.01477
    -0.06133
    -0.21354
    -0.13743
    -0.06133
    -0.03597
    -0.01060
    -0.08670
    -0.16280
    -0.08670
    -0.21354
    -0.13743
    -0.01060
    -0.11207
    -0.08670
    -0.18817
    -0.03597
    -0.26427
    -0.18817
    -0.23890
    -0.26427
    -0.08670
     0.01477
    -0.13743
    -0.13743
    -0.23890
    -0.11207
    -0.26427
     0.14161
    -0.18817
    -0.16280
    -0.16280
    -0.06133
    -0.06133
    -0.01060
    -0.03597
     0.01477
     0.09087
     0.31918
     0.34454
     0.31918
     0.11624
     0.26844
     0.24307
     0.39528
     0.52211
     0.26844
     0.16697
     0.11624
     0.21771
     0.11624
    -0.16280
    -0.21354
    -0.23890
    -0.26427
    -0.59404
    -1.53263
    -2.36975
    -1.91314
     0.21771
     1.51144
     0.97872
     0.04014
    -0.41647
    -1.25359
    -1.58337
     0.16697
    -0.34037
    -1.38043
    -1.02529
    -0.69551
    -0.72088
    -0.54331
     0.57285
     1.38460
     0.95336
     0.85189
     1.08019
     0.90262
     0.69968
     1.00409
     1.58754
     2.29782
     2.60223
     2.75443
     2.85590
     2.95737
     2.75443
     2.14562
     1.51144
     1.05483
     0.75042
     0.34454
     0.31918
     0.14161
    -0.26427
    -0.39111
    -0.39111
    -0.28964
    -0.34037
    -0.51794
    -0.59404
    -0.39111
    -0.39111
    -0.26427
    -0.34037
    -0.41647
    -0.46721
    -0.59404
    -0.36574
    -0.18817
    -0.46721
    -0.54331
    -0.41647
    -0.51794
    -0.46721
    -0.49258
    -0.39111
    -0.49258
    -0.39111
    -0.36574
    -0.34037
    -0.44184
    -0.41647
    -0.54331
    -0.39111
    -0.13743
    -0.16280
    -0.28964
    -0.28964
    -0.34037
    -0.28964
    -0.26427
    -0.23890
    -0.28964
    -0.31501
    -0.18817
    -0.13743
    -0.16280
    -0.23890
    -0.31501
    -0.31501
     0.01477
    -0.13743
    -0.13743
    -0.18817
    -0.26427
    -0.23890
    -0.13743
    -0.18817
    -0.13743
    -0.13743
    -0.06133
     0.11624
    -0.06133
     0.04014
     0.06550
     0.14161
     0.42065
     0.80115
     0.26844
    -0.39111
    -0.31501
    -0.08670
    -0.03597
     0.06550
    -0.08670
    -0.31501
    -0.54331
    -0.51794
    -0.56868
    -0.74625
    -0.69551
    -0.84772
    -0.56868
    -0.59404
    -0.59404
    -0.79698
    -0.51794
    -0.49258
    -0.31501
    -0.13743
    -0.13743
    -0.23890
    -0.13743
    -0.01060
    -0.01060
    -0.06133
    -0.21354
    -0.34037
    -0.21354
     0.14161
     0.34454
     0.42065
     0.42065
     0.39528
     0.54748
     0.62358
     0.44601
     0.19234
     0.21771
     0.49675
     0.57285
     0.80115
     0.82652
     0.47138
     0.14161
     0.39528
     0.21771
    -0.18817
    -0.06133
     0.14161
     0.49675
     0.34454
     0.16697
    -0.03597
    -0.11207
    -0.26427
    -0.23890
    -0.06133
    -0.03597
    -0.01060
    -0.21354
    -0.03597
    -0.08670
    -0.31501
    -0.39111
    -0.44184
    -0.64478
    -0.64478
    -0.54331
    -0.41647
    -0.39111
    -0.41647
    -0.46721
    -0.36574
    -0.36574
    -0.41647
    -0.49258
    -0.54331
    -0.41647
    -0.23890
    -0.41647
    -0.46721
    -0.39111
    -0.49258
    -0.46721
    -0.28964
    -0.28964
    -0.44184
    -0.31501
    -0.41647
    -0.31501
    -0.39111
    -0.49258
    -0.51794
    -0.28964
    -0.39111
    -0.36574
    -0.36574
    -0.41647
    -0.36574
    -0.49258
    -0.34037
    -0.26427
    -0.34037
    -0.34037
    -0.21354
    -0.16280
    -0.13743
    -0.18817
    -0.28964
    -0.08670
    -0.01060
     0.01477
     0.01477
    -0.11207
    -0.08670
    -0.01060
    -0.03597
    -0.06133
     0.04014
     0.01477
     0.01477
     0.04014
     0.11624
     0.09087
    -0.08670
     0.09087
     0.06550
     0.19234
     0.16697
     0.16697
    -0.01060
     0.11624
     0.09087
     0.21771
     0.11624
     0.11624
     0.04014
     0.16697
     0.09087
     0.16697
    -0.06133
     0.01477
     0.06550
     0.04014
     0.11624
     0.11624
    -0.06133
    -0.08670
    -0.06133
    -0.11207
     0.04014
    -0.01060
    -0.08670
    -0.03597
    -0.08670
    -0.01060
    -0.13743
    -0.26427
     0.04014
    -0.11207
    -0.18817
     0.01477
    -0.21354
    -0.16280
    -0.26427
    -0.26427
    -0.18817
    -0.23890
    -0.41647
    -0.34037
    -0.46721
    -0.36574
    -0.39111
    -0.61941
    -0.51794
    -0.39111
    -0.59404
    -0.46721
    -0.59404
    -0.61941
    -0.61941
    -0.79698
    -0.64478
    -0.59404
    -0.72088
    -0.67015
    -0.79698
    -0.67015
    -0.61941
    -0.87308
    -0.77162
    -0.72088
    -0.74625
    -0.77162
    -0.74625
    -0.69551
    -0.87308
    -0.79698
    -0.79698
    -0.87308
    -0.99992
    -0.89845
    -0.72088
    -0.56868
    -0.46721
    -0.79698
    -0.84772
    -0.77162
    -0.87308
    -1.07602
    -1.63410
    -1.40580
    -0.64478
    -0.72088
    -0.72088
    -1.02529
    -1.71020
    -1.71020
    -1.50727
    -1.50727
    -1.25359
    -0.46721
    -0.87308
    -0.72088
    -0.84772
    -1.05066
    -0.97455
    -0.59404
    -0.28964
    -0.13743
    -0.13743
    -0.01060
     0.04014
     0.04014
     0.01477
    -0.11207
    -0.11207
    -0.08670
    -0.11207
    -0.11207
    -0.08670
    -0.23890
    -0.23890
    -0.16280
    -0.34037
    -0.59404
    -0.67015
    -0.56868
    -0.49258
    -0.54331
    -0.56868
    -0.79698
    -0.74625
    -0.77162
    -0.89845
    -0.94919
    -1.02529
    -1.17749
    -1.15212
    -1.22823
    -1.27896
    -1.40580
    -1.68484
    -1.63410
    -1.81167
    -1.88777
    -2.01461
    -2.14145
    -2.34438
    -2.36975
    -2.54732
    -2.47122
    -2.26828
    -2.59806
    -2.72489
    -2.67416
    -2.57269
    -2.57269
    -2.67416
    -2.59806
    -2.49659
    -2.31902
    -2.36975
    -2.29365
    -2.42049
    -2.31902
    -2.16681
    -2.21755
    -1.96388
    -2.11608
    -2.03998
    -1.86241
    -1.86241
    -1.76094
    -1.81167
    -1.78631
    -1.73557
    -1.60873
    -1.48190
    -1.50727
    -1.53263
    -1.48190
    -1.45653
    -1.50727
    -1.20286
    -1.25359
    -1.20286
    -1.20286
    -1.10139
    -1.05066
    -0.94919
    -1.07602
    -1.07602
    -0.94919
    -0.94919
    -0.84772
    -0.79698
    -0.94919
    -0.82235
    -0.94919
    -0.89845
    -0.79698
    -0.79698
    -1.05066
    -0.87308
    -0.92382
    -0.87308
    -1.10139
    -1.05066
    -0.99992
    -0.97455
    -0.94919
    -1.02529
    -1.05066
    -1.15212
    -1.20286
    -1.10139
    -0.94919
    -1.12676
    -1.22823
    -1.20286
    -0.99992
    -1.10139
    -1.20286
    -1.38043
    -1.27896
    -1.30433
    -1.32970
    -1.17749
    -1.10139
    -1.27896
    -1.53263
    -1.68484
    -1.48190
    -1.45653
    -1.58337
    -1.53263
    -1.58337
    -1.73557
    -1.71020
    -1.76094
    -1.83704
    -1.78631
    -1.76094
    -1.60873
    -1.63410
    -1.83704
    -1.83704
    -1.81167
    -1.43116
    -1.43116
    -1.55800
    -1.63410
    -1.58337
    -1.35506
    -1.22823
    -1.38043
    -1.40580
    -1.35506
    -1.35506
    -1.43116
    -1.30433
    -1.43116
    -1.43116
    -1.38043
    -1.38043
    -1.20286
    -1.35506
    -1.40580
    -1.30433
    -1.32970
    -1.27896
    -1.38043
    -1.45653
    -1.40580
    -1.25359
    -1.22823
    -1.12676
    -1.20286
    -1.15212
    -1.27896
    -1.25359
    -1.07602
    -0.87308
    -1.07602
    -1.17749
    -0.99992
    -0.74625
    -0.97455
    -0.94919
    -0.97455
    -0.87308
    -0.82235
    -0.79698
    -0.82235
    -0.94919
    -1.07602
    -1.15212
    -0.92382
    -0.92382
    -0.94919
    -0.94919
    -0.79698
    -0.84772
    -0.59404
    -0.67015
    -0.61941
    -0.39111
    -0.23890
    -0.11207
    -0.03597
     0.14161
     0.31918
     0.26844
     0.31918
     0.36991
     0.14161
     0.11624
     0.04014
     0.24307
     0.34454
     0.36991
    -0.03597
    -0.69551
    -0.87308
    -0.77162
    -0.69551
    -0.74625
    -0.59404
    -0.84772
    -0.87308
    -0.97455
    -1.02529
    -1.25359
    -1.55800
    -1.55800
    -1.48190
    -1.58337
    -1.81167
    -1.88777
    -1.45653
    -0.99992
    -0.92382
    -1.07602
    -1.10139
    -0.87308
    -0.51794
     0.95336
     1.81584
     1.53680
     1.40997
     1.46070
     0.92799
     1.05483
     1.96805
     2.67833
     2.98274
     2.80517
     2.88127
     1.61291
     0.59822
    -0.34037
    -0.72088
    -0.67015
     0.57285
     1.00409
     0.19234
    -0.97455
    -1.45653
    -1.60873
    -1.53263
    -1.48190
    -1.17749
    -1.12676
    -0.89845
    -0.97455
    -0.92382
    -1.02529
    -1.10139
    -1.02529
    -0.72088
    -0.84772
    -1.05066
    -0.97455
    -1.05066
    -0.97455
    -0.89845
    -0.84772
    -0.89845
    -0.94919
    -0.87308
    -0.87308
    -0.69551
    -0.79698
    -0.94919
    -0.84772
    -0.46721
    -0.49258
    -0.51794
    -0.54331
    -0.46721
    -0.39111
    -0.21354
    -0.26427
    -0.31501
    -0.31501
    -0.16280
    -0.26427
    -0.06133
    -0.16280
    -0.23890
    -0.41647
    -0.01060
    -0.03597
    -0.23890
    -0.11207
    -0.11207
    -0.23890
    -0.16280
    -0.21354
    -0.11207
    -0.08670
    -0.23890
    -0.18817
    -0.23890
    -0.18817
    -0.34037
    -0.49258
    -0.31501
    -0.31501
    -0.51794
    -0.44184
    -0.49258
    -0.56868
    -0.67015
    -0.61941
    -0.54331
    -0.56868
    -0.61941
    -0.51794
    -0.69551
    -0.59404
    -0.59404
    -0.79698
    -0.72088
    -0.49258
    -0.51794
    -0.49258
    -0.51794
    -0.51794
    -0.59404
    -0.54331
    -0.46721
    -0.49258
    -0.51794
    -0.51794
    -0.54331
    -0.46721
    -0.41647
    -0.54331
    -0.59404
    -0.54331
    -0.64478
    -0.72088
    -0.77162
    -0.77162
    -0.84772
    -0.94919
    -0.67015
    -0.74625
    -0.72088
    -0.72088
    -1.05066
    -1.45653
    -1.48190
    -1.27896
    -0.74625
    -0.51794
    -0.49258
    -0.61941
    -0.69551
    -0.67015
    -0.51794
    -0.51794
    -0.23890
    -0.06133
    -0.03597
    -0.03597
     0.16697
     0.06550
     0.29381
     0.14161
     0.09087
     0.01477
     0.19234
     0.06550
     0.01477
    -0.01060
    -0.03597
    -0.08670
    -0.08670
    -0.08670
     0.06550
    -0.13743
    -0.23890
    -0.21354
    -0.18817
    -0.08670
    -0.08670
    -0.01060
     0.11624
     0.06550
     0.09087
     0.14161
     0.06550
    -0.01060
    -0.01060
     0.09087
     0.21771
     0.01477
    -0.18817
    -0.56868
    -1.02529
    -1.76094
    -2.16681
    -2.19218
    -1.10139
    -0.11207
     1.89195
     2.60223
    -0.03597
    -1.78631
    -2.21755
    -0.79698
     1.20703
     2.24709
     2.62760
     2.39929
     3.61692
     3.74375
     3.23641
     2.62760
     2.45003
     1.61291
     1.28313
     1.35923
     1.58754
     1.20703
     0.77579
     0.31918
     0.09087
     0.52211
     0.31918
    -0.49258
    -1.27896
    -1.48190
    -1.17749
    -1.05066
    -0.92382
    -0.72088
    -0.61941
    -0.36574
    -0.21354
    -0.41647
    -0.46721
    -0.61941
    -0.41647
     0.01477
    -0.41647
    -0.54331
    -0.11207
    -0.08670
    -0.13743
    -0.13743
    -0.16280
    -0.01060
     0.16697
     0.14161
     0.16697
     0.31918
     0.26844
     0.16697
     0.31918
     0.42065
     0.36991
     0.49675
     0.11624
     0.16697
     0.39528
     0.21771
     0.11624
     0.31918
     0.14161
    -0.01060
     0.14161
     0.11624
    -0.01060
    -0.11207
    -0.26427
    -0.13743
     0.11624
     0.16697
    -0.03597
    -0.01060
     0.04014
     0.14161
    -0.01060
     0.16697
     0.24307
     0.14161
     0.19234
     0.31918
     0.34454
     0.21771
     0.24307
     0.16697
     0.34454
     0.21771
     0.11624
     0.01477
     0.06550
    -0.03597
    -0.13743
    -0.11207
    -0.03597
    -0.26427
    -0.41647
    -0.51794
    -0.51794
    -0.59404
    -0.74625
    -0.97455
    -0.99992
    -0.97455
    -0.97455
    -1.15212
    -1.30433
    -1.27896
    -1.50727
    -1.50727
    -1.55800
    -1.50727
    -1.60873
    -1.55800
    -1.60873
    -1.60873
    -1.63410
    -1.71020
    -1.73557
    -1.53263
    -1.65947
    -1.71020
    -1.78631
    -1.78631
    -1.76094
    -1.86241
    -1.81167
    -1.81167
    -1.86241
    -1.86241
    -1.83704
    -1.78631
    -1.93851
    -2.03998
    -1.96388
    -1.91314
    -1.73557
    -1.81167
    -1.98924
    -1.88777
    -1.78631
    -1.88777
    -1.68484
    -1.48190
    -1.78631
    -1.86241
    -1.65947
    -1.48190
    -1.63410
    -1.65947
    -1.76094
    -1.65947
    -1.38043
    -1.38043
    -1.53263
    -1.60873
    -1.71020
    -1.65947
    -1.60873
    -1.27896
    -1.55800
    -1.71020
    -1.60873
    -1.45653
    -1.55800
    -1.50727
    -1.60873
    -1.55800
    -1.48190
    -1.45653
    -1.43116
    -1.50727
    -1.58337
    -1.55800
    -1.63410
    -1.22823
    -1.43116
    -1.68484
    -1.88777
    -2.06535
    -2.14145
    -2.26828
    -2.39512
    -2.54732
    -2.49659
    -2.47122
    -2.67416
    -2.49659
    -2.59806
    -2.77563
    -3.08004
    -3.13077
    -3.02930
    -2.87710
    -2.90246
    -2.85173
    -2.77563
    -2.47122
    -1.81167
    -1.81167
    -1.63410
    -1.60873
    -1.68484
    -1.76094
    -1.78631
    -1.78631
    -2.01461
    -1.88777
    -2.21755
    -2.72489
    -2.87710
    -2.11608
    -0.11207
     0.57285
    -0.21354
    -1.43116
    -2.19218
    -1.71020
    -0.56868
    -0.13743
    -0.03597
     0.87726
     1.89195
     1.89195
     0.72505
     0.01477
     0.67432
    -0.08670
    -0.54331
    -0.69551
    -0.97455
    -1.58337
    -1.81167
    -1.83704
    -2.39512
    -2.92783
    -3.18150
    -3.61275
    -3.71422
    -3.66348
    -3.30834
    -3.33371
    -3.33371
    -3.15614
    -3.13077
    -2.77563
    -2.62342
    -2.54732
    -2.44585
    -2.44585
    -2.26828
    -2.09071
    -2.16681
    -2.06535
    -2.16681
    -2.19218
    -1.78631
    -1.71020
    -1.78631
    -1.88777
    -1.93851
    -1.78631
    -1.78631
    -1.81167
    -1.78631
    -1.73557
    -1.81167
    -1.81167
    -1.63410
    -1.55800
    -1.81167
    -1.86241
    -1.71020
    -1.63410
    -1.65947
    -1.88777
    -1.71020
    -1.71020
    -1.63410
    -1.81167
    -1.68484
    -1.76094
    -1.63410
    -1.53263
    -1.65947
    -1.58337
    -1.71020
    -1.68484
    -1.65947
    -1.38043
    -1.53263
    -1.53263
    -1.38043
    -1.48190
    -1.27896
    -1.30433
    -1.30433
    -1.38043
    -1.38043
    -1.22823
    -1.15212
    -1.17749
    -1.30433
    -1.25359
    -1.38043
    -1.05066
    -1.07602
    -1.20286
    -1.30433
    -1.17749
    -1.25359
    -1.15212
    -1.27896
    -1.40580
    -1.50727
    -1.48190
    -1.40580
    -1.48190
    -1.40580
    -1.55800
    -1.71020
    -1.71020
    -1.58337
    -2.01461
    -2.14145
    -2.01461
    -1.78631
    -1.63410
    -1.53263
    -1.50727
    -1.48190
    -1.43116
    -1.35506
    -1.12676
    -0.89845
    -0.77162
    -0.97455
    -0.79698
    -0.41647
    -0.59404
    -0.72088
    -0.82235
    -0.72088
    -0.87308
    -0.94919
    -0.94919
    -1.05066
    -1.43116
    -1.60873
    -1.20286
    -1.30433
    -1.27896
    -1.43116
    -1.50727
    -1.30433
    -1.30433
    -1.05066
    -1.07602
    -0.92382
    -0.84772
    -0.74625
    -0.69551
    -0.61941
    -0.51794
    -0.64478
    -0.46721
    -0.51794
    -0.51794
    -0.59404
    -0.82235
    -0.61941
    -0.51794
    -0.59404
    -0.56868
    -0.74625
    -0.69551
    -0.67015
    -0.69551
    -0.87308
    -0.99992
    -1.35506
    -1.45653
    -1.43116
    -1.32970
    -1.20286
    -1.43116
    -1.43116
    -1.15212
    -1.60873
    -1.53263
    -0.84772
     0.36991
     1.13093
     1.13093
     0.82652
     0.62358
     0.57285
     1.51144
     1.71437
     2.24709
     2.19635
     2.17099
     2.19635
     2.04415
     1.86658
     1.56217
     1.13093
     0.59822
     0.36991
     0.16697
     0.06550
    -0.06133
    -0.34037
    -0.69551
    -0.87308
    -0.46721
    -0.13743
     0.06550
    -0.03597
    -0.41647
    -0.87308
    -1.22823
    -0.84772
    -0.84772
    -0.21354
     0.16697
     0.26844
     0.47138
     0.01477
     0.24307
     0.01477
    -0.49258
    -0.23890
     0.26844
    -0.01060
     0.09087
     0.34454
     0.57285
     0.34454
     0.54748
     0.95336
     0.36991
    -0.34037
     0.16697
     0.59822
     0.44601
     0.16697
     0.29381
     0.42065
     0.39528
     0.31918
     0.64895
     0.67432
     0.34454
    -0.13743
     0.24307
     0.01477
    -0.16280
    -0.69551
    -0.01060
     0.57285
     0.64895
     0.14161
    -0.18817
    -0.26427
    -0.31501
     0.01477
     0.29381
     0.04014
     0.11624
     0.16697
     0.11624
    -0.39111
    -0.59404
     0.19234
     0.39528
     0.06550
    -0.16280
    -0.49258
    -0.67015
    -0.08670
     0.09087
    -0.06133
    -0.18817
     0.11624
     0.16697
     0.01477
     0.42065
     0.69968
     0.59822
     0.69968
     0.85189
     1.00409
     1.13093
     1.15630
     1.15630
     1.13093
     1.33387
     1.38460
     1.20703
     1.40997
     1.18166
     1.18166
     1.23240
     1.53680
     1.23240
     1.02946
     1.02946
     1.00409
     1.13093
     1.28313
     1.08019
     0.90262
     0.80115
     1.00409
     0.90262
     0.90262
     1.00409
     0.85189
     0.80115
     0.90262
     0.85189
     0.90262
     0.85189
     0.69968
     0.80115
     1.05483
     1.13093
     0.87726
     0.57285
    -0.13743
     0.85189
     1.05483
     1.05483
     0.62358
     0.57285
     0.36991
     0.44601
     0.47138
     0.47138
     0.24307
     0.21771
     0.29381
     0.31918
     0.26844
     0.09087
     0.14161
     0.11624
    -0.16280
    -0.03597
     0.11624
    -0.16280
    -0.11207
    -0.23890
    -0.31501
    -0.46721
    -0.39111
    -0.44184
    -0.28964
    -0.41647
    -0.59404
    -0.46721
    -0.56868
    -0.39111
    -0.18817
    -0.08670
    -0.46721
    -0.79698
    -0.69551
    -0.56868
    -0.41647
    -0.59404
    -0.82235
    -0.69551
    -0.64478
    -0.77162
    -0.64478
    -0.74625
    -0.82235
    -0.79698
    -0.69551
    -0.69551
    -0.89845
    -0.97455
    -0.97455
    -0.46721
    -0.51794
    -0.61941
    -0.84772
    -0.87308
    -0.64478
    -0.46721
    -0.36574
    -0.28964
    -0.26427
    -0.28964
    -0.18817
    -0.23890
    -0.11207
    -0.26427
    -0.28964
    -0.13743
    -0.06133
    -0.31501
    -0.44184
    -1.05066
    -1.07602
    -1.12676
    -0.89845
    -0.69551
    -0.67015
    -0.64478
    -0.89845
    -1.73557
    -1.68484
    -1.10139
    -0.67015
    -0.46721
    -0.36574
    -0.44184
    -0.41647
    -0.18817
    -0.18817
     0.16697
     0.16697
     0.24307
    -0.18817
     0.14161
    -0.13743
    -0.39111
    -0.54331
    -0.41647
    -0.49258
    -1.15212
    -1.12676
    -1.25359
    -1.22823
    -1.45653
    -1.83704
    -1.73557
    -1.71020
    -1.96388
    -2.09071
    -1.96388
    -1.50727
    -1.63410
    -1.73557
    -1.83704
    -1.63410
    -1.17749
    -1.20286
    -0.99992
    -0.97455
    -0.82235
    -0.79698
    -0.61941
    -0.46721
    -0.54331
    -0.34037
    -0.46721
    -0.44184
    -0.26427
    -0.31501
    -0.18817
    -0.26427
    -0.46721
    -0.36574
    -0.26427
    -0.39111
    -1.05066
    -1.17749
    -0.69551
    -0.74625
    -0.59404
    -0.72088
    -0.94919
    -1.22823
    -1.22823
    -1.12676
    -0.79698
    -0.61941
    -0.97455
    -0.84772
    -0.61941
    -0.41647
    -0.31501
    -0.13743
    -0.18817
    -0.01060
     0.11624
     0.16697
    -0.16280
    -0.64478
    -0.82235
    -0.69551
    -0.26427
     0.06550
    -0.21354
    -0.41647
    -0.49258
    -0.67015
    -0.77162
    -0.59404
    -0.64478
    -0.44184
    -0.41647
    -0.36574
    -0.13743
    -0.13743
    -0.03597
    -0.11207
    -0.03597
     0.11624
     0.21771
     0.14161
     0.06550
     0.04014
     0.29381
     0.11624
     0.09087
     0.11624
     0.24307
     0.31918
     0.31918
     0.31918
     0.34454
     0.36991
     0.26844
     0.52211
     0.49675
     0.47138
     0.42065
     0.62358
     0.59822
     0.14161
    -0.87308
    -1.25359
    -0.64478
    -0.41647
    -0.18817
    -0.16280
    -0.72088
    -0.97455
    -1.05066
    -1.12676
    -0.99992
    -0.97455
    -0.87308
    -0.69551
    -0.41647
    -0.13743
    -0.13743
     0.06550
     0.21771
     0.44601
     0.64895
     0.92799
     1.02946
     0.97872
     0.97872
     1.56217
     2.14562
     2.22172
     1.76511
     1.73974
     1.73974
     1.76511
     1.86658
     1.99341
     2.14562
     1.35923
     0.95336
     1.10556
     1.99341
     1.89195
     0.69968
    -0.34037
     0.95336
     2.09488
     2.06952
     1.43534
     0.97872
     0.59822
     1.02946
     1.10556
     1.40997
     1.81584
     2.04415
     1.99341
     1.73974
     1.30850
     0.90262
     0.95336
     1.00409
     1.18166
     0.85189
     0.67432
     0.49675
     0.34454
     0.09087
     0.34454
     0.24307
     0.26844
     0.42065
     0.24307
     0.14161
     0.09087
     0.09087
    -0.03597
     0.19234
     0.19234
     0.09087
     0.26844
     0.09087
     0.21771
     0.24307
     0.26844
     0.01477
     0.11624
     0.26844
     0.14161
     0.11624
     0.16697
     0.04014
    -0.06133
    -0.13743
     0.11624
     0.16697
    -0.01060
    -0.03597
     0.01477
     0.14161
     0.14161
    -0.03597
     0.01477
    -0.03597
     0.01477
     0.14161
     0.29381
     0.34454
     0.24307
     0.14161
     0.36991
     0.31918
     0.14161
    -0.16280
    -0.39111
    -0.39111
    -0.31501
    -0.28964
    -0.36574
    -0.54331
    -0.72088
    -0.97455
    -0.79698
    -0.89845
    -1.20286
    -1.40580
    -1.63410
    -1.68484
    -1.50727
    -0.46721
    -0.01060
     1.10556
     1.48607
     1.38460
     0.77579
     0.29381
     0.80115
     1.13093
     1.35923
     1.86658
     2.14562
     2.50076
     2.22172
     1.43534
     0.29381
    -0.49258
    -0.79698
    -0.89845
    -0.36574
     0.29381
     0.24307
    -0.23890
    -0.92382
    -1.07602
    -0.97455
    -0.82235
    -0.39111
    -0.08670
     0.26844
     0.57285
     0.77579
     0.77579
     0.92799
     0.85189
     0.90262
     0.92799
     0.77579
     0.77579
     0.97872
     0.82652
     0.80115
     0.87726
     0.67432
     0.72505
     0.62358
     0.75042
     0.85189
     0.85189
     0.90262
     0.85189
     0.82652
     0.82652
     1.00409
     0.80115
     0.95336
     0.90262
     0.82652
     0.72505
     0.80115
     0.87726
     0.67432
     0.80115
     0.95336
     0.87726
     0.64895
     0.64895
     0.59822
     0.62358
     0.54748
     0.67432
     0.59822
     0.59822
     0.59822
     0.57285
     0.80115
     0.95336
     0.75042
     0.69968
     0.75042
     0.75042
     0.80115
     0.75042
     0.80115
     0.67432
     0.67432
     0.77579
     0.85189
     0.64895
     0.52211
     0.44601
     0.57285
     0.49675
     0.34454
     0.11624
     0.26844
     0.16697
     0.21771
     0.16697
     0.44601
     0.21771
     0.06550
     0.06550
     0.24307
     0.24307
     0.06550
    -0.03597
    -0.06133
    -0.08670
     0.11624
    -0.03597
     0.04014
     0.14161
    -0.03597
    -0.16280
    -0.16280
    -0.13743
    -0.16280
    -0.11207
    -0.01060
     0.11624
     0.34454
     0.36991
     0.34454
     0.44601
     0.59822
     0.49675
     0.69968
     0.72505
     0.72505
     0.80115
     0.69968
     0.72505
     0.54748
     0.52211
     0.31918
     0.31918
     0.21771
    -0.06133
    -0.13743
    -0.21354
    -0.13743
    -0.26427
    -0.51794
    -0.31501
    -0.54331
    -0.56868
    -0.46721
    -0.44184
    -0.59404
    -0.59404
    -0.69551
    -0.61941
    -0.49258
    -0.87308
    -0.89845
    -0.94919
    -0.84772
    -0.87308
    -1.20286
    -1.17749
    -1.27896
    -1.38043
    -1.38043
    -1.32970
    -1.38043
    -1.48190
    -1.50727
    -1.50727
    -1.30433
    -1.35506
    -1.55800
    -1.60873
    -1.43116
    -1.48190
    -1.48190
    -1.38043
    -1.43116
    -1.55800
    -1.60873
    -1.27896
    -1.43116
    -1.58337
    -1.73557
    -1.71020
    -1.50727
    -1.55800
    -1.58337
    -1.73557
    -1.73557
    -1.86241
    -1.88777
    -1.73557
    -1.63410
    -1.88777
    -1.93851
    -1.88777
    -1.83704
    -1.93851
    -2.03998
    -2.03998
    -1.98924
    -1.96388
    -1.81167
    -1.96388
    -1.96388
    -1.98924
    -2.03998
    -2.21755
    -1.88777
    -2.06535
    -2.16681
    -2.16681
    -2.06535
    -2.03998
    -2.16681
    -2.16681
    -2.09071
    -2.06535
    -2.06535
    -2.11608
    -2.11608
    -2.16681
    -2.06535
    -2.19218
    -1.96388
    -1.81167
    -1.88777
    -1.86241
    -1.78631
    -1.81167
    -1.88777
    -1.78631
    -1.63410
    -1.45653
    -1.45653
    -1.43116
    -1.55800
    -1.50727
    -1.38043
    -1.63410
    -1.27896
    -1.12676
    -1.12676
    -1.35506
    -1.25359
    -1.07602
    -1.12676
    -1.17749
    -1.15212
    -1.05066
    -1.02529
    -1.07602
    -1.02529
    -1.12676
    -1.17749
    -1.48190
    -1.27896
    -1.12676
    -0.94919
    -0.94919
    -0.44184
    -0.01060
     0.19234
     0.42065
     0.47138
     0.57285
     1.02946
     1.15630
     1.71437
     1.86658
     2.12025
     2.09488
     2.50076
     2.72906
     2.55149
     2.22172
     2.09488
     2.14562
     1.86658
     1.79048
     1.53680
     1.35923
     1.40997
     1.20703
     1.35923
     1.08019
     0.95336
     0.80115
     0.59822
     0.75042
     0.75042
     0.59822
     0.54748
     0.42065
     0.52211
     0.52211
     0.39528
     0.31918
     0.44601
     0.39528
     0.36991
     0.42065
     0.26844
     0.36991
     0.24307
     0.36991
     0.54748
     0.59822
     0.59822
     0.47138
     0.54748
     0.62358
     0.67432
     0.54748
     0.72505
     0.69968
     0.69968
     0.77579
     0.64895
     0.69968
     0.62358
     0.67432
     0.72505
     0.49675
     0.49675
     0.54748
     0.57285
     0.52211
     0.47138
     0.36991
     0.59822
     0.59822
     0.64895
     0.64895
     0.57285
     0.44601
     0.39528
     0.39528
     0.59822
     0.67432
     0.44601
     0.39528
     0.54748
     0.67432
     0.59822
     0.49675
     0.49675
     0.39528
     0.57285
     0.67432
     0.80115
     0.72505
     0.80115
     0.77579
     0.95336
     1.10556
     0.95336
     0.85189
     0.85189
     1.02946
     1.13093
     1.13093
     0.97872
     0.92799
     0.87726
     1.10556
     1.10556
     1.08019
     1.08019
     0.87726
     1.05483
     1.15630
     0.97872
     0.92799
     1.00409
     0.90262
     0.92799
     0.97872
     1.10556
     1.05483
     0.90262
     0.85189
     0.90262
     0.92799
     0.87726
     0.72505
     0.75042
     1.13093
     1.10556
     1.10556
     1.18166
     1.02946
     1.10556
     1.13093
     1.10556
     1.15630
     1.15630
     1.20703
     1.15630
     1.18166
     1.13093
     0.95336
     0.85189
     0.87726
     0.87726
     0.77579
     0.62358
     0.67432
     0.36991
     0.39528
     0.31918
     0.11624
     0.19234
     0.21771
     0.11624
    -0.18817
    -0.13743
    -0.41647
    -0.49258
    -0.31501
    -0.13743
    -0.54331
    -0.74625
    -0.69551
    -0.74625
    -0.59404
    -0.61941
    -0.72088
    -0.67015
    -0.67015
    -0.41647
    -0.34037
    -0.26427
    -0.26427
    -0.46721
    -0.21354
     0.24307
     0.21771
     0.34454
     0.31918
     0.21771
     0.29381
     0.31918
     0.47138
     0.39528
     0.44601
     0.39528
     0.42065
     0.57285
     0.49675
     0.26844
     0.19234
     0.44601
     0.49675
     0.36991
     0.34454
     0.31918
     0.39528
     0.44601
     0.34454
     0.59822
     0.47138
     0.42065
     0.42065
     0.49675
     0.75042
     0.49675
     0.42065
     0.59822
     0.69968
     0.67432
     0.75042
     0.75042
     0.62358
     0.59822
     0.59822
     0.57285
     0.59822
     0.52211
     0.59822
     0.54748
     0.72505
     1.02946
     0.72505
     0.80115
     0.90262
     0.97872
     1.08019
     1.15630
     1.15630
     1.25776
     1.43534
     1.53680
     1.38460
     1.10556
     1.23240
     1.20703
     1.28313
     1.08019
     0.90262
     0.72505
     0.77579
     0.64895
     0.39528
     0.06550
     0.06550
     0.14161
     0.14161
     0.21771
     0.14161
    -0.08670
    -0.21354
     0.14161
     0.59822
     0.85189
     1.23240
     0.80115
     0.31918
     0.24307
     1.00409
     1.15630
     1.15630
     0.57285
     0.47138
     0.57285
     0.85189
     0.72505
     0.31918
     0.19234
     0.44601
     0.54748
     0.29381
    -0.01060
    -0.13743
    -0.01060
     0.14161
     0.39528
     0.36991
     0.34454
    -0.08670
     0.01477
     0.21771
     0.54748
     0.42065
     0.16697
    -0.13743
     0.01477
    -0.03597
    -0.08670
    -0.01060
     0.01477
     0.06550
     0.16697
     0.34454
     0.39528
     0.31918
     0.39528
     0.54748
     0.75042
     0.82652
     1.05483
     1.05483
     1.08019
     1.33387
     1.25776
     1.40997
     1.51144
     1.53680
     1.33387
     1.38460
     1.38460
     1.20703
     1.15630
     1.10556
     1.00409
     0.95336
     0.87726
     1.00409
     0.80115
     0.57285
     0.47138
     0.36991
     0.52211
     0.47138
     0.39528
     0.31918
     0.31918
     0.26844
     0.26844
     0.39528
     0.36991
     0.36991
     0.26844
     0.36991
     0.26844
     0.47138
     0.42065
     0.26844
     0.34454
     0.59822
     0.57285
     0.64895
     0.69968
     0.57285
     0.54748
     0.47138
     0.59822
     0.72505
     0.75042
     0.64895
     0.42065
     0.69968
     0.75042
     0.64895
     0.52211
     0.59822
     0.34454
     0.47138
     0.39528
     0.44601
     0.39528
     0.16697
     0.26844
     0.42065
     0.44601
     0.31918
     0.24307
     0.21771
     0.21771
     0.21771
     0.16697
     0.31918
     0.16697
     0.21771
     0.34454
     0.31918
     0.52211
     0.36991
     0.34454
     0.47138
     0.67432
     0.69968
     0.57285
     0.39528
     0.31918
     0.21771
     0.31918
     0.57285
     0.54748
     0.39528
     0.39528
     0.34454
     0.26844
     0.31918
     0.09087
     0.01477
     0.01477
     0.21771
     0.16697
     0.29381
     0.44601
     0.29381
    -0.03597
     0.21771
     0.06550
     0.49675
     0.92799
     0.80115
     0.49675
    -0.36574
    -1.20286
    -0.61941
     0.47138
     0.82652
     0.80115
     0.29381
     0.24307
     0.39528
     1.05483
     1.13093
     1.15630
     0.97872
     1.51144
     2.29782
     2.72906
     2.09488
     1.23240
     0.85189
     1.23240
     1.63827
     0.80115
     0.24307
     0.39528
     1.20703
     1.53680
     0.80115
    -0.18817
    -1.63410
    -1.96388
    -1.88777
    -0.69551
    -0.08670
     0.01477
     0.36991
     0.62358
     1.02946
     1.05483
     0.77579
     0.64895
     0.77579
     0.69968
     0.75042
     1.43534
     1.63827
     1.71437
     1.96805
     2.37392
     2.01878
     1.35923
     0.92799
     0.92799
     1.05483
     1.13093
     0.97872
     1.05483
     0.87726
     0.75042
     0.57285
     0.62358
     0.80115
     0.64895
     0.34454
     0.36991
     0.26844
     0.39528
     0.26844
     0.16697
     0.29381
     0.16697
     0.19234
     0.16697
     0.09087
     0.09087
     0.14161
     0.06550
     0.29381
     0.34454
     0.47138
     0.57285
     0.90262
     0.80115
     0.59822
     0.34454
     0.36991
     0.42065
     0.54748
     1.08019
     0.97872
     1.25776
     1.71437
     1.63827
     1.58754
     1.35923
     1.13093
     1.30850
     1.51144
     1.68901
     1.63827
     1.58754
     1.56217
     1.56217
     1.63827
     1.48607
     1.30850
     1.10556
     0.95336
     0.82652
     0.92799
     0.77579
     0.47138
     0.49675
     0.62358
     0.67432
     0.67432
     0.57285
     0.21771
     0.26844
     0.59822
     0.87726
     0.69968
     0.59822
     0.62358
     0.57285
     0.75042
     1.00409
     0.95336
     0.72505
     0.85189
     1.13093
     1.20703
     1.15630
     1.15630
     1.08019
     1.23240
     1.33387
     1.38460
     1.33387
     1.08019
     1.05483
     1.02946
     1.43534
     1.43534
     1.20703
     1.13093
     1.13093
     1.10556
     1.15630
     0.97872
     1.02946
     0.95336
     0.95336
     1.02946
     1.02946
     0.90262
     0.75042
     0.59822
     0.90262
     0.77579
     0.57285
     0.49675
     0.42065
     0.42065
     0.31918
     0.34454
     0.44601
     0.29381
     0.16697
     0.26844
     0.09087
     0.14161
     0.14161
    -0.03597
     0.11624
     0.16697
     0.01477
     0.06550
    -0.03597
    -0.06133
    -0.06133
    -0.11207
    -0.13743
    -0.08670
    -0.03597
    -0.16280
    -0.18817
    -0.36574
    -0.39111
    -0.46721
    -0.18817
     0.31918
     0.26844
     0.36991
     0.42065
     0.29381
     0.06550
     0.19234
     0.29381
     0.69968
     1.02946
     0.97872
     0.80115
     0.77579
     0.64895
     0.67432
     0.62358
     0.75042
     0.77579
     0.52211
     0.42065
     0.42065
     0.49675
     0.52211
     0.59822
     0.44601
     0.42065
     0.47138
     0.62358
     0.64895
     0.77579
     0.67432
     0.49675
     0.67432
     0.85189
     0.92799
     0.80115
     0.77579
     0.90262
     0.92799
     0.85189
     0.82652
     0.90262
     0.80115
     0.95336
     1.02946
     1.28313
     1.18166
     1.05483
     1.00409
     1.10556
     1.02946
     1.13093
     1.28313
     1.15630
     1.23240
     1.00409
     1.08019
     0.92799
     0.95336
     1.10556
     1.05483
     0.95336
     0.72505
     0.72505
     0.85189
     1.05483
     1.15630
     1.00409
     0.95336
     0.85189
     0.26844
     0.59822
     0.64895
     0.44601
     0.29381
     0.29381
     0.31918
     0.39528
     0.06550
    -0.21354
    -0.28964
     0.04014
    -0.03597
    -0.08670
    -0.26427
    -0.46721
    -0.31501
    -0.08670
     0.01477
    -0.03597
    -0.11207
     0.01477
     0.21771
     0.14161
     0.16697
    -0.13743
    -0.13743
    -0.11207
     0.16697
    -0.11207
    -0.18817
    -0.41647
    -0.28964
    -0.23890
    -0.34037
    -0.51794
    -0.59404
    -0.59404
    -0.69551
    -0.79698
    -0.77162
    -0.77162
    -0.99992
    -1.07602
    -0.84772
    -0.89845
    -0.84772
    -0.97455
    -0.94919
    -1.07602
    -0.89845
    -0.87308
    -0.67015
    -0.67015
    -0.67015
    -0.59404
    -0.41647
    -0.21354
    -0.28964
    -0.39111
    -0.21354
    -0.06133
     0.09087
     0.11624
     0.14161
     0.24307
     0.29381
     0.31918
     0.52211
     0.57285
     0.59822
     0.59822
     0.54748
     0.69968
     0.72505
     0.54748
     0.85189
     0.92799
     0.95336
     0.95336
     0.97872
     1.15630
     1.08019
     1.02946
     1.00409
     1.05483
     1.10556
     0.95336
     1.08019
     1.10556
     0.87726
     0.67432
     0.82652
     0.92799
     0.77579
     0.59822
     0.39528
     0.39528
     0.26844
     0.14161
     0.29381
     0.19234
     0.09087
    -0.08670
     0.14161
     0.01477
     0.11624
    -0.31501
    -0.23890
     0.01477
    -0.03597
     0.14161
     0.11624
     0.09087
     0.09087
     0.34454
     0.49675
     0.52211
     0.26844
     0.36991
     0.47138
     0.49675
     0.77579
     0.54748
     0.52211
     0.59822
     0.67432
     0.67432
     0.75042
     0.59822
     0.44601
     0.44601
     0.54748
     0.44601
     0.47138
     0.49675
     0.34454
     0.39528
     0.39528
     0.47138
     0.19234
     0.26844
     0.24307
     0.16697
     0.31918
     0.21771
     0.21771
     0.24307
     0.16697
     0.16697
     0.29381
     0.34454
     0.42065
     0.39528
     0.49675
     0.57285
     0.54748
     0.72505
     0.80115
     0.85189
     0.95336
     1.13093
     1.33387
     1.38460
     1.40997
     1.43534
     1.53680
     1.61291
     1.66364
     1.81584
     1.79048
     1.81584
     1.73974
     1.89195
     2.06952
     1.73974
     1.63827
     1.56217
     1.68901
     1.68901
     1.46070
     1.53680
     1.53680
     1.51144
     1.43534
     1.56217
     1.40997
     1.63827
     1.46070
     1.58754
     1.61291
     1.84121
     1.91731
     1.91731
     2.06952
     1.84121
     1.79048
     1.96805
     2.09488
     2.12025
     1.96805
     1.68901
     1.68901
     1.56217
     1.43534
     1.18166
     1.28313
     0.97872
     0.85189
     0.95336
     1.02946
     0.82652
     0.64895
     0.31918
     0.14161
     0.44601
     0.62358
     0.49675
     0.49675
     0.49675
     0.49675
     0.44601
     0.52211
     0.47138
     0.21771
     0.19234
     0.39528
     0.39528
     0.16697
    -0.01060
     0.06550
     0.49675
     0.85189
     0.95336
     0.75042
     0.26844
     0.01477
    -0.51794
    -0.03597
     0.36991
     0.62358
     0.49675
     0.54748
     0.54748
     0.31918
     0.34454
     0.26844
     0.24307
     0.62358
     0.59822
     0.77579
     0.80115
     0.90262
     0.95336
     0.97872
     1.43534
     1.51144
     1.63827
     1.86658
     1.84121
     1.96805
     1.73974
     1.61291
     1.61291
     1.79048
     1.96805
     2.09488
     2.01878
     1.91731
     1.76511
     1.58754
     1.56217
     1.53680
     1.38460
     1.30850
     1.02946
     0.92799
     0.95336
     0.92799
     0.69968
     0.69968
     0.75042
     0.67432
     0.52211
     0.39528
     0.26844
     0.21771
     0.29381
     0.34454
     0.29381
     0.31918
     0.47138
     0.47138
     0.36991
     0.54748
     0.49675
     0.82652
     1.15630
     1.35923
     1.68901
     1.02946
     0.82652
     1.25776
     1.73974
     2.14562
     1.71437
     0.85189
     0.69968
     0.97872
     1.08019
     0.87726
     0.44601
     0.29381
     0.26844
    -0.08670
    -0.23890
    -0.54331
    -0.72088
    -0.87308
    -0.89845
    -0.64478
    -0.56868
    -0.82235
    -0.72088
    -0.72088
    -0.61941
    -0.46721
    -0.61941
    -0.64478
    -0.82235
    -0.69551
    -0.36574
    -0.49258
    -0.23890
    -0.06133
    -0.11207
     0.11624
     0.01477
     0.04014
     0.01477
    -0.01060
     0.14161
     0.36991
     0.39528
     0.34454
     0.47138
     0.47138
     0.52211
     0.31918
     0.16697
     0.21771
    -0.01060
     0.06550
     0.04014
     0.14161
    -0.13743
    -0.06133
    -0.06133
     0.01477
     0.06550
     0.01477
     0.31918
     0.34454
     0.26844
     0.19234
    -0.08670
    -0.03597
    -0.16280
     0.19234
     0.69968
     0.82652
     0.82652
     0.75042
     0.62358
     0.62358
     0.26844
     0.16697
     0.26844
     0.44601
     0.62358
     0.75042
     0.62358
     0.44601
     0.39528
     0.04014
    -0.08670
    -0.01060
    -0.11207
     0.14161
     0.21771
     0.47138
     0.34454
     0.47138
     0.24307
     0.21771
     0.01477
    -0.28964
    -0.23890
     0.34454
     0.90262
     0.87726
     1.08019
     0.95336
     0.62358
     0.31918
     0.36991
     0.36991
     0.95336
     0.90262
     0.59822
     0.34454
    -0.08670
     0.39528
     0.49675
     0.64895
     0.31918
    -0.08670
    -0.44184
    -0.21354
    -0.11207
    -0.28964
    -0.23890
    -0.18817
     0.01477
     0.09087
     0.14161
    -0.31501
    -1.22823
    -2.26828
    -2.59806
    -2.09071
    -1.30433
    -0.03597
     0.97872
     1.18166
     0.67432
    -0.99992
    -1.22823
    -0.69551
     0.19234
     0.97872
     1.61291
     1.99341
     2.37392
     2.37392
     2.42466
     2.34856
     2.12025
     1.81584
     1.63827
     1.61291
     1.43534
     1.18166
     0.97872
     0.90262
     0.80115
     0.82652
     0.72505
     0.57285
     0.47138
     0.62358
     0.85189
     1.10556
     1.08019
     1.05483
     1.05483
     1.05483
     1.25776
     1.25776
     1.00409
     0.72505
     0.44601
     0.09087
    -0.16280
     0.36991
     3.05884
     4.73308
     4.27647
     2.22172
     0.92799
     0.77579
     1.02946
     1.86658
     2.72906
     2.65296
     2.55149
     2.22172
     1.48607
     1.00409
     0.67432
    -0.18817
    -0.49258
    -0.82235
    -0.64478
    -0.87308
    -0.97455
    -1.12676
    -1.32970
    -1.38043
    -1.17749
    -0.84772
    -0.67015
    -0.54331
    -0.49258
    -0.51794
    -0.51794
    -0.41647
    -0.26427
    -0.18817
    -0.13743
    -0.18817
     0.04014
     0.34454
     0.44601
     0.57285
     0.77579
     0.72505
     0.77579
     0.95336
     1.18166
     1.28313
     1.51144
     1.56217
     1.48607
     1.38460
     1.28313
     1.18166
     1.02946
     0.82652
     0.49675
     0.36991
     0.19234
     0.36991
     0.14161
     0.01477
    -0.21354
    -0.13743
    -0.23890
    -0.31501
    -0.23890
    -0.23890
    -0.08670
    -0.21354
    -0.23890
    -0.06133
    -0.13743
    -0.13743
    -0.16280
     0.19234
     0.21771
     0.29381
     0.06550
     0.16697
     0.14161
     0.16697
     0.19234
     0.09087
     0.21771
     0.24307
     0.19234
     0.21771
    -0.01060
    -0.16280
    -0.46721
    -0.31501
    -0.18817
     0.24307
    -0.03597
    -0.79698
    -1.05066
    -0.97455
    -0.31501
    -0.18817
    -0.34037
    -0.51794
    -0.72088
    -0.69551
    -0.36574
    -0.34037
    -0.28964
    -0.23890
    -0.06133
     0.04014
     0.24307
    -0.06133
     0.04014
    -0.01060
    -0.21354
     0.16697
     0.31918
     0.31918
     0.26844
     0.19234
     0.29381
     0.24307
     0.29381
     0.09087
     0.31918
     0.42065
     0.34454
     0.44601
     0.47138
     0.42065
     0.42065
     0.52211
     0.67432
     0.64895
     0.54748
     0.57285
     0.42065
     0.52211
     0.59822
     0.52211
     0.59822
     0.64895
     0.44601
     0.49675
     0.49675
     0.54748
     0.52211
     0.36991
     0.54748
     0.52211
     0.59822
     0.57285
     0.64895
     0.92799
     0.90262
     0.82652
     1.25776
     1.30850
     1.02946
     1.05483
     1.13093
     1.15630
     1.18166
     1.25776
     1.20703
     1.13093
     1.02946
     0.85189
     0.95336
     1.08019
     0.85189
     0.64895
     0.69968
     0.52211
     0.52211
     0.59822
     0.64895
     0.62358
     0.54748
     0.42065
     0.49675
     0.75042
     0.75042
     0.47138
     0.36991
     0.36991
     0.34454
     0.47138
     0.29381
     0.47138
     0.44601
     0.39528
     0.47138
     0.49675
     0.47138
     0.36991
     0.34454
     0.39528
     0.47138
     0.49675
     0.47138
     0.29381
     0.36991
     0.42065
     0.21771
     0.47138
     0.42065
     0.06550
     0.16697
     0.21771
     0.16697
     0.09087
    -0.06133
    -0.03597
     0.19234
     0.16697
     0.14161
     0.11624
     0.04014
     0.14161
    -0.08670
     0.14161
