# Supplementary material for: Software algorithm and hardware design for real-time implementation of new spectral estimator
Source: Biomed Eng Online. 2014 May 9;13:61. doi: 10.1186/1475-925X-13-61 (PMC4057578; doi:10.1186/1475-925X-13-61)
Supplement: Additional file 2 — txtfiles.zip. [file 1475-925X-13-61-S2.zip › FILE022.TXT]

     2.46731
     2.12658
     1.93728
     1.97514
     1.40724
     1.10436
     0.87720
     0.49860
     0.30930
     0.19572
     0.27144
    -0.06930
    -0.18288
    -0.22074
    -0.14502
    -0.33431
    -0.33431
    -0.56147
    -0.25860
    -0.10716
    -0.25860
     0.04428
     0.08214
    -0.06930
     0.08214
    -0.03144
     0.12000
     0.12000
     0.23358
     0.30930
     0.34716
     0.38502
     0.46074
     0.42288
     0.46074
     0.72576
     0.65004
     0.72576
     0.61218
     0.65004
     0.80148
     0.80148
     0.95292
     0.91506
     0.95292
     1.18008
     1.18008
     1.14222
     1.10436
     0.72576
     0.87720
     1.14222
     0.95292
     0.83934
     0.87720
     0.80148
     0.83934
     0.68790
     0.53646
     0.57432
     0.53646
     0.23358
     0.23358
     0.15786
    -0.03144
    -0.52361
    -0.48575
    -0.29645
    -0.22074
    -0.48575
    -0.63719
    -0.75077
    -0.97793
    -1.24295
    -0.94007
    -1.05365
    -0.94007
    -1.28081
    -1.01579
    -1.05365
    -0.59933
    -0.82649
    -0.97793
    -0.90221
    -0.59933
    -0.52361
    -0.56147
    -0.25860
    -0.44789
    -0.56147
    -0.18288
    -0.14502
    -0.03144
    -0.22074
    -0.33431
    -0.33431
    -0.14502
    -0.37217
    -0.41003
    -0.29645
    -0.41003
    -0.37217
    -0.44789
    -0.37217
    -0.33431
    -0.52361
    -0.44789
    -0.37217
    -0.29645
    -0.22074
    -0.22074
     0.00642
    -0.22074
    -0.14502
    -0.10716
     0.12000
     0.23358
     0.30930
     0.19572
     0.27144
     0.12000
     0.38502
     0.49860
     0.30930
     0.38502
     0.57432
     0.72576
     0.65004
     0.57432
     0.80148
     0.65004
     0.30930
     0.87720
     0.76362
     1.02864
     0.68790
     0.61218
     0.80148
     1.18008
     1.02864
     0.95292
     1.10436
     0.95292
     0.91506
     0.80148
     0.91506
     1.06650
     0.53646
     0.99078
     1.06650
     0.87720
     0.87720
     0.83934
     0.65004
     0.57432
     0.38502
     0.30930
     0.46074
     0.46074
     0.19572
     0.19572
     0.65004
     0.53646
     0.57432
     0.61218
     1.02864
     1.02864
     1.40724
     1.86156
     2.16444
     1.71012
     1.67226
     2.05086
     2.12658
     1.25580
    -1.16723
    -3.02236
    -2.83307
    -2.45447
    -1.96229
    -2.07587
    -2.41661
    -4.30960
    -6.05115
    -7.37625
    -8.20916
    -8.54990
    -4.99108
    -4.83964
    -4.49890
    -4.76392
    -4.57462
    -4.00672
    -3.43882
    -2.87093
    -1.92443
    -0.71291
    -0.06930
     0.87720
     0.68790
     0.83934
     1.06650
     1.36938
     1.44510
     1.44510
     1.67226
     1.82370
     1.86156
     1.86156
     1.97514
     2.01300
     1.48296
     0.99078
     1.06650
     1.29366
     0.99078
     1.14222
     1.02864
     0.95292
     0.91506
     0.87720
     0.68790
     0.65004
     0.53646
     0.30930
     0.27144
     0.27144
     0.30930
     0.00642
     0.12000
     0.27144
     0.12000
     0.23358
     0.12000
     0.12000
    -0.03144
    -0.22074
    -0.06930
    -0.14502
    -0.03144
    -0.03144
    -0.22074
    -0.22074
    -0.22074
    -0.25860
    -0.52361
    -0.03144
    -0.37217
    -0.56147
    -0.41003
    -0.33431
    -0.29645
    -0.48575
    -0.44789
    -0.52361
    -0.03144
    -0.03144
    -0.03144
    -0.29645
    -0.37217
    -0.10716
    -0.14502
     0.12000
     0.23358
    -0.06930
    -0.03144
     0.42288
     0.15786
     0.15786
     0.04428
     0.04428
     0.12000
     0.00642
     0.23358
     0.15786
    -0.06930
    -0.03144
    -0.22074
     0.00642
     0.23358
    -0.06930
    -0.29645
    -0.10716
    -0.03144
     0.04428
    -0.22074
    -0.22074
    -0.10716
    -0.03144
    -0.10716
     0.15786
     0.08214
     0.12000
    -0.06930
     0.08214
     0.23358
     0.15786
     0.08214
     0.15786
     0.23358
     0.38502
     0.12000
     0.38502
     0.30930
     0.27144
     0.23358
     0.19572
    -0.10716
     0.08214
    -0.18288
    -0.14502
     0.12000
     0.00642
    -0.10716
     0.08214
    -0.03144
     0.15786
     0.00642
    -0.18288
    -0.10716
     0.19572
     0.46074
     0.34716
     0.30930
     0.57432
     0.38502
     0.23358
     0.72576
     0.99078
     0.95292
     0.91506
     1.25580
     1.25580
     1.21794
     1.10436
     1.14222
     1.18008
     1.25580
     1.18008
     0.95292
     0.72576
     0.83934
     0.53646
     0.53646
     0.83934
     0.38502
    -0.25860
    -0.14502
    -0.14502
    -0.29645
    -0.75077
    -1.16723
    -1.12937
    -0.75077
    -0.63719
    -0.44789
    -0.41003
    -0.52361
    -0.71291
    -0.37217
     0.08214
     0.15786
    -0.22074
    -1.01579
    -2.30303
    -2.45447
    -0.97793
     0.30930
     1.18008
     1.29366
     0.91506
     0.42288
     0.30930
     0.95292
     1.29366
     1.52082
     1.93728
     2.20230
     2.50517
     3.33809
     3.64097
     3.83027
     3.26237
     1.71012
    -0.29645
    -2.75735
    -3.93100
    -3.70384
    -3.28738
    -2.34089
    -2.83307
    -3.36310
    -3.51454
    -3.62812
    -4.15816
    -4.34746
    -4.12030
    -3.32524
    -2.18945
    -1.16723
     0.00642
     0.99078
     1.89942
     2.69447
     2.69447
     2.73233
     2.46731
     2.35374
     2.16444
     2.31588
     1.86156
     1.71012
     1.48296
     1.40724
     1.29366
     1.14222
     0.65004
     0.42288
     0.57432
     0.68790
     0.27144
     0.12000
    -0.14502
    -0.29645
    -0.52361
    -0.22074
    -0.25860
    -0.33431
    -0.67505
    -0.37217
    -0.29645
    -0.22074
    -0.52361
    -0.48575
    -0.41003
    -0.52361
    -0.29645
    -0.22074
    -0.29645
    -0.29645
    -0.78863
    -0.14502
     0.08214
     0.04428
    -0.10716
    -0.22074
    -0.14502
    -0.22074
     0.04428
     0.00642
     0.23358
     0.00642
     0.08214
     0.12000
     0.23358
    -0.14502
    -0.25860
    -0.37217
    -0.33431
    -0.59933
    -0.67505
    -0.41003
    -0.41003
    -0.63719
    -0.90221
    -0.67505
    -0.67505
    -0.67505
    -0.75077
    -0.67505
    -0.67505
    -0.48575
    -0.63719
    -0.52361
     0.04428
    -0.10716
    -0.22074
     0.04428
     0.00642
     0.12000
     0.00642
     0.04428
     0.30930
     0.23358
     0.30930
     0.53646
     0.65004
     0.80148
     0.76362
     0.95292
     1.18008
     1.25580
     1.18008
     1.02864
     1.02864
     0.99078
     1.02864
     0.99078
     0.83934
     0.83934
     0.87720
     0.99078
     0.87720
     0.49860
     0.19572
    -0.25860
    -0.14502
    -0.10716
    -0.37217
    -0.37217
    -0.78863
    -0.63719
    -0.44789
    -0.25860
    -0.56147
    -0.44789
    -0.10716
    -0.75077
    -1.05365
    -0.94007
    -0.56147
    -1.01579
    -0.67505
    -0.25860
    -0.48575
    -0.29645
    -0.33431
    -0.63719
    -0.71291
    -0.71291
    -0.63719
    -0.52361
    -0.56147
    -0.33431
    -0.10716
    -0.06930
    -0.06930
    -0.44789
    -0.41003
    -0.03144
    -0.06930
    -0.14502
     0.12000
    -0.10716
    -0.37217
    -0.41003
    -0.52361
    -0.59933
    -0.63719
    -0.63719
    -0.48575
    -0.59933
    -0.44789
    -0.63719
    -0.52361
    -0.41003
     0.00642
     0.19572
     0.30930
     0.61218
     0.99078
     1.36938
     2.01300
     2.80805
     4.05743
     5.34466
     6.36688
     4.77677
     0.72576
    -1.35653
    -0.29645
     1.67226
     3.33809
     4.05743
     2.99735
     0.68790
    -3.43882
    -6.16473
    -6.27831
    -5.63470
    -5.02894
    -3.85528
    -3.89314
    -4.61248
    -4.57462
    -4.30960
    -5.02894
    -5.10466
    -4.27174
    -2.68163
    -1.58369
    -0.71291
    -0.63719
     0.00642
     0.27144
     0.53646
     0.87720
     1.02864
     0.87720
     0.95292
     1.02864
     0.95292
     0.83934
     0.15786
     0.61218
     0.57432
     0.38502
     0.49860
     0.12000
    -0.25860
    -0.22074
    -0.41003
    -0.29645
    -0.14502
    -0.41003
    -0.29645
    -0.29645
    -0.22074
    -0.22074
    -0.41003
    -0.18288
    -0.22074
    -0.22074
    -0.33431
    -0.29645
    -0.14502
    -0.25860
    -0.25860
    -0.29645
     0.04428
     0.12000
    -0.03144
    -0.14502
    -0.18288
    -0.06930
    -0.10716
    -0.06930
     0.19572
    -0.03144
     0.15786
    -0.18288
     0.30930
     0.12000
     0.23358
     0.12000
     0.27144
     0.30930
     0.38502
     0.30930
     0.30930
     0.30930
     0.30930
     0.23358
     0.68790
     0.65004
     0.42288
     0.34716
     0.23358
     0.38502
     0.08214
     0.23358
     0.19572
     0.15786
    -0.06930
     0.04428
     0.04428
     0.12000
     0.15786
     0.04428
     0.15786
     0.19572
     0.08214
     0.42288
     0.49860
     0.65004
     0.83934
     0.99078
     1.18008
     1.18008
     1.33152
     1.29366
     1.33152
     1.40724
     1.33152
     1.10436
     1.29366
     1.48296
     1.36938
     1.59654
     1.59654
     1.48296
     1.14222
     1.44510
     1.33152
     1.48296
     1.25580
     1.25580
     1.25580
     1.21794
     1.55868
     1.33152
     1.06650
     0.83934
     0.87720
     0.72576
     1.02864
     1.06650
     1.29366
     1.25580
     1.71012
     1.89942
     2.42945
     2.12658
     2.05086
     1.63440
     1.93728
     1.97514
     2.24016
     2.31588
     2.16444
     1.74798
     1.52082
     1.36938
     1.33152
     0.72576
     0.15786
    -0.03144
    -0.14502
    -0.10716
    -0.03144
     0.08214
     0.30930
     0.34716
     0.19572
     0.57432
     0.65004
     0.53646
     0.61218
     0.57432
     0.49860
     0.23358
     0.12000
     0.00642
    -0.29645
    -0.37217
    -0.37217
    -0.78863
    -1.24295
    -1.39439
    -1.58369
    -1.62155
    -1.54583
    -1.81085
    -1.77299
    -1.54583
    -1.31867
    -1.24295
    -1.12937
    -1.01579
    -0.90221
    -0.56147
    -0.52361
    -0.10716
    -0.10716
     0.00642
     0.00642
    -0.25860
    -0.03144
     0.00642
     0.00642
    -0.03144
    -0.10716
    -0.37217
    -0.67505
    -0.90221
    -0.82649
    -0.52361
    -0.52361
    -0.78863
    -1.24295
    -1.16723
    -0.86435
    -0.59933
    -0.22074
    -0.03144
     0.15786
     0.61218
     1.10436
     1.21794
     1.02864
     0.23358
    -0.44789
    -1.20509
    -1.73513
    -1.16723
    -0.25860
    -0.14502
    -0.67505
    -1.31867
    -1.35653
    -1.77299
    -2.68163
    -3.62812
    -2.53019
    -1.35653
    -0.41003
     0.65004
     0.83934
     1.44510
     1.86156
     0.68790
    -1.47011
    -3.59026
    -2.07587
     0.27144
     0.99078
     1.21794
     0.00642
    -1.16723
    -1.96229
    -2.53019
    -2.68163
    -2.87093
    -2.22731
    -1.88657
    -1.62155
    -1.16723
    -0.94007
    -0.52361
    -0.33431
    -0.18288
    -0.25860
     0.08214
     0.08214
    -0.14502
    -0.22074
    -0.10716
    -0.10716
    -0.33431
    -0.37217
    -0.25860
     0.04428
    -0.29645
    -0.41003
    -0.52361
    -0.63719
    -0.41003
    -0.86435
    -0.29645
    -0.52361
    -0.63719
    -0.56147
    -1.12937
    -0.44789
    -0.59933
    -0.67505
    -0.63719
    -0.59933
    -0.33431
    -0.44789
    -0.48575
    -0.41003
    -0.10716
    -0.10716
     0.23358
     0.53646
     0.49860
     0.38502
     0.38502
     0.61218
     0.49860
     0.65004
     0.53646
     0.46074
     0.38502
     0.61218
     0.53646
     0.27144
     0.15786
    -0.06930
    -0.10716
     0.23358
     0.15786
    -0.14502
    -0.14502
    -0.03144
     0.15786
     0.23358
     0.04428
    -0.03144
    -0.03144
     0.15786
     0.23358
     0.34716
     0.19572
    -0.22074
    -0.18288
     0.19572
     0.23358
     0.08214
    -0.41003
    -0.29645
    -0.41003
    -0.25860
    -0.22074
    -0.14502
    -0.14502
     0.23358
     0.23358
     0.42288
     0.72576
     0.99078
     0.87720
     1.36938
     1.55868
     1.59654
     1.63440
     1.52082
     1.78584
     1.86156
     2.08872
     2.16444
     2.42945
     2.12658
     1.82370
     1.52082
     1.52082
     1.40724
     0.95292
     0.87720
     0.83934
     0.72576
     0.42288
     0.27144
     0.23358
    -0.22074
    -0.44789
    -0.59933
    -0.71291
    -0.67505
    -0.78863
    -1.12937
    -1.01579
    -1.01579
    -1.16723
    -0.97793
    -0.90221
    -0.86435
    -1.01579
    -0.94007
    -0.94007
    -0.71291
    -0.52361
    -0.94007
    -0.67505
    -0.52361
    -0.18288
    -0.06930
    -0.03144
    -0.14502
     0.08214
    -0.22074
     0.23358
     0.49860
     0.15786
     0.34716
     0.38502
     0.38502
     0.23358
     0.23358
     0.30930
     0.15786
     0.08214
    -0.03144
    -0.14502
    -0.29645
    -0.59933
    -1.01579
    -0.63719
    -0.03144
     0.34716
     0.95292
     1.74798
     2.69447
     3.56525
     2.92163
     1.97514
    -1.09151
    -4.12030
    -3.93100
    -2.41661
    -1.54583
    -1.88657
    -2.45447
    -2.87093
    -3.17380
    -4.42318
    -5.52112
    -6.08901
    -5.25610
    -4.57462
    -4.30960
    -3.24952
    -1.24295
    -0.06930
    -0.22074
     0.15786
     0.99078
     1.67226
     1.59654
     1.02864
     0.46074
    -0.18288
    -0.33431
    -0.18288
    -0.06930
     0.04428
    -0.29645
    -0.82649
    -1.28081
    -1.69727
    -1.77299
    -1.92443
    -1.62155
    -0.44789
     0.23358
     0.27144
     0.46074
     0.53646
     0.34716
     0.34716
     0.46074
     0.80148
     0.87720
     1.18008
     1.14222
     1.29366
     1.25580
     1.33152
     1.36938
     1.25580
     1.18008
     0.91506
     0.91506
     1.29366
     1.25580
     1.48296
     1.21794
     1.36938
     1.33152
     1.44510
     1.40724
     1.48296
     1.59654
     1.44510
     1.48296
     1.40724
     1.33152
     1.02864
     0.80148
     0.76362
     0.68790
     0.49860
     0.19572
     0.12000
    -0.14502
    -0.44789
    -0.52361
    -0.63719
    -0.56147
    -0.67505
    -0.82649
    -0.59933
    -0.78863
    -0.67505
    -0.94007
    -0.59933
    -0.56147
    -0.41003
    -0.52361
    -0.29645
    -0.25860
    -0.41003
    -0.22074
     0.00642
     0.38502
     0.57432
     0.34716
     0.53646
     0.53646
     0.53646
     0.23358
     0.76362
     0.99078
     0.68790
     0.57432
     0.53646
     0.76362
     0.53646
     0.23358
    -0.06930
    -0.18288
    -0.48575
    -0.82649
    -0.56147
    -0.82649
    -0.97793
    -1.58369
    -1.62155
    -1.09151
    -1.28081
    -1.31867
    -0.90221
    -0.97793
    -0.97793
    -0.41003
    -0.56147
    -0.67505
    -0.29645
     0.00642
     0.12000
     0.46074
     0.46074
     0.15786
     0.15786
     0.34716
     0.30930
     0.12000
     0.08214
    -0.18288
    -0.37217
    -0.56147
    -0.41003
    -0.41003
    -0.63719
    -0.75077
    -0.78863
    -1.01579
    -0.90221
    -0.78863
    -1.28081
    -0.94007
    -0.78863
    -1.01579
    -1.05365
    -0.90221
    -1.05365
    -1.28081
    -1.28081
    -1.20509
    -0.94007
    -0.94007
    -1.20509
    -1.20509
    -1.09151
    -1.09151
    -1.05365
    -1.09151
    -0.86435
    -1.09151
    -0.97793
    -0.90221
    -0.90221
    -0.82649
    -1.31867
    -1.01579
    -0.86435
    -0.75077
    -0.63719
    -0.78863
    -0.86435
    -1.05365
    -0.97793
    -0.94007
    -0.59933
    -0.71291
    -0.67505
    -0.52361
    -0.14502
    -0.22074
    -0.41003
    -0.78863
    -1.58369
    -3.17380
    -2.03801
    -0.41003
     0.15786
     0.04428
    -0.10716
    -0.94007
    -1.09151
    -2.68163
    -1.88657
    -1.84871
    -0.03144
     0.23358
    -0.29645
    -0.94007
    -1.43225
    -0.06930
     1.93728
     3.45167
     4.05743
     3.90599
     3.03521
     1.78584
     1.97514
     2.54303
     3.52739
     4.36031
     4.54961
     4.36031
     3.03521
     2.27802
     2.58089
     2.01300
     0.65004
     0.27144
     0.30930
     0.42288
     1.06650
     0.23358
    -0.59933
    -0.78863
    -0.94007
    -0.48575
    -0.18288
     0.27144
     0.30930
     0.38502
     0.53646
     0.53646
     0.53646
     0.38502
     0.34716
     0.30930
     1.18008
     1.18008
     1.14222
     1.44510
     1.36938
     1.02864
     1.21794
     1.02864
     0.83934
     0.53646
    -0.10716
    -0.14502
    -0.14502
    -0.33431
    -0.29645
    -1.01579
    -1.47011
    -1.50797
    -1.92443
    -1.77299
    -2.11373
    -2.34089
    -2.22731
    -1.69727
    -1.84871
    -1.65941
    -1.62155
    -1.54583
    -1.35653
    -1.35653
    -1.20509
    -1.09151
    -1.20509
    -1.01579
    -1.09151
    -0.94007
    -0.71291
    -0.78863
    -0.82649
    -0.71291
    -0.86435
    -0.78863
    -0.78863
    -0.71291
    -0.86435
    -0.71291
    -0.63719
    -0.56147
    -0.33431
    -0.48575
    -0.63719
    -0.71291
    -0.44789
    -0.52361
    -0.67505
    -0.56147
    -0.37217
    -0.29645
    -0.48575
    -0.59933
    -0.52361
    -0.33431
    -0.37217
    -0.48575
    -0.56147
    -0.52361
    -0.41003
    -0.37217
    -0.03144
    -0.14502
    -0.33431
    -0.18288
    -0.10716
     0.15786
     0.12000
    -0.06930
    -0.10716
     0.19572
     0.46074
     0.46074
     0.72576
     0.57432
     0.53646
     0.38502
     0.68790
     0.38502
     0.42288
     0.53646
     0.80148
     0.80148
     0.72576
     0.57432
     0.34716
     0.57432
     0.68790
     0.65004
     0.49860
     0.61218
     0.27144
     0.19572
     0.49860
     0.53646
     0.49860
     0.46074
     0.30930
     0.49860
     0.72576
     0.61218
     0.42288
     0.49860
     0.53646
     0.61218
     0.76362
     0.65004
     0.87720
     0.57432
     0.72576
     0.95292
     1.02864
     0.99078
     0.76362
     0.83934
     0.95292
     0.57432
     0.49860
     0.65004
     0.53646
     0.61218
     0.61218
     0.38502
     0.46074
     0.38502
     0.04428
     0.23358
     0.19572
     0.12000
     0.19572
     0.19572
    -0.03144
    -0.06930
    -0.03144
     0.34716
     0.87720
     0.99078
     0.34716
    -0.10716
    -0.25860
    -1.81085
    -2.90879
    -1.58369
    -0.75077
    -0.29645
    -0.82649
    -1.12937
    -1.35653
    -1.43225
    -1.20509
    -0.41003
     0.57432
     1.74798
     2.31588
     2.24016
     2.54303
     1.67226
     0.19572
    -0.56147
    -0.82649
    -0.86435
    -0.56147
    -0.48575
    -0.48575
    -2.26517
    -3.66598
    -4.12030
    -4.23388
    -4.91536
    -5.82399
    -5.55898
    -4.83964
    -4.65034
    -3.32524
    -2.26517
    -0.67505
    -0.06930
     0.95292
     1.67226
     1.48296
     1.44510
     1.82370
     2.46731
     2.54303
     3.41381
     3.67883
     3.41381
     2.77019
     1.89942
     1.44510
     1.14222
     1.02864
     1.18008
     0.95292
     0.99078
     0.53646
    -0.03144
    -0.18288
    -0.22074
    -0.22074
     0.30930
     0.99078
     0.95292
     1.10436
     1.25580
     1.33152
     0.72576
     0.95292
     1.40724
     1.40724
     1.29366
     1.52082
     1.18008
     0.87720
     0.49860
     0.15786
     0.30930
     0.34716
     0.49860
     0.30930
     0.34716
     0.34716
     0.12000
    -0.03144
     0.38502
     0.30930
     0.27144
     0.08214
     0.30930
     0.27144
     0.23358
     0.12000
    -0.03144
     0.15786
    -0.03144
    -0.10716
    -0.14502
    -0.14502
    -0.22074
    -0.22074
     0.00642
     0.08214
    -0.14502
    -0.10716
     0.04428
    -0.03144
    -0.06930
     0.00642
     0.30930
     0.08214
     0.23358
     0.30930
     0.30930
     0.23358
     0.19572
    -0.33431
    -0.10716
     0.04428
    -0.29645
    -0.29645
    -0.41003
    -0.10716
    -0.22074
    -0.14502
    -0.06930
    -0.14502
    -0.37217
    -0.41003
    -0.22074
    -0.37217
    -0.44789
    -0.56147
    -0.63719
    -0.14502
    -0.63719
    -0.52361
    -0.59933
    -0.75077
    -0.67505
    -0.78863
    -0.86435
    -0.75077
    -0.82649
    -0.75077
    -0.86435
    -0.56147
    -0.63719
    -0.86435
    -0.67505
    -0.48575
    -0.44789
    -0.56147
    -0.44789
    -0.48575
    -0.41003
    -0.10716
    -0.18288
     0.27144
     0.34716
     0.42288
     0.42288
     0.99078
     1.29366
     1.25580
     0.30930
     0.04428
    -0.56147
    -1.77299
    -1.24295
    -0.33431
    -0.22074
    -0.06930
    -0.33431
    -1.35653
    -2.41661
    -2.11373
    -2.07587
    -1.31867
    -0.63719
    -0.22074
    -0.52361
     0.15786
     0.53646
     0.80148
     0.95292
     1.21794
     1.36938
     1.40724
     1.14222
     1.18008
     1.29366
     1.33152
     1.40724
     1.52082
     1.97514
     2.08872
     1.89942
     1.48296
     1.36938
     1.10436
     0.53646
     0.53646
     0.12000
    -0.14502
    -0.82649
    -1.31867
    -1.35653
    -1.58369
    -2.15159
    -3.13594
    -3.28738
    -3.55240
    -4.23388
    -4.53676
    -3.55240
    -3.09808
    -2.64377
    -2.49233
    -2.41661
    -2.15159
    -1.39439
    -0.71291
     0.00642
     0.87720
     0.80148
     0.68790
     0.65004
     1.10436
     1.36938
     1.10436
     0.95292
     0.19572
    -0.56147
    -0.82649
    -0.78863
    -0.67505
    -1.09151
    -1.31867
    -1.62155
    -2.00015
    -1.77299
    -1.65941
    -1.77299
    -1.69727
    -1.84871
    -1.50797
    -1.12937
    -0.59933
    -0.48575
    -0.48575
     0.23358
     0.46074
     0.49860
     0.38502
     0.46074
     0.72576
     0.49860
     0.65004
     0.87720
     0.83934
     0.49860
     0.19572
     0.15786
     0.83934
     1.29366
     1.78584
     2.24016
     2.20230
     1.89942
     1.67226
     1.59654
     1.82370
     1.93728
     2.39159
     2.27802
     2.35374
     2.39159
     2.12658
     1.52082
     1.44510
     1.25580
     0.95292
     0.68790
     0.65004
     0.38502
     0.00642
     0.15786
     0.15786
     0.15786
     0.23358
     0.19572
     0.19572
     0.30930
     0.38502
     0.27144
     0.61218
     0.72576
     0.57432
     0.65004
     0.80148
     0.76362
     0.65004
     0.68790
     0.80148
     0.72576
     0.99078
     0.87720
     0.72576
     0.80148
     0.61218
     0.61218
     0.46074
     0.68790
     0.49860
     0.46074
     0.72576
     0.87720
     0.76362
     0.34716
     0.53646
     0.57432
     0.65004
     0.72576
     0.68790
     0.95292
     0.68790
     0.65004
     0.46074
     0.68790
     0.72576
     0.49860
     0.46074
     0.57432
     0.49860
     0.34716
     0.38502
     0.38502
     0.38502
     0.23358
     0.00642
    -0.03144
    -0.03144
     0.00642
    -0.37217
     0.04428
     0.08214
    -0.18288
    -0.14502
     0.08214
    -0.10716
    -0.22074
    -0.22074
    -0.06930
     0.42288
     0.19572
     0.42288
     0.46074
     0.53646
     0.65004
     0.83934
     1.89942
     2.95949
     2.50517
     2.05086
     0.38502
    -1.58369
    -1.20509
     1.29366
     2.80805
     3.18665
     2.88377
     2.69447
     2.95949
     3.14879
     2.08872
     0.87720
     0.46074
     0.12000
    -0.90221
    -1.35653
     0.30930
     0.72576
     0.34716
    -0.56147
    -1.24295
    -2.15159
    -3.36310
    -3.55240
    -3.62812
    -3.62812
    -3.21166
    -2.71949
    -2.07587
    -1.43225
    -1.65941
    -1.96229
    -1.62155
    -1.16723
    -0.59933
    -0.06930
    -0.52361
    -0.67505
    -0.48575
     0.57432
     1.33152
     1.33152
     0.72576
     0.23358
    -0.75077
     0.08214
     0.65004
     0.42288
     0.65004
     1.89942
     1.55868
     1.52082
     0.87720
     0.99078
     0.57432
     0.68790
     0.49860
     0.76362
     0.72576
     0.83934
     0.91506
     1.18008
     1.29366
     0.99078
     0.83934
     0.72576
     0.34716
     0.38502
     0.30930
     0.00642
    -0.10716
    -0.10716
    -0.25860
    -0.22074
    -0.25860
    -0.25860
    -0.52361
    -0.29645
    -0.06930
    -0.18288
    -0.03144
    -0.22074
     0.30930
     0.30930
     0.19572
     0.08214
    -0.03144
     0.00642
    -0.06930
     0.04428
     0.27144
     0.30930
     0.53646
     0.38502
     0.80148
     0.65004
     0.49860
     0.80148
     0.72576
     1.02864
     1.02864
     1.18008
     1.25580
     1.52082
     1.71012
     1.78584
     1.55868
     1.63440
     1.59654
     1.40724
     1.59654
     1.48296
     1.14222
     0.65004
     0.65004
     0.38502
     0.30930
     0.30930
     0.00642
     0.12000
     0.15786
     0.08214
    -0.14502
    -0.33431
    -0.63719
    -0.71291
    -0.71291
    -0.29645
    -0.48575
    -0.56147
    -0.48575
    -0.48575
    -0.48575
    -0.18288
    -0.29645
    -0.52361
    -0.25860
    -0.41003
    -0.56147
    -0.41003
    -0.52361
    -0.63719
    -0.59933
    -0.33431
    -0.29645
    -0.41003
    -0.48575
    -0.33431
    -0.37217
    -0.37217
    -0.22074
    -0.25860
    -0.14502
     0.08214
     0.12000
     0.00642
     0.12000
     0.00642
     0.15786
     0.27144
     0.23358
     0.19572
     0.34716
     0.15786
     0.30930
     0.23358
     0.46074
     0.34716
     0.42288
     0.30930
     0.57432
     0.38502
     0.53646
     0.61218
     0.27144
     0.53646
     0.68790
     0.46074
     0.49860
     0.46074
     0.49860
     0.42288
     0.34716
     0.34716
     0.42288
     0.30930
     0.27144
     0.27144
     0.27144
     0.15786
    -0.14502
    -0.03144
     0.30930
     0.15786
    -0.10716
    -0.06930
     0.46074
     0.80148
     1.21794
     1.74798
     1.97514
     1.67226
     1.82370
     1.97514
     1.67226
     2.05086
     2.16444
     2.31588
     2.50517
     2.08872
     1.71012
     1.33152
     0.57432
     0.23358
     0.53646
     0.04428
     0.08214
    -0.48575
    -0.52361
    -0.48575
    -0.56147
    -0.63719
    -0.78863
    -0.90221
    -0.41003
     0.30930
     0.46074
     0.57432
     0.30930
     0.19572
     0.08214
     0.23358
     0.46074
     0.83934
     0.72576
     0.68790
     0.30930
     0.15786
     0.08214
    -0.03144
     0.00642
     0.27144
     0.08214
     0.04428
    -0.06930
    -0.06930
    -0.06930
     0.08214
    -0.06930
     0.19572
     0.12000
     0.38502
     0.38502
     0.61218
     0.34716
     0.15786
     0.38502
     0.91506
     1.02864
     0.72576
     0.23358
     0.38502
     0.61218
     0.49860
     0.49860
     0.61218
     0.80148
     0.72576
     0.72576
    -0.18288
    -0.33431
    -0.41003
    -0.44789
    -0.10716
    -0.03144
    -0.48575
    -0.63719
    -0.86435
    -0.94007
    -0.90221
    -1.09151
    -1.12937
    -1.05365
    -0.90221
    -0.78863
    -0.67505
    -0.33431
    -0.48575
    -0.59933
    -0.25860
    -0.03144
    -0.06930
    -0.33431
    -0.14502
    -0.25860
    -0.06930
    -0.06930
    -0.18288
    -0.33431
    -0.29645
    -0.56147
    -0.52361
    -0.75077
    -0.82649
    -1.01579
    -1.20509
    -0.90221
    -0.90221
    -0.94007
    -1.01579
    -1.16723
    -1.12937
    -1.24295
    -1.16723
    -1.31867
    -1.05365
    -1.09151
    -1.01579
    -1.24295
    -1.01579
    -0.97793
    -1.31867
    -1.12937
    -1.16723
    -1.12937
    -0.97793
    -1.01579
    -1.28081
    -1.28081
    -1.24295
    -1.24295
    -1.01579
    -1.20509
    -1.12937
    -1.39439
    -1.39439
    -1.31867
    -1.73513
    -1.47011
    -1.47011
    -1.58369
    -1.47011
    -1.58369
    -1.35653
    -1.62155
    -1.54583
    -1.43225
    -1.31867
    -1.16723
    -1.01579
    -0.59933
    -0.86435
    -0.41003
    -0.59933
    -0.37217
     0.15786
     0.76362
    -0.06930
    -0.67505
    -1.28081
    -0.90221
    -0.94007
    -0.94007
    -1.16723
    -1.31867
    -1.43225
    -2.00015
    -2.03801
    -2.53019
    -2.87093
    -2.83307
    -2.71949
    -2.64377
    -2.64377
    -2.56805
    -2.34089
    -2.22731
    -2.15159
    -1.92443
    -1.96229
    -1.73513
    -1.69727
    -1.73513
    -1.50797
    -1.58369
    -1.62155
    -1.62155
    -1.50797
    -1.35653
    -1.31867
    -1.20509
    -1.58369
    -1.65941
    -1.77299
    -1.84871
    -1.65941
    -1.47011
    -1.65941
    -1.81085
    -1.92443
    -1.58369
    -1.62155
    -1.84871
    -1.35653
    -1.05365
    -0.90221
    -0.41003
    -0.03144
     0.34716
     0.46074
     0.80148
     0.87720
     0.72576
     0.80148
     0.46074
     0.53646
     0.80148
     1.25580
     1.18008
     0.87720
     0.57432
     0.00642
    -0.03144
    -0.22074
    -0.67505
    -1.20509
    -1.47011
    -1.16723
    -0.86435
    -1.54583
    -1.84871
    -1.92443
    -1.73513
    -2.22731
    -2.56805
    -2.68163
    -2.30303
    -2.45447
    -2.60591
    -2.53019
    -2.64377
    -2.68163
    -2.68163
    -2.53019
    -2.18945
    -2.11373
    -1.77299
    -1.88657
    -1.54583
    -1.35653
    -1.28081
    -1.35653
    -1.24295
    -1.20509
    -0.86435
    -0.78863
    -0.86435
    -0.71291
    -0.78863
    -0.67505
    -0.71291
    -0.63719
    -0.22074
    -0.56147
    -0.63719
    -0.56147
    -0.63719
    -0.67505
    -0.59933
    -0.63719
    -1.01579
    -1.01579
    -0.94007
    -1.24295
    -1.43225
    -1.69727
    -1.58369
    -1.65941
    -1.62155
    -1.58369
    -1.77299
    -1.77299
    -1.84871
    -1.88657
    -1.84871
    -1.39439
    -1.62155
    -1.58369
    -1.50797
    -1.31867
    -1.05365
    -0.94007
    -0.97793
    -0.82649
    -0.48575
    -0.44789
    -0.10716
    -0.14502
    -0.06930
    -0.10716
    -0.03144
     0.12000
     0.27144
     0.30930
     0.49860
     0.49860
     0.76362
     0.53646
     0.57432
     0.53646
     0.49860
     0.61218
     0.49860
     0.46074
     0.19572
     0.19572
     0.04428
     0.19572
     0.12000
    -0.03144
    -0.44789
    -0.78863
    -0.56147
    -0.86435
    -0.86435
    -0.94007
    -0.90221
    -0.94007
    -1.09151
    -0.71291
    -0.90221
    -0.86435
    -1.20509
    -0.82649
    -0.59933
    -0.75077
    -0.59933
    -0.52361
    -0.59933
    -0.44789
    -0.29645
    -0.37217
    -0.22074
    -0.29645
    -0.29645
    -0.52361
    -0.48575
    -0.41003
    -0.37217
    -0.48575
    -0.25860
    -0.22074
    -0.41003
    -0.22074
    -0.22074
    -0.22074
    -0.25860
    -0.37217
    -0.44789
    -0.29645
    -0.33431
    -0.41003
    -0.29645
    -0.48575
    -0.56147
    -0.63719
    -0.29645
    -0.29645
    -0.82649
    -0.71291
    -0.63719
    -0.56147
    -0.75077
    -0.59933
    -0.90221
    -0.75077
    -0.37217
    -0.41003
    -0.56147
    -0.41003
    -0.41003
    -0.25860
     0.15786
     0.57432
     0.91506
     1.02864
     0.99078
     0.95292
     0.57432
     0.08214
    -0.25860
    -0.41003
    -0.37217
    -0.37217
    -0.41003
    -0.71291
    -1.12937
    -1.47011
    -1.65941
    -1.69727
    -1.88657
    -1.96229
    -1.92443
    -1.77299
    -1.50797
    -1.01579
    -0.78863
    -1.09151
    -1.39439
    -1.69727
    -1.50797
    -0.56147
    -0.22074
    -0.06930
     0.00642
    -0.29645
    -0.75077
    -0.71291
     0.23358
     0.72576
     1.36938
     0.83934
     0.19572
     0.42288
     0.99078
     1.52082
     1.97514
     2.08872
     1.71012
     1.67226
     1.55868
     1.67226
     1.36938
     0.46074
     0.04428
     0.19572
    -0.29645
    -0.56147
    -0.97793
    -1.20509
    -1.50797
    -1.24295
    -1.01579
    -1.20509
    -1.31867
    -1.62155
    -2.03801
    -1.77299
    -1.09151
    -0.59933
    -1.12937
    -0.94007
    -0.90221
    -0.52361
    -0.29645
    -0.14502
    -0.10716
    -0.14502
    -0.10716
     0.00642
     0.04428
     0.12000
    -0.06930
    -0.06930
     0.38502
     0.19572
     0.12000
     0.12000
     0.34716
     0.57432
     0.72576
     0.80148
     0.61218
     0.91506
     0.83934
     0.68790
     0.68790
     0.68790
     0.27144
     0.23358
     0.38502
     0.57432
     0.46074
     0.30930
     0.15786
     0.30930
     0.15786
     0.12000
     0.19572
     0.23358
     0.08214
    -0.06930
     0.30930
     0.23358
     0.04428
    -0.06930
     0.19572
     0.38502
    -0.14502
    -0.22074
    -0.25860
    -0.22074
    -0.33431
    -0.33431
    -0.44789
    -0.33431
    -0.25860
    -0.37217
    -0.48575
    -0.41003
    -0.59933
    -0.71291
    -0.59933
    -0.37217
    -0.48575
    -0.44789
    -0.44789
    -0.29645
    -0.25860
    -0.29645
    -0.48575
    -0.52361
    -0.44789
    -0.33431
    -0.41003
    -0.25860
    -0.29645
    -0.41003
    -0.63719
    -0.29645
     0.00642
    -0.37217
    -0.37217
    -0.44789
    -0.48575
    -0.41003
    -0.37217
    -0.59933
    -0.48575
    -0.37217
    -0.37217
    -0.37217
    -0.37217
    -0.44789
    -0.90221
    -0.63719
    -0.41003
    -0.52361
    -0.75077
    -0.75077
    -0.71291
    -0.86435
    -0.94007
    -1.09151
    -0.94007
    -0.86435
    -0.59933
    -0.67505
    -0.86435
    -1.12937
    -1.35653
    -1.43225
    -1.09151
    -0.94007
    -0.71291
    -0.63719
    -1.05365
    -1.28081
    -1.16723
    -1.31867
    -1.28081
    -1.39439
    -1.47011
    -1.28081
    -0.56147
    -0.48575
    -0.44789
    -0.33431
     0.12000
     0.53646
     0.80148
     1.89942
     3.26237
     2.20230
    -1.31867
    -4.99108
    -2.41661
     4.51175
     6.17758
     3.83027
     1.67226
    -0.44789
    -2.11373
    -2.90879
    -2.64377
    -1.39439
    -1.24295
    -1.01579
    -1.65941
    -1.92443
    -2.03801
    -1.58369
    -1.31867
    -1.35653
    -2.00015
    -2.60591
    -2.64377
    -1.96229
    -0.18288
     0.57432
     1.18008
     0.65004
     0.19572
     0.38502
     0.42288
     0.99078
     1.21794
     1.14222
     1.36938
     1.10436
     0.99078
     1.02864
     1.29366
     0.99078
     0.80148
     0.34716
     0.12000
     0.30930
     0.23358
    -0.06930
    -0.14502
    -0.22074
    -0.59933
    -0.82649
    -0.97793
    -0.94007
    -1.01579
    -1.35653
    -1.31867
    -1.24295
    -1.16723
    -1.05365
    -1.35653
    -1.39439
    -1.54583
    -1.09151
    -0.90221
    -0.86435
    -0.52361
    -0.44789
     0.00642
     0.12000
     0.42288
     0.42288
     0.57432
     0.65004
     0.72576
     0.91506
     1.06650
     1.36938
     1.36938
     1.52082
     1.40724
     1.18008
     1.10436
     1.02864
     0.65004
     0.80148
     0.68790
     0.95292
     0.68790
     0.61218
     0.53646
     0.57432
     0.30930
     0.38502
     0.68790
     0.53646
     0.57432
     0.76362
     0.68790
     0.80148
     0.83934
     0.91506
     0.80148
     0.99078
     0.99078
     0.95292
     1.18008
     1.29366
     1.02864
     0.99078
     1.29366
     1.21794
     0.72576
     0.72576
     0.19572
    -0.41003
    -0.52361
    -0.29645
    -0.14502
    -0.48575
    -0.59933
    -0.90221
    -1.16723
    -1.31867
    -1.35653
    -1.58369
    -1.31867
    -1.28081
    -1.20509
    -1.01579
    -0.90221
    -0.71291
    -0.90221
    -0.75077
    -0.44789
    -0.56147
    -0.37217
    -0.41003
    -0.41003
    -0.52361
    -0.29645
    -0.63719
    -0.29645
    -0.22074
    -0.67505
    -0.33431
    -0.18288
    -0.29645
    -0.59933
    -0.63719
    -0.52361
    -0.41003
    -0.41003
    -0.48575
    -0.44789
    -0.52361
    -0.29645
    -0.67505
    -0.37217
    -0.22074
    -0.59933
    -0.56147
    -0.41003
    -0.59933
    -0.56147
    -0.56147
    -0.63719
    -0.41003
    -0.37217
    -0.48575
    -0.41003
    -0.52361
    -0.41003
    -0.37217
    -0.56147
    -0.29645
    -0.18288
    -0.22074
    -0.37217
    -0.10716
    -0.06930
    -0.06930
     0.00642
     0.00642
     0.15786
     0.08214
     0.00642
    -0.10716
     0.08214
     0.23358
     0.23358
     0.53646
     0.49860
     0.23358
     0.42288
     0.57432
     0.30930
     0.12000
     0.38502
     0.46074
     0.53646
     0.61218
     0.38502
     0.23358
     0.19572
    -0.18288
    -0.94007
     0.04428
     0.76362
     1.02864
     1.33152
     1.52082
     0.27144
    -1.92443
    -2.37875
    -2.00015
    -1.43225
    -0.71291
    -0.78863
    -0.94007
    -1.50797
    -2.15159
    -2.60591
    -2.26517
    -2.53019
    -2.41661
    -2.45447
    -2.07587
    -1.81085
    -1.39439
    -1.16723
    -0.82649
    -0.56147
    -0.22074
     0.00642
     0.08214
     0.12000
     0.12000
     0.12000
     0.04428
     0.61218
     0.65004
     0.23358
     0.30930
     0.30930
     0.53646
     0.23358
     0.04428
     0.27144
     0.42288
     0.46074
     0.49860
     0.30930
     0.04428
     0.27144
     0.08214
     0.30930
     0.34716
     0.08214
     0.08214
     0.12000
     0.08214
     0.00642
    -0.10716
    -0.06930
     0.15786
     0.04428
     0.08214
    -0.14502
     0.23358
    -0.10716
    -0.06930
     0.19572
     0.42288
     0.46074
     0.53646
     0.30930
     0.42288
     0.42288
     0.23358
     0.23358
     0.30930
     0.38502
     0.46074
     0.19572
     0.15786
     0.23358
    -0.22074
     0.12000
     0.19572
    -0.03144
    -0.10716
    -0.10716
     0.00642
     0.04428
    -0.10716
    -0.03144
     0.00642
     0.34716
     0.15786
     0.34716
     0.08214
     0.30930
    -0.03144
     0.04428
     0.23358
     0.42288
     0.04428
     0.27144
     0.08214
     0.19572
     0.12000
     0.23358
     0.00642
     0.15786
     0.12000
     0.12000
    -0.06930
    -0.03144
     0.04428
    -0.10716
     0.12000
     0.27144
     0.00642
    -0.03144
    -0.14502
    -0.03144
    -0.03144
    -0.06930
    -0.10716
    -0.10716
    -0.10716
     0.15786
    -0.03144
    -0.14502
    -0.29645
    -0.22074
    -0.25860
    -0.10716
    -0.06930
    -0.22074
    -0.37217
    -0.29645
    -0.10716
    -0.29645
    -0.14502
    -0.29645
    -0.06930
    -0.10716
    -0.06930
    -0.14502
     0.12000
    -0.25860
    -0.06930
     0.15786
     0.19572
     0.15786
     0.00642
     0.19572
     0.42288
     0.38502
     0.12000
     0.15786
     0.30930
     0.30930
     0.23358
     0.27144
     0.27144
     0.27144
    -0.06930
     0.27144
     0.42288
     0.00642
     0.27144
     0.23358
     0.38502
     0.38502
     0.15786
     0.27144
     0.34716
     0.46074
     0.46074
     0.76362
     0.87720
     0.80148
     0.61218
     0.68790
     0.76362
     0.46074
     0.30930
     0.19572
     0.34716
     0.19572
     0.30930
     0.04428
     0.19572
    -0.03144
    -0.22074
    -0.14502
    -0.29645
    -0.33431
    -0.48575
    -0.52361
    -0.29645
    -0.33431
    -0.56147
    -0.59933
    -0.56147
    -0.82649
    -0.48575
    -0.78863
    -0.75077
    -0.75077
    -0.86435
    -1.05365
    -1.05365
    -1.09151
    -1.39439
    -1.58369
    -1.31867
    -1.28081
    -1.35653
    -1.20509
    -1.31867
    -1.12937
    -0.90221
    -1.12937
    -0.97793
    -0.63719
    -0.56147
    -0.41003
    -0.14502
     0.00642
     0.08214
     0.08214
     0.46074
     0.61218
     0.87720
     0.72576
     0.80148
     0.80148
     0.83934
     0.91506
     1.02864
     0.91506
     0.87720
     0.83934
     0.87720
     0.95292
     0.95292
     0.72576
     0.72576
     1.06650
     0.99078
     0.83934
     0.80148
     0.61218
     0.61218
     0.38502
     0.38502
     0.42288
     0.23358
    -0.06930
     0.15786
    -0.25860
    -0.29645
    -0.44789
    -0.75077
    -0.63719
    -0.71291
    -1.01579
    -1.28081
    -1.20509
    -1.12937
    -1.24295
    -1.39439
    -1.31867
    -1.43225
    -1.24295
    -1.28081
    -1.20509
    -0.97793
    -1.05365
    -1.09151
    -0.59933
    -0.37217
    -0.52361
    -0.48575
    -0.29645
    -0.14502
    -0.18288
     0.30930
     0.30930
     0.53646
     0.42288
     0.65004
     0.53646
     0.61218
     0.49860
     0.23358
     0.68790
     0.61218
     0.68790
     0.65004
     0.42288
     0.61218
     0.38502
     0.38502
     0.27144
     0.15786
    -0.22074
     0.23358
     0.27144
     0.19572
     0.15786
    -0.18288
    -0.25860
    -0.03144
    -0.03144
    -0.10716
    -0.14502
    -0.03144
    -0.14502
     0.00642
    -0.18288
    -0.06930
     0.23358
     0.27144
     0.19572
     0.12000
     0.12000
     0.04428
     0.08214
     0.49860
     0.23358
     0.23358
     0.30930
     0.08214
     0.08214
     0.12000
     0.04428
     0.12000
     0.19572
     0.08214
     0.12000
     0.12000
    -0.14502
    -0.41003
    -0.44789
    -0.25860
    -0.14502
    -0.29645
    -0.14502
    -0.06930
    -0.22074
    -0.25860
    -0.10716
     0.00642
     0.23358
     0.23358
     0.42288
     0.53646
     0.49860
     0.68790
     0.38502
     0.27144
     0.53646
     0.19572
     0.30930
     0.30930
     0.27144
     0.00642
     0.15786
     0.00642
     0.04428
    -0.14502
    -0.37217
    -0.33431
    -0.37217
    -0.22074
    -0.37217
    -0.25860
    -0.06930
     0.15786
    -0.03144
     0.23358
     0.23358
    -0.03144
    -0.18288
    -0.25860
    -0.33431
    -0.41003
    -0.22074
    -0.37217
    -0.18288
    -0.78863
    -0.90221
    -1.20509
    -1.12937
    -0.78863
    -0.94007
    -0.78863
    -0.78863
    -0.59933
    -0.63719
    -0.71291
    -0.52361
    -0.37217
    -0.06930
    -0.10716
     0.19572
     0.15786
     0.34716
     0.30930
     0.68790
     0.53646
     0.46074
     0.38502
     0.42288
     0.49860
     0.38502
     0.27144
     0.19572
     0.34716
     0.34716
     0.23358
     0.12000
    -0.03144
     0.00642
    -0.14502
    -0.14502
     0.00642
    -0.18288
    -0.06930
    -0.18288
    -0.29645
    -0.29645
    -0.29645
    -0.29645
    -0.22074
    -0.03144
    -0.10716
    -0.18288
    -0.06930
     0.00642
    -0.10716
    -0.03144
     0.12000
     0.12000
     0.08214
     0.08214
     0.12000
     0.04428
     0.04428
     0.12000
     0.30930
     0.38502
     0.49860
     0.15786
     0.12000
     0.27144
     0.53646
     0.27144
     0.53646
     0.46074
     0.19572
     0.49860
     0.72576
     0.53646
     0.23358
    -0.14502
    -0.86435
    -1.43225
    -2.11373
    -2.15159
    -1.92443
    -1.92443
    -1.73513
    -1.88657
    -1.73513
    -1.58369
    -1.65941
    -1.62155
    -1.35653
    -1.24295
    -0.86435
    -0.59933
    -0.06930
     0.49860
     1.18008
     1.25580
     1.40724
     1.25580
     1.25580
     1.10436
     0.76362
     0.87720
     0.72576
     0.46074
     0.38502
     0.57432
     0.34716
     0.30930
     0.23358
     0.30930
     0.42288
     0.46074
     0.46074
     0.23358
     0.42288
     0.38502
     0.46074
     0.72576
     0.53646
     0.57432
     0.38502
     0.49860
     0.42288
     0.27144
     0.08214
     0.27144
     0.15786
     0.27144
     0.19572
     0.04428
    -0.03144
     0.00642
    -0.29645
    -0.10716
    -0.29645
    -0.22074
    -0.03144
    -0.25860
    -0.29645
    -0.63719
    -0.56147
    -0.44789
    -0.48575
    -0.29645
    -0.22074
     0.04428
     0.27144
     0.49860
    -0.06930
    -0.67505
    -2.26517
    -3.70384
    -3.09808
    -0.94007
    -0.56147
    -1.09151
    -1.88657
    -2.49233
    -2.22731
    -2.03801
    -2.00015
    -2.07587
    -1.69727
    -1.47011
    -0.86435
    -0.18288
     0.72576
     0.61218
     0.68790
     0.65004
     0.34716
     0.68790
     0.49860
     0.57432
     0.49860
     0.49860
     0.42288
     0.08214
    -0.48575
    -0.82649
    -0.90221
    -1.31867
    -1.01579
    -0.75077
    -0.97793
    -0.94007
    -1.43225
    -1.35653
    -1.09151
    -1.28081
    -0.82649
    -0.52361
    -0.33431
    -0.52361
    -0.59933
    -0.59933
    -0.52361
    -0.37217
     0.23358
     0.30930
     0.30930
     0.38502
     0.38502
     0.34716
     0.38502
     0.23358
     0.23358
     0.38502
     0.04428
     0.19572
    -0.03144
     0.08214
     0.00642
    -0.22074
    -0.22074
     0.04428
    -0.06930
    -0.14502
    -0.14502
    -0.06930
     0.23358
     0.38502
     0.49860
     0.68790
     0.72576
     0.72576
     0.83934
     2.05086
     7.19980
     1.74798
    -0.63719
     0.27144
     1.10436
     1.59654
     2.16444
     1.86156
     1.36938
     1.02864
     0.49860
    -0.03144
    -0.22074
    -0.33431
    -0.56147
    -0.94007
    -0.86435
    -0.86435
    -0.86435
    -0.22074
     0.04428
    -0.03144
     0.04428
     0.27144
     0.57432
     0.80148
     0.87720
     0.87720
     1.25580
     1.02864
     0.87720
     0.53646
     0.04428
    -0.14502
    -0.22074
    -0.14502
     0.12000
    -0.14502
    -0.71291
    -0.94007
    -1.47011
    -1.84871
    -2.18945
    -2.18945
    -1.73513
    -0.94007
    -0.56147
     0.12000
     0.61218
     0.72576
     0.15786
    -0.06930
     0.57432
     1.48296
     1.67226
     1.71012
     1.55868
     1.52082
     1.21794
     1.25580
     1.02864
     1.18008
     1.21794
     1.18008
     0.95292
     0.72576
     0.38502
     0.00642
     0.12000
     0.15786
     0.12000
     0.30930
     0.42288
     0.12000
    -0.44789
    -0.86435
    -1.73513
    -1.47011
    -1.16723
    -0.78863
    -1.01579
    -1.35653
    -1.54583
    -1.47011
    -1.24295
    -0.78863
    -0.44789
    -0.25860
     0.04428
     0.65004
     0.95292
     1.67226
     1.78584
     1.29366
     0.27144
    -1.01579
    -0.94007
    -0.22074
     0.53646
     0.53646
    -0.06930
    -0.90221
    -0.97793
    -1.16723
    -1.28081
    -1.43225
    -1.28081
    -1.24295
    -0.78863
    -0.44789
    -0.14502
     0.12000
     0.23358
     0.49860
     0.57432
     0.38502
     0.23358
     0.57432
     0.49860
     0.23358
     0.08214
    -0.10716
    -0.14502
    -0.14502
    -0.18288
    -0.41003
    -0.59933
    -0.56147
    -0.56147
    -0.90221
    -0.90221
    -1.12937
    -1.12937
    -1.09151
    -0.44789
    -0.78863
    -0.75077
    -0.75077
    -0.56147
    -0.71291
    -0.67505
    -0.44789
    -0.25860
    -0.18288
    -0.14502
    -0.06930
    -0.10716
    -0.22074
    -0.22074
    -0.22074
     0.12000
    -0.03144
    -0.25860
    -0.14502
    -0.33431
    -0.06930
    -0.22074
    -0.22074
     0.00642
    -0.03144
    -0.03144
     0.00642
     0.27144
     0.27144
    -0.03144
    -0.06930
     0.27144
     0.42288
     0.15786
     0.30930
     0.49860
     0.23358
     0.42288
     0.38502
     0.49860
     0.27144
     0.27144
     0.27144
     0.30930
     0.46074
     0.34716
     0.08214
     0.38502
     0.34716
     0.30930
     0.19572
     0.19572
     0.08214
     0.00642
     0.00642
     0.00642
     0.23358
     0.27144
     0.15786
     0.19572
     0.27144
     0.15786
     0.00642
     0.23358
     0.38502
     0.49860
     0.38502
     0.38502
     0.42288
     0.53646
     0.49860
     0.42288
     0.46074
     0.34716
     0.30930
     0.15786
     0.08214
     0.04428
    -0.37217
    -0.29645
    -0.03144
    -0.44789
    -0.48575
    -0.63719
    -0.56147
    -0.86435
    -0.82649
    -1.12937
    -1.09151
    -1.20509
    -1.16723
    -1.05365
    -1.09151
    -0.94007
    -1.05365
    -1.20509
    -0.78863
    -0.94007
    -0.78863
    -0.82649
    -0.86435
    -0.78863
    -0.78863
    -0.82649
    -0.33431
    -0.18288
    -0.37217
    -0.22074
    -0.03144
     0.00642
    -0.03144
    -0.37217
     0.08214
     0.15786
     0.19572
     0.15786
     0.23358
     0.34716
     0.15786
     0.30930
     0.19572
     0.30930
     0.23358
     0.15786
     0.04428
     0.00642
     0.00642
    -0.29645
     0.27144
     0.19572
     0.00642
    -0.06930
     0.15786
     0.27144
     0.19572
     0.08214
     0.04428
     0.34716
     0.38502
     0.34716
     0.27144
     0.30930
     0.15786
    -0.25860
    -0.18288
     0.19572
     0.23358
    -0.44789
    -0.67505
    -0.59933
    -0.37217
    -0.63719
    -0.56147
    -0.63719
    -0.41003
    -0.41003
    -0.44789
    -0.41003
    -0.29645
    -0.29645
    -0.22074
     0.30930
     0.57432
     0.34716
     0.57432
     0.80148
     0.91506
     0.87720
     0.87720
     0.83934
     0.83934
     0.83934
     0.65004
     0.87720
     0.68790
     0.68790
     0.08214
     0.12000
     0.19572
    -0.03144
    -0.22074
    -0.37217
    -0.29645
    -0.33431
    -0.63719
    -0.94007
    -0.63719
    -0.75077
    -0.78863
    -0.90221
    -0.71291
    -0.67505
    -0.75077
    -0.67505
    -0.59933
    -0.82649
    -0.63719
    -0.48575
    -0.29645
    -0.33431
    -0.29645
    -0.25860
    -0.14502
     0.15786
     0.04428
     0.12000
    -0.03144
     0.38502
     0.15786
     0.49860
     0.72576
     0.68790
     0.53646
     0.68790
     0.72576
     0.53646
     0.49860
     0.53646
     0.61218
     0.68790
     0.61218
     0.42288
     0.42288
     0.49860
     0.34716
     0.19572
     0.23358
     0.23358
    -0.29645
    -0.18288
    -0.29645
    -0.41003
    -0.41003
    -0.59933
    -0.71291
    -0.86435
    -0.78863
    -0.94007
    -1.09151
    -1.12937
    -1.01579
    -1.24295
    -0.63719
    -0.75077
    -1.01579
    -1.05365
    -0.90221
    -0.59933
    -0.52361
    -0.71291
    -0.90221
    -0.67505
    -0.56147
    -0.59933
    -0.52361
    -0.41003
    -0.44789
    -0.48575
    -0.48575
    -0.37217
    -0.44789
    -0.75077
    -0.48575
    -0.25860
    -0.41003
    -0.33431
    -0.14502
    -0.10716
     0.23358
     0.19572
     0.27144
     0.19572
     0.23358
     0.23358
     0.38502
     0.68790
     0.53646
     0.42288
     0.65004
     0.68790
     0.72576
     0.38502
     0.46074
     0.38502
     0.61218
     0.42288
     0.49860
     0.30930
     0.27144
     0.38502
     0.19572
     0.27144
     0.30930
     0.15786
     0.15786
     0.23358
     0.19572
     0.19572
    -0.10716
     0.00642
    -0.06930
     0.23358
     0.27144
     0.23358
     0.19572
     0.00642
    -0.03144
     0.12000
     0.30930
     0.34716
     0.08214
    -0.06930
     0.19572
     0.15786
     0.19572
    -0.14502
    -0.37217
    -0.71291
     0.23358
     0.12000
     0.19572
    -0.29645
    -0.56147
    -0.56147
    -0.29645
    -0.14502
    -0.33431
    -0.25860
    -0.14502
    -0.18288
    -0.22074
    -0.14502
    -0.33431
    -0.41003
    -0.10716
     0.08214
     0.00642
     0.27144
     0.19572
     0.30930
     0.72576
     0.65004
     0.42288
     0.38502
     0.49860
     0.15786
    -0.52361
    -0.86435
    -0.86435
    -0.52361
     0.12000
     0.15786
    -0.29645
    -0.59933
    -0.94007
    -0.94007
    -0.44789
    -0.22074
    -0.48575
    -0.22074
     0.46074
     0.95292
     0.68790
     0.76362
     0.46074
     0.19572
    -0.06930
    -0.44789
    -0.86435
    -0.52361
    -0.41003
    -0.78863
    -1.01579
    -1.09151
    -1.54583
    -1.62155
    -1.31867
    -0.97793
    -0.78863
    -0.82649
    -0.52361
    -0.03144
     0.30930
     0.30930
     0.68790
     0.49860
     0.53646
     0.61218
     0.42288
     0.87720
     0.87720
     0.12000
     0.08214
     0.00642
    -0.22074
    -0.14502
    -0.59933
    -0.41003
    -0.33431
    -0.22074
    -0.29645
    -0.37217
    -0.41003
    -0.29645
    -0.44789
     0.00642
    -0.03144
     0.04428
    -0.06930
    -0.03144
     0.00642
     0.04428
     0.08214
    -0.14502
     0.00642
     0.23358
    -0.10716
    -0.06930
    -0.06930
    -0.10716
    -0.33431
    -0.06930
     0.08214
    -0.29645
    -0.41003
    -0.37217
    -0.37217
    -0.33431
    -0.25860
    -0.37217
    -0.37217
    -0.14502
    -0.29645
    -0.22074
    -0.37217
    -0.33431
    -0.22074
    -0.29645
     0.00642
    -0.06930
    -0.33431
     0.04428
    -0.03144
     0.08214
     0.08214
     0.08214
     0.08214
     0.27144
     0.15786
     0.38502
     0.38502
     0.19572
     0.30930
     0.27144
     0.68790
     0.49860
     0.49860
     0.46074
     0.42288
     0.38502
     0.23358
     0.34716
     0.12000
     0.12000
     0.08214
     0.04428
     0.04428
     0.00642
    -0.06930
    -0.37217
    -0.03144
     0.12000
    -0.14502
    -0.06930
    -0.14502
    -0.22074
    -0.03144
    -0.41003
    -0.37217
    -0.29645
    -0.48575
    -0.06930
    -0.18288
    -0.25860
    -0.29645
    -0.63719
    -0.56147
    -0.37217
    -0.48575
    -0.37217
    -0.37217
    -0.41003
    -0.37217
    -0.41003
    -0.41003
    -0.22074
    -0.37217
    -0.22074
    -0.14502
    -0.29645
    -0.63719
    -0.52361
    -0.63719
    -0.48575
    -0.33431
    -0.56147
    -0.48575
    -0.52361
    -0.44789
    -0.75077
    -0.41003
    -0.52361
    -0.48575
    -0.18288
    -0.14502
     0.00642
     0.08214
    -0.06930
    -0.14502
     0.19572
     0.38502
     0.38502
     0.38502
     0.57432
     0.65004
     0.68790
     0.95292
     1.36938
     1.89942
     2.42945
     3.18665
     2.39159
     0.27144
    -1.58369
    -1.54583
    -1.12937
    -0.63719
    -0.56147
    -0.56147
    -0.75077
    -1.58369
    -2.41661
    -2.60591
    -3.24952
    -3.13594
    -2.94665
    -2.83307
    -2.22731
    -1.92443
    -1.77299
    -1.62155
    -0.75077
    -0.22074
    -0.63719
    -0.90221
    -1.05365
    -1.16723
    -1.16723
    -1.31867
    -1.43225
    -1.81085
    -1.77299
    -2.15159
    -1.12937
    -1.12937
    -1.16723
    -1.58369
    -2.53019
    -2.49233
    -2.53019
    -1.88657
    -0.41003
     0.49860
     1.21794
    -0.03144
    -0.75077
    -1.62155
    -1.12937
    -0.44789
    -0.48575
    -0.14502
     0.12000
     0.19572
     0.08214
    -0.59933
    -0.52361
    -0.97793
    -1.09151
    -0.82649
    -0.52361
    -0.56147
    -1.01579
    -1.09151
    -0.75077
    -0.75077
    -0.67505
    -0.78863
    -0.59933
    -0.71291
    -1.09151
    -0.97793
    -0.94007
    -0.86435
    -0.97793
    -0.78863
    -0.63719
    -0.90221
    -1.09151
    -1.09151
    -0.97793
    -1.01579
    -0.75077
    -0.56147
    -0.41003
    -0.14502
    -0.33431
    -0.14502
     0.19572
     0.15786
     0.19572
     0.15786
     0.34716
     0.30930
     0.49860
     0.15786
     0.49860
     0.49860
     0.72576
     0.30930
     0.57432
     0.42288
     0.30930
     0.30930
     0.27144
     0.42288
     0.19572
     0.23358
     0.12000
     0.04428
    -0.14502
    -0.14502
    -0.14502
     0.00642
    -0.22074
    -0.22074
    -0.25860
    -0.29645
    -0.33431
    -0.63719
    -0.48575
    -0.41003
    -0.44789
    -0.56147
    -0.33431
    -0.52361
    -0.59933
    -0.59933
    -0.59933
    -0.41003
    -0.29645
    -0.59933
    -0.44789
    -0.67505
    -0.56147
    -0.59933
    -0.71291
    -0.37217
    -0.48575
    -0.37217
    -0.37217
    -0.29645
    -0.29645
    -0.52361
    -0.63719
    -0.37217
    -0.14502
    -0.03144
    -0.14502
    -0.37217
    -0.10716
    -0.14502
    -0.22074
    -0.06930
    -0.14502
    -0.18288
    -0.14502
    -0.06930
    -0.10716
    -0.29645
    -0.22074
    -0.03144
    -0.22074
    -0.78863
    -1.62155
    -1.54583
    -0.97793
    -1.31867
    -1.88657
    -2.00015
    -1.62155
    -1.58369
    -1.50797
    -1.54583
    -1.09151
    -1.05365
    -1.20509
    -0.97793
    -0.56147
    -0.06930
     0.34716
     0.38502
     0.91506
     1.14222
     0.87720
     0.91506
     1.33152
     1.06650
     1.06650
     0.95292
     0.76362
     0.68790
     0.42288
     0.30930
     0.46074
     0.38502
     0.27144
     0.04428
     0.19572
     0.15786
     0.08214
     0.04428
     0.30930
     0.23358
     0.19572
     0.12000
     0.38502
     0.38502
     0.46074
     0.38502
     0.42288
     0.72576
     0.95292
     0.61218
     0.61218
     0.68790
     0.95292
     0.08214
     0.23358
     0.23358
    -0.10716
    -0.06930
    -0.48575
    -0.44789
    -0.71291
    -1.01579
    -1.12937
    -1.05365
    -1.01579
    -1.09151
    -0.94007
    -0.94007
    -0.97793
    -0.97793
    -0.71291
    -0.29645
    -0.41003
    -0.22074
    -0.22074
     0.19572
     0.23358
     0.23358
     0.23358
     0.38502
     0.49860
     0.34716
     0.38502
     0.23358
    -0.10716
    -0.59933
    -0.67505
     0.00642
     0.00642
    -0.14502
    -0.48575
    -0.37217
    -0.10716
    -0.29645
    -0.48575
    -0.44789
    -0.37217
    -0.33431
     0.00642
    -0.06930
     0.15786
     0.15786
     0.12000
     0.49860
     0.30930
     0.27144
     0.27144
     0.38502
     0.19572
     0.15786
    -0.06930
    -0.22074
    -0.10716
    -0.10716
    -0.25860
    -0.37217
    -0.78863
    -0.75077
    -0.82649
    -0.75077
    -0.94007
    -1.01579
    -1.01579
    -0.97793
    -0.59933
    -0.78863
    -1.01579
    -1.01579
    -0.90221
    -0.44789
    -0.56147
    -0.44789
    -0.48575
    -0.29645
    -0.52361
    -0.14502
     0.08214
    -0.14502
    -0.14502
    -0.14502
    -0.06930
     0.04428
     0.00642
    -0.22074
    -0.18288
     0.27144
    -0.22074
    -0.03144
     0.49860
     0.38502
     0.30930
     0.49860
     0.80148
     0.83934
     0.80148
     0.80148
     0.99078
     1.29366
     1.21794
     1.40724
     1.44510
     1.55868
     1.48296
     1.52082
     1.33152
     1.29366
     1.10436
     0.87720
     1.14222
     1.02864
     0.87720
     0.80148
     0.65004
     0.76362
     0.53646
     0.38502
     0.57432
     0.46074
     0.61218
     0.61218
     0.61218
     0.61218
     0.49860
     0.27144
     0.30930
     0.57432
     0.38502
     0.42288
     0.30930
     0.38502
     0.08214
    -0.56147
    -0.37217
    -0.14502
     0.38502
     0.30930
     0.12000
     0.19572
     0.15786
    -0.14502
     0.30930
     0.68790
     0.53646
     0.61218
     0.87720
     0.76362
     0.72576
     0.38502
     0.38502
     0.34716
     0.34716
     0.38502
     0.34716
    -0.06930
     0.00642
    -0.18288
    -0.52361
    -0.10716
    -0.10716
    -0.10716
    -0.06930
     0.19572
     0.19572
     0.46074
     0.68790
     0.68790
     1.02864
     1.29366
     1.52082
     1.67226
     1.55868
     1.67226
     1.59654
     2.01300
     2.24016
     2.05086
     2.12658
     1.86156
     1.93728
     1.86156
     1.89942
     1.82370
     1.74798
     1.67226
     1.63440
     1.52082
     1.33152
     0.99078
     0.61218
     0.46074
     0.83934
     0.42288
     0.15786
     0.19572
     0.04428
    -0.33431
    -0.22074
    -0.44789
    -0.33431
    -0.56147
    -0.75077
    -0.78863
    -1.05365
    -0.90221
    -1.09151
    -0.86435
    -0.67505
    -0.75077
    -0.86435
    -0.78863
    -0.48575
    -0.78863
    -0.52361
    -0.56147
    -0.52361
    -0.48575
     0.00642
     0.12000
     0.19572
     0.42288
     0.38502
     0.23358
     0.34716
     0.23358
    -0.06930
    -0.03144
    -0.52361
    -0.86435
    -0.63719
    -0.78863
    -0.86435
    -0.44789
    -0.71291
    -0.37217
    -0.48575
    -0.86435
    -0.59933
    -0.63719
    -0.10716
     0.15786
     0.61218
     0.76362
     1.10436
     1.10436
     1.36938
     1.44510
     1.55868
     1.59654
     1.33152
     1.44510
     1.14222
     1.21794
     1.10436
     0.53646
     0.72576
     0.65004
     0.38502
     0.30930
     0.00642
    -0.03144
    -0.29645
    -0.37217
    -0.48575
    -0.52361
    -0.33431
    -0.41003
    -0.33431
    -0.37217
    -0.25860
    -0.56147
    -0.44789
     0.00642
     0.04428
     0.23358
     0.19572
     0.38502
     0.30930
     0.57432
     0.65004
     0.76362
     0.87720
     0.87720
     0.91506
     0.91506
     1.10436
     0.91506
     0.68790
     1.14222
     0.95292
     0.87720
     0.83934
     0.76362
     0.65004
     0.68790
     0.46074
     0.61218
     0.49860
     0.38502
     0.38502
     0.49860
     0.57432
     0.38502
     0.08214
     0.23358
     0.46074
     0.30930
     0.34716
     0.30930
     0.19572
     0.27144
     0.30930
     0.23358
     0.27144
     0.15786
     0.27144
     0.38502
     0.27144
     0.30930
    -0.03144
     0.12000
     0.30930
     0.38502
     0.34716
     0.46074
     0.49860
     0.46074
     0.34716
     0.49860
     0.49860
     0.49860
     0.53646
     0.57432
     0.53646
     0.61218
     0.42288
     0.34716
     0.57432
     0.46074
     0.42288
     0.53646
     0.42288
     0.49860
     0.57432
     1.29366
     1.10436
     1.25580
     1.02864
     1.02864
     0.87720
     0.53646
     0.83934
     0.72576
     0.49860
     0.15786
     0.08214
    -0.22074
    -0.67505
    -0.22074
    -0.52361
     0.46074
     1.40724
     1.18008
     1.02864
     1.14222
     1.44510
     1.10436
     0.46074
    -0.41003
     0.27144
     0.57432
     1.21794
     1.63440
     2.20230
     2.50517
     2.27802
     1.40724
    -0.59933
    -3.24952
    -5.25610
    -4.04458
    -1.50797
     0.72576
     1.40724
     0.72576
    -0.48575
    -0.63719
    -0.82649
    -0.29645
     0.08214
     0.49860
     0.80148
     1.40724
     1.86156
     2.65661
     2.61875
     2.84591
     2.39159
     1.97514
     2.01300
     1.78584
     1.02864
     1.10436
     0.83934
     0.38502
     0.57432
     0.57432
     0.42288
     0.30930
    -0.03144
     0.30930
     0.53646
     0.68790
     1.33152
     1.40724
     1.63440
     1.44510
     1.10436
     1.48296
     2.01300
     1.74798
     2.05086
     1.93728
     1.82370
     1.63440
     1.40724
     1.36938
     1.21794
     1.40724
     1.36938
     1.29366
     1.21794
     1.29366
     0.99078
     1.29366
     1.29366
     1.18008
     1.36938
     1.33152
     1.40724
     1.52082
     1.25580
     1.25580
     1.48296
     1.44510
     1.36938
     1.21794
     0.83934
     0.91506
     0.23358
    -0.41003
    -0.41003
    -0.82649
    -1.01579
    -1.12937
    -1.28081
    -1.01579
    -1.28081
    -1.81085
    -2.60591
    -2.34089
    -2.22731
    -1.54583
    -1.31867
    -1.12937
    -1.01579
    -1.09151
    -0.29645
    -0.29645
    -0.25860
     0.19572
     0.30930
     0.53646
     0.34716
     0.27144
     0.04428
    -0.14502
    -0.10716
    -0.06930
    -0.03144
     0.15786
     0.19572
     0.04428
     0.08214
    -0.03144
    -0.06930
     0.19572
     0.19572
     0.46074
     0.57432
     0.76362
     0.72576
     0.95292
     1.21794
     1.18008
     0.99078
     0.87720
     0.53646
     0.49860
     1.02864
     1.10436
     0.87720
     0.76362
     0.65004
     0.83934
     0.68790
     0.68790
     0.72576
     0.83934
     1.14222
     1.33152
     1.36938
     1.44510
     1.25580
     0.49860
     0.00642
    -0.22074
    -0.41003
    -0.56147
    -0.25860
     0.04428
    -0.37217
    -0.82649
    -1.24295
    -1.54583
    -1.69727
    -1.73513
    -1.54583
    -1.65941
    -1.35653
    -1.20509
    -1.28081
    -0.90221
    -0.56147
    -0.29645
    -0.37217
    -0.25860
     0.00642
    -0.06930
     0.12000
     0.19572
     0.53646
     0.57432
     0.87720
     0.65004
     0.87720
     1.02864
     1.21794
     1.48296
     1.82370
     2.01300
     2.35374
     2.20230
     2.05086
     0.76362
    -0.06930
     0.04428
     1.25580
     1.78584
     1.21794
    -0.14502
    -1.16723
    -1.69727
    -2.56805
    -2.87093
    -2.49233
    -1.81085
    -1.88657
    -2.53019
    -1.69727
    -1.84871
    -2.03801
    -0.33431
    -0.18288
    -0.03144
     0.04428
     0.65004
     1.25580
     1.89942
     2.61875
     2.35374
     2.08872
     2.20230
     2.46731
     2.31588
     2.20230
     2.05086
     1.71012
     1.21794
     0.57432
    -0.22074
    -0.67505
    -0.06930
    -0.14502
    -0.48575
    -0.44789
    -0.59933
     0.00642
     0.57432
     0.12000
     0.15786
     0.12000
     0.61218
     1.02864
     1.10436
     1.82370
     2.12658
     2.39159
     2.24016
     2.58089
     2.61875
     2.61875
     2.50517
     2.54303
     2.84591
     2.61875
     2.16444
     2.01300
     1.86156
     1.71012
     1.71012
     1.44510
     1.25580
     1.10436
     0.80148
     0.72576
     0.57432
     0.19572
     0.04428
    -0.10716
     0.04428
     0.15786
    -0.06930
    -0.03144
     0.00642
     0.12000
     0.19572
     0.08214
     0.00642
     0.15786
     0.15786
     0.53646
     0.49860
     0.34716
     0.57432
     0.23358
     0.61218
     0.46074
     0.38502
     0.15786
     0.19572
     0.38502
     0.23358
     0.23358
     0.12000
     0.19572
     0.57432
     0.53646
     0.46074
     0.53646
     0.15786
     0.27144
     0.61218
     0.83934
     0.72576
     0.57432
     0.38502
     0.61218
     0.80148
     0.53646
    -0.06930
    -1.58369
    -2.98450
    -3.02236
    -3.85528
    -3.24952
    -1.12937
    -0.48575
    -1.28081
    -1.62155
    -2.53019
    -2.45447
    -2.26517
    -1.73513
    -1.16723
    -0.37217
     0.08214
     0.65004
     1.06650
     1.14222
     1.55868
     1.97514
     1.93728
     1.78584
     1.25580
     1.33152
     1.18008
     1.10436
     1.02864
     1.18008
     1.14222
     1.14222
     1.18008
     1.40724
     1.40724
     1.25580
     1.21794
     1.10436
     0.80148
     0.72576
     0.68790
     0.72576
     0.95292
     0.53646
     0.57432
     0.49860
     0.57432
     0.61218
     0.57432
     0.49860
     0.61218
     0.65004
     1.02864
     0.72576
     1.02864
     0.87720
     0.53646
     0.34716
     0.68790
     0.49860
     0.30930
     0.27144
     0.30930
     0.19572
    -0.06930
     0.04428
    -0.10716
    -0.33431
    -0.52361
    -0.78863
    -2.11373
    -1.54583
    -1.50797
    -0.90221
    -0.29645
    -0.22074
    -0.78863
    -1.16723
    -1.62155
    -1.31867
    -0.56147
    -0.10716
     0.00642
     0.19572
     0.23358
     0.38502
     0.46074
     0.57432
     0.12000
    -0.41003
     0.46074
     1.06650
     0.57432
     0.65004
     0.76362
     0.38502
    -0.10716
    -0.56147
    -0.82649
    -0.22074
    -0.44789
    -1.35653
    -1.09151
    -0.71291
    -0.97793
    -1.01579
     0.04428
     0.00642
     0.04428
    -0.37217
    -0.18288
    -0.14502
    -0.14502
     0.15786
     0.15786
     0.61218
     0.53646
     0.83934
     0.87720
     0.72576
     0.49860
     0.08214
    -0.22074
     0.00642
     0.23358
     0.38502
     0.72576
     0.68790
     1.02864
     1.25580
     1.18008
     1.36938
     1.44510
     1.93728
     2.16444
     2.27802
     2.20230
     2.12658
     2.12658
     2.42945
     2.35374
     1.97514
     1.67226
     1.44510
     1.33152
     1.33152
     1.67226
     1.59654
     1.40724
     1.40724
     1.25580
     1.36938
     1.59654
     1.40724
     1.25580
     1.44510
     1.52082
     1.48296
     1.40724
     1.29366
     1.14222
     1.14222
     1.14222
     1.02864
     1.33152
     1.29366
     1.33152
     1.14222
     1.14222
     0.95292
     0.95292
     1.06650
     1.25580
     1.29366
     1.21794
     1.44510
     1.18008
     1.10436
     0.95292
     0.87720
     0.57432
     0.12000
    -0.67505
    -1.39439
    -1.58369
    -0.78863
    -0.94007
    -1.54583
    -0.78863
    -0.48575
    -0.78863
    -1.35653
    -2.22731
    -1.84871
    -0.82649
     0.08214
     0.72576
     0.83934
     0.76362
     1.06650
     1.18008
     1.40724
     1.59654
     1.33152
     1.71012
     1.48296
     1.18008
     0.83934
     0.38502
     0.34716
    -0.03144
     0.15786
    -0.14502
    -0.06930
    -0.75077
    -0.86435
    -1.20509
    -1.09151
    -1.20509
    -1.31867
    -1.05365
    -1.05365
    -1.12937
    -1.01579
    -0.75077
    -0.41003
    -0.14502
    -0.52361
    -0.59933
    -0.41003
    -0.59933
    -0.44789
    -0.29645
    -0.14502
     0.12000
    -0.06930
     0.08214
     0.23358
     0.30930
     0.38502
     0.38502
     0.42288
     0.08214
    -0.06930
     0.00642
     0.49860
     0.87720
     0.80148
     0.68790
     0.49860
     0.00642
    -0.41003
    -0.48575
    -0.22074
    -0.10716
     0.23358
     0.53646
     0.12000
    -0.29645
    -0.71291
    -1.05365
    -0.67505
    -0.41003
    -0.14502
    -0.33431
    -0.44789
    -0.25860
     0.15786
    -0.14502
     0.04428
    -0.33431
    -0.44789
    -0.44789
     0.04428
     0.53646
     0.99078
     0.87720
     0.80148
     1.25580
     1.33152
     1.21794
     1.10436
     1.06650
     1.21794
     0.87720
     0.80148
     0.42288
     0.57432
     0.72576
     0.00642
    -0.22074
     0.23358
     0.57432
     0.34716
    -0.06930
    -0.29645
    -0.56147
    -0.41003
     0.15786
     0.46074
     0.34716
     0.34716
     0.99078
     1.25580
     1.06650
     0.76362
     0.65004
     0.76362
     0.46074
     0.49860
     0.68790
     0.76362
     0.99078
     1.48296
     1.25580
     1.48296
     1.02864
     0.95292
     1.71012
     1.74798
     1.93728
     2.20230
     2.42945
     2.46731
     2.24016
     2.16444
     2.46731
     2.31588
     2.16444
     2.39159
     1.97514
     1.71012
     1.52082
     1.25580
     1.48296
     1.40724
     1.44510
     1.29366
     1.25580
     1.14222
     0.83934
     0.72576
     0.72576
     0.87720
     0.99078
     1.06650
     1.10436
     0.61218
     0.46074
     0.57432
     0.91506
     0.95292
     0.65004
     0.61218
     0.65004
     0.68790
     0.46074
     0.68790
     0.38502
     0.27144
     0.65004
     0.95292
     1.06650
     0.83934
     0.72576
     0.87720
     0.46074
     0.72576
     1.36938
     2.20230
     2.50517
     2.84591
     3.60311
     4.51175
     4.17101
     2.31588
    -0.44789
    -1.54583
    -1.09151
     0.12000
     1.33152
     1.67226
     0.99078
     0.15786
    -0.90221
    -1.69727
    -2.22731
    -2.03801
    -1.69727
    -1.05365
    -0.37217
     0.30930
     1.02864
     1.82370
     2.58089
     3.33809
     3.86813
     4.05743
     3.94385
     4.05743
     4.17101
     3.33809
     2.24016
     1.14222
     0.65004
     0.42288
     0.42288
     0.30930
    -0.10716
    -0.82649
    -1.62155
    -2.30303
    -2.71949
    -2.94665
    -3.28738
    -2.79521
    -2.18945
    -2.26517
    -2.00015
    -1.43225
    -0.78863
    -0.41003
    -0.18288
    -0.10716
     0.23358
     0.38502
     0.42288
     0.65004
     0.53646
     0.27144
     0.08214
     0.12000
     0.27144
     0.27144
    -0.18288
    -0.03144
     0.00642
     0.68790
     0.68790
     0.30930
    -0.06930
    -0.14502
     0.30930
     0.61218
     0.91506
     0.87720
     0.68790
     0.42288
     0.76362
     0.68790
     0.49860
     0.61218
     0.61218
     0.49860
     0.19572
    -0.18288
    -0.33431
    -1.09151
    -0.29645
    -0.29645
    -0.33431
    -0.56147
    -0.63719
    -0.94007
    -1.16723
    -1.05365
    -1.12937
    -0.90221
    -1.16723
    -0.94007
    -1.43225
    -1.35653
    -1.58369
    -1.73513
    -1.54583
    -1.50797
    -1.50797
    -1.31867
    -1.50797
    -1.62155
    -1.73513
    -1.39439
    -1.20509
    -1.20509
    -1.01579
    -0.78863
    -0.71291
    -0.52361
    -0.78863
    -0.44789
    -0.37217
    -0.18288
     0.00642
    -0.22074
    -0.14502
    -0.22074
    -0.48575
    -0.33431
    -0.10716
    -0.37217
    -0.71291
    -0.37217
     0.12000
     0.38502
     0.49860
     0.87720
     0.87720
     0.99078
     1.21794
     1.40724
     1.78584
     1.89942
     1.93728
     2.58089
     2.92163
     2.84591
     2.69447
     2.77019
     2.84591
     2.84591
     2.73233
     2.69447
     2.42945
     2.42945
     2.46731
     2.46731
     2.50517
     2.65661
     2.35374
     2.16444
     2.58089
     2.27802
     2.08872
     2.20230
     2.12658
     2.05086
     1.97514
     1.82370
     1.78584
     1.44510
     1.36938
     1.18008
     1.18008
     1.02864
     0.80148
     0.68790
     0.76362
     0.53646
     0.72576
     0.61218
     0.61218
     0.30930
     0.49860
     0.38502
     0.30930
     0.15786
     0.38502
     0.34716
     0.08214
     0.23358
     0.72576
     0.95292
     1.67226
     2.24016
     2.69447
     2.24016
     1.40724
     0.46074
     0.27144
     1.21794
     1.71012
     2.31588
     2.31588
     1.55868
     0.87720
    -0.14502
    -0.29645
    -0.56147
    -0.56147
    -0.44789
    -1.01579
    -1.31867
    -1.47011
    -1.16723
    -1.12937
    -1.20509
    -1.35653
    -1.35653
    -1.20509
    -1.12937
    -1.05365
    -0.82649
    -1.09151
    -1.84871
    -2.37875
    -2.22731
    -1.92443
    -2.11373
    -2.11373
    -1.84871
    -1.73513
    -1.62155
    -2.22731
    -2.30303
    -2.56805
    -2.03801
    -2.15159
    -2.18945
    -2.26517
    -1.92443
    -2.18945
    -1.81085
    -1.58369
    -1.62155
    -1.58369
    -1.58369
    -1.77299
    -1.73513
    -1.62155
    -1.50797
    -1.31867
    -1.28081
    -1.09151
    -0.78863
    -0.56147
    -0.52361
    -0.41003
    -0.22074
    -0.14502
    -0.22074
     0.12000
     0.23358
     0.46074
     0.38502
     0.30930
     0.42288
     0.61218
     0.46074
     0.80148
     0.46074
     0.46074
     0.61218
     0.30930
     0.83934
     1.25580
     1.86156
     2.31588
     1.86156
     0.57432
     0.49860
     0.19572
     0.46074
     0.68790
     0.23358
    -0.03144
    -0.56147
    -1.20509
    -1.58369
    -1.88657
    -0.25860
     0.53646
    -0.14502
    -0.67505
    -1.20509
    -1.47011
    -1.35653
    -0.06930
     0.99078
     1.82370
     2.35374
     1.86156
     1.48296
     1.74798
     2.01300
     2.20230
     2.01300
     2.58089
     2.16444
     1.48296
     1.06650
     0.61218
     0.30930
     0.15786
     0.19572
     0.15786
     0.12000
    -0.44789
    -0.90221
    -0.97793
    -0.94007
    -1.01579
    -1.20509
    -0.90221
    -0.71291
    -0.75077
    -0.59933
    -0.10716
    -0.03144
     0.08214
     0.34716
     0.65004
     1.02864
     1.18008
     1.10436
     1.02864
     1.36938
     0.99078
     1.33152
     1.18008
     1.29366
     1.14222
     0.95292
     1.14222
     1.21794
     0.91506
     0.61218
     0.23358
     0.23358
     0.46074
     0.27144
     0.15786
    -0.03144
    -0.03144
    -0.18288
     0.19572
     0.46074
     0.12000
     0.15786
     0.12000
     0.19572
     0.23358
     0.30930
     0.57432
     0.83934
     1.25580
     1.93728
     1.67226
     1.25580
    -0.63719
    -3.66598
    -5.71041
    -4.76392
    -0.10716
     3.07307
     2.46731
     0.65004
    -1.31867
    -2.00015
    -1.81085
    -0.90221
     0.61218
     1.71012
     2.42945
     3.14879
     3.37595
     3.33809
     3.22451
     3.45167
     3.67883
     3.52739
     2.99735
     2.58089
     2.05086
     1.36938
     1.06650
     0.87720
     0.87720
     0.87720
     0.72576
     0.72576
     0.49860
     0.46074
     0.12000
     0.04428
     0.30930
     0.30930
     0.04428
    -0.25860
    -0.59933
    -1.01579
    -1.28081
    -1.09151
    -1.24295
    -1.16723
    -1.24295
    -1.31867
    -1.39439
    -1.35653
    -1.35653
    -1.73513
    -1.43225
    -1.47011
    -1.47011
    -1.20509
    -0.75077
    -0.52361
    -0.59933
    -0.67505
    -0.37217
    -0.22074
    -0.41003
    -0.48575
    -0.59933
    -0.67505
    -0.82649
    -0.94007
    -0.29645
    -0.37217
    -0.63719
    -0.63719
    -0.59933
    -0.67505
    -0.78863
    -0.67505
    -0.67505
    -0.59933
    -0.44789
    -0.06930
    -0.06930
    -0.25860
    -0.44789
    -0.56147
    -0.52361
    -0.10716
    -0.29645
    -0.41003
    -0.14502
    -0.14502
    -0.29645
    -0.25860
    -0.48575
    -0.37217
    -0.75077
    -0.33431
     0.08214
     0.00642
     0.12000
     0.08214
    -0.10716
     0.34716
     0.46074
     0.65004
     0.46074
     0.57432
     0.68790
     0.53646
     0.57432
     0.76362
     0.83934
     0.95292
     0.95292
     0.72576
     0.61218
     0.68790
     0.57432
     0.34716
    -0.59933
    -1.05365
    -0.97793
    -1.31867
    -0.71291
    -0.86435
    -1.54583
    -2.00015
    -2.71949
    -3.40096
    -3.21166
    -2.22731
    -1.92443
    -0.86435
    -0.48575
    -0.06930
    -0.52361
    -1.73513
    -2.03801
    -0.82649
     0.68790
     1.52082
     1.74798
     1.71012
     1.67226
     1.48296
     1.14222
     1.10436
     1.10436
     1.10436
     1.18008
     1.25580
     1.44510
     1.21794
     1.21794
     1.18008
     1.33152
     1.18008
     1.06650
     1.14222
     0.99078
     0.95292
     1.18008
     1.14222
     0.99078
     0.72576
     0.87720
     0.38502
     0.95292
     0.83934
     0.38502
     0.46074
     0.76362
     0.53646
     0.65004
     0.61218
     0.46074
     0.42288
     0.23358
     0.53646
     0.42288
     0.38502
     0.49860
     0.76362
     1.25580
     1.67226
     2.01300
     2.01300
     1.44510
     0.61218
     0.57432
     0.49860
     0.68790
     0.83934
     1.02864
     0.83934
     0.38502
    -0.18288
    -0.29645
    -0.82649
    -0.71291
    -0.82649
    -1.16723
    -1.39439
    -1.31867
    -1.47011
    -1.58369
    -1.58369
    -1.73513
    -1.54583
    -1.43225
    -1.65941
    -1.65941
    -1.77299
    -2.11373
    -2.30303
    -1.96229
    -1.35653
    -1.12937
    -1.31867
    -0.78863
    -0.22074
    -0.14502
    -0.18288
    -0.18288
     0.30930
     0.68790
     0.95292
     1.59654
     1.93728
     1.82370
     1.67226
     1.25580
     1.71012
     1.52082
     1.36938
     1.18008
     1.21794
     1.18008
     1.02864
     1.25580
     1.33152
     1.40724
     1.18008
     1.21794
     1.48296
     1.36938
     0.95292
     0.80148
     1.10436
     1.33152
     0.99078
     0.57432
     0.68790
     0.49860
     0.49860
     0.38502
     0.12000
    -0.25860
    -0.41003
    -0.63719
    -0.75077
    -0.82649
    -1.01579
    -1.20509
    -1.43225
    -0.97793
    -1.31867
    -1.39439
    -1.20509
    -1.35653
    -1.47011
    -1.24295
    -1.54583
    -1.31867
    -1.31867
    -1.05365
    -1.09151
    -0.97793
    -0.90221
    -0.94007
    -0.94007
    -0.63719
    -0.56147
    -0.75077
    -0.75077
    -0.67505
    -0.56147
    -0.44789
    -0.78863
    -0.59933
    -0.48575
    -0.44789
    -0.33431
    -0.63719
    -0.56147
    -0.75077
    -0.78863
    -0.56147
    -0.59933
    -0.59933
    -0.67505
    -0.75077
    -0.63719
    -0.71291
    -0.82649
    -0.94007
    -0.78863
    -0.97793
    -0.97793
    -0.94007
    -1.09151
    -1.28081
    -1.58369
    -1.24295
    -1.09151
    -1.12937
    -1.16723
    -0.90221
    -1.01579
    -0.94007
    -0.82649
    -0.75077
    -0.56147
    -0.56147
    -0.41003
    -0.37217
    -0.03144
     0.30930
     0.34716
     0.15786
    -0.06930
    -0.22074
     0.12000
     0.23358
     0.34716
     0.19572
     0.12000
     0.19572
     0.57432
     0.87720
     0.57432
    -0.41003
    -0.94007
    -0.48575
    -0.25860
     0.15786
     0.68790
     1.14222
     0.99078
     1.55868
     1.36938
     1.29366
     1.29366
     1.21794
     1.25580
     1.52082
     1.71012
     1.71012
     1.59654
     1.18008
     0.95292
     0.53646
     0.38502
     0.49860
     0.15786
    -0.29645
    -0.75077
    -0.75077
    -0.90221
    -0.86435
    -1.20509
    -1.05365
    -0.86435
    -0.67505
    -0.52361
    -0.37217
    -0.22074
    -0.52361
    -0.29645
    -0.03144
     0.00642
    -0.06930
    -0.06930
     0.00642
     0.19572
     0.12000
     0.12000
     0.30930
     0.23358
     0.42288
     0.08214
     0.30930
     0.38502
     0.30930
     0.00642
     0.15786
     0.42288
     0.19572
     0.12000
    -0.14502
    -0.22074
    -0.29645
    -0.44789
    -0.41003
    -0.44789
    -0.86435
    -0.75077
    -0.86435
    -0.86435
    -0.82649
    -1.20509
    -1.09151
    -1.05365
    -1.12937
    -1.01579
    -1.20509
    -1.16723
    -1.09151
    -1.05365
    -0.90221
    -0.52361
    -0.67505
    -0.82649
    -0.59933
    -0.71291
    -0.33431
    -0.75077
    -0.41003
    -0.44789
    -0.48575
    -0.41003
    -0.25860
    -0.14502
    -0.37217
    -0.52361
    -0.29645
    -0.18288
    -0.56147
    -0.52361
    -0.48575
    -0.67505
    -0.48575
    -0.63719
    -0.41003
    -0.48575
    -0.56147
    -0.63719
    -0.59933
    -0.44789
    -0.44789
    -0.29645
    -0.03144
     0.23358
     0.76362
     1.14222
     1.40724
     1.59654
     1.63440
     0.53646
    -0.37217
    -0.78863
    -0.41003
    -0.25860
    -0.14502
    -0.63719
    -0.86435
    -1.47011
    -1.92443
    -2.07587
    -2.34089
    -2.68163
    -2.90879
    -3.55240
    -3.74170
    -3.09808
    -2.94665
    -2.45447
    -1.88657
    -2.07587
    -1.92443
    -2.07587
    -2.00015
    -2.00015
    -1.88657
    -1.77299
    -1.77299
    -1.65941
    -1.62155
    -1.62155
    -1.50797
    -1.31867
    -1.35653
    -1.43225
    -1.35653
    -1.47011
    -1.24295
    -1.39439
    -1.35653
    -1.28081
    -1.50797
    -1.16723
    -1.09151
    -1.09151
    -1.09151
    -0.94007
    -0.56147
    -0.41003
    -0.06930
     0.08214
     0.12000
    -0.14502
     0.19572
     0.68790
     0.99078
     0.65004
     0.49860
     0.30930
     0.49860
     0.68790
     0.72576
     0.57432
     0.15786
    -0.06930
    -0.10716
    -0.22074
    -0.06930
    -0.29645
    -0.41003
    -0.33431
    -0.33431
    -0.14502
    -0.33431
    -0.59933
    -0.44789
    -0.25860
     0.15786
     0.65004
     0.30930
     0.23358
     0.23358
     0.12000
     0.42288
     0.42288
     0.27144
     0.53646
     0.83934
     0.53646
     0.38502
     0.42288
     0.42288
     0.49860
     0.15786
     0.15786
     0.23358
     0.49860
     0.83934
     0.72576
     0.57432
     0.83934
     0.95292
     1.25580
     1.33152
     1.25580
     1.21794
     1.40724
     1.40724
     1.44510
     1.71012
     1.40724
     1.36938
     1.02864
     1.33152
     0.99078
     0.80148
     1.06650
     0.87720
     0.83934
     0.95292
     1.10436
     1.21794
     0.61218
     0.49860
     0.19572
    -0.44789
    -0.78863
    -0.44789
    -0.56147
    -0.44789
    -0.37217
    -0.59933
    -0.33431
    -1.01579
    -1.24295
    -1.58369
    -1.28081
    -0.97793
    -0.82649
    -0.78863
    -0.71291
    -0.25860
    -0.06930
    -0.03144
    -0.06930
    -0.22074
    -0.29645
    -0.44789
    -0.10716
    -0.03144
    -0.33431
    -0.63719
    -0.63719
    -0.67505
    -0.86435
    -0.86435
    -0.94007
    -0.90221
    -0.75077
    -0.86435
    -0.90221
    -0.86435
    -0.94007
    -1.16723
    -1.12937
    -0.75077
    -0.90221
    -0.97793
    -0.86435
    -0.90221
    -0.78863
    -0.63719
    -0.78863
    -0.63719
    -0.63719
    -0.56147
    -0.67505
    -0.63719
    -0.71291
    -0.75077
    -0.82649
    -0.48575
    -0.41003
    -0.33431
    -0.44789
    -0.33431
    -0.37217
    -0.48575
    -0.63719
    -0.56147
    -0.33431
    -0.33431
    -0.44789
    -0.29645
    -0.41003
    -0.33431
    -0.37217
    -0.37217
    -0.10716
    -0.48575
    -0.29645
    -0.41003
    -0.25860
    -0.14502
    -0.18288
    -0.25860
     0.12000
     0.83934
     1.10436
     1.74798
     2.61875
     3.41381
     3.64097
     3.30023
     1.52082
    -2.68163
    -5.33182
    -5.10466
    -2.71949
    -0.33431
     0.27144
    -0.90221
    -2.60591
    -4.80178
    -6.01329
    -6.54333
    -6.08901
    -5.36968
    -4.65034
    -3.62812
    -2.26517
    -1.65941
    -1.35653
    -1.01579
    -0.63719
    -0.14502
     0.08214
     0.27144
     0.12000
     0.38502
     0.65004
     1.33152
     1.71012
     2.31588
     2.31588
     1.89942
     2.01300
     2.35374
     2.27802
     2.50517
     2.92163
     2.95949
     2.73233
     2.39159
     2.46731
     2.46731
     2.12658
     1.74798
     1.36938
     1.02864
     0.53646
     0.15786
     0.30930
     0.23358
     0.12000
     0.08214
     0.04428
    -0.03144
    -0.18288
    -0.29645
    -0.48575
    -0.56147
    -0.59933
    -0.67505
    -0.48575
    -0.52361
    -0.44789
    -0.37217
    -0.52361
    -0.33431
    -0.25860
    -0.52361
    -0.52361
    -0.44789
    -0.37217
    -0.41003
    -0.33431
    -0.18288
    -0.06930
     0.15786
     0.12000
     0.00642
    -0.03144
    -0.06930
    -0.22074
     0.15786
     0.15786
     0.19572
    -0.22074
    -0.18288
    -0.37217
    -0.10716
    -0.22074
    -0.56147
    -0.14502
    -0.33431
    -0.25860
    -0.14502
    -0.10716
    -0.48575
    -1.20509
    -0.37217
     0.08214
    -0.03144
     0.04428
     0.00642
     0.08214
     0.08214
     0.34716
     0.65004
     0.95292
     0.87720
     0.72576
     1.10436
     1.02864
     0.76362
     0.08214
     0.12000
     0.61218
     0.61218
     0.19572
    -0.03144
    -0.25860
    -0.59933
    -0.94007
    -1.05365
    -1.09151
    -1.47011
    -1.47011
    -1.54583
    -1.58369
    -1.16723
    -1.47011
    -1.35653
    -1.09151
    -0.94007
    -0.75077
    -0.48575
    -0.44789
    -0.41003
    -0.14502
    -0.10716
     0.04428
     0.00642
     0.12000
     0.19572
     0.30930
     0.23358
     0.38502
     0.12000
     0.38502
     0.65004
     0.15786
     0.19572
     0.15786
     0.12000
     0.27144
     0.34716
    -0.03144
     0.34716
     0.30930
     0.49860
     0.19572
     0.19572
    -0.18288
    -0.56147
    -0.22074
    -0.59933
    -1.28081
    -1.58369
    -2.07587
    -1.50797
    -0.86435
    -0.52361
    -0.86435
    -1.28081
    -1.35653
    -1.58369
    -1.43225
    -0.97793
    -0.63719
    -0.44789
    -0.14502
     0.15786
     0.27144
     0.38502
     0.49860
     0.46074
     0.38502
     0.23358
     0.19572
     0.23358
     0.23358
     0.23358
     0.12000
     0.27144
     0.12000
    -0.06930
    -0.52361
    -0.22074
    -0.37217
    -0.25860
    -0.56147
    -0.90221
    -1.16723
    -1.20509
    -1.39439
    -1.16723
    -1.12937
    -1.20509
    -1.16723
    -1.28081
    -1.01579
    -1.05365
    -1.09151
    -0.78863
    -0.48575
    -0.63719
    -0.33431
    -0.14502
     0.12000
     0.30930
     0.30930
     0.23358
     0.34716
     0.38502
     0.38502
     0.34716
     0.23358
     0.34716
    -0.22074
     0.08214
     0.15786
     0.08214
     0.12000
    -0.03144
     0.15786
     0.34716
    -0.03144
     0.19572
     0.27144
     0.38502
     0.72576
     0.61218
     0.87720
     0.72576
     0.72576
     0.49860
     0.99078
     1.02864
     0.99078
     1.02864
     0.83934
     0.87720
     0.76362
     0.80148
     0.87720
     0.57432
     0.49860
     0.38502
     0.38502
     0.49860
     0.27144
    -0.03144
     0.34716
     0.15786
     0.30930
     0.38502
     0.08214
     0.00642
     0.04428
    -0.10716
     0.08214
     0.12000
     0.15786
     0.12000
     0.12000
     0.38502
     0.57432
     0.30930
     0.57432
     0.65004
     0.49860
     0.72576
     0.57432
     0.46074
     0.38502
     0.19572
     0.23358
     0.46074
     0.53646
     0.27144
    -0.03144
    -0.06930
     0.00642
    -0.44789
    -0.22074
    -0.18288
    -0.37217
    -0.25860
    -0.03144
     0.12000
     0.04428
    -0.18288
    -0.10716
     0.19572
     0.12000
     0.30930
     0.15786
     0.23358
     0.00642
     0.04428
     0.04428
     0.30930
     0.23358
     0.12000
     0.04428
     0.00642
    -0.10716
     0.00642
    -0.03144
     0.00642
     0.08214
     0.19572
     0.04428
     0.08214
     0.19572
     0.19572
    -0.14502
     0.15786
     0.08214
    -0.14502
    -0.10716
     0.08214
     0.00642
     0.00642
    -0.22074
    -0.14502
     0.08214
    -0.18288
    -0.14502
    -0.48575
     0.19572
    -0.10716
    -1.43225
    -1.35653
    -0.56147
     0.04428
    -0.22074
    -0.67505
    -0.67505
    -0.52361
    -0.37217
    -0.10716
     0.34716
     0.72576
     0.68790
     0.53646
     0.57432
     0.87720
     1.18008
     1.25580
     1.40724
     1.14222
     1.10436
     1.33152
     1.06650
     0.76362
     0.49860
     0.12000
     0.19572
     0.38502
     0.34716
     0.15786
    -0.25860
    -0.06930
    -0.14502
     0.12000
     0.27144
     0.27144
     0.12000
     0.15786
     0.27144
     0.57432
     0.46074
     0.23358
     0.23358
     0.49860
     0.30930
     0.19572
    -0.03144
    -0.14502
    -0.14502
    -0.37217
    -0.10716
     0.08214
    -0.14502
    -0.37217
    -0.37217
    -0.41003
    -0.29645
    -0.41003
    -0.33431
    -0.14502
    -0.14502
    -0.03144
     0.08214
    -0.10716
     0.04428
    -0.41003
    -0.25860
    -0.10716
    -0.14502
    -0.29645
    -0.44789
    -0.22074
    -0.29645
    -0.52361
    -0.67505
    -0.41003
    -0.48575
    -0.59933
    -0.63719
    -0.78863
    -0.63719
    -1.28081
    -1.01579
    -0.52361
    -0.78863
    -0.75077
    -0.63719
    -0.56147
    -0.56147
    -0.67505
    -0.82649
    -0.63719
    -0.59933
    -0.14502
    -0.29645
    -0.33431
    -0.18288
    -0.03144
    -0.14502
     0.04428
     0.15786
     0.04428
    -0.06930
     0.12000
     0.38502
     0.30930
     0.12000
     0.12000
     0.38502
     0.65004
     0.57432
     0.30930
     0.95292
     0.46074
     0.19572
     0.30930
     0.53646
     0.46074
     0.42288
     0.53646
     0.57432
     0.72576
     0.57432
     0.27144
     0.27144
     0.46074
     0.30930
     0.30930
     0.27144
     0.30930
     0.12000
     0.15786
     0.53646
     0.49860
     0.34716
     0.23358
     0.23358
     0.15786
     0.27144
     0.08214
     0.08214
     0.19572
     0.12000
     0.23358
     0.12000
     0.34716
     0.23358
    -0.10716
     0.08214
     0.08214
     0.12000
    -0.03144
     0.23358
     0.30930
     0.15786
     0.34716
     0.23358
     0.34716
     0.46074
     0.42288
     0.30930
     0.27144
     0.23358
     0.23358
     0.53646
     0.23358
     0.19572
     0.08214
    -0.14502
     0.12000
    -0.06930
    -0.33431
    -0.29645
    -0.33431
    -0.18288
    -0.25860
    -0.33431
    -0.56147
    -0.56147
    -0.56147
    -0.22074
    -0.03144
    -0.25860
    -0.33431
    -0.29645
     0.00642
    -0.18288
    -0.22074
     0.00642
    -0.14502
    -0.03144
     0.00642
     0.19572
     0.00642
    -0.14502
    -0.22074
    -0.14502
     0.04428
    -0.03144
    -0.25860
    -0.29645
    -0.25860
    -0.03144
     0.08214
    -0.10716
    -0.29645
    -0.18288
    -0.18288
    -0.06930
    -0.10716
    -0.14502
    -0.14502
    -0.41003
     0.00642
    -0.03144
    -0.14502
    -0.29645
    -0.25860
    -0.22074
    -0.14502
    -0.18288
    -0.33431
    -0.25860
    -0.14502
    -0.29645
    -0.22074
    -0.33431
    -0.25860
    -0.63719
    -0.25860
     0.08214
    -0.03144
    -0.22074
    -0.22074
    -0.10716
     0.00642
     0.12000
    -0.22074
    -0.18288
     0.15786
     0.12000
    -0.03144
    -0.14502
    -0.14502
    -0.41003
    -0.29645
    -0.22074
    -0.29645
    -0.52361
    -0.25860
    -0.25860
    -0.06930
    -0.22074
    -0.14502
     0.00642
    -0.06930
     0.23358
     0.15786
     0.30930
     0.27144
     0.30930
     0.46074
     0.91506
     0.65004
     0.53646
     0.15786
     0.34716
     0.49860
     0.57432
     0.23358
     0.46074
     0.38502
     0.53646
     0.53646
     0.49860
     0.30930
     0.38502
     0.19572
     0.42288
     0.57432
     0.30930
     0.23358
     0.23358
     0.27144
     0.23358
     0.42288
     0.12000
    -0.06930
    -0.14502
    -0.14502
     0.04428
     0.00642
    -0.06930
    -0.48575
    -0.25860
    -0.06930
    -0.22074
    -0.25860
    -0.44789
    -0.56147
    -0.59933
    -0.63719
    -0.63719
    -0.71291
    -0.67505
    -0.82649
    -0.78863
    -0.75077
    -0.59933
    -0.86435
    -0.75077
    -0.59933
    -0.59933
    -0.56147
    -0.29645
    -0.37217
    -0.14502
     0.04428
     0.23358
     0.30930
     0.53646
     0.57432
     0.49860
     0.57432
     0.61218
     0.68790
     0.46074
     0.68790
     0.68790
     0.53646
     0.65004
     0.61218
     0.65004
     0.42288
     0.12000
     0.19572
     0.12000
     0.23358
     0.12000
     0.12000
     0.15786
     0.00642
    -0.22074
     0.23358
     0.19572
    -0.14502
    -0.14502
    -0.10716
    -0.14502
    -0.25860
    -0.37217
    -0.06930
    -0.14502
    -0.14502
    -0.10716
    -0.03144
    -0.06930
    -0.06930
    -0.44789
    -0.25860
    -0.03144
    -0.06930
    -0.18288
    -0.14502
    -0.33431
    -0.22074
    -0.25860
     0.00642
    -0.06930
    -0.06930
    -0.25860
    -0.18288
    -0.06930
    -0.14502
    -0.18288
    -0.18288
    -0.10716
     0.04428
     0.08214
     0.38502
    -0.06930
    -0.10716
     0.00642
    -0.14502
     0.30930
     0.27144
     0.38502
     0.12000
    -0.25860
    -0.10716
    -0.06930
    -0.48575
    -0.29645
    -0.44789
    -0.75077
    -0.67505
    -0.86435
    -0.97793
    -0.97793
    -1.31867
    -1.16723
    -1.05365
    -0.71291
    -0.48575
    -0.48575
    -0.18288
    -0.10716
    -0.03144
     0.23358
     0.65004
     0.72576
     0.65004
     0.57432
     0.61218
     0.83934
     0.80148
     0.83934
     0.80148
     0.42288
     0.46074
     0.23358
    -0.10716
     0.00642
    -0.25860
    -0.06930
    -0.14502
     0.04428
     0.04428
    -0.33431
    -0.37217
    -0.78863
    -0.75077
    -0.86435
    -1.16723
    -0.94007
    -1.01579
    -1.09151
    -1.09151
    -1.31867
    -1.65941
    -2.11373
    -1.92443
    -1.73513
    -1.69727
    -1.50797
    -1.43225
    -1.31867
    -1.28081
    -1.05365
    -0.41003
    -0.22074
    -0.25860
    -0.18288
     0.04428
     0.23358
     0.49860
     0.61218
     0.87720
     0.91506
     0.87720
     1.10436
     0.87720
     0.99078
     0.49860
     0.42288
     0.49860
     0.46074
     0.65004
     0.23358
     0.04428
     0.15786
     0.12000
     0.12000
     0.08214
     0.12000
    -0.18288
    -0.22074
    -0.10716
    -0.10716
    -0.14502
    -0.03144
     0.00642
     0.23358
     0.12000
     0.23358
     0.19572
    -0.06930
     0.12000
     0.15786
     0.23358
     0.15786
     0.46074
     0.30930
     0.34716
     0.46074
     0.34716
     0.46074
     0.34716
     0.53646
     0.23358
     0.34716
     0.23358
     0.00642
     0.19572
     0.00642
     0.19572
     0.12000
     0.00642
    -0.14502
    -0.06930
    -0.22074
    -0.37217
    -0.44789
    -0.52361
    -0.29645
    -0.29645
    -0.14502
    -0.14502
     0.08214
    -0.06930
     0.08214
    -0.10716
     0.19572
     0.38502
     0.49860
     0.61218
     0.65004
     0.76362
     0.95292
     1.25580
     1.21794
     0.87720
     0.27144
    -0.75077
    -0.94007
    -0.86435
    -0.41003
    -0.78863
    -0.41003
    -0.63719
    -1.12937
    -1.50797
    -1.65941
    -1.62155
    -1.77299
    -1.62155
    -1.16723
    -0.86435
    -0.63719
    -0.14502
    -0.10716
    -0.10716
     0.08214
    -0.03144
     0.12000
     0.49860
     0.27144
     0.19572
     0.38502
     0.30930
     0.19572
     0.08214
    -0.18288
    -0.10716
     0.04428
     0.19572
    -0.18288
    -0.14502
    -0.48575
    -0.29645
    -0.52361
    -0.25860
    -0.22074
    -0.25860
    -0.33431
    -0.29645
    -0.14502
    -0.10716
    -0.06930
    -0.37217
    -0.94007
    -1.35653
    -1.31867
    -1.96229
    -1.62155
    -1.01579
    -0.59933
    -0.59933
    -1.50797
    -2.22731
    -2.64377
    -2.98450
    -2.60591
    -1.65941
    -1.58369
    -1.54583
    -0.94007
    -0.63719
    -0.71291
    -1.39439
    -1.58369
    -1.24295
    -0.52361
     0.30930
     1.21794
     1.36938
     1.06650
     1.06650
     0.49860
     0.38502
     0.57432
     0.91506
     1.14222
     1.71012
     1.74798
     1.67226
     1.14222
     0.49860
     0.53646
     0.57432
     0.68790
     0.95292
     0.57432
     0.42288
     0.61218
     0.80148
     0.76362
     0.53646
     0.23358
     0.83934
     1.06650
     1.18008
     0.87720
     0.87720
     1.14222
     0.87720
     1.25580
     1.33152
     0.87720
     0.83934
     0.65004
     0.95292
     0.91506
     0.72576
     0.72576
     0.46074
     0.49860
     0.53646
     0.30930
     0.00642
    -0.18288
    -0.41003
    -0.22074
    -0.29645
    -0.48575
    -1.01579
    -1.58369
    -1.69727
    -1.92443
    -1.96229
    -1.92443
    -2.15159
    -1.73513
    -1.58369
    -1.54583
    -1.65941
    -1.62155
    -1.43225
    -1.01579
    -0.29645
    -0.03144
     0.15786
     0.34716
     0.76362
     0.87720
     0.91506
     1.18008
     0.95292
     1.02864
     1.06650
     1.02864
     0.57432
     0.61218
     0.38502
     0.08214
     0.15786
     0.12000
    -0.29645
    -0.10716
    -0.29645
    -0.22074
    -0.25860
    -0.33431
    -0.41003
    -0.33431
    -0.37217
    -0.03144
    -0.10716
    -0.14502
    -0.14502
    -0.29645
    -0.06930
    -0.03144
     0.08214
    -0.03144
     0.00642
     0.23358
     0.12000
    -0.06930
     0.08214
     0.04428
     0.38502
     0.34716
     0.46074
     0.30930
     0.23358
     0.23358
     0.34716
     0.57432
     0.53646
     0.30930
     0.27144
     0.53646
     0.53646
     0.53646
     0.42288
     0.68790
     0.65004
     0.83934
     1.02864
     1.06650
     1.02864
     0.99078
     0.57432
     0.27144
    -0.10716
    -0.48575
    -0.78863
    -0.97793
    -0.75077
    -0.86435
    -0.78863
    -0.94007
    -1.50797
    -1.58369
    -1.62155
    -1.62155
    -1.62155
    -1.47011
    -1.01579
    -0.41003
    -0.10716
     0.46074
     0.61218
     0.04428
     0.23358
     1.02864
     1.02864
     1.29366
     1.18008
     0.87720
     0.49860
     0.23358
     0.38502
     0.46074
     0.12000
    -0.18288
    -0.06930
     0.15786
    -0.14502
    -0.25860
    -0.25860
    -0.44789
    -0.37217
    -0.37217
    -0.29645
    -0.41003
    -0.37217
    -0.44789
    -0.44789
    -0.29645
    -0.48575
    -0.37217
    -0.06930
    -0.14502
    -0.37217
    -0.56147
    -0.75077
    -0.48575
    -0.71291
    -0.63719
    -0.67505
    -0.86435
    -1.05365
    -1.09151
    -1.62155
    -1.58369
    -1.39439
    -1.24295
    -1.31867
    -1.31867
    -1.81085
    -1.84871
    -1.84871
    -1.81085
    -1.62155
    -1.35653
    -1.54583
    -1.24295
    -1.01579
    -0.94007
    -0.78863
    -0.52361
    -0.52361
    -0.78863
    -0.37217
    -0.29645
    -0.25860
     0.04428
    -0.03144
     0.08214
     0.15786
     0.34716
     0.38502
     0.53646
     0.49860
     0.42288
     0.76362
     0.83934
     0.72576
     0.57432
     0.57432
     0.65004
     0.76362
     0.76362
     0.68790
     0.53646
     0.53646
     0.30930
     0.49860
     0.53646
     0.46074
     0.53646
     0.38502
     0.23358
     0.30930
     0.23358
     0.15786
     0.30930
     0.38502
     0.23358
     0.30930
     0.30930
     0.12000
    -0.06930
    -0.10716
    -0.06930
     0.04428
     0.08214
    -0.06930
     0.12000
     0.00642
     0.00642
    -0.18288
     0.19572
     0.15786
     0.27144
     0.53646
     0.42288
     0.46074
     0.38502
     0.38502
     0.38502
     0.34716
     0.08214
     0.12000
     0.19572
     0.00642
     0.19572
    -0.14502
    -0.14502
     0.08214
     0.00642
    -0.29645
    -0.52361
    -0.48575
    -0.44789
    -0.25860
     0.04428
     0.08214
    -0.59933
    -1.31867
    -1.92443
    -1.47011
    -0.29645
    -0.63719
    -0.33431
    -0.10716
    -0.22074
    -0.52361
    -0.48575
    -0.56147
    -0.10716
     0.12000
     0.46074
     0.87720
     1.10436
     0.99078
     0.95292
     0.72576
     0.95292
     0.72576
     0.23358
     0.46074
     0.46074
     0.19572
     0.15786
    -0.06930
    -0.33431
    -0.48575
    -0.56147
    -0.52361
    -0.22074
    -0.29645
    -0.37217
    -0.18288
     0.00642
     0.15786
     0.08214
     0.38502
     0.65004
     0.72576
     0.91506
     0.99078
     1.06650
     1.14222
     1.44510
     1.78584
     2.05086
     2.16444
     1.40724
     0.72576
     0.19572
    -0.56147
    -0.86435
    -0.67505
    -0.03144
    -0.18288
    -0.22074
    -0.37217
    -0.90221
    -1.39439
    -1.50797
    -1.50797
    -1.16723
    -0.75077
    -0.63719
    -0.29645
     0.04428
     0.19572
     0.04428
    -0.63719
    -0.94007
    -0.78863
    -0.90221
    -0.78863
    -0.94007
    -1.09151
    -1.31867
    -1.28081
    -1.50797
    -1.62155
    -1.96229
    -2.41661
    -1.92443
    -1.62155
    -1.62155
    -1.54583
    -1.12937
    -0.94007
    -0.82649
    -0.63719
    -0.56147
    -0.37217
    -0.44789
    -0.59933
    -0.44789
    -0.25860
     0.04428
     0.15786
     0.34716
     0.53646
     0.38502
    -0.37217
    -0.44789
    -0.78863
    -0.25860
     0.23358
    -0.25860
    -0.63719
    -1.43225
    -1.20509
    -0.94007
    -0.82649
    -0.18288
    -0.06930
     0.08214
     0.27144
     0.23358
     0.19572
     0.34716
     0.72576
     0.53646
     0.65004
     0.72576
     0.99078
     0.99078
     1.29366
     1.10436
     1.10436
     0.95292
     0.68790
     0.46074
     0.34716
     0.38502
     0.61218
     0.91506
     1.10436
     1.06650
     0.68790
     1.10436
     1.29366
     1.18008
     0.91506
     0.83934
     1.02864
     1.02864
     0.83934
     0.76362
     0.65004
     0.53646
     0.53646
     0.15786
     0.00642
     0.12000
    -0.33431
    -0.52361
    -0.63719
    -0.41003
    -0.29645
    -0.52361
    -0.75077
    -0.78863
    -0.67505
    -0.75077
    -0.90221
    -0.48575
    -0.75077
    -0.41003
    -0.14502
     0.27144
     0.00642
     0.04428
    -0.06930
    -0.14502
     0.08214
     0.00642
     0.00642
     0.72576
     0.99078
     1.06650
     0.68790
     0.68790
     0.57432
     0.27144
     0.46074
     0.65004
     0.61218
     0.53646
     0.61218
     0.76362
     0.68790
     0.49860
     0.19572
     0.08214
     0.08214
     0.15786
     0.23358
    -0.10716
    -0.03144
    -0.06930
    -0.14502
     0.27144
     0.27144
     0.30930
     0.38502
     0.38502
     0.57432
     0.42288
     0.49860
     0.15786
     0.49860
     0.72576
     0.65004
     0.53646
     0.46074
     0.42288
     0.19572
     0.42288
     0.27144
     0.30930
     0.19572
     0.23358
     0.23358
     0.46074
     0.57432
     0.38502
     0.42288
     0.68790
     0.68790
     0.80148
     0.46074
     0.49860
     0.53646
     0.49860
     0.87720
     0.68790
     0.27144
     0.30930
     0.27144
     0.23358
    -0.10716
    -0.10716
    -0.14502
    -0.14502
     0.04428
     0.00642
     0.00642
    -0.10716
    -0.14502
    -0.22074
     0.15786
     0.15786
     0.23358
     0.08214
     0.46074
     0.34716
     0.38502
     0.38502
     0.15786
     0.46074
     0.42288
     0.38502
     0.15786
     0.08214
     0.08214
    -0.25860
     0.12000
    -0.03144
    -0.25860
    -0.41003
    -0.22074
    -0.37217
    -0.29645
    -0.44789
    -0.59933
    -0.44789
    -0.48575
    -0.29645
    -0.52361
    -0.63719
    -0.71291
    -0.63719
    -0.44789
    -0.33431
    -0.75077
    -0.94007
    -1.12937
    -0.48575
    -0.75077
    -0.86435
    -0.94007
    -0.78863
    -0.94007
    -0.78863
    -0.56147
    -0.67505
    -0.48575
    -0.67505
    -0.63719
    -0.29645
    -0.56147
    -0.78863
    -0.52361
    -0.25860
    -0.18288
     0.00642
    -0.06930
     0.00642
    -0.10716
     0.00642
     0.30930
     0.19572
     0.23358
     0.12000
     0.19572
     0.49860
     0.95292
     0.65004
     0.65004
     0.72576
     0.68790
     0.72576
     0.57432
     0.46074
     0.42288
     0.42288
     0.34716
     0.38502
    -0.03144
    -0.10716
    -0.37217
    -0.06930
    -0.25860
    -0.63719
    -0.94007
    -1.01579
    -1.05365
    -1.05365
    -1.05365
    -1.35653
    -1.05365
    -1.09151
    -1.01579
    -0.78863
    -0.94007
    -1.09151
    -1.01579
    -0.63719
    -0.44789
    -0.33431
    -0.18288
    -0.03144
     0.00642
     0.08214
     0.08214
    -0.10716
     0.12000
     0.00642
     0.08214
     0.12000
     0.00642
     0.08214
    -0.18288
    -0.22074
     0.12000
     0.04428
    -0.18288
    -0.14502
    -0.06930
    -0.22074
    -0.10716
     0.08214
     0.08214
     0.15786
     0.15786
     0.23358
     0.15786
     0.23358
     0.15786
     0.00642
     0.38502
     0.30930
     0.42288
     0.23358
     0.23358
     0.23358
     0.27144
     0.23358
     0.30930
     0.27144
     0.23358
     0.12000
     0.30930
     0.30930
     0.42288
    -0.03144
     0.15786
     0.61218
     0.46074
     0.38502
     0.38502
     0.38502
     0.23358
     0.19572
     0.27144
     0.42288
     0.46074
     0.38502
     0.23358
     0.34716
     0.38502
     0.12000
     0.04428
     0.23358
     0.15786
     0.19572
     0.27144
     0.23358
     0.04428
     0.27144
     0.04428
     0.04428
     0.19572
    -0.06930
     0.04428
     0.15786
    -0.03144
    -0.14502
    -0.25860
     0.04428
     0.15786
     0.15786
     0.23358
     0.27144
     0.08214
     0.12000
     0.19572
     0.34716
     0.34716
     0.49860
     0.49860
     0.38502
     0.15786
     0.08214
     0.00642
     0.23358
     0.34716
     0.15786
    -0.06930
    -0.14502
    -0.22074
    -0.41003
    -0.56147
    -0.48575
    -0.41003
    -0.48575
    -0.10716
    -0.10716
    -0.14502
    -0.14502
    -0.18288
     0.04428
     0.34716
     0.46074
     0.38502
     0.53646
     0.53646
     0.61218
     0.72576
     0.99078
     1.02864
     1.02864
     0.87720
     0.72576
     0.99078
     1.06650
     0.68790
     0.49860
     0.65004
     0.53646
     0.46074
     0.30930
     0.30930
    -0.06930
    -0.18288
    -0.25860
    -0.29645
    -0.25860
    -0.37217
    -0.41003
    -0.41003
    -0.25860
    -0.48575
    -0.78863
    -0.41003
    -0.44789
    -0.33431
    -0.29645
    -0.06930
    -0.06930
    -0.22074
    -0.14502
     0.12000
     0.49860
     0.42288
     0.23358
     0.38502
     0.57432
     0.76362
     0.30930
     0.30930
     0.38502
     0.00642
     0.04428
    -0.10716
    -0.10716
    -0.10716
    -0.10716
    -0.10716
    -0.18288
    -0.03144
    -0.33431
    -0.33431
    -0.03144
    -0.25860
     0.00642
    -0.06930
     0.23358
     0.27144
     0.46074
     0.53646
     0.49860
     0.61218
     0.30930
     0.46074
     0.46074
     0.42288
     0.23358
     0.12000
     0.08214
     0.04428
    -0.10716
    -0.25860
    -0.06930
    -0.22074
    -0.29645
    -0.10716
    -0.33431
    -0.33431
    -0.37217
    -0.22074
    -0.33431
    -0.41003
    -0.44789
    -0.37217
    -0.48575
    -0.44789
    -0.44789
    -0.67505
    -0.44789
    -0.25860
    -0.56147
    -0.59933
    -0.56147
    -0.52361
    -0.63719
    -0.75077
    -0.71291
    -0.41003
    -0.52361
    -0.63719
    -0.59933
    -0.48575
    -0.59933
    -0.63719
    -0.63719
    -0.52361
    -0.63719
    -0.63719
    -0.63719
    -0.59933
    -0.78863
    -0.90221
    -0.94007
    -0.63719
    -0.78863
    -0.48575
    -0.56147
    -0.71291
    -0.63719
    -0.67505
    -0.52361
    -0.22074
    -0.22074
    -0.22074
     0.04428
     0.30930
     0.30930
     0.34716
     0.38502
     0.65004
     0.76362
     0.72576
     0.87720
     0.68790
     0.83934
     0.76362
     0.80148
     0.99078
     0.95292
     0.83934
     0.95292
     0.87720
     0.68790
     0.68790
     0.57432
     0.72576
     0.53646
     0.53646
     0.46074
     0.23358
     0.23358
     0.23358
    -0.10716
     0.15786
    -0.14502
    -0.10716
    -0.18288
    -0.29645
    -0.44789
    -0.37217
    -0.56147
    -0.59933
    -0.48575
    -0.44789
    -0.59933
    -0.63719
    -0.71291
    -0.63719
    -0.86435
    -0.75077
    -0.59933
    -0.48575
    -0.56147
    -0.48575
    -0.48575
    -0.33431
    -0.41003
    -0.48575
    -0.33431
    -0.10716
     0.00642
     0.08214
     0.12000
     0.27144
     0.30930
     0.27144
     0.61218
     0.53646
     0.65004
     0.76362
     0.80148
     1.02864
     0.87720
     0.87720
     0.76362
     1.02864
     1.02864
     0.87720
     0.57432
     0.49860
     0.83934
     0.72576
     0.83934
     0.72576
     0.34716
     0.23358
     0.23358
     0.30930
     0.15786
     0.00642
    -0.37217
    -0.44789
    -0.63719
    -0.59933
    -0.41003
    -0.48575
    -0.44789
    -0.75077
    -0.75077
    -0.63719
    -0.90221
    -0.82649
    -0.78863
    -0.78863
    -0.82649
    -0.97793
    -0.82649
    -0.59933
    -0.78863
    -0.59933
    -0.78863
    -0.86435
    -0.78863
    -1.35653
    -1.65941
    -1.20509
    -1.81085
    -1.96229
    -1.62155
    -1.05365
    -1.20509
    -1.31867
    -1.39439
    -1.28081
    -0.90221
    -0.75077
    -0.63719
    -0.48575
    -0.29645
    -0.03144
     0.08214
     0.57432
     0.57432
     0.42288
     0.65004
     0.87720
     0.76362
     0.61218
     0.38502
     0.38502
     0.27144
     0.46074
     0.19572
    -0.03144
    -0.14502
    -0.06930
    -0.44789
     0.08214
    -0.06930
    -0.29645
    -0.56147
    -0.44789
    -0.37217
    -0.29645
    -0.33431
    -0.48575
    -0.41003
     0.04428
    -0.25860
    -0.22074
    -0.10716
    -0.25860
    -0.52361
    -0.14502
     0.08214
    -0.10716
    -0.29645
    -0.06930
    -0.14502
    -0.10716
    -0.10716
    -0.14502
    -0.03144
    -0.03144
    -0.10716
     0.19572
     0.12000
    -0.10716
    -0.14502
    -0.14502
     0.34716
     0.19572
     0.15786
     0.08214
     0.12000
     0.12000
     0.19572
    -0.06930
     0.08214
     0.08214
     0.19572
     0.19572
     0.00642
     0.15786
     0.12000
    -0.10716
     0.15786
     0.27144
     0.04428
    -0.14502
     0.23358
     0.15786
    -0.06930
     0.15786
     0.04428
     0.19572
     0.23358
     0.19572
     0.12000
     0.04428
    -0.10716
    -0.14502
     0.23358
     0.19572
    -0.03144
    -0.14502
     0.08214
     0.30930
     0.19572
    -0.06930
    -0.03144
    -0.06930
    -0.14502
    -0.03144
     0.08214
    -0.06930
    -0.22074
    -0.29645
    -0.18288
    -0.14502
    -0.44789
    -0.48575
    -0.63719
    -0.67505
    -0.78863
    -0.94007
    -1.09151
    -0.78863
    -0.90221
    -0.67505
    -0.52361
    -0.71291
    -0.52361
    -0.63719
    -0.78863
    -0.29645
    -0.10716
    -0.10716
    -0.03144
     0.27144
     0.34716
     0.53646
     0.61218
     0.38502
     0.46074
     0.38502
     0.68790
     0.53646
     0.72576
     0.68790
     0.80148
     1.14222
     1.10436
     0.42288
    -0.33431
    -1.50797
    -1.50797
    -0.71291
     0.38502
     1.29366
     1.63440
     1.52082
     1.40724
     1.71012
     2.05086
     1.89942
     0.68790
     0.72576
     2.20230
     3.07307
     3.64097
     3.48953
     2.95949
     2.92163
     2.69447
     2.27802
     1.93728
     1.21794
     0.83934
     0.49860
     0.72576
     0.72576
    -0.03144
    -1.01579
    -0.48575
     0.61218
     0.42288
    -1.69727
    -1.96229
    -1.62155
    -1.54583
    -1.31867
    -1.09151
    -1.50797
    -1.62155
    -1.73513
    -1.65941
    -1.05365
    -1.05365
    -0.78863
    -0.33431
    -0.29645
    -0.22074
     0.00642
    -0.06930
     0.23358
     0.53646
     0.46074
     0.68790
     0.46074
     0.53646
     0.61218
     0.30930
     0.15786
    -0.06930
    -0.37217
    -0.06930
     0.12000
    -0.33431
    -0.03144
    -0.52361
    -0.37217
    -0.52361
    -0.44789
    -0.44789
    -0.44789
    -0.52361
    -0.78863
    -0.59933
    -0.63719
    -0.63719
    -0.86435
    -0.94007
    -0.48575
    -0.78863
    -0.63719
    -0.78863
    -0.82649
    -0.67505
    -0.75077
    -0.48575
    -0.59933
    -0.56147
    -0.33431
    -0.44789
    -0.03144
    -0.06930
    -0.03144
    -0.33431
     0.19572
     0.27144
    -0.14502
     0.04428
    -0.06930
     0.04428
     0.08214
    -0.14502
     0.15786
     0.00642
     0.00642
    -0.14502
     0.04428
     0.08214
    -0.06930
    -0.41003
    -0.10716
    -0.10716
    -0.03144
    -0.10716
     0.08214
    -0.14502
    -0.14502
    -0.14502
    -0.03144
     0.12000
     0.04428
    -0.14502
     0.00642
     0.08214
     0.15786
     0.15786
     0.23358
     0.42288
     0.49860
     0.30930
     0.15786
     0.42288
     0.19572
     0.30930
     0.23358
     0.34716
     0.23358
     0.23358
     0.15786
    -0.10716
    -0.14502
    -0.22074
    -0.37217
    -0.29645
    -0.22074
    -0.52361
    -0.29645
    -0.63719
    -0.52361
    -0.59933
    -0.59933
    -0.48575
    -0.37217
    -0.41003
    -0.59933
    -0.48575
    -0.56147
    -0.37217
    -0.63719
    -0.33431
    -0.48575
    -0.59933
    -0.59933
    -0.37217
    -0.71291
    -0.75077
    -0.94007
    -0.86435
    -0.71291
    -0.71291
    -0.71291
    -0.63719
    -0.94007
    -1.01579
    -0.90221
    -0.63719
    -0.71291
    -0.67505
    -0.67505
    -0.75077
    -0.63719
    -1.01579
    -0.86435
    -0.63719
    -0.67505
    -0.94007
    -1.09151
    -1.28081
    -1.43225
    -1.28081
    -0.97793
    -0.44789
    -0.10716
    -0.44789
    -0.33431
    -0.52361
    -0.22074
    -0.06930
     0.00642
     0.57432
     1.33152
     1.74798
     2.69447
     2.65661
     1.55868
     0.19572
     0.12000
     2.69447
     5.79898
     6.32902
     4.17101
     1.21794
    -0.90221
    -2.22731
    -1.28081
    -0.10716
     1.18008
     0.91506
     0.53646
    -0.94007
    -2.11373
    -3.28738
    -2.94665
    -2.53019
    -2.18945
    -1.50797
    -1.88657
    -2.15159
    -1.73513
    -1.50797
    -1.20509
    -0.90221
    -0.63719
    -0.48575
    -0.14502
    -0.10716
    -0.25860
    -0.22074
    -0.48575
    -0.78863
    -0.56147
    -0.44789
    -0.44789
    -0.25860
     0.08214
     0.15786
    -0.06930
    -0.10716
     0.08214
    -0.03144
     0.08214
    -0.06930
    -0.14502
    -0.29645
    -0.22074
    -0.41003
    -0.06930
    -0.06930
    -0.25860
    -0.25860
    -0.06930
     0.00642
     0.00642
    -0.03144
     0.08214
     0.15786
     0.34716
     0.46074
     0.53646
     0.46074
     0.57432
     0.38502
     0.30930
     0.76362
     0.76362
     0.57432
     0.61218
     0.72576
     0.57432
     0.49860
     0.38502
     0.34716
     0.49860
     0.34716
     0.12000
    -0.03144
    -0.22074
    -0.22074
    -0.71291
    -0.37217
    -0.25860
    -0.71291
    -0.56147
    -0.75077
    -0.75077
    -0.78863
    -0.90221
    -0.94007
    -0.82649
    -0.67505
    -0.52361
    -0.48575
    -0.48575
    -0.52361
    -0.48575
    -0.29645
    -0.18288
    -0.18288
    -0.03144
    -0.06930
     0.00642
     0.04428
    -0.03144
     0.00642
     0.08214
     0.27144
     0.04428
     0.00642
     0.00642
    -0.14502
    -0.18288
    -0.10716
     0.12000
    -0.18288
    -0.41003
    -0.22074
    -0.25860
    -0.25860
    -0.29645
    -0.18288
    -0.44789
    -0.18288
    -0.14502
    -0.41003
    -0.33431
    -0.59933
    -0.63719
    -0.41003
    -0.18288
    -0.29645
    -0.37217
    -0.44789
    -0.48575
    -0.29645
    -0.41003
    -0.41003
    -0.29645
    -0.22074
     0.00642
     0.15786
     0.15786
    -0.03144
     0.15786
    -0.14502
     0.19572
     0.38502
     0.12000
     0.19572
     0.08214
     0.38502
     0.34716
     0.08214
     0.00642
     0.08214
     0.15786
     0.00642
    -0.10716
    -0.10716
    -0.25860
    -0.22074
     0.00642
     0.19572
     0.08214
     0.08214
     0.19572
     0.30930
     0.61218
     0.23358
     0.19572
     0.53646
     0.68790
     0.76362
     0.68790
     0.72576
     0.68790
     0.61218
     0.72576
     1.06650
     0.95292
     0.72576
     0.68790
     0.61218
     0.15786
    -0.10716
    -0.37217
    -0.18288
     0.15786
    -0.14502
    -0.37217
    -0.29645
    -0.71291
    -0.71291
    -1.31867
    -1.09151
    -1.01579
    -0.63719
     0.30930
     1.40724
     2.05086
     2.01300
     1.74798
     1.10436
     0.68790
     0.87720
     1.33152
     1.78584
     1.89942
     1.10436
     0.38502
     0.15786
    -1.20509
    -3.62812
    -4.72606
    -4.04458
    -3.17380
    -2.26517
    -2.98450
    -3.02236
    -3.17380
    -3.59026
    -3.77956
    -2.90879
    -2.11373
    -1.20509
    -0.37217
     0.30930
     1.02864
     1.40724
     1.40724
     1.63440
     1.71012
     1.71012
     1.48296
     1.25580
     1.33152
     1.10436
     0.80148
     0.83934
     0.65004
     0.38502
     0.23358
     0.23358
     0.27144
     0.34716
    -0.03144
    -0.14502
    -0.29645
    -0.22074
    -0.29645
    -0.56147
    -0.29645
    -0.29645
    -0.14502
    -0.25860
    -0.22074
    -0.18288
    -0.25860
    -0.67505
    -0.06930
    -0.10716
    -0.33431
    -0.18288
    -0.14502
    -0.06930
    -0.14502
    -0.14502
    -0.06930
    -0.03144
     0.00642
     0.23358
     0.04428
     0.00642
    -0.03144
    -0.37217
     0.04428
     0.12000
     0.30930
     0.19572
     0.08214
     0.19572
     0.19572
    -0.22074
    -0.29645
    -0.22074
    -0.22074
    -0.06930
    -0.06930
    -0.29645
    -0.29645
    -0.44789
    -0.67505
    -0.25860
    -0.33431
    -0.48575
    -0.37217
    -0.41003
    -0.22074
    -0.33431
    -0.03144
    -0.10716
    -0.14502
    -0.06930
     0.08214
     0.19572
     0.15786
     0.46074
     0.12000
     0.34716
     0.30930
     0.42288
     0.34716
     0.38502
     0.23358
     0.23358
     0.19572
     0.15786
     0.23358
     0.15786
     0.23358
     0.04428
     0.19572
    -0.06930
    -0.22074
    -0.14502
    -0.10716
     0.15786
    -0.22074
    -0.10716
    -0.41003
    -0.48575
    -0.29645
    -0.48575
    -0.56147
    -0.59933
    -0.78863
    -0.71291
    -0.90221
    -1.01579
    -1.01579
    -0.86435
    -0.25860
    -0.29645
     0.00642
    -0.29645
    -0.48575
    -0.44789
    -0.14502
    -0.14502
     0.08214
     0.30930
     0.46074
     0.53646
     0.68790
     0.53646
     0.38502
     0.08214
     0.57432
     0.53646
     0.15786
     0.19572
     0.38502
     0.27144
     0.23358
     0.42288
     0.42288
     0.49860
     0.49860
     0.12000
    -0.37217
    -0.97793
    -1.54583
    -2.00015
    -1.31867
    -0.67505
     0.19572
    -0.14502
    -0.56147
    -0.67505
    -0.71291
    -0.29645
     0.04428
     0.38502
     0.49860
     0.30930
    -0.25860
     0.57432
     1.48296
     1.78584
     1.78584
     1.78584
     1.40724
     0.61218
    -0.25860
    -0.41003
    -0.29645
    -0.06930
     0.08214
    -0.14502
    -0.48575
    -1.35653
    -2.07587
    -1.88657
    -1.28081
    -1.62155
    -1.73513
    -1.31867
    -2.49233
    -4.12030
    -3.40096
    -1.84871
    -2.45447
    -3.51454
    -3.02236
    -1.01579
     0.80148
     1.33152
     1.29366
     0.65004
     0.23358
     0.15786
     0.68790
     1.63440
     2.58089
     3.41381
     3.45167
     2.77019
     1.82370
     1.33152
     0.68790
     0.23358
     0.38502
     0.15786
     0.04428
    -0.14502
    -0.22074
    -0.48575
    -0.94007
    -0.94007
    -0.82649
    -0.63719
    -0.44789
    -0.14502
    -0.03144
    -0.14502
     0.08214
    -0.03144
    -0.10716
    -0.06930
     0.04428
    -0.06930
    -0.03144
     0.15786
    -0.03144
    -0.10716
     0.27144
     0.19572
     0.23358
     0.23358
     0.27144
     0.00642
     0.15786
     0.30930
     0.23358
     0.30930
     0.15786
     0.23358
     0.12000
     0.27144
     0.08214
    -0.22074
     0.19572
    -0.03144
     0.04428
     0.08214
     0.27144
    -0.03144
    -0.14502
    -0.18288
     0.04428
    -0.03144
     0.12000
    -0.06930
    -0.14502
    -0.03144
    -0.06930
    -0.33431
    -0.14502
     0.00642
     0.00642
    -0.18288
    -0.03144
    -0.10716
    -0.18288
    -0.33431
    -0.10716
     0.19572
     0.12000
     0.15786
     0.15786
     0.08214
     0.08214
    -0.18288
     0.19572
     0.30930
     0.30930
     0.34716
     0.49860
     0.19572
    -0.03144
     0.08214
    -0.06930
     0.27144
    -0.06930
     0.04428
    -0.14502
    -0.14502
    -0.14502
    -0.29645
    -0.48575
    -0.48575
    -0.29645
    -0.52361
    -0.48575
    -0.44789
    -0.41003
    -0.90221
    -0.78863
    -0.75077
    -0.71291
    -0.94007
    -0.71291
    -0.63719
    -0.41003
    -0.75077
    -0.86435
    -0.78863
    -0.52361
    -0.56147
    -0.52361
    -0.56147
    -0.41003
    -0.52361
    -0.52361
    -0.41003
    -0.10716
    -0.25860
    -0.29645
    -0.29645
    -0.25860
    -0.06930
     0.23358
     0.23358
     0.38502
     0.23358
     0.30930
     0.57432
     0.61218
     0.65004
     0.57432
     0.46074
     0.57432
     0.30930
     0.15786
    -0.14502
    -0.48575
    -0.94007
    -1.35653
    -1.92443
    -1.92443
    -0.48575
     5.49610
     2.61875
    -2.22731
    -2.07587
    -1.62155
    -0.48575
     1.02864
     2.01300
     2.24016
     1.89942
     1.97514
     1.71012
     0.83934
     0.34716
     0.38502
     0.19572
    -0.22074
    -0.37217
    -0.14502
    -0.82649
    -1.39439
    -1.58369
    -1.50797
    -1.50797
    -1.31867
    -1.09151
    -0.90221
    -0.33431
    -0.29645
    -0.78863
    -1.54583
    -1.05365
    -0.52361
     0.04428
     0.30930
    -0.10716
    -0.75077
    -0.94007
    -1.01579
    -1.43225
    -1.54583
    -1.65941
    -1.54583
    -1.65941
    -2.18945
    -2.60591
    -1.73513
    -1.43225
    -1.43225
    -0.71291
    -0.78863
    -0.44789
    -0.10716
     0.08214
     0.34716
     0.87720
     1.29366
     1.93728
     1.82370
     1.71012
     1.71012
     1.55868
     1.82370
     2.12658
     1.71012
     1.29366
     1.52082
     1.29366
     1.06650
     0.95292
     0.57432
     0.68790
     0.42288
     0.42288
     0.27144
     0.12000
     0.08214
     0.00642
    -0.10716
     0.23358
     0.08214
    -0.06930
    -0.10716
    -0.03144
     0.12000
     0.38502
     0.23358
     0.42288
     0.61218
     0.72576
     0.46074
     0.57432
     0.38502
     0.49860
     0.12000
     0.57432
     0.72576
     0.30930
     0.23358
     0.34716
     0.27144
     0.08214
    -0.18288
    -0.14502
    -0.14502
     0.15786
     0.19572
    -0.06930
     0.27144
     0.12000
     0.23358
     0.49860
     0.72576
     0.72576
     0.83934
     1.10436
     1.25580
     1.10436
     1.06650
     0.87720
     1.02864
     1.36938
     1.21794
     1.06650
     0.87720
     0.57432
     0.46074
     0.38502
     0.49860
     0.27144
    -0.06930
    -0.22074
    -0.18288
    -0.10716
    -0.22074
    -0.56147
    -0.56147
    -0.41003
    -0.29645
    -0.44789
    -0.33431
    -0.71291
    -0.75077
    -0.82649
    -0.56147
    -0.33431
    -0.67505
    -0.52361
    -0.59933
    -0.59933
    -0.37217
    -0.63719
    -0.59933
    -0.71291
    -0.44789
    -0.44789
    -0.37217
    -0.41003
    -0.33431
    -0.41003
    -0.14502
     0.04428
    -0.14502
    -0.37217
    -0.22074
    -0.10716
     0.04428
    -0.03144
    -0.18288
     0.08214
     0.30930
     0.12000
     0.19572
     0.23358
     0.12000
    -0.18288
    -0.03144
     0.38502
     0.19572
     0.00642
     0.15786
     0.23358
     0.30930
     0.30930
     0.12000
     0.12000
     0.19572
     0.19572
     0.27144
     0.30930
     0.46074
     0.23358
     0.12000
     0.49860
     0.53646
     0.53646
     0.46074
     0.42288
     0.57432
     0.65004
     0.46074
     0.34716
     0.15786
     0.04428
    -0.22074
    -0.25860
    -0.25860
    -0.67505
    -1.31867
    -1.43225
    -1.58369
    -1.43225
    -1.20509
    -1.31867
    -1.24295
    -1.58369
    -1.62155
    -1.62155
    -1.01579
    -0.59933
    -0.44789
    -0.33431
    -0.37217
    -0.44789
    -0.90221
    -0.56147
     0.08214
     0.08214
     0.12000
     0.00642
    -0.29645
    -0.44789
    -0.67505
    -0.97793
    -0.82649
    -1.35653
    -1.58369
    -1.77299
    -2.26517
    -2.87093
    -2.64377
    -2.41661
    -1.81085
    -1.65941
    -1.84871
    -2.37875
    -1.84871
    -1.96229
    -1.96229
    -1.73513
    -1.43225
    -0.78863
    -0.14502
     0.08214
     0.34716
     0.34716
     0.53646
     0.49860
     1.21794
     1.02864
     0.87720
     0.87720
     0.72576
     0.65004
     0.65004
     0.57432
     0.53646
     0.61218
     0.65004
     0.53646
     0.49860
     0.46074
     0.23358
     0.00642
     0.53646
     0.83934
     0.46074
     0.46074
     0.30930
     0.38502
     0.34716
     0.38502
     0.23358
     0.19572
     0.15786
     0.27144
     0.19572
     0.42288
     0.27144
    -0.10716
     0.34716
     0.57432
     0.34716
     0.49860
     0.19572
     0.30930
     0.42288
     0.49860
     0.53646
     0.57432
     0.49860
     0.87720
     0.87720
     0.87720
     0.80148
     0.42288
     0.30930
     0.57432
     0.72576
     0.87720
     0.65004
     0.65004
     0.53646
     0.46074
     0.42288
     0.30930
     0.34716
     0.23358
     0.04428
     0.19572
     0.08214
    -0.10716
    -0.22074
    -0.14502
     0.08214
    -0.22074
     0.00642
    -0.22074
    -0.33431
    -0.18288
    -0.41003
    -0.29645
    -0.25860
     0.00642
    -0.33431
    -0.14502
    -0.06930
    -0.06930
    -0.18288
    -0.03144
     0.15786
     0.04428
     0.15786
     0.12000
     0.30930
     0.30930
     0.30930
     0.53646
     0.49860
     0.46074
     0.68790
     0.38502
     0.19572
     1.02864
     0.61218
     0.72576
     0.91506
     0.91506
     0.72576
     0.68790
     0.61218
     0.57432
     0.68790
     0.68790
     0.68790
     0.72576
     0.72576
     0.53646
     0.72576
     0.49860
     0.38502
     0.30930
     0.68790
     0.72576
     0.34716
     0.42288
     0.49860
     0.38502
     0.53646
     0.30930
     0.57432
     0.53646
     0.65004
     0.61218
     0.68790
     0.76362
     0.38502
     0.00642
     0.34716
     0.19572
     0.04428
    -0.33431
    -0.25860
    -0.71291
    -0.94007
    -1.01579
    -1.28081
    -1.62155
    -1.58369
    -1.62155
    -1.65941
    -1.62155
    -1.35653
    -1.54583
    -1.09151
    -0.94007
    -0.90221
    -0.71291
    -0.48575
    -0.41003
    -0.06930
     0.08214
     0.46074
     0.65004
     0.80148
     0.46074
     0.83934
     0.83934
     0.87720
     0.61218
     0.72576
     0.95292
     0.57432
     0.04428
    -0.03144
    -0.06930
    -0.37217
    -1.65941
    -2.30303
    -2.15159
    -1.84871
    -1.50797
    -1.58369
    -2.03801
    -2.49233
    -3.02236
    -3.43882
    -2.90879
    -2.87093
    -2.53019
    -2.26517
    -1.50797
    -0.86435
    -0.90221
    -0.59933
    -0.67505
    -0.44789
    -0.29645
    -0.22074
     0.04428
     0.23358
     0.19572
     0.00642
     0.15786
     0.27144
    -0.03144
     0.00642
    -0.22074
    -0.22074
    -0.48575
    -0.41003
    -0.59933
    -0.41003
    -0.33431
    -0.56147
    -0.63719
    -0.48575
    -0.25860
    -0.25860
    -0.33431
     0.04428
     0.15786
     0.34716
     0.57432
     0.76362
     0.83934
     0.83934
     1.14222
     1.44510
     1.67226
     1.55868
     1.71012
     1.63440
     1.82370
     1.63440
     1.89942
     1.82370
     1.71012
     1.71012
     1.67226
     1.44510
     1.44510
     1.14222
     0.83934
     1.14222
     0.83934
     0.95292
     0.57432
     0.38502
     0.23358
     0.04428
    -0.06930
     0.00642
     0.00642
    -0.14502
    -0.41003
    -0.29645
    -0.52361
    -0.56147
    -0.63719
    -0.59933
    -0.67505
    -0.44789
    -0.71291
    -0.75077
    -0.97793
    -0.78863
    -0.94007
    -0.75077
    -0.78863
    -0.63719
    -0.59933
    -0.56147
    -0.59933
    -0.71291
    -0.75077
    -0.78863
    -0.37217
    -0.56147
    -0.22074
    -0.37217
    -0.37217
    -0.37217
    -0.37217
    -0.48575
    -0.25860
    -0.44789
    -0.33431
    -0.22074
     0.04428
     0.08214
     0.38502
     0.46074
     0.42288
     0.72576
     0.76362
     1.02864
     0.99078
     1.33152
     1.29366
     1.18008
     1.40724
     1.44510
     1.36938
     1.48296
     1.29366
     1.14222
     0.83934
     0.49860
     0.30930
     0.61218
     0.72576
     0.61218
     0.30930
     0.15786
     0.04428
    -0.14502
     0.30930
     0.15786
    -0.03144
     0.00642
     0.27144
     0.38502
     0.15786
     0.19572
     0.23358
     0.04428
     0.30930
     0.42288
     0.49860
     0.34716
     0.19572
     0.00642
     0.34716
     0.38502
     0.30930
     0.00642
     0.04428
    -0.10716
     0.00642
    -0.22074
    -0.33431
    -0.48575
    -0.56147
    -0.48575
    -0.75077
    -0.82649
    -1.09151
    -1.09151
    -1.24295
    -1.09151
    -1.09151
    -1.09151
    -1.35653
    -1.28081
    -1.16723
    -1.20509
    -1.31867
    -1.12937
    -1.05365
    -0.90221
    -0.86435
    -0.90221
    -0.75077
    -0.78863
    -0.71291
    -0.25860
    -0.44789
    -0.44789
    -0.37217
    -0.25860
     0.19572
     0.08214
     0.08214
    -0.14502
    -0.10716
     0.15786
     0.04428
     0.08214
     0.00642
     0.12000
     0.04428
    -0.06930
     0.15786
     0.12000
     0.12000
    -0.03144
    -0.06930
    -0.37217
    -0.18288
    -0.29645
    -0.41003
    -0.29645
    -0.22074
    -0.59933
    -0.52361
    -0.52361
    -0.82649
    -0.48575
    -0.33431
    -0.86435
    -0.86435
    -0.52361
    -0.41003
    -0.14502
    -0.29645
     0.00642
     0.19572
     0.23358
     0.19572
     0.04428
    -0.18288
    -1.09151
    -1.73513
    -1.35653
    -1.88657
    -2.75735
    -3.55240
    -3.40096
    -2.64377
    -1.58369
    -3.24952
    -4.34746
    -3.06022
    -3.21166
    -3.28738
    -3.09808
    -3.28738
    -3.17380
    -1.62155
    -0.29645
     0.57432
     0.23358
    -0.41003
    -0.37217
    -0.59933
    -0.29645
     0.46074
     0.65004
     0.65004
     0.68790
     0.72576
     0.57432
     0.34716
     0.46074
     0.57432
     0.57432
     0.72576
     0.87720
     0.83934
     0.65004
     0.76362
     0.49860
     0.68790
     0.53646
     0.12000
     0.15786
    -0.06930
     0.00642
    -0.22074
    -0.14502
    -0.56147
    -0.78863
    -1.12937
    -0.59933
    -0.94007
    -1.12937
    -1.12937
    -1.16723
    -1.16723
    -1.12937
    -1.28081
    -1.31867
    -1.31867
    -1.09151
    -1.24295
    -1.24295
    -1.20509
    -1.31867
    -1.43225
    -1.01579
    -0.82649
    -0.86435
    -0.94007
    -0.67505
    -0.71291
    -0.37217
    -0.67505
    -0.56147
    -0.29645
    -0.29645
    -0.18288
    -0.22074
    -0.14502
    -0.03144
    -0.56147
    -0.14502
     0.12000
     0.12000
    -0.03144
    -0.10716
    -0.22074
    -0.33431
     0.00642
     0.04428
    -0.03144
     0.00642
    -0.03144
     0.19572
     0.19572
     0.19572
    -0.10716
     0.04428
     0.46074
     0.34716
     0.27144
     0.38502
     0.04428
     0.04428
     0.08214
    -0.10716
    -0.18288
    -0.03144
    -0.10716
    -0.10716
    -0.14502
    -0.29645
    -0.25860
    -0.37217
    -0.10716
     0.00642
    -0.06930
    -0.03144
     0.15786
     0.04428
     0.15786
     0.23358
     0.27144
     0.08214
     0.08214
     0.23358
     0.38502
     0.57432
     0.30930
     0.19572
     0.65004
     0.53646
     0.57432
     0.57432
     0.49860
     0.68790
     0.80148
     0.72576
     0.95292
     1.18008
     1.29366
     1.40724
     1.52082
     1.63440
     1.18008
     0.15786
    -0.48575
    -0.59933
    -0.52361
    -0.06930
    -0.25860
    -0.29645
    -0.63719
    -1.16723
    -1.47011
    -1.58369
    -1.73513
    -1.92443
    -2.11373
    -1.88657
    -1.77299
    -1.35653
    -1.54583
    -1.31867
    -1.88657
    -2.11373
    -1.96229
    -2.00015
    -1.50797
    -0.63719
    -0.94007
    -1.28081
    -1.65941
    -1.47011
     0.00642
     0.61218
     1.18008
     1.02864
     0.80148
     1.02864
     0.99078
     1.52082
     2.05086
     3.03521
     2.95949
     2.54303
     1.67226
     1.71012
     1.78584
     1.52082
     1.21794
     0.87720
     1.10436
     0.95292
     0.68790
     0.87720
     1.18008
     1.14222
     1.21794
     0.83934
     0.80148
     0.80148
     0.87720
     1.93728
     1.93728
     1.74798
     1.67226
     0.91506
     0.68790
     1.29366
     1.40724
     1.71012
     2.01300
     1.71012
     1.48296
     1.18008
     1.33152
     2.12658
     0.83934
     0.65004
     1.40724
     0.80148
     0.57432
     0.38502
    -0.22074
    -0.10716
    -0.67505
    -0.90221
    -0.90221
    -0.90221
    -1.39439
    -1.54583
    -1.65941
    -2.00015
    -1.92443
    -1.65941
    -1.16723
    -0.75077
    -0.75077
    -0.63719
    -0.41003
    -0.10716
    -0.22074
    -0.18288
     0.08214
     0.30930
     0.19572
     0.23358
     0.23358
     0.12000
    -0.06930
    -0.10716
    -0.03144
    -0.10716
    -0.14502
    -0.14502
    -0.14502
    -0.25860
    -0.33431
    -0.67505
    -0.59933
    -0.22074
    -0.63719
    -0.41003
    -0.44789
    -0.52361
    -0.67505
    -0.71291
    -0.78863
    -0.63719
    -0.63719
    -0.78863
    -1.01579
    -0.90221
    -1.05365
    -1.09151
    -1.16723
    -0.86435
    -1.09151
    -1.12937
    -1.05365
    -1.12937
    -1.05365
    -1.31867
    -1.31867
    -1.05365
    -0.97793
    -1.16723
    -1.01579
    -0.94007
    -1.01579
    -1.01579
    -1.20509
    -0.82649
    -0.78863
    -1.01579
    -0.97793
    -0.78863
    -0.94007
    -0.97793
    -1.05365
    -0.78863
    -0.82649
    -0.75077
    -0.78863
    -0.75077
    -0.90221
    -0.90221
    -1.01579
    -0.82649
    -0.78863
    -0.78863
    -0.90221
    -0.90221
    -0.82649
    -0.94007
    -1.05365
    -1.05365
    -0.94007
    -1.09151
    -1.20509
    -1.47011
    -1.31867
    -1.43225
    -1.77299
    -1.77299
    -1.77299
    -2.22731
    -1.96229
    -2.11373
    -2.18945
    -2.45447
    -2.53019
    -2.71949
    -2.64377
    -2.56805
    -2.64377
    -2.41661
    -2.56805
    -2.49233
    -2.60591
    -2.34089
    -2.18945
    -2.26517
    -2.18945
    -2.18945
    -1.81085
    -1.58369
    -1.62155
    -1.47011
    -1.47011
    -1.31867
    -1.16723
    -1.09151
    -1.43225
    -1.54583
    -1.20509
    -1.58369
    -1.24295
    -1.28081
    -1.54583
    -1.35653
    -0.86435
    -0.63719
    -0.78863
    -1.09151
    -1.12937
    -0.94007
    -0.82649
    -0.48575
    -0.41003
    -0.29645
    -0.29645
    -0.29645
    -0.03144
     0.00642
    -0.48575
    -0.29645
    -0.22074
    -0.18288
    -0.25860
    -0.37217
    -0.33431
    -0.37217
    -0.06930
     0.08214
     0.00642
     0.15786
     0.30930
     0.30930
     0.49860
     1.21794
     1.14222
     1.21794
     1.18008
     1.14222
     1.02864
     1.40724
     1.63440
     1.86156
     1.97514
     1.93728
     1.48296
     0.95292
     0.65004
     0.99078
     0.87720
     1.40724
     1.40724
     0.83934
     1.02864
     0.80148
     0.57432
     0.38502
     0.12000
     0.04428
     0.19572
     0.27144
     0.15786
    -0.06930
    -0.14502
    -0.25860
    -0.25860
    -0.22074
    -0.41003
    -0.75077
    -0.59933
    -0.44789
    -0.44789
    -0.59933
    -0.78863
    -0.75077
    -0.71291
    -0.44789
    -0.37217
    -0.63719
    -0.67505
    -0.78863
    -0.97793
    -0.78863
    -0.90221
    -0.90221
    -0.97793
    -0.78863
    -0.59933
    -0.59933
    -0.94007
    -1.12937
    -1.24295
    -1.16723
    -0.90221
    -0.75077
    -0.67505
    -0.59933
    -0.63719
    -0.59933
    -0.25860
    -0.37217
    -0.29645
    -0.52361
    -0.22074
    -0.14502
    -0.10716
    -0.03144
     0.38502
     0.19572
     0.12000
    -0.18288
    -0.03144
     0.04428
    -0.03144
    -0.10716
     0.38502
     0.27144
    -0.03144
     0.00642
     0.00642
     0.19572
     0.04428
     0.23358
     0.30930
     0.23358
     0.65004
     0.46074
     0.61218
     0.68790
     0.57432
     0.53646
     0.95292
     0.91506
     0.65004
     0.49860
     0.61218
     0.49860
     0.57432
     0.57432
     0.30930
     0.38502
     0.38502
     0.49860
     0.38502
     0.19572
     0.27144
    -0.03144
     0.23358
     0.49860
     0.27144
     0.15786
     0.00642
     0.19572
     0.08214
     0.27144
     0.00642
     0.19572
     0.04428
     0.46074
     0.00642
     0.19572
    -0.18288
    -0.10716
    -0.14502
     0.15786
     0.00642
    -0.10716
    -0.06930
    -0.14502
    -0.18288
    -0.14502
    -0.25860
    -0.44789
    -0.18288
    -0.14502
    -0.14502
    -0.29645
    -0.33431
    -0.29645
    -0.48575
     0.00642
     0.04428
     0.00642
     0.00642
    -0.06930
     0.04428
     0.00642
     0.12000
     0.08214
     0.38502
     0.30930
     0.65004
     0.49860
     0.46074
     0.46074
    -0.06930
     0.27144
     0.61218
     0.38502
     0.15786
     0.12000
     0.08214
     0.00642
     0.00642
    -0.06930
    -0.22074
    -0.29645
    -0.14502
    -0.18288
    -0.37217
    -0.52361
    -0.63719
    -0.59933
    -0.29645
    -0.33431
    -0.29645
    -0.14502
    -0.14502
    -0.29645
    -0.48575
    -0.33431
    -0.25860
    -0.37217
    -0.29645
    -0.44789
    -1.09151
    -1.01579
    -1.35653
    -1.81085
    -1.09151
    -1.09151
    -0.90221
    -1.31867
    -1.16723
    -1.39439
    -1.31867
    -0.94007
    -0.90221
    -0.56147
    -0.44789
    -0.14502
     0.12000
     0.46074
     0.76362
     0.49860
     0.91506
     1.14222
     0.95292
     0.99078
     1.06650
     1.10436
     0.99078
     1.06650
     1.10436
     0.95292
     0.72576
     0.99078
     1.02864
     0.83934
     0.53646
     0.53646
     0.61218
     0.95292
     0.61218
     0.53646
     0.38502
     0.27144
     0.12000
     0.19572
     0.00642
     0.27144
     0.00642
    -0.06930
    -0.06930
     0.00642
     0.08214
    -0.18288
    -0.37217
     0.00642
    -0.14502
    -0.22074
    -0.22074
    -0.44789
    -0.52361
    -0.56147
    -0.63719
    -0.56147
    -0.67505
    -0.78863
    -0.82649
    -0.82649
    -0.90221
    -1.20509
    -1.35653
    -0.97793
    -0.90221
    -1.09151
    -1.01579
    -1.16723
    -1.01579
    -1.05365
    -0.86435
    -0.78863
    -0.67505
    -0.90221
    -0.71291
    -0.48575
    -0.56147
    -0.52361
    -0.52361
    -0.48575
    -0.10716
    -0.33431
    -0.29645
    -0.33431
    -0.25860
    -0.41003
    -0.44789
    -0.33431
    -0.37217
    -0.44789
    -0.78863
    -0.75077
    -0.59933
    -0.22074
    -0.59933
    -0.56147
    -0.41003
    -0.63719
    -0.44789
    -0.22074
    -0.29645
    -0.18288
    -0.14502
    -0.14502
     0.15786
     0.12000
     0.15786
     0.23358
     0.30930
     0.19572
     0.19572
     0.00642
     0.38502
     0.38502
     0.38502
     0.57432
     0.61218
     0.38502
     0.46074
     0.42288
     0.53646
     0.53646
     0.42288
     0.46074
     0.38502
     0.30930
     0.30930
    -0.14502
     0.08214
    -0.03144
    -0.22074
    -0.78863
    -0.48575
    -0.52361
    -0.86435
    -0.71291
    -0.63719
    -0.78863
    -0.78863
    -0.75077
    -0.78863
    -0.52361
    -0.52361
    -0.71291
    -0.44789
    -0.29645
    -0.25860
    -0.22074
    -0.14502
    -0.06930
    -0.29645
    -0.14502
    -0.22074
     0.00642
    -0.06930
    -0.06930
     0.00642
     0.04428
     0.15786
     0.00642
    -0.06930
     0.19572
     0.30930
     0.30930
     0.30930
     0.34716
     0.15786
     0.27144
     0.19572
     0.30930
     0.46074
     0.12000
     0.00642
    -0.06930
    -0.10716
    -0.41003
    -0.37217
     0.08214
     0.15786
    -0.03144
    -0.06930
     0.12000
     0.08214
     0.00642
     0.30930
     0.61218
     1.33152
     1.89942
     1.89942
     2.01300
     1.97514
     1.71012
     1.02864
     0.91506
     0.61218
     0.00642
     0.23358
     0.72576
     0.57432
     0.08214
    -0.29645
    -0.71291
    -0.71291
    -1.05365
    -1.50797
    -1.47011
    -1.50797
    -1.84871
    -2.53019
    -1.84871
    -0.67505
    -0.63719
    -0.22074
     0.12000
    -0.44789
    -0.94007
    -0.97793
    -1.01579
    -0.71291
    -0.18288
     0.23358
     0.19572
     0.27144
     0.53646
     0.57432
     0.80148
     0.83934
     0.80148
     0.72576
     1.06650
     0.91506
     0.83934
     0.87720
     0.72576
     1.18008
     1.14222
     0.91506
     0.65004
     0.87720
     0.83934
     0.80148
     0.83934
     0.83934
     0.72576
     0.53646
     0.80148
     0.68790
     0.65004
     0.30930
     0.38502
     0.23358
     0.65004
     0.57432
     0.46074
     0.42288
     0.23358
     0.23358
     0.08214
     0.38502
     0.34716
     0.00642
     0.27144
     0.15786
     0.23358
     0.00642
     0.04428
     0.00642
     0.12000
     0.30930
     0.19572
     0.04428
     0.27144
     0.04428
    -0.06930
     0.19572
     0.12000
     0.19572
    -0.06930
    -0.03144
     0.04428
     0.12000
    -0.10716
    -0.22074
     0.00642
    -0.14502
     0.04428
    -0.03144
    -0.14502
    -0.03144
    -0.29645
    -0.10716
     0.12000
     0.04428
     0.08214
     0.00642
    -0.18288
    -0.10716
    -0.03144
    -0.14502
    -0.29645
    -0.14502
    -0.25860
    -0.29645
    -0.44789
    -0.41003
    -0.29645
    -0.29645
     0.04428
    -0.06930
     0.00642
     0.19572
     0.57432
     0.83934
     0.95292
     0.95292
     1.02864
     1.14222
     1.52082
     1.48296
     1.74798
     1.63440
     1.55868
     1.59654
     1.74798
     1.67226
     1.10436
     1.02864
     0.87720
     0.87720
     0.87720
     0.72576
     0.30930
     0.42288
     0.42288
     0.57432
     0.38502
     0.30930
     0.30930
     0.34716
     0.42288
     0.49860
     0.46074
     0.42288
     0.23358
     0.27144
     0.23358
     0.08214
     0.12000
    -0.06930
     0.12000
     0.12000
     0.15786
    -0.06930
    -0.44789
    -0.52361
    -0.75077
    -0.29645
    -0.71291
    -0.86435
    -0.78863
    -0.59933
    -0.48575
    -0.22074
    -0.48575
    -0.63719
    -0.75077
    -0.63719
    -0.56147
    -0.59933
    -0.75077
    -0.48575
    -0.59933
    -0.29645
     0.23358
    -0.06930
    -0.10716
    -0.03144
     0.15786
     0.15786
    -0.06930
    -0.18288
    -0.14502
    -0.25860
    -0.22074
     0.15786
     0.80148
     0.72576
     0.34716
     0.53646
     0.72576
     0.65004
     0.83934
     0.72576
     0.95292
     1.02864
     1.25580
     1.29366
     1.29366
     1.36938
     1.55868
     1.55868
     1.21794
     0.83934
     0.87720
     0.83934
     0.91506
     0.68790
     0.30930
     0.42288
     0.42288
     0.38502
     0.30930
     0.12000
    -0.06930
     0.04428
     0.12000
    -0.14502
     0.12000
    -0.14502
    -0.10716
    -0.10716
     0.15786
     0.38502
     0.15786
     0.23358
     0.08214
     0.30930
     0.23358
     0.38502
     0.19572
     0.46074
     0.42288
     0.53646
     0.49860
     0.46074
     0.42288
     0.19572
     0.30930
     0.57432
     0.53646
     0.38502
     0.23358
     0.38502
     0.61218
     0.38502
     0.23358
     0.19572
     0.12000
     0.19572
     0.23358
     0.23358
     0.19572
    -0.10716
    -0.14502
     0.30930
     0.08214
    -0.10716
    -0.14502
    -0.14502
    -0.06930
    -0.25860
    -0.22074
    -0.25860
    -0.29645
    -0.18288
    -0.14502
    -0.10716
    -0.14502
    -0.25860
    -0.29645
     0.00642
    -0.06930
    -0.18288
    -0.10716
    -0.22074
     0.04428
    -0.18288
    -0.18288
    -0.22074
    -0.14502
     0.04428
     0.00642
    -0.18288
    -0.29645
    -0.29645
    -0.44789
    -0.18288
    -0.18288
    -0.37217
    -0.29645
    -0.22074
    -0.44789
    -0.29645
    -0.59933
    -0.33431
    -0.41003
    -0.41003
    -0.33431
    -0.22074
    -0.14502
    -0.14502
    -0.25860
    -0.06930
     0.46074
     0.49860
     0.57432
     0.61218
     0.61218
     0.87720
     0.87720
     1.33152
     1.10436
     1.18008
     1.40724
     1.48296
     1.63440
     1.44510
     0.91506
     1.14222
     1.40724
     1.40724
     1.10436
     1.02864
     0.72576
     0.72576
     0.83934
     0.76362
     0.65004
     0.61218
     0.53646
     0.23358
     0.53646
     0.15786
     0.15786
    -0.18288
     0.00642
     0.08214
    -0.10716
    -0.22074
    -0.22074
    -0.29645
    -0.25860
    -0.29645
    -0.25860
    -0.37217
    -0.22074
    -0.37217
    -0.10716
     0.00642
     0.08214
    -0.06930
     0.12000
    -0.14502
     0.12000
    -0.03144
     0.27144
     0.23358
    -0.06930
     0.30930
     0.15786
     0.34716
     0.38502
     0.23358
     0.12000
     0.12000
     0.00642
    -0.10716
    -0.03144
     0.34716
     0.04428
    -0.29645
    -0.10716
    -0.22074
    -0.29645
    -0.14502
    -0.41003
    -0.48575
    -0.29645
     0.00642
    -0.03144
     0.00642
    -0.10716
    -0.25860
    -0.44789
     0.15786
     0.19572
     0.42288
     0.53646
     0.53646
     0.30930
     0.19572
     0.46074
     0.53646
     0.42288
     0.38502
     0.61218
     0.76362
     0.68790
     0.61218
     0.38502
     0.72576
     0.38502
     0.23358
     0.53646
     0.38502
     0.27144
     0.23358
     0.49860
     0.30930
     0.38502
     0.19572
     0.12000
     0.00642
     0.12000
     0.08214
    -0.18288
     0.08214
     0.12000
     0.12000
     0.23358
     0.30930
     0.12000
     0.15786
     0.30930
     0.12000
     0.27144
     0.49860
     0.38502
     0.23358
     0.23358
     0.57432
     0.23358
     0.15786
     0.46074
     0.27144
     0.23358
     0.23358
     0.23358
     0.15786
     0.23358
     0.08214
     0.00642
     0.42288
     0.15786
     0.30930
     0.23358
     0.30930
     0.19572
     0.23358
     0.49860
     0.57432
     0.57432
     0.27144
     0.42288
     0.49860
     0.57432
     0.46074
     0.57432
     0.61218
     0.65004
     0.27144
     0.49860
     0.61218
     0.49860
     0.27144
     0.53646
     0.68790
     0.65004
     0.57432
     0.38502
     0.57432
     0.46074
     0.19572
     0.34716
     0.72576
     0.53646
     0.08214
     0.23358
     0.38502
     0.38502
    -0.06930
     0.00642
     0.00642
    -0.10716
     0.04428
     0.12000
     0.30930
    -0.25860
    -0.33431
     0.04428
     0.23358
     0.19572
     0.30930
     0.12000
     0.30930
     0.19572
     0.23358
     0.68790
     0.80148
     0.42288
     0.53646
     0.80148
     0.95292
     0.95292
     0.83934
     0.72576
     1.33152
     1.36938
     0.95292
     1.02864
     0.68790
     0.80148
     0.80148
     0.91506
     1.06650
     0.80148
     0.57432
     0.57432
     0.68790
     0.46074
     0.46074
     0.46074
     0.27144
     0.38502
     0.42288
     0.57432
     0.53646
     0.42288
     0.57432
     0.19572
     0.65004
     0.83934
     0.65004
     0.72576
     0.80148
     0.76362
     0.87720
     0.83934
     0.76362
     0.95292
     1.06650
     0.99078
     0.83934
     1.02864
     1.14222
     0.99078
     0.95292
     1.29366
     1.14222
     1.18008
     1.10436
     1.21794
     1.21794
     1.33152
     1.02864
     1.36938
     1.55868
     1.40724
     1.25580
     1.21794
     1.40724
     1.44510
     1.10436
     1.29366
     1.36938
     1.10436
     0.95292
     1.18008
     1.33152
     0.91506
     1.02864
     1.18008
     1.33152
     1.40724
     0.87720
     0.80148
     0.72576
     0.72576
     0.49860
     0.65004
     0.30930
    -0.37217
    -0.75077
    -0.97793
    -2.71949
    -2.30303
    -0.90221
    -1.54583
    -1.62155
    -2.22731
    -2.34089
    -2.34089
    -2.41661
    -2.45447
    -2.07587
    -1.50797
    -1.28081
    -0.94007
    -0.56147
    -0.14502
    -0.03144
     0.12000
     0.08214
     0.42288
     0.38502
     0.76362
     0.99078
     0.95292
     0.76362
     0.87720
     0.80148
     0.99078
     1.18008
     0.99078
     1.06650
     0.99078
     1.02864
     0.91506
     0.95292
     0.99078
     0.87720
     0.83934
     0.99078
     0.87720
     0.68790
     0.53646
     0.49860
     0.23358
     0.61218
     0.46074
     0.46074
     0.42288
     0.38502
     0.46074
     0.27144
     0.08214
     0.38502
     0.68790
     0.49860
     0.53646
     0.46074
     0.46074
     0.61218
     0.53646
     0.80148
     0.95292
     0.68790
     0.80148
     0.91506
     0.95292
     0.99078
     0.61218
     0.68790
     0.99078
     0.99078
     0.91506
     0.80148
     0.57432
     0.65004
     0.46074
     0.68790
     0.80148
     0.49860
     0.23358
     0.42288
     0.49860
     0.53646
     0.46074
     0.23358
     0.30930
     0.12000
     0.30930
     0.34716
     0.15786
    -0.03144
    -0.10716
     0.00642
     0.27144
     0.15786
     0.04428
    -0.25860
    -0.14502
    -0.14502
    -0.14502
    -0.22074
    -0.25860
    -0.18288
    -0.18288
    -0.14502
    -0.03144
    -0.14502
    -0.25860
    -0.22074
     0.08214
     0.38502
     0.23358
     0.23358
     0.49860
     0.49860
     0.72576
     0.72576
     0.80148
     0.91506
     0.95292
     1.10436
     1.21794
     1.29366
     1.06650
     1.10436
     1.25580
     1.40724
     1.25580
     1.25580
     1.18008
     1.10436
     1.10436
     1.14222
     0.80148
     0.87720
     1.10436
     1.02864
     0.83934
     0.83934
     0.68790
     0.72576
     0.68790
     0.99078
     0.61218
     0.42288
     0.30930
     0.19572
     0.23358
     0.42288
     0.49860
     0.53646
     0.65004
     0.76362
     0.57432
     0.38502
     0.61218
     0.65004
     0.61218
     1.06650
     1.25580
     0.99078
     0.99078
     1.21794
     1.33152
     1.36938
     1.36938
     1.25580
     1.10436
     1.33152
     1.29366
     1.14222
     1.10436
     1.14222
     0.57432
     1.06650
     1.40724
     1.10436
     0.83934
     0.72576
     0.72576
     0.80148
     0.68790
     0.49860
     0.49860
     0.08214
    -0.14502
     0.23358
     0.08214
    -0.29645
    -0.63719
    -0.44789
    -0.48575
    -0.82649
    -0.94007
    -1.09151
    -0.78863
    -0.97793
    -0.78863
    -0.75077
    -0.44789
    -0.48575
    -0.52361
    -0.41003
    -0.14502
    -0.14502
    -0.25860
    -0.25860
    -0.25860
    -0.44789
    -0.48575
    -0.52361
    -0.37217
    -0.71291
    -0.78863
    -0.71291
    -0.86435
    -0.78863
    -1.09151
    -0.75077
    -0.86435
    -0.86435
    -0.75077
    -0.41003
     0.00642
     0.19572
     0.08214
     0.27144
     0.30930
     0.65004
     0.83934
     0.68790
     0.72576
     0.80148
     1.02864
     1.18008
     1.02864
     0.72576
     0.57432
     0.38502
     0.68790
     0.68790
     0.49860
     0.46074
     0.30930
     0.38502
     0.23358
     0.49860
     0.38502
     0.34716
     0.23358
     0.57432
     0.38502
     0.80148
     0.80148
     0.49860
     0.87720
     1.36938
     1.25580
     1.40724
     1.14222
     1.18008
     1.33152
     1.36938
     1.63440
     1.82370
     1.71012
     1.74798
     1.59654
     1.71012
     1.71012
     1.40724
     1.36938
     1.55868
     1.52082
     1.40724
     1.29366
     1.21794
     0.99078
     0.80148
     0.72576
     1.10436
     0.80148
     0.80148
     0.46074
     0.27144
     0.15786
     0.30930
    -0.10716
     0.23358
     0.30930
    -0.10716
    -0.10716
    -0.03144
     0.00642
     0.12000
     0.19572
     0.23358
     0.27144
     0.46074
     0.38502
     0.23358
     0.42288
     0.57432
     0.57432
     0.68790
     0.83934
     0.57432
     0.68790
     0.38502
     0.19572
     0.12000
    -0.14502
    -0.06930
     0.19572
     0.30930
     0.65004
     0.49860
     0.57432
     0.15786
     0.00642
     0.00642
     0.49860
     0.46074
     0.65004
     0.68790
     0.72576
     0.80148
     0.87720
     0.87720
     0.61218
     0.23358
     0.15786
     0.23358
     0.12000
     0.42288
     0.19572
     0.12000
     0.38502
     0.80148
     0.80148
     0.95292
     0.83934
     0.76362
     0.87720
     1.02864
     1.29366
     1.36938
     1.55868
     1.52082
     1.59654
     1.93728
     1.97514
     1.93728
     2.39159
     2.77019
     2.58089
     0.38502
    -3.06022
    -4.23388
    -3.40096
    -1.69727
    -0.14502
     0.46074
     0.00642
    -1.65941
    -2.30303
    -2.26517
    -2.68163
    -2.49233
    -1.77299
    -1.05365
    -0.10716
     0.61218
     1.78584
     1.86156
     1.29366
     1.02864
     0.46074
    -0.06930
    -0.29645
    -0.67505
    -0.52361
    -0.44789
    -0.44789
    -0.90221
    -1.39439
    -1.47011
    -1.50797
    -1.73513
    -1.35653
    -1.12937
    -0.86435
    -0.71291
    -0.59933
    -0.44789
    -0.25860
     0.15786
     0.34716
     0.23358
     0.23358
     0.12000
    -0.06930
     0.23358
     0.08214
     0.04428
    -0.10716
    -0.06930
    -0.29645
    -0.29645
    -0.22074
    -0.37217
    -0.22074
    -0.29645
    -0.22074
    -0.44789
    -0.29645
    -0.06930
    -0.14502
    -0.10716
     0.38502
     0.27144
     0.46074
     0.46074
     0.57432
     0.53646
     0.53646
     0.68790
     0.72576
     0.76362
     0.68790
     0.53646
     0.72576
     0.83934
     0.57432
     0.65004
     0.80148
     0.61218
     0.42288
     0.49860
     0.61218
     0.46074
     0.46074
     0.57432
     0.72576
     0.99078
     0.99078
     0.76362
     0.83934
     0.76362
     0.87720
     0.87720
     1.48296
     1.10436
     1.36938
     1.36938
     1.59654
     1.67226
     1.63440
     1.48296
     1.55868
     1.67226
     1.82370
     1.67226
     1.40724
     1.52082
     1.25580
     1.18008
     1.44510
     1.44510
     1.21794
     0.83934
     0.95292
     0.87720
     0.83934
     0.80148
     0.91506
     0.95292
     1.06650
     1.06650
     1.52082
     1.40724
     1.48296
     1.29366
     1.63440
     1.78584
     1.86156
     1.63440
     1.97514
     1.89942
     1.93728
     1.97514
     1.74798
     1.89942
     1.63440
     1.67226
     1.44510
     1.10436
     0.87720
     0.95292
     0.68790
     0.76362
     0.76362
     0.53646
     0.27144
     0.08214
     0.12000
     0.00642
    -0.06930
     0.08214
     0.19572
     0.04428
    -0.22074
    -0.18288
    -0.06930
    -0.06930
    -0.03144
     0.15786
    -0.06930
    -0.06930
    -0.10716
    -0.29645
    -0.14502
    -0.41003
    -0.44789
    -0.41003
    -0.06930
    -0.22074
    -0.29645
    -0.41003
    -0.37217
    -0.29645
    -0.82649
    -0.22074
    -0.03144
    -0.37217
    -0.29645
    -0.10716
     0.23358
     0.15786
     0.08214
     0.04428
     0.30930
     0.34716
     0.65004
     0.38502
     0.27144
     0.34716
     0.27144
     0.49860
     0.99078
     0.83934
     0.30930
     0.34716
     0.53646
     0.46074
     0.12000
     0.15786
     0.30930
     0.42288
     0.53646
     0.91506
     0.76362
     0.68790
     0.38502
    -0.14502
    -0.71291
    -0.63719
    -0.63719
    -0.78863
    -0.75077
    -0.86435
    -0.90221
    -1.20509
    -1.12937
    -1.16723
    -1.28081
    -1.09151
    -1.28081
    -0.97793
    -0.90221
    -0.78863
    -0.29645
    -0.03144
    -0.03144
     0.23358
     0.30930
     0.57432
     0.65004
     0.38502
     0.53646
     0.38502
     0.49860
     0.49860
     0.30930
     0.34716
     0.30930
     0.30930
     0.30930
     0.46074
     0.30930
     0.23358
     0.27144
     0.49860
     0.46074
     0.49860
     0.38502
     0.23358
     0.57432
     0.46074
     0.46074
     0.08214
     0.00642
     0.08214
     0.12000
     0.76362
     0.42288
     0.23358
     0.23358
     0.30930
     0.61218
     0.49860
     0.38502
     0.53646
     0.72576
     0.72576
     0.83934
     0.68790
     0.72576
     0.72576
     0.49860
     1.06650
     1.02864
     0.80148
     0.72576
     0.68790
     0.72576
     0.80148
     0.72576
     0.72576
     0.80148
     0.80148
     0.72576
     0.83934
     0.72576
     0.68790
     0.30930
     0.65004
     0.72576
     0.80148
     0.49860
     0.46074
     0.49860
     0.46074
     0.72576
     0.76362
     0.91506
     0.87720
     0.80148
     0.95292
     0.99078
     0.99078
     0.80148
     1.10436
     1.52082
     1.44510
     1.33152
     1.40724
     1.40724
     1.29366
     1.48296
     1.21794
     1.29366
     1.36938
     1.02864
     1.33152
     0.91506
     0.83934
     0.72576
     0.65004
     0.99078
     0.87720
     0.72576
     0.76362
     0.57432
     0.49860
     0.61218
     0.65004
     0.42288
     0.53646
     0.68790
     0.68790
     0.38502
     0.38502
     0.00642
    -0.14502
     0.19572
     0.23358
     0.04428
     0.19572
     0.00642
     0.00642
     0.23358
     0.15786
    -0.03144
    -0.06930
     0.08214
     0.30930
     0.38502
     0.65004
     0.57432
     0.30930
     0.57432
     0.87720
     0.95292
     0.87720
     0.72576
     0.83934
     0.95292
     0.87720
     0.80148
     0.99078
     1.06650
     1.02864
     1.10436
     1.10436
     1.02864
     0.57432
     0.68790
     1.02864
     0.61218
     0.19572
    -0.63719
    -0.94007
    -0.75077
    -0.29645
    -0.52361
    -0.29645
    -0.52361
    -0.67505
    -0.75077
    -0.63719
    -0.48575
    -0.63719
    -1.09151
    -0.86435
    -1.01579
    -0.75077
     0.08214
     0.65004
     0.46074
     0.42288
     0.04428
     0.00642
     0.00642
    -0.06930
     0.00642
    -0.18288
    -0.10716
     0.15786
     0.30930
     0.65004
     0.68790
     0.68790
     1.14222
     1.10436
     0.68790
     0.80148
     0.72576
     0.68790
     1.02864
     0.95292
     1.40724
     1.18008
     1.25580
     0.42288
    -0.59933
    -0.67505
    -0.56147
    -1.01579
    -1.47011
    -2.11373
    -1.81085
    -1.24295
    -0.97793
    -1.05365
    -1.47011
    -1.88657
    -1.73513
    -1.62155
    -1.47011
    -0.37217
     0.19572
     1.10436
     1.63440
     1.82370
     2.08872
     2.46731
     2.65661
     2.61875
     2.42945
     2.58089
     2.77019
     2.99735
     3.07307
     2.65661
     2.77019
     2.92163
     2.50517
     1.97514
     1.74798
     1.44510
     0.95292
     0.65004
     0.15786
     0.04428
    -0.22074
     0.27144
     0.38502
     0.08214
    -0.59933
    -0.75077
    -1.01579
    -0.90221
    -0.75077
    -0.71291
    -0.44789
    -0.25860
    -0.25860
    -0.22074
     0.08214
     0.19572
     0.34716
     0.38502
     0.49860
     0.68790
     0.83934
     0.68790
     0.87720
     0.76362
     0.83934
     0.80148
     0.95292
     1.10436
     0.80148
     0.61218
     0.61218
     0.49860
     0.53646
     0.42288
     0.46074
     0.38502
     0.72576
     0.34716
     0.38502
     0.65004
     0.53646
     0.49860
     0.30930
     0.68790
     0.68790
     0.87720
     0.68790
     0.76362
     0.61218
     0.53646
     0.91506
     0.72576
     0.61218
     0.57432
     0.27144
     0.04428
     0.00642
     0.38502
    -0.03144
     0.12000
     0.12000
    -0.14502
    -0.22074
     0.00642
    -0.10716
     0.04428
    -0.03144
     0.00642
     0.38502
     0.30930
     0.53646
     0.72576
     0.91506
     1.02864
     1.10436
     1.10436
     1.21794
     1.21794
     1.44510
     1.78584
     1.74798
     1.52082
     1.52082
     1.33152
     1.63440
     1.74798
     1.52082
     1.25580
     1.02864
     0.72576
     0.38502
     0.42288
     0.68790
     0.61218
     0.15786
     0.49860
     0.30930
     0.61218
     0.15786
    -0.18288
     0.12000
     0.34716
     0.38502
     0.46074
     0.53646
     0.38502
     0.30930
     0.30930
     0.53646
     0.61218
     0.23358
    -0.03144
    -0.06930
    -0.14502
    -0.18288
    -0.52361
    -0.56147
    -0.71291
    -0.59933
    -0.63719
    -0.71291
    -0.75077
    -0.86435
    -0.82649
    -0.63719
    -0.29645
    -0.52361
    -0.52361
    -0.22074
    -0.33431
    -0.37217
    -0.59933
    -0.63719
    -0.41003
    -0.29645
    -0.44789
    -0.56147
    -0.75077
    -0.56147
    -0.78863
    -0.78863
    -0.82649
    -0.78863
    -0.78863
    -0.75077
    -0.78863
    -0.63719
    -0.63719
    -0.75077
    -0.56147
    -0.56147
    -0.48575
    -0.25860
    -0.48575
    -0.44789
    -0.67505
    -1.24295
    -1.39439
    -1.84871
    -1.96229
    -2.15159
    -1.24295
    -0.97793
    -1.50797
    -1.92443
    -1.92443
    -2.26517
    -2.18945
    -1.31867
    -0.25860
     0.27144
     0.72576
     0.38502
     0.83934
     1.02864
     1.14222
     1.59654
     2.16444
     2.58089
     2.54303
     2.54303
     2.46731
     2.24016
     2.31588
     2.35374
     1.89942
     1.63440
     1.63440
     1.25580
     1.36938
     1.55868
     1.25580
     1.10436
     1.02864
     1.18008
     1.29366
     1.02864
     0.95292
     0.83934
     0.53646
     0.12000
     0.30930
     0.46074
     0.68790
     0.15786
    -0.03144
    -0.10716
    -0.44789
    -0.56147
    -0.67505
    -0.75077
    -0.63719
    -0.56147
    -0.67505
    -0.44789
    -0.41003
    -0.25860
    -0.48575
    -0.44789
    -0.48575
    -0.48575
    -0.33431
    -0.18288
    -0.18288
    -0.10716
     0.00642
     0.23358
     0.04428
    -0.22074
    -0.37217
    -0.29645
     0.27144
     0.30930
     0.04428
    -0.03144
    -0.10716
     0.12000
     0.23358
     0.30930
     0.38502
     0.19572
     0.00642
     0.15786
     0.49860
     0.42288
     0.19572
     0.30930
     0.30930
     0.61218
     0.53646
     0.57432
     0.04428
     0.23358
     0.23358
     0.30930
     0.57432
     0.30930
     0.15786
     0.27144
     0.30930
     0.53646
     0.46074
     0.38502
     0.23358
     0.30930
     0.23358
     0.23358
     0.19572
    -0.03144
    -0.29645
     0.04428
     0.46074
     0.68790
     0.61218
     0.68790
     0.91506
     0.91506
     0.95292
     0.99078
     1.36938
     1.67226
     1.89942
     2.20230
     2.12658
     2.31588
     2.08872
     1.89942
     2.05086
     1.82370
     1.44510
     1.71012
     1.48296
     1.55868
     1.52082
     1.21794
     0.87720
     0.53646
     0.46074
     0.19572
     0.19572
     0.00642
     0.38502
     0.30930
     0.65004
     0.76362
     0.27144
     0.12000
     0.00642
     0.46074
     0.53646
     1.06650
     1.33152
     1.48296
     2.01300
     2.31588
     2.35374
     1.82370
     1.74798
     1.10436
     1.44510
     2.12658
     2.20230
     1.59654
    -0.03144
    -1.88657
    -3.28738
    -2.53019
    -1.24295
    -0.78863
    -1.39439
    -2.22731
    -2.90879
    -3.51454
    -3.77956
    -3.77956
    -3.47668
    -2.71949
    -2.03801
    -1.84871
    -1.62155
    -1.31867
    -1.01579
    -0.75077
    -0.67505
    -0.71291
    -0.44789
    -0.29645
    -0.22074
    -0.29645
    -0.14502
    -0.37217
    -0.56147
     0.08214
     0.30930
     0.27144
     0.15786
    -0.14502
    -0.06930
    -0.18288
    -0.37217
    -0.56147
    -0.14502
    -0.37217
    -0.59933
    -0.48575
    -0.41003
    -0.25860
    -0.48575
    -0.29645
    -0.06930
     0.15786
     0.04428
    -0.03144
     0.27144
     0.27144
     0.46074
     0.61218
     0.91506
     1.14222
     0.99078
     0.99078
     1.18008
     1.18008
     0.99078
     0.83934
     0.95292
     0.83934
     0.49860
     0.42288
     0.53646
     0.68790
     0.65004
     0.53646
     0.34716
     0.34716
     0.42288
     0.30930
     0.27144
     0.38502
     0.34716
     0.57432
     0.91506
     1.02864
     0.83934
     1.02864
     0.87720
     1.06650
     1.18008
     1.02864
     1.21794
     1.25580
     1.33152
     1.36938
     1.33152
     1.29366
     1.10436
     0.46074
     0.72576
     0.91506
     0.87720
     0.68790
     0.53646
     0.30930
     0.19572
     0.15786
     0.12000
    -0.14502
     0.00642
    -0.10716
    -0.06930
    -0.03144
    -0.22074
    -0.52361
     0.00642
     0.15786
     0.27144
     0.15786
     0.15786
    -0.06930
    -0.14502
     0.08214
     0.15786
    -0.10716
     0.00642
    -0.03144
    -0.06930
     0.23358
     0.08214
    -0.22074
    -0.37217
     0.04428
     0.12000
    -0.06930
    -0.03144
    -0.06930
    -0.10716
     0.00642
     0.04428
    -0.06930
     0.30930
     0.15786
     0.08214
     0.19572
     0.19572
     0.19572
    -0.25860
     0.42288
     0.34716
     0.08214
     0.00642
     0.15786
     0.04428
    -0.06930
    -0.48575
    -0.63719
    -0.71291
    -0.56147
    -0.63719
    -0.63719
    -0.78863
    -0.29645
    -0.37217
    -0.06930
    -0.14502
     0.12000
     0.19572
     0.23358
    -0.14502
    -0.37217
    -0.52361
    -0.44789
    -0.52361
    -0.06930
     0.04428
     0.49860
     0.38502
     0.53646
     0.19572
     0.46074
     0.72576
     0.95292
     0.87720
     0.19572
    -0.41003
    -0.37217
     1.40724
     2.50517
     1.86156
     1.55868
     1.59654
     1.52082
     1.18008
     1.18008
     1.18008
     0.83934
     0.83934
     0.91506
     1.02864
     0.46074
    -0.29645
    -0.63719
    -0.44789
    -0.25860
    -0.29645
    -0.03144
    -0.14502
    -0.29645
    -0.78863
    -1.16723
    -0.94007
    -1.05365
    -0.82649
    -0.59933
    -0.37217
     0.00642
     0.08214
     0.27144
    -0.06930
     0.19572
     0.00642
     0.61218
     0.38502
     0.42288
     0.04428
     0.08214
     0.23358
     0.12000
     0.23358
     0.57432
     0.53646
     0.49860
     0.65004
     0.80148
     0.83934
     0.57432
     0.46074
     0.65004
     0.72576
     0.57432
     0.61218
     0.49860
     0.49860
     0.34716
     0.27144
     0.72576
     0.46074
     0.23358
     0.38502
     0.30930
     0.34716
     0.12000
     0.23358
     0.19572
     0.49860
     0.19572
     0.27144
     0.19572
     0.30930
     0.23358
    -0.06930
     0.19572
     0.19572
     0.12000
     0.12000
     0.19572
     0.04428
     0.30930
     0.08214
     0.34716
     0.46074
     0.34716
     0.27144
     0.19572
     0.38502
     0.38502
     0.08214
     0.38502
     0.42288
     0.49860
     0.61218
     0.65004
     0.53646
     0.49860
     0.27144
     0.42288
     0.46074
     0.57432
     0.38502
     0.38502
     0.30930
     0.34716
     0.27144
     0.34716
     0.30930
     0.00642
     0.00642
    -0.03144
    -0.10716
    -0.25860
    -0.37217
    -0.33431
     0.04428
     0.19572
     0.46074
     0.23358
     0.23358
     0.61218
     0.95292
     1.10436
     1.40724
     1.25580
     1.48296
     2.01300
     2.35374
     2.50517
     2.73233
     2.65661
     2.20230
     2.16444
     2.12658
     1.78584
     1.74798
     1.74798
     1.44510
     1.18008
     1.40724
     1.02864
     0.72576
     0.49860
     0.15786
     0.12000
     0.00642
    -0.18288
    -0.18288
    -0.06930
    -0.03144
    -0.03144
    -0.18288
    -0.33431
    -0.37217
    -0.71291
    -0.59933
    -0.63719
    -0.63719
    -0.82649
    -1.05365
    -1.05365
    -1.01579
    -1.20509
    -1.12937
    -1.12937
    -1.20509
    -1.05365
    -1.28081
    -1.43225
    -1.31867
    -1.31867
    -1.09151
    -1.12937
    -1.24295
    -1.31867
    -0.94007
    -0.71291
    -0.67505
    -0.86435
    -0.94007
    -0.78863
    -0.14502
    -0.18288
    -0.03144
    -0.22074
     0.04428
     0.19572
     0.00642
     0.49860
     0.15786
    -0.14502
    -0.14502
    -0.10716
    -0.22074
    -0.44789
    -0.94007
    -1.24295
    -1.50797
    -1.39439
    -1.24295
    -1.16723
    -1.50797
    -1.31867
    -1.62155
    -1.31867
    -1.24295
    -1.35653
    -1.28081
    -0.97793
    -0.25860
    -0.06930
     0.00642
    -0.18288
    -0.06930
     0.04428
     0.42288
     0.57432
     0.65004
     0.68790
     0.23358
     0.80148
     1.02864
     0.99078
     0.87720
     0.91506
     0.76362
     0.72576
     0.83934
     0.80148
     0.91506
     0.91506
     0.80148
     0.65004
     0.61218
     0.34716
     0.30930
     0.12000
     0.34716
     0.23358
     0.19572
     0.04428
     0.00642
    -0.14502
    -0.06930
    -0.14502
    -0.14502
    -0.22074
    -0.25860
    -0.67505
    -0.82649
    -0.78863
    -0.22074
    -0.03144
     0.30930
    -0.10716
    -0.33431
    -0.18288
     0.15786
     0.38502
     0.38502
     0.57432
     0.49860
     0.76362
     1.06650
     1.10436
     1.14222
     0.91506
     1.02864
     0.83934
     1.21794
     1.10436
     0.72576
     0.57432
     0.53646
     0.38502
     0.34716
     0.19572
     0.08214
    -0.06930
    -0.03144
     0.00642
    -0.25860
    -0.41003
    -0.63719
    -0.82649
    -0.75077
    -0.56147
    -0.52361
    -0.90221
    -0.94007
    -0.78863
    -0.82649
    -0.75077
    -0.90221
    -0.71291
    -0.75077
    -0.48575
    -0.56147
    -0.29645
    -0.29645
    -0.44789
    -0.48575
    -0.18288
    -0.03144
    -0.03144
     0.12000
    -0.14502
    -0.06930
    -0.14502
     0.15786
     0.15786
     0.30930
     0.34716
     0.49860
     0.57432
     0.53646
     0.49860
     0.38502
     0.68790
     0.72576
     0.91506
     0.72576
     0.72576
     0.87720
     0.83934
     0.65004
     0.46074
     0.72576
     0.53646
     0.49860
     0.65004
     0.23358
     0.08214
    -0.10716
    -0.10716
     0.30930
     0.30930
     0.19572
     0.12000
     0.38502
     0.46074
     0.30930
     0.46074
     0.53646
     0.53646
     0.46074
     0.42288
     0.30930
     0.19572
     0.19572
     0.27144
     0.65004
     0.42288
    -0.03144
    -0.06930
    -0.14502
    -0.06930
     0.30930
     0.23358
     0.12000
     0.53646
     0.42288
     0.42288
     0.61218
     0.49860
     0.53646
     0.49860
     1.21794
     1.10436
     0.83934
     0.72576
     0.61218
     0.38502
     0.72576
     0.34716
     0.15786
     0.00642
    -0.03144
    -0.10716
     0.08214
    -0.10716
    -0.29645
    -0.63719
    -0.22074
     0.08214
     0.04428
    -0.03144
     0.08214
     0.15786
    -0.06930
    -0.22074
    -0.71291
    -1.81085
    -2.18945
    -1.81085
    -1.16723
    -1.09151
    -1.09151
    -1.54583
    -0.94007
    -0.37217
    -1.01579
    -1.54583
    -1.69727
    -1.88657
    -2.00015
    -0.86435
    -0.63719
    -0.37217
    -0.52361
    -1.39439
    -1.92443
    -0.86435
    -0.29645
    -0.59933
    -1.09151
    -1.20509
    -1.47011
    -1.16723
    -0.75077
    -0.48575
    -0.22074
     0.19572
     0.15786
     0.19572
     0.46074
     0.57432
     0.38502
     0.46074
     0.46074
     0.30930
     0.23358
     0.49860
     0.53646
     0.27144
    -0.03144
    -0.25860
    -0.10716
     0.08214
     0.08214
     0.27144
     0.27144
     0.19572
     0.65004
     0.87720
     0.95292
     0.57432
     0.30930
     0.49860
     0.83934
     0.61218
     0.65004
     0.42288
     0.38502
     0.49860
     0.61218
     0.61218
     0.42288
     0.42288
    -0.03144
     0.08214
     0.15786
     0.30930
     0.19572
    -0.03144
     0.38502
     0.12000
     0.23358
     0.30930
     0.23358
     0.00642
     0.00642
     0.12000
     0.19572
     0.08214
     0.08214
    -0.22074
     0.08214
    -0.10716
    -0.03144
    -0.22074
     0.04428
    -0.10716
    -0.29645
    -0.18288
    -0.18288
    -0.41003
    -0.37217
    -0.48575
    -0.18288
    -0.14502
    -0.33431
    -0.37217
    -0.37217
    -0.22074
    -0.25860
    -0.52361
    -0.10716
    -0.03144
    -0.06930
     0.30930
     0.49860
     0.46074
     0.49860
     0.95292
     1.52082
     1.67226
     0.99078
     0.19572
    -0.78863
    -2.11373
    -2.94665
    -3.51454
    -1.84871
    -1.31867
    -1.20509
    -0.78863
    -1.77299
    -2.30303
    -2.87093
    -2.94665
    -2.37875
    -1.96229
    -1.12937
    -0.33431
     0.38502
     0.87720
     1.14222
     1.02864
     0.87720
     0.80148
     0.68790
     0.53646
     0.42288
     0.19572
    -0.10716
    -0.63719
    -1.05365
    -0.82649
    -1.20509
    -1.09151
    -1.39439
    -0.94007
    -0.56147
    -0.44789
    -0.63719
    -0.41003
    -0.14502
    -0.18288
     0.15786
     0.30930
     0.30930
     0.53646
     0.83934
     1.02864
     1.06650
     1.02864
     1.10436
     0.91506
     0.83934
     0.91506
     0.95292
     0.65004
     0.46074
     0.23358
     0.15786
     0.30930
     0.38502
     0.46074
     0.49860
     0.49860
     0.61218
     0.87720
     0.57432
     0.61218
     0.83934
     0.83934
     0.61218
     0.23358
     0.19572
    -0.29645
    -0.78863
    -0.75077
    -1.16723
    -1.50797
    -1.65941
    -1.43225
    -1.31867
    -2.03801
    -3.09808
    -4.27174
    -3.51454
    -2.37875
    -2.18945
    -2.22731
    -1.77299
    -1.47011
    -1.20509
    -0.97793
    -0.78863
    -0.52361
    -0.48575
    -0.29645
     0.00642
     0.34716
     0.23358
     0.27144
    -0.06930
     0.04428
     0.00642
     0.04428
     0.23358
    -0.41003
    -0.59933
    -0.63719
    -0.22074
    -0.14502
    -0.14502
    -0.18288
    -0.06930
     0.30930
     0.08214
     0.12000
     0.27144
     0.38502
     0.57432
     0.34716
     0.68790
     0.72576
     0.87720
     0.68790
     0.76362
     0.83934
     0.49860
     0.57432
     0.46074
     0.68790
     0.80148
     0.80148
     0.38502
     0.80148
     0.53646
     0.49860
     0.38502
     0.68790
     0.30930
     0.15786
     0.27144
     0.30930
     0.42288
     0.19572
    -0.10716
    -0.41003
    -0.29645
    -0.41003
    -0.41003
    -0.52361
    -0.67505
    -0.48575
    -0.67505
    -0.10716
    -0.48575
    -0.67505
    -0.71291
    -0.29645
    -0.33431
    -0.33431
    -0.29645
    -0.33431
    -0.14502
    -0.06930
    -0.10716
    -0.10716
    -0.14502
    -0.22074
    -0.25860
     0.08214
     0.15786
    -0.41003
    -0.22074
     0.00642
    -0.06930
    -0.22074
    -0.14502
    -0.18288
     0.15786
     0.15786
     0.42288
     0.08214
     0.04428
     0.30930
     0.61218
     0.30930
    -0.52361
    -1.73513
    -3.09808
    -3.81742
    -2.71949
    -1.05365
    -0.52361
    -0.82649
    -1.47011
    -1.77299
    -1.96229
    -2.22731
    -2.07587
    -1.69727
    -1.31867
    -1.47011
    -1.05365
    -0.41003
     0.30930
     0.61218
     0.61218
     0.42288
     0.08214
    -0.14502
    -0.33431
    -0.78863
    -0.78863
    -1.16723
    -0.90221
    -0.56147
    -0.48575
    -0.63719
    -0.56147
    -0.33431
    -0.29645
    -0.56147
    -0.48575
    -0.14502
     0.00642
    -0.33431
    -0.37217
    -0.37217
     0.49860
     0.99078
     0.91506
     0.49860
     0.12000
     0.04428
     0.53646
     0.99078
     0.80148
     0.68790
     0.46074
     0.42288
     0.46074
     0.19572
     0.08214
    -0.10716
    -0.10716
    -0.22074
    -0.06930
    -0.41003
    -0.63719
    -0.86435
    -0.82649
    -0.44789
    -0.78863
    -1.24295
    -1.58369
    -1.62155
    -1.69727
    -1.50797
    -1.24295
    -0.86435
    -0.94007
    -0.97793
    -0.94007
    -0.56147
    -0.33431
    -0.48575
    -0.22074
     0.15786
     0.65004
     0.46074
     0.53646
     0.80148
     0.99078
     0.99078
     0.91506
     0.95292
     0.99078
     1.02864
     1.10436
     0.91506
     0.76362
     0.87720
     0.95292
     0.80148
     0.91506
     0.49860
     0.53646
     0.42288
     0.72576
     0.76362
     0.46074
     0.23358
     0.23358
     0.30930
     0.04428
     0.19572
    -0.14502
    -0.03144
    -0.33431
    -0.10716
     0.04428
    -0.14502
    -0.10716
    -0.44789
    -0.44789
    -0.29645
     0.08214
    -0.29645
    -0.25860
    -0.06930
     0.04428
     0.04428
    -0.03144
    -0.14502
    -0.22074
    -0.22074
     0.27144
     0.08214
    -0.14502
    -0.14502
     0.00642
    -0.03144
     0.00642
     0.08214
    -0.03144
     0.00642
    -0.06930
    -0.03144
     0.04428
    -0.03144
    -0.03144
    -0.14502
     0.08214
     0.19572
    -0.10716
    -0.03144
    -0.06930
    -0.03144
    -0.14502
    -0.29645
    -0.33431
    -0.44789
    -0.52361
    -0.44789
    -0.41003
    -0.41003
    -0.37217
    -0.63719
    -0.41003
     0.12000
     0.15786
     0.19572
     0.30930
     0.57432
     0.38502
     0.72576
     0.87720
     1.02864
     1.10436
     1.18008
     1.25580
     0.95292
     0.91506
     0.83934
     0.80148
     0.87720
     0.46074
     0.23358
    -0.10716
    -0.14502
    -0.10716
    -0.44789
    -0.22074
    -0.44789
    -0.29645
    -0.37217
    -0.44789
    -0.37217
    -0.14502
    -0.29645
    -0.48575
     0.08214
     0.08214
    -0.10716
    -0.33431
    -0.67505
    -0.52361
    -0.63719
    -1.12937
    -1.92443
    -2.34089
    -3.17380
    -2.03801
    -1.24295
    -0.86435
    -1.16723
    -1.81085
    -1.73513
    -1.39439
    -1.20509
    -0.75077
    -0.22074
     0.49860
     0.57432
     0.76362
     0.91506
     1.02864
     1.14222
     1.25580
     1.33152
     1.33152
     1.06650
     0.49860
     0.61218
     0.61218
     0.42288
     0.46074
     0.53646
     0.42288
     0.27144
     0.38502
     0.57432
     0.83934
     0.91506
     0.83934
     0.80148
     0.49860
     0.49860
     0.15786
    -0.06930
    -0.52361
    -0.59933
    -0.56147
    -0.97793
    -1.62155
    -2.15159
    -2.41661
    -2.26517
    -1.84871
    -1.65941
    -1.77299
    -1.84871
    -1.65941
    -1.81085
    -1.58369
    -1.65941
    -1.12937
    -0.67505
    -0.29645
     0.19572
     0.38502
     0.76362
     1.25580
     1.25580
     1.33152
     1.06650
     0.87720
     0.27144
    -0.06930
     0.12000
    -0.14502
    -0.44789
    -0.41003
    -0.75077
    -1.01579
    -1.39439
    -1.69727
    -1.92443
    -2.03801
    -2.18945
    -1.88657
    -1.58369
    -1.05365
    -0.82649
    -0.67505
    -0.44789
     0.04428
    -0.14502
     0.19572
     0.80148
     0.95292
     1.10436
     1.18008
     1.14222
     1.06650
     1.10436
     1.02864
     1.02864
     0.99078
     0.83934
     0.65004
     0.53646
     0.61218
     0.65004
     0.46074
     0.42288
     0.57432
     0.46074
     0.57432
     0.53646
     0.46074
     0.15786
     0.23358
     0.38502
     0.27144
     0.46074
     0.23358
     0.08214
     0.23358
     0.30930
     0.04428
     0.19572
     0.15786
     0.12000
     0.08214
    -0.06930
     0.04428
    -0.14502
    -0.29645
    -0.10716
    -0.03144
    -0.10716
    -0.22074
    -0.25860
    -0.41003
    -0.44789
    -0.44789
    -0.41003
    -0.29645
    -0.59933
    -0.29645
    -0.29645
    -0.52361
    -0.48575
    -0.52361
    -0.44789
    -0.52361
    -0.41003
    -0.44789
    -0.44789
    -0.52361
    -0.33431
    -0.52361
    -0.48575
    -0.22074
    -0.48575
    -0.37217
    -0.37217
    -0.25860
    -0.22074
    -0.22074
    -0.22074
    -0.29645
    -0.33431
    -0.14502
    -0.06930
    -0.25860
    -0.18288
    -0.14502
    -0.29645
    -0.10716
    -0.33431
    -0.44789
    -0.06930
    -0.37217
    -0.29645
    -0.44789
    -0.48575
    -0.33431
    -0.29645
    -0.22074
    -0.29645
    -0.37217
    -0.41003
    -0.14502
    -0.52361
    -0.14502
    -0.18288
    -0.14502
    -0.06930
    -0.03144
     0.15786
     0.00642
    -0.29645
    -0.41003
    -0.06930
    -0.10716
    -0.10716
    -0.14502
    -0.37217
    -0.37217
    -0.41003
    -0.41003
    -0.22074
    -0.41003
    -0.48575
    -0.14502
     0.12000
     0.46074
     0.49860
     0.61218
     0.83934
     0.87720
     1.02864
     0.95292
     0.72576
     0.15786
    -0.03144
    -0.18288
     0.15786
     0.23358
     0.04428
     0.49860
     0.53646
     0.38502
    -0.10716
    -0.22074
     0.27144
     0.72576
     0.87720
     0.72576
     0.30930
     0.30930
     0.30930
     0.42288
     0.83934
     1.02864
     1.02864
     0.38502
     0.34716
    -0.22074
    -1.16723
    -1.12937
    -1.05365
    -0.78863
    -0.71291
    -1.05365
    -1.39439
    -1.20509
    -1.16723
    -1.35653
    -1.24295
    -1.28081
    -1.20509
    -1.12937
    -1.01579
    -0.94007
    -1.12937
    -1.50797
    -1.35653
    -0.82649
    -1.09151
    -1.01579
    -1.20509
    -1.16723
    -1.01579
    -1.09151
    -0.86435
    -0.78863
    -0.63719
    -0.86435
    -0.67505
    -0.78863
    -0.75077
    -0.78863
    -0.71291
    -0.71291
    -0.25860
    -0.03144
    -0.06930
    -0.14502
     0.00642
    -0.25860
     0.08214
     0.23358
     0.19572
     0.12000
     0.00642
     0.00642
     0.12000
    -0.06930
    -0.14502
    -0.14502
    -0.03144
     0.08214
    -0.41003
    -0.29645
    -0.37217
    -0.37217
    -0.75077
    -0.14502
    -0.14502
    -0.37217
    -0.37217
    -0.18288
     0.04428
     0.08214
    -0.03144
     0.04428
     0.34716
     0.38502
     0.49860
     0.38502
     0.49860
     0.46074
     0.49860
     0.76362
     0.95292
     0.80148
     0.61218
     0.72576
     0.91506
     0.76362
     0.49860
     0.57432
     0.72576
     0.65004
     0.68790
     0.65004
     0.53646
     0.30930
     0.15786
     0.30930
     0.46074
     0.19572
     0.19572
     0.04428
     0.04428
    -0.03144
    -0.18288
    -0.22074
    -0.14502
    -0.25860
    -0.29645
    -0.22074
    -0.37217
    -0.56147
    -0.56147
    -0.56147
    -0.41003
    -0.41003
    -0.63719
    -0.63719
    -0.48575
    -0.37217
    -0.37217
    -0.67505
    -0.63719
    -0.48575
    -0.25860
    -0.22074
    -0.25860
    -0.29645
    -0.25860
    -0.48575
     0.08214
     0.04428
     0.04428
    -0.03144
    -0.03144
     0.34716
     0.27144
     0.19572
     0.23358
     0.38502
     0.46074
     0.61218
     0.57432
     0.68790
     0.57432
     0.23358
     0.30930
     0.61218
     0.38502
     0.19572
     0.38502
     0.53646
     0.34716
     0.23358
     0.15786
     0.12000
    -0.03144
     0.08214
    -0.03144
    -0.06930
    -0.25860
    -0.41003
    -0.41003
    -0.18288
    -0.29645
    -0.41003
    -0.37217
    -0.29645
    -0.29645
    -0.06930
     0.00642
     0.72576
     0.80148
    -0.03144
    -0.86435
    -0.78863
    -0.82649
    -1.43225
    -2.79521
    -3.21166
    -2.87093
    -2.53019
    -2.07587
    -2.15159
    -2.90879
    -3.77956
    -3.59026
    -3.06022
    -2.41661
    -1.77299
    -1.20509
    -0.75077
     0.12000
     0.12000
    -0.22074
     0.42288
     0.57432
     0.87720
     0.30930
    -0.29645
    -0.56147
    -0.71291
    -0.63719
    -1.43225
    -1.50797
    -2.11373
    -2.34089
    -2.18945
    -1.31867
    -1.31867
    -1.01579
    -0.67505
    -0.10716
     0.15786
     0.53646
     1.18008
     1.63440
     1.89942
     2.05086
     2.16444
     2.27802
     2.31588
     2.24016
     1.93728
     1.93728
     1.63440
     1.55868
     1.18008
     1.18008
     1.10436
     0.91506
     0.95292
     0.65004
     0.65004
     0.83934
     0.68790
     0.80148
     0.46074
     0.61218
     0.61218
     0.49860
     0.61218
     0.49860
     0.08214
     0.15786
     0.42288
     0.12000
     0.08214
    -0.22074
    -0.22074
    -0.10716
    -0.29645
    -0.44789
    -0.41003
    -0.14502
    -0.59933
    -0.41003
    -0.25860
    -0.33431
    -0.44789
    -0.29645
     0.00642
    -0.37217
    -0.25860
    -0.25860
    -0.18288
    -0.22074
    -0.29645
    -0.14502
    -0.06930
    -0.14502
    -0.29645
    -0.29645
    -0.22074
    -0.22074
    -0.44789
    -0.37217
    -0.44789
    -0.41003
    -0.78863
    -0.94007
    -1.01579
    -0.67505
    -0.44789
    -0.44789
    -0.59933
    -0.56147
    -0.63719
    -0.82649
    -0.52361
    -0.37217
    -0.33431
    -0.37217
     0.12000
     0.04428
     0.08214
    -0.03144
     0.00642
    -0.25860
    -0.52361
     0.00642
     0.19572
     0.04428
     0.04428
    -0.10716
    -0.06930
    -0.14502
    -0.18288
    -0.33431
    -0.25860
     0.08214
     0.15786
     0.04428
     0.04428
     0.00642
     0.23358
     0.15786
     0.15786
     0.23358
     0.19572
     0.12000
     0.08214
     0.15786
     0.15786
    -0.03144
     0.00642
     0.23358
     0.23358
     0.15786
     0.27144
     0.19572
    -0.03144
    -0.06930
     0.12000
     0.15786
     0.12000
     0.08214
     0.04428
    -0.06930
     0.30930
    -0.03144
     0.04428
     0.23358
     0.19572
    -0.14502
    -0.37217
    -0.52361
    -0.86435
    -0.78863
    -1.50797
    -2.34089
    -2.90879
    -1.47011
    -0.03144
    -0.82649
    -1.96229
    -2.30303
    -2.03801
    -0.67505
    -0.37217
    -0.63719
    -0.22074
    -0.03144
     0.38502
     0.87720
     1.14222
     1.36938
     1.36938
     0.99078
     0.53646
     0.12000
    -0.10716
    -0.29645
    -0.63719
    -0.67505
    -0.63719
    -1.28081
    -1.81085
    -1.58369
    -1.62155
    -1.50797
    -1.31867
    -1.09151
    -0.44789
    -0.10716
     0.27144
     0.42288
     0.57432
     0.57432
    -0.25860
    -0.63719
    -0.71291
    -1.62155
    -1.69727
    -1.62155
    -1.50797
    -1.09151
    -0.90221
    -1.47011
    -1.96229
    -2.34089
    -3.17380
    -3.13594
    -2.41661
    -1.77299
    -1.39439
    -1.09151
    -0.48575
     0.68790
     1.55868
     2.01300
     1.71012
     1.40724
     0.95292
     0.87720
     1.74798
     2.08872
     2.27802
     2.16444
     1.86156
     1.86156
     1.67226
     1.36938
     1.36938
     1.36938
     0.99078
     0.99078
     1.02864
     0.91506
     0.83934
     0.46074
     0.57432
     0.76362
     1.14222
     1.18008
     1.40724
     1.36938
     1.55868
     1.48296
     1.52082
     1.74798
     1.63440
     1.55868
     1.40724
     1.55868
     1.33152
     1.21794
     1.10436
     1.02864
     0.87720
     0.65004
     0.68790
     0.42288
     0.42288
     0.34716
     0.15786
     0.30930
     0.23358
     0.08214
     0.19572
     0.15786
     0.23358
    -0.03144
     0.30930
     0.38502
     0.34716
     0.49860
     0.30930
     0.49860
     0.34716
     0.23358
     0.27144
     0.34716
     0.30930
     0.30930
     0.38502
     0.34716
     0.34716
     0.04428
     0.08214
     0.04428
     0.38502
     0.30930
     0.27144
     0.00642
     0.00642
    -0.03144
    -0.25860
    -0.14502
    -0.25860
    -0.52361
    -0.48575
    -0.14502
    -0.52361
    -0.41003
    -0.71291
    -0.97793
    -0.71291
    -0.63719
    -0.75077
    -0.78863
    -0.94007
    -0.63719
    -0.82649
    -0.63719
    -0.44789
    -0.56147
    -0.48575
    -0.33431
    -0.33431
    -0.41003
    -0.29645
    -0.37217
    -0.03144
    -0.25860
    -0.10716
    -0.44789
    -0.52361
    -0.37217
    -0.59933
    -0.48575
    -0.29645
    -0.56147
    -0.63719
    -0.75077
    -0.67505
    -0.44789
    -0.59933
    -0.90221
    -0.59933
     0.08214
     0.76362
    -0.25860
    -2.30303
    -3.02236
    -2.87093
    -1.47011
     0.08214
     0.00642
    -0.75077
    -1.50797
    -1.65941
    -1.50797
    -0.94007
    -0.86435
    -0.90221
    -0.52361
    -0.48575
    -0.18288
    -0.25860
    -0.18288
    -0.14502
    -0.52361
    -0.37217
    -0.63719
    -1.05365
    -1.62155
    -1.47011
    -1.54583
    -1.47011
    -2.00015
    -2.56805
    -2.94665
    -2.94665
    -3.09808
    -2.71949
    -2.22731
    -2.07587
    -1.58369
    -1.39439
    -0.94007
    -1.24295
    -1.24295
    -0.97793
    -0.63719
    -0.29645
    -0.03144
     0.42288
     0.34716
     0.57432
     0.49860
     0.65004
     0.72576
     0.53646
     0.38502
     0.49860
     0.72576
     0.38502
    -0.14502
    -0.59933
    -0.29645
    -0.41003
    -0.22074
    -0.33431
    -0.41003
    -0.44789
    -0.48575
    -0.33431
    -0.63719
    -0.22074
    -0.14502
    -0.06930
     0.30930
     0.68790
     0.76362
     0.87720
     0.57432
     1.02864
     1.40724
     1.36938
     1.25580
     1.40724
     1.18008
     1.44510
     1.59654
     1.33152
     1.36938
     1.10436
     0.76362
     0.68790
     0.38502
     0.15786
     0.27144
     0.57432
     0.46074
     0.23358
     0.38502
     0.49860
     0.38502
     0.42288
     0.53646
     0.72576
     0.46074
     0.53646
     0.23358
     0.49860
     0.68790
     0.65004
     1.02864
     1.21794
     1.48296
     1.10436
     0.83934
     0.72576
     0.87720
     0.87720
     0.80148
     0.95292
     0.99078
     0.91506
     0.27144
     0.68790
     0.76362
     0.65004
     0.30930
     0.34716
     0.30930
     0.53646
     0.12000
    -0.14502
     0.04428
     0.08214
     0.08214
     0.19572
     0.00642
     0.08214
    -0.10716
     0.08214
     0.46074
     0.12000
    -0.03144
    -0.18288
    -0.25860
    -0.44789
    -0.41003
    -0.48575
    -0.56147
    -0.41003
    -0.52361
    -0.37217
    -0.41003
    -0.52361
    -0.90221
    -0.86435
    -0.59933
    -1.05365
    -1.09151
    -1.09151
    -0.90221
    -0.59933
    -0.97793
    -1.88657
    -2.30303
    -1.81085
    -1.31867
    -0.82649
    -0.94007
    -1.24295
    -1.35653
    -1.43225
    -0.86435
    -0.59933
    -0.37217
     0.00642
    -0.03144
     0.38502
     0.57432
     0.83934
     0.91506
     0.91506
     0.83934
     1.14222
     0.87720
     0.76362
     0.61218
     0.30930
     0.57432
     0.76362
     0.30930
     0.34716
     0.15786
     0.08214
     0.12000
    -0.06930
    -0.10716
     0.00642
     0.12000
     0.19572
     0.46074
     0.23358
     0.27144
     0.08214
     0.61218
     0.83934
     0.76362
     0.27144
     0.08214
     0.15786
     0.49860
     0.57432
     0.83934
     0.23358
     0.53646
     0.27144
    -0.06930
    -0.48575
    -0.44789
    -0.41003
    -0.44789
    -0.94007
    -1.69727
    -2.18945
    -1.09151
    -0.56147
    -0.63719
    -0.94007
    -1.12937
    -1.62155
    -1.96229
    -2.49233
    -2.71949
    -2.11373
    -1.73513
    -1.58369
    -1.31867
    -1.43225
    -1.31867
    -0.97793
    -0.71291
    -0.48575
    -0.06930
     0.49860
     0.38502
     0.91506
     1.93728
     2.05086
     2.50517
     3.14879
     3.52739
     3.75455
     3.26237
     3.33809
     3.22451
     3.22451
     3.14879
     2.99735
     2.65661
     2.12658
     1.82370
     1.93728
     1.86156
     1.71012
     1.48296
     1.21794
     1.40724
     1.52082
     1.02864
     1.14222
     1.44510
     1.55868
     1.59654
     1.55868
     1.52082
     1.36938
     1.33152
     1.10436
     1.21794
     1.06650
     1.14222
     0.99078
     1.10436
     0.72576
     0.76362
     0.49860
     0.61218
     0.87720
     0.42288
     0.76362
     0.72576
     0.68790
     0.65004
     0.72576
     0.65004
     0.53646
     0.46074
     0.61218
     0.53646
     0.57432
     0.53646
     0.19572
     0.42288
     0.68790
     0.49860
     0.38502
     0.38502
     0.12000
     0.08214
     0.00642
     0.12000
     0.04428
    -0.03144
     0.00642
    -0.03144
     0.12000
     0.19572
    -0.37217
    -0.22074
    -0.03144
    -0.14502
     0.23358
     0.04428
    -0.06930
    -0.06930
     0.00642
     0.12000
     0.27144
     0.12000
     0.12000
    -0.48575
    -1.01579
    -1.24295
    -0.56147
    -0.10716
    -0.14502
    -0.59933
    -0.71291
    -0.78863
    -1.01579
    -1.16723
    -1.31867
    -0.78863
    -0.52361
    -0.52361
    -0.59933
    -0.44789
    -0.18288
     0.00642
     0.12000
    -0.06930
     0.19572
     0.23358
     0.15786
     0.38502
     0.27144
     0.53646
     0.38502
     0.30930
     0.49860
     0.61218
     0.61218
     0.61218
     0.42288
     0.42288
     0.38502
     0.23358
     0.38502
     0.30930
     0.15786
     0.12000
     0.30930
     0.27144
     0.19572
    -0.03144
     0.19572
     0.23358
     0.19572
     0.08214
     0.15786
     0.15786
     0.30930
     0.08214
     0.15786
     0.46074
     0.38502
     0.38502
     0.49860
     0.46074
     0.34716
     0.34716
     0.38502
     0.57432
     0.61218
     0.65004
     0.15786
     0.30930
     0.57432
     0.53646
     0.27144
     0.53646
     0.38502
     0.30930
     0.46074
     0.34716
     0.30930
     0.12000
     0.23358
     0.30930
     0.57432
     0.34716
     0.08214
     0.23358
     0.30930
     0.19572
     0.08214
     0.23358
    -0.06930
    -0.18288
     0.15786
     0.12000
     0.15786
     0.08214
    -0.14502
    -0.18288
    -0.18288
     0.12000
    -0.10716
    -0.10716
    -0.33431
    -0.06930
    -0.29645
    -0.10716
     0.15786
    -0.29645
    -0.29645
    -0.22074
    -0.14502
    -0.18288
    -0.44789
    -0.48575
    -0.29645
    -0.63719
    -0.59933
    -0.75077
    -0.71291
    -0.97793
    -1.50797
    -1.24295
    -0.78863
    -0.90221
    -0.97793
    -0.75077
    -0.71291
    -0.75077
    -0.78863
    -0.67505
    -0.06930
     0.23358
     0.38502
     0.38502
     0.57432
     0.65004
     0.99078
     0.91506
     1.29366
     1.40724
     1.36938
     1.48296
     1.67226
     1.59654
     1.63440
     1.29366
     1.44510
     1.63440
     1.74798
     1.93728
     1.59654
     1.44510
     1.29366
     1.18008
     1.29366
     1.18008
     0.83934
     0.53646
     0.72576
     0.65004
     0.46074
     0.15786
     0.08214
    -0.03144
     0.19572
     0.00642
    -0.14502
    -0.48575
    -0.33431
    -0.22074
     0.00642
     0.00642
     0.00642
    -0.10716
     0.08214
     0.23358
     0.27144
     0.19572
     0.12000
     0.23358
     0.38502
     0.42288
     0.34716
     0.15786
     0.23358
     0.23358
     0.23358
     0.42288
     0.38502
     0.08214
     0.12000
     0.23358
     0.34716
    -0.03144
     0.08214
    -0.03144
     0.12000
     0.15786
     0.08214
    -0.14502
    -0.06930
    -0.33431
    -0.14502
     0.04428
    -0.10716
    -0.41003
    -0.37217
    -0.18288
    -0.29645
    -0.33431
    -0.37217
    -0.29645
    -0.25860
    -0.22074
    -0.29645
    -0.18288
    -0.25860
    -0.41003
    -0.41003
    -0.10716
     0.23358
    -0.14502
    -0.33431
    -0.25860
    -0.14502
    -0.14502
    -0.25860
    -0.22074
    -0.14502
    -0.06930
     0.04428
    -0.22074
    -0.22074
    -0.10716
    -0.33431
    -0.14502
     0.08214
    -0.14502
    -0.44789
    -0.33431
    -0.48575
    -0.29645
    -0.63719
    -0.48575
    -0.52361
    -0.41003
    -0.18288
    -0.10716
    -0.22074
    -0.25860
    -0.37217
    -0.25860
     0.30930
     0.19572
     0.19572
     0.27144
     0.30930
     0.34716
     0.57432
     0.72576
     0.53646
     0.38502
     0.76362
     0.49860
     0.38502
     0.27144
     0.23358
    -0.03144
     0.12000
     0.30930
    -0.06930
    -0.06930
    -0.33431
    -0.22074
    -0.14502
    -0.29645
    -0.41003
    -0.44789
    -0.41003
    -0.44789
    -0.33431
    -0.37217
    -0.56147
    -0.78863
    -0.71291
    -0.52361
    -0.56147
    -0.63719
    -0.71291
    -0.52361
    -0.56147
    -0.59933
    -0.71291
    -0.52361
    -0.48575
    -0.37217
    -0.44789
    -0.56147
    -0.52361
    -0.56147
    -0.44789
    -0.14502
    -0.37217
    -0.22074
    -0.33431
    -0.29645
    -0.44789
    -0.67505
    -0.90221
    -0.78863
    -0.86435
    -0.97793
    -1.05365
    -1.16723
    -1.54583
    -1.58369
    -1.84871
    -1.43225
    -1.73513
    -1.88657
    -1.81085
    -1.54583
    -1.47011
    -1.43225
    -1.16723
    -1.09151
    -0.63719
    -0.52361
    -0.06930
     0.23358
     0.34716
     0.57432
     0.46074
     1.02864
     1.33152
     1.36938
     1.55868
     1.14222
     1.33152
     1.33152
     1.36938
     1.02864
     1.14222
     0.87720
     0.99078
     0.99078
     0.57432
     0.46074
    -0.10716
     0.30930
     0.19572
     0.00642
    -1.05365
    -1.43225
    -0.59933
    -0.10716
    -0.41003
    -0.67505
    -0.78863
    -0.90221
    -0.94007
    -0.86435
    -0.63719
    -0.37217
    -0.56147
    -0.48575
     0.23358
     0.15786
     0.15786
     0.12000
     0.23358
     0.38502
     0.42288
     0.46074
     0.38502
     0.42288
     0.42288
     0.53646
     0.61218
     0.49860
     0.15786
     0.08214
     0.30930
     0.46074
     0.30930
     0.00642
    -0.10716
    -0.14502
     0.00642
    -0.18288
    -0.14502
    -0.29645
    -0.22074
    -0.18288
    -0.22074
    -0.41003
    -0.48575
    -0.75077
    -0.22074
    -0.14502
    -0.25860
    -0.29645
    -0.22074
    -0.22074
    -0.25860
    -0.18288
    -0.29645
    -0.41003
    -0.33431
    -0.25860
    -0.03144
    -0.06930
    -0.25860
    -0.63719
    -0.59933
    -0.22074
    -0.37217
    -0.52361
    -0.48575
    -0.37217
    -0.52361
    -0.41003
    -0.59933
    -0.48575
    -0.59933
    -0.44789
    -0.37217
    -0.41003
    -0.44789
    -0.52361
    -0.56147
    -0.33431
    -0.29645
    -0.25860
    -0.22074
    -0.18288
    -0.14502
    -0.14502
     0.08214
     0.04428
    -0.14502
     0.19572
     0.12000
     0.15786
     0.15786
     0.00642
    -0.37217
     0.27144
     0.12000
    -0.06930
    -0.06930
    -0.06930
    -0.29645
    -0.33431
    -0.48575
    -0.41003
    -0.33431
    -0.44789
    -0.78863
    -0.52361
    -0.67505
    -0.78863
    -0.71291
    -0.67505
    -0.41003
    -0.48575
    -0.63719
    -0.56147
    -0.63719
    -0.48575
    -0.37217
    -0.29645
    -0.22074
    -0.10716
    -0.22074
    -0.06930
     0.04428
     0.15786
     0.00642
    -0.06930
     0.30930
     0.53646
     0.30930
     0.34716
     0.27144
     0.30930
     0.15786
     0.15786
     0.34716
     0.38502
     0.27144
    -0.14502
    -0.10716
     0.00642
    -0.56147
    -0.67505
    -0.56147
    -0.71291
    -1.01579
    -1.05365
    -1.20509
    -1.24295
    -1.31867
    -1.43225
    -1.28081
    -1.12937
    -1.09151
    -1.01579
    -0.94007
    -0.86435
    -0.71291
    -0.71291
    -0.29645
     3.07307
     5.91256
    -0.90221
    -1.01579
    -0.48575
     0.34716
     1.18008
     1.63440
     1.52082
     1.52082
     0.68790
     0.27144
     0.00642
    -0.41003
    -0.63719
    -0.94007
    -0.94007
    -0.78863
    -0.75077
    -0.78863
    -0.63719
    -0.67505
    -0.48575
    -0.41003
    -0.18288
     0.00642
     0.08214
     0.00642
     0.15786
     0.34716
     0.19572
     0.15786
     0.49860
     0.57432
     0.46074
     0.49860
     0.42288
     0.53646
     0.08214
     0.46074
     0.46074
     0.57432
     0.72576
     0.46074
     0.23358
     0.57432
     0.23358
     0.15786
     0.30930
     0.53646
     0.61218
     0.83934
     0.95292
     0.99078
     0.95292
     1.02864
     0.99078
     1.25580
     1.33152
     1.18008
     0.95292
     0.99078
     0.83934
     0.76362
     1.02864
     1.14222
     0.72576
     0.76362
     0.65004
     0.30930
     0.23358
     0.08214
     0.00642
     0.12000
     0.00642
     0.04428
    -0.10716
    -0.22074
    -0.33431
    -0.44789
    -0.82649
    -0.29645
    -0.78863
    -0.78863
    -0.86435
    -0.86435
    -0.71291
    -0.97793
    -1.09151
    -0.97793
    -0.86435
    -0.78863
    -0.90221
    -0.94007
    -0.97793
    -0.82649
    -0.94007
    -0.41003
    -0.59933
    -0.56147
    -0.44789
    -0.25860
    -0.29645
    -0.29645
    -0.25860
    -0.59933
    -0.29645
    -0.33431
    -0.37217
    -0.59933
    -0.41003
    -0.22074
    -0.52361
    -0.29645
    -0.10716
    -0.44789
    -0.29645
    -0.22074
    -0.22074
    -0.33431
    -0.18288
    -0.29645
    -0.10716
     0.30930
    -0.03144
    -0.22074
    -0.03144
     0.08214
    -0.18288
    -0.06930
     0.23358
     0.08214
     0.04428
    -0.06930
     0.19572
     0.12000
     0.12000
    -0.06930
     0.15786
     0.19572
     0.23358
     0.15786
     0.04428
     0.12000
     0.12000
     0.00642
     0.38502
     0.15786
     0.15786
     0.19572
     0.30930
     0.30930
     0.15786
    -0.06930
    -0.06930
     0.30930
     0.23358
     0.27144
     0.15786
     0.12000
     0.08214
    -0.06930
     0.27144
     0.19572
    -0.18288
    -0.10716
    -0.10716
    -0.14502
    -0.06930
    -0.22074
    -0.41003
    -0.44789
    -0.29645
    -0.18288
    -0.44789
    -0.41003
    -0.41003
    -0.86435
    -0.44789
    -0.22074
    -0.41003
    -0.29645
    -0.14502
    -0.06930
    -0.18288
     0.04428
    -0.03144
    -0.06930
     0.12000
     0.27144
     0.27144
     0.19572
     0.23358
     0.27144
     0.30930
     0.42288
     0.30930
    -0.06930
     0.00642
    -0.18288
     0.00642
    -0.14502
    -0.22074
    -0.37217
    -0.29645
     0.00642
     0.04428
    -0.10716
    -0.29645
    -0.25860
    -0.10716
     0.04428
     0.15786
     0.08214
     0.23358
     0.12000
     0.42288
     0.23358
     0.08214
    -0.03144
     0.08214
     0.08214
     0.19572
    -0.22074
    -0.41003
    -0.41003
    -0.86435
    -0.56147
    -0.29645
    -0.29645
    -0.14502
     0.00642
     0.04428
     0.30930
     0.08214
     0.19572
     0.49860
     0.91506
     1.18008
     1.25580
     1.18008
     1.44510
     0.91506
     1.14222
     1.59654
     1.36938
     1.02864
     0.83934
     0.80148
     0.42288
     0.46074
     0.12000
    -0.22074
    -0.10716
    -0.22074
    -0.37217
    -0.52361
    -0.82649
    -1.09151
    -1.35653
    -0.94007
    -1.12937
    -1.24295
    -1.28081
    -1.09151
    -0.94007
    -1.01579
    -0.75077
    -0.90221
    -0.59933
    -0.44789
    -0.29645
    -0.14502
    -0.22074
    -0.29645
    -0.29645
     0.49860
     0.57432
     0.46074
     0.53646
     0.08214
     0.08214
     0.08214
     0.00642
    -0.10716
     0.04428
    -0.22074
    -0.10716
    -0.14502
    -0.33431
    -0.29645
    -0.82649
    -0.63719
    -0.63719
    -0.63719
    -0.78863
    -1.05365
    -0.78863
    -0.56147
    -0.78863
    -0.90221
    -0.75077
    -0.75077
    -0.71291
    -0.37217
    -0.52361
    -0.59933
    -1.01579
    -0.94007
    -0.29645
    -0.29645
    -0.59933
    -0.59933
    -0.63719
    -0.44789
    -0.48575
    -0.56147
    -0.63719
    -0.63719
    -0.22074
    -0.37217
    -0.18288
    -0.37217
    -0.59933
    -0.44789
    -0.03144
    -0.18288
    -0.29645
    -0.44789
    -0.18288
    -0.03144
     0.23358
     0.38502
     0.68790
     0.61218
     0.76362
     0.72576
    -0.06930
    -0.94007
    -1.81085
    -2.26517
    -0.67505
     0.65004
     0.95292
     0.68790
    -0.29645
    -1.01579
    -0.97793
    -1.05365
    -0.63719
    -0.29645
     0.19572
     0.30930
     0.87720
     0.80148
     0.99078
     0.61218
     0.72576
     0.87720
     0.61218
     0.57432
     0.23358
     0.19572
     0.08214
    -0.14502
    -0.14502
    -0.22074
     0.00642
    -0.03144
     0.00642
     0.08214
    -0.03144
    -0.41003
    -0.25860
     0.04428
     0.08214
    -0.14502
     0.04428
    -0.03144
     0.15786
     0.19572
    -0.03144
    -0.14502
    -0.06930
    -0.29645
    -0.25860
     0.15786
    -0.22074
     0.04428
     0.00642
     0.34716
     0.23358
    -0.29645
    -1.43225
    -1.84871
    -1.81085
    -1.43225
    -1.73513
    -1.58369
    -1.31867
    -1.96229
    -2.64377
    -2.07587
    -1.96229
    -2.41661
    -2.68163
    -2.49233
    -2.53019
    -1.88657
    -1.16723
    -0.82649
    -0.59933
    -0.56147
    -0.48575
     0.12000
     0.23358
     0.42288
     0.61218
     0.99078
     1.36938
     1.44510
     1.29366
     1.29366
     1.82370
     2.12658
     2.39159
     2.65661
     2.69447
     1.82370
     0.87720
     1.48296
     2.24016
     2.35374
     2.31588
     0.99078
     0.30930
     1.10436
     0.99078
     1.29366
     1.63440
     1.48296
     1.67226
     1.55868
     1.10436
     1.14222
     1.33152
     1.36938
     1.67226
     1.93728
     2.20230
     2.31588
     2.20230
     1.89942
     1.82370
     1.52082
     1.40724
     1.18008
     0.83934
     0.53646
     0.23358
     0.19572
     0.04428
     0.04428
     0.08214
     0.00642
    -0.25860
    -0.37217
    -0.82649
    -0.56147
    -0.71291
    -0.94007
    -0.75077
    -0.25860
    -0.25860
    -0.06930
     0.38502
     0.30930
     0.12000
     0.00642
     0.12000
     0.57432
     0.76362
     0.30930
     0.72576
     0.83934
     0.72576
     0.76362
     0.95292
     1.10436
     1.02864
     1.06650
     0.87720
     0.65004
     0.49860
     0.23358
     0.38502
     0.42288
     0.42288
     0.19572
     0.00642
    -0.22074
    -0.37217
    -0.56147
    -0.82649
    -0.75077
    -0.90221
    -0.94007
    -1.09151
    -0.94007
    -1.05365
    -1.28081
    -1.16723
    -0.94007
    -0.67505
    -0.75077
    -0.52361
    -0.52361
    -1.05365
    -0.94007
    -1.09151
    -0.78863
    -0.63719
    -0.63719
    -0.82649
    -0.63719
    -0.78863
    -1.09151
    -1.09151
    -1.09151
    -0.78863
    -0.90221
    -0.90221
    -0.94007
    -1.09151
    -1.05365
    -1.05365
    -0.82649
    -0.52361
    -0.33431
     0.15786
     0.23358
     0.42288
     0.19572
    -0.37217
    -1.35653
    -2.45447
    -2.26517
    -1.50797
    -0.52361
     0.49860
     0.23358
    -0.37217
    -1.24295
    -1.35653
    -1.58369
    -1.58369
    -1.12937
    -0.82649
    -0.44789
    -0.37217
    -0.14502
     0.08214
    -0.37217
    -0.41003
    -0.37217
    -0.22074
    -0.10716
    -0.06930
    -0.44789
    -0.14502
    -0.14502
     0.12000
     0.72576
     1.06650
     1.33152
     1.29366
     1.10436
     1.21794
     0.46074
    -1.31867
    -0.22074
     0.42288
     0.19572
    -0.63719
    -2.30303
    -2.34089
    -2.79521
    -3.40096
    -3.70384
    -3.93100
    -4.19602
    -4.53676
    -4.68820
    -4.38532
    -4.12030
    -3.89314
    -3.77956
    -3.59026
    -3.43882
    -3.17380
    -3.24952
    -2.94665
    -2.60591
    -2.75735
    -2.56805
    -2.30303
    -2.18945
    -2.22731
    -2.00015
    -1.65941
    -1.16723
    -0.44789
     0.12000
     0.27144
     0.57432
     0.80148
     1.52082
     1.86156
     3.07307
     3.64097
     3.90599
     4.17101
     4.32245
     4.05743
     4.13315
     3.98171
     3.98171
     3.94385
     3.79241
     3.37595
     2.80805
     2.16444
     1.89942
     1.78584
     1.63440
     1.14222
     0.38502
    -0.18288
    -0.25860
    -0.10716
     0.15786
     0.30930
     0.00642
    -0.22074
    -0.14502
    -0.44789
    -0.78863
    -0.86435
    -1.28081
    -0.97793
    -0.06930
     0.23358
    -0.03144
    -0.44789
    -0.48575
    -0.29645
    -0.03144
     0.15786
    -0.10716
    -0.22074
    -0.06930
     0.15786
     0.61218
     0.30930
    -0.37217
    -0.59933
    -0.37217
     0.34716
     0.72576
     0.61218
     0.30930
     0.30930
    -0.25860
    -0.22074
    -0.37217
    -0.18288
     0.19572
     0.65004
     0.95292
     1.14222
     1.14222
     1.02864
     1.02864
     1.36938
     1.10436
     0.99078
     1.02864
     0.99078
     1.14222
     1.10436
     0.87720
     0.65004
     0.65004
     0.83934
     0.38502
     0.46074
     0.12000
     0.04428
    -0.44789
    -0.18288
    -0.03144
    -0.37217
    -0.63719
    -0.56147
    -0.56147
    -0.63719
    -0.75077
    -0.75077
    -0.75077
    -0.52361
    -0.44789
    -0.37217
    -0.56147
    -0.33431
    -0.75077
    -0.29645
     0.00642
    -0.37217
    -0.25860
    -0.22074
     0.00642
    -0.22074
     0.08214
    -0.14502
    -0.06930
     0.08214
     0.04428
     0.08214
    -0.06930
     0.15786
     0.04428
     0.00642
     0.42288
     0.38502
     0.38502
     0.65004
     0.91506
     0.61218
     0.57432
    -0.33431
    -0.78863
    -1.47011
    -1.50797
    -1.01579
    -0.94007
    -0.94007
    -0.97793
    -0.90221
    -0.52361
    -0.41003
    -0.14502
     0.23358
     0.72576
     0.57432
    -0.44789
    -1.65941
    -2.45447
    -2.41661
    -0.97793
     0.23358
     0.49860
     0.12000
    -0.94007
    -2.18945
    -2.18945
    -2.22731
    -2.37875
    -1.73513
    -1.09151
    -0.41003
    -0.14502
     0.30930
     0.91506
     1.36938
     1.78584
     2.27802
     2.20230
     2.35374
     2.39159
     2.08872
     1.52082
     1.40724
     0.87720
     0.23358
    -0.37217
    -1.09151
    -1.77299
    -2.00015
    -1.96229
    -1.58369
    -1.16723
    -1.77299
    -1.92443
    -1.96229
    -2.07587
    -1.73513
    -1.31867
    -0.44789
     0.38502
     0.87720
     1.40724
     1.71012
     2.24016
     2.39159
     2.46731
     2.61875
     2.69447
     2.58089
     2.58089
     2.16444
     2.01300
     1.86156
     1.25580
     1.48296
     1.36938
     0.72576
     0.53646
     0.34716
     0.12000
     0.00642
    -0.14502
    -0.18288
    -0.25860
    -0.03144
    -0.10716
    -0.06930
    -0.10716
    -0.33431
    -0.10716
     0.23358
     0.46074
     0.61218
     0.42288
     0.46074
     0.61218
     0.80148
     0.95292
     1.14222
     1.29366
     1.52082
     1.55868
     1.63440
     1.59654
     1.52082
     1.21794
     1.33152
     2.08872
     2.05086
     1.67226
     1.36938
     1.18008
     1.25580
     1.10436
     0.83934
     0.65004
     0.38502
     0.34716
     0.42288
     0.49860
     0.23358
     0.04428
    -0.14502
     0.08214
    -0.03144
     0.04428
     0.04428
    -0.03144
    -0.06930
     0.04428
     0.00642
    -0.06930
     0.00642
    -0.14502
    -0.06930
    -0.03144
     0.04428
    -0.18288
    -0.41003
    -0.06930
    -0.03144
    -0.03144
    -0.14502
    -0.29645
    -0.14502
    -0.25860
    -0.03144
    -0.18288
    -0.03144
    -0.22074
    -0.33431
    -0.22074
    -0.18288
    -0.59933
    -0.67505
    -0.56147
    -0.29645
    -0.71291
    -0.67505
    -1.01579
    -0.82649
    -0.94007
    -0.86435
    -0.86435
    -0.94007
    -0.75077
    -0.86435
    -0.86435
    -0.52361
    -0.63719
    -0.94007
    -0.59933
    -0.48575
    -0.25860
    -0.14502
    -0.25860
    -0.06930
     0.27144
     0.42288
     0.53646
     0.83934
     0.83934
     0.27144
     0.23358
     0.61218
     0.23358
    -0.18288
    -0.41003
     0.38502
     0.49860
     0.12000
    -0.29645
    -1.77299
    -1.20509
    -0.63719
    -0.75077
    -1.20509
    -0.90221
    -0.94007
    -0.90221
    -1.01579
    -0.75077
    -0.41003
    -0.71291
    -0.52361
     0.12000
     0.15786
     0.34716
     0.53646
     0.57432
     0.65004
     0.72576
     0.57432
     0.80148
     0.95292
     1.10436
     1.29366
     1.86156
     2.12658
     1.71012
     0.61218
     0.83934
     0.61218
     0.80148
     0.91506
     0.68790
     0.72576
     0.34716
    -0.14502
     0.23358
    -0.29645
    -0.37217
    -0.67505
    -0.71291
    -0.44789
    -0.78863
    -0.75077
    -0.52361
    -1.01579
    -0.78863
    -0.52361
    -0.56147
    -0.52361
    -0.52361
    -0.63719
    -0.48575
    -0.59933
    -0.22074
    -0.18288
    -0.10716
     0.23358
     0.38502
     0.08214
     0.53646
     0.80148
     0.61218
     0.99078
     0.83934
     0.99078
     0.95292
     0.99078
     1.10436
     1.02864
     1.02864
     0.87720
     0.68790
     0.68790
     0.27144
     0.23358
     0.23358
     0.38502
     0.34716
     0.15786
     0.15786
     0.19572
     0.12000
     0.30930
     0.23358
     0.34716
     0.49860
     0.30930
     0.30930
     0.80148
     0.83934
     0.49860
     0.42288
     0.72576
     0.76362
     0.76362
     0.61218
     0.49860
     0.57432
     0.38502
     0.46074
     0.57432
     0.68790
     0.57432
     0.34716
     0.49860
     0.49860
     0.49860
     0.30930
     0.49860
     0.42288
     0.38502
     0.61218
     0.61218
     0.53646
     0.30930
    -0.94007
    -0.71291
     0.27144
     0.49860
     0.19572
    -0.29645
    -0.37217
    -0.52361
    -0.67505
    -0.22074
    -0.18288
    -0.29645
    -0.06930
     0.04428
     0.27144
     0.38502
     0.23358
     0.27144
     0.46074
     0.95292
     0.87720
     0.87720
     0.91506
     0.80148
     0.68790
     0.95292
     0.87720
     0.80148
     0.61218
     0.65004
     0.53646
     0.38502
     0.38502
     0.38502
     0.34716
     0.38502
     0.53646
     0.30930
     0.30930
     0.57432
     0.42288
     0.42288
     0.72576
     0.68790
     0.87720
     0.87720
     1.06650
     1.06650
     0.95292
     0.72576
     1.02864
     1.18008
     1.02864
     1.25580
     1.10436
     0.76362
     1.02864
     0.68790
     1.21794
     1.18008
     0.95292
     0.53646
     0.30930
     0.38502
    -0.06930
    -0.29645
    -0.44789
    -0.29645
    -0.41003
    -0.90221
    -1.35653
    -0.86435
     0.23358
    -0.10716
    -0.63719
    -0.71291
    -0.25860
    -0.14502
     0.46074
     0.87720
     1.02864
     1.14222
     1.18008
     1.55868
     1.78584
     1.89942
     1.78584
     1.52082
     1.36938
     1.21794
     1.29366
     1.25580
     0.72576
     0.53646
     0.38502
     0.61218
     0.23358
     0.27144
    -0.06930
    -0.10716
    -0.29645
     0.00642
    -0.29645
    -0.18288
    -0.22074
    -0.22074
    -0.37217
    -0.06930
    -0.03144
    -0.37217
    -0.41003
    -0.25860
    -0.03144
    -0.18288
    -0.29645
    -0.29645
    -0.22074
    -0.29645
    -0.29645
    -0.29645
    -0.71291
    -0.75077
    -0.82649
    -0.63719
    -0.71291
    -0.86435
    -0.90221
    -0.75077
    -0.75077
    -0.82649
    -0.82649
    -0.82649
    -0.63719
    -0.33431
    -0.37217
    -0.06930
    -0.41003
    -0.14502
    -0.22074
     0.19572
     0.38502
     0.15786
     0.23358
     0.15786
     0.38502
    -0.03144
    -0.14502
    -0.18288
    -0.06930
    -0.14502
    -0.14502
    -0.22074
    -0.41003
    -0.44789
    -0.56147
    -0.63719
    -0.14502
    -0.59933
    -0.48575
    -0.52361
    -0.44789
    -0.22074
    -0.33431
    -0.29645
    -0.18288
    -0.06930
     0.15786
     0.00642
     0.30930
     0.15786
     0.19572
     0.08214
     0.61218
     0.76362
     0.65004
     0.53646
     0.80148
     0.76362
     0.87720
     0.72576
     0.80148
     0.83934
     1.02864
     0.87720
     1.02864
     1.02864
     0.83934
     0.76362
     1.02864
     1.06650
     0.95292
     0.91506
     0.80148
     0.57432
     0.57432
     0.65004
     0.38502
     0.46074
     0.23358
     0.12000
     0.08214
    -0.10716
    -0.44789
    -0.56147
    -0.63719
    -0.86435
    -0.75077
    -0.94007
    -0.90221
    -1.16723
    -1.12937
    -1.12937
    -1.28081
    -1.24295
    -1.12937
    -0.71291
    -0.90221
    -0.86435
    -0.75077
    -0.78863
    -0.63719
    -0.18288
    -0.10716
    -0.22074
     0.27144
     0.23358
     0.34716
     0.53646
     0.42288
     0.68790
     1.10436
     1.52082
     2.01300
     2.16444
     2.16444
     2.27802
     1.29366
     0.80148
     0.46074
    -0.37217
    -0.18288
     0.27144
     0.34716
    -0.03144
    -0.52361
    -1.05365
    -1.54583
    -1.84871
    -1.73513
    -1.58369
    -1.50797
    -1.54583
    -1.43225
    -0.75077
    -0.48575
    -0.29645
    -0.10716
     0.15786
     0.19572
     0.15786
     0.49860
     0.72576
     0.76362
     0.49860
     0.57432
     0.57432
     0.68790
     0.49860
     0.65004
     0.49860
     0.99078
     0.76362
     0.30930
    -0.29645
    -0.63719
    -0.94007
    -1.05365
    -1.35653
     0.15786
     0.65004
    -1.24295
    -3.02236
    -3.06022
    -2.68163
    -1.88657
    -1.50797
    -0.41003
     0.19572
     0.27144
    -0.03144
     0.12000
     0.83934
     1.25580
