# Supplementary material for: Software algorithm and hardware design for real-time implementation of new spectral estimator
Source: Biomed Eng Online. 2014 May 9;13:61. doi: 10.1186/1475-925X-13-61 (PMC4057578; doi:10.1186/1475-925X-13-61)
Supplement: Additional file 2 — txtfiles.zip. [file 1475-925X-13-61-S2.zip › FILE023.TXT]

     2.94775
     2.83547
     2.55477
     1.90914
     1.60036
     1.68458
     1.54422
     1.15123
     0.81439
     0.67403
     0.58982
     0.19683
    -0.05580
    -0.47686
    -0.61721
    -0.67336
    -0.75757
    -0.92599
    -0.98213
    -1.29091
    -1.37512
    -1.15056
    -0.92599
    -1.01020
    -1.12249
    -1.26284
    -1.15056
    -1.01020
    -0.86985
    -0.81371
    -0.89792
    -0.81371
    -0.72950
    -0.61721
    -0.42072
    -0.42072
    -0.58914
    -0.47686
    -0.22423
    -0.14001
    -0.22423
    -0.11194
    -0.30844
    -0.30844
    -0.02773
     0.05648
     0.14069
    -0.05580
     0.02841
    -0.05580
     0.08455
     0.08455
     0.08455
    -0.05580
     0.11262
     0.42140
     0.50561
     0.44947
     0.44947
     0.22490
     0.33719
     0.19683
     0.22490
     0.08455
     0.30912
     0.30912
     0.28105
     0.28105
     0.36526
     0.11262
     0.16876
     0.19683
     0.14069
     0.00034
     0.05648
     0.14069
     0.42140
     0.64596
     0.78632
     0.75825
     0.89860
     0.98281
     0.75825
     0.89860
     0.78632
     0.61789
     0.95474
     1.03895
     0.98281
     0.95474
     0.98281
     0.50561
    -0.14001
    -0.81371
    -1.03827
    -0.89792
    -0.89792
    -0.86985
    -0.84178
    -1.29091
    -1.65583
    -1.88039
    -2.04882
    -1.88039
    -1.62776
    -1.68390
    -1.45933
    -1.43126
    -0.89792
    -0.56107
    -0.64528
    -0.42072
    -0.19616
     0.02841
     0.39333
     0.98281
     1.17931
     0.89860
     0.92667
     1.15123
     1.17931
     1.15123
     1.37580
     1.51615
     1.57229
     1.68458
     1.93721
     1.88107
     1.62843
     1.43194
     1.17931
     1.37580
     1.20738
     1.37580
     1.06702
     0.92667
     1.03895
     0.87053
     0.78632
     0.64596
     0.50561
     0.14069
    -0.25230
    -0.28037
     0.00034
     0.39333
     0.39333
     0.64596
     0.95474
     1.12316
     1.09509
     1.17931
     1.85300
     2.55477
     2.91968
     3.45302
     3.28460
     2.86354
     1.60036
    -0.75757
    -1.29091
    -0.19616
     0.39333
     0.53368
     0.22490
    -0.30844
    -0.95406
    -1.85232
    -2.21724
    -2.38566
    -2.41373
    -2.44180
    -2.13303
    -1.57162
    -0.39265
     0.14069
    -0.08387
    -0.16808
    -0.19616
    -0.11194
     0.50561
     0.70210
     0.70210
     0.53368
     0.64596
     1.09509
     1.23545
     1.34773
     1.26352
     1.29159
     1.26352
     1.57229
     1.60036
     1.74072
     1.85300
     1.68458
     1.65651
     1.46001
     1.26352
     0.78632
     0.73018
     0.47754
     0.11262
     0.02841
     0.05648
    -0.14001
    -0.50493
    -0.33651
    -0.22423
    -0.11194
     0.05648
     0.08455
    -0.05580
    -0.22423
    -0.33651
    -0.33651
    -0.22423
    -0.16808
    -0.08387
    -0.02773
     0.08455
     0.02841
    -0.11194
    -0.28037
    -0.42072
    -0.36458
    -0.28037
    -0.33651
    -0.25230
    -0.53300
    -0.47686
    -0.33651
    -0.44879
    -0.33651
    -0.28037
    -0.28037
    -0.11194
    -0.11194
    -0.19616
    -0.14001
    -0.22423
    -0.08387
     0.08455
     0.08455
     0.16876
    -0.05580
     0.00034
    -0.02773
     0.00034
     0.11262
     0.11262
    -0.08387
    -0.08387
     0.02841
    -0.08387
     0.05648
    -0.08387
    -0.16808
     0.00034
    -0.05580
    -0.11194
    -0.05580
    -0.14001
    -0.08387
    -0.28037
    -0.05580
     0.05648
     0.16876
     0.19683
     0.22490
     0.30912
     0.11262
     0.16876
     0.00034
     0.30912
     0.36526
     0.30912
     0.19683
     0.19683
     0.28105
     0.42140
     0.14069
     0.25297
     0.28105
     0.05648
     0.02841
     0.22490
     0.11262
    -0.05580
     0.14069
     0.50561
     0.64596
     0.36526
     0.19683
     0.14069
     0.22490
     0.02841
    -0.11194
     0.39333
     0.25297
     0.16876
     0.19683
     0.33719
     0.30912
     0.25297
    -0.16808
     0.05648
     0.08455
     0.39333
     0.50561
     0.28105
     0.16876
     0.19683
     0.39333
     0.56175
     0.53368
     0.28105
     0.53368
     0.78632
     0.98281
     0.98281
     0.73018
     0.28105
     0.14069
     0.22490
     0.11262
     0.30912
     1.03895
     1.09509
     1.60036
     2.30213
     2.89161
     3.20039
     2.77933
     1.88107
     1.17931
     1.12316
     0.87053
     1.01088
     0.98281
     0.61789
    -0.11194
    -0.86985
    -1.34705
    -1.65583
    -1.99267
    -2.80672
    -3.05936
    -3.34006
    -3.48042
    -3.36813
    -3.08743
    -2.77865
    -2.52602
    -2.13303
    -1.43126
    -0.78564
    -0.16808
     0.08455
     0.28105
     0.58982
     0.98281
     0.95474
     1.26352
     1.71265
     1.99335
     2.44248
     2.89161
     3.20039
     3.31267
     2.94775
     3.14425
     3.22846
     3.25653
     2.86354
     2.18985
     1.99335
     1.68458
     1.60036
     1.62843
     1.71265
     0.92667
     0.30912
     0.00034
    -0.14001
    -0.39265
    -0.50493
    -0.72950
    -0.50493
    -0.47686
    -0.28037
    -0.02773
    -0.14001
    -0.30844
    -0.05580
     0.30912
     0.64596
     0.56175
     0.14069
     0.25297
     0.14069
     0.30912
     0.36526
     0.30912
     0.30912
     0.42140
     0.50561
     0.44947
     0.36526
     0.16876
    -0.14001
    -0.39265
    -0.14001
     0.05648
    -0.53300
    -0.70143
    -0.95406
    -1.09441
    -0.98213
    -0.95406
    -0.89792
    -1.01020
    -1.06634
    -1.12249
    -0.95406
    -0.72950
    -0.58914
    -0.75757
    -0.64528
    -0.33651
    -0.02773
     0.08455
     0.16876
     0.08455
     0.11262
     0.02841
     0.19683
     0.25297
     0.28105
     0.11262
    -0.11194
    -0.14001
     0.08455
    -0.19616
     0.02841
     0.05648
    -0.16808
    -0.16808
    -0.11194
    -0.25230
    -0.25230
    -0.47686
    -0.70143
    -0.47686
    -0.47686
    -0.50493
    -0.70143
    -0.86985
    -0.84178
    -0.92599
    -1.01020
    -0.70143
    -0.75757
    -0.84178
    -0.64528
    -0.39265
    -0.02773
    -0.08387
    -0.19616
    -0.08387
     0.02841
     0.28105
     0.42140
     0.53368
     0.47754
     0.44947
     0.47754
     0.84246
     0.98281
     0.92667
     0.81439
     0.81439
     1.06702
     1.23545
     1.23545
     1.15123
     1.17931
     1.26352
     1.46001
     1.51615
     1.23545
     1.06702
     0.81439
     0.70210
     0.87053
     0.61789
     0.42140
     0.19683
     0.19683
     0.75825
     0.81439
     0.87053
     1.46001
     2.04949
     2.13371
     2.13371
     1.79686
     1.90914
     1.90914
     1.48808
     1.17931
     0.42140
     0.02841
    -0.98213
    -1.48740
    -1.59969
    -1.68390
    -2.63830
    -3.42428
    -4.06990
    -4.37868
    -4.37868
    -4.71552
    -4.68745
    -4.32254
    -4.09797
    -3.64884
    -3.48042
    -3.34006
    -2.58216
    -1.90846
    -1.20670
    -1.17863
    -1.20670
    -0.98213
    -0.75757
    -0.56107
    -0.64528
    -0.44879
    -0.61721
    -0.64528
    -0.22423
     0.28105
     0.36526
     0.64596
     1.23545
     1.26352
     1.82493
     2.33020
     2.35827
     2.16178
     1.99335
     2.16178
     2.35827
     2.86354
     3.25653
     3.42495
     3.14425
     2.80740
     2.72319
     2.75126
     2.63898
     2.49862
     2.24599
     2.41441
     2.18985
     1.96528
     1.62843
     1.34773
     1.20738
     1.37580
     1.17931
     0.89860
     0.64596
     0.44947
     0.70210
     0.56175
     0.14069
    -0.22423
    -0.50493
    -0.56107
    -0.72950
    -0.89792
    -0.75757
    -0.75757
    -0.95406
    -0.98213
    -0.81371
    -0.86985
    -0.75757
    -0.84178
    -0.56107
    -0.50493
    -0.36458
    -0.16808
    -0.19616
    -0.22423
    -0.05580
     0.14069
     0.19683
     0.39333
     0.53368
     0.50561
     0.75825
     0.70210
     0.61789
     0.16876
     0.67403
     0.87053
     0.84246
     0.67403
     0.56175
     0.53368
     0.42140
     0.64596
     0.42140
     0.53368
     0.70210
     0.73018
     0.58982
     0.58982
     0.36526
     0.28105
     0.08455
     0.22490
     0.11262
     0.16876
     0.05648
    -0.02773
    -0.02773
     0.22490
    -0.08387
    -0.11194
    -0.11194
    -0.19616
    -0.11194
    -0.02773
     0.00034
    -0.02773
    -0.05580
     0.19683
     0.33719
     0.22490
     0.44947
     0.22490
     0.39333
     0.44947
     0.42140
     0.47754
     0.64596
     0.50561
     0.44947
     0.78632
     0.81439
     0.87053
     0.73018
     0.73018
     0.84246
     0.67403
     0.50561
     0.36526
     0.16876
     0.11262
     0.14069
     0.42140
     0.14069
    -0.08387
    -0.33651
    -0.33651
    -0.25230
    -0.36458
    -0.86985
    -0.50493
    -0.47686
    -0.44879
    -0.25230
    -0.16808
    -0.28037
    -0.36458
    -0.47686
    -0.16808
    -0.47686
    -1.12249
    -1.54354
    -2.83479
    -3.22778
    -2.49795
    -2.52602
    -2.61023
    -2.38566
    -2.75058
    -3.11550
    -3.31199
    -3.08743
    -2.80672
    -2.16110
    -1.99267
    -1.48740
    -0.78564
    -0.19616
     0.39333
    -0.14001
     0.16876
     0.81439
     0.75825
     1.46001
     1.60036
     1.51615
     1.31966
     1.37580
     1.37580
     1.31966
     1.26352
     1.37580
     1.43194
     1.34773
     1.40387
     1.31966
     1.46001
     1.46001
     1.12316
     1.43194
     1.34773
     1.29159
     1.17931
     1.15123
     1.03895
     0.87053
     0.70210
     0.78632
     0.95474
     1.03895
     1.12316
     1.26352
     1.54422
     1.76879
     1.74072
     1.37580
     1.17931
     0.95474
     1.06702
     1.01088
     0.89860
     0.78632
     0.61789
     0.75825
     1.03895
     1.17931
     0.98281
     0.50561
     0.33719
     0.33719
     0.19683
     0.22490
     0.33719
     0.33719
     0.14069
     0.64596
     0.78632
     0.53368
     0.36526
     0.05648
     0.00034
    -0.02773
     0.08455
    -0.16808
    -0.16808
    -0.22423
    -0.16808
    -0.19616
     0.14069
     0.11262
     0.16876
     0.00034
     0.33719
     0.14069
     0.14069
     0.28105
    -0.11194
    -0.61721
    -0.84178
    -1.17863
    -1.65583
    -1.43126
    -1.12249
    -0.98213
    -0.95406
    -0.86985
    -1.40319
    -1.31898
    -1.40319
    -1.17863
    -0.84178
    -0.61721
    -0.39265
    -0.30844
    -0.14001
     0.14069
     0.50561
     0.70210
     0.73018
     0.58982
     0.33719
     0.33719
     0.25297
     0.30912
     0.22490
    -0.14001
    -0.42072
    -0.81371
    -0.98213
    -0.98213
    -0.84178
    -0.78564
    -1.01020
    -1.06634
    -1.03827
    -0.92599
    -1.01020
    -0.84178
    -0.98213
    -0.64528
    -0.30844
     0.16876
     0.30912
     0.36526
     0.39333
     0.42140
     0.70210
     0.87053
     0.47754
     0.22490
    -0.08387
    -0.58914
    -0.44879
    -0.67336
    -1.01020
    -1.51547
    -1.26284
    -0.98213
    -0.75757
    -0.98213
    -1.26284
    -1.48740
    -1.51547
    -0.95406
    -0.56107
    -0.08387
     0.05648
    -0.11194
     0.22490
     0.75825
     0.81439
     0.81439
     0.92667
     1.01088
     1.17931
     1.23545
     1.15123
     0.89860
     0.75825
     0.95474
     0.98281
     1.01088
     0.98281
     0.95474
     0.70210
     0.78632
     0.92667
     0.95474
     0.64596
     0.61789
     0.56175
     0.58982
     0.33719
     0.50561
     0.73018
     0.56175
     0.67403
     0.53368
     0.56175
     0.44947
     0.42140
     0.33719
     0.44947
     0.33719
     0.33719
     0.61789
     0.81439
     0.64596
     0.53368
     0.75825
     0.98281
     1.17931
     1.34773
     1.03895
     1.29159
     1.17931
     1.17931
     1.15123
     0.98281
     0.95474
     0.81439
     0.78632
     0.87053
     0.73018
     0.47754
     0.00034
    -0.02773
    -0.11194
     0.16876
     0.00034
    -0.11194
    -0.22423
    -0.25230
    -0.42072
    -0.36458
    -0.25230
    -0.44879
    -0.39265
    -0.58914
    -0.70143
    -0.67336
    -1.01020
    -1.37512
    -1.54354
    -1.57162
    -1.62776
    -1.65583
    -1.76811
    -1.48740
    -1.62776
    -1.43126
    -1.09441
    -0.92599
    -1.06634
    -0.72950
    -0.70143
    -0.42072
    -0.16808
    -0.05580
    -0.11194
     0.00034
    -0.16808
    -0.22423
    -0.11194
    -0.19616
    -0.36458
    -0.70143
    -0.67336
    -0.50493
    -0.67336
    -0.95406
    -0.70143
    -0.53300
    -0.28037
    -0.42072
    -0.11194
     0.25297
     0.19683
     0.33719
     0.44947
     0.64596
     0.75825
     0.53368
     0.67403
     0.87053
     0.73018
     0.53368
     0.42140
     0.47754
     0.28105
    -0.05580
    -0.61721
    -0.67336
    -0.72950
    -0.72950
    -0.89792
    -0.72950
    -0.39265
    -0.30844
    -0.19616
     0.00034
    -0.11194
    -0.22423
    -0.22423
     0.05648
     0.44947
     0.61789
     0.70210
     0.78632
     0.89860
     0.98281
     0.95474
     0.87053
     0.61789
     0.47754
     0.36526
     0.67403
     0.70210
     0.42140
     0.36526
     0.16876
     0.36526
     0.33719
     0.00034
    -0.36458
    -0.53300
    -0.30844
    -0.42072
    -0.39265
    -0.47686
    -1.12249
    -1.45933
    -1.65583
    -1.20670
    -1.09441
    -1.65583
    -2.32952
    -2.44180
    -3.03129
    -3.25585
    -3.08743
    -2.41373
    -2.24531
    -1.51547
    -1.29091
    -1.20670
    -0.98213
    -0.30844
     0.08455
     0.22490
     0.64596
     0.73018
     1.43194
     2.10564
     2.38634
     2.63898
     2.63898
     2.44248
     2.21792
     2.04949
     1.82493
     1.60036
     1.03895
     0.75825
     0.36526
     0.36526
     0.30912
     0.05648
    -0.14001
    -0.30844
    -0.11194
    -0.05580
    -0.25230
    -0.28037
    -0.22423
    -0.22423
    -0.14001
    -0.16808
    -0.11194
    -0.19616
    -0.25230
     0.08455
     0.16876
     0.08455
     0.08455
     0.08455
    -0.05580
     0.00034
     0.02841
    -0.11194
     0.00034
     0.16876
     0.22490
     0.22490
     0.25297
     0.36526
     0.25297
     0.28105
     0.56175
     0.64596
     0.19683
     0.11262
     0.14069
     0.19683
     0.39333
     0.42140
     0.11262
     0.11262
    -0.02773
     0.05648
    -0.02773
    -0.02773
    -0.19616
    -0.16808
     0.42140
     0.64596
     0.44947
     0.25297
     0.28105
     0.25297
     0.22490
     0.33719
     0.36526
     0.53368
     0.58982
     0.42140
     0.39333
     0.47754
     0.05648
    -0.33651
    -0.22423
    -0.19616
    -0.05580
     0.11262
     0.11262
    -0.14001
    -0.25230
    -0.11194
     0.16876
     0.08455
     0.25297
    -0.05580
     0.00034
     0.05648
    -0.08387
    -0.33651
    -0.42072
    -0.36458
    -0.64528
    -0.70143
    -0.92599
    -1.15056
    -1.43126
    -1.43126
    -1.40319
    -1.03827
    -0.95406
    -0.42072
    -0.44879
    -0.22423
    -0.11194
    -0.19616
     0.19683
     0.92667
     1.17931
     1.62843
     1.74072
     2.16178
     2.77933
     2.35827
     1.85300
     1.76879
     1.71265
     2.55477
     1.88107
     0.56175
    -0.02773
     0.00034
    -0.19616
     0.22490
    -0.28037
    -0.58914
    -0.58914
    -1.03827
    -1.37512
    -1.59969
    -1.96460
    -2.24531
    -2.18917
    -2.13303
    -1.74004
    -1.26284
    -0.86985
    -0.78564
    -1.03827
    -0.89792
    -0.78564
    -0.70143
    -0.67336
    -0.58914
    -0.56107
    -0.44879
    -0.47686
    -0.33651
    -0.16808
    -0.08387
     0.08455
     0.08455
     0.02841
     0.05648
    -0.11194
    -0.16808
     0.05648
    -0.05580
    -0.16808
    -0.02773
     0.14069
     0.22490
     0.22490
     0.22490
     0.42140
     0.11262
    -0.36458
    -0.33651
    -0.28037
    -0.47686
    -1.20670
    -1.20670
    -1.20670
    -1.31898
    -1.01020
    -0.92599
    -1.01020
    -0.98213
    -1.20670
    -1.20670
    -0.98213
    -0.81371
    -0.47686
    -0.25230
    -0.11194
     0.00034
     0.25297
     0.33719
     0.61789
     0.39333
     0.08455
     0.33719
     0.39333
     0.33719
     0.08455
     0.14069
     0.02841
     0.05648
    -0.22423
    -0.16808
    -0.42072
    -0.42072
    -0.53300
    -0.67336
    -0.56107
    -0.47686
    -0.75757
    -0.75757
    -0.81371
    -0.75757
    -0.75757
    -0.70143
    -0.47686
    -0.08387
     0.16876
     0.36526
     0.39333
     0.73018
     1.51615
     1.82493
     1.74072
     1.88107
     1.71265
     2.07756
     2.02142
     2.07756
     2.33020
     2.35827
     2.41441
     2.27406
     1.60036
     0.75825
     0.00034
    -0.30844
     0.11262
     0.16876
    -0.11194
    -0.33651
    -0.98213
    -1.26284
    -0.70143
    -0.42072
     0.11262
     0.00034
    -0.70143
    -0.81371
    -0.36458
     0.02841
     0.14069
     0.36526
     0.39333
     0.42140
     0.16876
     0.28105
     0.11262
    -0.16808
    -0.19616
    -0.19616
    -0.19616
    -0.42072
    -0.61721
    -0.64528
    -0.70143
    -0.61721
    -0.61721
    -0.75757
    -0.78564
    -0.56107
    -0.47686
    -0.30844
     0.02841
     0.00034
    -0.08387
     0.08455
     0.36526
     0.28105
     0.53368
     0.28105
     0.47754
     0.39333
     0.64596
     0.73018
     0.75825
     0.64596
     0.39333
     0.25297
     0.53368
     0.39333
     0.33719
     0.30912
     0.30912
     0.36526
     0.36526
     0.28105
     0.30912
     0.39333
     0.25297
     0.25297
     0.16876
     0.33719
     0.16876
     0.08455
     0.22490
     0.00034
    -0.11194
    -0.05580
     0.08455
     0.02841
    -0.22423
    -0.47686
    -0.39265
    -0.11194
     0.11262
    -0.30844
    -0.70143
    -0.58914
    -0.58914
    -0.42072
     0.02841
    -0.50493
    -1.23477
    -1.20670
    -1.20670
    -1.23477
    -1.20670
    -0.70143
    -0.89792
    -0.89792
    -0.67336
    -0.67336
    -0.98213
    -0.89792
    -0.75757
    -0.58914
    -0.14001
     0.11262
    -0.44879
    -0.56107
     0.00034
     0.78632
     1.15123
     0.64596
     0.14069
     0.42140
     1.06702
     1.48808
     1.15123
     0.92667
     0.64596
     0.39333
     0.16876
     0.22490
     0.08455
    -0.39265
    -0.64528
    -0.98213
    -0.67336
    -0.89792
    -1.26284
    -1.31898
    -1.54354
    -1.37512
    -1.37512
    -0.98213
    -0.81371
    -0.58914
    -0.11194
     0.50561
     0.81439
     0.84246
     1.01088
     1.23545
     1.34773
     1.34773
     1.46001
     1.51615
     1.43194
     1.06702
     0.95474
     0.75825
     0.70210
     0.61789
     0.42140
     0.28105
     0.53368
     0.53368
     0.22490
     0.25297
     0.28105
     0.44947
     0.53368
     0.75825
     0.73018
     0.73018
     0.92667
     0.81439
     0.81439
     0.73018
     0.58982
     0.70210
     0.70210
     0.56175
     0.25297
    -0.11194
     0.00034
    -0.14001
    -0.33651
    -0.36458
    -0.53300
    -0.44879
    -0.42072
    -0.36458
    -0.44879
    -0.64528
    -0.75757
    -0.67336
    -0.33651
    -0.19616
    -0.39265
    -0.36458
    -0.33651
    -0.16808
    -0.02773
    -0.28037
    -0.33651
    -0.28037
     0.00034
     0.00034
     0.05648
    -0.08387
    -0.16808
    -0.28037
    -0.02773
    -0.05580
    -0.14001
    -0.19616
    -0.19616
    -0.16808
    -0.14001
    -0.22423
    -0.22423
    -0.28037
    -0.08387
    -0.22423
    -0.08387
    -0.02773
    -0.11194
    -0.28037
     0.16876
     0.56175
     0.33719
     0.11262
     0.14069
     0.25297
     0.39333
     0.28105
     0.47754
     0.42140
     0.64596
     0.47754
     0.47754
     0.42140
     0.30912
     0.14069
     0.05648
     0.14069
    -0.39265
    -0.64528
    -0.42072
    -0.36458
    -0.33651
    -0.70143
    -0.92599
    -1.57162
    -1.76811
    -1.79618
    -1.76811
    -1.65583
    -1.43126
    -1.76811
    -1.79618
    -1.45933
    -1.57162
    -1.65583
    -1.68390
    -1.34705
    -1.29091
    -1.20670
    -0.84178
    -0.56107
    -0.53300
    -0.44879
    -0.28037
    -0.08387
    -0.30844
    -0.16808
    -0.08387
     0.33719
     0.64596
     0.56175
     0.53368
     0.50561
     0.53368
     0.81439
     0.75825
     0.95474
     1.01088
     0.81439
     0.84246
     0.75825
     0.61789
     0.50561
     0.42140
     0.73018
     0.78632
     0.67403
     0.28105
     0.14069
     0.16876
     0.28105
     0.28105
     0.30912
     0.25297
     0.16876
     0.30912
     0.33719
     0.30912
     0.44947
     0.11262
     0.16876
     0.33719
     0.30912
     0.36526
     0.28105
     0.36526
     0.36526
     0.44947
     0.47754
     0.47754
     0.58982
     0.58982
     0.70210
     0.78632
     1.01088
     0.95474
     1.17931
     1.40387
     1.20738
     1.12316
     1.26352
     1.57229
     1.40387
     1.85300
     1.96528
     2.38634
     2.47055
     2.72319
     2.55477
     2.49862
     2.13371
     2.07756
     1.60036
     0.87053
     0.87053
     1.43194
     0.81439
     0.11262
    -1.20670
    -2.94708
    -2.94708
    -2.72251
    -2.18917
    -2.46987
    -3.08743
    -3.53656
    -3.64884
    -3.78919
    -3.67691
    -3.11550
    -2.63830
    -2.13303
    -1.93653
    -1.45933
    -0.81371
    -0.61721
    -0.22423
    -0.05580
     0.08455
     0.08455
     0.28105
     0.50561
     0.50561
     0.70210
     0.67403
     0.50561
     0.67403
     0.61789
     0.53368
     0.53368
     0.42140
     0.25297
     0.16876
     0.22490
     0.19683
     0.11262
    -0.05580
    -0.11194
     0.05648
    -0.05580
    -0.05580
    -0.33651
    -0.16808
    -0.11194
    -0.05580
    -0.05580
    -0.08387
    -0.08387
    -0.08387
     0.02841
     0.22490
     0.25297
     0.28105
     0.19683
     0.16876
     0.39333
     0.50561
     0.42140
     0.47754
     0.64596
     0.58982
     0.64596
     0.73018
     0.75825
     0.78632
     0.87053
     0.75825
     1.01088
     0.98281
     0.98281
     0.81439
     0.87053
     0.78632
     0.73018
     0.58982
     0.81439
     0.75825
     0.64596
     0.58982
     0.39333
     0.33719
     0.19683
     0.16876
     0.33719
     0.16876
     0.11262
    -0.08387
    -0.05580
     0.05648
    -0.11194
    -0.22423
    -0.14001
    -0.16808
    -0.14001
    -0.02773
    -0.05580
    -0.22423
     0.00034
     0.11262
     0.00034
     0.14069
     0.25297
     0.11262
     0.22490
     0.22490
     0.19683
     0.11262
     0.19683
     0.36526
     0.28105
     0.50561
     0.44947
     0.53368
     0.36526
     0.39333
     0.39333
     0.28105
     0.25297
     0.11262
     0.19683
     0.44947
     0.39333
     0.36526
     0.58982
     0.53368
     0.30912
     0.19683
     0.36526
     0.33719
     0.33719
     0.16876
    -0.11194
    -0.11194
     0.14069
     0.25297
     0.33719
     0.30912
     0.42140
     0.19683
     0.19683
    -0.05580
    -0.56107
    -0.78564
    -0.42072
    -0.14001
    -0.30844
    -0.36458
    -0.56107
    -0.58914
    -0.86985
    -0.86985
    -0.92599
    -0.78564
    -0.72950
    -0.11194
    -0.11194
     0.08455
     0.53368
     0.84246
     1.23545
     1.99335
     2.38634
     2.58284
     2.55477
     2.24599
     2.04949
     1.68458
     1.31966
     0.47754
    -0.16808
    -0.16808
    -0.05580
     0.16876
    -0.39265
    -1.76811
    -3.00322
    -4.01376
    -4.63131
    -3.87341
    -3.28392
    -3.28392
    -3.36813
    -3.03129
    -2.80672
    -2.46987
    -2.32952
    -1.68390
    -1.34705
    -0.86985
    -0.30844
     0.00034
     0.25297
     0.92667
     1.46001
     1.74072
     1.82493
     2.10564
     2.21792
     2.61091
     2.52669
     2.47055
     2.47055
     2.49862
     2.38634
     2.13371
     2.33020
     2.02142
     1.65651
     1.46001
     1.43194
     1.20738
     0.81439
     0.58982
     0.53368
     0.53368
     0.50561
     0.42140
     0.22490
     0.22490
     0.11262
     0.14069
     0.22490
     0.16876
    -0.11194
    -0.08387
    -0.33651
    -0.25230
    -0.53300
    -0.50493
    -0.44879
    -0.42072
    -0.25230
    -0.47686
    -0.58914
    -0.56107
    -0.75757
    -0.61721
    -0.42072
    -0.30844
    -0.36458
    -0.47686
    -0.30844
     0.08455
     0.14069
     0.08455
     0.05648
     0.36526
     0.67403
     0.73018
     0.87053
     1.12316
     1.01088
     0.61789
     0.00034
     0.30912
     0.30912
     0.22490
     0.14069
    -0.16808
    -0.64528
    -1.12249
    -1.29091
    -1.20670
    -1.01020
    -0.98213
    -1.23477
    -1.93653
    -2.46987
    -2.63830
    -2.27338
    -1.90846
    -1.62776
    -1.31898
    -1.17863
    -0.95406
    -0.92599
    -0.92599
    -0.92599
    -1.15056
    -0.89792
    -0.89792
    -0.75757
    -0.70143
    -0.64528
    -0.58914
    -0.50493
    -0.11194
    -0.05580
    -0.14001
    -0.11194
    -0.05580
     0.16876
     0.25297
     0.30912
     0.44947
     0.61789
     0.70210
     0.95474
     1.03895
     1.06702
     1.12316
     1.01088
     1.40387
     1.54422
     1.46001
     1.26352
     1.40387
     1.40387
     1.62843
     1.43194
     1.29159
     1.09509
     1.15123
     1.20738
     1.20738
     1.12316
     0.84246
     0.44947
     0.47754
     0.70210
     0.47754
     0.28105
     0.00034
    -0.05580
    -0.05580
    -0.14001
    -0.16808
    -0.36458
    -0.16808
    -0.14001
    -0.11194
    -0.11194
     0.00034
    -0.19616
    -0.28037
     0.28105
     0.36526
     0.22490
     0.08455
    -0.02773
    -0.05580
    -0.22423
    -0.14001
    -0.11194
    -0.22423
     0.11262
     0.25297
     0.22490
     0.19683
     0.02841
    -0.16808
     0.08455
     0.11262
     0.08455
     0.02841
     0.02841
     0.50561
     0.75825
     1.12316
     1.03895
     1.17931
     1.17931
     1.26352
     1.46001
     1.82493
     2.07756
     2.21792
     2.72319
     2.58284
     2.27406
     1.85300
     1.76879
     1.76879
     2.10564
     2.24599
     2.21792
     1.93721
     1.54422
     1.01088
     0.36526
    -0.36458
    -0.75757
    -0.84178
    -0.86985
    -0.78564
    -1.12249
    -1.43126
    -1.82425
    -2.07689
    -2.07689
    -2.07689
    -2.07689
    -2.10496
    -2.02074
    -2.04882
    -1.79618
    -1.54354
    -1.29091
    -1.20670
    -1.15056
    -0.92599
    -0.47686
    -0.44879
    -0.42072
    -0.22423
    -0.30844
    -0.14001
    -0.02773
    -0.14001
     0.02841
    -0.05580
     0.11262
     0.22490
    -0.05580
     0.05648
    -0.11194
    -0.22423
     0.11262
     0.16876
     0.30912
     0.22490
     0.39333
     0.39333
     0.42140
     0.42140
     0.67403
     1.01088
     1.17931
     1.06702
     1.12316
     0.87053
     0.98281
     1.01088
     1.34773
     1.20738
     1.06702
     0.92667
     0.95474
     0.81439
     0.58982
     0.53368
     0.42140
     0.28105
     0.22490
     0.22490
     0.14069
     0.02841
    -0.16808
    -0.33651
    -0.08387
     0.02841
    -0.25230
    -0.22423
    -0.39265
    -0.30844
    -0.30844
    -0.28037
    -0.42072
    -0.58914
    -0.78564
    -0.70143
    -0.70143
    -0.98213
    -1.54354
    -1.40319
    -1.48740
    -2.04882
    -2.07689
    -2.18917
    -1.59969
    -1.51547
    -2.32952
    -2.35759
    -2.61023
    -2.83479
    -2.63830
    -1.71197
    -0.98213
    -0.89792
    -1.26284
    -1.62776
    -1.59969
    -0.95406
    -0.89792
    -0.78564
    -0.72950
    -0.70143
    -0.36458
    -0.19616
    -0.08387
    -0.08387
    -0.14001
     0.28105
     0.28105
     0.47754
     0.56175
     0.58982
     0.53368
     0.92667
     1.03895
     1.15123
     1.17931
     0.98281
     0.87053
     0.84246
     0.73018
     0.70210
     0.64596
     0.39333
     0.22490
     0.08455
    -0.05580
     0.00034
    -0.08387
    -0.36458
    -0.19616
    -0.22423
    -0.39265
    -0.16808
    -0.33651
    -0.28037
    -0.28037
    -0.22423
    -0.22423
    -0.25230
    -0.30844
    -0.11194
    -0.11194
    -0.11194
    -0.39265
    -0.02773
     0.00034
    -0.05580
     0.00034
    -0.02773
    -0.16808
    -0.16808
    -0.16808
    -0.11194
     0.00034
    -0.02773
     0.05648
     0.53368
     0.19683
    -0.02773
    -0.08387
    -0.14001
     0.33719
     0.33719
     0.28105
     0.22490
     0.47754
     0.30912
     0.50561
     0.42140
     0.61789
     0.67403
     0.75825
     0.61789
     0.84246
     0.64596
     0.75825
     0.61789
     0.84246
     0.84246
     0.64596
     1.01088
     1.03895
     0.87053
     0.56175
     0.39333
     0.28105
     0.39333
     0.33719
     0.22490
     0.00034
     0.05648
    -0.11194
    -0.11194
    -0.22423
    -0.05580
    -0.11194
    -0.25230
    -0.28037
    -0.22423
     0.00034
     0.14069
     0.16876
     0.47754
     0.33719
     0.25297
     0.30912
     0.25297
     0.33719
     0.33719
     0.28105
     0.16876
    -0.02773
    -0.16808
    -0.47686
    -0.78564
    -1.17863
    -1.20670
    -1.20670
    -1.06634
    -1.40319
    -1.51547
    -1.34705
    -1.54354
    -1.15056
    -1.20670
    -1.20670
    -0.78564
    -0.58914
    -0.36458
    -0.14001
     0.25297
     0.28105
     0.50561
     0.61789
     0.87053
     0.95474
     0.87053
     0.75825
     0.92667
     1.03895
     1.01088
     0.84246
     0.92667
     0.98281
     0.98281
     0.84246
     0.89860
     0.95474
     0.70210
     0.67403
     0.84246
     0.95474
     0.75825
     0.67403
     0.47754
     0.56175
     0.44947
     0.08455
     0.05648
     0.11262
    -0.14001
    -0.11194
    -0.28037
    -0.56107
    -0.50493
    -0.81371
    -0.70143
    -0.50493
    -0.47686
    -0.47686
    -0.64528
    -0.58914
    -0.28037
    -0.42072
    -0.56107
    -0.30844
    -0.44879
    -0.53300
    -0.58914
    -0.64528
    -0.30844
     0.11262
    -0.16808
    -0.11194
    -0.05580
     0.33719
    -0.22423
    -0.81371
    -0.25230
     0.14069
     0.19683
     0.44947
     0.50561
     0.47754
     0.64596
     0.67403
     0.56175
    -0.28037
    -0.22423
     0.00034
     0.33719
     0.61789
     0.53368
     0.36526
     0.14069
     0.16876
     0.05648
     0.47754
     0.56175
     0.33719
     0.44947
     0.47754
     0.36526
     0.39333
     0.30912
     0.16876
    -0.02773
     0.00034
     0.11262
     0.08455
    -0.11194
    -0.25230
    -0.50493
    -0.44879
    -0.56107
    -0.36458
    -0.75757
    -0.64528
    -0.56107
    -0.81371
    -0.84178
    -0.58914
    -0.47686
    -0.58914
    -0.58914
    -0.39265
    -0.22423
    -0.14001
    -0.11194
     0.08455
     0.44947
     0.33719
     0.42140
     0.75825
     1.15123
     0.78632
     0.44947
    -0.11194
     0.64596
     1.20738
     1.31966
     1.17931
     0.61789
     0.47754
     0.56175
     0.19683
     0.33719
     0.61789
     0.47754
     0.56175
     0.61789
     0.87053
     0.81439
     0.87053
     0.92667
     1.26352
     1.60036
     1.40387
     1.23545
     1.23545
     1.23545
     1.15123
     1.20738
     1.26352
     0.98281
     0.58982
     0.42140
     0.67403
     0.58982
     0.25297
     0.08455
    -0.22423
    -0.22423
    -0.42072
    -0.56107
    -0.72950
    -0.70143
    -0.81371
    -0.50493
    -0.39265
    -0.39265
    -0.64528
    -0.56107
    -0.61721
    -0.53300
    -0.30844
    -0.28037
    -0.44879
    -0.53300
    -0.44879
    -0.30844
    -0.28037
    -0.47686
    -0.47686
    -0.36458
    -0.22423
    -0.33651
    -0.25230
    -0.28037
    -0.11194
    -0.16808
    -0.36458
    -0.53300
    -0.33651
    -0.16808
     0.05648
     0.14069
     0.05648
    -0.11194
     0.16876
     0.00034
     0.25297
     0.33719
     0.42140
     0.50561
     0.61789
     0.75825
     0.75825
     0.81439
     0.84246
     0.92667
     0.98281
     0.98281
     1.01088
     1.12316
     0.98281
     0.78632
     0.87053
     1.17931
     0.75825
     0.30912
     0.22490
     0.22490
     0.16876
    -0.05580
    -0.64528
    -0.98213
    -1.12249
    -0.92599
    -0.95406
    -1.03827
    -1.23477
    -1.31898
    -1.15056
    -1.23477
    -1.48740
    -1.45933
    -1.26284
    -0.92599
    -0.75757
    -0.53300
    -0.25230
    -0.08387
    -0.08387
     0.00034
     0.02841
     0.11262
     0.42140
     0.16876
    -0.02773
     0.47754
     0.53368
     0.16876
    -0.33651
    -0.89792
    -1.03827
    -1.06634
    -0.95406
    -0.95406
    -0.78564
    -0.86985
    -1.03827
    -1.06634
    -1.34705
    -1.54354
    -1.37512
    -0.72950
    -0.28037
    -0.05580
     0.11262
     0.39333
     0.61789
     0.75825
     0.98281
     1.09509
     1.31966
     1.48808
     1.71265
     1.68458
     1.62843
     1.46001
     1.29159
     1.29159
     1.34773
     1.20738
     0.98281
     0.81439
     0.84246
     0.78632
     0.92667
     0.70210
     0.44947
     0.19683
     0.28105
     0.28105
     0.16876
     0.11262
    -0.14001
    -0.28037
    -0.08387
    -0.42072
    -0.22423
    -0.14001
    -0.14001
    -0.19616
    -0.36458
    -0.67336
    -0.50493
    -0.44879
    -0.19616
    -0.11194
    -0.19616
    -0.02773
    -0.14001
    -0.36458
     0.42140
     1.26352
     1.93721
     2.52669
     2.33020
     2.30213
     1.71265
     1.34773
     1.40387
     1.90914
     2.16178
     1.79686
     1.17931
     1.51615
     1.23545
     0.58982
    -0.05580
    -0.39265
    -0.86985
    -1.40319
    -1.88039
    -1.85232
    -2.04882
    -2.04882
    -1.93653
    -1.65583
    -1.62776
    -1.20670
    -0.92599
    -0.61721
    -0.58914
    -0.33651
    -0.02773
     0.22490
     0.22490
     0.25297
     0.36526
     0.50561
     0.42140
     0.73018
     0.67403
     0.47754
     0.44947
     0.39333
     0.02841
     0.08455
    -0.08387
    -0.39265
    -0.64528
    -0.42072
    -0.53300
    -0.67336
    -0.56107
    -0.58914
    -0.67336
    -0.78564
    -0.89792
    -0.72950
    -0.56107
    -0.61721
    -0.53300
    -0.25230
    -0.16808
    -0.22423
    -0.39265
    -0.08387
    -0.11194
    -0.02773
     0.16876
     0.08455
     0.11262
     0.16876
     0.00034
    -0.16808
    -0.14001
    -0.08387
    -0.25230
    -0.39265
    -0.58914
    -0.70143
    -1.01020
    -0.98213
    -1.09441
    -1.26284
    -1.17863
    -1.17863
    -1.23477
    -0.89792
    -0.58914
    -0.56107
    -0.47686
    -0.50493
    -0.58914
    -0.50493
    -0.02773
     0.08455
    -0.02773
     0.36526
     0.70210
     0.64596
     0.19683
     0.33719
     0.64596
     0.98281
     1.26352
     1.03895
     0.98281
     0.95474
     0.98281
     1.37580
     1.60036
     1.51615
     1.15123
     0.47754
    -1.34705
    -2.38566
    -2.30145
    -1.82425
    -0.47686
     0.14069
    -0.28037
    -2.04882
    -3.19971
    -3.00322
    -2.44180
    -1.71197
    -1.31898
    -1.12249
    -0.70143
    -0.81371
    -0.22423
     0.22490
     0.14069
     0.47754
     0.50561
     0.67403
     0.58982
     0.58982
     0.36526
     0.28105
     0.28105
     0.08455
     0.11262
     0.16876
     0.53368
     0.39333
     0.42140
     0.50561
     0.70210
     0.64596
     0.87053
     0.92667
     0.98281
     1.01088
     1.12316
     1.29159
     1.31966
     1.43194
     1.26352
     1.26352
     1.40387
     1.34773
     1.06702
     1.34773
     1.20738
     1.06702
     1.20738
     1.06702
     1.01088
     0.89860
     0.78632
     0.81439
     0.61789
     0.53368
     0.39333
     0.39333
     0.33719
     0.19683
     0.11262
     0.08455
     0.02841
    -0.28037
    -0.19616
    -0.36458
    -0.42072
    -0.70143
    -0.86985
    -0.89792
    -0.72950
    -0.67336
    -0.75757
    -1.15056
    -0.92599
    -0.67336
    -1.15056
    -1.23477
    -1.31898
    -1.23477
    -1.17863
    -0.92599
    -0.92599
    -0.98213
    -0.98213
    -1.06634
    -0.86985
    -0.95406
    -0.95406
    -0.81371
    -0.86985
    -0.64528
    -0.64528
    -0.58914
    -0.50493
    -0.53300
    -0.44879
    -0.50493
    -0.39265
    -0.22423
    -0.36458
    -0.42072
    -0.30844
    -0.08387
    -0.02773
     0.16876
     0.16876
     0.00034
     0.08455
    -0.02773
     0.44947
     0.56175
     0.44947
     0.42140
     0.67403
     0.58982
     0.44947
     0.39333
     0.53368
     0.53368
     0.47754
     0.47754
     0.39333
     0.50561
     0.44947
     0.44947
     0.39333
     0.47754
     0.16876
     0.19683
     0.39333
     0.22490
     0.19683
     0.28105
     0.36526
     0.36526
     0.16876
     0.22490
    -0.08387
     0.11262
     0.16876
     0.22490
     0.56175
     0.95474
     0.50561
    -0.11194
    -0.92599
    -0.84178
    -1.29091
    -1.37512
    -1.74004
    -1.43126
    -1.26284
    -1.57162
    -2.07689
    -2.35759
    -2.04882
    -1.79618
    -1.68390
    -1.37512
    -1.34705
    -0.84178
    -0.36458
     0.33719
     0.73018
     0.92667
     1.20738
     1.34773
     1.60036
     1.68458
     1.79686
     1.62843
     1.57229
     1.20738
     0.89860
     0.81439
     0.64596
     0.30912
     0.14069
     0.05648
     0.14069
    -0.05580
    -0.22423
    -0.42072
    -0.16808
    -0.16808
    -0.11194
    -0.22423
    -0.25230
    -0.16808
    -0.22423
    -0.19616
    -0.05580
    -0.19616
    -0.16808
    -0.14001
    -0.11194
    -0.16808
    -0.33651
    -0.75757
    -0.78564
    -0.86985
    -0.64528
    -0.56107
    -0.67336
    -0.78564
    -0.81371
    -0.75757
    -0.58914
    -0.70143
    -0.70143
    -0.50493
    -0.39265
    -0.33651
    -0.33651
    -0.30844
    -0.05580
     0.08455
     0.22490
     0.28105
     0.25297
     0.14069
     0.33719
     0.42140
     0.64596
     0.64596
     0.30912
     0.42140
     0.50561
     0.56175
     0.44947
     0.28105
     0.28105
     0.22490
     0.28105
    -0.08387
    -0.16808
    -0.28037
    -0.16808
    -0.05580
     0.30912
     0.14069
    -0.14001
    -0.16808
     0.05648
     0.08455
     0.19683
     0.02841
     0.05648
     0.33719
     0.58982
     0.44947
     0.28105
     0.42140
     0.47754
     0.25297
     0.19683
     0.39333
     0.28105
     0.19683
     0.14069
     0.44947
     0.22490
     0.16876
     0.02841
     0.22490
     0.28105
     0.47754
     0.44947
     0.42140
     0.75825
     1.15123
     1.26352
     1.54422
     1.68458
     1.76879
     2.24599
     2.27406
     2.24599
     1.96528
     1.85300
     1.65651
     1.96528
     2.58284
     2.69512
     2.72319
     1.85300
     0.98281
     0.08455
    -0.39265
    -1.15056
    -2.07689
    -1.54354
    -1.06634
    -1.17863
    -1.65583
    -2.18917
    -2.61023
    -2.77865
    -2.72251
    -2.69444
    -2.44180
    -2.27338
    -1.79618
    -1.71197
    -1.20670
    -0.84178
    -0.67336
    -0.39265
     0.08455
     0.16876
     0.42140
     0.30912
     0.28105
     0.44947
     0.50561
     0.75825
     0.73018
     0.81439
     0.64596
     0.53368
     0.58982
     0.84246
     0.70210
     0.56175
     0.39333
     0.47754
     0.53368
     0.39333
     0.36526
     0.36526
     0.25297
     0.16876
     0.28105
     0.16876
     0.14069
    -0.16808
    -0.33651
     0.08455
    -0.11194
    -0.16808
    -0.50493
    -0.50493
    -0.53300
    -0.53300
    -0.70143
    -0.70143
    -0.95406
    -0.84178
    -0.75757
    -0.70143
    -0.70143
    -1.03827
    -1.03827
    -0.64528
    -0.33651
    -0.50493
    -0.70143
    -0.56107
    -0.39265
    -0.28037
    -0.16808
    -0.19616
    -0.02773
     0.05648
    -0.08387
     0.14069
     0.16876
    -0.02773
    -0.16808
    -0.02773
     0.05648
     0.11262
     0.11262
    -0.22423
    -0.02773
     0.00034
    -0.05580
    -0.02773
     0.02841
     0.14069
     0.05648
     0.16876
     0.28105
     0.19683
    -0.02773
    -0.11194
     0.14069
    -0.25230
    -0.44879
    -0.47686
    -0.61721
    -0.70143
    -0.78564
    -0.75757
    -0.84178
    -0.92599
    -1.26284
    -1.34705
    -1.23477
    -1.20670
    -1.15056
    -1.17863
    -0.75757
    -0.58914
    -0.36458
    -0.30844
    -0.28037
    -0.25230
     0.05648
     0.28105
     0.44947
     0.39333
     0.53368
     0.61789
     0.61789
     0.70210
     0.56175
     0.33719
     0.22490
     0.44947
     0.44947
     0.25297
     0.42140
     0.56175
     0.64596
     0.61789
     0.39333
     0.75825
     0.92667
     1.03895
     1.31966
     1.06702
     0.67403
     0.36526
     0.44947
     0.44947
     0.05648
     0.00034
     0.42140
     0.64596
     0.87053
     0.87053
     0.87053
     1.34773
     1.68458
     1.68458
     1.54422
     2.16178
     2.41441
     2.52669
     2.86354
     3.48110
     3.34074
     3.14425
     2.86354
     2.44248
     2.33020
     1.96528
     1.85300
     1.51615
     0.95474
     0.75825
     0.39333
     0.39333
     0.11262
    -0.05580
    -0.16808
     0.00034
     0.08455
     0.05648
    -0.22423
    -0.22423
    -0.11194
     0.25297
     0.25297
     0.44947
     0.28105
     0.16876
     0.19683
     0.16876
     0.08455
     0.30912
     0.25297
     0.33719
     0.33719
     0.19683
     0.00034
    -0.22423
    -0.25230
    -0.47686
    -0.42072
    -0.56107
    -0.72950
    -0.72950
    -0.78564
    -0.72950
    -1.01020
    -1.06634
    -1.31898
    -1.26284
    -0.98213
    -0.78564
    -0.53300
    -0.44879
    -0.50493
    -0.58914
    -0.14001
     0.02841
     0.39333
     0.47754
     0.50561
     0.53368
     0.58982
     0.42140
     0.42140
     0.47754
     0.61789
     0.64596
     0.61789
     0.02841
    -0.11194
    -0.28037
    -0.36458
    -0.30844
    -0.47686
    -0.64528
    -0.95406
    -1.01020
    -1.15056
    -1.40319
    -1.37512
    -1.65583
    -1.62776
    -1.51547
    -1.54354
    -1.82425
    -1.76811
    -1.93653
    -1.90846
    -2.02074
    -1.93653
    -1.85232
    -1.88039
    -1.90846
    -2.04882
    -1.85232
    -1.68390
    -1.82425
    -1.62776
    -1.54354
    -1.45933
    -1.37512
    -1.17863
    -1.15056
    -1.06634
    -1.01020
    -0.81371
    -0.75757
    -0.70143
    -0.58914
    -0.64528
    -0.30844
    -0.16808
    -0.16808
    -0.11194
     0.00034
     0.02841
     0.08455
     0.33719
     0.14069
     0.08455
     0.00034
     0.14069
     0.19683
     0.28105
     0.53368
     0.58982
     0.33719
     0.28105
     0.36526
     0.22490
     0.47754
     0.56175
     0.47754
     0.42140
     0.33719
     0.33719
     0.00034
    -0.58914
    -0.42072
    -0.44879
    -0.42072
    -0.70143
    -0.84178
    -0.56107
    -0.42072
    -0.36458
    -0.64528
    -0.81371
    -0.95406
    -0.67336
    -0.50493
    -0.25230
    -0.39265
    -0.30844
    -0.36458
     0.25297
     0.75825
     1.03895
     0.81439
     0.64596
     0.67403
     0.81439
     0.87053
     1.51615
     1.88107
     2.04949
     2.49862
     2.04949
     2.02142
     3.31267
     4.07058
     3.36881
     2.47055
     1.88107
     1.23545
     1.48808
     5.02498
    -0.25230
    -1.93653
    -1.40319
    -1.45933
    -1.09441
    -1.29091
    -1.37512
    -1.88039
    -2.55409
    -3.19971
    -3.25585
    -3.03129
    -2.49795
    -2.16110
    -1.79618
    -1.31898
    -0.72950
    -0.53300
    -0.08387
     0.19683
     0.25297
     0.33719
     0.50561
     0.70210
     0.50561
     0.56175
     0.56175
     0.64596
     0.64596
     0.67403
     0.78632
     0.53368
     0.58982
     0.47754
     0.61789
     0.64596
     0.47754
     0.36526
     0.36526
     0.36526
     0.08455
    -0.28037
    -0.53300
    -0.39265
    -0.47686
    -0.70143
    -0.86985
    -1.20670
    -1.31898
    -1.57162
    -1.54354
    -1.43126
    -1.59969
    -1.62776
    -1.62776
    -1.40319
    -1.34705
    -1.20670
    -1.06634
    -0.95406
    -0.84178
    -0.58914
    -0.16808
    -0.22423
     0.22490
     0.42140
     0.16876
     0.70210
     0.87053
     0.73018
     0.95474
     1.03895
     1.06702
     0.95474
     0.70210
     0.64596
     0.81439
     0.67403
     0.47754
     0.28105
     0.22490
     0.02841
    -0.16808
    -0.28037
    -0.44879
    -0.70143
    -0.44879
    -0.72950
    -0.47686
    -0.47686
    -0.67336
    -0.81371
    -0.56107
    -0.36458
    -0.22423
    -0.16808
    -0.19616
    -0.08387
     0.05648
     0.19683
     0.61789
     0.44947
     0.42140
     0.36526
     0.58982
     0.75825
     0.95474
     0.61789
     0.84246
     0.73018
     0.75825
     0.56175
     0.53368
     0.36526
     0.22490
     0.16876
     0.28105
     0.28105
    -0.05580
    -0.08387
     0.02841
     0.00034
    -0.05580
    -0.16808
    -0.28037
    -0.22423
    -0.05580
     0.02841
     0.16876
     0.30912
     0.44947
     0.25297
     0.47754
    -0.08387
    -0.81371
    -1.31898
    -1.76811
    -1.26284
    -1.51547
    -2.24531
    -2.55409
    -1.96460
    -1.17863
    -1.99267
    -2.07689
    -2.18917
    -2.02074
    -1.54354
    -1.01020
    -0.22423
     0.08455
     0.67403
     0.75825
     1.06702
     1.37580
     1.20738
     1.06702
     1.57229
     1.40387
     1.20738
     0.75825
     0.47754
     0.08455
    -0.14001
    -0.11194
     0.02841
    -0.08387
    -0.42072
    -0.53300
    -0.22423
    -0.14001
    -0.28037
    -0.22423
     0.25297
     0.44947
     0.61789
     0.50561
     0.28105
    -0.36458
    -0.05580
     0.47754
     1.06702
     1.29159
     0.92667
     0.50561
     0.36526
     0.11262
     0.19683
     0.19683
     0.61789
     0.56175
     0.30912
     0.16876
     0.11262
    -0.56107
    -0.75757
    -1.01020
    -0.81371
    -0.92599
    -0.98213
    -1.34705
    -1.48740
    -1.48740
    -1.62776
    -1.51547
    -1.54354
    -1.40319
    -1.31898
    -0.98213
    -0.75757
    -0.56107
    -0.50493
    -0.56107
    -0.47686
    -0.02773
     0.14069
     0.22490
     0.19683
     0.36526
     0.39333
     0.53368
     0.44947
     0.36526
     0.28105
     0.30912
     0.53368
     0.53368
     0.58982
     0.30912
     0.28105
     0.64596
     0.61789
     0.36526
     0.28105
     0.22490
     0.53368
     0.44947
     0.56175
     0.58982
     0.70210
     0.73018
     0.67403
     0.70210
     0.53368
     0.78632
     0.58982
     1.03895
     1.15123
     0.89860
     0.58982
     0.33719
     0.11262
     0.05648
     0.05648
    -0.28037
    -0.19616
    -0.47686
    -0.44879
    -0.70143
    -0.92599
    -1.09441
    -1.43126
    -1.40319
    -1.45933
    -1.71197
    -1.90846
    -2.27338
    -2.07689
    -1.65583
    -1.62776
    -1.68390
    -1.54354
    -1.09441
    -0.47686
    -0.30844
    -0.30844
    -0.53300
    -0.53300
    -0.44879
    -0.22423
    -0.08387
     0.16876
     0.00034
     0.02841
    -0.11194
    -0.11194
    -0.19616
    -0.30844
    -0.53300
    -0.64528
    -0.81371
    -0.75757
    -0.78564
    -0.78564
    -0.89792
    -0.50493
    -0.30844
    -0.14001
    -0.19616
    -0.30844
    -0.39265
    -0.25230
    -0.02773
     0.02841
     0.28105
     0.53368
     0.61789
     0.42140
     0.44947
     0.56175
     0.75825
     0.89860
     0.89860
     0.78632
     0.75825
     0.70210
     0.36526
     0.16876
    -0.19616
    -0.28037
    -0.61721
    -0.30844
    -0.25230
    -0.28037
    -0.47686
    -1.06634
    -1.57162
    -1.17863
    -0.11194
     0.92667
     1.12316
     1.06702
     1.60036
     2.07756
     1.68458
     1.48808
     2.04949
     1.88107
     1.90914
     2.80740
     3.64952
     3.45302
     2.80740
     2.07756
     2.13371
     1.43194
     1.06702
     1.06702
     1.15123
     1.01088
     0.47754
    -0.11194
    -0.39265
    -0.70143
    -0.58914
    -0.28037
    -0.11194
    -0.16808
    -0.64528
    -1.06634
    -0.75757
    -0.95406
    -0.98213
    -0.95406
    -0.58914
    -0.36458
    -0.42072
    -0.14001
    -0.05580
     0.25297
    -0.22423
    -0.30844
    -0.50493
    -0.53300
    -0.39265
    -0.72950
    -0.61721
    -0.56107
    -0.44879
    -0.42072
    -0.19616
    -0.19616
    -0.16808
    -0.14001
    -0.02773
    -0.02773
     0.16876
     0.05648
     0.14069
     0.39333
     0.50561
     0.30912
     0.33719
     0.39333
     0.19683
     0.22490
     0.11262
     0.25297
     0.16876
    -0.02773
    -0.11194
    -0.11194
    -0.33651
    -0.42072
    -0.50493
    -0.70143
    -0.53300
    -0.75757
    -0.81371
    -0.64528
    -0.61721
    -0.70143
    -0.58914
    -0.58914
    -0.58914
    -0.61721
    -0.64528
    -0.56107
    -0.44879
    -0.11194
    -0.02773
     0.02841
     0.19683
     0.16876
    -0.11194
     0.16876
     0.22490
     0.25297
     0.33719
     0.42140
     0.44947
     0.33719
     0.33719
     0.47754
     0.53368
     0.53368
     0.36526
     0.36526
     0.44947
     0.33719
     0.19683
     0.22490
     0.11262
     0.19683
     0.25297
     0.30912
     0.16876
    -0.02773
    -0.28037
    -0.11194
    -0.14001
    -0.19616
    -0.53300
    -0.67336
    -0.70143
    -0.08387
    -0.33651
    -0.64528
    -0.50493
    -0.42072
    -0.47686
    -0.22423
    -0.53300
    -0.58914
    -0.50493
    -0.64528
    -0.36458
    -0.22423
    -0.33651
    -0.47686
    -0.53300
    -0.53300
    -0.58914
    -0.53300
    -0.44879
    -0.89792
    -1.43126
    -1.23477
    -1.09441
    -0.95406
    -0.78564
    -0.61721
    -0.64528
    -0.25230
     0.02841
     0.16876
     0.36526
     0.78632
     1.37580
     1.23545
     0.78632
     1.29159
     1.60036
     1.68458
     1.34773
     0.78632
     0.05648
    -0.64528
    -1.26284
    -1.68390
    -2.24531
    -2.18917
    -2.13303
    -2.10496
    -1.59969
    -1.57162
    -1.57162
    -1.93653
    -2.18917
    -2.21724
    -1.65583
    -1.01020
    -0.22423
     0.47754
     1.17931
     1.46001
     1.82493
     2.21792
     1.79686
     1.71265
     1.79686
     1.76879
     1.88107
     1.96528
     2.13371
     2.41441
     2.49862
     2.24599
     1.88107
     1.65651
     1.46001
     1.51615
     1.37580
     1.29159
     0.98281
     0.53368
     0.33719
     0.02841
    -0.02773
     0.14069
    -0.19616
    -0.25230
    -0.44879
    -0.22423
    -0.05580
    -0.25230
    -0.47686
    -0.42072
    -0.22423
    -0.02773
     0.02841
    -0.14001
    -0.11194
    -0.22423
    -0.47686
    -0.47686
    -0.64528
    -1.03827
    -1.09441
    -1.17863
    -0.98213
    -1.06634
    -1.26284
    -1.45933
    -1.43126
    -1.37512
    -1.43126
    -1.65583
    -1.68390
    -1.65583
    -1.68390
    -1.40319
    -1.23477
    -1.37512
    -1.65583
    -1.48740
    -1.34705
    -1.43126
    -1.57162
    -1.74004
    -1.65583
    -1.62776
    -1.51547
    -1.59969
    -1.45933
    -1.15056
    -1.01020
    -0.98213
    -0.78564
    -0.81371
    -0.78564
    -0.67336
    -0.47686
    -0.11194
    -0.11194
    -0.19616
    -0.05580
     0.02841
    -0.08387
     0.05648
     0.02841
    -0.36458
    -0.33651
    -0.28037
    -0.19616
    -0.28037
    -0.11194
    -0.16808
     0.42140
     0.67403
     0.58982
     0.50561
     0.36526
     0.53368
     0.87053
     1.26352
     1.26352
     1.40387
     1.03895
     0.87053
     0.33719
     0.08455
    -0.25230
    -0.39265
    -0.44879
    -0.75757
    -0.84178
    -1.29091
    -1.88039
    -2.18917
    -2.10496
    -2.27338
    -2.49795
    -2.58216
    -2.44180
    -2.63830
    -2.35759
    -1.85232
    -1.82425
    -1.99267
    -1.82425
    -1.43126
    -1.34705
    -1.09441
    -0.98213
    -0.92599
    -0.58914
    -0.36458
    -0.22423
    -0.05580
    -0.08387
    -0.08387
     0.02841
     0.30912
     0.47754
     0.28105
     0.08455
     0.11262
     0.00034
    -0.39265
    -0.95406
    -1.37512
    -1.57162
    -1.99267
    -2.46987
    -2.16110
    -2.38566
    -2.21724
    -1.99267
    -2.18917
    -2.35759
    -2.10496
    -1.99267
    -1.99267
    -1.74004
    -1.09441
    -0.56107
    -0.05580
     0.44947
     0.61789
     0.89860
     0.81439
     0.98281
     0.92667
     0.87053
     0.78632
     1.46001
     1.79686
     2.04949
     2.27406
     2.94775
     3.11618
     2.75126
     1.96528
     1.17931
     0.61789
     1.01088
     2.69512
     3.22846
     2.69512
     1.60036
     1.03895
     1.01088
     0.67403
     0.30912
     0.14069
    -0.08387
    -0.11194
    -0.19616
    -0.42072
    -0.30844
    -0.16808
    -0.16808
    -0.02773
    -0.16808
    -0.28037
    -0.39265
    -0.44879
    -0.28037
    -0.14001
    -0.28037
    -0.25230
    -0.33651
    -0.11194
    -0.33651
    -0.08387
    -0.28037
    -0.33651
    -0.39265
    -0.25230
    -0.33651
    -0.36458
    -0.28037
    -0.50493
    -0.50493
    -0.28037
    -0.22423
    -0.30844
    -0.53300
    -0.86985
    -0.84178
    -0.67336
    -0.61721
    -0.44879
    -0.39265
    -0.47686
    -0.22423
    -0.33651
    -0.30844
    -0.33651
    -0.39265
    -0.25230
    -0.16808
    -0.16808
     0.05648
     0.08455
     0.19683
     0.08455
     0.00034
    -0.05580
    -0.05580
    -0.16808
    -0.11194
    -0.16808
    -0.30844
    -0.58914
    -0.53300
    -0.36458
    -0.36458
    -0.42072
    -0.47686
    -0.50493
    -0.53300
    -0.36458
    -0.42072
    -0.42072
    -0.25230
    -0.50493
    -0.39265
    -0.30844
    -0.25230
    -0.39265
    -0.50493
    -0.22423
     0.22490
     0.05648
     0.28105
     0.53368
     0.75825
     1.15123
     1.15123
     1.37580
     1.60036
     1.79686
     2.10564
     2.30213
     2.49862
     2.52669
     2.33020
     2.61091
     2.77933
     2.69512
     2.58284
     2.38634
     1.88107
     1.68458
     1.48808
     1.17931
     1.01088
     0.95474
     1.03895
     0.87053
     0.75825
     0.22490
    -0.39265
    -0.78564
    -0.86985
    -0.75757
    -0.95406
    -1.01020
    -0.64528
    -0.58914
    -0.39265
    -0.47686
    -0.47686
    -0.67336
    -0.56107
    -0.30844
    -0.11194
     0.08455
     0.11262
    -0.22423
    -0.22423
    -0.08387
    -0.36458
    -0.33651
    -0.30844
    -0.47686
    -1.20670
    -2.38566
    -2.83479
    -3.08743
    -2.94708
    -2.58216
    -2.44180
    -1.96460
    -1.99267
    -2.02074
    -1.71197
    -1.62776
    -1.12249
    -1.01020
    -0.86985
    -0.75757
    -0.78564
     0.08455
     0.36526
     0.47754
     0.08455
    -0.25230
    -0.39265
    -0.08387
    -0.22423
    -0.89792
    -1.54354
    -1.06634
    -0.64528
    -0.53300
    -0.61721
    -1.03827
    -2.21724
    -2.32952
    -1.79618
    -1.06634
    -0.61721
    -0.61721
    -0.92599
    -1.15056
    -1.26284
    -1.51547
    -1.43126
    -1.17863
    -1.01020
    -0.81371
    -0.53300
    -0.50493
    -0.39265
    -0.28037
    -0.02773
    -0.02773
     0.19683
     0.28105
     0.36526
     0.39333
     0.30912
     0.39333
     0.28105
     0.39333
     0.44947
     0.53368
     0.42140
     0.50561
     0.42140
     0.22490
     0.30912
     0.33719
     0.47754
     0.42140
     0.39333
     0.33719
     0.44947
     0.44947
     0.22490
     0.42140
     0.39333
     0.33719
     0.47754
     0.44947
     0.42140
     0.25297
     0.16876
     0.42140
     0.33719
     0.44947
     0.33719
     0.16876
     0.39333
     0.39333
     0.16876
     0.28105
     0.33719
     0.28105
     0.08455
     0.28105
     0.19683
     0.22490
     0.25297
     0.22490
     0.42140
     0.53368
     0.44947
     0.44947
     0.50561
     0.56175
     0.67403
     0.70210
     0.92667
     0.98281
     0.95474
     0.98281
     1.03895
     0.95474
     0.78632
     0.64596
     0.61789
     0.70210
     0.56175
     0.53368
     0.33719
     0.28105
     0.19683
    -0.08387
     0.08455
     0.05648
    -0.11194
    -0.22423
     0.02841
     0.08455
    -0.08387
    -0.02773
     0.02841
     0.14069
    -0.14001
     0.05648
     0.00034
    -0.22423
    -0.28037
    -0.47686
    -0.19616
    -0.05580
    -0.25230
    -0.53300
    -0.53300
    -0.42072
    -0.39265
    -0.47686
    -0.44879
    -0.39265
    -0.08387
    -0.30844
    -0.58914
    -0.11194
    -0.11194
     0.39333
     0.64596
     1.51615
     1.46001
     1.12316
     1.12316
     0.95474
     0.14069
    -0.75757
    -0.72950
    -0.58914
    -0.11194
     0.28105
     0.28105
    -0.28037
    -0.98213
    -1.62776
    -2.46987
    -2.46987
    -2.44180
    -1.90846
    -0.11194
     2.44248
     5.08112
     6.20394
     4.68813
     2.27406
     1.51615
     1.09509
     2.35827
     3.59338
     4.15479
     3.78987
     2.77933
     2.30213
     1.20738
     0.16876
    -0.30844
    -1.31898
    -1.90846
    -1.90846
    -1.85232
    -2.04882
    -2.18917
    -1.74004
    -1.34705
    -0.84178
    -1.26284
    -1.20670
    -1.37512
    -0.47686
     0.05648
     0.16876
     0.08455
     0.30912
     0.50561
     0.47754
     0.50561
     0.36526
     0.53368
     0.73018
     0.78632
     1.23545
     1.51615
     1.76879
     1.90914
     1.85300
     2.35827
     2.07756
     1.31966
     1.29159
     1.29159
     1.31966
     1.15123
     1.15123
     1.15123
     1.12316
     1.01088
     0.95474
     0.84246
     0.50561
     0.28105
     0.22490
     0.36526
     0.28105
     0.00034
     0.00034
    -0.16808
    -0.16808
    -0.25230
    -0.25230
    -0.39265
    -0.22423
    -0.28037
    -0.11194
    -0.22423
    -0.22423
    -0.16808
    -0.22423
    -0.11194
     0.16876
     0.05648
    -0.14001
     0.00034
     0.14069
     0.14069
     0.05648
     0.28105
     0.33719
     0.30912
     0.58982
     0.53368
     0.39333
     0.36526
     0.14069
    -0.25230
    -0.33651
    -0.61721
    -0.61721
    -0.44879
    -0.78564
    -0.78564
    -1.20670
    -1.54354
    -1.82425
    -1.99267
    -2.07689
    -2.04882
    -2.13303
    -2.02074
    -1.99267
    -1.99267
    -1.51547
    -1.01020
    -0.95406
    -0.92599
    -0.81371
    -0.53300
    -0.42072
    -0.25230
    -0.16808
     0.33719
     0.44947
     0.87053
     0.75825
     0.67403
     0.36526
     0.19683
     0.25297
     0.36526
     0.05648
    -0.08387
    -0.05580
     0.02841
    -0.08387
    -0.08387
    -0.36458
    -0.30844
    -0.42072
    -0.30844
    -0.30844
    -0.28037
    -0.39265
    -0.28037
    -0.14001
    -0.02773
    -0.05580
    -0.19616
    -0.16808
    -0.11194
    -0.16808
    -0.11194
    -0.11194
    -0.16808
     0.00034
    -0.02773
    -0.08387
    -0.08387
     0.05648
     0.00034
    -0.14001
     0.19683
    -0.02773
    -0.05580
     0.11262
    -0.11194
    -0.11194
    -0.22423
    -0.19616
    -0.39265
    -0.39265
    -0.36458
    -0.16808
    -0.42072
    -0.67336
    -0.50493
    -0.53300
     0.25297
     0.92667
     1.12316
     1.37580
     1.48808
     1.26352
     1.20738
     1.20738
     1.54422
     1.71265
     1.51615
     1.62843
     1.54422
     1.23545
     0.08455
    -0.98213
    -1.57162
    -1.96460
    -1.99267
    -2.83479
    -3.50849
    -3.48042
    -3.28392
    -2.44180
    -1.96460
    -1.43126
    -1.59969
    -1.17863
    -0.56107
    -0.08387
     1.20738
     2.21792
     3.20039
     4.49164
     5.86710
     5.38990
     4.46357
     3.67759
     4.23900
     4.35128
     3.84601
     3.45302
     3.20039
     2.58284
     1.82493
     1.43194
     1.20738
     0.33719
    -0.81371
    -0.89792
    -0.92599
    -1.17863
    -1.12249
    -1.17863
    -1.03827
    -1.12249
    -1.12249
    -1.15056
    -1.12249
    -1.15056
    -1.15056
    -1.12249
    -1.20670
    -1.26284
    -1.37512
    -1.06634
    -1.12249
    -1.26284
    -0.92599
    -0.84178
    -0.70143
    -0.28037
     0.00034
     0.08455
    -0.08387
    -0.08387
    -0.16808
     0.11262
     0.33719
     0.44947
     0.47754
     0.67403
     0.84246
     0.61789
     0.33719
     0.22490
    -0.02773
    -0.39265
    -0.42072
    -0.81371
    -0.98213
    -1.12249
    -1.12249
    -1.09441
    -1.26284
    -1.54354
    -1.93653
    -1.85232
    -1.26284
    -1.06634
    -1.20670
    -1.20670
    -1.12249
    -1.06634
    -0.98213
    -0.70143
    -0.28037
    -0.08387
     0.16876
     0.11262
     0.28105
     0.42140
     0.36526
     0.14069
     0.44947
     0.47754
     0.28105
     0.30912
     0.22490
     0.11262
     0.22490
     0.28105
     0.16876
     0.22490
     0.25297
     0.11262
     0.28105
     0.39333
     0.36526
     0.42140
     0.28105
     0.61789
     0.44947
     0.39333
    -0.02773
    -0.39265
    -0.64528
    -0.58914
    -0.25230
    -0.78564
    -1.34705
    -1.68390
    -1.09441
    -0.16808
    -0.56107
    -0.98213
    -0.84178
    -0.44879
    -0.47686
    -0.19616
     0.19683
     0.58982
     0.64596
     1.06702
     1.37580
     1.65651
     1.60036
     1.71265
     1.60036
     1.51615
     1.34773
     1.23545
     1.01088
     0.87053
     0.61789
     0.39333
     0.16876
    -0.08387
    -0.44879
    -0.64528
    -0.61721
    -0.72950
    -1.01020
    -1.06634
    -1.23477
    -1.17863
    -1.12249
    -1.12249
    -1.59969
    -1.29091
    -1.29091
    -1.12249
    -0.84178
    -0.64528
    -0.58914
    -0.33651
    -0.22423
     0.16876
     0.28105
     0.19683
     0.30912
     0.73018
     0.89860
     0.84246
     0.92667
     0.64596
     0.87053
     0.73018
     0.75825
     0.42140
     0.28105
     0.08455
    -0.25230
    -0.11194
    -0.19616
    -0.36458
    -0.39265
    -0.39265
    -0.33651
    -0.47686
    -0.56107
    -0.39265
    -0.25230
    -0.02773
     0.05648
     0.22490
     0.53368
     0.78632
     0.70210
     0.84246
     0.98281
     0.92667
     1.15123
     1.40387
     1.37580
     1.23545
     1.03895
     1.06702
     1.57229
     1.43194
     1.29159
     1.65651
     1.99335
     1.99335
     1.90914
     1.20738
     1.46001
     1.99335
     2.18985
     2.04949
     2.55477
     2.24599
     0.92667
     0.14069
     0.50561
     0.58982
     0.14069
     0.00034
    -0.16808
    -0.78564
    -1.26284
    -2.07689
    -2.44180
    -2.66637
    -2.83479
    -3.03129
    -3.03129
    -3.22778
    -2.94708
    -3.00322
    -2.83479
    -2.69444
    -2.52602
    -2.32952
    -2.07689
    -1.90846
    -1.59969
    -1.51547
    -1.06634
    -0.75757
    -0.39265
    -0.28037
    -0.08387
     0.22490
     0.16876
     0.44947
     0.58982
     0.84246
     1.03895
     0.87053
     1.12316
     1.12316
     1.01088
     0.87053
     0.75825
     0.84246
     0.95474
     0.84246
     0.61789
     0.39333
     0.42140
     0.39333
     0.28105
     0.33719
     0.05648
    -0.05580
     0.08455
     0.16876
     0.00034
    -0.16808
    -0.30844
    -0.33651
    -0.22423
    -0.11194
    -0.30844
    -0.16808
    -0.05580
    -0.05580
    -0.22423
    -0.28037
     0.22490
     0.02841
     0.02841
     0.11262
     0.16876
     0.22490
     0.14069
     0.16876
     0.33719
     0.61789
     0.50561
     0.50561
     0.16876
     0.22490
     0.19683
     0.08455
     0.16876
     0.22490
    -0.14001
    -0.16808
    -0.08387
    -0.30844
    -0.39265
    -0.53300
    -0.39265
    -0.58914
    -0.39265
    -0.30844
    -0.42072
    -0.50493
    -0.33651
    -0.42072
    -0.22423
    -0.16808
    -0.36458
    -0.36458
    -0.28037
    -0.05580
    -0.11194
    -0.19616
    -0.36458
    -0.02773
    -0.28037
    -0.44879
    -0.47686
    -0.30844
     0.14069
     0.50561
     0.75825
     0.56175
     0.50561
     0.73018
     0.75825
     1.03895
     1.26352
     1.46001
     1.57229
     1.76879
     2.16178
     2.07756
     1.88107
     1.74072
     1.23545
     0.73018
     0.19683
     0.05648
    -0.39265
    -1.15056
    -1.68390
    -1.57162
    -0.61721
    -1.09441
    -1.96460
    -2.21724
    -2.04882
    -2.10496
    -1.99267
    -1.88039
    -1.65583
    -1.12249
    -0.78564
    -0.30844
     0.16876
     0.16876
     0.70210
     1.12316
     1.03895
     0.92667
     0.53368
     0.11262
     0.08455
     0.16876
     0.00034
    -0.61721
    -0.81371
    -0.72950
    -0.81371
    -1.43126
    -1.88039
    -1.93653
    -1.74004
    -0.75757
     0.56175
     0.87053
     0.53368
     0.67403
     1.43194
     2.72319
     2.91968
     2.66705
     2.75126
     3.28460
     3.84601
     4.15479
     4.29514
     3.84601
     3.25653
     2.69512
     2.55477
     2.02142
     1.79686
     1.37580
     1.26352
     1.03895
     0.87053
     0.64596
     0.56175
     0.33719
     0.33719
     0.42140
     0.50561
     0.36526
     0.22490
    -0.05580
    -0.30844
    -0.11194
    -0.05580
    -0.19616
    -0.33651
    -0.30844
    -0.47686
    -0.58914
    -0.89792
    -0.95406
    -0.89792
    -1.01020
    -0.67336
    -0.72950
    -0.95406
    -0.98213
    -0.81371
    -0.75757
    -0.64528
    -0.78564
    -0.64528
    -0.50493
    -0.14001
    -0.19616
    -0.25230
    -0.30844
    -0.30844
    -0.47686
    -0.36458
    -0.22423
    -0.56107
    -0.84178
    -0.89792
    -0.95406
    -0.72950
    -0.67336
    -0.98213
    -0.98213
    -0.95406
    -0.95406
    -1.06634
    -1.03827
    -1.09441
    -1.01020
    -0.61721
    -0.05580
     0.11262
    -0.05580
    -0.02773
     0.16876
     0.30912
     0.14069
     0.00034
     0.11262
     0.08455
     0.25297
     0.19683
     0.02841
    -0.05580
    -0.39265
    -0.50493
    -0.39265
    -0.47686
    -0.70143
    -0.58914
    -0.58914
    -0.47686
    -0.53300
    -0.58914
    -0.89792
    -0.50493
    -0.36458
    -0.25230
    -0.16808
    -0.28037
    -0.25230
    -0.19616
     0.33719
     0.25297
     0.33719
     0.28105
     0.44947
     0.61789
     0.64596
     0.67403
     0.67403
     0.53368
     0.64596
     0.61789
     0.75825
     0.87053
     0.64596
     0.42140
     0.58982
     0.67403
     0.39333
     0.11262
     0.11262
     0.08455
    -0.19616
    -0.28037
    -0.25230
    -0.16808
    -0.19616
    -0.28037
    -0.44879
    -0.42072
    -0.81371
    -0.89792
    -0.72950
    -0.44879
    -0.56107
    -0.70143
    -0.70143
    -0.53300
    -0.11194
    -0.11194
     0.02841
     0.64596
     1.17931
     2.18985
     3.11618
     1.85300
     0.98281
     1.34773
     1.43194
     1.90914
     1.26352
    -0.08387
    -1.26284
    -1.20670
    -0.64528
    -0.47686
    -1.09441
    -1.79618
    -1.93653
    -2.38566
    -2.83479
    -2.97515
    -2.69444
    -2.02074
    -1.79618
    -0.86985
    -0.22423
     0.16876
     0.64596
     1.20738
     1.31966
     1.26352
     1.23545
     0.87053
     0.67403
     0.33719
     0.16876
     0.05648
     0.22490
     0.25297
    -0.47686
    -0.67336
    -0.70143
    -1.20670
    -1.03827
    -0.78564
    -0.50493
    -0.36458
    -0.39265
    -0.42072
    -0.25230
    -0.11194
    -0.05580
     0.19683
     0.50561
     0.58982
     0.58982
     0.44947
     0.78632
     0.53368
     0.42140
     0.47754
     0.25297
     0.16876
     0.05648
     0.05648
    -0.11194
    -0.25230
    -0.08387
     0.02841
    -0.02773
     0.02841
    -0.14001
    -0.44879
    -0.39265
    -0.56107
    -0.58914
    -0.42072
    -0.61721
    -0.44879
    -0.53300
    -0.64528
    -0.67336
    -0.70143
    -0.78564
    -0.81371
    -0.84178
    -0.81371
    -0.86985
    -1.12249
    -1.23477
    -1.06634
    -1.01020
    -0.75757
    -0.84178
    -0.42072
    -0.11194
     0.05648
     0.30912
     0.87053
     1.15123
     0.81439
     0.95474
     1.54422
     1.85300
     1.76879
     2.04949
     2.33020
     2.27406
     1.99335
     1.82493
     1.88107
     1.48808
     1.09509
     1.03895
     1.23545
     1.06702
     0.95474
     0.95474
     1.54422
     1.71265
     1.62843
     1.79686
     2.44248
     2.55477
     1.90914
     1.71265
     1.37580
     1.20738
     1.34773
     1.65651
     1.93721
     1.79686
     1.51615
     1.34773
     0.81439
     0.22490
    -0.14001
    -0.89792
    -0.50493
    -0.25230
    -0.05580
     0.00034
    -0.11194
    -0.19616
    -0.44879
    -0.28037
     0.14069
     0.30912
     0.00034
     0.00034
     0.22490
     0.36526
     0.42140
     0.14069
     0.16876
     0.11262
    -0.56107
    -1.23477
    -1.09441
    -1.17863
    -1.15056
    -1.26284
    -1.15056
    -1.31898
    -1.93653
    -2.27338
    -2.49795
    -2.89093
    -2.89093
    -3.22778
    -3.03129
    -2.10496
    -1.76811
    -1.88039
    -1.99267
    -2.02074
    -2.27338
    -2.52602
    -2.35759
    -2.18917
    -2.10496
    -2.13303
    -2.58216
    -2.75058
    -3.59270
    -3.87341
    -3.36813
    -2.46987
    -1.99267
    -1.99267
    -2.13303
    -2.18917
    -1.90846
    -1.57162
    -1.40319
    -0.86985
    -0.14001
     0.42140
     0.84246
     1.23545
     1.51615
     1.99335
     2.04949
     2.30213
     2.58284
     2.52669
     2.61091
     2.55477
     2.69512
     2.63898
     2.55477
     2.38634
     2.49862
     2.52669
     2.35827
     2.24599
     2.27406
     2.07756
     1.90914
     1.99335
     2.02142
     1.74072
     1.68458
     1.46001
     1.29159
     0.87053
     0.53368
     0.36526
     0.67403
     0.53368
     0.22490
     0.02841
    -0.02773
    -0.22423
    -0.42072
    -0.47686
    -0.42072
    -0.64528
    -0.70143
    -0.39265
    -0.08387
    -0.36458
    -0.30844
    -0.19616
     0.05648
     0.14069
     0.30912
     0.28105
     0.25297
     0.22490
     0.44947
     0.44947
     0.61789
     0.47754
     0.42140
     0.42140
     0.53368
     0.36526
     0.16876
    -0.02773
    -0.25230
    -0.22423
    -0.22423
    -0.42072
    -0.64528
    -0.86985
    -1.03827
    -1.03827
    -1.15056
    -1.37512
    -1.74004
    -1.54354
    -1.17863
    -0.64528
    -1.09441
    -1.20670
    -1.12249
    -1.12249
    -1.20670
    -1.20670
    -1.17863
    -1.09441
    -0.78564
    -0.67336
    -0.67336
    -0.47686
    -0.39265
    -0.33651
    -0.64528
    -0.67336
    -0.89792
    -0.84178
    -0.56107
    -0.39265
    -0.47686
    -0.61721
    -0.75757
    -1.26284
    -1.37512
    -1.57162
    -2.04882
    -1.88039
    -1.79618
    -1.65583
    -1.59969
    -1.65583
    -1.68390
    -1.85232
    -1.79618
    -1.54354
    -0.95406
    -0.42072
    -0.11194
     0.25297
     0.61789
     0.92667
     1.09509
     1.57229
     2.04949
     2.04949
     2.24599
     2.33020
     2.18985
     1.68458
     1.62843
     1.51615
     1.71265
     1.57229
     1.46001
     1.20738
     0.98281
     0.67403
     0.25297
     0.25297
     0.00034
    -0.44879
    -0.33651
    -0.42072
    -0.39265
    -0.19616
    -0.14001
     0.14069
     0.39333
     0.53368
     0.33719
     0.22490
    -1.40319
    -2.49795
    -1.65583
    -0.89792
    -0.11194
    -0.11194
    -0.72950
    -1.34705
    -1.71197
    -1.99267
    -1.99267
    -1.76811
    -1.74004
    -1.31898
    -0.81371
    -0.33651
    -0.08387
     0.00034
     0.16876
     0.25297
     0.67403
     0.92667
     1.12316
     1.06702
     1.15123
     1.29159
     1.17931
     1.26352
     1.17931
     1.01088
     0.92667
     0.95474
     0.81439
     0.61789
     0.47754
     0.25297
     0.30912
     0.56175
     0.53368
     0.42140
     0.28105
     0.28105
     0.42140
     0.19683
     0.19683
     0.19683
     0.08455
    -0.02773
    -0.05580
     0.22490
     0.22490
     0.22490
     0.53368
     0.84246
     0.67403
     0.47754
     0.28105
     0.02841
     0.28105
     0.58982
     0.67403
     0.53368
     0.14069
     0.19683
     0.47754
     0.50561
     0.08455
    -0.16808
    -0.08387
     0.25297
     0.05648
    -0.33651
    -0.11194
    -0.02773
    -0.11194
    -0.02773
    -0.11194
     0.08455
     0.16876
     0.25297
     0.22490
     0.22490
    -0.02773
    -0.19616
    -0.05580
     0.08455
     0.19683
    -0.05580
    -0.02773
    -0.11194
    -0.08387
    -0.08387
    -0.11194
    -0.19616
    -0.33651
    -0.05580
     0.11262
     0.14069
     0.19683
     0.05648
    -0.16808
    -0.08387
     0.28105
     0.30912
     0.22490
     0.16876
     0.16876
     0.42140
     0.56175
     0.36526
     0.22490
     0.22490
     0.16876
     0.00034
    -0.19616
    -0.28037
    -0.16808
    -0.19616
    -0.16808
    -0.28037
    -0.33651
    -0.39265
    -0.47686
    -0.50493
    -0.47686
    -0.42072
    -0.39265
    -0.30844
    -0.33651
    -0.11194
    -0.11194
    -0.42072
    -0.78564
    -1.17863
    -1.29091
    -1.23477
    -1.43126
    -1.40319
    -1.40319
    -0.98213
    -0.36458
     0.22490
     0.53368
     0.42140
     1.03895
     1.26352
     1.12316
     1.37580
     2.44248
     2.75126
     3.14425
     2.77933
     1.99335
     0.98281
     0.84246
     1.12316
     1.29159
     0.64596
     0.22490
    -0.44879
    -0.84178
    -1.29091
    -1.17863
    -1.51547
    -1.62776
    -1.85232
    -1.57162
    -1.34705
    -0.95406
    -0.81371
    -0.67336
    -0.44879
    -0.30844
    -0.22423
    -0.22423
    -0.22423
    -0.56107
    -0.44879
    -0.16808
     0.25297
     0.33719
     0.22490
     0.25297
     0.42140
     0.61789
     0.92667
     0.89860
     0.95474
     1.06702
     1.31966
     1.46001
     1.31966
     1.34773
     1.31966
     1.51615
     1.48808
     1.71265
     1.51615
     1.34773
     1.57229
     1.60036
     1.51615
     1.57229
     1.34773
     1.09509
     0.92667
     0.98281
     0.95474
     0.75825
     0.70210
     0.73018
     0.61789
     0.78632
     0.92667
     0.42140
     0.14069
     0.00034
     0.08455
     0.19683
     0.25297
     0.08455
    -0.05580
    -0.08387
    -0.30844
    -0.25230
    -0.36458
    -0.44879
    -0.53300
    -0.61721
    -0.58914
    -0.72950
    -0.70143
    -0.58914
    -0.72950
    -0.58914
    -0.75757
    -0.64528
    -0.70143
    -0.67336
    -0.75757
    -0.75757
    -0.72950
    -0.75757
    -0.75757
    -0.64528
    -0.53300
    -0.70143
    -0.86985
    -0.61721
    -0.50493
    -0.47686
    -0.58914
    -0.58914
    -0.47686
    -0.56107
    -0.39265
    -0.39265
    -0.22423
    -0.36458
    -0.19616
    -0.16808
    -0.08387
    -0.16808
    -0.28037
    -0.19616
     0.05648
    -0.11194
    -0.02773
     0.05648
    -0.19616
    -0.14001
    -0.08387
     0.00034
     0.14069
     0.14069
    -0.16808
    -0.11194
    -0.02773
     0.05648
    -0.14001
    -0.11194
     0.08455
     0.05648
     0.28105
     0.36526
     0.16876
     0.08455
    -0.02773
     0.02841
     0.22490
     0.16876
     0.28105
     0.05648
     0.11262
     0.14069
     0.00034
     0.00034
     0.05648
    -0.33651
    -0.47686
    -0.33651
    -0.47686
    -0.47686
    -0.25230
    -0.22423
     0.28105
     0.56175
     1.01088
     0.92667
     0.67403
     0.16876
    -0.28037
    -0.72950
     0.28105
     0.50561
     0.39333
    -0.11194
     0.33719
     0.64596
     0.67403
     0.36526
    -0.58914
    -1.45933
    -2.49795
    -2.55409
    -1.23477
    -1.12249
    -1.85232
    -2.35759
    -0.98213
     0.22490
    -1.06634
    -1.85232
    -1.34705
    -0.19616
     0.08455
    -0.36458
    -0.28037
     0.39333
     0.87053
     1.60036
     1.48808
     1.51615
     1.62843
     1.20738
     1.12316
     1.03895
     1.01088
     0.73018
     0.56175
     0.56175
     0.30912
    -0.05580
    -0.11194
     0.02841
     0.02841
     0.00034
    -0.16808
    -0.14001
    -0.02773
     0.16876
     0.16876
     0.47754
     0.30912
     0.36526
     0.73018
     0.87053
     1.03895
     0.95474
     1.12316
     1.46001
     1.79686
     1.82493
     1.79686
     1.60036
     1.51615
     1.62843
     1.71265
     1.90914
     1.76879
     1.65651
     1.20738
     1.20738
     0.98281
     0.75825
     0.53368
     0.44947
     0.36526
     0.30912
     0.22490
     0.11262
    -0.02773
     0.11262
     0.11262
     0.28105
     0.42140
     0.30912
     0.42140
     0.53368
     0.50561
     0.47754
     0.39333
     0.42140
     0.56175
     0.50561
     0.50561
     0.22490
     0.16876
     0.25297
     0.05648
    -0.05580
     0.05648
    -0.11194
    -0.19616
    -0.11194
    -0.25230
    -0.22423
    -0.36458
    -0.39265
    -0.05580
    -0.11194
    -0.28037
    -0.33651
    -0.28037
    -0.28037
    -0.08387
    -0.19616
    -0.19616
    -0.16808
    -0.44879
    -0.33651
    -0.28037
    -0.36458
    -0.50493
    -0.70143
    -0.53300
    -0.42072
    -0.36458
    -0.56107
    -0.61721
    -0.70143
    -0.58914
    -0.70143
    -0.47686
    -0.47686
    -0.72950
    -0.72950
    -0.47686
    -0.47686
    -0.53300
    -0.70143
    -0.58914
    -0.47686
    -0.28037
    -0.11194
    -0.33651
    -0.44879
    -0.30844
    -0.22423
    -0.11194
     0.05648
     0.02841
    -0.08387
    -0.08387
     0.11262
     0.16876
     0.02841
     0.00034
    -0.08387
     0.02841
     0.08455
    -0.02773
    -0.05580
    -0.25230
    -0.47686
    -0.25230
    -0.11194
    -0.42072
    -0.56107
    -0.56107
    -0.56107
    -0.36458
    -0.16808
     0.14069
     0.36526
     0.44947
     0.78632
     1.17931
     1.62843
     1.46001
     0.89860
     0.58982
     0.87053
     1.23545
     1.46001
     1.48808
     1.51615
     1.29159
     1.01088
     0.36526
    -0.02773
    -0.53300
    -0.28037
    -0.25230
    -0.25230
    -0.22423
    -0.11194
    -0.98213
    -0.78564
     0.11262
     0.30912
     0.70210
     1.48808
     1.76879
     1.93721
     1.15123
    -1.15056
    -2.83479
    -2.04882
    -0.19616
     1.01088
     1.23545
     0.44947
    -0.58914
    -1.57162
    -1.62776
    -1.93653
    -2.02074
    -1.82425
    -1.26284
    -1.12249
    -0.75757
    -0.56107
    -0.19616
     0.08455
     0.19683
    -0.25230
    -0.67336
    -0.61721
    -0.16808
    -0.22423
     0.11262
    -0.28037
    -0.56107
    -0.64528
    -0.70143
    -0.81371
    -0.84178
    -1.23477
    -1.09441
    -1.01020
    -0.78564
    -0.70143
    -0.67336
    -0.70143
    -0.70143
    -0.67336
    -0.02773
     0.28105
     0.58982
     0.75825
     0.98281
     1.29159
     1.65651
     1.93721
     2.04949
     2.07756
     1.99335
     1.90914
     1.79686
     1.60036
     1.34773
     1.06702
     0.84246
     0.67403
     0.30912
    -0.05580
    -0.44879
    -0.67336
    -0.98213
    -1.17863
    -1.40319
    -1.34705
    -1.26284
    -1.20670
    -1.12249
    -1.06634
    -0.84178
    -0.84178
    -0.64528
    -0.25230
    -0.22423
    -0.28037
    -0.14001
    -0.02773
     0.28105
     0.11262
     0.14069
     0.16876
     0.33719
     0.28105
     0.28105
     0.39333
     0.22490
     0.14069
     0.08455
     0.47754
     0.58982
     0.28105
     0.19683
     0.19683
     0.33719
     0.42140
     0.33719
     0.25297
     0.14069
     0.22490
     0.25297
     0.33719
     0.22490
     0.11262
    -0.11194
     0.16876
     0.33719
     0.11262
    -0.11194
    -0.14001
    -0.05580
    -0.19616
    -0.05580
    -0.11194
    -0.33651
    -0.30844
    -0.16808
     0.00034
     0.11262
    -0.02773
    -0.16808
    -0.16808
     0.11262
     0.05648
    -0.08387
    -0.14001
    -0.02773
     0.00034
     0.08455
     0.00034
    -0.28037
    -0.19616
    -0.08387
    -0.22423
    -0.36458
    -0.39265
    -0.53300
    -0.61721
    -0.39265
    -0.16808
     0.00034
     0.08455
     0.19683
     0.28105
     0.00034
    -0.16808
     0.11262
     0.16876
     0.44947
     0.87053
     0.98281
     0.87053
     0.70210
     0.53368
     0.87053
     1.01088
     1.26352
     1.46001
     1.54422
     1.60036
     1.65651
     1.51615
     1.76879
     2.21792
     2.44248
     3.00389
     3.31267
     3.11618
     2.16178
     1.76879
     2.18985
     2.21792
     0.81439
     0.44947
     0.05648
     0.02841
     0.08455
    -0.28037
    -1.03827
    -1.59969
    -1.90846
    -2.02074
    -2.32952
    -2.10496
    -2.07689
    -1.96460
    -1.59969
    -0.75757
    -0.86985
    -0.58914
    -0.30844
    -0.22423
    -0.02773
     0.33719
     0.53368
     0.50561
     0.28105
     0.08455
     0.42140
     0.42140
     0.19683
    -0.28037
    -0.39265
     0.00034
     0.16876
     0.44947
     0.78632
     0.53368
     0.25297
     0.33719
     0.36526
     0.00034
    -0.11194
     0.02841
    -0.14001
     0.02841
    -0.05580
    -0.02773
    -0.53300
    -0.75757
    -0.92599
    -1.23477
    -1.43126
    -1.45933
    -1.54354
    -1.76811
    -1.57162
    -1.26284
    -1.23477
    -0.98213
    -0.98213
    -0.86985
    -0.81371
    -0.70143
    -0.58914
    -0.28037
    -0.50493
    -0.61721
    -0.47686
    -0.50493
    -0.33651
    -0.08387
     0.33719
     0.44947
     0.44947
     0.44947
     0.53368
     0.47754
     0.33719
     0.53368
     0.36526
     0.22490
     0.67403
     0.70210
     0.64596
     0.47754
     0.36526
     0.25297
     0.19683
     0.00034
     0.02841
     0.11262
     0.08455
     0.00034
     0.08455
     0.39333
     0.22490
    -0.14001
    -0.19616
    -0.05580
    -0.02773
    -0.08387
    -0.25230
    -0.05580
    -0.05580
     0.00034
     0.14069
     0.28105
     0.05648
    -0.05580
    -0.14001
    -0.47686
    -0.86985
    -0.86985
    -0.28037
    -0.14001
    -0.16808
    -0.16808
    -0.14001
    -0.50493
    -0.64528
    -0.70143
    -0.64528
    -0.47686
    -0.47686
    -0.42072
    -0.44879
    -0.30844
    -0.11194
     0.11262
     0.22490
     0.42140
     0.61789
     0.81439
     0.98281
     0.81439
     0.98281
     0.87053
     0.87053
     1.06702
     1.26352
     1.54422
     1.60036
     1.79686
     1.79686
     2.02142
     1.99335
     1.93721
     1.85300
     1.54422
     1.60036
     1.68458
     1.71265
     1.51615
     1.26352
     1.06702
     1.17931
     1.26352
     1.06702
     0.67403
     0.67403
     0.73018
     0.50561
     0.53368
     0.50561
     0.36526
     0.36526
     0.50561
     0.47754
     0.64596
     0.87053
     0.87053
     1.23545
     1.20738
     1.17931
     1.12316
     1.31966
     1.51615
     1.54422
     1.17931
     1.23545
     1.01088
     0.84246
     0.58982
    -0.05580
    -0.25230
     0.02841
    -0.05580
    -0.08387
    -0.47686
    -0.78564
    -1.09441
    -1.03827
    -0.81371
    -1.31898
    -1.34705
    -1.23477
    -0.95406
    -0.78564
    -0.50493
    -0.39265
    -0.50493
    -0.53300
    -0.58914
    -0.39265
    -0.39265
    -0.36458
    -0.30844
     0.02841
     0.11262
     0.08455
     0.19683
     0.53368
     0.53368
     0.28105
     0.44947
     0.39333
     0.36526
     0.53368
     0.58982
     0.61789
     0.39333
     0.50561
     0.25297
     0.02841
    -0.44879
    -0.44879
    -0.64528
    -0.61721
    -0.78564
    -0.78564
    -0.81371
    -0.75757
    -0.89792
    -1.09441
    -1.34705
    -1.45933
    -1.23477
    -1.06634
    -0.92599
    -0.81371
    -0.67336
    -0.75757
    -1.01020
    -0.78564
    -0.67336
    -0.42072
    -0.44879
    -0.22423
    -0.19616
    -0.22423
    -0.28037
    -0.33651
    -0.08387
    -0.28037
    -0.19616
    -0.50493
    -0.44879
    -0.42072
    -0.39265
    -0.70143
    -0.75757
    -0.75757
    -0.95406
    -1.03827
    -0.81371
    -0.78564
    -0.92599
    -1.31898
    -1.34705
    -1.12249
    -0.89792
    -1.03827
    -0.64528
    -0.50493
    -0.47686
    -0.50493
    -0.30844
    -0.14001
    -0.08387
    -0.47686
    -0.42072
    -0.33651
    -0.36458
    -0.61721
    -0.78564
    -0.19616
    -0.02773
    -0.33651
    -0.30844
    -0.39265
    -0.64528
    -0.75757
    -0.81371
    -0.92599
    -0.98213
    -0.78564
    -0.36458
     0.19683
    -0.02773
    -0.14001
    -0.42072
    -0.30844
    -0.25230
    -0.47686
    -0.47686
    -0.47686
    -0.58914
    -0.64528
    -0.05580
     0.16876
    -0.08387
    -0.08387
    -0.02773
     0.16876
     0.25297
     0.22490
     0.16876
     0.33719
     0.61789
     0.81439
     0.92667
     0.98281
     0.84246
     0.73018
     0.64596
     1.03895
     0.98281
     1.06702
     1.26352
     1.37580
     1.46001
     1.65651
     1.68458
     1.54422
     1.37580
     1.29159
     1.26352
     1.17931
     0.64596
     0.19683
    -0.16808
    -0.56107
    -0.39265
    -0.42072
    -0.70143
    -1.45933
    -1.43126
    -1.82425
    -2.10496
    -2.35759
    -2.38566
    -1.90846
    -1.62776
    -1.31898
    -1.23477
    -0.78564
    -0.72950
    -0.61721
    -0.33651
    -0.14001
     0.22490
     0.50561
     0.73018
     0.92667
     0.75825
     0.64596
     0.75825
     0.98281
     0.92667
     0.98281
     0.81439
     0.73018
     0.75825
     0.61789
     0.84246
     0.81439
     0.50561
     0.39333
     0.39333
     0.36526
     0.42140
     0.16876
     0.14069
     0.14069
     0.22490
     0.39333
     0.33719
     0.25297
    -0.02773
    -0.42072
    -0.02773
     0.08455
     0.02841
    -0.08387
     0.00034
     0.11262
     0.30912
     0.30912
     0.30912
     0.47754
     0.67403
     0.78632
     0.87053
     1.03895
     0.87053
     0.98281
     0.95474
     1.26352
     0.92667
     0.73018
     0.58982
     0.47754
     0.22490
     0.22490
    -0.02773
    -0.05580
    -0.16808
    -0.22423
    -0.39265
    -0.25230
    -0.19616
    -0.14001
    -0.22423
     0.11262
     0.05648
     0.22490
     0.22490
     0.42140
     0.30912
     0.44947
     0.53368
     0.47754
     0.30912
     0.39333
     0.33719
     0.33719
     0.19683
    -0.14001
    -0.19616
     0.14069
     0.11262
     0.08455
    -0.22423
    -0.11194
    -0.08387
     0.19683
     0.11262
     0.16876
     0.44947
     0.61789
     0.81439
     0.95474
     0.81439
     0.64596
     0.28105
     0.28105
     0.11262
     0.25297
     0.22490
     0.05648
     0.33719
     0.25297
    -0.08387
    -0.61721
    -0.81371
    -0.89792
    -0.98213
    -0.78564
    -0.70143
    -0.86985
    -1.09441
    -0.81371
    -0.67336
    -0.58914
    -0.64528
    -0.81371
    -0.98213
    -0.95406
    -0.78564
    -0.47686
     0.11262
     0.33719
     0.36526
     0.22490
     0.19683
     0.30912
     0.28105
     0.39333
     0.78632
     1.03895
     1.15123
     1.17931
     1.03895
     1.09509
     0.92667
     0.87053
     0.87053
     0.75825
     0.84246
     0.87053
     0.67403
     0.61789
     0.50561
     0.30912
     0.36526
     0.42140
     0.28105
     0.22490
     0.08455
    -0.05580
    -0.11194
    -0.22423
    -0.22423
    -0.30844
    -0.36458
    -0.42072
    -0.33651
    -0.33651
    -0.61721
    -0.75757
    -0.98213
    -0.98213
    -0.98213
    -1.06634
    -1.01020
    -1.23477
    -1.29091
    -1.59969
    -1.85232
    -2.04882
    -1.99267
    -2.44180
    -2.89093
    -3.11550
    -2.97515
    -2.89093
    -2.83479
    -2.63830
    -2.83479
    -2.52602
    -2.32952
    -1.74004
    -1.85232
    -1.37512
    -1.20670
    -0.89792
    -0.39265
     0.22490
     0.50561
     0.87053
     1.48808
     1.15123
     0.22490
     0.42140
     0.73018
     1.54422
     1.99335
     2.24599
     1.93721
     1.26352
     0.70210
     0.36526
     0.44947
     0.73018
     0.89860
     1.23545
     1.17931
     0.81439
     0.61789
     0.53368
     0.19683
    -0.02773
    -0.08387
    -0.19616
    -0.08387
    -0.56107
    -0.86985
    -0.25230
    -0.14001
     0.08455
    -0.19616
    -0.22423
    -0.22423
    -0.08387
    -0.19616
    -0.02773
     0.53368
     0.84246
     1.03895
     1.23545
     1.29159
     1.29159
     1.26352
     1.46001
     1.43194
     1.60036
     1.46001
     1.48808
     1.68458
     1.74072
     1.71265
     1.51615
     1.54422
     1.40387
     1.20738
     1.20738
     1.20738
     0.95474
     0.92667
     0.75825
     0.70210
     0.73018
     0.53368
     0.42140
     0.58982
     0.42140
     0.36526
     0.14069
     0.28105
     0.11262
    -0.08387
     0.08455
     0.08455
    -0.11194
    -0.28037
    -0.36458
    -0.53300
    -0.58914
    -0.72950
    -0.86985
    -1.06634
    -1.09441
    -1.23477
    -1.15056
    -0.67336
    -0.47686
    -0.50493
    -0.36458
     0.08455
     0.44947
     0.56175
     0.78632
     1.20738
     1.51615
     1.71265
     1.85300
     1.71265
     1.85300
     1.93721
     1.96528
     1.48808
     1.40387
     0.87053
     0.73018
     0.58982
     0.30912
    -0.02773
    -0.22423
    -0.61721
    -0.84178
    -0.78564
    -0.95406
    -1.03827
    -1.06634
    -0.89792
    -1.12249
    -0.98213
    -0.86985
    -1.03827
    -0.28037
     0.75825
     1.51615
     0.87053
    -0.36458
    -2.16110
    -3.17164
    -2.91900
    -1.88039
    -0.81371
    -0.39265
    -0.75757
    -1.20670
    -1.96460
    -2.04882
    -1.99267
    -1.79618
    -1.45933
    -0.89792
    -0.30844
     0.08455
     0.44947
     1.37580
     1.96528
     2.33020
     2.27406
     2.27406
     2.33020
     2.44248
     2.04949
     2.18985
     1.96528
     1.48808
     1.20738
     1.06702
     0.98281
     0.92667
     0.64596
     0.33719
     0.56175
     0.22490
    -0.08387
    -0.30844
    -0.33651
    -0.39265
    -0.39265
    -0.47686
    -0.36458
    -0.47686
    -0.70143
    -0.50493
    -0.50493
    -0.56107
    -0.64528
    -0.78564
    -0.81371
    -0.95406
    -1.06634
    -1.43126
    -1.59969
    -1.12249
    -1.06634
    -0.81371
    -0.95406
    -1.40319
    -1.76811
    -2.16110
    -1.93653
    -1.29091
    -1.03827
    -1.57162
    -1.76811
    -1.43126
    -1.20670
    -0.47686
    -0.02773
    -0.30844
    -0.22423
    -0.22423
     0.28105
     0.53368
     0.39333
     0.28105
     0.42140
     0.50561
     0.44947
     0.22490
     0.30912
     0.14069
     0.02841
    -0.25230
    -0.53300
    -0.70143
    -0.98213
    -0.98213
    -0.95406
    -0.58914
    -0.81371
    -0.81371
    -0.58914
    -0.50493
    -0.22423
    -0.14001
    -0.05580
    -0.02773
     0.30912
     0.61789
     0.47754
     0.47754
     0.67403
     0.61789
     0.53368
     0.61789
     0.56175
     0.30912
     0.44947
     0.58982
     0.61789
     0.33719
     0.25297
     0.50561
     0.50561
     0.36526
     0.22490
     0.28105
     0.19683
     0.25297
     0.42140
     0.64596
     0.53368
     0.42140
     0.61789
     0.87053
     0.92667
     0.81439
     0.92667
     0.89860
     1.17931
     1.17931
     0.89860
     0.70210
     0.42140
     0.22490
     0.39333
     0.42140
     0.50561
    -0.30844
    -0.92599
    -1.12249
    -0.89792
     0.14069
    -0.42072
    -0.70143
    -0.25230
    -0.08387
    -0.08387
     0.02841
     0.39333
     0.73018
     0.95474
     1.15123
     1.57229
     1.60036
     1.60036
     1.57229
     1.90914
     1.82493
     1.46001
     1.01088
     0.75825
     0.53368
     0.22490
     0.02841
    -0.36458
    -0.64528
    -0.98213
    -1.20670
    -1.06634
    -1.09441
    -1.31898
    -1.48740
    -1.62776
    -1.54354
    -1.51547
    -1.51547
    -1.37512
    -1.09441
    -0.89792
    -0.78564
    -0.84178
    -0.78564
    -0.42072
    -0.28037
     0.00034
     0.16876
     0.08455
    -0.36458
    -0.50493
    -0.19616
     0.22490
     0.56175
     0.44947
     0.11262
    -0.14001
    -0.28037
     0.02841
     0.00034
    -0.14001
    -0.11194
    -0.05580
     0.08455
    -0.05580
     0.11262
     0.14069
     0.25297
     0.56175
     0.47754
     0.30912
     0.36526
     0.50561
     0.67403
     0.58982
     0.64596
     0.53368
     0.39333
     0.50561
     0.70210
     0.61789
     0.44947
     0.14069
     0.11262
    -0.08387
    -0.08387
    -0.19616
    -0.30844
    -0.22423
    -0.14001
    -0.14001
    -0.25230
    -0.42072
    -0.61721
    -0.92599
    -0.89792
    -1.03827
    -1.62776
    -1.88039
    -1.43126
    -0.67336
    -0.70143
    -0.92599
    -1.23477
    -1.43126
    -1.31898
    -0.86985
    -0.78564
    -0.67336
    -0.42072
    -0.22423
     0.19683
     0.25297
    -0.33651
    -0.58914
    -0.72950
    -0.86985
    -1.17863
    -0.98213
    -0.70143
    -0.78564
    -1.09441
    -1.45933
    -1.62776
    -1.57162
    -1.74004
    -1.96460
    -1.76811
    -1.45933
    -1.12249
    -0.95406
    -0.70143
    -0.67336
    -0.64528
    -0.58914
    -0.22423
    -0.14001
    -0.14001
    -0.25230
    -0.11194
     0.05648
     0.00034
    -0.02773
    -0.05580
     0.11262
     0.16876
     0.00034
    -0.02773
    -0.02773
     0.00034
     0.02841
    -0.02773
    -0.16808
    -0.05580
    -0.16808
    -0.16808
    -0.19616
    -0.19616
    -0.36458
    -0.64528
    -0.33651
    -0.11194
    -0.11194
     0.00034
     0.22490
     0.56175
     0.64596
     0.47754
     0.87053
     0.81439
     1.40387
     1.43194
     1.26352
     1.20738
     1.15123
     1.03895
     1.12316
     1.31966
     1.40387
     1.23545
     1.01088
     0.87053
     0.53368
     0.61789
     0.42140
     0.16876
     0.16876
     0.28105
     0.33719
     0.39333
     0.39333
     0.25297
     0.14069
     0.36526
     0.25297
     0.28105
     0.25297
     0.08455
    -0.05580
    -0.08387
     0.05648
     0.08455
     0.14069
    -0.14001
    -0.11194
    -0.02773
     0.00034
    -0.42072
    -0.39265
    -0.30844
    -0.53300
    -0.53300
    -0.53300
    -0.39265
    -0.28037
    -0.08387
     0.05648
    -0.16808
     0.02841
     0.00034
    -0.14001
     0.08455
     0.39333
     0.75825
     0.70210
     1.31966
     1.40387
     1.29159
     0.98281
     0.53368
     0.28105
    -0.22423
    -0.78564
    -1.43126
    -1.51547
    -1.40319
    -1.20670
    -1.06634
    -1.68390
    -2.83479
    -3.42428
    -3.05936
    -2.07689
    -1.48740
    -1.40319
    -1.45933
    -1.23477
    -0.92599
    -0.39265
     0.11262
     0.73018
     0.98281
     1.15123
     1.34773
     1.40387
     1.34773
     1.23545
     1.09509
     1.01088
     0.84246
     0.58982
     0.53368
     0.30912
     0.08455
     0.05648
    -0.11194
    -0.30844
    -0.28037
    -0.50493
    -0.39265
    -0.47686
    -0.28037
    -0.22423
    -0.16808
    -0.08387
     0.28105
     0.11262
    -0.30844
    -0.50493
    -0.70143
    -0.22423
     0.33719
    -0.19616
    -0.47686
    -0.28037
    -0.33651
     0.22490
     0.11262
     0.50561
     0.30912
     0.16876
     0.05648
    -0.02773
     0.16876
     0.22490
     0.58982
     0.42140
     0.58982
     0.42140
     0.00034
    -0.44879
    -1.06634
    -0.72950
    -0.22423
     0.64596
     1.03895
     0.84246
     0.16876
     0.16876
     0.81439
     1.40387
     2.04949
     2.13371
     2.27406
     2.69512
     2.52669
     2.63898
     2.91968
     2.66705
     2.49862
     2.16178
     1.51615
     1.20738
     1.01088
     0.92667
     0.36526
     0.19683
    -0.08387
    -0.53300
    -0.84178
    -1.01020
    -1.17863
    -1.34705
    -1.43126
    -1.65583
    -2.02074
    -1.90846
    -1.59969
    -1.59969
    -1.51547
    -1.76811
    -1.93653
    -1.68390
    -1.29091
    -1.37512
    -1.31898
    -1.31898
    -1.23477
    -1.34705
    -1.29091
    -1.40319
    -1.48740
    -1.34705
    -1.31898
    -1.34705
    -1.17863
    -0.95406
    -1.15056
    -0.92599
    -0.84178
    -0.98213
    -0.98213
    -0.86985
    -0.58914
    -0.28037
     0.00034
     0.14069
     0.14069
     0.28105
     0.42140
     0.44947
     0.53368
     0.73018
     0.39333
     0.42140
     0.61789
     0.64596
     0.61789
     0.28105
     0.22490
     0.47754
     0.33719
     0.33719
    -0.02773
    -0.16808
    -0.53300
    -0.58914
    -0.72950
    -0.72950
    -0.81371
    -1.03827
    -0.92599
    -0.98213
    -0.86985
    -0.95406
    -1.03827
    -0.98213
    -0.81371
    -0.25230
    -0.30844
     0.05648
     0.47754
     0.64596
     0.67403
     1.03895
     1.37580
     1.12316
     1.37580
     1.29159
     1.26352
     1.17931
     0.98281
     1.03895
     1.03895
     0.92667
     0.73018
     0.67403
     0.30912
     0.14069
    -0.02773
    -0.02773
     0.00034
    -0.16808
    -0.05580
     0.14069
     0.25297
     0.53368
     0.58982
     0.28105
    -0.11194
     0.11262
     0.22490
     0.36526
     0.47754
     0.36526
     0.25297
     0.02841
     0.05648
    -0.16808
    -0.47686
    -0.89792
    -1.48740
    -1.76811
    -1.93653
    -1.85232
    -1.74004
    -0.95406
    -0.11194
     0.02841
    -0.05580
    -0.16808
    -0.02773
    -0.33651
     0.02841
     0.05648
     0.64596
     1.57229
     2.33020
     2.75126
     2.83547
     2.63898
     2.30213
     2.21792
     2.30213
     2.33020
     2.44248
     2.47055
     1.85300
     1.57229
     1.40387
     1.12316
     0.81439
     0.11262
    -0.33651
    -0.81371
    -1.59969
    -2.35759
    -2.52602
    -1.51547
    -2.13303
    -2.69444
    -2.35759
    -2.21724
    -2.04882
    -1.79618
    -1.29091
    -0.78564
    -0.64528
    -0.47686
    -0.02773
     0.56175
     0.89860
     1.06702
     1.06702
     1.06702
     0.81439
     0.75825
     0.53368
     0.44947
     0.19683
    -0.11194
    -0.25230
    -0.16808
    -0.16808
    -0.28037
    -0.11194
    -0.05580
     0.02841
     0.14069
     0.22490
     0.30912
     0.39333
     0.78632
     0.64596
     0.73018
     0.75825
     0.64596
     0.64596
     0.95474
     1.09509
     1.01088
     1.01088
     0.84246
     0.78632
     0.70210
     0.53368
     0.70210
     0.67403
     0.39333
     0.47754
     0.42140
     0.28105
     0.28105
     0.28105
     0.33719
     0.36526
     0.30912
    -0.28037
    -0.16808
    -0.22423
    -0.02773
    -0.22423
    -0.28037
    -0.22423
    -0.22423
    -0.11194
    -0.11194
    -0.22423
    -0.47686
    -0.58914
    -0.39265
    -0.30844
    -0.36458
    -0.33651
    -0.53300
    -0.86985
    -0.84178
    -1.06634
    -1.20670
    -1.43126
    -1.65583
    -0.98213
    -0.75757
    -0.98213
    -1.20670
    -1.37512
    -1.23477
    -0.56107
    -0.53300
    -0.39265
    -0.42072
    -0.36458
     0.00034
     0.44947
     0.64596
     0.92667
     1.15123
     1.20738
     1.46001
     1.51615
     1.37580
     0.98281
     0.73018
     0.75825
     0.81439
     0.47754
     0.44947
     0.05648
    -0.19616
     0.00034
    -0.33651
    -0.81371
    -1.20670
    -1.17863
    -1.26284
    -1.09441
    -1.09441
    -1.29091
    -1.62776
    -1.62776
    -1.31898
    -1.31898
    -1.37512
    -1.15056
    -0.61721
    -0.42072
    -0.30844
    -0.30844
    -0.19616
    -0.30844
    -0.05580
    -0.02773
     0.14069
     0.28105
     0.42140
     0.42140
     0.70210
     0.53368
     0.05648
    -0.28037
    -0.47686
    -0.70143
    -0.89792
    -1.09441
    -1.17863
    -1.40319
    -1.65583
    -1.65583
    -1.82425
    -1.76811
    -1.79618
    -1.93653
    -1.79618
    -1.65583
    -1.43126
    -0.81371
    -0.44879
    -0.28037
    -0.11194
     0.22490
     0.16876
     0.44947
     0.70210
     1.01088
     1.40387
     1.46001
     1.29159
     0.92667
     1.09509
     1.40387
     1.26352
     1.31966
     1.31966
     1.37580
     1.29159
     1.31966
     1.15123
     1.09509
     1.03895
     0.98281
     1.20738
     1.15123
     1.17931
     1.03895
     0.89860
     1.06702
     0.98281
     0.67403
     0.44947
     0.44947
     0.58982
     0.56175
     0.50561
     0.36526
     0.42140
     0.47754
     0.16876
     0.19683
     0.22490
     0.16876
     0.02841
     0.08455
     0.14069
     0.36526
     0.22490
     0.28105
     0.14069
     0.16876
     0.44947
     0.16876
     0.25297
     0.22490
     0.33719
     0.25297
     0.53368
     0.50561
     0.25297
     0.50561
     0.75825
     0.64596
     0.64596
     0.78632
     0.64596
     0.58982
     0.42140
     0.16876
     0.00034
    -0.02773
     0.08455
    -0.05580
    -0.28037
    -0.61721
    -1.01020
    -1.37512
    -1.76811
    -1.51547
    -1.31898
    -1.59969
    -1.40319
    -1.43126
    -1.51547
    -1.57162
    -1.29091
    -1.09441
    -0.95406
    -0.72950
    -0.33651
    -0.22423
    -0.05580
     0.14069
     0.47754
     0.53368
     0.67403
     0.64596
     0.56175
     0.42140
     0.67403
     0.53368
     0.39333
     0.44947
     0.28105
     0.22490
     0.39333
     0.30912
     0.16876
    -0.08387
     0.00034
     0.11262
     0.02841
     0.11262
     0.05648
    -0.05580
     0.11262
     0.02841
     0.22490
     0.25297
     0.14069
     0.16876
     0.25297
     0.42140
     0.30912
     0.05648
     0.00034
     0.08455
    -0.11194
    -0.16808
    -0.36458
    -0.08387
     0.08455
    -0.02773
    -0.28037
    -0.25230
    -0.16808
    -0.14001
    -0.05580
    -0.14001
    -0.16808
    -0.11194
     0.05648
     0.25297
     0.33719
     0.28105
     0.47754
     0.53368
     0.47754
     0.22490
     0.05648
    -0.44879
    -0.61721
    -0.67336
    -0.44879
    -0.42072
    -0.16808
    -0.75757
    -0.81371
    -0.75757
    -0.61721
    -0.78564
    -0.58914
    -0.28037
    -0.42072
    -0.33651
    -0.02773
     0.16876
     0.28105
     0.19683
     0.33719
     0.16876
     0.16876
     0.28105
     0.36526
     0.75825
     0.73018
     0.47754
     0.47754
     0.16876
    -0.02773
    -0.08387
     0.00034
     0.30912
     0.64596
     0.58982
     0.56175
     0.64596
     0.56175
     0.70210
     0.78632
     0.47754
     0.53368
     0.36526
     0.33719
     0.67403
     0.25297
    -0.28037
    -1.17863
    -1.45933
    -0.86985
    -0.58914
    -0.92599
    -1.71197
    -2.27338
    -2.04882
    -1.99267
    -1.37512
    -0.86985
    -0.81371
    -0.64528
    -0.70143
    -0.22423
     0.19683
     0.36526
     0.75825
     1.23545
     2.02142
     2.18985
     2.47055
     2.58284
     2.61091
     2.44248
     2.18985
     1.96528
     1.88107
     1.60036
     1.48808
     1.48808
     1.29159
     1.09509
     0.81439
     0.58982
     0.36526
     0.11262
    -0.08387
    -0.22423
    -0.19616
    -0.22423
    -0.61721
    -0.44879
    -0.47686
    -0.56107
    -0.70143
    -0.67336
    -0.86985
    -0.89792
    -1.03827
    -1.12249
    -1.12249
    -0.95406
    -0.98213
    -1.23477
    -1.20670
    -0.98213
    -1.09441
    -0.98213
    -0.86985
    -0.81371
    -0.67336
    -0.67336
    -0.39265
    -0.33651
    -0.28037
    -0.39265
    -0.11194
     0.00034
     0.08455
    -0.02773
     0.00034
     0.00034
    -0.22423
    -0.19616
     0.08455
     0.05648
    -0.22423
    -0.11194
    -0.02773
    -0.11194
     0.00034
     0.05648
    -0.02773
     0.25297
     0.39333
     0.28105
     0.28105
     0.33719
     0.22490
     0.56175
     0.75825
     0.89860
     0.87053
     0.70210
     1.17931
     1.31966
     1.37580
     1.51615
     1.37580
     1.37580
     1.26352
     1.26352
     1.23545
     1.40387
     1.31966
     1.34773
     1.40387
     1.46001
     1.01088
     0.78632
     0.87053
     0.84246
     0.70210
     0.50561
     0.44947
     0.53368
     0.70210
     0.75825
     0.61789
     0.58982
     0.78632
     0.75825
     0.78632
     0.70210
     0.67403
     0.44947
     0.53368
     0.56175
     0.44947
     0.44947
     0.47754
     0.36526
     0.50561
     0.50561
     0.33719
     0.14069
     0.08455
     0.11262
     0.00034
     0.28105
     0.25297
     0.05648
     0.11262
     0.30912
     0.36526
     0.22490
     0.14069
     0.05648
     0.19683
     0.14069
     0.00034
    -0.08387
    -0.16808
    -0.28037
    -0.36458
     0.00034
     0.00034
    -0.22423
    -0.33651
    -0.28037
    -0.19616
    -0.25230
    -0.30844
    -0.53300
    -0.33651
    -0.28037
    -0.02773
    -0.22423
    -0.47686
    -0.75757
    -0.67336
    -0.53300
    -0.39265
     0.05648
    -0.16808
    -0.56107
    -0.58914
    -0.70143
    -0.50493
    -0.64528
    -0.36458
    -0.02773
     0.08455
     0.08455
     0.05648
    -0.16808
    -0.08387
    -0.08387
     0.16876
    -0.16808
    -0.36458
    -0.30844
    -0.19616
     0.02841
     0.87053
     1.46001
     1.65651
     1.15123
     0.95474
     0.47754
     0.16876
     0.08455
     0.30912
     0.87053
     1.71265
     2.02142
     1.48808
     1.17931
     0.75825
     0.47754
     0.47754
     0.39333
     0.25297
     0.44947
     0.50561
     0.42140
     0.53368
     0.39333
     0.36526
     0.22490
     0.42140
     0.47754
     0.22490
     0.11262
     0.14069
     0.25297
     0.39333
     0.39333
     0.36526
     0.53368
     0.64596
     0.81439
     0.42140
    -0.05580
    -0.22423
    -0.05580
     0.16876
     0.02841
    -0.36458
    -1.15056
    -1.65583
    -2.04882
    -1.76811
    -2.10496
    -2.44180
    -2.75058
    -2.72251
    -2.61023
    -2.24531
    -1.88039
    -1.48740
    -1.71197
    -1.54354
    -0.75757
    -0.56107
    -0.44879
    -0.22423
     0.28105
     0.75825
     0.84246
     0.81439
     0.84246
     0.47754
     0.02841
    -0.30844
    -0.30844
    -0.53300
    -0.70143
    -1.17863
    -1.15056
    -0.98213
    -1.31898
    -1.43126
    -1.17863
    -1.15056
    -1.15056
    -1.12249
    -0.92599
    -0.92599
    -0.67336
    -0.30844
     0.08455
     0.25297
     0.39333
     0.42140
     0.56175
     0.75825
     1.20738
     0.98281
     0.87053
     0.64596
     0.56175
     0.36526
    -0.39265
    -0.70143
    -0.33651
     0.25297
     0.28105
     0.22490
    -0.16808
    -0.98213
    -1.03827
    -0.70143
    -0.61721
    -0.44879
    -0.16808
     0.00034
     0.30912
     0.47754
     0.47754
     0.70210
     0.64596
     0.81439
     0.98281
     1.15123
     1.06702
     0.98281
     0.92667
     1.17931
     1.29159
     1.15123
     0.75825
     0.53368
     0.56175
     0.44947
     0.28105
     0.16876
     0.08455
    -0.11194
     0.33719
     0.44947
     0.30912
    -0.05580
    -0.16808
     0.30912
     0.67403
     0.61789
     0.44947
     0.47754
     0.56175
     0.58982
     0.50561
     0.16876
     0.28105
     0.36526
     0.39333
     0.47754
     0.16876
    -0.02773
    -0.70143
    -0.36458
     0.16876
     0.25297
     0.64596
     1.40387
     1.23545
     1.12316
     1.46001
     1.60036
     1.20738
     1.12316
     1.40387
     1.76879
     1.85300
     1.90914
     0.95474
     0.16876
    -0.30844
    -0.81371
    -1.34705
    -1.68390
    -1.76811
    -1.74004
    -1.65583
    -1.40319
    -1.43126
    -1.76811
    -1.65583
    -2.02074
    -2.13303
    -1.99267
    -1.34705
    -0.89792
    -0.16808
    -0.22423
    -0.39265
    -0.53300
    -0.81371
    -0.47686
    -0.47686
    -0.11194
     0.00034
     0.00034
    -0.16808
    -0.36458
    -0.28037
    -0.02773
     0.11262
    -0.05580
     0.16876
     0.33719
     0.36526
     0.33719
     0.30912
     0.02841
    -0.11194
     0.00034
    -0.22423
    -0.19616
    -0.19616
    -0.33651
    -0.22423
    -0.11194
    -0.19616
    -0.28037
    -0.39265
    -0.14001
    -0.19616
    -0.11194
     0.02841
    -0.02773
     0.00034
     0.36526
     0.30912
     0.22490
     0.33719
     0.05648
     0.00034
    -0.16808
    -0.05580
    -0.11194
    -0.53300
    -0.30844
    -0.05580
    -0.11194
    -0.36458
    -0.39265
    -0.33651
    -0.56107
    -0.70143
    -0.67336
    -0.78564
    -0.81371
    -0.58914
    -0.64528
    -0.64528
    -0.64528
    -0.92599
    -0.58914
    -0.36458
    -0.22423
     0.05648
    -0.19616
     0.00034
     0.11262
     0.36526
     0.81439
     1.20738
     1.54422
     1.79686
     2.02142
     2.33020
     2.55477
     2.58284
     2.91968
     3.28460
     3.06004
     2.75126
     1.74072
     1.03895
     0.39333
     0.19683
     0.19683
    -0.50493
    -1.03827
    -1.90846
    -2.49795
    -1.76811
    -1.57162
    -2.35759
    -2.80672
    -3.00322
    -2.75058
    -2.38566
    -1.93653
    -1.40319
    -0.89792
    -0.56107
    -0.05580
     0.47754
     0.53368
     0.78632
     0.84246
     0.87053
     0.92667
     0.89860
     0.64596
     0.67403
     0.33719
     0.25297
     0.05648
    -0.02773
    -0.42072
    -0.81371
    -0.78564
    -0.98213
    -1.23477
    -1.20670
    -1.29091
    -1.43126
    -1.54354
    -1.51547
    -1.65583
    -1.40319
    -1.09441
    -1.23477
    -0.86985
    -0.84178
    -0.53300
    -0.53300
    -0.36458
     0.14069
     0.42140
     0.53368
     0.36526
     0.47754
     0.73018
     0.87053
     0.75825
     0.95474
     0.98281
     0.98281
     0.75825
     0.73018
     0.84246
     0.58982
     0.16876
     0.05648
     0.28105
     0.64596
     0.50561
     0.36526
    -0.05580
    -0.47686
    -0.39265
    -0.58914
    -0.28037
    -0.36458
    -0.30844
    -0.28037
     0.00034
    -0.19616
    -0.64528
    -0.70143
    -0.50493
    -0.44879
    -0.44879
    -0.56107
    -0.19616
     0.56175
     1.26352
     1.54422
     1.68458
     1.99335
     1.74072
     2.02142
     2.30213
     2.69512
     2.91968
     3.20039
     3.42495
     3.56531
     3.25653
     3.03197
     2.69512
     2.24599
     1.37580
     0.61789
     0.56175
     0.53368
    -0.11194
    -0.92599
    -1.54354
    -1.88039
    -1.96460
    -2.24531
    -2.41373
    -2.41373
    -2.49795
    -2.58216
    -2.89093
    -2.77865
    -2.66637
    -2.49795
    -2.13303
    -1.68390
    -1.51547
    -1.34705
    -1.34705
    -1.01020
    -0.86985
    -0.75757
    -0.92599
    -0.67336
    -0.58914
    -0.47686
    -0.28037
    -0.22423
    -0.33651
     0.00034
    -0.02773
     0.11262
     0.14069
    -0.08387
     0.00034
     0.14069
     0.05648
     0.11262
     0.19683
     0.22490
     0.53368
     0.53368
     0.08455
     0.28105
    -0.14001
    -0.50493
    -0.92599
    -0.70143
    -0.84178
    -1.06634
    -1.37512
    -1.26284
    -1.17863
    -1.48740
    -1.85232
    -2.04882
    -1.76811
    -1.59969
    -1.34705
    -0.89792
    -0.98213
    -0.70143
    -0.50493
    -0.19616
     0.14069
     0.33719
     0.61789
     0.92667
     1.06702
     1.26352
     1.29159
     1.29159
     1.26352
     1.23545
     1.31966
     1.26352
     1.15123
     1.01088
     0.89860
     0.87053
     1.01088
     0.87053
     0.61789
     0.58982
     0.53368
     0.50561
     0.25297
     0.25297
     0.08455
     0.14069
     0.28105
     0.25297
     0.05648
    -0.02773
    -0.14001
    -0.19616
     0.14069
     0.16876
    -0.08387
     0.00034
     0.00034
     0.25297
     0.25297
     0.19683
    -0.08387
    -0.02773
     0.05648
     0.08455
    -0.02773
    -0.14001
    -0.22423
    -0.11194
     0.44947
     0.67403
     0.33719
     0.14069
     0.14069
     0.22490
     0.39333
     0.28105
     0.36526
     0.73018
     1.01088
     1.51615
     1.43194
     1.29159
     1.46001
     1.46001
     1.51615
     1.20738
     0.25297
     0.33719
     0.53368
     0.28105
    -0.05580
    -0.47686
    -0.86985
    -1.37512
    -1.43126
    -1.71197
    -2.13303
    -2.30145
    -1.74004
    -1.57162
    -1.37512
    -0.64528
    -0.25230
     0.11262
     0.36526
     0.87053
     1.26352
     1.74072
     2.02142
     2.47055
     2.55477
     2.72319
     2.49862
     2.16178
     1.82493
     1.51615
     1.17931
     0.89860
     0.61789
     0.05648
    -0.56107
    -1.01020
    -0.98213
    -1.23477
    -1.03827
    -1.01020
    -1.17863
    -1.06634
    -0.95406
    -0.70143
    -0.70143
    -0.78564
    -0.67336
    -0.19616
    -0.25230
    -0.47686
    -0.33651
    -0.25230
    -0.61721
    -0.81371
    -0.72950
    -0.92599
    -0.70143
    -0.67336
    -0.61721
    -0.61721
    -0.95406
    -1.01020
    -0.92599
    -0.78564
    -0.30844
     0.02841
     0.00034
     0.33719
     0.30912
     0.50561
     0.70210
     0.42140
     0.33719
     0.53368
     0.67403
     0.61789
     0.53368
     0.33719
     0.14069
    -0.14001
     0.16876
     0.08455
     0.14069
    -0.05580
     0.11262
     0.14069
     0.53368
     0.44947
     0.58982
     0.78632
     0.87053
     1.06702
     1.03895
     0.98281
     0.87053
     0.44947
     0.73018
     0.78632
     0.64596
     0.33719
    -0.08387
    -0.61721
    -0.84178
    -0.64528
    -0.67336
    -0.75757
    -1.01020
    -1.06634
    -1.06634
    -0.98213
    -1.06634
    -1.31898
    -1.12249
    -0.64528
    -0.47686
    -0.44879
    -0.42072
    -0.47686
    -0.50493
    -0.36458
    -0.33651
    -0.19616
    -0.22423
    -0.42072
    -0.42072
    -0.42072
    -0.44879
    -0.64528
    -0.78564
    -0.58914
    -0.78564
    -0.86985
    -0.86985
    -0.78564
    -0.75757
    -0.39265
    -0.42072
    -0.28037
    -0.42072
    -0.39265
    -0.36458
    -0.30844
    -0.16808
    -0.14001
    -0.22423
     0.22490
     0.39333
     0.36526
     0.30912
     0.30912
     0.19683
     0.19683
     0.22490
     0.25297
     0.25297
     0.22490
     0.36526
     0.28105
     0.33719
     0.33719
    -0.08387
    -0.02773
     0.08455
     0.11262
     0.11262
     0.02841
     0.36526
     0.61789
     1.26352
     1.68458
     1.90914
     1.65651
     1.51615
     1.17931
     0.73018
     0.53368
     0.05648
    -0.67336
    -1.01020
    -1.51547
    -1.88039
    -1.71197
    -2.32952
    -2.63830
    -3.31199
    -3.70498
    -4.01376
    -4.01376
    -3.98569
    -3.84533
    -3.25585
    -2.49795
    -2.07689
    -1.65583
    -1.01020
    -0.42072
    -0.11194
     0.22490
     0.44947
     0.53368
     0.50561
     0.53368
     0.89860
     1.15123
     1.20738
     1.46001
     1.60036
     1.68458
     1.76879
     1.71265
     2.18985
     1.88107
     1.29159
     0.89860
     1.17931
     1.17931
     1.34773
     1.40387
     1.34773
     0.98281
     0.64596
     0.08455
    -0.19616
    -0.22423
    -0.02773
    -0.11194
     0.19683
     0.42140
     0.53368
     0.53368
     0.47754
     0.42140
     0.36526
     0.47754
     0.44947
     0.87053
     0.84246
     0.73018
     0.36526
     0.16876
     0.47754
     0.50561
     0.08455
     0.02841
     0.08455
     0.19683
     0.22490
     0.30912
     0.25297
     0.22490
     0.05648
     0.11262
     0.36526
     0.16876
     0.22490
     0.28105
     0.39333
     0.44947
     0.50561
     0.50561
     0.89860
     0.89860
     0.75825
     0.70210
     0.53368
     0.58982
     0.70210
     0.67403
     1.01088
     1.09509
     1.06702
     0.98281
     1.01088
     1.01088
     0.98281
     1.01088
     0.95474
     0.61789
     0.81439
     0.44947
     0.36526
     0.28105
     0.14069
    -0.19616
    -0.28037
     0.05648
    -0.75757
    -1.12249
    -1.34705
    -1.40319
    -1.68390
    -1.99267
    -1.68390
    -1.62776
    -1.88039
    -1.59969
    -1.51547
    -1.57162
    -1.37512
    -1.20670
    -0.86985
    -0.67336
    -0.33651
    -0.08387
    -0.05580
     0.05648
     0.36526
     0.22490
     0.58982
     0.75825
     0.39333
     0.42140
     0.39333
     0.28105
     0.25297
     0.22490
     0.19683
     0.22490
     0.28105
     0.22490
     0.11262
     0.30912
     0.33719
     0.16876
    -0.02773
     0.11262
    -0.08387
    -0.02773
    -0.02773
    -0.14001
    -0.36458
    -0.33651
    -0.39265
    -0.36458
    -0.36458
    -0.64528
    -0.67336
    -0.64528
    -0.22423
     0.00034
     0.08455
    -0.02773
     0.16876
     0.44947
     0.58982
     0.58982
     0.98281
     1.17931
     1.31966
     1.62843
     1.93721
     1.90914
     1.57229
     1.01088
     0.47754
    -0.22423
    -0.89792
    -0.25230
     1.57229
     1.71265
     1.29159
     1.51615
     1.46001
     1.17931
    -0.25230
    -0.72950
    -0.42072
     0.47754
     1.48808
     1.37580
     0.87053
     0.73018
     0.16876
    -0.08387
    -0.08387
    -0.22423
    -0.64528
    -1.06634
    -1.20670
    -1.37512
    -1.40319
    -1.37512
    -1.15056
    -1.15056
    -1.34705
    -1.45933
    -1.31898
    -1.15056
    -0.86985
    -0.72950
    -0.47686
    -0.70143
    -0.75757
    -0.36458
    -0.16808
    -0.08387
    -0.08387
     0.00034
    -0.05580
     0.28105
     0.30912
     0.53368
     0.22490
     0.47754
     0.28105
     0.36526
     0.39333
     0.22490
     0.05648
     0.02841
    -0.22423
    -0.14001
    -0.22423
    -0.28037
    -0.33651
    -0.22423
    -0.11194
    -0.16808
    -0.19616
    -0.30844
    -0.22423
    -0.16808
     0.05648
    -0.08387
     0.08455
    -0.02773
     0.22490
     0.36526
     0.50561
     0.33719
     0.75825
     0.53368
     0.58982
     0.64596
     0.56175
    -0.14001
    -1.48740
    -2.72251
    -3.36813
    -2.97515
    -2.41373
    -1.62776
    -1.74004
    -2.52602
    -3.34006
    -3.50849
    -3.64884
    -3.67691
    -3.25585
    -2.69444
    -1.90846
    -0.95406
     0.05648
     0.64596
     0.95474
     1.23545
     1.29159
     1.20738
     1.06702
     1.46001
     1.79686
     1.79686
     1.74072
     1.48808
     1.51615
     1.43194
     1.15123
     0.95474
     0.78632
     0.50561
     0.58982
     0.87053
     1.06702
     0.58982
     0.73018
     0.81439
     0.87053
     0.84246
     0.47754
     0.19683
     0.28105
     0.39333
     0.58982
     0.64596
     0.58982
     0.25297
     0.05648
     0.22490
     0.36526
     0.14069
    -0.08387
    -0.14001
    -0.08387
     0.02841
     0.08455
     0.19683
     0.36526
     0.33719
     0.22490
    -0.08387
    -0.22423
    -0.56107
    -0.58914
    -0.39265
    -0.53300
    -0.89792
    -1.17863
    -1.12249
    -1.20670
    -1.54354
    -1.90846
    -1.93653
    -2.10496
    -1.76811
    -1.68390
    -1.74004
    -1.51547
    -1.43126
    -1.29091
    -0.75757
    -0.08387
     0.08455
    -0.08387
    -0.39265
    -0.16808
     0.47754
     0.92667
     1.01088
     1.03895
     1.01088
     1.06702
     0.98281
     0.75825
     0.42140
     0.00034
    -0.16808
     0.61789
     0.84246
     0.53368
     0.22490
    -0.05580
    -0.16808
     0.02841
     0.16876
     0.36526
     0.30912
     0.30912
     0.33719
     0.28105
     0.25297
     0.19683
     0.02841
     0.30912
     0.28105
     0.28105
     0.14069
    -0.08387
    -0.08387
    -0.28037
    -0.25230
     0.00034
     0.14069
     0.05648
     0.14069
     0.11262
     0.11262
     0.33719
     0.42140
     0.47754
     0.78632
     1.12316
     1.06702
     1.37580
     1.93721
     2.49862
     3.00389
     2.52669
     2.10564
     2.33020
     2.07756
     1.48808
     0.61789
     0.14069
    -0.58914
    -0.86985
    -0.14001
     0.22490
    -0.16808
    -0.61721
    -1.62776
    -2.35759
    -2.77865
    -2.66637
    -2.38566
    -2.07689
    -1.71197
    -1.09441
    -1.01020
    -1.12249
    -0.95406
    -0.84178
    -0.50493
    -0.30844
    -0.39265
    -0.47686
    -0.19616
     0.11262
     0.19683
     0.28105
     0.28105
     0.19683
     0.30912
     0.61789
     0.75825
     0.95474
     0.87053
     0.50561
     0.64596
     0.81439
     0.64596
     0.61789
     0.44947
     0.33719
     0.30912
     0.19683
    -0.11194
    -0.28037
    -0.81371
    -1.03827
    -0.98213
    -0.98213
    -1.45933
    -2.07689
    -1.96460
    -1.93653
    -1.74004
    -1.79618
    -1.85232
    -1.99267
    -2.10496
    -2.24531
    -1.93653
    -1.57162
    -1.15056
    -0.72950
    -0.30844
     0.22490
     0.33719
     0.36526
     0.39333
     0.84246
     1.09509
     1.29159
     1.54422
     1.71265
     1.62843
     1.68458
     1.79686
     1.79686
     1.68458
     1.43194
     1.48808
     1.48808
     1.54422
     1.40387
     0.89860
     1.15123
     1.03895
     0.92667
     0.78632
     0.50561
     0.44947
     0.33719
     0.28105
     0.14069
     0.19683
     0.11262
     0.11262
     0.08455
     0.14069
     0.02841
    -0.19616
    -0.02773
     0.30912
     0.39333
     0.33719
     0.28105
     0.25297
     0.22490
     0.11262
    -0.05580
     0.02841
    -0.25230
    -0.53300
    -0.70143
     1.82493
     4.23900
    -1.03827
    -1.57162
    -1.06634
    -0.19616
     0.33719
     0.47754
     0.42140
     0.19683
    -0.22423
    -0.67336
    -0.89792
    -1.54354
    -1.90846
    -2.07689
    -2.21724
    -2.32952
    -1.96460
    -1.85232
    -1.62776
    -0.75757
    -1.20670
    -1.31898
    -1.88039
    -2.30145
    -2.02074
    -1.54354
    -1.29091
    -0.67336
     0.22490
     0.28105
     0.22490
    -0.33651
    -0.50493
    -0.81371
    -0.64528
    -0.44879
    -0.39265
    -0.08387
     0.05648
     0.02841
    -0.14001
    -0.05580
     0.22490
     0.39333
     0.42140
     0.50561
     0.42140
     0.58982
     0.61789
     0.61789
     0.50561
     0.78632
     0.75825
     0.75825
     1.03895
     0.92667
     0.81439
     0.73018
     0.81439
     0.95474
     0.98281
     0.87053
     0.61789
     0.73018
     0.50561
     0.53368
     0.28105
     0.39333
     0.28105
     0.36526
     0.36526
     0.30912
     0.33719
     0.22490
     0.16876
     0.22490
     0.47754
     0.25297
     0.16876
     0.19683
     0.33719
     0.22490
     0.11262
     0.19683
     0.30912
     0.16876
     0.33719
     0.28105
     0.22490
     0.19683
     0.25297
     0.25297
     0.70210
     0.81439
     0.84246
     0.70210
     0.73018
     0.95474
     0.84246
     1.03895
     1.12316
     1.09509
     1.17931
     1.20738
     1.26352
     1.31966
     1.31966
     1.12316
     1.09509
     1.26352
     0.92667
     0.98281
     0.89860
     1.23545
     1.62843
     1.79686
     1.57229
     0.95474
     0.58982
     0.36526
     0.33719
     0.19683
     0.00034
    -0.11194
     0.05648
     0.05648
    -0.11194
    -0.64528
    -0.81371
    -0.98213
    -0.98213
    -1.03827
    -0.95406
    -0.81371
    -0.75757
    -0.70143
    -0.47686
    -0.56107
    -0.56107
    -0.56107
    -0.58914
    -0.39265
    -0.44879
    -0.47686
    -0.58914
    -0.92599
    -0.98213
    -1.17863
    -1.23477
    -1.31898
    -1.31898
    -1.43126
    -1.09441
    -0.78564
    -0.72950
    -0.78564
    -0.72950
    -0.58914
    -0.72950
    -0.78564
    -0.56107
    -0.56107
    -0.25230
    -0.30844
    -0.08387
     0.14069
    -0.19616
    -0.30844
    -0.39265
    -0.47686
    -0.61721
    -0.56107
    -0.61721
    -0.28037
    -0.25230
    -0.44879
    -0.56107
    -0.67336
    -0.64528
    -1.03827
    -1.09441
    -0.67336
    -0.19616
    -0.47686
    -0.75757
    -0.89792
    -1.12249
    -2.07689
    -2.41373
    -2.02074
    -1.85232
    -2.46987
    -3.56463
    -3.84533
    -3.19971
    -2.69444
    -2.86286
    -2.86286
    -2.41373
    -2.38566
    -2.46987
    -2.63830
    -2.30145
    -2.44180
    -2.49795
    -1.59969
    -1.23477
    -1.09441
    -0.53300
    -0.47686
    -0.08387
     0.33719
     0.19683
     0.02841
     0.08455
     0.22490
     0.11262
     0.16876
     0.02841
    -0.11194
    -0.11194
     0.19683
     0.56175
     0.84246
     0.98281
     1.43194
     1.46001
     1.31966
     1.29159
     1.46001
     1.57229
     1.15123
     1.71265
     2.13371
     2.52669
     2.77933
     2.61091
     2.44248
     2.41441
     2.33020
     2.27406
     2.04949
     1.65651
     1.23545
     1.17931
     0.87053
     1.20738
     1.03895
     0.75825
     0.64596
     0.64596
     0.58982
     0.22490
    -0.11194
    -0.44879
    -0.42072
    -0.33651
    -0.22423
    -0.08387
    -0.33651
    -0.70143
    -0.78564
    -0.70143
    -0.58914
    -0.75757
    -0.67336
    -0.75757
    -0.64528
    -0.30844
    -0.16808
     0.05648
     0.22490
     0.47754
     0.67403
     0.61789
     0.75825
     0.75825
     0.75825
     0.84246
     1.06702
     0.92667
     0.92667
     0.73018
     0.75825
     0.36526
     0.14069
    -0.28037
    -0.98213
    -1.31898
    -1.34705
    -1.54354
    -1.79618
    -1.99267
    -2.49795
    -2.41373
    -2.35759
    -2.46987
    -2.52602
    -2.35759
    -2.13303
    -1.93653
    -1.82425
    -1.59969
    -1.29091
    -0.92599
    -0.72950
    -0.39265
    -0.28037
    -0.16808
    -0.16808
    -0.28037
     0.16876
     0.08455
     0.00034
    -0.16808
     0.02841
    -0.05580
    -0.05580
    -0.11194
    -0.22423
    -0.39265
    -0.25230
    -0.30844
    -0.44879
    -0.61721
    -0.67336
    -0.89792
    -0.72950
    -0.47686
    -0.70143
    -0.84178
    -0.89792
    -0.98213
    -1.09441
    -0.70143
    -0.92599
    -0.81371
    -0.72950
    -0.81371
    -0.70143
    -0.70143
    -0.89792
    -0.89792
    -0.64528
    -0.42072
    -0.08387
     0.08455
    -0.02773
    -0.11194
     0.67403
     0.92667
     0.44947
     0.70210
     0.98281
     1.12316
     0.98281
     0.87053
     1.03895
     0.92667
     0.75825
     0.84246
     0.36526
     0.30912
     0.33719
     0.05648
     0.36526
    -0.08387
    -0.36458
    -0.81371
    -1.26284
    -1.59969
    -1.62776
    -1.76811
    -2.35759
    -2.80672
    -2.02074
    -0.64528
    -0.92599
    -0.19616
     1.62843
     2.89161
     1.20738
    -0.11194
    -0.53300
    -0.64528
     0.87053
     2.35827
     4.12672
     5.38990
     4.77234
     2.66705
     0.53368
    -0.33651
    -0.67336
    -0.89792
    -0.28037
    -0.08387
    -0.44879
    -0.50493
    -0.70143
    -1.96460
    -2.30145
    -2.38566
    -2.21724
    -2.13303
    -1.96460
    -1.82425
    -1.54354
    -1.40319
    -0.84178
    -0.78564
    -0.95406
    -0.70143
    -0.78564
    -0.92599
    -0.78564
    -0.70143
    -0.75757
    -0.58914
    -0.44879
    -0.11194
    -0.02773
     0.02841
    -0.05580
    -0.19616
     0.19683
     0.25297
     0.42140
     0.39333
     0.61789
     0.42140
     0.39333
     0.75825
     0.73018
     0.75825
     0.87053
     1.20738
     1.17931
     1.26352
     1.26352
     1.09509
     1.12316
     1.29159
     1.26352
     1.46001
     1.40387
     1.17931
     1.23545
     1.09509
     1.20738
     0.95474
     0.75825
     0.70210
     0.44947
     0.39333
     0.30912
     0.08455
     0.08455
     0.30912
     0.36526
     0.58982
     0.25297
    -0.11194
    -0.42072
    -0.28037
    -0.05580
     0.05648
     0.00034
    -0.28037
    -0.19616
    -0.30844
    -0.14001
    -0.50493
    -0.61721
    -0.64528
    -0.64528
    -0.75757
    -0.56107
    -0.58914
    -0.56107
    -0.44879
    -0.30844
    -0.25230
    -0.02773
     0.00034
     0.14069
     0.08455
     0.11262
    -0.02773
    -0.39265
    -0.36458
    -0.16808
    -0.42072
    -0.56107
    -0.72950
    -1.23477
    -1.82425
    -1.88039
    -1.62776
    -1.57162
    -1.76811
    -1.90846
    -2.02074
    -1.93653
    -2.02074
    -2.02074
    -1.57162
    -1.48740
    -1.37512
    -1.20670
    -1.09441
    -1.01020
    -0.95406
    -0.92599
    -0.64528
    -0.47686
    -0.30844
    -0.44879
    -0.42072
    -0.28037
    -0.22423
    -0.14001
     0.02841
     0.19683
     0.08455
     0.39333
     0.36526
     0.39333
     0.39333
     0.42140
     0.53368
     0.53368
     0.64596
     0.78632
     0.81439
     0.89860
     0.81439
     0.64596
     0.64596
     0.70210
     0.39333
     0.16876
     0.16876
    -0.02773
    -0.02773
    -0.14001
    -0.05580
     0.53368
     0.50561
    -0.28037
    -0.72950
    -1.09441
    -0.98213
    -0.72950
    -1.26284
    -0.98213
    -0.42072
    -0.11194
     0.08455
    -0.53300
    -0.70143
    -0.95406
    -1.09441
    -0.67336
    -0.39265
     0.11262
     0.22490
     0.22490
     0.44947
     0.58982
     0.53368
     0.92667
     0.92667
     0.64596
     0.87053
     1.06702
     1.17931
     1.29159
     1.17931
     1.03895
     1.15123
     0.95474
     0.56175
     0.22490
     0.42140
     0.53368
     0.53368
    -0.08387
     0.11262
     0.67403
     1.60036
     2.69512
     2.77933
     2.13371
     1.37580
     1.01088
     1.54422
     2.16178
     1.65651
     1.60036
     0.00034
    -1.12249
    -0.61721
    -0.30844
    -0.19616
    -1.09441
    -1.76811
    -2.24531
    -2.61023
    -2.63830
    -2.44180
    -2.52602
    -2.10496
    -1.40319
    -1.01020
    -0.36458
    -0.05580
     0.25297
     0.61789
     0.75825
     1.06702
     1.03895
     0.92667
     1.03895
     1.09509
     1.26352
     1.03895
     0.89860
     0.81439
     0.89860
     0.81439
     0.75825
     0.58982
     0.58982
     0.70210
     0.42140
     0.25297
     0.44947
     0.28105
     0.22490
     0.16876
     0.25297
     0.11262
    -0.16808
    -0.19616
     0.14069
     0.14069
     0.00034
    -0.30844
    -0.39265
    -0.30844
    -0.22423
    -0.25230
    -0.19616
    -0.44879
    -0.86985
    -0.70143
    -0.50493
    -0.53300
    -0.75757
    -0.84178
    -0.70143
    -0.44879
    -0.58914
    -0.67336
    -0.70143
    -0.67336
    -0.47686
    -0.53300
    -0.22423
    -0.22423
    -0.28037
    -0.16808
    -0.05580
     0.11262
     0.08455
    -0.02773
     0.00034
     0.16876
     0.14069
    -0.05580
    -0.25230
    -0.53300
    -0.53300
    -0.47686
    -0.50493
    -0.42072
    -0.47686
    -0.61721
    -0.47686
    -0.19616
    -0.36458
    -0.78564
    -0.70143
    -0.28037
    -0.16808
    -0.14001
    -0.16808
    -0.16808
    -0.33651
    -0.25230
    -0.14001
     0.08455
    -0.05580
    -0.44879
    -0.47686
    -0.22423
    -0.28037
    -0.22423
    -0.39265
    -0.53300
    -0.30844
    -0.28037
     0.00034
     0.39333
     0.47754
     0.58982
     0.70210
     0.84246
     0.89860
     0.36526
    -0.33651
    -0.33651
     0.25297
     0.53368
     0.89860
     1.46001
     1.88107
     2.13371
     1.34773
     0.84246
     0.28105
     0.42140
     0.64596
     1.20738
     1.34773
     1.17931
     0.92667
     0.73018
     0.64596
     0.19683
    -0.28037
    -0.42072
    -0.81371
    -0.86985
    -1.17863
    -1.34705
    -1.51547
    -1.51547
    -1.43126
    -1.43126
    -1.29091
    -1.23477
    -1.26284
    -1.26284
    -1.15056
    -1.09441
    -0.89792
    -0.81371
    -0.67336
    -0.42072
    -0.11194
    -0.11194
    -0.19616
    -0.05580
     0.08455
     0.19683
     0.36526
     0.47754
     0.53368
     0.36526
     0.47754
     0.44947
     0.47754
     0.39333
    -0.02773
    -0.11194
     0.00034
     0.16876
     0.02841
    -0.61721
    -0.56107
    -0.39265
     0.14069
     0.22490
     0.11262
     0.44947
     0.67403
     0.87053
     0.87053
     0.95474
     0.95474
     1.15123
     1.57229
     2.16178
     1.96528
     1.37580
     1.37580
     1.26352
     1.57229
     1.46001
     1.29159
     0.92667
     0.81439
     0.75825
     0.73018
     0.61789
    -0.05580
    -0.08387
     0.02841
     0.11262
     0.08455
    -0.28037
    -0.47686
    -0.47686
    -0.22423
    -0.08387
    -0.16808
     0.02841
     0.42140
     0.67403
     0.98281
     0.95474
     0.67403
     0.56175
     0.64596
     0.75825
     0.70210
     0.36526
     0.47754
     0.14069
    -0.19616
    -0.30844
    -0.50493
    -0.67336
    -1.12249
    -1.17863
    -1.29091
    -0.98213
    -1.06634
    -1.31898
    -1.37512
    -1.43126
    -1.34705
    -0.92599
    -0.58914
    -0.58914
    -0.64528
    -0.44879
    -0.50493
    -0.56107
    -0.86985
    -0.78564
    -0.89792
    -0.70143
    -0.70143
    -0.61721
    -0.78564
    -0.33651
    -0.30844
    -0.56107
     0.02841
    -0.11194
    -0.39265
    -0.22423
     0.00034
     0.05648
     0.16876
    -0.19616
     0.16876
     0.16876
     0.25297
    -0.02773
     0.11262
     0.14069
     0.05648
     0.30912
     0.19683
     0.19683
     0.33719
     0.28105
     0.42140
     0.73018
     0.61789
     0.42140
     0.00034
    -0.22423
    -0.08387
     0.02841
    -0.22423
    -0.30844
    -0.22423
    -0.22423
    -0.14001
    -0.33651
    -0.50493
    -0.72950
    -0.42072
    -0.42072
    -0.67336
    -0.78564
    -0.81371
    -0.78564
    -0.42072
     0.33719
     1.03895
     1.76879
     2.55477
     2.89161
     2.61091
     2.30213
     1.31966
     0.39333
    -0.11194
     0.05648
     0.64596
     1.79686
     1.60036
     0.50561
    -0.30844
    -0.84178
    -1.65583
    -2.32952
    -2.72251
    -2.66637
    -2.41373
    -2.30145
    -2.21724
    -2.35759
    -2.24531
    -1.62776
    -0.78564
    -0.61721
    -0.36458
    -0.56107
    -1.45933
    -1.88039
    -2.16110
    -2.27338
    -1.85232
    -1.03827
    -0.89792
    -0.67336
    -0.98213
    -1.20670
    -1.31898
    -0.86985
    -0.22423
    -0.02773
     0.22490
     0.56175
     0.89860
     1.51615
     2.02142
     2.49862
     2.61091
     2.35827
     2.24599
     2.35827
     2.30213
     2.35827
     2.16178
     1.79686
     1.68458
     1.37580
     1.15123
     0.95474
     0.50561
     0.16876
     0.00034
     0.00034
     0.00034
    -0.28037
    -0.28037
    -0.33651
    -0.42072
     0.00034
    -0.11194
    -0.39265
    -0.33651
    -0.28037
    -0.14001
    -0.14001
    -0.05580
     0.16876
     0.61789
     0.98281
     1.26352
     0.98281
     0.61789
     0.78632
     0.89860
     0.64596
     0.30912
     0.47754
     0.28105
     0.16876
     0.05648
    -0.16808
    -0.33651
    -0.64528
    -0.84178
    -0.95406
    -1.12249
    -1.15056
    -1.12249
    -1.31898
    -1.09441
    -0.72950
    -0.78564
    -0.75757
    -0.28037
    -0.30844
    -0.05580
     0.14069
     0.22490
     0.16876
     0.14069
     0.28105
     0.22490
     0.39333
     0.50561
     0.30912
     0.36526
     0.36526
     0.39333
     0.19683
     0.16876
     0.30912
     0.11262
     0.11262
     0.08455
     0.08455
     0.11262
     0.08455
     0.08455
     0.16876
     0.02841
     0.05648
     0.00034
     0.05648
     0.02841
     0.02841
     0.14069
     0.00034
    -0.05580
     0.11262
     0.08455
     0.11262
     0.19683
     0.30912
     0.22490
     0.56175
     0.64596
     0.50561
     0.33719
     0.44947
     0.61789
     0.70210
     0.53368
     0.75825
     0.53368
     0.19683
     0.08455
    -0.11194
    -0.36458
    -0.39265
    -0.16808
     0.08455
     0.36526
    -0.05580
    -0.67336
    -0.98213
    -0.72950
    -0.36458
     0.14069
     0.53368
     0.47754
     0.87053
     1.54422
     2.61091
     3.31267
     2.86354
     2.24599
     1.71265
     1.20738
    -0.64528
    -2.30145
    -1.45933
    -0.92599
    -1.54354
    -2.21724
    -2.35759
    -3.78919
    -4.88395
    -5.52957
    -6.20327
    -6.00677
    -5.92256
    -5.47343
    -4.65938
    -4.01376
    -3.48042
    -2.55409
    -2.07689
    -1.15056
    -0.61721
    -0.16808
     0.25297
     0.84246
     1.15123
     1.51615
     1.65651
     2.04949
     2.07756
     2.18985
     2.30213
     2.47055
     2.55477
     2.44248
     2.18985
     2.10564
     2.10564
     1.96528
     1.88107
     1.99335
     1.74072
     1.51615
     1.48808
     1.23545
     1.62843
     0.53368
     0.16876
     0.33719
     0.25297
     0.22490
     0.08455
     0.05648
    -0.05580
    -0.22423
    -0.42072
    -0.22423
    -0.47686
    -0.67336
    -0.50493
    -0.30844
    -0.14001
    -0.19616
    -0.11194
    -0.30844
     0.19683
     0.28105
     0.16876
     0.16876
     0.02841
     0.00034
    -0.02773
    -0.02773
    -0.05580
    -0.05580
     0.16876
     0.22490
     0.30912
     0.73018
     0.78632
     0.89860
     1.15123
     1.62843
     1.93721
     1.99335
     1.96528
     2.27406
     2.21792
     2.18985
     2.41441
     2.41441
     2.47055
     2.16178
     1.60036
     1.01088
     0.44947
    -0.02773
    -0.14001
    -0.30844
    -0.19616
    -0.47686
    -0.81371
    -0.95406
    -1.15056
    -1.23477
    -0.78564
    -0.61721
    -0.47686
    -0.39265
    -0.11194
     0.22490
     0.33719
     0.30912
     0.50561
     0.56175
     0.58982
     0.47754
     0.39333
     0.30912
     0.02841
    -0.11194
     0.19683
     0.14069
     0.05648
    -0.08387
     0.00034
     0.02841
    -0.05580
    -0.16808
    -0.33651
    -0.05580
    -0.16808
     0.00034
     0.08455
    -0.16808
    -0.25230
    -0.42072
    -0.33651
    -0.16808
    -0.36458
    -0.53300
    -0.56107
    -0.61721
    -0.44879
    -0.58914
    -0.58914
    -0.22423
     0.02841
    -0.11194
    -0.28037
    -0.33651
    -0.56107
    -0.28037
    -0.08387
     0.19683
     0.05648
    -0.02773
    -0.22423
    -0.08387
    -0.11194
    -0.11194
    -0.16808
    -0.14001
    -0.14001
     0.08455
     0.11262
    -0.08387
    -0.11194
    -0.08387
     0.00034
     0.16876
     0.42140
     0.61789
     0.30912
     0.47754
     0.61789
     0.53368
     0.58982
     0.70210
     0.78632
     0.75825
     1.01088
     0.67403
     0.61789
     0.30912
     0.02841
     0.30912
     0.56175
     0.22490
    -1.01020
    -1.15056
    -2.32952
    -2.13303
    -0.98213
    -0.86985
    -0.89792
    -0.98213
    -1.43126
    -1.79618
    -1.62776
    -1.45933
    -1.06634
    -0.42072
    -0.02773
     0.11262
     0.33719
     0.44947
     0.70210
     0.84246
     1.03895
     1.03895
     1.23545
     1.26352
     1.34773
     1.34773
     1.26352
     1.17931
     1.31966
     1.37580
     1.51615
     1.54422
     1.40387
     1.26352
     1.37580
     1.15123
     1.34773
     1.23545
     1.12316
     1.01088
     1.03895
     1.09509
     0.92667
     0.73018
     0.64596
     0.30912
     0.64596
     0.70210
     0.47754
     0.50561
     0.33719
     0.25297
     0.22490
     0.08455
    -0.22423
    -0.30844
    -0.11194
    -0.47686
    -0.33651
    -0.44879
    -0.58914
    -1.03827
    -0.64528
    -0.64528
    -0.78564
    -0.86985
    -0.67336
    -0.58914
    -0.33651
    -0.08387
    -0.42072
    -0.61721
    -0.56107
    -0.28037
    -0.05580
     0.05648
     0.02841
     0.00034
    -0.11194
     0.11262
     0.02841
    -0.25230
    -0.11194
    -0.50493
    -0.30844
    -0.08387
     0.11262
     0.58982
     0.92667
     0.87053
     1.26352
     1.40387
     1.40387
     1.26352
     1.06702
     1.34773
     1.51615
     1.31966
     1.15123
     0.95474
     0.75825
     0.78632
     0.39333
     0.00034
    -0.33651
    -0.72950
    -0.86985
    -0.95406
    -1.15056
    -1.29091
    -1.43126
    -1.23477
    -0.89792
    -0.81371
    -0.53300
    -0.56107
    -0.47686
    -0.33651
    -0.39265
    -0.28037
    -0.16808
     0.11262
     0.19683
     0.44947
     0.36526
     0.42140
     0.30912
     0.33719
     0.61789
     0.56175
     0.44947
     0.42140
     0.44947
     0.61789
     0.47754
     0.67403
     0.58982
     0.81439
     0.75825
     0.81439
     0.87053
     0.84246
     0.81439
     0.53368
     0.44947
     0.47754
     0.14069
    -0.28037
    -0.58914
    -0.56107
    -0.22423
    -0.02773
     0.05648
    -0.30844
    -0.47686
    -1.03827
    -0.95406
    -0.81371
    -0.56107
    -0.42072
    -0.05580
     0.08455
     0.00034
     0.42140
     0.44947
     0.25297
     0.28105
     0.28105
     0.00034
     0.08455
    -0.08387
     0.00034
     0.28105
     0.56175
     0.44947
    -0.64528
    -0.47686
    -0.70143
    -0.81371
    -0.70143
    -0.61721
    -0.30844
    -0.25230
    -0.78564
    -0.75757
    -0.08387
    -0.95406
    -1.82425
    -2.35759
    -1.54354
    -0.05580
     0.33719
    -0.22423
    -0.58914
    -0.72950
    -0.86985
    -0.67336
    -0.58914
    -0.42072
    -0.25230
     0.02841
     0.19683
     0.22490
     0.22490
     0.50561
     0.50561
     0.61789
     0.56175
     0.50561
     0.92667
     1.09509
     1.20738
     1.06702
     1.29159
     1.23545
     1.26352
     1.20738
     1.03895
     1.01088
     0.95474
     0.87053
     1.01088
     0.61789
     0.28105
    -0.08387
    -0.11194
    -0.11194
    -0.30844
    -0.36458
    -0.53300
    -0.53300
    -0.47686
    -0.53300
    -0.44879
    -0.22423
    -0.19616
    -0.36458
    -0.14001
     0.11262
     0.14069
     0.02841
     0.02841
     0.22490
     0.39333
     0.42140
     0.25297
     0.28105
     0.25297
     0.19683
     0.16876
     0.47754
     0.50561
     0.33719
     0.36526
     0.39333
     0.58982
     0.33719
     0.25297
     0.53368
     0.39333
     0.36526
     0.50561
     0.36526
     0.19683
    -0.02773
    -0.16808
    -0.28037
    -0.02773
    -0.08387
    -0.25230
    -0.22423
    -0.22423
    -0.05580
    -0.33651
    -0.22423
    -0.28037
    -0.30844
     0.39333
     0.39333
     0.36526
     0.50561
     0.75825
     0.58982
     0.47754
     0.67403
     1.17931
     1.79686
     1.71265
     1.68458
     1.03895
     0.87053
     0.78632
     0.64596
     0.53368
     0.25297
     0.02841
    -0.02773
    -0.08387
    -0.28037
    -0.47686
    -0.67336
    -0.95406
    -1.01020
    -1.26284
    -0.95406
    -1.01020
    -0.89792
    -0.75757
    -0.56107
    -0.53300
    -0.78564
    -0.84178
    -0.64528
    -0.16808
    -0.39265
    -0.02773
     0.11262
    -0.11194
    -0.33651
    -0.28037
    -0.16808
     0.08455
     0.22490
     0.53368
     0.95474
     1.01088
     1.15123
     1.12316
     1.26352
     1.17931
     1.31966
     1.62843
     1.82493
     1.74072
     1.46001
     1.01088
     0.73018
     0.33719
     0.11262
     0.36526
     0.11262
    -0.14001
    -0.47686
    -0.28037
    -0.36458
    -0.61721
    -0.86985
    -0.61721
    -0.16808
     0.25297
     0.64596
     0.78632
     0.95474
     1.03895
     1.40387
     1.37580
     1.03895
     0.81439
     0.73018
     1.06702
     0.81439
     0.47754
     0.33719
     0.28105
     0.33719
     0.47754
     0.14069
     0.05648
     0.14069
     0.02841
     0.25297
     0.56175
     0.39333
    -0.16808
     0.22490
     0.30912
     0.70210
     0.70210
     0.28105
    -0.05580
    -0.16808
    -0.28037
    -0.08387
    -0.16808
    -0.47686
    -0.56107
    -0.56107
    -0.67336
    -0.44879
    -0.39265
    -0.25230
     0.05648
     0.08455
     0.16876
     0.33719
     0.30912
     0.44947
     0.70210
     0.81439
     0.87053
     0.67403
     0.58982
     0.64596
     0.30912
     0.64596
     0.64596
     0.67403
     0.56175
     0.47754
     0.22490
     0.22490
     0.00034
     0.00034
    -0.08387
    -0.22423
    -0.28037
    -0.44879
    -0.47686
    -0.50493
    -0.53300
    -0.53300
    -0.44879
    -0.61721
    -0.61721
    -0.58914
    -0.30844
    -0.28037
    -0.16808
    -0.39265
    -0.22423
     0.00034
     0.05648
    -0.08387
     0.08455
     0.14069
     0.11262
     0.28105
     0.50561
     0.36526
     0.28105
     0.28105
     0.61789
     0.64596
     0.84246
     0.75825
     0.78632
     0.81439
     1.01088
     0.87053
     0.84246
     0.84246
     0.50561
     0.58982
     0.98281
     0.78632
     0.14069
     0.25297
     0.25297
     0.28105
     0.30912
     0.02841
    -0.14001
    -0.05580
    -0.02773
    -0.11194
     0.00034
    -0.11194
    -0.08387
    -0.28037
    -0.05580
    -0.11194
    -0.30844
    -0.36458
    -0.16808
    -0.33651
    -0.47686
    -0.56107
    -0.61721
    -0.44879
    -0.33651
    -0.22423
    -0.44879
    -0.75757
    -0.81371
    -0.89792
    -0.61721
    -0.33651
    -0.47686
    -0.75757
    -0.75757
    -0.75757
    -0.58914
    -0.75757
    -0.86985
    -0.78564
    -0.75757
    -0.42072
    -0.02773
    -0.11194
     0.00034
     0.64596
     0.75825
     0.98281
     1.26352
     1.15123
     1.51615
     1.90914
     2.35827
     2.66705
     2.44248
     2.07756
     2.02142
     1.88107
     1.71265
     1.48808
     1.20738
     0.25297
    -0.36458
    -0.16808
    -0.50493
    -1.09441
    -0.75757
    -1.01020
    -1.12249
    -1.31898
    -1.54354
    -1.59969
    -1.31898
    -0.98213
    -0.61721
    -0.58914
    -0.33651
    -0.19616
    -0.14001
     0.22490
     0.44947
     0.36526
     0.33719
     0.30912
     0.33719
     0.44947
     0.36526
     0.16876
     0.16876
    -0.05580
    -0.02773
     0.00034
     0.08455
    -0.08387
    -0.28037
    -0.30844
    -0.08387
    -0.08387
    -0.16808
    -0.11194
    -0.19616
    -0.30844
    -0.14001
    -0.28037
    -0.16808
     0.08455
     0.08455
     0.25297
     0.14069
     0.16876
     0.22490
     0.02841
     0.39333
     0.25297
     0.25297
     0.22490
     0.08455
     0.33719
     0.28105
     0.36526
     0.14069
     0.14069
     0.00034
     0.22490
     0.19683
    -0.14001
     0.14069
     0.22490
     0.30912
     0.47754
     0.39333
     0.44947
     0.36526
     0.47754
     0.64596
     0.58982
     0.53368
     0.33719
     0.28105
     0.50561
     0.47754
     0.56175
     0.50561
     0.00034
     0.00034
     0.11262
     0.14069
     0.11262
    -0.11194
    -0.08387
     0.14069
     0.08455
    -0.08387
    -0.19616
    -0.08387
    -0.19616
    -0.36458
    -0.05580
    -0.19616
    -0.42072
    -1.09441
    -1.34705
    -1.43126
    -1.23477
    -1.29091
    -1.09441
    -1.43126
    -1.45933
    -1.40319
    -1.62776
    -1.43126
    -0.89792
    -1.06634
    -1.20670
    -0.75757
    -0.67336
    -0.86985
    -0.36458
     0.67403
     0.75825
     0.44947
     0.81439
     1.17931
     1.26352
     1.23545
     1.29159
     1.51615
     1.46001
     1.71265
     1.15123
     0.50561
     2.02142
     1.93721
     1.93721
     1.85300
     1.57229
     1.09509
     1.09509
     1.15123
     1.03895
     1.23545
     1.17931
     1.23545
     0.92667
     0.98281
     1.09509
     1.03895
     0.95474
     0.78632
     0.70210
     1.03895
     0.87053
     0.58982
     0.44947
     0.25297
     0.39333
     0.42140
     0.39333
     0.53368
     0.19683
    -0.11194
    -0.11194
    -0.02773
    -0.02773
    -0.16808
    -0.36458
    -0.28037
    -0.25230
    -0.22423
     0.22490
     0.28105
     0.00034
     0.02841
     0.36526
     0.39333
     0.67403
     0.64596
     0.64596
     0.95474
     1.01088
     1.06702
     0.89860
     0.95474
     0.89860
     0.87053
     0.84246
     0.81439
     0.44947
     0.39333
     0.36526
     0.33719
     0.16876
     0.08455
    -0.02773
    -0.11194
    -0.11194
    -0.16808
    -0.22423
    -0.28037
    -0.22423
    -0.16808
    -0.33651
    -0.22423
    -0.28037
    -0.11194
    -0.02773
    -0.16808
     0.39333
     0.47754
     0.53368
     0.42140
     0.53368
     0.39333
     0.42140
     0.44947
     0.47754
     0.53368
     0.36526
     0.22490
     0.11262
    -0.08387
    -0.22423
    -0.42072
    -0.47686
    -0.58914
    -0.78564
    -0.84178
    -0.58914
    -0.53300
    -0.67336
    -0.70143
    -0.53300
    -0.33651
    -0.25230
    -0.16808
    -0.22423
    -0.11194
     0.02841
     0.56175
     0.53368
     0.61789
     0.50561
     0.70210
     0.92667
     0.81439
     0.25297
    -0.05580
     0.08455
     0.25297
     0.33719
     0.08455
    -0.39265
    -0.70143
    -1.15056
    -1.26284
    -1.54354
    -1.29091
    -1.40319
    -1.54354
    -1.59969
    -1.68390
    -1.45933
    -1.34705
    -1.06634
    -0.75757
    -0.75757
    -0.39265
    -0.47686
    -0.16808
    -0.08387
    -0.08387
    -0.11194
    -0.14001
    -0.05580
    -0.11194
    -0.14001
    -0.08387
    -0.19616
    -0.33651
    -0.42072
    -0.30844
    -0.44879
    -0.78564
    -0.53300
    -0.61721
    -0.39265
    -0.25230
    -0.14001
     0.00034
     0.11262
     0.42140
     0.33719
     0.14069
     0.19683
     0.42140
     0.44947
     0.58982
     0.75825
     0.70210
     0.78632
     0.81439
     0.81439
     0.64596
     0.44947
     0.53368
     0.64596
     0.64596
     0.42140
     0.25297
     0.44947
     0.36526
     0.14069
     0.00034
     0.11262
    -0.14001
    -0.22423
    -0.11194
    -0.05580
    -0.16808
    -0.25230
    -0.30844
    -0.25230
    -0.33651
    -0.42072
    -0.47686
    -0.39265
    -0.16808
    -0.05580
     0.22490
     0.53368
     0.05648
    -0.11194
     0.08455
     0.33719
     0.53368
     0.53368
     0.50561
     1.01088
     1.17931
     1.06702
     0.64596
     0.50561
     0.84246
     1.43194
     1.76879
     1.88107
     1.51615
     1.65651
     1.48808
     1.57229
     1.74072
     1.37580
     1.34773
     1.60036
     1.48808
     1.60036
     1.12316
     0.84246
     0.58982
     0.28105
    -0.30844
    -0.42072
    -0.44879
    -0.81371
    -0.84178
    -1.20670
    -1.37512
    -1.54354
    -1.76811
    -1.90846
    -1.59969
    -1.37512
    -1.29091
    -1.43126
    -1.34705
    -1.31898
    -1.15056
    -1.03827
    -0.61721
    -0.61721
    -0.36458
    -0.30844
    -0.22423
    -0.19616
    -0.14001
    -0.05580
    -0.11194
     0.02841
    -0.02773
    -0.25230
    -0.30844
    -0.22423
    -0.39265
    -0.42072
    -0.39265
    -0.30844
    -0.44879
    -0.42072
    -0.42072
    -0.42072
    -0.33651
    -0.39265
    -0.14001
    -0.19616
    -0.05580
    -0.05580
     0.05648
     0.08455
     0.28105
     0.02841
     0.22490
     0.36526
     0.25297
     0.14069
     0.22490
     0.25297
     0.14069
     0.08455
     0.28105
     0.50561
     0.53368
     0.47754
     0.36526
     0.28105
     0.22490
     0.08455
     0.53368
     0.61789
     0.33719
     0.39333
     0.53368
     0.64596
     0.53368
     0.30912
     0.14069
     0.28105
     0.36526
     0.53368
     0.30912
     0.02841
     0.08455
     0.05648
     0.05648
     0.28105
     0.05648
    -0.02773
     0.05648
     0.28105
     0.33719
     0.44947
     0.30912
     0.28105
     0.47754
     0.42140
     0.36526
     0.14069
     0.14069
     0.02841
    -0.05580
    -0.19616
    -0.25230
    -0.44879
    -0.81371
    -1.40319
    -1.48740
    -1.40319
    -1.40319
    -1.06634
    -0.56107
    -0.84178
    -1.31898
    -1.71197
    -1.82425
    -0.81371
    -1.12249
    -1.12249
    -1.15056
    -0.36458
     0.16876
     0.11262
     0.16876
     0.44947
     0.53368
     0.30912
     0.33719
     0.61789
     0.92667
     0.98281
     1.09509
     1.15123
     1.48808
     1.40387
     1.57229
     1.48808
     0.95474
     0.73018
     0.36526
     0.02841
    -0.33651
    -0.61721
    -0.89792
    -0.89792
    -1.31898
    -1.62776
    -1.96460
    -2.07689
    -2.10496
    -2.02074
    -1.74004
    -1.54354
    -1.43126
    -1.34705
    -1.06634
    -0.58914
    -0.14001
     0.42140
     0.61789
     0.75825
     0.87053
     1.15123
     1.37580
     1.37580
     1.43194
     1.15123
     1.60036
     1.51615
     1.01088
     0.67403
     0.53368
     0.53368
     0.58982
     0.19683
     0.14069
     0.11262
     0.08455
     0.19683
     0.33719
     0.36526
     0.16876
    -0.22423
     0.00034
     0.25297
     0.14069
     0.05648
    -0.19616
    -0.22423
     0.02841
    -0.19616
    -0.11194
     0.16876
    -0.08387
    -0.19616
    -0.05580
    -0.05580
    -0.16808
    -0.25230
    -0.30844
     0.08455
     0.11262
     0.28105
     0.36526
     0.47754
     0.61789
     0.58982
     0.39333
     0.28105
     0.11262
    -0.22423
     0.05648
     0.87053
     0.84246
     0.28105
    -0.56107
    -0.53300
    -0.50493
    -0.16808
    -0.30844
    -1.68390
    -1.90846
    -0.50493
    -1.03827
    -0.95406
    -1.31898
    -1.65583
    -1.65583
    -1.59969
    -1.54354
    -1.29091
    -1.34705
    -0.81371
    -0.47686
    -0.56107
    -0.53300
    -0.39265
     0.14069
     0.19683
     0.36526
     0.50561
     0.39333
     0.44947
     0.53368
     0.53368
     0.53368
     0.33719
     0.42140
     0.81439
     1.51615
     1.48808
     1.37580
     1.23545
     1.29159
     1.82493
     1.79686
     1.88107
     2.02142
     2.04949
     2.21792
     2.63898
     2.75126
     2.61091
     2.27406
     1.76879
     1.74072
     1.54422
     1.15123
     0.98281
     0.42140
     0.05648
    -0.11194
     0.11262
     0.00034
    -0.28037
    -0.58914
    -0.47686
    -0.61721
    -0.64528
    -0.42072
    -0.47686
    -0.16808
     0.02841
     0.33719
     0.19683
     0.36526
     0.44947
     0.53368
     0.56175
     0.44947
     0.44947
     0.28105
     0.16876
    -0.08387
    -0.02773
    -0.11194
    -0.39265
    -0.42072
    -0.36458
    -0.36458
    -0.36458
     0.00034
    -0.02773
    -0.11194
    -0.44879
    -0.92599
    -1.29091
    -1.82425
    -2.38566
    -2.63830
    -1.96460
    -2.27338
    -2.97515
    -2.83479
    -2.24531
    -3.08743
    -3.81726
    -4.21025
    -4.82781
    -3.25585
    -1.57162
    -1.43126
    -1.45933
    -1.43126
    -1.17863
    -0.98213
    -0.08387
     0.33719
     0.58982
     0.73018
     1.29159
     1.51615
     1.20738
     1.12316
     0.92667
     0.73018
     0.78632
     0.78632
     0.89860
     0.75825
     0.61789
     0.78632
     0.70210
     0.81439
     0.64596
     0.39333
     0.75825
     0.67403
     0.81439
     0.92667
     0.87053
     0.89860
     0.64596
     0.73018
     0.84246
     0.67403
     0.73018
     0.42140
     0.50561
     0.42140
     0.30912
     0.16876
     0.16876
     0.33719
     0.28105
     0.44947
     0.58982
     0.53368
     0.28105
     0.30912
     0.39333
     0.47754
     0.53368
     0.56175
     0.42140
     0.50561
     0.64596
     0.84246
     0.64596
     0.64596
     0.56175
     0.30912
     0.42140
     0.44947
     0.22490
     0.28105
     0.25297
     0.22490
     0.30912
     0.33719
     0.22490
     0.33719
     0.22490
     0.28105
     0.05648
     0.14069
     0.30912
     0.33719
     0.25297
     0.44947
     0.36526
     0.19683
     0.50561
     0.36526
     0.44947
     0.33719
     0.22490
     0.36526
     0.50561
     0.50561
     0.22490
     0.39333
     0.36526
     0.36526
     0.42140
     0.28105
     0.28105
     0.33719
     0.36526
     0.33719
     0.33719
    -0.02773
    -0.30844
    -0.16808
    -0.25230
    -0.22423
    -0.30844
    -0.42072
    -0.28037
    -0.58914
    -0.78564
    -0.78564
    -0.78564
    -1.01020
    -1.09441
    -0.89792
    -0.61721
    -0.58914
    -0.70143
    -0.56107
    -0.44879
    -0.33651
    -0.47686
    -0.58914
    -0.50493
    -0.36458
    -0.14001
     0.36526
     0.36526
     0.00034
    -0.16808
    -0.16808
     0.16876
     0.05648
     0.22490
     0.28105
     0.36526
     0.22490
     0.02841
    -0.33651
    -0.33651
    -0.42072
    -0.50493
    -0.56107
    -0.44879
    -0.64528
    -1.06634
    -1.51547
    -1.76811
    -1.43126
    -1.37512
    -1.88039
    -1.88039
    -1.48740
    -1.20670
    -1.01020
    -0.81371
    -0.95406
    -0.95406
    -0.72950
    -0.39265
    -0.30844
    -0.08387
     0.42140
     0.87053
     1.06702
     1.15123
     1.12316
     1.06702
     1.23545
     1.34773
     1.40387
     1.34773
     1.34773
     1.29159
     1.20738
     1.34773
     1.37580
     1.26352
     1.03895
     0.81439
     0.87053
     0.87053
     0.89860
     0.64596
     0.61789
     0.70210
     0.70210
     0.61789
     0.42140
     0.47754
     0.08455
     0.16876
     0.22490
     0.11262
    -0.11194
    -0.28037
    -0.16808
    -0.16808
    -0.16808
    -0.42072
    -0.56107
    -0.72950
    -0.72950
    -0.70143
    -0.50493
    -0.50493
    -0.70143
    -0.64528
    -0.44879
    -0.42072
    -0.42072
    -0.44879
    -0.22423
     0.00034
     0.22490
     0.19683
     0.02841
     0.08455
     0.19683
     0.61789
     1.01088
     0.89860
     1.03895
     1.09509
     1.17931
     1.20738
     1.01088
     0.81439
     0.87053
     0.81439
     0.95474
     1.09509
     0.87053
     0.67403
     0.50561
     0.36526
     0.05648
     0.14069
    -0.02773
    -0.22423
    -0.11194
    -0.33651
    -0.22423
    -0.36458
    -0.33651
    -0.36458
    -0.30844
    -0.33651
    -0.36458
    -0.56107
    -0.61721
    -0.64528
    -0.86985
    -0.53300
    -0.84178
    -0.81371
    -0.95406
    -0.84178
    -0.86985
    -1.06634
    -1.12249
    -1.20670
    -1.06634
    -0.81371
    -0.95406
    -0.92599
    -0.75757
    -0.78564
    -0.89792
    -0.58914
    -0.53300
    -0.50493
    -0.70143
    -0.53300
    -0.33651
    -0.16808
    -0.30844
    -0.30844
    -0.22423
     0.22490
     0.39333
     0.16876
    -0.16808
    -0.47686
    -0.78564
    -0.39265
    -0.02773
    -0.08387
    -0.44879
    -0.67336
    -0.78564
    -0.89792
    -1.12249
    -1.43126
    -1.62776
    -1.40319
    -1.54354
    -1.65583
    -1.54354
    -1.76811
    -1.82425
    -1.65583
    -1.23477
    -1.34705
    -1.45933
    -1.43126
    -1.51547
    -1.29091
    -1.23477
    -1.17863
    -0.98213
    -1.06634
    -0.92599
    -0.72950
    -0.84178
    -1.01020
    -0.92599
    -1.03827
    -0.86985
    -0.58914
    -0.89792
    -0.78564
    -0.78564
    -0.70143
    -0.53300
    -0.47686
    -0.53300
    -0.64528
    -0.67336
    -0.75757
    -0.72950
    -1.06634
    -1.01020
    -1.06634
    -1.09441
    -1.01020
    -1.29091
    -1.54354
    -1.79618
    -1.79618
    -1.74004
    -1.85232
    -1.93653
    -1.76811
    -1.82425
    -1.65583
    -1.74004
    -1.48740
    -1.74004
    -1.65583
    -1.59969
    -1.17863
    -1.09441
    -1.06634
    -1.20670
    -1.15056
    -0.95406
    -0.89792
    -0.95406
    -0.95406
    -1.03827
    -0.81371
    -0.86985
    -0.92599
    -1.01020
    -1.12249
    -1.20670
    -1.09441
    -0.98213
    -1.09441
    -1.01020
    -0.70143
    -0.33651
    -0.36458
    -0.22423
    -0.14001
     0.08455
     0.47754
     0.50561
     0.75825
     0.87053
     0.92667
     0.50561
     0.28105
     0.08455
    -0.22423
    -0.39265
    -0.33651
    -0.08387
    -0.30844
    -0.02773
    -0.16808
    -0.81371
    -1.48740
    -1.68390
    -1.34705
    -1.31898
    -1.85232
    -2.04882
    -1.65583
    -0.92599
    -0.98213
    -1.29091
    -1.59969
    -1.99267
    -1.93653
    -1.82425
    -1.74004
    -1.48740
    -1.51547
    -1.37512
    -1.17863
    -1.26284
    -0.98213
    -0.89792
    -0.78564
    -0.39265
    -0.28037
    -0.14001
    -0.22423
    -0.28037
    -0.16808
    -0.08387
    -0.30844
    -0.36458
    -0.44879
    -0.47686
    -0.44879
    -0.58914
    -0.47686
    -0.64528
    -0.78564
    -0.72950
    -0.61721
    -0.78564
    -0.70143
    -0.98213
    -0.81371
    -0.67336
    -0.75757
    -0.70143
    -0.72950
    -0.36458
    -0.58914
    -0.50493
    -0.30844
    -0.44879
    -0.56107
    -0.33651
    -0.05580
    -0.22423
    -0.11194
    -0.08387
    -0.02773
     0.42140
     0.61789
     0.50561
     0.28105
     0.28105
     0.28105
     0.42140
     0.64596
     0.67403
     0.33719
     0.39333
     0.70210
     0.64596
     0.61789
     0.30912
     0.33719
     0.22490
     0.16876
     0.16876
     0.25297
     0.36526
     0.08455
    -0.11194
     0.14069
     0.11262
     0.05648
    -0.08387
     0.05648
     0.19683
     0.28105
     0.42140
     0.44947
     0.47754
     0.75825
     0.67403
     0.92667
    -0.11194
    -1.17863
    -1.37512
    -1.90846
    -2.38566
    -2.07689
    -1.85232
    -1.82425
    -1.96460
    -2.77865
    -3.92955
    -4.68745
    -4.23832
    -3.62077
    -3.31199
    -2.89093
    -2.30145
    -1.93653
    -1.15056
    -0.14001
     0.33719
     0.78632
     0.61789
     0.92667
     1.57229
     1.85300
     2.18985
     2.49862
     2.35827
     2.27406
     2.16178
     1.99335
     1.82493
     1.54422
     1.48808
     1.20738
     1.12316
     0.84246
     0.70210
     0.25297
     0.47754
     0.16876
     0.16876
    -0.16808
    -0.16808
    -0.36458
    -0.44879
    -0.44879
    -0.47686
    -0.53300
    -0.64528
    -0.81371
    -0.89792
    -0.70143
    -0.67336
    -0.70143
    -0.86985
    -0.39265
    -0.33651
    -0.47686
    -0.58914
    -0.53300
    -0.42072
    -0.47686
    -0.28037
    -0.16808
     0.02841
    -0.22423
    -0.08387
     0.08455
    -0.11194
    -0.58914
    -0.44879
    -0.22423
    -0.11194
    -0.05580
     0.14069
     0.19683
    -0.08387
    -0.16808
    -0.02773
     0.28105
     0.33719
     0.53368
     0.36526
     0.16876
     0.36526
     0.28105
     0.33719
     0.58982
     0.50561
     0.42140
     0.70210
     0.73018
     0.58982
     0.44947
     0.47754
     0.58982
     0.50561
     0.53368
     0.53368
     0.39333
     0.58982
     0.58982
     0.53368
     0.73018
     0.87053
     0.81439
     0.73018
     0.87053
     0.73018
     0.28105
     0.02841
     0.16876
     0.84246
     0.95474
     0.28105
    -0.02773
    -0.14001
    -0.02773
    -0.33651
    -0.11194
    -0.11194
    -0.16808
    -0.16808
    -0.33651
    -0.30844
    -0.22423
    -0.22423
    -0.11194
    -0.02773
     0.11262
     0.11262
     0.16876
     0.33719
     0.47754
     0.50561
     0.61789
     0.87053
     0.81439
     0.61789
     0.64596
     0.53368
     0.53368
     0.39333
     0.42140
     0.47754
     0.33719
     0.22490
     0.11262
     0.28105
     0.70210
     0.53368
     0.53368
     0.70210
     0.78632
     0.95474
     0.98281
     1.29159
     1.51615
     1.34773
     1.60036
     1.82493
     1.96528
     1.71265
     1.48808
     1.15123
     1.03895
     0.98281
     0.81439
     0.92667
     0.98281
     0.64596
     0.39333
     0.30912
     0.61789
     0.44947
     0.39333
     0.70210
     0.92667
     1.09509
     0.73018
     0.42140
     0.64596
     0.81439
     0.89860
     1.09509
     0.92667
     0.70210
     0.42140
     0.47754
     0.30912
     0.02841
    -0.08387
     0.05648
     0.08455
     0.02841
     0.11262
     0.16876
     0.08455
     0.28105
     0.39333
     0.53368
     0.33719
    -0.50493
    -1.09441
    -1.01020
    -0.47686
    -0.75757
    -1.31898
    -1.79618
    -2.16110
    -1.90846
    -2.58216
    -2.75058
    -2.77865
    -2.86286
    -2.38566
    -2.97515
    -3.08743
    -2.66637
    -2.52602
    -2.10496
    -1.31898
    -0.22423
     0.05648
    -1.06634
    -0.98213
    -0.44879
     0.22490
     0.44947
     0.75825
     0.87053
     1.01088
     1.01088
     1.17931
     0.98281
     1.09509
     1.12316
     1.26352
     1.46001
     1.34773
     1.43194
     1.54422
     1.60036
     1.76879
     1.62843
     1.48808
     1.31966
     1.20738
     1.15123
     1.29159
     1.15123
     0.89860
     0.73018
     0.61789
     0.58982
     0.42140
     0.30912
     0.47754
     0.61789
     0.53368
     0.42140
     0.28105
     0.16876
     0.11262
     0.25297
     0.53368
     0.78632
     0.73018
     0.47754
     0.16876
     0.16876
    -0.05580
    -0.19616
    -0.16808
    -0.16808
     0.16876
     0.50561
     0.36526
     0.11262
     0.00034
    -0.30844
    -0.42072
     0.02841
     0.19683
     0.11262
     0.22490
     0.33719
     0.47754
     0.50561
     0.33719
     0.28105
     0.33719
     0.22490
     0.30912
     0.28105
     0.30912
     0.16876
     0.30912
     0.36526
     0.56175
     0.44947
     0.36526
     0.44947
     0.44947
     0.44947
     0.36526
     0.28105
     0.42140
     0.39333
     0.64596
     0.50561
     0.64596
     0.67403
     0.44947
     0.56175
     0.67403
     0.47754
     0.53368
     0.58982
     0.70210
     0.95474
     0.67403
     0.64596
     0.53368
     0.64596
     0.67403
     0.53368
     0.53368
     0.50561
     0.36526
     0.28105
     0.58982
     0.33719
     0.28105
     0.16876
     0.08455
     0.33719
     0.19683
     0.05648
    -0.08387
     0.16876
     0.14069
     0.28105
     0.22490
    -0.11194
    -0.36458
    -0.58914
     0.14069
     0.42140
     0.16876
    -0.19616
    -0.50493
    -0.47686
    -0.22423
    -0.22423
    -0.16808
    -0.30844
    -0.42072
    -0.28037
    -0.44879
    -0.78564
    -0.81371
    -0.98213
    -0.86985
    -0.42072
    -0.42072
    -0.39265
    -0.08387
     0.30912
     0.22490
     0.22490
     0.56175
     0.70210
     0.50561
     0.25297
     0.61789
     0.44947
     1.57229
     1.68458
     2.02142
     2.02142
     0.58982
    -1.12249
    -1.65583
    -0.95406
    -0.72950
    -0.56107
    -0.67336
    -0.58914
    -1.01020
    -1.15056
    -1.43126
    -1.34705
    -1.29091
    -0.86985
    -0.61721
    -0.11194
     0.22490
     0.39333
     0.56175
     0.53368
     0.87053
     0.87053
     0.73018
     0.53368
     0.81439
     0.87053
     1.09509
     0.87053
     0.84246
     0.42140
     0.22490
     0.11262
     0.56175
     0.39333
     0.44947
     0.33719
     0.53368
     0.53368
     0.53368
     0.58982
     0.47754
     0.64596
     0.64596
     0.73018
     0.81439
     0.70210
     0.61789
     0.64596
     0.92667
     1.03895
     0.98281
     0.78632
     0.73018
     0.70210
     0.64596
     0.64596
     0.67403
     0.58982
     0.50561
     0.58982
     0.67403
     0.53368
     0.22490
    -0.05580
     0.16876
     0.16876
     0.14069
     0.05648
     0.08455
    -0.08387
    -0.05580
    -0.22423
     0.00034
    -0.08387
    -0.05580
     0.11262
     0.11262
     0.11262
     0.16876
     0.16876
     0.33719
     0.53368
     0.61789
     0.67403
     0.81439
     0.95474
     1.03895
     1.06702
     1.01088
     1.12316
     0.89860
     1.03895
     1.01088
     1.03895
     0.87053
     0.58982
     0.70210
     0.64596
     0.36526
     0.33719
     0.16876
     0.08455
     0.08455
     0.11262
     0.08455
     0.16876
     0.16876
     0.30912
     0.28105
     0.44947
     0.22490
     0.28105
     0.22490
     0.67403
     0.81439
     0.67403
     0.70210
     0.61789
     0.70210
     0.75825
     0.64596
     0.61789
     0.50561
     0.42140
     0.47754
     0.39333
     0.44947
     0.28105
     0.00034
     0.14069
     0.36526
     0.22490
     0.02841
    -0.22423
    -0.28037
    -0.39265
    -0.47686
    -0.44879
    -0.30844
    -0.56107
    -0.58914
    -0.39265
    -0.28037
    -0.36458
    -0.58914
    -0.44879
    -0.30844
    -0.36458
    -0.14001
    -0.16808
    -0.16808
    -0.22423
    -0.05580
     0.16876
     0.14069
     0.19683
     0.16876
     0.22490
     0.14069
     0.22490
    -0.11194
     0.14069
     0.28105
     0.28105
     0.14069
     0.25297
     0.05648
    -0.16808
    -0.22423
    -0.42072
    -0.42072
    -0.50493
    -0.47686
    -0.47686
    -0.50493
    -0.75757
    -0.89792
    -0.89792
    -0.75757
    -0.44879
     0.16876
    -0.11194
    -0.05580
     0.08455
     0.22490
     0.44947
     0.70210
     0.87053
     1.03895
     1.03895
     1.43194
     1.31966
     1.34773
     1.15123
     1.15123
     1.20738
     1.20738
     1.23545
     1.15123
     1.09509
     1.01088
     0.87053
     0.87053
     0.81439
     0.89860
     0.75825
     0.73018
     0.70210
     0.73018
     0.53368
     0.39333
     0.61789
     0.73018
     0.81439
     0.58982
     0.44947
     0.36526
     0.25297
     0.36526
     0.50561
     0.50561
     0.58982
     0.39333
     0.47754
     0.67403
     0.58982
     0.44947
     0.50561
     0.39333
     0.42140
     0.39333
     0.44947
     0.30912
     0.33719
     0.36526
     0.67403
     0.64596
     0.56175
     0.61789
     0.64596
     0.89860
     0.70210
     0.11262
     0.28105
    -0.22423
    -0.89792
    -0.95406
    -0.58914
    -0.30844
    -0.81371
    -1.20670
    -1.37512
    -1.26284
    -1.06634
    -0.47686
    -0.86985
    -1.12249
    -0.75757
    -0.58914
    -0.16808
     0.25297
     0.39333
     0.64596
     0.89860
     0.92667
     0.98281
     0.92667
     0.78632
     0.70210
     0.61789
     0.53368
     0.28105
     0.36526
     0.16876
    -0.14001
    -0.16808
    -0.08387
    -0.14001
    -0.19616
    -0.16808
    -0.22423
    -0.19616
    -0.14001
    -0.11194
    -0.05580
     0.00034
     0.05648
    -0.02773
    -0.11194
     0.05648
     0.05648
     0.11262
     0.11262
     0.28105
     0.28105
     0.28105
     0.28105
     0.22490
     0.00034
     0.05648
     0.11262
     0.19683
     0.16876
    -0.11194
    -0.16808
    -0.14001
    -0.11194
    -0.28037
    -0.22423
    -0.36458
    -0.58914
    -0.47686
    -0.47686
    -0.47686
    -0.70143
    -0.70143
    -0.47686
    -0.30844
    -0.14001
    -0.11194
    -0.28037
    -0.11194
     0.05648
     0.00034
     0.25297
     0.53368
     0.47754
     0.47754
     0.44947
     0.53368
     0.33719
     0.00034
    -0.42072
    -0.58914
    -0.39265
    -0.44879
    -1.17863
    -1.40319
    -1.12249
    -1.06634
    -1.29091
    -1.31898
    -1.45933
    -1.31898
    -1.15056
    -1.09441
    -0.92599
    -0.86985
    -0.70143
    -0.33651
     0.16876
     0.47754
     0.92667
     1.09509
     1.15123
     1.26352
     1.31966
     1.60036
     1.20738
     0.98281
     1.46001
     1.65651
     1.51615
     1.06702
     1.09509
     0.81439
     0.84246
     0.47754
     0.00034
    -0.28037
    -0.56107
    -0.64528
    -0.75757
    -0.70143
    -0.70143
    -0.86985
    -0.70143
    -0.47686
    -0.42072
    -0.58914
    -0.70143
    -0.47686
    -0.14001
     0.08455
     0.14069
     0.30912
     0.50561
     0.61789
     0.58982
     0.67403
     0.53368
     0.22490
     0.22490
     0.36526
     0.33719
     0.22490
     0.16876
     0.16876
     0.22490
     0.22490
     0.08455
     0.16876
     0.02841
     0.08455
    -0.05580
     0.19683
     0.39333
     0.30912
     0.25297
     0.33719
     0.47754
     0.58982
     0.47754
     0.39333
     0.33719
     0.58982
     0.50561
     0.61789
     0.39333
     0.39333
     0.16876
     0.16876
     0.42140
     0.47754
     0.42140
     0.11262
     0.25297
     0.44947
     0.39333
     0.22490
     0.30912
     0.05648
     0.25297
     0.28105
     0.44947
     0.33719
     0.28105
     0.11262
     0.39333
     0.53368
     0.22490
     0.14069
     0.16876
     0.28105
     0.19683
     0.11262
     0.22490
     0.56175
     0.56175
     0.39333
     0.44947
     0.36526
     0.36526
     0.33719
     0.58982
     0.84246
     0.67403
     0.64596
     0.50561
     0.67403
     0.53368
     0.36526
     0.25297
     0.33719
     0.22490
     0.33719
     0.11262
     0.16876
    -0.14001
    -0.33651
    -0.14001
    -0.02773
    -0.11194
    -0.16808
    -0.28037
    -0.28037
    -0.25230
    -0.25230
    -0.19616
    -0.08387
     0.30912
     0.53368
     0.33719
     0.16876
    -0.16808
    -0.44879
    -0.58914
    -0.36458
    -0.44879
    -0.14001
    -0.42072
    -0.64528
    -0.89792
    -1.12249
    -1.29091
    -1.34705
    -1.29091
    -1.01020
    -0.81371
    -0.22423
     0.61789
     1.40387
     1.85300
     2.04949
     1.48808
     1.12316
     1.54422
     2.16178
     2.77933
     3.17232
     3.36881
     3.17232
     2.94775
     2.24599
     1.40387
     0.56175
     0.33719
    -0.22423
    -0.22423
     0.30912
     0.28105
    -0.67336
    -1.90846
    -2.66637
    -3.28392
    -3.98569
    -3.59270
    -2.94708
    -2.69444
    -2.35759
    -2.52602
    -2.69444
    -3.08743
    -2.94708
    -2.89093
    -3.05936
    -2.61023
    -2.07689
    -2.32952
    -2.24531
    -1.09441
    -0.25230
     0.05648
     0.08455
    -0.22423
    -0.42072
    -0.44879
    -0.44879
    -0.16808
    -0.11194
     0.28105
     0.19683
     0.56175
     0.81439
     0.87053
     0.75825
     0.67403
     0.56175
     0.44947
     0.44947
     0.53368
     0.61789
     0.70210
     0.87053
     1.03895
     1.03895
     1.09509
     0.70210
     0.95474
     1.12316
     1.06702
     0.64596
     0.33719
    -0.08387
    -0.22423
    -0.16808
     0.08455
     0.00034
    -0.02773
    -0.33651
    -0.42072
    -0.58914
    -0.44879
    -0.64528
    -0.44879
    -0.02773
     0.22490
     0.14069
     0.33719
     0.56175
     0.73018
     1.09509
     1.15123
     1.15123
     1.01088
     1.06702
     1.06702
     1.26352
     1.37580
     1.31966
     1.01088
     1.15123
     1.09509
     0.98281
     0.70210
     0.36526
     0.25297
     0.28105
     0.36526
     0.22490
     0.14069
     0.00034
    -0.11194
    -0.14001
    -0.11194
    -0.11194
    -0.42072
    -0.16808
     0.00034
     0.08455
     0.50561
     0.39333
     0.08455
     0.14069
     0.22490
     0.28105
     0.47754
     0.47754
     0.36526
     0.50561
     0.36526
     0.30912
     0.16876
     0.11262
     0.14069
     0.16876
    -0.02773
     0.05648
    -0.05580
    -0.16808
    -0.08387
    -0.08387
    -0.16808
    -0.22423
    -0.11194
    -0.25230
    -0.16808
    -0.16808
    -0.19616
    -0.05580
    -0.02773
     0.08455
     0.19683
     0.14069
     0.11262
     0.16876
     0.28105
     0.44947
     0.53368
     0.56175
     0.33719
     0.22490
     0.16876
     0.19683
     0.19683
     0.00034
     0.33719
     0.36526
     0.28105
    -0.02773
    -0.22423
    -0.58914
    -0.44879
    -0.42072
    -0.33651
    -0.14001
     0.30912
     0.39333
     0.47754
     0.89860
     1.01088
     0.05648
    -1.29091
    -1.23477
    -0.89792
    -1.74004
    -1.88039
    -1.88039
    -1.74004
    -1.54354
    -1.23477
    -1.12249
    -0.92599
    -1.20670
    -0.95406
    -0.30844
     0.14069
    -0.25230
     0.25297
     1.01088
     1.12316
     1.06702
     1.12316
     1.90914
     2.10564
     1.68458
     1.20738
     0.70210
     0.28105
    -0.16808
    -0.39265
    -0.47686
    -0.36458
    -0.42072
    -0.58914
    -0.42072
    -0.28037
    -0.30844
    -0.14001
     0.02841
     0.00034
    -0.02773
     0.08455
     0.39333
     0.28105
     0.22490
     0.16876
     0.22490
     0.16876
     0.25297
     0.08455
     0.11262
     0.14069
     0.14069
     0.00034
     0.08455
    -0.08387
     0.14069
     0.22490
     0.44947
     0.56175
     0.39333
     0.28105
     0.50561
     0.81439
     1.01088
     1.09509
     0.98281
     1.01088
     1.06702
     1.03895
     1.06702
     1.01088
     0.89860
     0.64596
     0.61789
     0.70210
     0.73018
     0.44947
     0.39333
     0.22490
     0.39333
     0.39333
     0.28105
     0.25297
     0.19683
     0.16876
     0.44947
     0.47754
     0.56175
     0.44947
     0.56175
     0.78632
     0.87053
     0.92667
     0.75825
     0.53368
     0.61789
     0.73018
     0.47754
     0.64596
     0.44947
     0.36526
     0.50561
     0.53368
     0.42140
     0.30912
    -0.11194
    -0.02773
     0.16876
     0.11262
    -0.08387
    -0.11194
     0.00034
     0.05648
    -0.11194
     0.00034
    -0.05580
    -0.05580
     0.00034
     0.19683
     0.11262
    -0.11194
    -0.36458
    -0.11194
     0.11262
     0.14069
     0.16876
     0.08455
     0.08455
     0.16876
     0.05648
     0.11262
     0.22490
     0.25297
     0.16876
     0.25297
     0.28105
     0.16876
     0.16876
     0.08455
     0.30912
     0.42140
     0.28105
     0.16876
     0.11262
     0.16876
     0.22490
     0.14069
     0.39333
     0.36526
     0.39333
     0.33719
     0.22490
     0.36526
     0.11262
     0.11262
     0.22490
     0.39333
     0.11262
    -0.16808
    -0.36458
    -0.22423
     0.02841
    -0.05580
     0.00034
     0.05648
    -0.22423
    -0.36458
    -0.56107
    -0.05580
    -0.08387
    -0.08387
    -0.19616
     0.16876
     0.39333
     0.53368
     0.11262
    -0.14001
    -0.44879
    -1.34705
    -1.65583
    -1.65583
    -2.13303
    -2.21724
    -1.68390
    -1.26284
    -1.34705
    -2.16110
    -2.02074
    -1.57162
    -1.31898
    -1.43126
    -1.03827
    -0.72950
    -0.25230
     0.08455
     0.70210
     1.17931
     1.37580
     1.20738
     1.54422
     1.51615
     1.57229
     1.43194
     1.12316
     1.01088
     0.95474
     0.98281
     0.95474
     0.98281
     0.78632
     0.64596
     0.50561
     0.64596
     0.58982
     0.33719
     0.36526
     0.42140
     0.42140
     0.36526
     0.16876
     0.08455
     0.14069
     0.14069
     0.02841
    -0.05580
    -0.11194
    -0.16808
    -0.16808
    -0.14001
    -0.02773
    -0.11194
    -0.25230
    -0.16808
    -0.11194
     0.05648
    -0.11194
    -0.11194
     0.02841
     0.39333
     0.44947
     0.33719
     0.44947
     0.25297
     0.44947
     0.78632
     0.92667
     0.81439
     0.73018
     0.73018
     0.78632
     0.84246
     0.75825
     0.61789
     0.61789
     0.58982
     0.73018
     0.44947
     0.33719
     0.22490
     0.11262
     0.11262
     0.58982
     0.30912
     0.08455
    -0.11194
     0.11262
     0.25297
     0.25297
     0.16876
     0.05648
     0.16876
     0.22490
     0.05648
     0.11262
     0.14069
    -0.02773
    -0.19616
     0.08455
     0.08455
    -0.16808
    -0.14001
     0.00034
     0.00034
     0.11262
     0.16876
     0.19683
     0.22490
     0.56175
     0.81439
     0.78632
     0.81439
     0.75825
     0.70210
     1.03895
     1.03895
     0.87053
     0.64596
     0.36526
     0.33719
     0.05648
    -0.33651
    -0.42072
    -0.39265
    -0.70143
    -0.64528
    -0.70143
    -0.92599
    -1.29091
    -1.34705
    -1.23477
    -0.86985
    -0.75757
    -1.06634
    -0.84178
    -0.78564
    -0.42072
    -0.30844
    -0.44879
    -0.39265
    -0.25230
    -0.11194
     0.00034
    -0.14001
    -0.05580
    -0.14001
    -0.16808
     0.22490
     0.44947
     0.47754
     0.28105
     0.02841
     0.19683
     0.08455
     0.00034
     0.11262
     0.11262
     0.16876
     0.16876
     0.08455
     0.28105
     0.08455
    -0.16808
    -0.33651
    -0.47686
    -0.53300
    -0.58914
    -0.56107
    -0.58914
    -0.33651
    -0.30844
    -0.28037
     0.02841
     0.33719
    -0.08387
    -0.78564
    -1.65583
    -1.99267
    -2.58216
    -2.35759
    -1.65583
    -2.10496
    -2.10496
     0.28105
     1.17931
     0.44947
    -0.56107
    -1.09441
    -1.88039
    -1.76811
    -0.81371
     0.61789
     1.15123
     1.26352
     0.95474
     0.64596
     0.47754
     0.11262
    -0.30844
    -0.56107
    -1.09441
    -1.20670
    -1.23477
    -1.34705
    -1.48740
    -1.57162
    -1.59969
    -1.45933
    -1.26284
    -1.20670
    -0.95406
    -1.12249
    -0.95406
    -0.70143
    -0.58914
    -0.47686
    -0.33651
    -0.02773
     0.14069
     0.05648
     0.11262
     0.00034
     0.14069
     0.08455
     0.14069
     0.33719
     0.16876
    -0.08387
     0.11262
     0.28105
     0.36526
     0.36526
     0.14069
     0.11262
    -0.02773
     0.08455
     0.11262
     0.33719
     0.19683
     0.33719
     0.50561
     0.53368
     0.53368
     0.36526
     0.19683
     0.42140
     0.47754
     0.56175
     0.33719
     0.33719
     0.36526
     0.42140
     0.36526
     0.47754
     0.44947
     0.42140
     0.50561
     0.53368
     0.50561
     0.39333
     0.36526
     0.50561
     0.61789
     0.64596
     0.64596
     0.53368
     0.58982
     0.64596
     0.64596
     0.61789
     0.61789
     0.53368
     0.42140
     0.36526
     0.25297
     0.33719
    -0.05580
    -0.02773
     0.08455
    -0.02773
    -0.11194
    -0.14001
    -0.28037
    -0.33651
    -0.44879
    -0.19616
    -0.39265
    -0.42072
    -0.25230
    -0.25230
    -0.22423
    -0.08387
    -0.22423
    -0.11194
    -0.08387
    -0.19616
    -0.22423
    -0.47686
    -0.61721
    -0.58914
    -0.44879
    -0.42072
    -0.42072
    -0.58914
    -0.47686
    -0.42072
    -0.28037
    -0.22423
    -0.11194
     0.00034
     0.47754
     0.87053
     0.78632
     0.73018
     0.30912
     0.22490
     0.22490
     0.44947
     0.61789
     0.58982
     0.56175
     0.36526
     0.19683
     0.16876
    -0.19616
    -0.47686
    -0.86985
    -0.84178
    -0.95406
    -0.81371
    -0.89792
    -0.95406
    -1.31898
    -1.31898
    -0.92599
    -0.47686
    -0.28037
    -0.44879
    -0.08387
    -0.25230
    -0.16808
     0.08455
     0.25297
     0.64596
     0.84246
     0.92667
     1.17931
     1.31966
     1.23545
     1.37580
     1.29159
     1.31966
     1.15123
     0.75825
     0.75825
     0.75825
     0.89860
     0.53368
     0.64596
     0.36526
     0.05648
    -0.02773
    -0.11194
    -0.44879
    -0.64528
    -0.81371
    -0.95406
    -1.12249
    -0.95406
    -1.03827
    -0.86985
    -1.03827
    -1.09441
    -1.03827
    -1.12249
    -0.86985
    -0.92599
    -0.75757
    -0.42072
    -0.75757
    -1.01020
    -1.74004
    -2.10496
    -1.54354
    -0.89792
    -0.47686
    -1.09441
    -1.12249
    -1.54354
    -1.54354
    -1.65583
    -1.65583
    -1.51547
    -1.54354
    -1.26284
    -0.98213
    -0.78564
    -0.72950
    -0.70143
    -0.47686
    -0.28037
    -0.16808
    -0.72950
    -0.47686
    -0.05580
     0.11262
     0.02841
     0.28105
     0.30912
     0.30912
     0.47754
     0.44947
     0.33719
     0.36526
     0.53368
     0.64596
     0.78632
     0.78632
     0.73018
     0.61789
     0.39333
     0.64596
     0.42140
     0.53368
     0.87053
     0.78632
     0.81439
     1.09509
     1.23545
     1.31966
     1.20738
     0.89860
     0.87053
     0.73018
     0.44947
     0.22490
     0.36526
     0.30912
     0.22490
    -0.53300
    -0.70143
    -1.15056
    -1.12249
    -1.15056
    -1.01020
    -1.03827
    -1.20670
    -1.17863
    -0.98213
    -0.75757
    -0.47686
    -0.53300
    -0.42072
    -0.19616
     0.00034
     0.00034
     0.22490
     0.36526
     0.19683
     0.36526
     0.42140
     0.47754
     0.39333
     0.16876
     0.28105
     0.33719
     0.42140
     0.47754
     0.30912
     0.42140
     0.50561
     0.75825
     0.81439
     1.15123
     1.26352
     1.43194
     1.74072
     1.93721
     2.04949
     1.90914
     2.18985
     2.16178
     2.24599
     2.13371
     2.07756
     1.79686
     1.79686
     1.57229
     1.31966
     1.23545
     0.92667
     0.56175
     0.11262
     0.02841
    -0.19616
    -0.39265
    -0.44879
    -0.50493
    -0.56107
    -0.70143
    -1.06634
    -0.98213
    -0.86985
    -0.81371
    -0.75757
    -0.61721
    -0.53300
    -0.58914
    -0.75757
    -0.67336
    -0.84178
    -0.70143
    -0.67336
    -0.70143
    -0.47686
    -0.36458
    -0.42072
    -0.33651
    -0.39265
    -0.36458
    -0.47686
    -0.36458
    -0.33651
    -0.64528
    -0.70143
    -0.75757
    -0.50493
    -0.56107
    -0.95406
    -1.01020
    -0.98213
    -1.03827
    -0.92599
    -0.92599
    -0.70143
    -0.61721
    -0.53300
    -0.44879
    -0.25230
    -0.33651
    -0.33651
     0.05648
     0.53368
     1.17931
     1.26352
     0.98281
     0.89860
     0.47754
    -0.39265
    -1.03827
    -1.20670
    -1.12249
    -0.67336
    -0.16808
    -0.11194
    -0.67336
    -1.40319
    -1.48740
    -1.54354
    -1.51547
    -1.45933
    -1.31898
    -1.20670
    -0.70143
    -0.16808
     0.08455
     0.16876
     0.16876
     0.11262
     0.08455
     0.53368
     0.95474
     0.92667
     0.58982
     0.67403
     0.75825
     0.87053
     1.03895
     1.12316
     1.03895
     1.43194
     1.29159
     1.34773
     1.12316
     1.06702
     0.73018
     0.70210
     0.64596
     0.33719
     0.14069
    -0.05580
    -0.22423
    -0.42072
    -0.47686
    -0.75757
    -0.89792
    -0.61721
    -0.70143
    -0.89792
    -0.89792
    -0.92599
    -0.92599
    -0.78564
    -0.39265
    -0.39265
    -0.47686
    -0.33651
    -0.22423
     0.11262
     0.19683
     0.00034
     0.16876
     0.22490
     0.42140
     0.53368
     0.36526
     0.16876
     0.16876
    -0.02773
     0.53368
     0.50561
     0.53368
     0.47754
     0.50561
     0.53368
     0.64596
     0.44947
     0.58982
     0.47754
     0.64596
     0.61789
     0.81439
     0.50561
     0.50561
     0.33719
     0.64596
     0.53368
     0.42140
     0.33719
    -0.02773
     0.14069
     0.08455
     0.16876
     0.05648
    -0.08387
    -0.02773
     0.08455
    -0.02773
     0.02841
    -0.16808
    -0.11194
    -0.05580
     0.30912
     0.30912
     0.16876
     0.00034
     0.25297
     0.11262
     0.22490
     0.05648
     0.25297
     0.05648
    -0.05580
    -0.22423
    -0.42072
    -0.44879
    -0.44879
    -0.56107
    -0.47686
    -0.58914
    -0.95406
    -1.06634
    -1.09441
    -0.67336
    -0.39265
    -0.50493
    -0.11194
     0.53368
     0.58982
     0.64596
     0.98281
     1.29159
     1.23545
     0.42140
     0.19683
     0.44947
     0.14069
    -0.14001
     0.02841
    -0.39265
    -0.53300
    -0.75757
    -1.20670
    -1.54354
    -1.29091
    -0.89792
    -1.23477
    -1.17863
    -1.17863
    -1.06634
    -0.70143
     0.00034
     0.28105
     0.47754
     0.53368
     0.64596
     0.67403
     0.50561
     0.50561
     0.19683
     0.08455
    -0.08387
    -0.02773
    -0.08387
    -0.28037
    -0.50493
    -0.67336
    -0.33651
    -0.39265
    -0.47686
    -0.39265
    -0.39265
    -0.14001
    -0.05580
     0.16876
     0.22490
     0.22490
     0.28105
     0.33719
     0.53368
     0.56175
     0.39333
     0.19683
     0.64596
     0.70210
     0.64596
     0.61789
     0.33719
     0.50561
     0.44947
     0.58982
     0.53368
     0.58982
     0.47754
     0.44947
     0.42140
     0.58982
     0.25297
    -0.08387
     0.16876
     0.28105
     0.16876
     0.02841
    -0.11194
    -0.22423
    -0.11194
    -0.19616
    -0.22423
    -0.11194
    -0.11194
     0.02841
     0.11262
     0.05648
     0.28105
     0.14069
     0.30912
     0.67403
     0.81439
     0.75825
     0.81439
     0.95474
     0.81439
     0.89860
     0.98281
     1.01088
     0.89860
     0.64596
     0.70210
     0.53368
     0.56175
     0.47754
     0.16876
     0.22490
    -0.02773
    -0.33651
    -0.56107
    -0.70143
    -0.58914
    -0.61721
    -0.42072
    -0.56107
    -0.58914
    -0.78564
    -0.98213
    -0.70143
    -0.50493
    -0.50493
    -0.58914
    -0.47686
    -0.19616
    -0.11194
     0.02841
     0.08455
     0.08455
     0.02841
     0.08455
     0.14069
     0.47754
     0.47754
     0.50561
     0.53368
     0.64596
     0.67403
     0.56175
     0.58982
     0.87053
     0.73018
     0.92667
     0.73018
     0.70210
     0.67403
     0.58982
     0.53368
     0.61789
     0.56175
     0.36526
     0.25297
     0.22490
     0.16876
    -0.05580
    -0.11194
    -0.02773
    -0.30844
    -0.47686
    -0.64528
    -0.70143
    -1.03827
    -0.95406
    -1.03827
    -0.92599
    -1.06634
    -1.31898
    -1.31898
    -1.29091
    -1.15056
    -1.09441
    -1.12249
    -0.89792
    -0.56107
    -0.64528
    -0.39265
    -0.36458
    -0.22423
    -0.14001
     0.05648
     0.30912
     0.42140
     0.50561
     0.61789
     0.75825
     0.75825
     0.61789
     0.44947
     0.58982
     0.84246
     1.03895
     0.53368
     0.39333
     0.50561
     0.22490
     0.50561
     0.30912
     0.30912
    -0.08387
    -0.75757
    -1.26284
    -0.70143
    -0.53300
    -0.64528
    -0.75757
    -0.47686
    -0.72950
    -0.81371
    -0.53300
    -0.84178
    -0.95406
    -0.75757
    -0.39265
    -0.05580
    -0.36458
    -0.70143
    -1.09441
    -1.17863
    -1.17863
    -1.26284
    -1.12249
    -0.92599
    -0.95406
    -0.98213
    -1.06634
    -1.09441
    -1.31898
    -1.29091
    -1.03827
    -0.58914
    -0.28037
    -0.11194
     0.05648
     0.19683
     0.44947
     0.67403
     0.67403
     0.67403
     0.53368
     0.53368
     0.58982
     0.64596
     0.92667
     0.89860
     0.81439
     1.01088
     1.01088
     1.09509
     1.17931
     1.40387
     1.26352
     0.70210
     0.64596
     0.89860
     0.92667
     0.92667
     0.87053
     0.78632
     0.58982
     0.28105
     0.16876
     0.22490
     0.19683
     0.28105
     0.25297
     0.22490
     0.08455
     0.30912
     0.05648
    -0.22423
    -0.11194
    -0.05580
    -0.02773
    -0.61721
    -0.92599
    -1.29091
    -1.17863
    -0.95406
    -0.75757
    -0.84178
    -1.01020
    -1.34705
    -1.65583
    -1.54354
    -1.34705
    -1.15056
    -0.67336
    -0.22423
    -0.22423
    -0.02773
     0.16876
     0.36526
     0.25297
     0.19683
     0.44947
     0.64596
     0.75825
     0.64596
     0.67403
     0.64596
     0.78632
     0.64596
     0.95474
     0.64596
     0.56175
     0.75825
     0.70210
     0.81439
     0.64596
     0.56175
     0.47754
     0.70210
     0.75825
     0.73018
     0.58982
     0.33719
     0.44947
     0.30912
     0.47754
     0.53368
     0.22490
     0.22490
     0.16876
     0.22490
     0.28105
     0.16876
    -0.08387
     0.22490
     0.05648
     0.16876
     0.00034
    -0.08387
    -0.11194
    -0.08387
    -0.08387
     0.16876
     0.05648
    -0.14001
    -0.19616
    -0.05580
    -0.16808
    -0.36458
    -0.39265
    -0.30844
    -0.22423
    -0.19616
    -0.08387
    -0.02773
    -0.30844
    -0.22423
    -0.39265
    -0.11194
    -0.22423
    -0.33651
    -0.25230
     0.14069
    -0.08387
    -0.11194
    -0.64528
    -0.44879
    -0.58914
    -0.75757
    -0.56107
    -0.05580
    -0.08387
     0.05648
    -0.16808
    -0.16808
    -0.42072
    -0.64528
    -0.75757
    -0.92599
    -1.03827
    -1.31898
    -1.31898
    -1.71197
    -1.85232
    -1.31898
    -1.23477
    -1.37512
    -1.85232
    -1.88039
    -1.93653
    -1.62776
    -1.20670
    -0.98213
    -0.89792
    -0.56107
    -0.14001
     0.22490
     0.44947
     0.53368
     0.64596
     0.87053
     1.12316
     1.09509
     1.01088
     0.81439
     0.70210
     0.81439
     0.98281
     0.81439
     0.70210
     0.67403
     0.64596
     0.78632
     0.75825
     0.81439
     0.64596
     0.70210
     0.84246
     0.84246
     0.84246
     0.87053
     0.56175
     0.53368
     0.75825
     0.70210
     0.42140
     0.39333
     0.28105
     0.56175
     0.53368
     0.30912
     0.16876
     0.14069
     0.22490
     0.28105
     0.22490
     0.14069
     0.08455
    -0.02773
     0.08455
     0.22490
     0.02841
    -0.28037
    -0.19616
    -0.28037
    -0.36458
    -0.50493
    -0.44879
    -0.58914
    -0.50493
    -0.22423
    -0.05580
    -0.02773
     0.16876
     0.73018
     1.68458
     2.52669
     2.61091
     2.41441
     1.68458
     1.68458
     1.82493
     2.07756
     1.96528
     1.85300
     1.68458
     1.68458
     1.34773
     0.61789
    -0.14001
    -0.56107
    -1.09441
    -0.98213
    -1.26284
    -1.43126
    -1.37512
    -1.26284
    -1.12249
    -1.01020
    -0.89792
    -1.03827
    -0.89792
    -0.70143
    -0.11194
    -0.16808
    -0.28037
    -0.39265
    -0.30844
     0.05648
     0.02841
     0.02841
     0.00034
     0.02841
     0.11262
     0.28105
     0.53368
     0.16876
     0.14069
    -0.02773
    -0.05580
     0.00034
    -0.08387
     0.00034
    -0.47686
    -0.28037
    -0.14001
    -0.47686
    -0.78564
    -0.81371
    -0.89792
    -0.89792
    -0.86985
    -0.92599
    -0.89792
    -0.86985
    -0.70143
    -0.67336
    -0.56107
    -0.28037
    -0.44879
    -0.36458
    -0.05580
    -0.02773
    -0.19616
    -0.16808
    -0.19616
    -0.02773
     0.00034
     0.11262
     0.08455
    -0.11194
    -0.25230
    -0.22423
    -0.25230
    -0.44879
    -0.28037
    -0.56107
    -0.44879
    -0.58914
    -0.89792
    -0.92599
    -0.78564
    -0.67336
    -0.53300
    -0.19616
    -0.64528
    -0.70143
    -0.78564
    -0.58914
    -0.36458
     0.05648
     0.00034
    -0.05580
     0.16876
     0.39333
     0.47754
     0.47754
     0.58982
     0.56175
     0.64596
     0.58982
     0.28105
    -0.08387
    -0.19616
    -0.08387
     0.19683
     0.28105
     0.22490
    -0.30844
    -0.61721
    -0.50493
    -0.28037
    -0.30844
    -0.25230
    -0.11194
     0.05648
     0.42140
     0.33719
     0.42140
     0.56175
     0.70210
     0.78632
     0.70210
     0.87053
     0.75825
     0.67403
     0.78632
     0.81439
     0.81439
     0.89860
     0.81439
     0.78632
     0.92667
     0.92667
     1.15123
     1.15123
     1.15123
     1.12316
     1.17931
     1.26352
     1.31966
     1.17931
     1.31966
     1.15123
     1.03895
     1.01088
     0.78632
     0.64596
     0.19683
     0.36526
     0.08455
     0.14069
    -0.08387
     0.16876
     0.39333
     0.50561
     0.11262
     0.16876
     0.39333
     0.81439
     0.89860
     1.34773
     1.09509
     1.01088
     1.12316
     1.51615
     1.43194
     1.37580
     1.15123
     1.15123
     0.84246
     0.53368
     0.33719
    -0.44879
    -1.23477
    -1.51547
    -1.82425
    -1.90846
    -2.07689
    -2.41373
    -2.61023
    -2.91900
    -3.00322
    -3.08743
    -3.14357
    -2.91900
    -2.77865
    -2.41373
    -2.02074
    -1.79618
    -1.82425
    -1.34705
    -0.89792
    -0.70143
    -0.28037
    -0.05580
     0.22490
     0.30912
     0.44947
     0.50561
     0.70210
     0.81439
     0.78632
     0.81439
     1.15123
     1.09509
     0.75825
     1.31966
     1.34773
     1.40387
     1.46001
     1.43194
     1.60036
     1.62843
     1.74072
     1.46001
     1.54422
     1.46001
     1.09509
     0.95474
     1.03895
     1.12316
     0.67403
     0.58982
     0.47754
     0.47754
     0.14069
     0.02841
    -0.11194
    -0.14001
    -0.30844
    -0.39265
    -0.39265
    -0.47686
    -0.70143
    -0.78564
    -0.78564
    -0.81371
    -0.92599
    -0.92599
    -0.81371
    -1.01020
    -1.12249
    -1.17863
    -1.06634
    -0.75757
    -0.64528
    -0.75757
    -0.61721
    -0.67336
    -0.42072
    -0.61721
    -0.30844
     0.00034
     0.08455
    -0.08387
     0.22490
     0.28105
     0.44947
     0.53368
     0.64596
     0.75825
     0.78632
     0.81439
     0.89860
     0.95474
     1.01088
     1.09509
     0.89860
     1.12316
     1.48808
     1.23545
     1.15123
     0.87053
     0.84246
     0.73018
     0.44947
    -0.02773
    -0.33651
    -0.86985
    -0.92599
    -0.86985
    -0.81371
    -0.98213
    -1.20670
    -1.57162
    -1.57162
    -1.76811
    -1.51547
    -1.40319
    -1.17863
    -1.03827
    -0.72950
    -0.50493
    -0.33651
    -0.11194
     0.00034
     0.30912
     0.47754
     0.81439
     0.73018
     0.58982
     0.70210
     0.73018
     0.58982
     0.58982
     0.58982
     0.14069
    -0.16808
    -0.14001
    -0.28037
    -0.33651
    -0.78564
    -0.72950
    -0.81371
    -0.81371
    -0.92599
    -0.67336
    -0.64528
    -0.44879
    -0.08387
     0.50561
     0.92667
     1.29159
     1.40387
     1.76879
     2.04949
     2.07756
     1.88107
     2.04949
     2.18985
     2.49862
     2.16178
     1.71265
     1.23545
     0.98281
     0.67403
     0.36526
     0.36526
    -0.02773
    -0.14001
    -0.33651
    -0.61721
    -0.75757
    -0.44879
    -0.58914
    -0.05580
    -0.08387
     0.05648
     0.30912
     0.25297
     0.42140
     0.53368
     0.56175
     0.73018
     0.56175
     0.47754
     0.67403
     0.64596
     0.39333
     0.28105
     0.00034
    -0.02773
    -0.08387
    -0.39265
    -0.50493
    -0.64528
    -0.70143
    -0.58914
    -0.39265
    -0.11194
    -0.33651
    -0.61721
    -0.36458
    -0.16808
    -0.16808
    -0.08387
     0.02841
     0.19683
     0.47754
     0.47754
     0.64596
     0.47754
     0.56175
     0.33719
     0.08455
     0.02841
    -0.14001
    -0.67336
    -0.92599
    -1.06634
    -0.78564
    -0.95406
    -1.17863
    -1.59969
    -1.51547
    -1.74004
    -1.59969
    -1.54354
    -1.51547
    -1.45933
    -1.43126
    -1.37512
    -1.20670
    -1.29091
    -1.12249
    -0.92599
    -0.72950
    -0.72950
    -0.81371
    -0.81371
    -0.86985
    -0.56107
    -0.44879
    -0.44879
    -0.42072
    -0.47686
    -0.47686
    -0.42072
     0.11262
     0.02841
     0.00034
     0.16876
     0.39333
     0.44947
     0.50561
     0.56175
     0.56175
     0.81439
     0.92667
     0.81439
     0.92667
     0.64596
     0.70210
     0.58982
     1.01088
     0.87053
     0.73018
     0.61789
     0.70210
     0.67403
     0.56175
     0.33719
     0.33719
     0.30912
     0.39333
     0.33719
     0.39333
     0.22490
     0.16876
     0.02841
     0.25297
     0.47754
     0.25297
    -0.02773
     0.05648
     0.16876
     0.22490
     0.22490
     0.02841
     0.02841
     0.00034
     0.30912
     0.25297
     0.14069
     0.11262
     0.19683
     0.14069
     0.36526
     0.22490
     0.00034
     0.02841
     0.02841
     0.14069
     0.11262
     0.05648
     0.05648
     0.16876
     0.11262
     0.19683
    -0.05580
     0.02841
     0.00034
    -0.11194
     0.42140
     0.42140
     0.16876
    -0.02773
     0.02841
     0.11262
     0.11262
     0.05648
     0.00034
     0.39333
     0.56175
     0.98281
     1.29159
     2.02142
     2.58284
     3.17232
     3.70566
     6.90571
     4.37935
     1.65651
     1.82493
     2.35827
     3.34074
     4.01444
     3.81794
     3.62145
     3.25653
     2.18985
     0.84246
    -0.33651
    -1.01020
    -1.54354
    -2.02074
    -2.07689
    -2.72251
    -2.86286
    -2.41373
    -2.02074
    -1.93653
    -2.27338
    -2.72251
    -3.17164
    -3.22778
    -2.58216
    -2.07689
    -1.79618
    -1.65583
    -1.68390
    -1.62776
    -1.23477
    -0.98213
    -0.95406
    -0.84178
    -0.72950
    -0.70143
    -0.70143
    -0.81371
    -0.89792
    -0.78564
    -0.81371
    -0.75757
    -0.56107
    -0.92599
    -0.95406
    -1.43126
    -1.23477
    -1.06634
    -1.20670
    -1.23477
    -1.23477
    -1.06634
    -1.06634
    -0.78564
    -0.75757
    -0.53300
    -0.44879
    -0.16808
    -0.16808
    -0.08387
     0.16876
     0.05648
     0.33719
     0.87053
     0.98281
     0.98281
     0.92667
     1.03895
     1.09509
     1.09509
     1.06702
     0.95474
     0.89860
     0.95474
     0.98281
     0.89860
     0.75825
     0.42140
     0.42140
     0.58982
     0.50561
     0.28105
     0.02841
     0.00034
     0.00034
     0.08455
     0.08455
    -0.11194
     0.00034
    -0.11194
    -0.08387
    -0.16808
    -0.16808
    -0.33651
    -0.42072
    -0.22423
     0.05648
    -0.16808
    -0.02773
    -0.11194
    -0.08387
     0.08455
     0.36526
    -0.02773
    -0.70143
    -0.86985
    -1.20670
    -1.31898
    -1.20670
    -0.95406
    -1.09441
    -0.95406
    -1.01020
    -1.74004
    -1.93653
    -1.62776
    -1.40319
    -1.15056
    -0.95406
    -0.56107
    -0.47686
    -0.47686
    -0.08387
     0.22490
     0.56175
     0.75825
     0.50561
     0.53368
     0.73018
     0.70210
     0.70210
     0.53368
     0.36526
     0.36526
     0.44947
     0.47754
     0.53368
     0.28105
     0.36526
     0.33719
     0.22490
     0.28105
     0.36526
     0.28105
     0.44947
     0.64596
     0.70210
     0.81439
     0.64596
     0.53368
     0.58982
     0.50561
     0.53368
     0.56175
     0.47754
     0.39333
     0.58982
     0.67403
     0.58982
     0.33719
     0.47754
     0.47754
     0.22490
     0.28105
     0.02841
     0.11262
    -0.11194
    -0.11194
    -0.36458
    -0.70143
    -0.89792
    -0.84178
    -0.58914
    -0.39265
    -0.78564
    -1.03827
    -0.89792
    -0.53300
    -0.16808
    -0.14001
     0.02841
     0.25297
     0.47754
     0.67403
     0.73018
     0.84246
     1.23545
     1.17931
     1.65651
     1.96528
     1.90914
     1.23545
     0.87053
     1.03895
     1.46001
     1.62843
     1.85300
     1.51615
     1.26352
     1.03895
     0.92667
     0.64596
     0.47754
     0.14069
    -0.11194
    -0.50493
    -0.11194
    -0.16808
    -0.61721
    -0.86985
    -0.98213
    -1.06634
    -1.23477
    -1.40319
    -1.51547
    -1.74004
    -1.71197
    -1.43126
    -1.29091
    -1.12249
    -1.06634
    -1.23477
    -0.98213
    -1.01020
    -1.26284
    -1.09441
    -0.95406
    -0.78564
    -0.92599
    -0.84178
    -0.72950
    -0.84178
    -0.92599
    -0.64528
    -0.47686
    -0.44879
    -0.25230
    -0.19616
     0.02841
     0.05648
     0.02841
     0.08455
     0.36526
     0.30912
     0.47754
     0.53368
     0.73018
     0.67403
     0.70210
     0.67403
     0.75825
     0.47754
     0.16876
     0.19683
     0.16876
    -0.14001
    -1.15056
    -1.34705
     0.14069
    -0.19616
    -0.42072
    -0.70143
    -1.03827
    -1.09441
    -1.03827
    -1.03827
    -0.64528
    -0.53300
    -0.22423
    -0.22423
    -0.02773
     0.00034
     0.16876
     0.14069
     0.22490
     0.28105
     0.11262
     0.30912
     0.16876
     0.14069
    -0.05580
    -0.11194
     0.00034
     0.16876
     0.25297
     0.08455
    -0.05580
     0.08455
     0.14069
     0.02841
     0.14069
     0.14069
     0.05648
     0.33719
     0.28105
     0.30912
     0.28105
     0.05648
     0.22490
     0.25297
     0.42140
     0.28105
     0.16876
     0.25297
     0.30912
     0.25297
     0.28105
     0.33719
     0.14069
     0.16876
     0.19683
     0.33719
     0.16876
     0.08455
     0.47754
     0.30912
     0.28105
     0.33719
     0.14069
     0.14069
     0.33719
     0.36526
     0.42140
     0.47754
     0.36526
     0.25297
     0.16876
     0.16876
     0.16876
     0.16876
     0.02841
     0.05648
     0.39333
     0.50561
     0.28105
    -0.02773
    -0.28037
    -0.56107
    -1.09441
    -0.53300
    -0.14001
     0.08455
     0.11262
    -0.08387
    -0.44879
    -0.33651
     0.19683
     0.70210
     1.23545
     1.09509
     0.05648
    -0.56107
    -0.53300
     0.58982
     0.81439
     1.12316
     1.17931
     1.12316
     0.73018
     0.95474
     1.15123
     1.17931
     1.17931
     1.40387
     1.71265
     0.87053
     0.30912
    -0.22423
     0.16876
     0.28105
     0.53368
     0.56175
     0.22490
    -0.53300
    -0.98213
    -1.15056
    -1.15056
    -1.20670
    -1.09441
    -1.17863
    -0.89792
    -0.42072
    -0.30844
     0.02841
     0.11262
     0.28105
     0.56175
     0.73018
     1.03895
     1.23545
     1.20738
     1.15123
     1.29159
     1.26352
     1.09509
     0.98281
     0.92667
     0.98281
     0.87053
     0.75825
     0.61789
     0.50561
     0.39333
     0.19683
     0.00034
    -0.33651
    -0.61721
    -0.78564
    -0.70143
    -0.61721
    -0.67336
    -0.84178
    -1.26284
    -1.17863
    -1.23477
    -0.95406
    -1.06634
    -1.29091
    -1.20670
    -0.98213
    -1.06634
    -0.67336
    -0.70143
    -0.84178
    -0.78564
    -0.70143
    -0.81371
    -0.67336
    -0.64528
    -0.47686
    -0.39265
    -0.30844
    -0.50493
    -0.53300
    -0.56107
    -0.36458
    -0.33651
     0.00034
     0.14069
     0.08455
     0.11262
     0.05648
     0.25297
     0.22490
     0.14069
     0.22490
     0.33719
     0.33719
     0.44947
     0.44947
     0.25297
     0.30912
     0.30912
     0.56175
     0.70210
     0.56175
     0.36526
     0.28105
     0.11262
     0.11262
     0.05648
    -0.25230
    -0.28037
    -0.22423
    -0.25230
    -0.11194
    -0.58914
    -0.67336
    -1.09441
    -0.70143
    -0.81371
    -0.81371
    -1.01020
    -0.81371
    -0.70143
    -0.33651
    -0.36458
    -0.02773
     0.08455
     0.44947
     0.47754
     0.64596
     0.64596
     0.61789
     0.53368
     0.84246
     1.17931
     1.29159
     1.26352
     1.03895
     0.58982
     0.50561
     0.58982
     0.22490
    -0.25230
    -0.61721
    -0.53300
     0.22490
     0.16876
    -0.25230
    -0.70143
    -1.12249
    -1.12249
    -0.86985
    -0.81371
    -0.84178
    -0.78564
    -0.53300
    -0.75757
    -0.92599
    -1.03827
    -0.86985
    -0.50493
    -0.42072
    -0.42072
    -0.56107
    -0.58914
    -0.70143
    -0.22423
    -0.02773
    -0.14001
    -0.33651
    -0.02773
    -0.02773
     0.02841
    -0.11194
     0.00034
     0.14069
     0.14069
     0.05648
    -0.05580
    -0.08387
    -0.36458
    -0.47686
    -0.19616
     0.22490
    -0.08387
    -0.16808
    -0.30844
    -0.11194
    -0.33651
    -0.50493
    -0.84178
    -0.86985
    -1.03827
    -0.86985
    -0.25230
    -0.22423
    -0.72950
    -1.06634
    -1.06634
    -0.64528
    -0.64528
    -0.58914
    -0.58914
    -0.39265
    -0.08387
     0.02841
     0.30912
     0.39333
     0.53368
     0.61789
     0.78632
     0.92667
     1.06702
     0.89860
     0.73018
     1.09509
     1.03895
     0.89860
     0.75825
     0.84246
     0.53368
     0.44947
     0.47754
     0.36526
     0.22490
     0.28105
     0.16876
     0.02841
     0.02841
    -0.16808
    -0.36458
    -0.30844
    -0.28037
    -0.30844
    -0.42072
    -0.56107
    -0.58914
    -0.33651
    -0.30844
    -0.11194
    -0.30844
    -0.19616
    -0.08387
    -0.14001
    -0.11194
     0.08455
    -0.08387
     0.16876
     0.47754
     0.39333
     0.28105
     0.28105
     0.14069
     0.11262
    -0.05580
    -0.19616
    -0.36458
    -0.33651
    -0.36458
    -0.33651
    -0.33651
    -0.39265
    -0.56107
    -0.64528
    -0.67336
    -0.56107
    -0.75757
    -0.58914
    -0.53300
    -0.39265
    -0.22423
    -0.02773
     0.05648
    -0.02773
    -0.11194
    -0.02773
     0.00034
     0.00034
     0.08455
     0.00034
     0.39333
     0.33719
     0.28105
     0.42140
     0.61789
     0.64596
     0.92667
     0.98281
     1.37580
     1.40387
     1.40387
     1.60036
     1.71265
     1.85300
     1.82493
     1.74072
     1.76879
     1.76879
     1.54422
     1.46001
     1.31966
     1.01088
     0.64596
     0.39333
     0.22490
     0.14069
    -0.05580
    -0.33651
    -0.42072
    -0.56107
    -0.58914
    -0.92599
    -1.03827
    -0.86985
    -0.67336
    -0.78564
    -0.70143
    -0.67336
    -0.58914
    -0.53300
    -0.33651
    -0.25230
    -0.22423
    -0.28037
    -0.28037
    -0.22423
     0.00034
     0.11262
    -0.19616
    -0.19616
    -0.19616
    -0.16808
    -0.16808
    -0.11194
    -0.36458
    -0.39265
    -0.44879
    -0.36458
    -0.44879
    -0.58914
    -0.47686
    -0.25230
    -0.22423
    -0.11194
    -0.08387
     0.11262
     0.44947
     0.70210
     1.26352
     1.71265
     1.06702
     0.00034
     0.05648
    -1.34705
    -2.18917
    -2.69444
    -2.24531
    -1.62776
    -0.98213
    -1.23477
    -2.02074
    -3.11550
    -3.95762
    -4.21025
    -4.06990
    -3.28392
    -2.49795
    -2.02074
    -1.40319
    -0.70143
    -0.47686
    -0.22423
    -0.22423
    -0.39265
     0.33719
     0.70210
     0.92667
     0.92667
     1.01088
     1.09509
     0.81439
     1.31966
     1.99335
     2.33020
     2.16178
     2.07756
     2.13371
     1.62843
     1.54422
     1.82493
     1.74072
     1.54422
     1.43194
     1.15123
     1.01088
     0.14069
    -0.56107
    -0.58914
    -0.92599
    -1.01020
    -1.40319
    -1.65583
    -1.74004
    -1.74004
    -1.76811
    -1.51547
    -1.48740
    -1.43126
    -1.12249
    -1.17863
    -0.81371
    -0.61721
    -0.42072
    -0.33651
    -0.16808
    -0.16808
    -0.28037
    -0.30844
    -0.19616
     0.08455
    -0.05580
    -0.02773
    -0.08387
    -0.05580
     0.05648
    -0.22423
    -0.22423
    -0.11194
    -0.11194
    -0.05580
    -0.02773
     0.14069
    -0.28037
    -0.22423
    -0.30844
    -0.08387
    -0.11194
    -0.08387
    -0.36458
    -0.22423
    -0.39265
    -0.28037
    -0.28037
    -0.22423
    -0.25230
    -0.56107
    -0.28037
    -0.22423
    -0.22423
    -0.30844
    -0.14001
    -0.02773
    -0.02773
     0.00034
     0.16876
     0.00034
    -0.02773
     0.05648
    -0.44879
    -0.33651
    -0.02773
     0.00034
    -0.16808
    -0.42072
    -0.70143
    -0.47686
    -0.47686
    -0.72950
    -0.53300
    -0.67336
    -0.64528
    -0.67336
    -0.64528
    -0.36458
    -0.58914
    -0.28037
     0.02841
    -0.11194
     0.05648
     0.11262
     0.19683
     0.11262
     0.22490
     0.42140
     0.50561
     0.53368
     0.50561
     0.28105
     0.33719
     0.08455
     0.22490
     0.22490
     0.33719
     0.16876
     0.11262
     0.53368
     1.26352
     1.26352
     1.06702
     0.75825
     1.03895
     1.03895
     0.81439
     0.87053
     0.61789
     1.15123
     0.89860
     0.84246
     0.73018
     0.33719
    -0.39265
    -0.67336
    -0.78564
    -0.78564
    -1.03827
    -0.95406
    -0.92599
    -0.92599
    -0.81371
    -0.64528
    -0.44879
     0.02841
     0.42140
     0.30912
     0.64596
     0.98281
     0.36526
     1.09509
     1.71265
     1.51615
     1.01088
     0.58982
     0.84246
     1.20738
     1.74072
     1.71265
     0.67403
     0.16876
     0.00034
     0.14069
     0.22490
     0.05648
    -0.64528
    -1.15056
    -0.92599
    -1.09441
    -1.40319
    -1.74004
    -2.21724
    -2.13303
    -2.49795
    -2.46987
    -3.08743
    -3.84533
    -3.73305
    -3.03129
    -2.04882
    -1.96460
    -2.13303
    -2.52602
    -2.21724
    -1.57162
    -0.98213
    -0.67336
    -0.47686
    -0.70143
    -0.39265
    -0.05580
     0.16876
     0.36526
     0.33719
     0.53368
     0.53368
     0.67403
     0.89860
     0.73018
     0.16876
     0.56175
     0.84246
     1.37580
     1.26352
     1.29159
     1.29159
     1.57229
     1.46001
     1.54422
     1.48808
     1.57229
     1.40387
     1.34773
     1.51615
     1.23545
     1.06702
     0.81439
     0.70210
     0.67403
     0.28105
     0.19683
     0.00034
    -0.08387
    -0.19616
    -0.11194
    -0.25230
    -0.58914
    -0.81371
    -1.12249
    -0.70143
    -0.70143
    -0.75757
    -0.89792
    -0.75757
    -0.81371
    -0.84178
    -0.92599
    -0.81371
    -0.78564
    -0.53300
    -0.58914
    -0.61721
    -0.64528
    -0.56107
    -0.64528
    -0.11194
    -0.22423
    -0.16808
    -0.19616
    -0.08387
     0.02841
     0.28105
     0.16876
     0.00034
     0.14069
     0.28105
     0.58982
     0.75825
     0.70210
     0.64596
     0.47754
     0.67403
     0.78632
     0.64596
     0.44947
     0.44947
     0.42140
     0.50561
     0.47754
     0.22490
     0.22490
     0.22490
     0.16876
     0.22490
     0.11262
    -0.11194
    -0.28037
    -0.11194
     0.08455
     0.08455
    -0.02773
    -0.16808
     0.02841
     0.08455
     0.08455
     0.11262
     0.16876
     0.11262
     0.22490
     0.33719
     0.33719
     0.22490
     0.08455
     0.22490
     0.33719
     0.42140
     0.22490
     0.11262
     0.14069
     0.30912
     0.39333
     0.53368
     0.36526
     0.42140
     0.67403
     0.61789
     0.89860
     0.87053
     0.70210
     0.47754
     0.56175
     0.61789
     0.70210
     0.61789
     0.73018
     0.56175
     0.28105
    -0.11194
    -0.42072
    -0.33651
    -0.39265
    -0.64528
    -0.70143
    -1.34705
    -1.62776
    -1.40319
    -1.31898
    -1.68390
    -2.52602
    -2.44180
    -1.99267
    -1.51547
    -1.54354
    -1.29091
    -2.55409
    -3.14357
    -2.44180
    -1.23477
    -0.30844
     0.08455
    -0.16808
    -0.78564
    -1.09441
    -0.16808
     0.58982
     0.56175
     0.36526
     0.30912
     0.44947
     0.64596
     0.61789
     0.58982
     0.61789
     0.58982
     0.44947
     0.28105
     0.28105
     0.02841
     0.22490
     0.50561
     0.84246
     1.03895
     1.20738
     1.26352
     1.48808
     1.62843
     1.31966
     1.15123
     1.15123
     1.03895
     1.26352
     1.46001
     1.26352
     1.12316
     0.70210
     0.64596
     0.56175
     0.22490
    -0.08387
    -0.05580
     0.00034
     0.11262
     0.30912
     0.22490
     0.14069
     0.30912
     0.53368
     0.61789
     0.64596
     0.61789
     0.39333
     0.50561
     0.64596
     0.64596
     0.70210
     0.70210
     0.58982
     0.50561
     0.58982
     0.64596
     0.50561
     0.30912
     0.39333
     0.53368
     0.44947
     0.50561
     0.44947
     0.33719
     0.47754
     0.56175
     0.39333
     0.42140
     0.28105
     0.30912
     0.22490
     0.36526
     0.22490
     0.11262
     0.14069
    -0.02773
    -0.11194
     0.00034
    -0.16808
    -0.47686
    -0.22423
    -0.11194
    -0.22423
    -0.30844
    -0.28037
    -0.56107
    -0.50493
    -0.42072
    -0.36458
    -0.33651
    -0.42072
    -0.50493
    -0.36458
    -0.28037
    -0.42072
    -0.53300
    -0.56107
    -0.47686
    -0.44879
    -0.44879
    -0.47686
    -0.56107
    -0.58914
    -0.70143
    -0.50493
    -0.58914
    -0.53300
    -0.72950
    -0.70143
    -0.53300
    -0.56107
    -0.75757
    -0.89792
    -0.70143
    -0.92599
    -0.70143
    -0.58914
    -0.64528
    -0.44879
    -0.28037
    -0.33651
    -0.44879
    -0.47686
    -0.44879
    -0.36458
     0.00034
     0.16876
     0.33719
     0.19683
     0.53368
     0.42140
     0.22490
     0.19683
     0.16876
     0.00034
     0.08455
     0.05648
    -0.30844
    -0.81371
    -1.03827
    -1.29091
    -1.62776
    -1.51547
    -1.51547
    -1.82425
    -1.82425
    -2.10496
    -2.44180
    -2.32952
    -2.10496
    -1.65583
    -1.43126
    -1.34705
    -1.23477
    -0.72950
    -0.70143
    -0.53300
    -0.33651
     0.00034
     0.36526
     0.36526
     0.56175
     0.61789
     0.64596
     0.67403
     0.53368
     0.44947
     0.11262
    -0.42072
    -0.67336
    -1.15056
    -1.17863
    -1.06634
    -1.62776
    -2.02074
    -2.07689
    -1.26284
    -1.01020
    -1.01020
    -1.15056
    -1.17863
    -0.47686
    -0.33651
    -0.42072
    -0.30844
     0.00034
     0.73018
     0.95474
     1.03895
     0.92667
     0.70210
     0.36526
     0.16876
    -0.16808
    -0.30844
    -0.67336
    -0.84178
    -0.81371
    -1.06634
    -1.20670
    -1.34705
    -1.45933
    -1.17863
    -1.01020
    -0.95406
    -0.86985
    -0.86985
    -0.72950
    -0.58914
    -0.70143
    -0.72950
    -0.75757
    -0.81371
    -0.61721
    -0.72950
    -0.67336
    -0.84178
    -1.15056
    -1.45933
    -1.59969
    -1.43126
    -1.57162
    -1.65583
    -1.79618
    -1.88039
    -1.93653
    -1.93653
    -1.90846
    -1.96460
    -2.18917
    -2.16110
    -2.04882
    -2.21724
    -2.18917
    -2.13303
    -1.90846
    -1.62776
    -1.48740
    -1.31898
    -1.71197
    -1.43126
    -1.43126
    -1.31898
    -0.89792
    -0.89792
    -0.86985
    -0.56107
    -0.44879
    -0.16808
    -0.30844
    -0.33651
    -0.39265
    -0.44879
    -0.42072
    -0.08387
    -0.08387
    -0.30844
    -0.44879
    -0.64528
    -0.81371
    -1.20670
    -1.37512
    -1.45933
    -1.68390
    -1.79618
    -2.18917
    -2.44180
    -2.69444
    -2.66637
    -2.69444
    -2.07689
    -2.24531
    -2.38566
    -1.96460
    -1.82425
    -1.26284
    -0.81371
    -0.58914
    -0.36458
     0.02841
     0.42140
     0.56175
     0.78632
     0.89860
     1.06702
     1.03895
     1.09509
     0.75825
     0.50561
     0.16876
    -0.02773
    -0.16808
    -0.16808
    -0.39265
    -0.67336
    -0.81371
    -0.92599
    -1.01020
    -1.29091
    -1.37512
    -1.15056
    -0.81371
    -1.20670
    -1.23477
    -1.31898
    -1.26284
    -1.12249
    -0.78564
    -0.53300
    -0.42072
    -0.44879
    -0.98213
    -1.12249
    -1.01020
    -0.89792
    -0.86985
    -0.58914
    -0.33651
     0.08455
    -0.11194
    -0.28037
    -0.08387
    -0.19616
    -0.28037
    -0.28037
    -0.30844
    -0.44879
    -0.42072
    -0.02773
    -0.22423
    -0.92599
    -1.59969
    -1.20670
    -0.64528
    -0.56107
    -0.53300
    -0.70143
    -0.86985
    -1.57162
    -1.82425
    -1.17863
    -0.75757
    -0.72950
    -0.47686
    -0.44879
    -0.05580
    -0.11194
    -0.11194
    -0.36458
    -0.11194
     0.02841
     0.11262
     0.25297
     0.28105
     0.25297
     0.39333
     0.53368
     0.78632
     0.44947
     0.30912
