# Supplementary material for: Software algorithm and hardware design for real-time implementation of new spectral estimator
Source: Biomed Eng Online. 2014 May 9;13:61. doi: 10.1186/1475-925X-13-61 (PMC4057578; doi:10.1186/1475-925X-13-61)
Supplement: Additional file 2 — txtfiles.zip. [file 1475-925X-13-61-S2.zip › FILE024.TXT]

    -0.27394
    -0.27394
    -0.20076
    -0.20076
    -0.23003
    -0.36175
    -0.25930
    -0.17148
    -0.15685
    -0.11294
    -0.02512
    -0.05439
    -0.06903
     0.00415
     0.03342
     0.04806
     0.10660
     0.09197
     0.13587
     0.12124
     0.20905
     0.15051
     0.10660
     0.23833
     0.23833
     0.28223
     0.23833
     0.26760
     0.22369
     0.16515
     0.20905
     0.34078
     0.34078
     0.37005
     0.37005
     0.31151
     0.45787
     0.48714
     0.58959
     0.64814
     0.64814
     0.63350
     0.64814
     0.80913
     0.75059
     0.75059
     0.73595
     0.86768
     0.92622
     0.91159
     0.79450
     0.79450
     0.79450
     0.79450
     0.72132
     0.76522
     0.86768
     0.79450
     0.76522
     0.77986
     0.94086
     0.95549
     0.97013
     1.13113
     1.23358
     1.37994
     1.48239
     1.57021
     1.70193
     1.90684
     1.98002
     2.17029
     2.34592
     2.31665
     2.49228
     2.56546
     2.30201
     2.18492
     2.12638
     2.15565
     2.18492
     2.11174
     1.93611
     1.76048
     1.55557
     1.57021
     1.42385
     1.23358
     1.33603
     1.40921
     1.55557
     1.68730
     1.78975
     1.86293
     2.17029
     2.36056
     2.44837
     2.63864
     2.72646
     2.94600
     3.18017
     3.34117
     3.34117
     3.20945
     3.16554
     3.04845
     2.47764
     1.87757
     1.36530
     0.37005
    -0.83011
    -1.41555
    -1.44482
    -1.26919
    -1.63509
    -2.16199
    -2.80597
    -3.56705
    -4.78184
    -5.57219
    -5.61610
    -5.66001
    -6.11372
    -6.58208
    -6.55281
    -6.15763
    -6.04054
    -5.70391
    -5.32338
    -5.19165
    -4.95748
    -5.14774
    -5.08920
    -4.56230
    -3.34751
    -2.60107
    -2.29371
    -1.94245
    -1.59118
    -1.03501
    -0.33248
     0.00415
     0.29687
     0.61886
     0.66277
     0.57496
     0.60423
     0.41396
     0.39932
     0.47250
     0.60423
     0.61886
     0.51641
     0.54568
     0.51641
     0.38469
     0.50178
     0.45787
     0.41396
     0.42860
     0.39932
     0.39932
     0.45787
     0.54568
     0.48714
     0.39932
     0.41396
     0.42860
     0.34078
     0.44323
     0.47250
     0.45787
     0.45787
     0.39932
     0.38469
     0.42860
     0.41396
     0.45787
     0.57496
     0.54568
     0.53105
     0.60423
     0.50178
     0.54568
     0.45787
     0.57496
     0.60423
     0.57496
     0.58959
     0.58959
     0.61886
     0.51641
     0.48714
     0.47250
     0.47250
     0.45787
     0.45787
     0.50178
     0.39932
     0.38469
     0.32614
     0.37005
     0.45787
     0.37005
     0.38469
     0.41396
     0.51641
     0.57496
     0.60423
     0.64814
     0.70668
     0.77986
     0.94086
     1.01404
     0.99940
     1.02867
     1.13113
     1.17503
     1.40921
     1.45312
     1.45312
     1.48239
     1.52630
     1.55557
     1.67266
     1.73120
     1.73120
     1.71657
     1.70193
     1.73120
     1.71657
     1.71657
     1.67266
     1.77511
     1.89220
     1.96538
     1.81902
     1.86293
     1.83366
     1.93611
     1.86293
     1.92147
     1.89220
     2.02393
     2.08247
     2.21419
     2.17029
     2.15565
     2.19956
     2.12638
     2.22883
     2.09711
     1.83366
     1.83366
     1.96538
     1.99465
     1.87757
     1.86293
     1.76048
     1.76048
     1.76048
     1.99465
     1.98002
     2.11174
     2.14101
     2.12638
     2.22883
     2.36056
     2.28737
     2.28737
     2.55082
     2.50692
     2.31665
     1.95075
     1.70193
     1.49703
     1.27749
     0.95549
     0.61886
     0.44323
     0.15051
    -0.05439
    -0.50811
    -0.68375
    -0.75693
    -1.04965
    -1.21064
    -1.25455
    -1.16674
    -1.23992
    -1.22528
    -1.10819
    -1.06428
    -0.97647
    -0.90329
    -0.77156
    -0.83011
    -0.72765
    -0.84474
    -0.66911
    -0.61057
    -0.74229
    -0.71302
    -0.66911
    -0.59593
    -0.63984
    -0.69838
    -0.84474
    -0.87401
    -0.88865
    -0.85938
    -0.80083
    -0.83011
    -0.88865
    -0.94719
    -0.93256
    -0.85938
    -0.77156
    -0.80083
    -0.81547
    -0.74229
    -0.68375
    -0.65447
    -0.65447
    -0.56666
    -0.47884
    -0.50811
    -0.43493
    -0.40566
    -0.33248
    -0.36175
    -0.37639
    -0.25930
    -0.23003
    -0.34712
    -0.36175
    -0.36175
    -0.36175
    -0.28857
    -0.28857
    -0.24466
    -0.27394
    -0.30321
    -0.34712
    -0.31784
    -0.31784
    -0.34712
    -0.40566
    -0.24466
    -0.18612
    -0.24466
    -0.18612
    -0.17148
    -0.11294
    -0.06903
    -0.01049
    -0.02512
    -0.01049
     0.13587
     0.23833
     0.23833
     0.23833
     0.20905
     0.16515
     0.35541
     0.50178
     0.37005
     0.39932
     0.35541
     0.39932
     0.50178
     0.42860
     0.47250
     0.45787
     0.53105
     0.44323
     0.57496
     0.56032
     0.50178
     0.41396
     0.50178
     0.58959
     0.53105
     0.50178
     0.51641
     0.45787
     0.50178
     0.38469
     0.41396
     0.48714
     0.38469
     0.44323
     0.51641
     0.51641
     0.53105
     0.50178
     0.51641
     0.75059
     0.80913
     0.83840
     0.95549
     1.01404
     1.16040
     1.21894
     1.36530
     1.61412
     1.81902
     2.00929
     2.17029
     2.40446
     2.43374
     2.38983
     2.24347
     2.24347
     2.19956
     2.03856
     1.98002
     1.89220
     1.64339
     1.37994
     1.29212
     1.04331
     0.86768
     0.61886
     0.45787
     0.29687
     0.15051
     0.01879
    -0.15685
    -0.14221
     0.03342
     0.10660
     0.12124
     0.15051
     0.17978
     0.26760
     0.32614
     0.28223
     0.48714
     0.31151
     0.22369
     0.26760
     0.32614
     0.31151
     0.34078
     0.26760
     0.38469
     0.26760
     0.20905
     0.10660
     0.03342
    -0.05439
    -0.02512
    -0.03976
    -0.11294
    -0.11294
    -0.15685
    -0.14221
    -0.12758
    -0.17148
    -0.28857
    -0.33248
    -0.20076
    -0.14221
    -0.09830
    -0.11294
    -0.05439
    -0.08367
     0.01879
     0.07733
     0.16515
     0.12124
     0.13587
     0.13587
     0.17978
     0.20905
     0.26760
     0.17978
     0.22369
     0.32614
     0.28223
     0.22369
     0.20905
     0.22369
     0.12124
     0.17978
     0.12124
     0.19442
     0.13587
     0.07733
     0.17978
     0.09197
     0.09197
     0.04806
     0.07733
     0.10660
     0.01879
     0.04806
     0.07733
    -0.02512
    -0.03976
    -0.01049
    -0.02512
    -0.03976
     0.03342
     0.03342
    -0.02512
    -0.05439
    -0.02512
    -0.03976
    -0.06903
    -0.02512
     0.01879
     0.04806
     0.03342
     0.06269
     0.06269
     0.07733
     0.06269
     0.07733
     0.17978
     0.13587
     0.15051
     0.15051
     0.16515
     0.15051
     0.03342
     0.28223
     0.22369
     0.17978
     0.15051
     0.22369
     0.19442
     0.17978
     0.16515
     0.22369
     0.25296
     0.25296
     0.20905
     0.19442
     0.25296
     0.23833
     0.16515
     0.16515
     0.22369
     0.16515
     0.23833
     0.15051
     0.12124
     0.12124
     0.07733
     0.06269
     0.15051
     0.13587
     0.06269
     0.00415
    -0.05439
    -0.02512
    -0.15685
    -0.08367
    -0.03976
    -0.02512
    -0.08367
     0.00415
     0.01879
    -0.08367
    -0.11294
    -0.11294
     0.03342
     0.09197
     0.10660
     0.09197
     0.17978
     0.23833
     0.31151
     0.28223
     0.51641
     0.45787
     0.64814
     0.73595
     0.89695
     0.91159
     0.95549
     1.08722
     1.27749
     1.52630
     1.61412
     1.68730
     1.81902
     2.03856
     2.11174
     2.03856
     2.22883
     2.25810
     2.12638
     2.00929
     1.99465
     1.81902
     1.73120
     1.52630
     1.43848
     1.40921
     1.27749
     1.02867
     0.88231
     0.77986
     0.45787
     0.29687
     0.23833
     0.26760
     0.38469
     0.39932
     0.47250
     0.32614
     0.26760
     0.15051
     0.13587
     0.09197
     0.23833
     0.35541
     0.39932
     0.28223
     0.26760
     0.10660
    -0.02512
     0.04806
    -0.05439
    -0.14221
    -0.27394
    -0.40566
    -0.47884
    -0.56666
    -0.63984
    -0.62520
    -0.63984
    -0.81547
    -0.91792
    -0.97647
    -1.06428
    -1.10819
    -1.07892
    -1.00574
    -1.03501
    -1.07892
    -0.93256
    -0.85938
    -0.84474
    -0.85938
    -0.85938
    -0.85938
    -0.77156
    -0.71302
    -0.80083
    -0.78620
    -0.81547
    -0.90329
    -0.84474
    -0.81547
    -0.80083
    -1.00574
    -0.96183
    -0.93256
    -0.93256
    -0.99110
    -1.16674
    -1.21064
    -1.21064
    -1.22528
    -1.23992
    -1.29846
    -1.23992
    -1.38628
    -1.54727
    -1.60582
    -1.59118
    -1.63509
    -1.73754
    -1.69363
    -1.70827
    -1.64973
    -1.75218
    -1.75218
    -1.69363
    -1.63509
    -1.57655
    -1.56191
    -1.50336
    -1.48873
    -1.32773
    -1.26919
    -1.06428
    -1.09356
    -1.04965
    -0.87401
    -0.77156
    -0.72765
    -0.69838
    -0.53738
    -0.46420
    -0.27394
    -0.11294
     0.01879
     0.03342
     0.03342
     0.04806
     0.17978
     0.31151
     0.39932
     0.32614
     0.48714
     0.53105
     0.61886
     0.61886
     0.56032
     0.64814
     0.66277
     0.77986
     0.47250
     0.61886
     0.72132
     0.83840
     0.83840
     0.95549
     0.98477
     1.02867
     0.97013
     0.94086
     1.17503
     1.10185
     1.07258
     1.04331
     1.08722
     1.10185
     1.08722
     1.11649
     1.05795
     0.95549
     0.75059
     0.77986
     0.66277
     0.45787
     0.19442
     0.03342
    -0.01049
    -0.05439
    -0.21539
    -0.27394
    -0.52275
    -0.50811
    -0.65447
    -0.93256
    -1.02037
    -0.96183
    -1.21064
    -1.22528
    -0.87401
    -0.84474
    -1.10819
    -1.28382
    -1.23992
    -1.32773
    -1.50336
    -1.32773
    -0.93256
    -0.56666
    -0.28857
    -0.39102
    -0.27394
    -0.24466
    -0.05439
     0.19442
     0.63350
     0.98477
     1.35067
     1.46776
     1.68730
     1.83366
     1.87757
     1.93611
     1.86293
     1.77511
     1.81902
     1.77511
     1.87757
     1.92147
     1.78975
     1.64339
     1.54094
     1.58484
     1.49703
     1.77511
     1.99465
     1.84829
     1.81902
     1.67266
     1.61412
     1.81902
     1.89220
     1.95075
     1.89220
     1.68730
     1.26285
     0.91159
     0.45787
     0.12124
    -0.25930
    -0.39102
    -0.37639
    -0.69838
    -0.75693
    -0.72765
    -0.87401
    -1.15210
    -1.32773
    -1.48873
    -1.50336
    -1.40091
    -1.23992
    -1.12283
    -0.93256
    -0.68375
    -0.58129
    -0.65447
    -0.71302
    -0.78620
    -0.81547
    -0.66911
    -0.71302
    -0.58129
    -0.53738
    -0.39102
    -0.43493
    -0.39102
    -0.36175
    -0.34712
    -0.44957
    -0.21539
    -0.20076
    -0.06903
    -0.08367
    -0.08367
     0.00415
     0.04806
     0.06269
     0.00415
     0.03342
    -0.03976
    -0.01049
     0.00415
    -0.03976
    -0.06903
    -0.20076
    -0.21539
    -0.20076
    -0.24466
    -0.36175
    -0.40566
    -0.46420
    -0.53738
    -0.58129
    -0.61057
    -0.68375
    -0.71302
    -0.75693
    -0.81547
    -0.85938
    -0.90329
    -1.04965
    -1.06428
    -1.00574
    -1.04965
    -1.13746
    -1.13746
    -1.18137
    -1.22528
    -1.23992
    -1.29846
    -1.19601
    -1.22528
    -1.13746
    -1.15210
    -1.12283
    -1.10819
    -1.04965
    -1.06428
    -0.94719
    -0.87401
    -0.84474
    -0.85938
    -0.75693
    -0.71302
    -0.65447
    -0.61057
    -0.61057
    -0.56666
    -0.50811
    -0.43493
    -0.43493
    -0.43493
    -0.40566
    -0.43493
    -0.33248
    -0.28857
    -0.28857
    -0.34712
    -0.28857
    -0.31784
    -0.27394
    -0.27394
    -0.28857
    -0.25930
    -0.23003
    -0.23003
    -0.17148
    -0.23003
    -0.15685
    -0.30321
    -0.21539
    -0.23003
    -0.15685
    -0.17148
    -0.09830
    -0.24466
    -0.11294
    -0.06903
    -0.05439
     0.06269
     0.00415
     0.07733
     0.20905
     0.28223
     0.37005
     0.39932
     0.51641
     0.75059
     0.83840
     0.91159
     1.04331
     0.97013
     1.04331
     1.02867
     1.04331
     0.97013
     0.86768
     0.70668
     0.63350
     0.48714
     0.53105
     0.29687
     0.12124
     0.07733
     0.00415
    -0.15685
    -0.21539
    -0.30321
    -0.34712
    -0.40566
    -0.30321
    -0.08367
     0.06269
     0.23833
     0.07733
     0.16515
     0.29687
     0.34078
     0.29687
     0.48714
     0.51641
     0.44323
     0.42860
     0.37005
     0.28223
     0.20905
     0.12124
    -0.05439
    -0.09830
    -0.23003
    -0.49348
    -0.59593
    -0.75693
    -0.83011
    -0.91792
    -0.99110
    -0.94719
    -1.00574
    -0.97647
    -1.09356
    -1.07892
    -1.06428
    -0.97647
    -0.99110
    -0.87401
    -0.78620
    -0.74229
    -0.62520
    -0.62520
    -0.43493
    -0.43493
    -0.44957
    -0.33248
    -0.30321
    -0.27394
    -0.17148
    -0.17148
    -0.11294
    -0.17148
    -0.15685
    -0.02512
     0.06269
     0.03342
     0.04806
     0.00415
     0.01879
     0.03342
     0.01879
     0.10660
     0.06269
     0.07733
     0.10660
     0.10660
     0.15051
     0.03342
     0.00415
     0.13587
     0.15051
     0.10660
     0.06269
     0.07733
     0.07733
     0.16515
     0.01879
     0.15051
     0.17978
     0.06269
     0.09197
     0.16515
     0.12124
     0.12124
     0.04806
     0.09197
     0.15051
     0.17978
     0.17978
     0.07733
     0.15051
     0.17978
     0.13587
     0.07733
     0.19442
     0.10660
     0.15051
     0.20905
     0.22369
     0.19442
     0.22369
     0.19442
     0.23833
     0.37005
     0.29687
     0.31151
     0.28223
     0.26760
     0.31151
     0.28223
     0.37005
     0.34078
     0.34078
     0.38469
     0.41396
     0.32614
     0.32614
     0.31151
     0.37005
     0.45787
     0.47250
     0.50178
     0.47250
     0.54568
     0.58959
     0.54568
     0.64814
     0.70668
     0.70668
     0.82377
     0.83840
     1.04331
     0.95549
     1.02867
     1.16040
     1.30676
     1.54094
     1.59948
     1.70193
     1.86293
     2.03856
     1.95075
     1.92147
     1.95075
     1.86293
     1.74584
     1.73120
     1.68730
     1.46776
     1.36530
     1.05795
     0.85304
     0.64814
     0.45787
     0.15051
    -0.03976
    -0.15685
    -0.28857
    -0.20076
    -0.17148
    -0.23003
    -0.24466
    -0.15685
    -0.11294
    -0.05439
    -0.01049
     0.13587
     0.34078
     0.42860
     0.54568
     0.61886
     0.57496
     0.57496
     0.53105
     0.56032
     0.63350
     0.66277
     0.63350
     0.60423
     0.73595
     0.64814
     0.60423
     0.56032
     0.42860
     0.47250
     0.50178
     0.47250
     0.45787
     0.41396
     0.39932
     0.25296
     0.34078
     0.35541
     0.26760
     0.15051
     0.15051
     0.10660
     0.12124
    -0.01049
     0.04806
     0.00415
     0.10660
    -0.05439
     0.00415
    -0.03976
     0.01879
    -0.05439
     0.00415
     0.01879
     0.03342
    -0.05439
    -0.02512
    -0.01049
     0.01879
     0.01879
    -0.02512
     0.04806
     0.06269
     0.25296
     0.13587
     0.15051
     0.16515
     0.06269
     0.10660
     0.25296
     0.34078
     0.31151
     0.37005
     0.35541
     0.41396
     0.44323
     0.37005
     0.39932
     0.42860
     0.44323
     0.45787
     0.34078
     0.39932
     0.41396
     0.37005
     0.47250
     0.42860
     0.25296
     0.20905
     0.09197
     0.12124
     0.07733
     0.07733
     0.00415
    -0.05439
    -0.12758
    -0.05439
    -0.17148
    -0.37639
    -0.40566
    -0.37639
    -0.39102
    -0.36175
    -0.72765
    -0.88865
    -0.85938
    -0.91792
    -1.04965
    -1.25455
    -1.40091
    -1.19601
    -1.13746
    -1.09356
    -1.09356
    -1.15210
    -1.21064
    -1.19601
    -1.04965
    -0.80083
    -0.74229
    -0.58129
    -0.49348
    -0.30321
    -0.23003
    -0.03976
    -0.17148
     0.04806
     0.04806
     0.10660
     0.10660
     0.12124
     0.07733
     0.07733
    -0.01049
     0.19442
     0.15051
     0.09197
     0.00415
     0.10660
     0.07733
     0.15051
     0.03342
     0.06269
     0.15051
     0.23833
     0.23833
     0.28223
     0.26760
     0.26760
     0.25296
     0.53105
     0.61886
     0.66277
     0.69204
     0.85304
     0.95549
     1.01404
     1.05795
     1.07258
     1.11649
     1.21894
     1.30676
     1.30676
     1.26285
     1.08722
     0.85304
     0.79450
     0.73595
     0.53105
     0.35541
     0.13587
     0.09197
    -0.14221
    -0.27394
    -0.52275
    -0.66911
    -0.87401
    -0.94719
    -0.96183
    -0.97647
    -1.04965
    -1.02037
    -0.91792
    -0.74229
    -0.72765
    -0.74229
    -0.75693
    -0.80083
    -0.65447
    -0.55202
    -0.53738
    -0.44957
    -0.39102
    -0.36175
    -0.30321
    -0.39102
    -0.39102
    -0.36175
    -0.46420
    -0.36175
    -0.34712
    -0.36175
    -0.36175
    -0.34712
    -0.40566
    -0.36175
    -0.34712
    -0.30321
    -0.34712
    -0.33248
    -0.34712
    -0.20076
    -0.21539
    -0.27394
    -0.37639
    -0.28857
    -0.23003
    -0.24466
    -0.31784
    -0.33248
    -0.27394
    -0.25930
    -0.30321
    -0.34712
    -0.34712
    -0.28857
    -0.34712
    -0.28857
    -0.39102
    -0.39102
    -0.58129
    -0.53738
    -0.47884
    -0.47884
    -0.58129
    -0.63984
    -0.58129
    -0.63984
    -0.65447
    -0.61057
    -0.63984
    -0.65447
    -0.61057
    -0.58129
    -0.63984
    -0.56666
    -0.65447
    -0.61057
    -0.43493
    -0.42030
    -0.46420
    -0.46420
    -0.49348
    -0.50811
    -0.46420
    -0.49348
    -0.52275
    -0.49348
    -0.49348
    -0.58129
    -0.55202
    -0.56666
    -0.63984
    -0.78620
    -0.71302
    -0.72765
    -0.74229
    -0.84474
    -0.81547
    -0.88865
    -0.90329
    -0.93256
    -0.84474
    -0.85938
    -0.94719
    -0.96183
    -0.96183
    -0.91792
    -1.02037
    -1.06428
    -1.02037
    -0.99110
    -1.00574
    -0.97647
    -0.99110
    -1.02037
    -1.09356
    -1.16674
    -1.10819
    -1.09356
    -1.16674
    -1.18137
    -1.18137
    -1.15210
    -1.16674
    -1.21064
    -1.19601
    -1.12283
    -1.16674
    -1.15210
    -1.18137
    -1.12283
    -1.16674
    -1.04965
    -1.09356
    -0.99110
    -1.02037
    -0.83011
    -0.91792
    -0.83011
    -0.75693
    -0.77156
    -0.83011
    -0.63984
    -0.53738
    -0.55202
    -0.50811
    -0.40566
    -0.25930
    -0.18612
    -0.11294
     0.12124
     0.19442
     0.42860
     0.64814
     0.86768
     1.14576
     1.32139
     1.27749
     1.39458
     1.24821
     1.01404
     0.83840
     0.82377
     0.50178
     0.58959
     0.31151
     0.15051
    -0.17148
    -0.42030
    -0.72765
    -1.02037
    -1.18137
    -1.34237
    -1.45946
    -1.43018
    -1.21064
    -1.25455
    -1.13746
    -0.96183
    -0.80083
    -0.71302
    -0.61057
    -0.34712
    -0.24466
    -0.14221
    -0.08367
    -0.02512
    -0.02512
     0.12124
    -0.01049
     0.09197
     0.10660
     0.19442
     0.12124
     0.09197
     0.04806
    -0.03976
    -0.14221
    -0.09830
    -0.11294
    -0.23003
    -0.25930
    -0.30321
    -0.42030
    -0.43493
    -0.43493
    -0.50811
    -0.53738
    -0.59593
    -0.63984
    -0.66911
    -0.63984
    -0.58129
    -0.68375
    -0.71302
    -0.66911
    -0.53738
    -0.58129
    -0.52275
    -0.56666
    -0.49348
    -0.44957
    -0.55202
    -0.42030
    -0.40566
    -0.36175
    -0.42030
    -0.36175
    -0.34712
    -0.39102
    -0.36175
    -0.34712
    -0.27394
    -0.24466
    -0.27394
    -0.28857
    -0.28857
    -0.27394
    -0.30321
    -0.24466
    -0.18612
    -0.20076
    -0.25930
    -0.20076
    -0.17148
    -0.17148
    -0.21539
    -0.20076
    -0.17148
    -0.20076
    -0.11294
    -0.30321
    -0.18612
    -0.24466
    -0.31784
    -0.36175
    -0.24466
    -0.36175
    -0.42030
    -0.39102
    -0.34712
    -0.40566
    -0.46420
    -0.37639
    -0.40566
    -0.36175
    -0.34712
    -0.42030
    -0.37639
    -0.44957
    -0.30321
    -0.43493
    -0.27394
    -0.25930
    -0.27394
    -0.27394
    -0.24466
    -0.34712
    -0.30321
    -0.36175
    -0.31784
    -0.24466
    -0.27394
    -0.24466
    -0.30321
    -0.27394
    -0.27394
    -0.28857
    -0.18612
    -0.23003
    -0.23003
    -0.28857
    -0.09830
    -0.18612
    -0.14221
    -0.31784
    -0.23003
    -0.28857
    -0.15685
    -0.25930
    -0.28857
    -0.27394
    -0.34712
    -0.36175
    -0.27394
    -0.33248
    -0.36175
    -0.44957
    -0.36175
    -0.33248
    -0.34712
    -0.42030
    -0.40566
    -0.36175
    -0.30321
    -0.34712
    -0.31784
    -0.46420
    -0.37639
    -0.42030
    -0.44957
    -0.30321
    -0.34712
    -0.37639
    -0.31784
    -0.37639
    -0.40566
    -0.40566
    -0.39102
    -0.30321
    -0.23003
    -0.21539
    -0.18612
    -0.17148
    -0.20076
    -0.08367
    -0.01049
     0.16515
     0.20905
     0.06269
     0.07733
     0.15051
     0.23833
     0.32614
     0.31151
     0.37005
     0.45787
     0.37005
     0.38469
     0.22369
     0.07733
     0.00415
     0.00415
     0.16515
     0.28223
     0.20905
     0.22369
     0.34078
     0.26760
     0.29687
     0.20905
     0.25296
     0.45787
     0.66277
     0.73595
     0.72132
     0.70668
     0.64814
     0.66277
     0.76522
     0.83840
     0.80913
     0.69204
     0.60423
     0.54568
     0.38469
     0.37005
     0.12124
     0.09197
     0.06269
    -0.09830
    -0.18612
    -0.34712
    -0.39102
    -0.46420
    -0.50811
    -0.44957
    -0.50811
    -0.56666
    -0.56666
    -0.30321
    -0.21539
    -0.39102
    -0.83011
    -0.93256
    -0.80083
    -0.53738
    -0.40566
    -0.43493
    -0.37639
    -0.44957
    -0.53738
    -0.56666
    -0.42030
    -0.46420
    -0.36175
    -0.30321
    -0.15685
    -0.08367
    -0.05439
     0.01879
     0.03342
     0.19442
     0.22369
     0.09197
     0.12124
     0.03342
    -0.08367
     0.00415
    -0.12758
    -0.23003
    -0.36175
    -0.53738
    -0.59593
    -0.69838
    -0.91792
    -0.99110
    -1.04965
    -1.04965
    -1.06428
    -1.07892
    -1.12283
    -1.02037
    -1.16674
    -1.00574
    -0.81547
    -0.80083
    -0.78620
    -0.62520
    -0.40566
    -0.30321
    -0.23003
    -0.09830
    -0.03976
     0.04806
     0.23833
     0.31151
     0.31151
     0.37005
     0.41396
     0.42860
     0.60423
     0.58959
     0.58959
     0.53105
     0.61886
     0.58959
     0.58959
     0.72132
     0.77986
     0.80913
     0.98477
     0.99940
     1.07258
     1.07258
     1.14576
     1.18967
     1.39458
     1.51166
     1.65802
     1.70193
     1.83366
     1.95075
     1.99465
     2.03856
     2.06783
     2.15565
     2.15565
     2.18492
     2.14101
     2.09711
     2.05320
     1.84829
     1.87757
     1.89220
     1.78975
     1.76048
     1.49703
     1.36530
     1.32139
     1.08722
     1.01404
     0.97013
     0.83840
     0.80913
     0.73595
     0.67741
     0.61886
     0.53105
     0.26760
     0.23833
     0.09197
    -0.02512
     0.12124
    -0.08367
    -0.17148
    -0.24466
    -0.43493
    -0.46420
    -0.53738
    -0.62520
    -0.66911
    -0.75693
    -0.81547
    -0.93256
    -1.02037
    -0.91792
    -0.87401
    -1.07892
    -0.96183
    -1.06428
    -1.09356
    -1.07892
    -1.03501
    -1.04965
    -1.06428
    -1.02037
    -0.99110
    -0.96183
    -1.02037
    -0.94719
    -1.02037
    -0.85938
    -0.77156
    -0.77156
    -0.72765
    -0.68375
    -0.62520
    -0.52275
    -0.46420
    -0.43493
    -0.28857
    -0.28857
    -0.17148
    -0.08367
     0.10660
     0.15051
    -0.01049
    -0.09830
    -0.15685
    -0.30321
    -0.40566
    -0.55202
    -0.47884
    -0.23003
    -0.15685
    -0.21539
    -0.18612
    -0.06903
     0.00415
     0.20905
     0.66277
     0.88231
     1.13113
     1.10185
    -0.24466
    -2.87915
    -3.84513
    -2.89379
    -1.47409
    -0.65447
    -0.28857
    -0.66911
    -1.86927
    -3.46460
    -4.48912
    -4.86966
    -4.35740
    -3.46460
    -2.82061
    -2.45471
    -2.00099
    -1.78145
    -1.70827
    -1.64973
    -1.54727
    -1.48873
    -1.40091
    -1.29846
    -1.23992
    -1.13746
    -1.09356
    -1.02037
    -1.03501
    -0.99110
    -0.91792
    -1.03501
    -0.85938
    -0.80083
    -0.81547
    -0.74229
    -0.69838
    -0.66911
    -0.66911
    -0.56666
    -0.53738
    -0.52275
    -0.46420
    -0.44957
    -0.33248
    -0.27394
    -0.23003
    -0.27394
    -0.20076
    -0.18612
    -0.12758
    -0.05439
    -0.02512
     0.09197
     0.04806
     0.03342
     0.10660
     0.31151
     0.34078
     0.37005
     0.39932
     0.45787
     0.51641
     0.53105
     0.54568
     0.72132
     0.72132
     0.67741
     0.73595
     0.72132
     0.75059
     0.83840
     0.80913
     0.79450
     0.79450
     0.79450
     0.73595
     0.67741
     0.69204
     0.63350
     0.60423
     0.61886
     0.54568
     0.50178
     0.42860
     0.51641
     0.37005
     0.34078
     0.31151
     0.28223
     0.17978
     0.23833
     0.10660
     0.07733
     0.07733
    -0.01049
    -0.15685
    -0.21539
    -0.15685
    -0.24466
    -0.33248
    -0.33248
    -0.46420
    -0.42030
    -0.49348
    -0.56666
    -0.42030
    -0.42030
    -0.36175
    -0.39102
    -0.34712
    -0.37639
    -0.39102
    -0.30321
    -0.08367
    -0.08367
     0.25296
     0.26760
     0.41396
     0.45787
     0.41396
     0.39932
     0.42860
     0.50178
     0.56032
     0.57496
     0.60423
     0.45787
     0.38469
     0.26760
     0.34078
     0.29687
     0.23833
     0.12124
     0.10660
    -0.01049
    -0.03976
    -0.21539
    -0.02512
     0.20905
     0.03342
    -0.11294
    -0.09830
     0.06269
    -0.03976
    -0.11294
    -0.05439
     0.01879
    -0.01049
    -0.03976
     0.00415
    -0.11294
    -0.15685
    -0.18612
    -0.15685
    -0.12758
    -0.08367
    -0.09830
    -0.08367
     0.04806
     0.07733
     0.09197
     0.20905
     0.34078
     0.44323
     0.60423
     0.76522
     0.97013
     1.07258
     1.18967
     1.13113
     1.14576
     1.23358
     1.27749
     1.33603
     1.37994
     1.30676
     1.14576
     1.04331
     0.99940
     0.79450
     0.79450
     0.91159
     0.91159
     0.97013
     0.99940
     1.14576
     1.07258
     1.23358
     1.49703
     1.52630
     1.54094
     1.46776
     1.42385
     1.40921
     1.59948
     1.54094
     1.55557
     1.40921
     1.30676
     1.02867
     0.61886
     0.28223
    -0.03976
    -0.08367
     0.03342
    -0.11294
    -0.21539
    -0.46420
    -0.75693
    -0.96183
    -0.78620
     1.24821
     0.23833
    -2.04490
    -1.62045
    -1.03501
    -0.50811
    -0.46420
    -0.25930
    -0.28857
    -0.34712
    -0.34712
    -0.69838
    -0.88865
    -0.84474
    -0.63984
    -0.42030
    -0.23003
    -0.17148
    -0.11294
    -0.14221
    -0.18612
    -0.14221
    -0.05439
    -0.02512
     0.03342
     0.00415
     0.00415
     0.06269
     0.01879
     0.00415
    -0.01049
    -0.05439
     0.10660
     0.16515
     0.12124
     0.22369
     0.22369
     0.28223
     0.22369
     0.28223
     0.32614
     0.39932
     0.50178
     0.44323
     0.37005
     0.38469
     0.37005
     0.16515
     0.10660
     0.22369
    -0.01049
    -0.08367
    -0.09830
    -0.15685
    -0.40566
    -0.49348
    -0.61057
    -0.62520
    -0.63984
    -0.71302
    -0.72765
    -0.62520
    -0.62520
    -0.61057
    -0.44957
    -0.30321
    -0.30321
    -0.24466
    -0.17148
    -0.02512
     0.10660
     0.15051
     0.25296
     0.41396
     0.61886
     0.75059
     0.77986
     0.98477
     0.91159
     0.98477
     0.94086
     1.13113
     1.05795
     0.89695
     0.91159
     0.97013
     0.86768
     0.97013
     0.75059
     0.67741
     0.58959
     0.44323
     0.23833
     0.01879
    -0.12758
    -0.40566
    -0.36175
    -0.27394
    -0.33248
    -0.27394
    -0.49348
    -0.24466
    -0.44957
    -0.63984
    -0.78620
    -0.62520
    -0.56666
    -0.72765
    -0.42030
    -0.42030
    -0.69838
    -0.88865
    -1.12283
    -1.21064
    -1.41555
    -1.47409
    -1.16674
    -1.02037
    -0.96183
    -0.99110
    -1.13746
    -1.15210
    -0.99110
    -0.81547
    -0.52275
    -0.36175
    -0.11294
     0.10660
     0.26760
     0.35541
     0.70668
     0.82377
     0.73595
     0.76522
     0.79450
     0.98477
     0.94086
     0.75059
     0.66277
     0.83840
     1.07258
     0.83840
     0.69204
     0.72132
     0.70668
     0.75059
     0.98477
     0.95549
     0.97013
     1.02867
     1.20431
     1.27749
     1.43848
     1.40921
     1.55557
     1.71657
     1.92147
     2.12638
     2.31665
     2.49228
     2.43374
     1.99465
     1.73120
     1.45312
     1.30676
     1.02867
     0.88231
     0.76522
     0.42860
     0.09197
    -0.40566
    -0.81547
    -0.99110
    -1.15210
    -1.32773
    -1.43018
    -1.50336
    -1.69363
    -1.45946
    -1.28382
    -1.03501
    -0.85938
    -0.65447
    -0.47884
    -0.24466
    -0.05439
     0.15051
     0.15051
     0.45787
     0.56032
     0.57496
     0.66277
     0.56032
     0.57496
     0.72132
     0.97013
     0.95549
     0.89695
     0.80913
     0.70668
     0.64814
     0.66277
     0.67741
     0.66277
     0.85304
     0.85304
     0.76522
     0.77986
     0.77986
     0.69204
     0.64814
     0.75059
     0.67741
     0.48714
     0.42860
     0.32614
     0.34078
     0.31151
     0.22369
     0.23833
     0.12124
     0.04806
     0.07733
    -0.05439
    -0.08367
    -0.12758
    -0.20076
     0.01879
     0.04806
    -0.08367
    -0.17148
    -0.15685
    -0.14221
    -0.21539
    -0.39102
    -0.11294
    -0.23003
    -0.14221
    -0.12758
    -0.23003
    -0.25930
    -0.33248
    -0.44957
    -0.28857
    -0.23003
    -0.24466
    -0.30321
    -0.34712
    -0.39102
    -0.34712
    -0.30321
    -0.30321
    -0.23003
    -0.25930
    -0.27394
    -0.25930
    -0.21539
    -0.25930
    -0.25930
    -0.30321
    -0.17148
    -0.20076
    -0.21539
    -0.11294
    -0.11294
    -0.17148
    -0.15685
    -0.23003
    -0.08367
    -0.12758
    -0.18612
    -0.17148
    -0.17148
    -0.12758
    -0.24466
    -0.23003
    -0.09830
    -0.12758
    -0.20076
    -0.18612
    -0.31784
    -0.25930
    -0.24466
    -0.30321
    -0.30321
    -0.34712
    -0.28857
    -0.34712
    -0.28857
    -0.31784
    -0.34712
    -0.44957
    -0.39102
    -0.27394
    -0.30321
    -0.24466
    -0.27394
    -0.18612
    -0.24466
    -0.17148
    -0.14221
     0.00415
    -0.05439
     0.00415
     0.03342
    -0.01049
     0.09197
     0.00415
     0.07733
     0.09197
     0.09197
     0.04806
     0.07733
     0.10660
     0.00415
     0.04806
     0.01879
     0.01879
    -0.03976
     0.04806
    -0.01049
     0.06269
     0.04806
     0.01879
    -0.03976
     0.03342
     0.00415
     0.06269
     0.06269
     0.09197
     0.17978
     0.25296
     0.39932
     0.45787
     0.54568
     0.42860
     0.45787
     0.58959
     0.69204
     0.70668
     0.66277
     0.80913
     0.83840
     0.79450
     0.66277
     0.60423
     0.53105
     0.41396
     0.28223
    -0.02512
    -0.17148
    -0.42030
    -0.46420
    -0.37639
    -0.59593
    -0.65447
    -0.90329
    -0.99110
    -1.02037
    -1.13746
    -1.09356
    -0.96183
    -0.85938
    -0.83011
    -0.85938
    -0.69838
    -0.39102
    -0.27394
    -0.24466
    -0.18612
    -0.20076
    -0.17148
    -0.09830
    -0.08367
     0.17978
     0.15051
     0.06269
     0.09197
    -0.03976
    -0.17148
    -0.21539
    -0.25930
    -0.14221
    -0.20076
    -0.28857
    -0.34712
    -0.40566
    -0.44957
    -0.44957
    -0.52275
    -0.44957
    -0.42030
    -0.40566
    -0.39102
    -0.39102
    -0.30321
    -0.46420
    -0.44957
    -0.34712
    -0.31784
    -0.30321
    -0.30321
    -0.25930
    -0.24466
    -0.23003
    -0.27394
    -0.15685
    -0.20076
    -0.18612
    -0.17148
    -0.12758
    -0.18612
    -0.15685
    -0.15685
    -0.17148
    -0.11294
    -0.11294
    -0.09830
    -0.14221
    -0.11294
    -0.05439
    -0.20076
    -0.09830
    -0.05439
    -0.11294
    -0.11294
    -0.03976
    -0.05439
    -0.12758
    -0.08367
    -0.11294
    -0.05439
     0.00415
    -0.06903
    -0.08367
    -0.09830
    -0.03976
    -0.09830
    -0.08367
     0.00415
    -0.02512
    -0.01049
     0.04806
     0.06269
     0.04806
     0.03342
     0.07733
     0.06269
     0.15051
     0.13587
     0.23833
     0.12124
     0.20905
     0.12124
     0.13587
     0.25296
     0.19442
     0.13587
     0.06269
     0.12124
     0.12124
     0.10660
     0.07733
     0.12124
     0.09197
     0.12124
     0.06269
     0.04806
     0.07733
     0.04806
     0.03342
     0.07733
     0.17978
     0.12124
     0.16515
     0.22369
     0.20905
     0.09197
     0.09197
     0.15051
     0.10660
     0.16515
     0.15051
     0.09197
    -0.01049
     0.01879
    -0.08367
    -0.05439
     0.01879
    -0.12758
    -0.17148
    -0.17148
    -0.17148
    -0.17148
    -0.24466
    -0.30321
    -0.21539
    -0.12758
    -0.15685
    -0.21539
    -0.30321
    -0.27394
    -0.34712
    -0.27394
    -0.31784
    -0.28857
    -0.47884
    -0.46420
    -0.42030
    -0.43493
    -0.49348
    -0.50811
    -0.50811
    -0.39102
    -0.24466
    -0.17148
    -0.15685
     0.00415
     0.09197
     0.22369
     0.50178
     0.70668
     0.73595
     0.79450
     0.82377
     0.83840
     0.82377
     0.76522
     0.80913
     0.73595
     0.72132
     0.58959
     0.48714
     0.20905
    -0.09830
    -0.33248
    -0.42030
    -0.46420
    -0.62520
    -0.75693
    -0.90329
    -0.99110
    -1.13746
    -1.07892
    -1.06428
    -1.04965
    -1.04965
    -0.96183
    -1.02037
    -0.99110
    -1.00574
    -0.84474
    -0.69838
    -0.47884
    -0.49348
    -0.37639
    -0.33248
    -0.27394
    -0.09830
    -0.03976
    -0.02512
     0.06269
    -0.01049
    -0.08367
    -0.05439
    -0.15685
    -0.17148
    -0.17148
    -0.17148
    -0.15685
    -0.15685
    -0.33248
    -0.40566
    -0.33248
    -0.37639
    -0.42030
    -0.42030
    -0.49348
    -0.36175
    -0.25930
    -0.23003
    -0.21539
    -0.24466
    -0.17148
    -0.23003
    -0.09830
    -0.02512
    -0.08367
     0.00415
     0.04806
     0.15051
     0.15051
     0.26760
     0.26760
     0.37005
     0.50178
     0.45787
     0.42860
     0.42860
     0.45787
     0.39932
     0.50178
     0.57496
     0.51641
     0.45787
     0.38469
     0.34078
     0.25296
     0.16515
     0.04806
     0.04806
    -0.03976
    -0.05439
    -0.11294
    -0.28857
    -0.42030
    -0.52275
    -0.53738
    -0.43493
    -0.53738
    -0.66911
    -0.75693
    -0.84474
    -0.83011
    -0.81547
    -0.72765
    -0.68375
    -0.62520
    -0.61057
    -0.55202
    -0.49348
    -0.44957
    -0.47884
    -0.31784
    -0.17148
     0.12124
     0.15051
     0.25296
     0.17978
     0.23833
     0.28223
     0.17978
     0.25296
     0.31151
     0.29687
     0.38469
     0.34078
     0.29687
     0.25296
     0.12124
     0.20905
     0.23833
     0.19442
     0.13587
     0.12124
     0.19442
     0.20905
     0.15051
     0.19442
     0.20905
     0.17978
     0.28223
     0.29687
     0.23833
     0.17978
     0.07733
     0.22369
     0.26760
     0.15051
     0.12124
     0.09197
     0.00415
     0.13587
     0.12124
    -0.02512
    -0.02512
    -0.05439
    -0.03976
    -0.02512
     0.00415
    -0.14221
    -0.17148
    -0.27394
    -0.05439
    -0.14221
    -0.09830
    -0.18612
    -0.17148
    -0.24466
    -0.12758
    -0.24466
    -0.27394
    -0.25930
    -0.27394
    -0.12758
    -0.27394
    -0.43493
    -0.33248
    -0.39102
    -0.31784
    -0.25930
    -0.37639
    -0.42030
    -0.44957
    -0.47884
    -0.50811
    -0.55202
    -0.50811
    -0.50811
    -0.47884
    -0.58129
    -0.47884
    -0.42030
    -0.46420
    -0.65447
    -0.40566
    -0.43493
    -0.42030
    -0.33248
    -0.24466
    -0.14221
    -0.08367
     0.00415
     0.06269
     0.23833
     0.26760
     0.41396
     0.57496
     0.69204
     0.88231
     0.94086
     1.17503
     1.54094
     1.67266
     1.84829
     2.02393
     2.27274
     2.27274
     2.09711
     1.87757
     1.98002
     2.28737
     2.46301
     2.88745
     3.01918
     2.72646
     2.52155
     2.19956
     1.78975
     0.54568
    -0.62520
    -1.64973
    -2.98161
    -4.81111
    -3.93295
    -2.65961
    -2.92306
    -3.56705
    -4.66475
    -5.35265
    -5.93809
    -5.73319
    -5.48437
    -5.19165
    -4.73793
    -3.84513
    -3.31824
    -2.89379
    -2.27908
    -1.73754
    -1.13746
    -0.71302
    -0.75693
    -0.78620
    -0.72765
    -0.65447
    -0.62520
    -0.40566
    -0.36175
    -0.40566
    -0.25930
    -0.01049
     0.01879
     0.12124
     0.13587
     0.19442
     0.23833
     0.22369
     0.23833
     0.34078
     0.28223
     0.38469
     0.26760
     0.22369
     0.28223
     0.10660
     0.04806
     0.09197
     0.12124
     0.10660
     0.09197
     0.04806
    -0.03976
    -0.05439
    -0.08367
    -0.06903
    -0.17148
    -0.27394
    -0.20076
    -0.24466
    -0.24466
    -0.31784
    -0.47884
    -0.33248
    -0.40566
    -0.40566
    -0.34712
    -0.31784
    -0.42030
    -0.46420
    -0.50811
    -0.55202
    -0.55202
    -0.44957
    -0.65447
    -0.61057
    -0.63984
    -0.69838
    -0.85938
    -0.85938
    -0.80083
    -0.87401
    -0.85938
    -0.99110
    -0.96183
    -0.94719
    -1.02037
    -1.02037
    -0.93256
    -0.87401
    -0.87401
    -0.85938
    -0.83011
    -0.78620
    -0.88865
    -0.80083
    -0.75693
    -0.90329
    -0.62520
    -0.55202
    -0.53738
    -0.59593
    -0.62520
    -0.53738
    -0.49348
    -0.42030
    -0.50811
    -0.46420
    -0.33248
    -0.28857
    -0.25930
    -0.18612
    -0.17148
    -0.08367
    -0.02512
    -0.02512
     0.01879
     0.04806
    -0.01049
     0.13587
     0.13587
     0.22369
     0.29687
     0.28223
     0.28223
     0.38469
     0.38469
     0.32614
     0.45787
     0.51641
     0.45787
     0.54568
     0.61886
     0.63350
     0.64814
     0.63350
     0.66277
     0.80913
     0.79450
     0.73595
     0.72132
     0.75059
     0.82377
     0.69204
     0.76522
     0.86768
     0.72132
     0.77986
     0.76522
     0.72132
     0.63350
     0.63350
     0.58959
     0.64814
     0.56032
     0.48714
     0.45787
     0.38469
     0.39932
     0.22369
     0.26760
     0.29687
     0.20905
     0.15051
     0.16515
     0.16515
     0.16515
     0.13587
     0.19442
     0.25296
     0.26760
     0.32614
     0.32614
     0.28223
     0.39932
     0.41396
     0.44323
     0.53105
     0.60423
     0.54568
     0.69204
     0.70668
     0.77986
     0.72132
     0.72132
     0.76522
     0.80913
     0.89695
     0.95549
     0.99940
     0.94086
     0.95549
     0.91159
     0.94086
     0.94086
     0.70668
     0.60423
     0.37005
     0.15051
     0.23833
     0.20905
     0.12124
    -0.09830
    -0.28857
    -0.44957
    -0.66911
    -0.59593
    -0.62520
    -0.91792
    -0.87401
    -0.80083
    -0.87401
    -0.71302
    -0.52275
    -0.40566
    -0.49348
    -0.52275
    -0.71302
    -0.52275
    -0.42030
    -0.36175
    -0.23003
    -0.27394
    -0.21539
    -0.21539
    -0.11294
    -0.08367
    -0.20076
    -0.23003
    -0.24466
    -0.14221
    -0.15685
    -0.06903
    -0.03976
    -0.01049
     0.01879
     0.10660
     0.10660
     0.12124
     0.22369
     0.15051
     0.17978
     0.35541
     0.31151
     0.23833
     0.32614
     0.32614
     0.44323
     0.31151
     0.32614
     0.29687
     0.35541
     0.38469
     0.29687
     0.20905
     0.22369
     0.22369
     0.10660
     0.16515
     0.13587
     0.04806
     0.10660
     0.06269
     0.03342
    -0.08367
    -0.09830
    -0.15685
    -0.08367
    -0.08367
    -0.14221
    -0.11294
    -0.17148
    -0.18612
    -0.12758
    -0.14221
    -0.05439
    -0.08367
    -0.09830
    -0.06903
    -0.05439
     0.00415
     0.03342
    -0.03976
     0.00415
     0.09197
     0.12124
     0.13587
     0.12124
     0.10660
     0.00415
     0.07733
     0.16515
     0.09197
     0.06269
     0.01879
     0.03342
    -0.01049
     0.01879
    -0.08367
    -0.09830
     0.01879
    -0.08367
     0.04806
    -0.09830
    -0.11294
    -0.11294
    -0.23003
    -0.06903
    -0.03976
    -0.08367
    -0.05439
    -0.05439
    -0.11294
    -0.02512
    -0.02512
     0.04806
    -0.06903
     0.06269
     0.10660
     0.06269
     0.04806
     0.07733
     0.00415
     0.15051
     0.17978
     0.12124
     0.03342
     0.07733
     0.12124
     0.09197
     0.07733
    -0.02512
     0.06269
     0.06269
     0.04806
     0.04806
     0.01879
     0.03342
    -0.02512
    -0.06903
     0.09197
     0.03342
     0.01879
     0.04806
     0.04806
     0.12124
     0.15051
     0.20905
     0.17978
     0.26760
     0.32614
     0.35541
     0.35541
     0.37005
     0.38469
     0.47250
     0.64814
     0.63350
     0.58959
     0.58959
     0.63350
     0.66277
     0.64814
     0.66277
     0.60423
     0.61886
     0.72132
     0.70668
     0.82377
     0.70668
     0.83840
     0.79450
     0.94086
     1.07258
     1.14576
     1.16040
     1.18967
     1.27749
     1.29212
     1.30676
     1.24821
     1.13113
     1.01404
     0.92622
     0.70668
     0.56032
     0.28223
     0.06269
     0.03342
    -0.20076
    -0.37639
    -0.63984
    -0.85938
    -1.03501
    -1.07892
    -1.06428
    -1.03501
    -1.16674
    -1.10819
    -0.93256
    -0.85938
    -0.83011
    -0.74229
    -0.63984
    -0.53738
    -0.23003
    -0.21539
    -0.12758
    -0.18612
    -0.24466
    -0.23003
    -0.15685
    -0.08367
    -0.15685
    -0.17148
    -0.30321
    -0.18612
    -0.31784
    -0.46420
    -0.52275
    -0.63984
    -0.58129
    -0.53738
    -0.65447
    -0.62520
    -0.69838
    -0.72765
    -0.61057
    -0.66911
    -0.52275
    -0.50811
    -0.46420
    -0.39102
    -0.30321
    -0.36175
    -0.33248
    -0.39102
    -0.25930
    -0.17148
    -0.09830
    -0.15685
    -0.17148
    -0.09830
    -0.11294
    -0.17148
    -0.12758
    -0.01049
    -0.06903
    -0.03976
    -0.02512
     0.03342
     0.01879
    -0.11294
    -0.01049
     0.09197
     0.09197
     0.09197
     0.07733
     0.07733
     0.07733
     0.04806
     0.10660
     0.16515
     0.12124
     0.16515
     0.13587
     0.20905
     0.16515
     0.06269
     0.04806
     0.15051
     0.16515
     0.06269
     0.04806
     0.03342
    -0.05439
    -0.06903
    -0.15685
    -0.20076
    -0.09830
    -0.15685
    -0.28857
    -0.24466
    -0.24466
    -0.33248
    -0.28857
    -0.17148
    -0.03976
    -0.15685
    -0.12758
    -0.05439
     0.03342
     0.13587
     0.20905
     0.28223
     0.37005
     0.45787
     0.53105
     0.60423
     0.70668
     0.64814
     0.67741
     0.76522
     0.86768
     0.79450
     0.92622
     0.86768
     0.91159
     0.77986
     0.79450
     0.73595
     0.66277
     0.54568
     0.53105
     0.44323
     0.34078
     0.34078
     0.12124
     0.22369
     0.26760
    -0.01049
    -0.21539
    -0.21539
    -0.20076
    -0.40566
    -0.27394
    -0.66911
    -1.03501
    -1.06428
    -1.13746
    -1.40091
    -1.83999
    -1.97172
    -1.86927
    -1.73754
    -1.48873
    -1.48873
    -1.57655
    -1.66436
    -1.56191
    -1.43018
    -1.19601
    -0.96183
    -0.62520
    -0.31784
     0.00415
     0.19442
     0.42860
     0.61886
     0.67741
     0.66277
     0.80913
     0.88231
     0.98477
     0.91159
     1.02867
     1.10185
     1.16040
     1.13113
     1.32139
     1.37994
     1.54094
     1.54094
     1.57021
     1.48239
     1.33603
     1.26285
     1.20431
     1.23358
     1.04331
     1.13113
     1.10185
     1.10185
     0.91159
     0.98477
     0.99940
     1.27749
     1.23358
     1.30676
     1.23358
     1.18967
     0.99940
     1.08722
     1.21894
     1.16040
     0.72132
     0.42860
     0.37005
     0.29687
     0.07733
    -0.08367
    -0.28857
    -0.47884
    -0.78620
    -1.07892
    -1.37164
    -1.47409
    -1.47409
    -1.37164
    -1.18137
    -1.03501
    -0.99110
    -0.94719
    -0.83011
    -0.80083
    -0.77156
    -0.75693
    -0.71302
    -0.63984
    -0.50811
    -0.52275
    -0.74229
    -0.83011
    -0.80083
    -1.00574
    -1.32773
    -1.64973
    -2.05954
    -2.38153
    -2.65961
    -2.57180
    -2.08881
    -1.56191
    -1.75218
    -2.10344
    -2.30835
    -2.26444
    -2.00099
    -1.78145
    -1.47409
    -1.10819
    -0.93256
    -0.62520
    -0.23003
    -0.14221
    -0.02512
     0.01879
    -0.01049
    -0.05439
    -0.02512
    -0.21539
    -0.09830
    -0.14221
    -0.12758
    -0.21539
    -0.23003
    -0.24466
    -0.25930
    -0.36175
    -0.24466
    -0.27394
    -0.28857
    -0.30321
    -0.23003
    -0.30321
    -0.28857
    -0.30321
    -0.27394
    -0.27394
    -0.15685
    -0.27394
    -0.21539
    -0.24466
    -0.23003
    -0.25930
    -0.18612
    -0.27394
    -0.17148
    -0.20076
    -0.17148
    -0.20076
    -0.23003
    -0.20076
    -0.14221
    -0.12758
    -0.14221
    -0.09830
    -0.03976
    -0.06903
     0.06269
     0.07733
     0.13587
     0.23833
     0.16515
     0.29687
     0.37005
     0.44323
     0.41396
     0.54568
     0.58959
     0.64814
     0.82377
     0.70668
     0.72132
     0.67741
     0.72132
     0.66277
     0.79450
     0.73595
     0.66277
     0.63350
     0.60423
     0.64814
     0.61886
     0.48714
     0.45787
     0.45787
     0.50178
     0.45787
     0.47250
     0.42860
     0.41396
     0.38469
     0.41396
     0.56032
     0.42860
     0.45787
     0.35541
     0.39932
     0.42860
     0.35541
     0.38469
     0.37005
     0.39932
     0.45787
     0.42860
     0.38469
     0.39932
     0.29687
     0.28223
     0.39932
     0.42860
     0.34078
     0.41396
     0.44323
     0.53105
     0.50178
     0.56032
     0.75059
     0.86768
     0.92622
     1.17503
     1.39458
     1.49703
     1.78975
     2.03856
     2.34592
     2.71182
     2.66791
     2.38983
     2.02393
     1.76048
     1.45312
     1.32139
     1.18967
     1.08722
     0.89695
     0.47250
    -0.03976
    -0.53738
    -0.81547
    -1.22528
    -1.37164
    -1.47409
    -1.38628
    -1.38628
    -1.22528
    -1.03501
    -0.91792
    -0.78620
    -0.72765
    -0.42030
    -0.09830
     0.07733
     0.20905
     0.13587
     0.22369
     0.28223
     0.29687
     0.44323
     0.38469
     0.28223
     0.23833
     0.15051
     0.07733
     0.00415
    -0.17148
    -0.27394
    -0.33248
    -0.36175
    -0.37639
    -0.53738
    -0.63984
    -0.80083
    -0.81547
    -0.65447
    -0.72765
    -0.81547
    -0.85938
    -0.87401
    -0.80083
    -0.75693
    -0.78620
    -0.74229
    -0.78620
    -0.72765
    -0.59593
    -0.62520
    -0.62520
    -0.62520
    -0.61057
    -0.50811
    -0.53738
    -0.50811
    -0.55202
    -0.56666
    -0.46420
    -0.44957
    -0.46420
    -0.50811
    -0.53738
    -0.56666
    -0.65447
    -0.72765
    -0.75693
    -0.83011
    -0.96183
    -0.93256
    -0.81547
    -0.85938
    -0.93256
    -0.96183
    -0.87401
    -0.69838
    -0.74229
    -0.68375
    -0.52275
    -0.37639
    -0.25930
    -0.12758
    -0.09830
     0.06269
     0.04806
     0.15051
     0.39932
     0.41396
     0.28223
     0.25296
     0.20905
     0.34078
     0.28223
     0.09197
     0.15051
     0.12124
     0.12124
     0.09197
     0.06269
    -0.03976
    -0.12758
    -0.17148
    -0.05439
    -0.02512
    -0.08367
    -0.11294
    -0.06903
    -0.08367
    -0.01049
     0.04806
     0.00415
     0.01879
     0.07733
     0.12124
     0.23833
     0.25296
     0.28223
     0.20905
     0.39932
     0.51641
     0.51641
     0.44323
     0.54568
     0.47250
     0.50178
     0.56032
     0.54568
     0.57496
     0.54568
     0.57496
     0.64814
     0.56032
     0.60423
     0.42860
     0.44323
     0.54568
     0.56032
     0.44323
     0.45787
     0.44323
     0.38469
     0.47250
     0.51641
     0.48714
     0.48714
     0.45787
     0.45787
     0.39932
     0.44323
     0.47250
     0.44323
     0.67741
     0.79450
     0.88231
     1.02867
     1.17503
     1.20431
     1.42385
     1.51166
     1.67266
     1.77511
     1.73120
     1.71657
     1.59948
     1.51166
     1.29212
     1.08722
     0.94086
     0.91159
     0.72132
     0.39932
     0.09197
    -0.20076
    -0.43493
    -0.66911
    -0.90329
    -0.94719
    -1.07892
    -1.03501
    -1.06428
    -0.96183
    -0.87401
    -0.91792
    -0.75693
    -0.55202
    -0.49348
    -0.42030
    -0.40566
    -0.30321
    -0.20076
    -0.09830
     0.15051
     0.22369
     0.15051
     0.17978
     0.23833
     0.26760
     0.34078
     0.38469
     0.35541
     0.47250
     0.50178
     0.48714
     0.45787
     0.51641
     0.50178
     0.67741
     0.79450
     0.82377
     0.79450
     0.82377
     0.94086
     0.97013
     0.88231
     0.57496
    -0.01049
    -0.63984
    -0.75693
    -0.47884
    -0.34712
    -0.31784
    -0.56666
    -0.88865
    -1.21064
    -1.38628
    -1.45946
    -1.45946
    -1.43018
    -1.26919
    -1.16674
    -0.94719
    -0.87401
    -0.63984
    -0.53738
    -0.46420
    -0.24466
    -0.28857
    -0.25930
    -0.28857
    -0.36175
    -0.28857
    -0.27394
    -0.23003
    -0.18612
    -0.21539
    -0.27394
    -0.21539
    -0.20076
    -0.01049
     0.06269
     0.17978
     0.16515
     0.20905
     0.25296
     0.26760
     0.37005
     0.47250
     0.67741
     0.67741
     0.69204
     0.60423
     0.67741
     0.69204
     0.67741
     0.66277
     0.77986
     0.82377
     0.63350
     0.58959
     0.53105
     0.48714
     0.47250
     0.54568
     0.54568
     0.54568
     0.38469
     0.37005
     0.32614
     0.34078
     0.31151
     0.07733
     0.16515
     0.22369
     0.12124
     0.09197
     0.04806
    -0.03976
    -0.08367
    -0.09830
    -0.11294
    -0.05439
    -0.08367
    -0.08367
    -0.15685
    -0.20076
    -0.18612
    -0.24466
    -0.20076
    -0.17148
    -0.23003
    -0.17148
    -0.18612
    -0.24466
    -0.27394
    -0.30321
    -0.30321
    -0.39102
    -0.27394
    -0.36175
    -0.46420
    -0.56666
    -0.63984
    -0.81547
    -0.71302
    -0.62520
    -0.74229
    -0.78620
    -0.81547
    -0.81547
    -0.74229
    -0.80083
    -0.80083
    -0.71302
    -0.62520
    -0.56666
    -0.52275
    -0.49348
    -0.42030
    -0.33248
    -0.17148
     0.06269
     0.20905
     0.26760
     0.51641
     0.58959
     0.75059
     0.79450
     0.83840
     0.98477
     1.14576
     1.18967
     1.10185
     1.10185
     1.13113
     1.18967
     1.14576
     1.30676
     1.48239
     1.36530
     1.30676
     1.04331
     0.77986
     0.82377
     0.54568
     0.42860
     0.28223
     0.09197
     0.38469
     0.79450
     0.80913
     0.63350
    -0.17148
    -0.72765
    -0.34712
     0.28223
     0.58959
     0.17978
    -0.27394
    -0.28857
    -0.17148
    -0.15685
    -0.30321
    -0.49348
    -0.83011
    -1.09356
    -1.15210
    -1.10819
    -1.40091
    -1.64973
    -1.67900
    -2.05954
    -1.98635
    -1.97172
    -2.07417
    -2.20590
    -2.35226
    -2.22053
    -1.89854
    -1.60582
    -1.34237
    -1.35700
    -1.19601
    -1.04965
    -0.85938
    -0.83011
    -0.58129
    -0.55202
    -0.46420
    -0.24466
    -0.14221
    -0.21539
    -0.30321
    -0.52275
    -0.62520
    -0.44957
    -0.47884
    -0.55202
    -0.74229
    -0.99110
    -1.19601
    -1.25455
    -1.18137
    -1.28382
    -1.56191
    -1.85463
    -1.81072
    -1.83999
    -1.85463
    -1.86927
    -1.83999
    -1.85463
    -2.00099
    -1.92781
    -1.89854
    -1.86927
    -1.85463
    -1.91317
    -1.78145
    -1.69363
    -1.72291
    -1.63509
    -1.48873
    -1.59118
    -1.56191
    -1.50336
    -1.43018
    -1.26919
    -1.19601
    -1.10819
    -1.15210
    -1.22528
    -1.15210
    -1.12283
    -0.93256
    -0.80083
    -0.90329
    -0.74229
    -0.53738
    -0.49348
    -0.36175
    -0.33248
    -0.27394
    -0.18612
    -0.05439
     0.12124
     0.19442
     0.20905
     0.26760
     0.25296
     0.29687
     0.45787
     0.44323
     0.44323
     0.41396
     0.39932
     0.42860
     0.37005
     0.23833
     0.15051
     0.20905
     0.25296
     0.26760
     0.16515
     0.13587
     0.12124
     0.04806
     0.12124
     0.17978
     0.04806
    -0.02512
    -0.03976
     0.07733
     0.13587
     0.07733
    -0.05439
     0.03342
     0.09197
     0.06269
     0.04806
     0.12124
     0.00415
    -0.03976
     0.06269
     0.20905
     0.10660
     0.03342
     0.04806
     0.06269
     0.15051
     0.09197
     0.07733
     0.15051
     0.22369
     0.22369
     0.34078
     0.45787
     0.45787
     0.44323
     0.53105
     0.82377
     0.86768
     0.85304
     0.98477
     1.01404
     0.98477
     0.99940
     0.91159
     0.80913
     0.91159
     1.11649
     1.11649
     0.98477
     1.14576
     1.45312
     1.68730
     1.92147
     1.84829
     1.42385
     1.18967
     1.35067
     1.52630
     1.92147
     2.15565
     1.90684
     1.04331
     1.02867
     1.21894
     1.14576
     1.54094
     1.21894
     0.66277
     0.28223
    -0.05439
    -0.66911
    -0.84474
    -0.84474
    -1.21064
    -1.81072
    -2.19126
    -2.52789
    -2.90843
    -3.18651
    -3.15724
    -3.33287
    -3.66950
    -3.62559
    -3.53778
    -3.49387
    -3.39142
    -3.34751
    -3.18651
    -2.96697
    -2.60107
    -2.08881
    -1.73754
    -1.50336
    -1.31310
    -0.99110
    -0.94719
    -0.69838
    -0.63984
    -0.58129
    -0.68375
    -0.68375
    -0.24466
    -0.27394
    -0.09830
    -0.18612
    -0.14221
    -0.08367
    -0.05439
     0.00415
     0.00415
     0.12124
    -0.03976
    -0.14221
    -0.03976
    -0.01049
    -0.02512
    -0.17148
     0.06269
     0.12124
     0.06269
    -0.02512
     0.06269
     0.07733
     0.03342
     0.12124
     0.20905
     0.28223
     0.38469
     0.38469
     0.41396
     0.34078
     0.34078
     0.17978
     0.29687
     0.42860
     0.35541
     0.31151
     0.35541
     0.42860
     0.44323
     0.32614
     0.32614
     0.25296
     0.34078
     0.39932
     0.53105
     0.56032
     0.53105
     0.50178
     0.50178
     0.58959
     0.58959
     0.48714
     0.54568
     0.41396
     0.51641
     0.53105
     0.58959
     0.54568
     0.60423
     0.54568
     0.58959
     0.60423
     0.50178
     0.44323
     0.29687
     0.39932
     0.45787
     0.50178
     0.42860
     0.32614
     0.32614
     0.31151
     0.35541
     0.32614
     0.23833
     0.22369
     0.19442
     0.28223
     0.26760
     0.32614
     0.12124
     0.15051
     0.32614
     0.28223
     0.31151
     0.31151
     0.25296
     0.31151
     0.28223
     0.23833
     0.31151
     0.28223
     0.23833
     0.20905
     0.31151
     0.34078
     0.20905
     0.26760
     0.31151
     0.29687
     0.28223
     0.28223
     0.28223
     0.32614
     0.23833
     0.28223
     0.38469
     0.34078
     0.35541
     0.39932
     0.37005
     0.42860
     0.38469
     0.41396
     0.56032
     0.66277
     0.61886
     0.76522
     0.88231
     0.86768
     0.91159
     1.08722
     1.29212
     1.49703
     1.52630
     1.58484
     1.58484
     1.32139
     1.05795
     0.92622
     0.97013
     0.88231
     0.86768
     0.56032
     0.25296
    -0.31784
    -1.02037
    -1.43018
    -1.60582
    -1.53264
    -0.69838
     1.01404
     2.00929
     0.73595
    -0.55202
    -0.84474
    -0.40566
     0.38469
     1.08722
     1.33603
     1.08722
     1.07258
     1.07258
     0.85304
     0.75059
     0.57496
     0.41396
    -0.05439
    -0.33248
    -0.43493
    -0.56666
    -0.65447
    -1.45946
    -1.95708
    -1.48873
    -0.68375
    -0.50811
    -0.52275
    -0.77156
    -1.04965
    -1.03501
    -1.06428
    -1.07892
    -1.06428
    -0.90329
    -0.68375
    -0.44957
    -0.42030
    -0.36175
    -0.17148
    -0.27394
    -0.46420
    -0.50811
    -0.49348
    -0.83011
    -0.83011
    -0.81547
    -0.75693
    -1.06428
    -1.43018
    -1.72291
    -2.05954
    -2.48398
    -2.44007
    -2.13272
    -1.92781
    -1.75218
    -1.88390
    -1.83999
    -1.66436
    -1.32773
    -1.07892
    -0.72765
    -0.34712
    -0.02512
     0.31151
     0.61886
     0.88231
     1.10185
     1.24821
     1.29212
     1.39458
     1.55557
     1.49703
     1.40921
     1.40921
     1.43848
     1.23358
     1.20431
     1.17503
     1.10185
     1.05795
     1.01404
     0.95549
     0.91159
     0.95549
     0.76522
     0.79450
     0.82377
     0.73595
     0.85304
     0.83840
     0.88231
     0.75059
     0.76522
     0.82377
     0.88231
     0.89695
     0.85304
     0.66277
     0.63350
     0.94086
     0.79450
     0.66277
     0.72132
     0.67741
     0.63350
     0.66277
     0.57496
     0.47250
     0.45787
     0.35541
     0.37005
     0.42860
     0.42860
     0.38469
     0.25296
     0.32614
     0.29687
     0.22369
     0.26760
     0.34078
     0.20905
     0.22369
     0.23833
     0.31151
     0.28223
     0.16515
     0.07733
     0.31151
     0.37005
     0.32614
     0.22369
     0.19442
     0.22369
     0.22369
     0.25296
     0.39932
     0.17978
     0.23833
     0.25296
     0.38469
     0.39932
     0.38469
     0.35541
     0.37005
     0.50178
     0.42860
     0.47250
     0.58959
     0.70668
     0.67741
     0.72132
     0.82377
     0.97013
     0.91159
     0.98477
     0.98477
     1.10185
     1.01404
     1.07258
     1.16040
     1.13113
     1.11649
     1.13113
     1.18967
     1.10185
     1.17503
     1.04331
     1.20431
     0.99940
     0.99940
     1.11649
     1.27749
     1.37994
     1.74584
     2.30201
     2.74109
     3.18017
     3.29726
     3.53144
     3.53144
     3.16554
     1.61412
     1.01404
     0.94086
     1.05795
     1.18967
     0.69204
    -0.31784
    -1.41555
    -2.96697
    -4.59157
    -4.69403
    -4.06468
    -4.18176
    -4.45985
    -4.76721
    -4.89893
    -4.82575
    -4.48912
    -3.93295
    -3.40605
    -2.89379
    -2.41080
    -1.92781
    -1.53264
    -1.12283
    -0.88865
    -0.77156
    -0.58129
    -0.43493
    -0.34712
    -0.36175
    -0.44957
    -0.33248
    -0.43493
    -0.42030
    -0.28857
    -0.46420
    -0.59593
    -0.55202
    -0.53738
    -0.42030
    -0.55202
    -0.56666
    -0.63984
    -0.63984
    -0.59593
    -0.69838
    -0.71302
    -0.72765
    -0.80083
    -0.78620
    -0.68375
    -0.62520
    -0.68375
    -0.62520
    -0.62520
    -0.50811
    -0.36175
    -0.39102
    -0.39102
    -0.27394
    -0.30321
    -0.20076
    -0.14221
     0.01879
     0.00415
    -0.05439
     0.03342
     0.15051
     0.10660
     0.06269
     0.12124
     0.19442
     0.10660
     0.10660
     0.17978
     0.22369
     0.28223
     0.26760
     0.19442
     0.22369
     0.22369
     0.20905
     0.31151
     0.37005
     0.32614
     0.29687
     0.39932
     0.53105
     0.50178
     0.48714
     0.48714
     0.54568
     0.63350
     0.73595
     0.83840
     0.77986
     0.77986
     0.83840
     0.85304
     1.08722
     1.11649
     0.95549
     0.99940
     0.97013
     1.07258
     1.07258
     1.11649
     1.01404
     1.05795
     1.08722
     1.07258
     1.13113
     0.99940
     1.04331
     0.92622
     1.07258
     1.13113
     1.10185
     1.07258
     1.08722
     1.21894
     1.24821
     1.32139
     1.40921
     1.48239
     1.62875
     1.70193
     1.73120
     1.77511
     1.86293
     1.77511
     1.80438
     1.89220
     1.98002
     1.87757
     1.95075
     1.87757
     1.87757
     1.67266
     1.54094
     1.48239
     1.46776
     1.33603
     1.32139
     1.23358
     1.24821
     1.14576
     1.10185
     1.14576
     1.08722
     0.95549
     0.88231
     0.95549
     0.98477
     0.91159
     0.88231
     0.77986
     0.79450
     0.63350
     0.63350
     0.56032
     0.39932
     0.35541
     0.23833
     0.31151
     0.23833
     0.01879
    -0.17148
    -0.36175
    -0.55202
    -0.50811
    -0.42030
    -0.47884
    -0.58129
    -0.66911
    -0.74229
    -0.74229
    -0.81547
    -0.77156
    -0.90329
    -0.69838
    -0.61057
    -0.59593
    -0.63984
    -0.62520
    -0.52275
    -0.50811
    -0.44957
    -0.40566
    -0.33248
    -0.36175
    -0.24466
    -0.15685
    -0.14221
    -0.27394
    -0.36175
    -0.27394
    -0.15685
    -0.17148
    -0.15685
    -0.14221
    -0.21539
    -0.20076
    -0.12758
    -0.12758
    -0.14221
    -0.17148
    -0.20076
    -0.17148
    -0.18612
    -0.15685
    -0.18612
    -0.20076
    -0.15685
    -0.11294
    -0.14221
    -0.12758
    -0.17148
    -0.23003
    -0.12758
    -0.17148
    -0.17148
    -0.14221
    -0.12758
    -0.08367
    -0.18612
    -0.08367
    -0.12758
    -0.20076
    -0.03976
    -0.11294
    -0.15685
    -0.12758
    -0.17148
    -0.09830
    -0.11294
    -0.14221
    -0.15685
    -0.03976
    -0.09830
    -0.11294
    -0.12758
    -0.15685
    -0.15685
    -0.24466
    -0.08367
    -0.06903
    -0.14221
    -0.11294
    -0.20076
    -0.11294
    -0.12758
    -0.17148
    -0.17148
    -0.17148
    -0.15685
    -0.23003
    -0.14221
    -0.17148
    -0.18612
    -0.25930
    -0.18612
    -0.01049
    -0.05439
    -0.15685
    -0.08367
    -0.05439
     0.00415
    -0.02512
     0.03342
     0.06269
     0.10660
     0.13587
     0.23833
     0.28223
     0.32614
     0.28223
     0.26760
     0.44323
     0.51641
     0.48714
     0.60423
     0.64814
     0.67741
     0.76522
     0.95549
     1.14576
     1.27749
     1.33603
     1.54094
     1.65802
     1.71657
     1.74584
     1.61412
     1.73120
     1.71657
     1.76048
     1.62875
     1.58484
     1.48239
     1.26285
     1.10185
     0.97013
     0.70668
     0.53105
     0.37005
     0.22369
     0.12124
     0.09197
    -0.08367
    -0.02512
     0.07733
    -0.11294
    -0.02512
     0.06269
     0.12124
     0.19442
     0.26760
     0.26760
     0.47250
     0.50178
     0.69204
     0.72132
     0.69204
     0.72132
     0.60423
     0.50178
     0.64814
     0.47250
     0.28223
     0.10660
    -0.15685
    -0.30321
    -0.62520
    -0.61057
    -0.81547
    -0.96183
    -1.09356
    -1.37164
    -1.54727
    -1.60582
    -1.67900
    -1.69363
    -1.56191
    -1.48873
    -1.47409
    -1.32773
    -1.21064
    -1.09356
    -0.97647
    -0.75693
    -0.53738
    -0.42030
    -0.27394
    -0.18612
    -0.05439
     0.09197
     0.15051
     0.20905
     0.32614
     0.37005
     0.41396
     0.50178
     0.54568
     0.56032
     0.50178
     0.53105
     0.64814
     0.70668
     0.76522
     0.67741
     0.67741
     0.67741
     0.70668
     0.66277
     0.75059
     0.86768
     0.77986
     0.76522
     0.85304
     0.82377
     0.76522
     0.72132
     0.77986
     0.77986
     0.82377
     0.76522
     0.79450
     0.66277
     0.75059
     0.79450
     0.69204
     0.86768
     0.88231
     0.89695
     0.92622
     0.94086
     1.05795
     1.01404
     1.17503
     1.32139
     1.49703
     1.59948
     1.61412
     1.48239
     1.40921
     1.32139
     1.30676
     1.40921
     1.46776
     1.30676
     1.10185
     0.98477
     0.88231
     0.67741
     0.58959
     0.45787
     0.34078
     0.19442
     0.00415
    -0.08367
    -0.11294
    -0.11294
    -0.21539
    -0.28857
    -0.17148
    -0.28857
    -0.33248
    -0.36175
    -0.34712
    -0.40566
    -0.42030
    -0.46420
    -0.31784
    -0.34712
    -0.30321
    -0.44957
    -0.36175
    -0.33248
    -0.42030
    -0.42030
    -0.28857
    -0.34712
    -0.39102
    -0.36175
    -0.30321
    -0.37639
    -0.43493
    -0.42030
    -0.31784
    -0.28857
    -0.33248
    -0.34712
    -0.44957
    -0.46420
    -0.44957
    -0.47884
    -0.36175
    -0.42030
    -0.47884
    -0.44957
    -0.33248
    -0.40566
    -0.39102
    -0.49348
    -0.40566
    -0.34712
    -0.30321
    -0.24466
    -0.36175
    -0.28857
    -0.25930
    -0.14221
    -0.08367
    -0.08367
    -0.11294
    -0.08367
     0.03342
     0.01879
     0.09197
     0.07733
     0.06269
     0.19442
     0.37005
     0.35541
     0.47250
     0.45787
     0.51641
     0.51641
     0.67741
     0.82377
     0.77986
     0.79450
     0.92622
     1.01404
     1.10185
     1.16040
     1.14576
     1.21894
     1.32139
     1.42385
     1.57021
     1.65802
     1.89220
     2.00929
     2.28737
     2.47764
     2.52155
     2.58010
     2.63864
     2.71182
     2.69718
     2.77036
     2.68255
     2.94600
     3.29726
     3.35581
     3.18017
     3.06309
     2.47764
     1.92147
     1.45312
     1.61412
     1.68730
     1.65802
     1.05795
     0.39932
    -0.42030
    -1.16674
    -2.03026
    -2.14735
    -2.05954
    -2.07417
    -2.11808
    -2.52789
    -2.96697
    -3.11333
    -3.24506
    -3.02552
    -2.84988
    -2.74743
    -2.32298
    -2.03026
    -1.59118
    -1.26919
    -1.03501
    -0.85938
    -0.58129
    -0.39102
    -0.18612
    -0.06903
    -0.08367
     0.07733
     0.15051
     0.34078
     0.51641
     0.53105
     0.42860
     0.53105
     0.60423
     0.61886
     0.64814
     0.63350
     0.56032
     0.75059
     0.73595
     0.83840
     0.79450
     0.61886
     0.47250
     0.45787
     0.45787
     0.35541
     0.25296
     0.15051
     0.10660
     0.13587
     0.04806
    -0.03976
    -0.27394
    -0.27394
    -0.36175
    -0.66911
    -0.78620
    -0.81547
    -0.99110
    -1.21064
    -1.03501
    -1.00574
    -1.38628
    -1.78145
    -1.86927
    -2.08881
    -2.46934
    -2.39616
    -2.00099
    -1.82536
    -1.70827
    -1.69363
    -1.85463
    -1.76681
    -1.62045
    -1.54727
    -1.19601
    -0.96183
    -0.81547
    -0.50811
    -0.25930
    -0.17148
     0.03342
     0.20905
     0.25296
     0.38469
     0.39932
     0.37005
     0.44323
     0.45787
     0.38469
     0.29687
     0.39932
     0.54568
     0.47250
     0.42860
     0.45787
     0.53105
     0.63350
     0.66277
     0.32614
     0.29687
     0.53105
     0.63350
     0.63350
     0.72132
     0.64814
     0.64814
     0.66277
     0.85304
     0.86768
     0.63350
     0.60423
     0.66277
     0.60423
     0.73595
     0.66277
     0.48714
     0.51641
     0.44323
     0.50178
     0.41396
     0.39932
     0.25296
     0.12124
     0.22369
     0.34078
     0.29687
     0.25296
     0.19442
     0.22369
     0.29687
     0.35541
     0.37005
     0.34078
     0.29687
     0.32614
     0.31151
     0.28223
     0.34078
     0.23833
     0.25296
     0.35541
     0.29687
     0.28223
     0.20905
     0.15051
     0.19442
     0.15051
     0.16515
     0.04806
     0.16515
     0.12124
     0.12124
     0.10660
     0.12124
     0.12124
     0.15051
     0.23833
     0.23833
     0.20905
     0.16515
     0.23833
     0.29687
     0.39932
     0.50178
     0.61886
     0.85304
     0.94086
     1.13113
     1.26285
     1.62875
     1.89220
     2.21419
     2.68255
     3.07772
     3.28263
     3.54608
     3.86807
     4.26324
     4.39497
     4.30715
     4.26324
     3.80953
     3.22408
     2.65328
     2.11174
     1.57021
     1.29212
     0.76522
     0.39932
    -0.27394
    -1.37164
    -2.39616
    -2.92306
    -3.08406
    -2.99624
    -2.84988
    -2.57180
    -2.55716
    -2.67425
    -2.55716
    -2.33762
    -2.03026
    -1.60582
    -1.32773
    -1.00574
    -0.66911
    -0.47884
    -0.39102
    -0.21539
    -0.28857
    -0.33248
    -0.33248
    -0.28857
    -0.43493
    -0.62520
    -0.63984
    -0.74229
    -0.74229
    -0.77156
    -0.97647
    -1.04965
    -1.09356
    -1.09356
    -1.22528
    -1.07892
    -1.13746
    -1.21064
    -1.26919
    -1.19601
    -1.16674
    -1.06428
    -1.06428
    -1.06428
    -0.99110
    -0.96183
    -0.81547
    -0.87401
    -0.68375
    -0.72765
    -0.66911
    -0.61057
    -0.52275
    -0.66911
    -0.61057
    -0.59593
    -0.47884
    -0.46420
    -0.39102
    -0.40566
    -0.39102
    -0.43493
    -0.39102
    -0.50811
    -0.36175
    -0.34712
    -0.40566
    -0.47884
    -0.40566
    -0.42030
    -0.46420
    -0.49348
    -0.47884
    -0.58129
    -0.49348
    -0.50811
    -0.55202
    -0.53738
    -0.56666
    -0.65447
    -0.59593
    -0.44957
    -0.46420
    -0.52275
    -0.49348
    -0.49348
    -0.46420
    -0.55202
    -0.46420
    -0.40566
    -0.23003
    -0.30321
    -0.30321
    -0.27394
    -0.23003
    -0.24466
    -0.34712
    -0.20076
    -0.25930
    -0.23003
    -0.17148
    -0.11294
    -0.21539
    -0.25930
    -0.18612
    -0.09830
    -0.08367
    -0.03976
    -0.15685
    -0.12758
    -0.11294
    -0.08367
    -0.21539
    -0.02512
    -0.08367
    -0.11294
    -0.01049
     0.03342
    -0.05439
    -0.11294
    -0.12758
    -0.09830
    -0.06903
    -0.05439
    -0.05439
    -0.08367
    -0.03976
    -0.01049
    -0.05439
     0.00415
     0.09197
    -0.03976
     0.04806
     0.06269
     0.03342
     0.03342
     0.01879
     0.00415
     0.10660
     0.13587
     0.22369
     0.10660
     0.10660
     0.09197
     0.06269
     0.03342
     0.16515
     0.13587
     0.20905
     0.28223
     0.35541
     0.56032
     0.73595
     0.89695
     1.07258
     1.17503
     1.27749
     1.49703
     1.52630
     1.81902
     1.95075
     2.03856
     2.21419
     2.18492
     2.06783
     1.93611
     1.61412
     1.33603
     1.13113
     0.73595
     0.57496
     0.32614
    -0.03976
    -0.49348
    -0.84474
    -1.21064
    -1.56191
    -1.86927
    -2.07417
    -2.11808
    -2.24980
    -2.32298
    -2.38153
    -2.35226
    -2.33762
    -2.26444
    -2.04490
    -1.70827
    -1.43018
    -1.34237
    -1.19601
    -1.13746
    -0.87401
    -0.71302
    -0.47884
    -0.23003
    -0.21539
    -0.08367
     0.06269
     0.23833
     0.13587
     0.10660
     0.03342
     0.03342
    -0.01049
    -0.01049
    -0.03976
    -0.08367
    -0.18612
    -0.20076
    -0.25930
    -0.15685
    -0.33248
    -0.36175
    -0.39102
    -0.39102
    -0.40566
    -0.44957
    -0.42030
    -0.44957
    -0.40566
    -0.39102
    -0.31784
    -0.40566
    -0.44957
    -0.44957
    -0.42030
    -0.33248
    -0.31784
    -0.42030
    -0.37639
    -0.44957
    -0.34712
    -0.42030
    -0.44957
    -0.44957
    -0.43493
    -0.47884
    -0.47884
    -0.50811
    -0.55202
    -0.52275
    -0.56666
    -0.44957
    -0.44957
    -0.55202
    -0.50811
    -0.50811
    -0.47884
    -0.50811
    -0.49348
    -0.55202
    -0.42030
    -0.39102
    -0.39102
    -0.47884
    -0.42030
    -0.40566
    -0.44957
    -0.40566
    -0.33248
    -0.46420
    -0.44957
    -0.49348
    -0.40566
    -0.44957
    -0.52275
    -0.50811
    -0.50811
    -0.40566
    -0.44957
    -0.50811
    -0.56666
    -0.58129
    -0.63984
    -0.62520
    -0.46420
    -0.50811
    -0.68375
    -0.55202
    -0.47884
    -0.49348
    -0.55202
    -0.59593
    -0.65447
    -0.53738
    -0.49348
    -0.47884
    -0.47884
    -0.47884
    -0.50811
    -0.52275
    -0.33248
    -0.27394
    -0.30321
    -0.30321
    -0.27394
    -0.15685
    -0.23003
    -0.23003
    -0.12758
    -0.11294
    -0.01049
     0.04806
     0.12124
     0.12124
     0.07733
     0.01879
     0.17978
     0.35541
     0.32614
     0.34078
     0.37005
     0.58959
     0.73595
     0.82377
     0.91159
     1.01404
     1.02867
     1.11649
     1.23358
     1.36530
     1.36530
     1.42385
     1.30676
     1.40921
     1.36530
     1.23358
     1.18967
     1.18967
     1.01404
     0.83840
     0.73595
     0.60423
     0.53105
     0.41396
     0.34078
     0.19442
     0.07733
     0.07733
     0.01879
     0.17978
     0.03342
    -0.06903
    -0.05439
     0.01879
     0.10660
     0.07733
     0.19442
     0.19442
     0.25296
     0.28223
     0.31151
     0.32614
     0.31151
     0.23833
     0.35541
     0.54568
     0.61886
     0.61886
     0.53105
     0.48714
     0.67741
     0.66277
     0.70668
     0.75059
     0.72132
     0.73595
     0.80913
     0.82377
     0.72132
     0.66277
     0.57496
     0.64814
     0.57496
     0.45787
     0.15051
     0.16515
    -0.01049
    -0.21539
    -0.28857
    -0.40566
    -0.46420
    -0.62520
    -0.85938
    -0.83011
    -0.90329
    -1.07892
    -1.10819
    -1.41555
    -1.43018
    -1.48873
    -1.53264
    -1.53264
    -1.81072
    -1.88390
    -1.57655
    -1.37164
    -1.28382
    -1.32773
    -1.25455
    -1.28382
    -1.26919
    -1.16674
    -1.07892
    -0.93256
    -0.80083
    -0.87401
    -1.00574
    -0.83011
    -0.62520
    -0.55202
    -0.42030
    -0.36175
    -0.40566
    -0.42030
    -0.39102
    -0.37639
    -0.25930
    -0.24466
    -0.09830
     0.03342
     0.23833
     0.32614
     0.41396
     0.44323
     0.45787
     0.53105
     0.47250
     0.39932
     0.42860
     0.42860
     0.35541
     0.38469
     0.32614
     0.20905
     0.17978
     0.00415
     0.04806
     0.07733
     0.03342
    -0.05439
    -0.06903
    -0.08367
    -0.06903
    -0.02512
    -0.09830
    -0.11294
    -0.17148
    -0.14221
    -0.06903
    -0.12758
    -0.09830
    -0.18612
    -0.17148
    -0.01049
     0.00415
     0.04806
     0.07733
    -0.02512
     0.04806
     0.16515
     0.15051
     0.25296
     0.23833
     0.34078
     0.38469
     0.53105
     0.66277
     0.66277
     0.56032
     0.79450
     0.99940
     1.01404
     1.08722
     1.08722
     1.16040
     1.26285
     1.35067
     1.45312
     1.51166
     1.49703
     1.49703
     1.57021
     1.55557
     1.55557
     1.43848
     1.46776
     1.55557
     1.59948
     1.62875
     1.59948
     1.55557
     1.48239
     1.46776
     1.40921
     1.55557
     1.49703
     1.51166
     1.49703
     1.49703
     1.46776
     1.37994
     1.36530
     1.32139
     1.29212
     1.07258
     1.01404
     0.88231
     0.89695
     0.69204
     0.63350
     0.48714
     0.63350
     0.56032
     0.48714
     0.58959
     0.47250
     0.38469
     0.51641
     0.54568
     0.72132
     0.69204
     0.70668
     0.73595
     0.85304
     0.92622
     0.91159
     0.94086
     0.83840
     0.85304
     0.82377
     0.77986
     0.77986
     0.76522
     0.48714
     0.53105
     0.42860
     0.37005
     0.15051
     0.12124
    -0.09830
    -0.17148
    -0.27394
    -0.30321
    -0.33248
    -0.47884
    -0.62520
    -0.66911
    -0.69838
    -0.74229
    -0.93256
    -0.88865
    -0.85938
    -0.87401
    -0.93256
    -0.84474
    -0.91792
    -0.96183
    -0.97647
    -0.83011
    -0.84474
    -0.80083
    -0.80083
    -0.85938
    -0.81547
    -0.78620
    -0.83011
    -0.71302
    -0.71302
    -0.66911
    -0.68375
    -0.55202
    -0.56666
    -0.58129
    -0.59593
    -0.62520
    -0.55202
    -0.50811
    -0.49348
    -0.52275
    -0.53738
    -0.49348
    -0.44957
    -0.55202
    -0.40566
    -0.53738
    -0.56666
    -0.50811
    -0.49348
    -0.49348
    -0.58129
    -0.61057
    -0.47884
    -0.49348
    -0.47884
    -0.56666
    -0.46420
    -0.42030
    -0.52275
    -0.62520
    -0.50811
    -0.49348
    -0.47884
    -0.50811
    -0.44957
    -0.49348
    -0.46420
    -0.50811
    -0.40566
    -0.36175
    -0.49348
    -0.44957
    -0.43493
    -0.42030
    -0.39102
    -0.44957
    -0.39102
    -0.33248
    -0.33248
    -0.30321
    -0.33248
    -0.33248
    -0.31784
    -0.39102
    -0.31784
    -0.25930
    -0.36175
    -0.24466
    -0.30321
    -0.25930
    -0.18612
    -0.17148
    -0.20076
    -0.12758
    -0.12758
    -0.01049
     0.09197
     0.17978
     0.20905
     0.26760
     0.37005
     0.56032
     0.76522
     0.64814
     0.61886
     0.50178
     0.37005
     0.26760
     0.20905
     0.29687
     0.20905
     0.12124
    -0.05439
    -0.15685
    -0.39102
    -0.52275
    -0.66911
    -0.80083
    -0.84474
    -0.94719
    -0.96183
    -0.96183
    -1.02037
    -1.04965
    -1.03501
    -0.84474
    -0.90329
    -0.96183
    -0.99110
    -0.96183
    -0.84474
    -0.78620
    -0.78620
    -0.78620
    -0.68375
    -0.56666
    -0.47884
    -0.40566
    -0.40566
    -0.24466
    -0.18612
    -0.01049
     0.06269
     0.12124
     0.12124
     0.25296
     0.34078
     0.38469
     0.35541
     0.28223
     0.44323
     0.51641
     0.44323
     0.34078
     0.34078
     0.32614
     0.41396
     0.17978
     0.17978
     0.12124
     0.04806
     0.16515
     0.07733
     0.03342
    -0.06903
    -0.11294
    -0.08367
    -0.09830
    -0.15685
    -0.33248
    -0.34712
    -0.40566
    -0.42030
    -0.53738
    -0.40566
    -0.50811
    -0.63984
    -0.59593
    -0.61057
    -0.56666
    -0.56666
    -0.63984
    -0.58129
    -0.37639
    -0.40566
    -0.37639
    -0.34712
    -0.37639
    -0.27394
    -0.33248
    -0.18612
    -0.11294
    -0.09830
    -0.15685
    -0.06903
    -0.02512
    -0.06903
    -0.06903
    -0.14221
    -0.08367
    -0.12758
     0.00415
    -0.02512
    -0.05439
    -0.14221
    -0.18612
    -0.05439
     0.07733
    -0.01049
    -0.01049
    -0.06903
    -0.02512
    -0.02512
     0.07733
    -0.06903
     0.01879
     0.00415
     0.03342
     0.06269
     0.04806
     0.01879
    -0.03976
    -0.05439
    -0.01049
    -0.03976
    -0.03976
    -0.05439
    -0.03976
    -0.01049
    -0.05439
    -0.03976
    -0.05439
     0.00415
    -0.05439
    -0.02512
    -0.03976
    -0.05439
    -0.03976
    -0.09830
     0.06269
     0.07733
     0.00415
    -0.01049
     0.03342
     0.09197
     0.06269
     0.03342
     0.01879
     0.12124
     0.10660
     0.22369
     0.16515
     0.15051
     0.20905
     0.13587
     0.25296
     0.28223
     0.23833
     0.25296
     0.31151
     0.38469
     0.56032
     0.63350
     0.77986
     0.92622
     1.20431
     1.18967
     1.26285
     1.23358
     1.16040
     0.92622
     0.94086
     0.99940
     0.82377
     0.73595
     0.48714
     0.41396
     0.26760
    -0.03976
    -0.33248
    -0.50811
    -0.74229
    -0.84474
    -0.83011
    -0.90329
    -0.93256
    -0.93256
    -0.87401
    -0.62520
    -0.56666
    -0.46420
    -0.39102
    -0.34712
    -0.21539
    -0.17148
    -0.09830
    -0.01049
     0.07733
     0.12124
     0.20905
     0.25296
     0.34078
     0.32614
     0.23833
     0.29687
     0.34078
     0.37005
     0.44323
     0.48714
     0.51641
     0.56032
     0.58959
     0.72132
     0.77986
     0.82377
     0.95549
     0.99940
     1.16040
     1.21894
     1.11649
     1.21894
     1.30676
     1.30676
     1.24821
     1.18967
     1.05795
     0.97013
     0.88231
     0.69204
     0.63350
     0.58959
     0.44323
     0.15051
    -0.12758
    -0.30321
    -0.56666
    -0.74229
    -0.81547
    -0.75693
    -0.88865
    -0.71302
    -0.74229
    -0.69838
    -0.78620
    -1.03501
    -0.83011
    -0.81547
    -0.83011
    -0.85938
    -0.84474
    -0.85938
    -0.72765
    -0.61057
    -0.55202
    -0.58129
    -0.93256
    -1.22528
    -1.28382
    -1.15210
    -1.15210
    -1.21064
    -1.09356
    -1.03501
    -0.97647
    -0.87401
    -0.90329
    -1.02037
    -1.35700
    -1.59118
    -1.40091
    -1.19601
    -1.00574
    -1.13746
    -1.13746
    -1.12283
    -1.32773
    -1.47409
    -1.51800
    -1.50336
    -1.34237
    -1.21064
    -1.22528
    -1.26919
    -1.18137
    -1.32773
    -1.21064
    -0.91792
    -0.87401
    -0.74229
    -0.69838
    -0.66911
    -0.61057
    -0.55202
    -0.42030
    -0.33248
    -0.28857
    -0.24466
    -0.18612
    -0.08367
    -0.01049
    -0.01049
    -0.01049
     0.23833
     0.28223
     0.35541
     0.39932
     0.48714
     0.50178
     0.53105
     0.57496
     0.57496
     0.67741
     0.66277
     0.77986
     0.76522
     0.82377
     0.83840
     0.72132
     0.92622
     0.83840
     0.86768
     0.86768
     0.82377
     0.88231
     0.86768
     0.86768
     0.83840
     0.89695
     0.92622
     0.82377
     0.94086
     0.88231
     0.85304
     0.73595
     0.80913
     0.85304
     0.88231
     0.88231
     0.88231
     0.79450
     0.86768
     0.79450
     0.97013
     0.89695
     0.91159
     0.86768
     0.89695
     0.91159
     0.95549
     0.91159
     1.04331
     1.16040
     1.27749
     1.26285
     1.35067
     1.39458
     1.48239
     1.54094
     1.64339
     1.87757
     2.06783
     2.17029
     2.43374
     2.46301
     2.55082
     2.50692
     2.19956
     2.22883
     2.09711
     2.18492
     2.34592
     2.41910
     2.27274
     2.14101
     1.95075
     1.83366
     1.78975
     1.76048
     1.61412
     1.55557
     1.54094
     1.48239
     1.30676
     1.24821
     1.16040
     0.97013
     0.70668
     0.60423
     0.28223
    -0.14221
    -0.39102
    -0.47884
    -0.68375
    -0.97647
    -1.23992
    -1.40091
    -1.60582
    -1.86927
    -1.97172
    -1.88390
    -1.89854
    -1.92781
    -1.75218
    -1.56191
    -1.64973
    -1.85463
    -1.82536
    -1.85463
    -1.78145
    -1.34237
    -1.06428
    -0.80083
    -0.58129
    -0.46420
    -0.39102
    -0.33248
    -0.02512
     0.16515
     0.41396
     0.63350
     0.92622
     1.17503
     1.35067
     1.49703
     1.73120
     1.96538
     2.00929
     2.08247
     2.09711
     2.21419
     2.25810
     2.34592
     2.41910
     2.62400
     2.69718
     2.77036
     2.82891
     2.82891
     2.60937
     2.41910
     2.38983
     2.34592
     2.40446
     2.21419
     2.11174
     1.90684
     1.64339
     1.21894
     0.89695
     0.58959
     0.20905
     0.00415
    -0.21539
    -0.66911
    -1.04965
    -1.19601
    -0.99110
    -0.85938
    -0.81547
    -0.85938
    -1.03501
    -1.02037
    -0.94719
    -1.03501
    -1.06428
    -0.97647
    -0.77156
    -0.49348
    -0.44957
    -0.61057
    -0.69838
    -0.71302
    -0.80083
    -0.96183
    -1.03501
    -1.06428
    -1.04965
    -1.19601
    -1.29846
    -1.43018
    -1.43018
    -1.28382
    -1.22528
    -1.06428
    -0.91792
    -0.90329
    -0.99110
    -0.88865
    -0.83011
    -0.74229
    -0.55202
    -0.56666
    -0.39102
    -0.39102
    -0.36175
    -0.40566
    -0.42030
    -0.27394
    -0.30321
    -0.30321
    -0.24466
    -0.25930
    -0.23003
    -0.25930
    -0.30321
    -0.30321
    -0.23003
    -0.27394
    -0.28857
    -0.39102
    -0.37639
    -0.28857
    -0.34712
    -0.31784
    -0.37639
    -0.33248
    -0.27394
    -0.23003
    -0.17148
    -0.12758
    -0.11294
    -0.01049
     0.15051
     0.12124
     0.26760
     0.54568
     0.76522
     0.89695
     0.77986
     0.89695
     1.29212
     1.43848
     1.48239
     1.52630
     1.76048
     1.80438
     1.67266
     1.59948
     1.36530
     1.32139
     1.14576
     0.70668
     0.34078
     0.12124
    -0.08367
    -0.28857
    -0.42030
    -0.65447
    -1.03501
    -1.13746
    -1.23992
    -1.44482
    -1.50336
    -1.67900
    -1.50336
    -1.34237
    -1.23992
    -1.10819
    -1.19601
    -1.13746
    -0.93256
    -0.74229
    -0.40566
    -0.30321
    -0.44957
    -0.42030
    -0.30321
    -0.30321
    -0.37639
    -0.36175
    -0.44957
    -0.42030
    -0.39102
    -0.44957
    -0.50811
    -0.71302
    -0.85938
    -1.04965
    -1.10819
    -1.07892
    -1.22528
    -1.26919
    -1.31310
    -1.29846
    -1.21064
    -1.19601
    -1.02037
    -0.84474
    -0.61057
    -0.33248
    -0.21539
    -0.01049
     0.19442
     0.44323
     0.75059
     1.08722
     1.18967
     1.36530
     1.49703
     1.70193
     1.81902
     1.86293
     1.78975
     1.78975
     1.92147
     1.83366
     1.77511
     1.71657
     1.64339
     1.61412
     1.46776
     1.48239
     1.26285
     1.02867
     0.91159
     0.94086
     0.91159
     0.77986
     0.67741
     0.51641
     0.50178
     0.37005
     0.22369
    -0.03976
    -0.09830
    -0.08367
    -0.23003
    -0.08367
    -0.12758
    -0.28857
    -0.37639
    -0.40566
    -0.34712
    -0.33248
    -0.43493
    -0.40566
    -0.44957
    -0.28857
    -0.25930
    -0.15685
     0.03342
     0.19442
     0.29687
     0.32614
     0.39932
     0.28223
     0.54568
     0.72132
     0.72132
     0.54568
     0.51641
     0.54568
     0.45787
     0.37005
     0.28223
     0.12124
    -0.03976
    -0.25930
    -0.44957
    -0.63984
    -0.53738
    -0.78620
    -0.94719
    -1.03501
    -1.09356
    -1.18137
    -1.06428
    -1.09356
    -1.12283
    -1.04965
    -0.99110
    -0.90329
    -0.91792
    -0.94719
    -0.88865
    -0.97647
    -0.69838
    -0.66911
    -0.72765
    -0.74229
    -0.55202
    -0.55202
    -0.50811
    -0.50811
    -0.42030
    -0.49348
    -0.27394
    -0.14221
    -0.06903
    -0.08367
     0.06269
     0.06269
     0.44323
     0.79450
     1.05795
     1.26285
     1.54094
     1.74584
     1.71657
     1.58484
     1.46776
     1.32139
     1.18967
     1.07258
     0.77986
     0.28223
    -0.27394
    -0.74229
    -1.15210
    -1.51800
    -1.98635
    -2.30835
    -2.54253
    -2.76207
    -2.93770
    -3.02552
    -3.11333
    -2.90843
    -2.61571
    -2.26444
    -1.97172
    -1.54727
    -1.29846
    -1.00574
    -0.87401
    -0.36175
    -0.24466
    -0.23003
    -0.15685
    -0.01049
     0.03342
    -0.01049
    -0.05439
    -0.14221
    -0.18612
    -0.23003
    -0.28857
    -0.30321
    -0.40566
    -0.50811
    -0.66911
    -0.53738
    -0.42030
    -0.62520
    -0.69838
    -0.72765
    -0.68375
    -0.63984
    -0.59593
    -0.61057
    -0.58129
    -0.58129
    -0.53738
    -0.50811
    -0.47884
    -0.43493
    -0.44957
    -0.37639
    -0.30321
    -0.30321
    -0.24466
    -0.21539
    -0.09830
    -0.17148
    -0.08367
    -0.08367
     0.00415
    -0.03976
     0.01879
     0.07733
     0.06269
     0.03342
     0.03342
     0.06269
     0.15051
     0.15051
     0.09197
     0.09197
     0.10660
     0.09197
     0.07733
     0.07733
     0.13587
     0.15051
     0.06269
     0.10660
     0.09197
     0.12124
     0.01879
    -0.06903
     0.09197
     0.01879
     0.07733
    -0.02512
    -0.08367
    -0.09830
    -0.06903
    -0.06903
    -0.06903
    -0.08367
    -0.08367
    -0.09830
    -0.11294
    -0.14221
    -0.11294
    -0.24466
    -0.12758
    -0.06903
    -0.09830
    -0.11294
    -0.08367
    -0.11294
     0.00415
     0.10660
    -0.09830
    -0.03976
    -0.03976
    -0.03976
     0.03342
     0.12124
     0.03342
    -0.01049
     0.00415
     0.06269
     0.00415
    -0.02512
    -0.01049
    -0.03976
    -0.11294
    -0.09830
    -0.03976
    -0.01049
    -0.08367
    -0.11294
    -0.08367
    -0.14221
     0.04806
    -0.14221
    -0.08367
     0.00415
     0.03342
     0.09197
     0.13587
     0.15051
     0.15051
     0.17978
     0.25296
     0.42860
     0.76522
     0.86768
     0.97013
     1.24821
     1.43848
     1.57021
     1.59948
     1.84829
     1.95075
     1.95075
     1.84829
     1.93611
     1.84829
     1.71657
     1.58484
     1.35067
     1.18967
     0.85304
     0.50178
     0.17978
    -0.18612
    -0.44957
    -0.72765
    -0.91792
    -0.99110
    -1.13746
    -1.18137
    -1.22528
    -1.31310
    -1.40091
    -1.38628
    -1.18137
    -1.00574
    -1.04965
    -0.97647
    -0.78620
    -0.50811
    -0.25930
    -0.30321
    -0.24466
    -0.02512
     0.09197
     0.07733
     0.16515
     0.15051
     0.32614
     0.20905
     0.45787
     0.64814
     0.79450
     0.85304
     0.86768
     0.89695
     0.97013
     0.91159
     0.89695
     1.10185
     1.04331
     1.21894
     1.32139
     1.46776
     1.36530
     1.07258
     1.02867
     0.97013
     0.89695
     0.70668
     0.50178
     0.25296
     0.06269
    -0.15685
    -0.34712
    -0.40566
    -0.65447
    -0.81547
    -0.91792
    -1.10819
    -1.07892
    -1.07892
    -1.04965
    -0.93256
    -0.93256
    -0.80083
    -0.99110
    -1.23992
    -1.66436
    -1.54727
    -1.37164
    -1.15210
    -1.19601
    -1.37164
    -1.67900
    -1.97172
    -2.07417
    -2.08881
    -2.04490
    -2.07417
    -1.91317
    -1.81072
    -1.76681
    -1.66436
    -1.53264
    -1.34237
    -1.19601
    -1.03501
    -0.77156
    -0.69838
    -0.59593
    -0.21539
    -0.20076
    -0.17148
    -0.14221
    -0.12758
    -0.15685
    -0.21539
    -0.17148
    -0.25930
    -0.24466
    -0.17148
    -0.11294
    -0.08367
    -0.14221
    -0.28857
    -0.31784
    -0.28857
    -0.17148
    -0.11294
    -0.14221
    -0.11294
     0.00415
     0.01879
     0.09197
     0.00415
    -0.06903
    -0.02512
     0.00415
     0.07733
     0.26760
     0.34078
     0.19442
     0.03342
     0.09197
     0.16515
     0.16515
     0.19442
     0.28223
     0.42860
     0.54568
     0.57496
     0.45787
     0.37005
     0.37005
     0.35541
     0.60423
     0.75059
     0.66277
     0.56032
     0.54568
     0.56032
     0.60423
     0.48714
     0.53105
     0.72132
     0.85304
     0.88231
     0.85304
     0.88231
     0.94086
     0.95549
     1.11649
     1.30676
     1.39458
     1.52630
     1.61412
     1.77511
     1.81902
     1.92147
     1.93611
     1.90684
     2.03856
     2.02393
     2.17029
     2.18492
     2.19956
     2.31665
     2.24347
     2.37519
     2.30201
     2.18492
     2.14101
     2.11174
     2.05320
     2.05320
     2.08247
     2.05320
     2.17029
     1.93611
     1.74584
     1.70193
     1.45312
     1.20431
     1.10185
     1.37994
     1.30676
     1.23358
     1.51166
     1.62875
     1.46776
     1.14576
     1.02867
     0.97013
     0.76522
     1.04331
     1.43848
     1.43848
     1.36530
     1.42385
     1.20431
     0.95549
     1.18967
     1.10185
     0.99940
     1.07258
     1.13113
     1.16040
     1.08722
     1.05795
     1.11649
     1.07258
     0.95549
     0.92622
     1.01404
     1.08722
     0.98477
     0.95549
     0.92622
     0.85304
     0.73595
     0.44323
     0.31151
     0.15051
     0.13587
    -0.11294
    -0.14221
    -0.05439
    -0.05439
    -0.08367
    -0.31784
    -0.42030
    -0.56666
    -0.63984
    -0.52275
    -0.58129
    -0.58129
    -0.36175
    -0.43493
    -0.30321
    -0.34712
    -0.27394
    -0.33248
    -0.27394
    -0.17148
    -0.11294
    -0.25930
    -0.37639
    -0.34712
    -0.36175
    -0.09830
    -0.01049
     0.04806
     0.03342
     0.12124
    -0.05439
    -0.21539
    -0.31784
    -0.24466
     0.00415
    -0.03976
    -0.12758
    -0.34712
    -0.71302
    -0.69838
    -0.72765
    -0.78620
    -0.65447
    -0.84474
    -1.22528
    -1.31310
    -1.57655
    -1.92781
    -2.11808
    -2.20590
    -2.13272
    -2.17662
    -2.16199
    -2.23517
    -2.29371
    -2.27908
    -2.45471
    -2.60107
    -2.38153
    -1.97172
    -2.01563
    -1.92781
    -1.53264
    -1.35700
    -1.25455
    -1.21064
    -0.84474
    -0.52275
    -0.43493
    -0.46420
    -0.72765
    -0.63984
    -0.61057
    -0.61057
    -0.31784
    -0.18612
    -0.23003
    -0.47884
    -0.53738
    -0.87401
    -1.09356
    -1.44482
    -1.32773
    -0.94719
    -0.59593
    -0.42030
    -0.40566
    -0.42030
    -0.28857
    -0.24466
    -0.03976
     0.28223
     0.39932
     0.63350
     0.72132
     0.99940
     1.21894
     1.27749
     1.37994
     1.48239
     1.49703
     1.49703
     1.46776
     1.33603
     1.17503
     1.05795
     1.10185
     1.21894
     1.35067
     1.14576
     1.04331
     1.17503
     1.17503
     1.27749
     1.23358
     1.36530
     1.46776
     1.59948
     1.40921
     1.54094
     1.58484
     1.51166
     1.58484
     1.67266
     1.70193
     1.68730
     1.70193
     1.76048
     1.77511
     1.78975
     1.83366
     1.93611
     1.98002
     2.11174
     2.28737
     2.28737
     1.99465
     1.43848
     1.33603
     1.55557
     1.76048
     1.64339
     1.40921
     1.29212
     1.07258
     0.76522
     0.51641
     0.31151
     0.35541
     0.39932
     0.34078
     0.44323
     0.48714
     0.50178
     0.53105
     0.57496
     0.77986
     0.77986
     0.89695
     0.92622
     0.99940
     0.99940
     1.17503
     1.10185
     1.04331
     0.97013
     0.86768
     0.83840
     0.82377
     0.67741
     0.54568
     0.42860
     0.50178
     0.45787
     0.23833
     0.17978
    -0.08367
    -0.12758
    -0.06903
    -0.05439
     0.00415
    -0.06903
    -0.15685
    -0.12758
    -0.12758
    -0.09830
    -0.08367
    -0.09830
     0.07733
     0.15051
     0.23833
     0.31151
     0.22369
     0.38469
     0.35541
     0.44323
     0.44323
     0.54568
     0.51641
     0.47250
     0.54568
     0.51641
     0.39932
     0.28223
     0.32614
     0.45787
     0.38469
     0.34078
     0.25296
     0.29687
     0.15051
     0.15051
     0.15051
     0.20905
     0.10660
     0.09197
     0.01879
     0.06269
    -0.02512
    -0.09830
    -0.14221
     0.01879
    -0.11294
    -0.06903
    -0.15685
    -0.20076
    -0.20076
    -0.25930
    -0.18612
    -0.21539
    -0.18612
    -0.24466
    -0.17148
    -0.12758
    -0.08367
    -0.20076
    -0.17148
    -0.01049
     0.01879
     0.09197
     0.12124
     0.09197
     0.07733
     0.15051
     0.19442
     0.23833
     0.28223
     0.26760
     0.26760
     0.23833
     0.25296
     0.22369
     0.12124
     0.15051
     0.26760
     0.19442
     0.22369
     0.17978
     0.12124
     0.07733
     0.06269
     0.15051
     0.16515
     0.23833
     0.23833
     0.31151
     0.29687
     0.32614
     0.34078
     0.45787
     0.53105
     0.51641
     0.50178
     0.56032
     0.56032
     0.54568
     0.53105
     0.61886
     0.63350
     0.57496
     0.61886
     0.57496
     0.50178
     0.47250
     0.45787
     0.37005
     0.48714
     0.39932
     0.34078
     0.35541
     0.34078
     0.25296
     0.22369
     0.16515
     0.20905
     0.28223
     0.20905
     0.09197
     0.16515
     0.09197
     0.12124
     0.09197
     0.20905
     0.26760
     0.20905
     0.22369
     0.29687
     0.23833
     0.32614
     0.31151
     0.48714
     0.57496
     0.63350
     0.66277
     0.80913
     0.95549
     1.07258
     1.07258
     1.23358
     1.20431
     1.07258
     1.10185
     1.04331
     1.04331
     0.95549
     0.86768
     0.82377
     0.72132
     0.48714
     0.23833
    -0.08367
    -0.23003
    -0.28857
    -0.47884
    -0.50811
    -0.65447
    -0.74229
    -0.80083
    -0.66911
    -0.83011
    -0.84474
    -0.85938
    -0.75693
    -0.58129
    -0.49348
    -0.33248
    -0.36175
    -0.39102
    -0.44957
    -0.49348
    -0.58129
    -0.39102
    -0.47884
    -0.53738
    -0.59593
    -0.59593
    -0.62520
    -0.74229
    -0.84474
    -0.84474
    -0.74229
    -0.78620
    -0.83011
    -0.85938
    -0.77156
    -0.94719
    -0.81547
    -0.49348
    -0.47884
    -0.49348
    -0.42030
    -0.39102
    -0.36175
    -0.31784
    -0.30321
    -0.25930
    -0.21539
    -0.21539
    -0.21539
    -0.21539
    -0.23003
    -0.21539
    -0.30321
    -0.18612
    -0.21539
    -0.27394
    -0.20076
    -0.21539
    -0.14221
    -0.20076
    -0.27394
    -0.27394
    -0.06903
    -0.08367
    -0.06903
    -0.05439
    -0.05439
     0.04806
     0.03342
     0.04806
     0.19442
     0.10660
     0.15051
     0.17978
     0.23833
     0.19442
     0.15051
     0.15051
     0.17978
     0.29687
     0.25296
     0.16515
     0.06269
     0.01879
     0.06269
     0.00415
     0.07733
     0.03342
    -0.08367
    -0.09830
    -0.05439
    -0.11294
    -0.18612
    -0.21539
    -0.17148
    -0.12758
    -0.08367
    -0.14221
    -0.15685
    -0.15685
    -0.18612
    -0.18612
    -0.11294
    -0.18612
    -0.18612
    -0.11294
    -0.09830
    -0.03976
    -0.02512
    -0.21539
    -0.24466
    -0.12758
    -0.14221
    -0.11294
     0.01879
    -0.05439
    -0.03976
    -0.08367
     0.06269
     0.01879
    -0.05439
    -0.15685
    -0.12758
    -0.08367
    -0.08367
    -0.18612
    -0.21539
    -0.18612
    -0.12758
    -0.24466
    -0.23003
    -0.40566
    -0.34712
    -0.44957
    -0.43493
    -0.27394
    -0.20076
    -0.34712
    -0.33248
    -0.34712
    -0.34712
    -0.27394
    -0.36175
    -0.30321
    -0.30321
    -0.21539
    -0.27394
    -0.25930
    -0.24466
    -0.36175
    -0.40566
    -0.23003
    -0.31784
    -0.31784
    -0.27394
    -0.24466
    -0.15685
    -0.11294
    -0.18612
    -0.08367
     0.03342
     0.06269
     0.07733
     0.20905
     0.12124
     0.19442
     0.22369
     0.38469
     0.41396
     0.34078
     0.34078
     0.35541
     0.50178
     0.56032
     0.53105
     0.58959
     0.75059
     0.82377
     1.05795
     1.17503
     1.33603
     1.29212
     1.07258
     1.02867
     1.05795
     0.99940
     0.98477
     1.01404
     1.20431
     1.20431
     1.21894
     0.99940
     0.89695
     0.86768
     0.83840
     0.83840
     0.77986
     0.82377
     0.67741
     0.83840
     0.98477
     0.85304
     0.67741
     0.73595
     0.79450
     0.85304
     0.83840
     0.63350
     0.54568
     0.34078
     0.20905
     0.25296
     0.12124
    -0.01049
    -0.28857
    -0.44957
    -0.20076
    -0.30321
    -0.61057
    -0.66911
    -0.87401
    -1.12283
    -1.25455
    -1.26919
    -1.38628
    -1.37164
    -1.53264
    -1.41555
    -1.44482
    -1.56191
    -1.63509
    -1.85463
    -1.78145
    -1.83999
    -1.98635
    -2.30835
    -2.55716
    -2.68889
    -3.02552
    -3.44996
    -4.07931
    -4.07931
    -3.47923
    -3.59632
    -4.07931
    -4.18176
    -4.37203
    -4.70866
    -4.69403
    -4.28422
    -3.94759
    -3.65487
    -3.44996
    -3.11333
    -2.71816
    -2.44007
    -2.22053
    -2.00099
    -1.82536
    -1.72291
    -1.53264
    -1.40091
    -1.26919
    -1.23992
    -1.07892
    -0.77156
    -0.81547
    -0.83011
    -0.81547
    -0.87401
    -0.65447
    -0.62520
    -0.63984
    -0.42030
    -0.58129
    -0.58129
    -0.42030
    -0.30321
    -0.28857
    -0.25930
    -0.30321
    -0.15685
    -0.11294
    -0.11294
    -0.20076
    -0.15685
    -0.11294
    -0.17148
    -0.14221
    -0.03976
    -0.06903
    -0.11294
    -0.05439
    -0.11294
    -0.01049
    -0.05439
    -0.20076
    -0.11294
     0.01879
    -0.02512
    -0.03976
    -0.17148
    -0.18612
    -0.14221
    -0.06903
    -0.12758
    -0.11294
    -0.12758
    -0.24466
    -0.18612
    -0.25930
    -0.36175
    -0.40566
    -0.40566
    -0.39102
    -0.44957
    -0.52275
    -0.59593
    -0.59593
    -0.66911
    -0.77156
    -0.83011
    -0.83011
    -0.84474
    -0.88865
    -0.87401
    -0.85938
    -0.90329
    -0.99110
    -1.07892
    -0.91792
    -0.96183
    -1.03501
    -1.04965
    -1.03501
    -1.09356
    -1.04965
    -1.06428
    -1.06428
    -1.06428
    -1.07892
    -1.15210
    -1.03501
    -1.06428
    -1.09356
    -1.18137
    -0.96183
    -0.94719
    -0.99110
    -1.00574
    -1.02037
    -1.03501
    -0.96183
    -1.07892
    -0.96183
    -0.91792
    -0.96183
    -1.12283
    -1.19601
    -0.99110
    -1.06428
    -1.00574
    -0.53738
    -0.21539
    -0.12758
    -0.11294
    -0.27394
    -0.23003
     0.04806
     0.47250
     0.89695
     0.85304
     0.66277
     0.77986
     1.16040
     1.83366
     1.55557
     1.36530
     0.89695
     0.69204
     0.98477
     1.43848
     1.57021
     1.20431
     1.01404
     0.76522
     0.39932
    -0.05439
    -0.77156
    -1.41555
    -1.62045
    -1.67900
    -1.04965
    -1.18137
    -1.51800
    -1.78145
    -1.91317
    -2.08881
    -2.17662
    -1.98635
    -1.66436
    -1.40091
    -0.93256
    -0.72765
    -0.20076
     0.20905
     0.39932
     0.63350
     0.82377
     0.92622
     1.01404
     1.23358
     1.42385
     1.48239
     1.62875
     1.67266
     1.80438
     1.80438
     1.84829
     1.84829
     2.00929
     2.14101
     2.15565
     2.18492
     2.09711
     2.11174
     1.90684
     1.74584
     1.73120
     1.45312
     1.21894
     0.99940
     0.76522
     0.37005
     0.03342
    -0.30321
    -0.52275
    -0.81547
    -1.02037
    -1.29846
    -1.59118
    -1.69363
    -1.92781
    -2.03026
    -1.97172
    -2.00099
    -1.89854
    -1.66436
    -1.47409
    -1.22528
    -1.07892
    -1.12283
    -1.06428
    -0.99110
    -0.80083
    -0.56666
    -0.34712
    -0.24466
    -0.15685
    -0.09830
    -0.03976
    -0.05439
    -0.17148
    -0.21539
    -0.25930
    -0.34712
    -0.39102
    -0.46420
    -0.42030
    -0.43493
    -0.42030
    -0.49348
    -0.56666
    -0.55202
    -0.68375
    -0.59593
    -0.52275
    -0.58129
    -0.62520
    -0.68375
    -0.63984
    -0.59593
    -0.68375
    -0.68375
    -0.66911
    -0.61057
    -0.50811
    -0.50811
    -0.39102
    -0.37639
    -0.37639
    -0.36175
    -0.23003
    -0.11294
    -0.08367
     0.06269
     0.19442
     0.15051
     0.25296
     0.16515
     0.20905
     0.23833
     0.39932
     0.28223
     0.13587
     0.07733
     0.00415
    -0.06903
    -0.08367
    -0.02512
    -0.17148
    -0.28857
    -0.34712
    -0.50811
    -0.74229
    -0.94719
    -1.00574
    -0.94719
    -0.94719
    -0.97647
    -1.03501
    -1.15210
    -1.29846
    -1.29846
    -1.59118
    -1.69363
    -1.63509
    -1.59118
    -1.72291
    -1.76681
    -1.51800
    -1.60582
    -1.94245
    -2.16199
    -2.24980
    -2.35226
    -2.64498
    -2.38153
    -2.05954
    -1.73754
    -1.69363
    -1.66436
    -1.69363
    -1.86927
    -1.66436
    -1.50336
    -1.19601
    -0.97647
    -0.81547
    -0.61057
    -0.37639
    -0.11294
    -0.05439
     0.06269
    -0.09830
    -0.08367
    -0.08367
     0.25296
     0.51641
     0.23833
    -0.14221
    -0.15685
     0.00415
     0.12124
     0.03342
    -0.08367
    -0.09830
    -0.08367
    -0.02512
    -0.27394
    -0.34712
    -0.20076
    -0.05439
     0.22369
     0.67741
     0.70668
     0.58959
     0.56032
     0.72132
     0.83840
     1.29212
     1.49703
     1.86293
     1.95075
     1.96538
     1.77511
     0.51641
    -1.10819
    -2.29371
    -3.30360
    -3.34751
    -2.45471
    -2.23517
    -2.35226
    -2.52789
    -3.11333
    -3.69877
    -4.37203
    -4.62085
    -4.25494
    -2.96697
    -2.05954
    -1.29846
    -0.77156
    -0.21539
     0.17978
     0.70668
     1.02867
     1.07258
     1.20431
     1.18967
     1.30676
     1.23358
     1.18967
     1.10185
     0.82377
     0.58959
     0.48714
     0.31151
     0.16515
     0.20905
     0.22369
     0.22369
     0.32614
     0.22369
     0.15051
     0.15051
     0.17978
     0.28223
     0.38469
     0.45787
     0.60423
     0.76522
     0.85304
     0.92622
     0.95549
     1.04331
     1.13113
     2.96063
     2.22883
     0.48714
     0.63350
     0.72132
     1.10185
     1.20431
     1.24821
     1.04331
     0.89695
     0.64814
     0.56032
     0.35541
     0.23833
     0.03342
     0.04806
    -0.06903
     0.07733
     0.09197
     0.06269
     0.04806
     0.00415
     0.28223
     0.20905
     0.22369
     0.19442
     0.22369
     0.34078
     0.32614
     0.38469
     0.32614
     0.29687
     0.16515
     0.28223
     0.39932
     0.28223
     0.12124
     0.15051
     0.12124
     0.12124
     0.00415
    -0.03976
    -0.06903
    -0.11294
    -0.08367
    -0.05439
    -0.17148
    -0.21539
    -0.27394
    -0.30321
    -0.11294
    -0.15685
    -0.20076
    -0.23003
    -0.21539
    -0.14221
    -0.08367
    -0.11294
    -0.08367
    -0.05439
     0.03342
     0.01879
     0.06269
     0.12124
     0.12124
     0.09197
     0.35541
     0.31151
     0.32614
     0.28223
     0.28223
     0.34078
     0.39932
     0.37005
     0.23833
     0.34078
     0.28223
     0.34078
     0.35541
     0.22369
     0.16515
     0.01879
     0.03342
     0.15051
     0.09197
    -0.01049
    -0.03976
     0.03342
     0.06269
     0.03342
     0.03342
     0.06269
     0.07733
     0.07733
     0.17978
     0.15051
     0.15051
     0.01879
     0.13587
     0.25296
     0.20905
     0.12124
     0.09197
     0.09197
     0.12124
     0.07733
     0.01879
     0.03342
     0.07733
    -0.05439
    -0.01049
    -0.01049
     0.01879
    -0.11294
    -0.11294
     0.12124
     0.26760
     0.26760
     0.37005
     0.38469
     0.37005
     0.50178
     0.53105
     0.60423
     0.67741
     0.58959
     0.61886
     0.51641
     0.44323
     0.28223
     0.06269
    -0.21539
    -0.36175
    -0.74229
    -0.93256
    -0.96183
    -1.04965
    -1.22528
    -1.31310
    -1.53264
    -1.59118
    -1.70827
    -1.62045
    -1.41555
    -1.18137
    -1.04965
    -1.15210
    -0.91792
    -0.83011
    -0.74229
    -0.72765
    -0.74229
    -0.61057
    -0.53738
    -0.59593
    -0.56666
    -0.50811
    -0.68375
    -0.75693
    -0.88865
    -0.94719
    -0.99110
    -1.09356
    -1.03501
    -0.96183
    -1.02037
    -0.94719
    -0.99110
    -0.97647
    -0.99110
    -0.85938
    -0.83011
    -0.75693
    -0.69838
    -0.72765
    -0.72765
    -0.58129
    -0.53738
    -0.58129
    -0.61057
    -0.43493
    -0.40566
    -0.39102
    -0.40566
    -0.36175
    -0.39102
    -0.42030
    -0.40566
    -0.30321
    -0.28857
    -0.31784
    -0.33248
    -0.31784
    -0.31784
    -0.28857
    -0.49348
    -0.28857
    -0.27394
    -0.36175
    -0.28857
    -0.31784
    -0.27394
    -0.30321
    -0.27394
    -0.25930
    -0.17148
    -0.24466
    -0.09830
    -0.17148
    -0.06903
    -0.03976
    -0.11294
    -0.03976
     0.07733
     0.04806
     0.06269
     0.07733
     0.06269
     0.04806
     0.04806
     0.06269
     0.15051
     0.09197
     0.07733
     0.06269
     0.09197
     0.09197
     0.04806
     0.06269
     0.06269
     0.15051
     0.10660
     0.10660
     0.13587
     0.01879
     0.03342
     0.06269
     0.09197
     0.13587
     0.16515
     0.15051
     0.07733
     0.12124
     0.06269
     0.06269
     0.12124
     0.20905
     0.17978
     0.16515
     0.22369
     0.17978
     0.20905
     0.20905
     0.23833
     0.31151
     0.29687
     0.25296
     0.20905
     0.32614
     0.31151
     0.10660
     0.26760
     0.28223
     0.26760
     0.28223
     0.28223
     0.25296
     0.23833
     0.22369
     0.26760
     0.32614
     0.32614
     0.38469
     0.25296
     0.39932
     0.41396
     0.32614
     0.44323
     0.44323
     0.44323
     0.34078
     0.38469
     0.34078
     0.28223
     0.31151
     0.25296
     0.34078
     0.35541
     0.29687
     0.20905
     0.28223
     0.41396
     0.39932
     0.48714
     0.67741
     0.79450
     0.89695
     1.14576
     1.32139
     1.33603
     1.40921
     1.52630
     1.59948
     1.46776
     1.20431
     0.98477
     0.82377
     0.79450
     0.70668
     0.39932
     0.28223
     0.01879
    -0.37639
    -0.55202
    -0.71302
    -0.94719
    -1.07892
    -1.19601
    -1.13746
    -1.04965
    -0.99110
    -0.85938
    -0.71302
    -0.62520
    -0.52275
    -0.46420
    -0.33248
    -0.21539
    -0.09830
     0.03342
     0.07733
     0.13587
     0.15051
     0.09197
     0.12124
     0.20905
     0.15051
     0.28223
     0.17978
     0.23833
     0.20905
     0.20905
     0.17978
     0.32614
     0.23833
     0.26760
     0.29687
     0.28223
     0.32614
     0.31151
     0.25296
     0.34078
     0.39932
     0.37005
     0.29687
     0.19442
     0.09197
    -0.01049
    -0.05439
     0.01879
    -0.01049
    -0.17148
    -0.24466
    -0.18612
    -0.27394
    -0.39102
    -0.40566
    -0.27394
    -0.21539
    -0.15685
    -0.09830
    -0.01049
     0.04806
     0.19442
     0.17978
     0.44323
     0.54568
     0.48714
     0.63350
     0.76522
     0.85304
     0.91159
     0.83840
     0.86768
     0.91159
     0.86768
     0.83840
     0.66277
     0.56032
     0.50178
     0.35541
     0.45787
     0.38469
     0.19442
     0.03342
     0.04806
    -0.01049
     0.03342
    -0.01049
    -0.01049
     0.03342
     0.13587
     0.31151
     0.32614
     0.42860
     0.60423
     0.79450
     0.99940
     1.11649
     1.29212
     1.21894
     1.43848
     1.49703
     1.58484
     1.65802
     1.64339
     1.62875
     1.73120
     1.73120
     1.71657
     1.64339
     1.54094
     1.39458
     1.20431
     1.14576
     0.91159
     0.72132
     0.66277
     0.66277
     0.56032
     0.19442
     0.12124
     0.12124
    -0.01049
    -0.20076
    -0.47884
    -0.44957
    -0.46420
    -0.50811
    -0.72765
    -0.74229
    -0.96183
    -1.07892
    -1.22528
    -1.28382
    -1.85463
    -2.19126
    -1.72291
    -1.43018
    -1.23992
    -1.29846
    -1.48873
    -1.62045
    -1.56191
    -1.32773
    -1.23992
    -0.96183
    -0.61057
    -0.42030
    -0.25930
    -0.01049
     0.25296
     0.39932
     0.28223
     0.29687
     0.41396
     0.47250
     0.41396
     0.39932
     0.39932
     0.34078
     0.26760
     0.31151
     0.37005
     0.32614
     0.26760
     0.29687
     0.28223
     0.45787
     0.45787
     0.45787
     0.64814
     0.85304
     0.98477
     1.14576
     1.17503
     1.35067
     1.29212
     1.24821
     1.35067
     1.48239
     1.43848
     1.36530
     1.26285
     1.21894
     0.98477
     1.18967
     1.24821
     1.20431
     1.01404
     1.01404
     0.95549
     0.82377
     0.57496
     0.32614
     0.32614
     0.35541
     0.34078
     0.26760
     0.20905
     0.06269
    -0.23003
    -0.62520
    -0.84474
    -1.10819
    -1.18137
    -1.26919
    -1.31310
    -1.41555
    -1.41555
    -1.53264
    -1.48873
    -1.21064
    -1.23992
    -1.10819
    -1.03501
    -0.85938
    -0.65447
    -0.49348
    -0.42030
    -0.24466
    -0.20076
    -0.03976
     0.12124
     0.26760
     0.25296
     0.19442
     0.22369
     0.37005
     0.34078
     0.22369
     0.09197
     0.10660
     0.01879
    -0.11294
    -0.39102
    -0.52275
    -0.56666
    -0.55202
    -0.69838
    -0.72765
    -0.91792
    -1.04965
    -1.29846
    -1.19601
    -1.31310
    -1.48873
    -1.62045
    -1.59118
    -1.51800
    -1.53264
    -1.48873
    -1.57655
    -1.56191
    -1.59118
    -1.60582
    -1.62045
    -1.60582
    -1.59118
    -1.79609
    -1.60582
    -1.50336
    -1.57655
    -1.60582
    -1.56191
    -1.43018
    -1.43018
    -1.35700
    -1.31310
    -1.19601
    -1.13746
    -1.00574
    -0.88865
    -0.80083
    -0.72765
    -0.80083
    -0.62520
    -0.40566
    -0.42030
    -0.30321
    -0.27394
    -0.24466
    -0.05439
    -0.03976
     0.00415
     0.06269
     0.09197
     0.09197
     0.07733
     0.16515
     0.12124
     0.15051
     0.03342
     0.17978
     0.15051
     0.03342
     0.00415
    -0.06903
    -0.11294
    -0.09830
    -0.17148
    -0.21539
    -0.23003
    -0.24466
    -0.31784
    -0.28857
    -0.30321
    -0.37639
    -0.46420
    -0.42030
    -0.31784
    -0.40566
    -0.37639
    -0.40566
    -0.40566
    -0.42030
    -0.34712
    -0.37639
    -0.33248
    -0.31784
    -0.36175
    -0.33248
    -0.33248
    -0.34712
    -0.40566
    -0.33248
    -0.21539
    -0.23003
    -0.25930
    -0.33248
    -0.27394
    -0.39102
    -0.30321
    -0.28857
    -0.24466
    -0.30321
    -0.31784
    -0.27394
    -0.31784
    -0.34712
    -0.37639
    -0.50811
    -0.36175
    -0.36175
    -0.36175
    -0.31784
    -0.39102
    -0.42030
    -0.40566
    -0.28857
    -0.24466
    -0.21539
    -0.18612
    -0.11294
    -0.03976
    -0.01049
     0.01879
    -0.05439
     0.13587
     0.28223
     0.26760
     0.34078
     0.35541
     0.37005
     0.47250
     0.53105
     0.58959
     0.72132
     0.85304
     0.99940
     1.10185
     1.36530
     1.62875
     1.71657
     1.92147
     2.00929
     2.02393
     1.92147
     1.70193
     1.45312
     1.35067
     1.11649
     0.83840
     0.54568
     0.12124
    -0.23003
    -0.84474
    -1.44482
    -2.07417
    -2.44007
    -2.58643
    -2.64498
    -2.92306
    -3.08406
    -3.17188
    -3.17188
    -3.02552
    -3.01088
    -2.61571
    -2.32298
    -1.94245
    -1.66436
    -1.60582
    -1.37164
    -1.09356
    -0.91792
    -0.69838
    -0.50811
    -0.36175
    -0.39102
    -0.27394
    -0.27394
    -0.28857
    -0.28857
    -0.25930
    -0.28857
    -0.30321
    -0.28857
    -0.33248
    -0.34712
    -0.27394
    -0.20076
    -0.31784
    -0.24466
    -0.18612
    -0.18612
    -0.11294
    -0.09830
    -0.03976
    -0.05439
    -0.11294
     0.00415
     0.00415
     0.04806
    -0.11294
    -0.03976
    -0.08367
    -0.08367
    -0.21539
    -0.12758
    -0.08367
    -0.17148
    -0.15685
    -0.11294
    -0.20076
    -0.15685
    -0.23003
    -0.21539
    -0.11294
    -0.02512
    -0.05439
    -0.05439
    -0.02512
     0.01879
    -0.01049
     0.01879
     0.12124
     0.19442
     0.16515
     0.23833
     0.23833
     0.17978
     0.20905
     0.17978
     0.22369
     0.32614
     0.25296
     0.26760
     0.23833
     0.25296
     0.20905
     0.12124
     0.19442
     0.25296
     0.17978
     0.26760
     0.22369
     0.25296
     0.22369
     0.17978
     0.25296
     0.38469
     0.42860
     0.42860
     0.41396
     0.44323
     0.50178
     0.47250
     0.54568
     0.51641
     0.48714
     0.51641
     0.48714
     0.47250
     0.37005
     0.35541
     0.32614
     0.38469
     0.32614
     0.25296
     0.23833
     0.16515
     0.15051
     0.13587
     0.13587
     0.15051
     0.03342
     0.12124
     0.16515
     0.12124
     0.04806
    -0.01049
     0.00415
     0.09197
     0.09197
     0.13587
    -0.01049
    -0.01049
     0.09197
    -0.02512
     0.00415
     0.06269
     0.09197
     0.00415
     0.12124
     0.15051
     0.12124
     0.04806
     0.09197
     0.20905
     0.26760
     0.25296
     0.31151
     0.31151
     0.37005
     0.34078
     0.39932
     0.58959
     0.61886
     0.56032
     0.61886
     0.70668
     0.83840
     0.88231
     0.85304
     1.02867
     1.17503
     1.43848
     1.61412
     1.70193
     1.77511
     1.77511
     1.86293
     1.95075
     1.99465
     1.93611
     1.98002
     1.87757
     1.92147
     1.78975
     1.52630
     1.45312
     1.27749
     1.07258
     0.97013
     0.70668
     0.61886
     0.39932
     0.34078
     0.37005
     0.53105
     0.39932
     0.39932
     0.39932
     0.54568
     0.70668
     0.75059
     0.83840
     1.01404
     0.95549
     0.82377
     0.82377
     0.95549
     1.07258
     1.05795
     0.97013
     1.04331
     1.05795
     1.02867
     0.76522
     0.45787
     0.26760
     0.17978
     0.10660
     0.22369
     0.10660
     0.00415
    -0.01049
    -0.18612
    -0.25930
    -0.47884
    -0.55202
    -0.44957
    -0.62520
    -0.68375
    -0.65447
    -0.65447
    -0.58129
    -0.53738
    -0.52275
    -0.55202
    -0.56666
    -0.33248
    -0.31784
    -0.23003
    -0.28857
    -0.24466
    -0.23003
    -0.08367
     0.09197
     0.17978
     0.16515
     0.22369
     0.31151
     0.35541
     0.32614
     0.35541
     0.39932
     0.44323
     0.44323
     0.48714
     0.60423
     0.53105
     0.34078
     0.44323
     0.45787
     0.45787
     0.39932
     0.34078
     0.39932
     0.37005
     0.32614
     0.25296
     0.31151
     0.34078
     0.34078
     0.29687
     0.22369
     0.23833
     0.15051
     0.15051
     0.26760
     0.17978
     0.22369
     0.19442
     0.17978
     0.26760
     0.22369
     0.20905
     0.22369
     0.20905
     0.28223
     0.29687
     0.26760
     0.28223
     0.23833
     0.13587
     0.38469
     0.37005
     0.38469
     0.25296
     0.25296
     0.28223
     0.28223
     0.19442
     0.19442
     0.22369
     0.22369
     0.15051
     0.26760
     0.15051
     0.07733
     0.00415
     0.06269
     0.16515
     0.06269
    -0.01049
    -0.09830
    -0.01049
    -0.08367
    -0.05439
    -0.08367
    -0.11294
    -0.08367
    -0.09830
    -0.09830
    -0.14221
    -0.18612
    -0.30321
    -0.24466
    -0.08367
    -0.27394
    -0.39102
    -0.37639
    -0.42030
    -0.44957
    -0.36175
    -0.36175
    -0.47884
    -0.49348
    -0.50811
    -0.55202
    -0.49348
    -0.46420
    -0.49348
    -0.47884
    -0.31784
    -0.39102
    -0.33248
    -0.34712
    -0.28857
    -0.18612
    -0.30321
    -0.21539
    -0.18612
    -0.17148
    -0.14221
    -0.09830
    -0.11294
    -0.08367
    -0.09830
    -0.25930
    -0.12758
     0.01879
    -0.08367
    -0.06903
    -0.11294
    -0.08367
    -0.03976
    -0.01049
     0.01879
     0.06269
    -0.02512
     0.04806
     0.12124
     0.15051
     0.17978
     0.17978
     0.28223
     0.45787
     0.45787
     0.44323
     0.54568
     0.61886
     0.76522
     0.83840
     0.92622
     1.08722
     1.30676
     1.35067
     1.57021
     1.55557
     1.57021
     1.24821
     1.08722
     1.42385
     1.40921
     1.51166
     1.48239
     1.24821
     1.16040
     1.13113
     1.13113
     0.76522
     0.66277
     0.37005
     0.34078
     0.60423
     0.56032
     0.13587
    -0.88865
    -1.28382
    -1.19601
    -1.22528
    -1.28382
    -1.43018
    -1.59118
    -1.54727
    -1.75218
    -1.92781
    -2.05954
    -2.14735
    -1.85463
    -1.75218
    -1.62045
    -1.41555
    -1.56191
    -1.28382
    -1.18137
    -1.00574
    -0.72765
    -0.56666
    -0.53738
    -0.33248
    -0.27394
    -0.18612
    -0.14221
    -0.18612
    -0.15685
    -0.12758
     0.04806
     0.20905
     0.20905
     0.32614
     0.45787
     0.53105
     0.48714
     0.67741
     0.72132
     0.69204
     0.60423
     0.72132
     0.66277
     0.60423
     0.63350
     0.75059
     0.67741
     0.75059
     0.57496
     0.56032
     0.70668
     0.70668
     0.67741
     0.54568
     0.41396
     0.32614
     0.31151
     0.26760
     0.22369
     0.26760
     0.25296
     0.23833
     0.16515
     0.15051
     0.12124
     0.04806
     0.06269
     0.13587
     0.06269
     0.10660
     0.15051
     0.01879
     0.04806
     0.07733
     0.01879
     0.12124
     0.12124
     0.04806
     0.07733
     0.10660
     0.00415
    -0.17148
    -0.02512
     0.06269
     0.03342
    -0.01049
    -0.02512
    -0.11294
    -0.12758
    -0.14221
    -0.12758
    -0.12758
    -0.11294
    -0.23003
    -0.20076
    -0.17148
    -0.14221
    -0.27394
    -0.28857
    -0.24466
    -0.21539
    -0.25930
    -0.27394
    -0.23003
    -0.36175
    -0.24466
    -0.28857
    -0.28857
    -0.21539
    -0.24466
    -0.28857
    -0.21539
    -0.27394
    -0.21539
    -0.23003
    -0.18612
    -0.18612
    -0.25930
    -0.12758
    -0.18612
    -0.14221
    -0.23003
    -0.21539
    -0.15685
    -0.17148
    -0.15685
    -0.12758
    -0.14221
    -0.15685
    -0.15685
    -0.09830
    -0.08367
    -0.05439
    -0.06903
    -0.02512
    -0.02512
    -0.05439
    -0.06903
     0.01879
     0.01879
     0.12124
     0.09197
     0.06269
     0.00415
     0.01879
     0.03342
    -0.08367
    -0.14221
    -0.03976
    -0.12758
    -0.11294
    -0.14221
    -0.23003
    -0.24466
    -0.23003
    -0.25930
    -0.14221
    -0.09830
    -0.08367
    -0.18612
    -0.03976
    -0.01049
     0.01879
    -0.05439
    -0.05439
    -0.09830
    -0.08367
    -0.15685
    -0.17148
    -0.12758
    -0.21539
    -0.24466
    -0.09830
    -0.05439
    -0.11294
    -0.12758
    -0.12758
    -0.11294
     0.00415
     0.00415
     0.15051
     0.22369
     0.25296
     0.39932
     0.61886
     0.77986
     0.79450
     0.79450
     1.01404
     1.10185
     1.24821
     1.24821
     1.26285
     1.32139
     1.29212
     1.30676
     1.26285
     1.27749
     1.33603
     1.23358
     0.99940
     0.77986
     0.53105
     0.42860
     0.63350
    -0.03976
     1.07258
     1.80438
     1.20431
     0.03342
    -1.25455
    -1.78145
    -2.33762
    -1.86927
    -1.00574
    -0.78620
    -0.87401
    -1.47409
    -2.14735
    -2.55716
    -2.68889
    -2.49862
    -2.44007
    -2.22053
    -1.85463
    -1.51800
    -1.07892
    -0.72765
    -0.61057
    -0.42030
    -0.30321
    -0.03976
     0.23833
     0.38469
     0.28223
     0.26760
     0.16515
     0.09197
     0.15051
     0.20905
     0.13587
     0.06269
     0.04806
    -0.05439
    -0.09830
     0.07733
     0.03342
    -0.03976
     0.06269
     0.09197
     0.23833
     0.15051
     0.28223
     0.26760
     0.32614
     0.32614
     0.17978
     0.00415
    -0.21539
    -0.40566
    -0.53738
    -0.42030
    -0.44957
    -0.66911
    -0.74229
    -0.85938
    -0.90329
    -0.99110
    -1.32773
    -1.35700
    -1.25455
    -1.15210
    -1.23992
    -1.03501
    -1.02037
    -1.07892
    -1.54727
    -1.38628
    -1.38628
    -1.62045
    -1.92781
    -1.40091
    -1.03501
    -0.87401
    -0.87401
    -1.00574
    -0.97647
    -1.00574
    -0.83011
    -0.53738
    -0.31784
    -0.12758
     0.04806
     0.23833
     0.54568
     0.63350
     0.63350
     0.75059
     0.73595
     0.77986
     0.70668
     0.64814
     0.57496
     0.63350
     0.54568
     0.45787
     0.39932
     0.32614
     0.23833
     0.15051
     0.20905
     0.19442
    -0.02512
    -0.03976
     0.04806
     0.04806
     0.01879
     0.00415
    -0.08367
     0.00415
     0.06269
     0.12124
     0.03342
     0.10660
     0.07733
     0.12124
     0.16515
     0.23833
     0.12124
     0.09197
     0.06269
     0.15051
     0.17978
     0.03342
     0.04806
     0.09197
     0.03342
     0.06269
     0.09197
     0.03342
     0.07733
    -0.09830
    -0.03976
     0.12124
     0.04806
    -0.06903
     0.00415
     0.06269
     0.03342
     0.06269
     0.03342
    -0.03976
     0.07733
     0.06269
     0.10660
     0.15051
     0.01879
     0.04806
    -0.01049
     0.15051
     0.16515
     0.07733
     0.09197
     0.09197
     0.07733
     0.01879
     0.16515
     0.13587
     0.15051
     0.10660
     0.10660
     0.15051
     0.12124
     0.09197
    -0.01049
     0.19442
     0.23833
     0.15051
     0.15051
     0.19442
     0.19442
     0.17978
     0.22369
     0.23833
     0.32614
     0.37005
     0.39932
     0.41396
     0.42860
     0.53105
     0.44323
     0.61886
     0.72132
     0.73595
     0.76522
     0.83840
     0.80913
     0.92622
     1.08722
     1.30676
     1.37994
     1.36530
     1.30676
     1.26285
     1.45312
     1.52630
     1.52630
     1.48239
     1.35067
     1.01404
     0.54568
     0.56032
     0.69204
     0.58959
     0.57496
     0.10660
    -0.69838
    -0.25930
     0.06269
    -0.37639
    -0.27394
     0.51641
     0.45787
    -0.24466
    -0.11294
    -0.03976
    -0.02512
     0.15051
     0.39932
     0.66277
     0.83840
     0.67741
     0.23833
     0.22369
     0.15051
    -0.08367
    -0.50811
    -1.35700
    -1.75218
    -1.95708
    -1.41555
    -1.28382
    -1.21064
    -1.54727
    -1.82536
    -2.11808
    -2.27908
    -2.24980
    -2.19126
    -1.91317
    -1.78145
    -1.59118
    -1.40091
    -1.19601
    -1.13746
    -1.19601
    -1.07892
    -0.90329
    -0.96183
    -0.94719
    -0.91792
    -0.90329
    -0.84474
    -0.90329
    -0.85938
    -0.74229
    -0.75693
    -0.71302
    -0.65447
    -0.68375
    -0.71302
    -0.65447
    -0.65447
    -0.47884
    -0.46420
    -0.50811
    -0.40566
    -0.40566
    -0.34712
    -0.28857
    -0.30321
    -0.36175
    -0.24466
    -0.18612
    -0.20076
    -0.12758
    -0.11294
    -0.17148
    -0.23003
    -0.02512
    -0.05439
    -0.08367
    -0.06903
    -0.17148
    -0.40566
    -0.11294
    -0.08367
     0.06269
     0.01879
    -0.09830
    -0.03976
    -0.01049
     0.00415
     0.04806
     0.01879
     0.06269
     0.15051
     0.19442
     0.17978
     0.17978
     0.17978
     0.16515
     0.28223
     0.34078
     0.28223
     0.23833
     0.26760
     0.28223
     0.23833
     0.32614
     0.19442
     0.22369
     0.34078
     0.34078
     0.37005
     0.38469
     0.34078
     0.28223
     0.32614
     0.26760
     0.39932
     0.31151
     0.34078
     0.32614
     0.31151
     0.34078
     0.31151
     0.31151
     0.39932
     0.37005
     0.25296
     0.32614
     0.41396
     0.34078
     0.34078
     0.34078
     0.44323
     0.51641
     0.51641
     0.44323
     0.45787
     0.51641
     0.53105
     0.42860
     0.48714
     0.54568
     0.51641
     0.42860
     0.51641
     0.57496
     0.54568
     0.56032
     0.53105
     0.56032
     0.57496
     0.54568
     0.58959
     0.61886
     0.60423
     0.67741
     0.72132
     0.85304
     0.75059
     0.77986
     0.80913
     0.75059
     0.67741
     0.69204
     0.72132
     0.83840
     0.69204
     0.51641
     0.60423
     0.56032
     0.56032
     0.54568
     0.58959
     0.61886
     0.60423
     0.69204
     0.66277
     0.56032
     0.45787
     0.44323
     0.53105
     0.64814
     0.67741
     0.73595
     0.72132
     0.60423
     0.58959
     0.58959
     0.58959
     0.73595
     0.77986
     0.83840
     0.86768
     0.89695
     0.76522
     0.56032
     0.29687
     0.12124
     0.04806
    -0.06903
    -0.34712
    -0.61057
    -0.71302
    -0.75693
    -1.02037
    -1.22528
    -1.48873
    -1.67900
    -1.72291
    -1.66436
    -1.64973
    -1.64973
    -1.59118
    -1.44482
    -1.21064
    -1.03501
    -0.96183
    -0.85938
    -0.74229
    -0.63984
    -0.65447
    -0.46420
    -0.42030
    -0.42030
    -0.40566
    -0.36175
    -0.27394
    -0.27394
    -0.31784
    -0.33248
    -0.28857
    -0.27394
    -0.25930
    -0.25930
    -0.21539
    -0.12758
    -0.20076
    -0.23003
    -0.11294
    -0.09830
    -0.20076
    -0.03976
    -0.02512
    -0.06903
    -0.11294
    -0.06903
     0.00415
    -0.02512
    -0.06903
    -0.01049
    -0.03976
     0.00415
    -0.03976
    -0.03976
     0.03342
    -0.05439
    -0.11294
    -0.03976
    -0.08367
    -0.06903
    -0.12758
    -0.17148
    -0.09830
    -0.01049
    -0.01049
    -0.11294
    -0.15685
    -0.15685
    -0.17148
    -0.15685
    -0.05439
    -0.11294
    -0.24466
    -0.08367
    -0.05439
    -0.08367
    -0.08367
    -0.17148
    -0.17148
    -0.17148
    -0.06903
    -0.05439
    -0.14221
    -0.15685
    -0.12758
    -0.14221
    -0.11294
    -0.02512
    -0.12758
    -0.05439
    -0.17148
    -0.11294
    -0.05439
    -0.14221
    -0.18612
    -0.11294
    -0.03976
     0.00415
    -0.02512
    -0.12758
    -0.12758
    -0.12758
    -0.15685
    -0.05439
    -0.06903
    -0.09830
    -0.12758
    -0.11294
    -0.03976
    -0.17148
    -0.08367
    -0.21539
    -0.12758
    -0.12758
    -0.11294
    -0.11294
    -0.21539
    -0.15685
    -0.24466
    -0.14221
    -0.03976
    -0.17148
    -0.21539
    -0.14221
    -0.14221
    -0.21539
    -0.21539
    -0.24466
    -0.18612
    -0.08367
    -0.09830
    -0.09830
    -0.11294
    -0.05439
    -0.15685
     0.04806
     0.09197
     0.00415
     0.12124
     0.22369
     0.31151
     0.41396
     0.47250
     0.56032
     0.80913
     0.89695
     1.01404
     1.14576
     1.10185
     1.08722
     1.10185
     1.13113
     1.13113
     1.14576
     1.30676
     1.36530
     1.40921
     1.45312
     1.23358
     1.07258
     1.04331
     0.97013
     1.13113
     1.20431
     1.40921
     1.39458
     1.51166
     1.68730
     1.80438
     1.74584
     1.58484
     1.58484
     1.64339
     1.86293
     1.84829
     1.81902
     1.87757
     1.71657
     1.52630
     0.83840
     0.37005
     0.15051
     0.53105
     0.66277
     0.70668
     0.79450
     0.54568
    -0.15685
    -0.80083
    -1.32773
    -1.32773
    -0.58129
    -0.34712
    -0.74229
    -1.62045
    -1.45946
    -1.32773
    -1.48873
    -1.69363
    -2.04490
    -2.49862
    -2.82061
    -2.95233
    -3.05479
    -3.17188
    -3.31824
    -3.30360
    -3.30360
    -3.24506
    -3.27433
    -3.37678
    -3.31824
    -3.39142
    -3.47923
    -3.25969
    -2.98161
    -2.73279
    -2.48398
    -2.27908
    -2.14735
    -2.01563
    -1.86927
    -1.67900
    -1.50336
    -1.38628
    -1.21064
    -0.93256
    -0.72765
    -0.61057
    -0.52275
    -0.40566
    -0.33248
    -0.25930
     0.04806
     0.17978
     0.15051
     0.13587
     0.34078
     0.50178
     0.53105
     0.47250
     0.44323
     0.56032
     0.61886
     0.70668
     0.67741
     0.80913
     0.67741
     0.63350
     0.80913
     0.98477
     0.83840
     0.73595
     0.72132
     0.73595
     0.76522
     0.77986
     0.67741
     0.77986
     0.60423
     0.61886
     0.64814
     0.67741
     0.57496
     0.38469
     0.44323
     0.53105
     0.39932
     0.34078
     0.23833
     0.22369
     0.20905
     0.25296
     0.26760
     0.17978
     0.09197
     0.09197
     0.16515
     0.15051
     0.16515
     0.15051
     0.25296
     0.37005
     0.37005
     0.42860
     0.54568
     0.54568
     0.67741
     0.72132
     0.83840
     0.95549
     0.97013
     1.13113
     1.18967
     1.21894
     1.29212
     1.36530
     1.27749
     1.43848
     1.45312
     1.40921
     1.48239
     1.51166
     1.48239
     1.48239
     1.40921
     1.29212
     1.08722
     1.10185
     0.97013
     0.86768
     0.72132
     0.72132
     0.58959
     0.53105
     0.42860
     0.25296
     0.22369
    -0.08367
    -0.23003
    -0.11294
    -0.14221
    -0.33248
    -0.31784
    -0.11294
    -0.17148
    -0.42030
    -0.50811
    -0.61057
    -0.88865
    -0.90329
    -0.30321
    -0.01049
     0.13587
     0.04806
     0.15051
     0.20905
     0.39932
     0.42860
     0.66277
     0.72132
     0.70668
     0.92622
     1.29212
     1.42385
     1.46776
     1.51166
     1.61412
     1.58484
     1.57021
     1.65802
     1.70193
     1.74584
     1.89220
     2.05320
     1.99465
     2.00929
     1.92147
     1.98002
     2.12638
     1.81902
     1.43848
     1.16040
     1.10185
     1.02867
     0.89695
     0.67741
     0.58959
     0.45787
     0.34078
     0.38469
     0.45787
     0.54568
     0.48714
     0.48714
     0.00415
    -0.66911
    -1.32773
    -1.86927
    -1.22528
    -0.77156
    -0.87401
    -1.23992
    -1.86927
    -2.33762
    -2.76207
    -2.93770
    -3.09870
    -3.01088
    -2.83525
    -2.70352
    -2.60107
    -2.46934
    -2.16199
    -1.98635
    -1.72291
    -1.47409
    -1.18137
    -0.97647
    -0.93256
    -0.74229
    -0.59593
    -0.37639
    -0.39102
    -0.28857
    -0.18612
    -0.28857
    -0.20076
    -0.02512
     0.15051
     0.07733
    -0.02512
     0.12124
     0.23833
     0.22369
     0.09197
    -0.02512
    -0.06903
    -0.14221
    -0.11294
    -0.17148
    -0.14221
    -0.18612
    -0.36175
    -0.28857
    -0.21539
    -0.30321
    -0.53738
    -0.49348
    -0.42030
    -0.46420
    -0.43493
    -0.40566
    -0.49348
    -0.56666
    -0.58129
    -0.56666
    -0.42030
    -0.40566
    -0.47884
    -0.49348
    -0.44957
    -0.46420
    -0.44957
    -0.39102
    -0.46420
    -0.83011
    -0.24466
    -0.08367
    -0.08367
    -0.20076
    -0.28857
    -0.37639
    -0.20076
    -0.18612
    -0.12758
    -0.08367
    -0.08367
    -0.05439
    -0.11294
    -0.03976
    -0.03976
     0.00415
    -0.11294
    -0.01049
    -0.01049
    -0.05439
    -0.15685
    -0.05439
    -0.05439
    -0.08367
     0.03342
     0.04806
    -0.02512
     0.01879
    -0.05439
    -0.06903
     0.07733
     0.07733
     0.09197
     0.12124
     0.13587
     0.12124
     0.19442
     0.19442
     0.26760
     0.35541
     0.32614
     0.37005
     0.34078
     0.42860
     0.57496
     0.50178
     0.54568
     0.56032
     0.67741
     0.77986
     0.77986
     0.75059
     0.79450
     0.83840
     0.85304
     1.02867
     1.14576
     1.07258
     1.02867
     1.17503
     1.23358
     1.26285
     1.24821
     1.36530
     1.33603
     1.32139
     1.23358
     1.26285
     0.98477
     0.92622
     0.88231
     0.98477
     1.11649
     1.02867
     0.92622
     0.83840
     0.86768
     0.76522
     0.76522
     0.83840
     0.82377
     0.88231
     0.89695
     1.08722
     1.11649
     1.13113
     1.17503
     1.33603
     1.36530
     1.27749
     1.42385
     1.45312
     1.62875
     1.55557
     1.45312
     1.43848
     1.39458
     1.21894
     1.08722
     0.92622
     0.86768
     0.66277
     0.63350
     0.51641
     0.17978
    -0.09830
    -0.27394
    -0.68375
    -0.90329
    -1.04965
    -1.18137
    -1.29846
    -1.23992
    -1.44482
    -1.48873
    -1.62045
    -1.69363
    -1.70827
    -1.57655
    -1.59118
    -1.45946
    -1.37164
    -1.48873
    -1.38628
    -1.34237
    -1.23992
    -1.12283
    -1.10819
    -1.02037
    -0.93256
    -0.94719
    -0.90329
    -0.87401
    -0.80083
    -0.85938
    -0.84474
    -0.75693
    -0.68375
    -0.62520
    -0.71302
    -0.71302
    -0.62520
    -0.59593
    -0.52275
    -0.49348
    -0.52275
    -0.56666
    -0.49348
    -0.39102
    -0.34712
    -0.34712
    -0.47884
    -0.42030
    -0.24466
    -0.23003
    -0.25930
    -0.34712
    -0.30321
    -0.30321
    -0.33248
    -0.18612
    -0.15685
    -0.28857
    -0.30321
    -0.25930
    -0.18612
    -0.11294
    -0.17148
    -0.34712
    -0.23003
    -0.17148
    -0.17148
    -0.21539
    -0.21539
    -0.25930
    -0.33248
    -0.20076
    -0.05439
    -0.12758
    -0.28857
    -0.28857
    -0.23003
    -0.18612
    -0.21539
    -0.23003
    -0.23003
    -0.17148
    -0.20076
    -0.11294
    -0.12758
    -0.17148
    -0.24466
    -0.20076
    -0.09830
    -0.12758
    -0.17148
    -0.09830
    -0.08367
    -0.09830
    -0.18612
    -0.08367
    -0.01049
    -0.05439
    -0.03976
     0.03342
     0.10660
    -0.01049
     0.03342
     0.06269
     0.16515
     0.20905
     0.19442
     0.32614
     0.35541
     0.37005
     0.37005
     0.44323
     0.39932
     0.51641
     0.64814
     0.76522
     0.72132
     0.83840
     0.94086
     1.01404
     1.20431
     1.36530
     1.39458
     1.37994
     1.45312
     1.51166
     1.55557
     1.45312
     1.43848
     1.36530
     1.54094
     1.46776
     1.46776
     1.26285
     1.07258
     0.92622
     0.99940
     0.89695
     0.67741
     0.61886
     0.63350
     0.77986
     0.83840
     0.79450
     0.79450
     0.77986
     0.82377
     0.94086
     0.99940
     1.04331
     1.04331
     0.98477
     0.92622
     1.21894
     1.18967
     1.08722
     1.04331
     0.89695
     0.89695
     0.83840
     0.80913
     0.79450
     0.76522
     0.72132
     0.70668
     0.63350
     0.53105
     0.44323
     0.34078
     0.48714
     0.50178
     0.31151
     0.28223
     0.19442
     0.13587
     0.04806
     0.00415
    -0.06903
    -0.08367
    -0.15685
    -0.25930
    -0.39102
    -0.42030
    -0.56666
    -0.66911
    -0.56666
    -0.62520
    -0.66911
    -0.69838
    -0.62520
    -0.74229
    -0.81547
    -0.75693
    -0.78620
    -0.78620
    -0.74229
    -0.62520
    -0.58129
    -0.62520
    -0.58129
    -0.59593
    -0.47884
    -0.33248
    -0.44957
    -0.36175
    -0.42030
    -0.44957
    -0.39102
    -0.36175
    -0.43493
    -0.42030
    -0.39102
    -0.37639
    -0.36175
    -0.39102
    -0.56666
    -0.62520
    -0.59593
    -0.56666
    -0.49348
    -0.61057
    -0.59593
    -0.68375
    -0.66911
    -0.53738
    -0.58129
    -0.56666
    -0.61057
    -0.62520
    -0.58129
    -0.49348
    -0.47884
    -0.55202
    -0.62520
    -0.39102
    -0.33248
    -0.27394
    -0.30321
    -0.40566
    -0.30321
    -0.27394
    -0.28857
    -0.23003
    -0.17148
    -0.21539
    -0.21539
    -0.08367
    -0.14221
    -0.09830
    -0.25930
    -0.23003
    -0.14221
    -0.21539
    -0.24466
    -0.24466
    -0.17148
    -0.23003
    -0.28857
    -0.27394
    -0.20076
    -0.24466
    -0.17148
    -0.27394
    -0.25930
    -0.24466
    -0.31784
    -0.30321
    -0.21539
    -0.23003
    -0.30321
    -0.23003
    -0.27394
    -0.28857
    -0.30321
    -0.34712
    -0.30321
    -0.30321
    -0.34712
    -0.30321
    -0.28857
    -0.37639
    -0.34712
    -0.36175
    -0.20076
    -0.17148
    -0.28857
    -0.24466
    -0.24466
    -0.21539
    -0.25930
    -0.20076
    -0.18612
    -0.15685
    -0.15685
    -0.09830
    -0.05439
    -0.15685
    -0.17148
    -0.21539
    -0.05439
    -0.03976
    -0.05439
    -0.06903
    -0.02512
    -0.09830
    -0.02512
     0.07733
     0.03342
     0.03342
     0.06269
     0.06269
     0.19442
     0.22369
     0.31151
     0.20905
     0.31151
     0.50178
     0.60423
     0.76522
     0.82377
     0.80913
     0.79450
     0.80913
     0.79450
     0.76522
     0.70668
     0.72132
     0.86768
     0.94086
     1.18967
     1.08722
     1.01404
     1.01404
     0.91159
     0.70668
     0.72132
     0.79450
     0.92622
     1.11649
     1.18967
     1.35067
     1.37994
     1.21894
     1.04331
     1.30676
     1.42385
     1.29212
     1.13113
     1.20431
     1.17503
     1.20431
     1.20431
     1.21894
     1.05795
     0.79450
     0.61886
     0.54568
     0.48714
     0.34078
     0.20905
     0.00415
    -0.28857
    -0.50811
    -0.84474
    -0.84474
    -1.02037
    -1.22528
    -1.25455
    -1.22528
    -1.13746
    -1.06428
    -0.94719
    -0.85938
    -0.62520
    -0.52275
    -0.27394
     0.23833
     0.53105
     0.77986
     0.95549
     1.36530
     1.81902
     1.95075
     2.08247
     2.02393
     2.02393
     1.73120
     1.35067
     1.04331
     0.53105
    -0.06903
    -0.33248
    -0.75693
    -1.13746
    -1.40091
    -1.75218
    -2.08881
    -2.51325
    -2.67425
    -2.83525
    -2.86452
    -2.84988
    -2.84988
    -2.63034
    -2.42544
    -2.14735
    -1.86927
    -1.64973
    -1.63509
    -1.45946
    -1.31310
    -1.15210
    -1.06428
    -0.99110
    -1.06428
    -1.04965
    -0.96183
    -0.78620
    -0.84474
    -0.84474
    -0.84474
    -0.68375
    -0.56666
    -0.42030
    -0.43493
    -0.42030
    -0.39102
    -0.34712
    -0.28857
    -0.20076
    -0.11294
    -0.15685
    -0.17148
    -0.05439
     0.03342
     0.12124
     0.00415
    -0.01049
     0.20905
     0.25296
     0.28223
     0.28223
     0.39932
     0.42860
     0.41396
     0.48714
     0.73595
     0.69204
     0.83840
     0.86768
     0.99940
     0.97013
     1.01404
     1.01404
     1.13113
     1.21894
     1.24821
     1.36530
     1.46776
     1.43848
     1.43848
     1.40921
     1.49703
     1.51166
     1.39458
     1.45312
     1.39458
     1.39458
     1.23358
     1.18967
     1.26285
     1.18967
     1.05795
     0.85304
     0.73595
     0.48714
     0.32614
     0.13587
     0.07733
    -0.06903
    -0.17148
    -0.27394
    -0.42030
    -0.77156
    -1.09356
    -1.32773
    -1.41555
    -1.29846
    -1.29846
    -1.40091
    -1.57655
    -1.37164
    -1.21064
    -1.53264
    -1.62045
    -1.66436
    -1.82536
    -1.85463
    -1.32773
    -0.94719
    -0.77156
    -0.65447
    -0.62520
    -0.50811
    -0.33248
    -0.09830
     0.01879
     0.16515
     0.39932
     0.64814
     0.86768
     1.21894
     1.35067
     1.23358
     1.35067
     1.27749
     1.30676
     1.20431
     1.17503
     1.18967
     1.24821
     1.30676
     1.21894
     1.20431
     1.23358
     1.18967
     1.21894
     1.39458
     1.37994
     1.13113
     1.13113
     1.30676
     1.13113
     1.07258
     0.97013
     1.11649
     0.83840
     0.39932
     0.01879
    -0.14221
    -0.55202
    -1.06428
    -1.25455
    -1.18137
    -1.23992
    -1.45946
    -1.59118
    -1.60582
    -1.69363
    -1.86927
    -1.76681
    -1.57655
    -1.25455
    -1.12283
    -0.85938
    -0.58129
    -0.24466
     0.13587
     0.31151
     0.61886
     0.99940
     1.24821
     1.48239
     1.73120
     2.18492
     2.36056
     2.66791
     2.94600
     3.19481
     3.41435
     3.63389
     3.80953
     3.79489
     3.61926
     3.31190
     2.75573
     2.43374
     2.05320
     1.74584
     1.62875
     1.33603
     0.99940
     0.54568
     0.07733
    -0.36175
    -0.53738
    -0.72765
    -0.85938
    -0.91792
    -0.99110
    -0.91792
    -0.91792
    -0.66911
    -0.55202
    -0.63984
    -0.71302
    -0.66911
    -0.58129
    -0.56666
    -0.74229
    -0.85938
    -1.02037
    -0.99110
    -0.97647
    -1.07892
    -1.15210
    -1.21064
    -1.31310
    -1.19601
    -1.03501
    -0.93256
    -0.90329
    -0.85938
    -0.74229
    -0.63984
    -0.59593
    -0.55202
    -0.40566
    -0.24466
    -0.20076
    -0.17148
    -0.03976
     0.00415
    -0.02512
    -0.02512
     0.09197
     0.17978
     0.20905
     0.23833
     0.31151
     0.41396
     0.47250
     0.39932
     0.41396
     0.53105
     0.54568
     0.50178
     0.45787
     0.45787
     0.39932
     0.44323
     0.48714
     0.44323
     0.39932
     0.34078
     0.38469
     0.37005
     0.22369
     0.09197
     0.13587
     0.07733
     0.13587
     0.13587
     0.07733
     0.03342
     0.04806
    -0.01049
     0.16515
     0.07733
     0.06269
    -0.03976
    -0.03976
     0.03342
     0.00415
     0.00415
     0.00415
    -0.08367
     0.03342
     0.09197
     0.12124
     0.06269
    -0.02512
    -0.08367
    -0.05439
     0.09197
     0.10660
     0.04806
    -0.01049
     0.06269
     0.07733
     0.03342
     0.07733
     0.04806
     0.06269
     0.12124
     0.10660
     0.07733
     0.07733
     0.09197
     0.03342
     0.20905
     0.25296
     0.29687
     0.34078
     0.37005
     0.28223
     0.42860
     0.41396
     0.53105
     0.47250
     0.39932
     0.50178
     0.56032
     0.54568
     0.53105
     0.47250
     0.54568
     0.50178
     0.45787
     0.37005
     0.35541
     0.28223
     0.19442
     0.20905
     0.25296
     0.34078
     0.25296
     0.15051
     0.06269
     0.12124
     0.09197
     0.00415
     0.00415
     0.06269
    -0.08367
    -0.14221
    -0.11294
    -0.11294
    -0.21539
    -0.37639
    -0.33248
    -0.42030
    -0.53738
    -0.55202
    -0.58129
    -0.63984
    -0.75693
    -0.99110
    -0.99110
    -0.87401
    -0.91792
    -1.02037
    -1.06428
    -1.15210
    -1.09356
    -1.13746
    -1.13746
    -1.15210
    -1.16674
    -1.21064
    -1.10819
    -1.06428
    -1.07892
    -1.21064
    -1.13746
    -1.03501
    -0.93256
    -1.00574
    -1.00574
    -1.00574
    -1.00574
    -0.90329
    -0.83011
    -0.77156
    -0.83011
    -0.83011
    -0.77156
    -0.71302
    -0.69838
    -0.74229
    -0.80083
    -0.71302
    -0.63984
    -0.63984
    -0.61057
    -0.62520
    -0.63984
    -0.62520
    -0.58129
    -0.58129
    -0.58129
    -0.58129
    -0.62520
    -0.59593
    -0.50811
    -0.46420
    -0.53738
    -0.50811
    -0.55202
    -0.55202
    -0.59593
    -0.56666
    -0.59593
    -0.62520
    -0.68375
    -0.61057
    -0.55202
    -0.50811
    -0.65447
    -0.65447
    -0.69838
    -0.62520
    -0.62520
    -0.66911
    -0.55202
    -0.50811
    -0.52275
    -0.53738
    -0.40566
    -0.42030
    -0.40566
    -0.49348
    -0.34712
    -0.33248
    -0.34712
    -0.31784
    -0.27394
    -0.18612
    -0.27394
    -0.21539
    -0.05439
     0.00415
    -0.08367
    -0.11294
    -0.11294
    -0.14221
    -0.08367
    -0.05439
    -0.01049
     0.03342
    -0.01049
    -0.01049
     0.15051
     0.12124
     0.07733
     0.00415
     0.10660
     0.13587
     0.25296
     0.25296
     0.31151
     0.25296
     0.34078
     0.39932
     0.47250
     0.53105
     0.45787
     0.42860
     0.56032
     0.50178
     0.53105
     0.34078
     0.50178
     0.48714
     0.48714
     0.60423
     0.61886
     0.63350
     0.44323
     0.45787
     0.54568
     0.56032
     0.72132
     0.70668
     0.69204
     0.83840
     0.86768
     0.88231
     0.98477
     1.01404
     1.02867
     1.11649
     1.48239
     1.36530
     1.35067
     1.40921
     1.46776
     1.55557
     1.71657
     1.83366
     1.86293
     1.84829
     1.98002
     1.98002
     1.99465
     2.06783
     2.03856
     1.93611
     1.93611
     1.89220
     1.74584
     1.58484
     1.43848
     1.17503
     1.07258
     0.86768
     0.66277
     0.39932
     0.28223
     0.07733
    -0.17148
    -0.30321
    -0.34712
    -0.50811
    -0.58129
    -0.55202
    -0.58129
    -0.56666
    -0.58129
    -0.49348
    -0.36175
    -0.28857
    -0.24466
    -0.21539
    -0.11294
    -0.01049
    -0.09830
    -0.03976
     0.01879
    -0.05439
    -0.17148
    -0.24466
    -0.33248
    -0.34712
    -0.40566
    -0.42030
    -0.46420
    -0.59593
    -0.58129
    -0.72765
    -0.87401
    -0.83011
    -0.84474
    -0.90329
    -0.78620
    -0.87401
    -0.80083
    -0.75693
    -0.71302
    -0.72765
    -0.84474
    -0.78620
    -0.63984
    -0.56666
    -0.52275
    -0.53738
    -0.62520
    -0.56666
    -0.52275
    -0.49348
    -0.40566
    -0.36175
    -0.47884
    -0.44957
    -0.37639
    -0.36175
    -0.36175
    -0.42030
    -0.36175
    -0.27394
    -0.24466
    -0.21539
    -0.27394
    -0.24466
    -0.36175
    -0.36175
    -0.17148
    -0.23003
    -0.24466
    -0.30321
    -0.24466
    -0.18612
    -0.12758
    -0.18612
    -0.18612
    -0.18612
    -0.20076
    -0.21539
    -0.15685
    -0.17148
    -0.21539
    -0.31784
    -0.20076
    -0.20076
    -0.20076
    -0.24466
    -0.24466
    -0.27394
    -0.27394
    -0.27394
    -0.23003
    -0.23003
    -0.17148
    -0.14221
    -0.08367
    -0.11294
    -0.05439
    -0.15685
    -0.09830
    -0.01049
    -0.02512
    -0.03976
    -0.02512
     0.07733
     0.00415
    -0.05439
    -0.14221
    -0.09830
     0.04806
     0.01879
    -0.08367
    -0.08367
    -0.15685
    -0.14221
    -0.14221
     0.07733
    -0.03976
    -0.06903
     0.01879
     0.07733
     0.09197
     0.09197
     0.04806
     0.07733
     0.15051
     0.25296
     0.20905
     0.20905
     0.20905
     0.31151
     0.23833
     0.38469
     0.39932
     0.29687
     0.22369
     0.37005
     0.38469
     0.37005
     0.29687
     0.31151
     0.34078
     0.38469
     0.44323
     0.42860
     0.35541
     0.25296
     0.23833
     0.28223
     0.45787
     0.34078
     0.28223
     0.23833
     0.23833
     0.26760
     0.26760
     0.23833
     0.20905
     0.16515
     0.31151
     0.16515
     0.22369
     0.15051
     0.07733
     0.16515
     0.26760
     0.34078
     0.26760
     0.31151
     0.34078
     0.38469
     0.34078
     0.56032
     0.72132
     0.82377
     0.95549
     0.77986
     0.79450
     0.67741
     0.54568
     0.67741
     1.01404
     1.17503
     1.11649
     1.21894
     1.32139
     1.42385
     1.42385
     1.27749
     0.80913
     0.86768
     0.82377
     0.91159
     1.08722
     1.07258
     0.88231
     0.56032
     0.56032
     0.35541
     0.25296
     0.09197
     0.00415
     0.01879
    -0.20076
    -0.56666
    -0.63984
    -0.56666
    -0.46420
    -0.61057
    -0.74229
    -0.88865
    -0.87401
    -1.02037
    -1.15210
    -1.03501
    -1.25455
    -1.44482
    -1.44482
    -1.32773
    -1.21064
    -1.09356
    -0.99110
    -0.75693
    -0.50811
    -0.24466
     0.03342
     0.34078
     0.64814
     0.86768
     1.36530
     1.89220
     2.25810
     2.56546
     2.65328
     2.82891
     2.81427
     2.63864
     1.98002
     1.30676
     0.91159
     0.98477
     0.89695
     0.50178
     0.06269
    -0.43493
    -0.93256
    -1.28382
    -1.53264
    -1.83999
    -1.89854
    -1.95708
    -1.89854
    -1.73754
    -1.47409
    -1.34237
    -1.07892
    -0.94719
    -0.83011
    -0.68375
    -0.58129
    -0.46420
    -0.49348
    -0.50811
    -0.40566
    -0.52275
    -0.49348
    -0.61057
    -0.62520
    -0.59593
    -0.66911
    -0.56666
    -0.46420
    -0.36175
    -0.25930
    -0.20076
    -0.08367
    -0.01049
     0.01879
     0.19442
     0.37005
     0.47250
     0.48714
     0.54568
     0.60423
     0.77986
     0.77986
     0.83840
     0.77986
     0.69204
     0.64814
     0.51641
     0.38469
     0.20905
     0.00415
    -0.12758
    -0.03976
    -0.08367
    -0.21539
    -0.43493
    -0.53738
    -0.69838
    -0.94719
    -1.15210
    -1.07892
    -1.12283
    -1.18137
    -1.18137
    -0.91792
    -0.88865
    -1.32773
    -1.72291
    -1.60582
    -1.67900
    -2.00099
    -1.56191
    -1.16674
    -1.06428
    -1.03501
    -0.99110
    -0.96183
    -0.87401
    -0.85938
    -0.68375
    -0.44957
    -0.14221
     0.06269
     0.09197
     0.28223
     0.50178
     0.70668
     0.72132
     0.77986
     0.70668
     0.63350
     0.58959
     0.39932
     0.47250
     0.35541
     0.26760
     0.22369
     0.17978
     0.19442
     0.16515
    -0.02512
    -0.03976
    -0.08367
    -0.08367
    -0.15685
    -0.20076
    -0.27394
    -0.18612
    -0.25930
    -0.21539
    -0.14221
    -0.23003
    -0.17148
    -0.18612
    -0.18612
    -0.25930
    -0.43493
    -0.21539
    -0.17148
    -0.21539
    -0.15685
    -0.20076
    -0.14221
    -0.17148
    -0.08367
    -0.25930
    -0.27394
    -0.36175
    -0.34712
    -0.27394
    -0.09830
     0.06269
     0.04806
     0.23833
     0.34078
     0.51641
     0.69204
     0.80913
     0.63350
     0.75059
     0.75059
     0.92622
     1.48239
     1.95075
     1.64339
     0.53105
    -0.06903
    -0.84474
    -1.43018
    -1.16674
    -0.80083
    -1.25455
    -1.63509
    -1.81072
    -2.17662
    -2.71816
    -3.05479
    -3.20115
    -2.96697
    -2.79134
    -2.48398
    -2.42544
    -2.07417
    -1.82536
    -1.67900
    -1.64973
    -1.26919
    -0.84474
    -0.59593
    -0.40566
    -0.24466
    -0.08367
     0.09197
     0.29687
     0.67741
     0.88231
     1.07258
     1.33603
     1.61412
     1.78975
     1.89220
     2.15565
     2.37519
     2.56546
     2.43374
     2.49228
     2.36056
     2.41910
     2.30201
     2.17029
     2.05320
     1.93611
     1.84829
     1.67266
     1.32139
     1.11649
     0.86768
     0.75059
     0.94086
     0.66277
     0.31151
     0.23833
     0.32614
     0.19442
     0.12124
     0.15051
     0.10660
     0.12124
     0.03342
     0.04806
     0.09197
     0.10660
     0.28223
     0.13587
     0.09197
     0.20905
     0.23833
     0.26760
     0.19442
     0.17978
     0.20905
     0.10660
     0.13587
     0.19442
     0.17978
     0.20905
     0.13587
     0.15051
     0.17978
     0.15051
     0.07733
     0.10660
     0.00415
     0.04806
    -0.01049
     0.00415
    -0.03976
    -0.17148
    -0.18612
    -0.20076
    -0.08367
    -0.20076
    -0.24466
    -0.25930
    -0.27394
    -0.20076
    -0.24466
    -0.15685
    -0.12758
    -0.18612
    -0.18612
    -0.02512
     0.01879
    -0.08367
    -0.03976
    -0.02512
     0.09197
     0.15051
     0.20905
     0.07733
     0.15051
     0.16515
     0.19442
     0.26760
     0.35541
     0.16515
     0.19442
     0.22369
     0.31151
     0.23833
     0.25296
     0.23833
     0.29687
     0.37005
     0.34078
     0.37005
     0.35541
     0.26760
     0.25296
     0.28223
     0.41396
     0.32614
     0.28223
     0.28223
     0.28223
     0.26760
     0.22369
     0.13587
     0.19442
     0.12124
     0.12124
    -0.02512
    -0.08367
    -0.08367
    -0.06903
    -0.14221
    -0.05439
     0.03342
    -0.01049
    -0.02512
     0.00415
    -0.08367
     0.01879
    -0.03976
     0.04806
     0.17978
     0.16515
     0.15051
     0.13587
     0.22369
     0.37005
     0.32614
     0.44323
     0.53105
     0.41396
     0.38469
     0.28223
     0.12124
    -0.02512
    -0.05439
     0.12124
     0.22369
     0.13587
    -0.08367
    -0.27394
    -0.42030
    -0.46420
    -0.50811
    -0.52275
    -0.50811
    -0.55202
    -0.61057
    -0.52275
    -0.37639
    -0.47884
    -0.52275
    -0.62520
    -0.49348
    -0.36175
    -0.30321
    -0.31784
    -0.39102
    -0.43493
    -0.40566
    -0.25930
    -0.17148
    -0.28857
    -0.42030
    -0.39102
    -0.42030
    -0.42030
    -0.42030
    -0.50811
    -0.53738
    -0.46420
    -0.42030
    -0.43493
    -0.47884
    -0.61057
    -0.66911
    -0.61057
    -0.47884
    -0.46420
    -0.50811
    -0.58129
    -0.58129
    -0.44957
    -0.42030
    -0.50811
    -0.49348
    -0.42030
    -0.49348
    -0.55202
    -0.68375
    -0.46420
    -0.50811
    -0.53738
    -0.40566
    -0.37639
    -0.56666
    -0.44957
    -0.46420
    -0.40566
    -0.47884
    -0.42030
    -0.46420
    -0.42030
    -0.36175
    -0.30321
    -0.28857
    -0.37639
    -0.31784
    -0.36175
    -0.31784
    -0.28857
    -0.40566
    -0.44957
    -0.37639
    -0.42030
    -0.36175
    -0.37639
    -0.40566
    -0.39102
    -0.34712
    -0.36175
    -0.30321
    -0.37639
    -0.36175
    -0.28857
    -0.33248
    -0.20076
    -0.11294
    -0.20076
    -0.20076
    -0.03976
     0.00415
     0.04806
     0.00415
    -0.03976
    -0.06903
     0.00415
     0.09197
     0.04806
     0.00415
    -0.05439
    -0.15685
    -0.06903
     0.01879
    -0.15685
    -0.30321
    -0.31784
    -0.30321
    -0.33248
    -0.36175
    -0.34712
    -0.42030
    -0.37639
    -0.43493
    -0.37639
    -0.43493
    -0.49348
    -0.62520
    -0.53738
    -0.42030
    -0.50811
    -0.49348
    -0.56666
    -0.52275
    -0.52275
    -0.50811
    -0.42030
    -0.46420
    -0.47884
    -0.50811
    -0.52275
    -0.42030
    -0.46420
    -0.55202
    -0.43493
    -0.34712
    -0.34712
    -0.33248
    -0.31784
    -0.43493
    -0.30321
    -0.30321
    -0.42030
    -0.27394
    -0.24466
    -0.17148
    -0.03976
     0.06269
     0.12124
     0.20905
     0.22369
     0.32614
     0.54568
     0.47250
     0.54568
     0.76522
     0.82377
     0.91159
     0.99940
     1.04331
     1.13113
     1.27749
     1.32139
     1.30676
     1.24821
     1.14576
     1.08722
     1.27749
     1.18967
     1.14576
     0.99940
     0.79450
     0.76522
     0.60423
     0.42860
     0.26760
     0.07733
     0.09197
     0.12124
     0.07733
    -0.03976
    -0.11294
    -0.30321
    -0.15685
    -0.06903
    -0.03976
    -0.02512
     0.06269
     0.13587
     0.28223
     0.37005
     0.39932
     0.53105
     0.64814
     0.67741
     0.76522
     0.86768
     0.85304
     0.77986
     0.76522
     0.89695
     0.91159
     0.83840
     0.82377
     0.75059
     0.72132
     0.72132
     0.66277
     0.67741
     0.58959
     0.45787
     0.32614
     0.28223
     0.31151
     0.13587
     0.15051
     0.20905
     0.20905
     0.19442
     0.15051
     0.20905
     0.22369
     0.12124
     0.28223
     0.34078
     0.45787
     0.47250
     0.58959
     0.72132
     0.76522
     0.98477
     0.85304
     1.13113
     1.21894
     1.32139
     1.30676
     1.42385
     1.54094
     1.71657
     1.80438
     1.84829
     1.93611
     2.00929
     2.06783
     2.02393
     1.92147
     1.84829
     1.61412
     1.64339
     1.73120
     1.67266
     1.59948
     1.45312
     1.30676
     1.14576
     0.98477
     0.89695
     0.75059
     0.60423
     0.37005
     0.41396
     0.37005
     0.26760
     0.12124
     0.09197
     0.09197
     0.03342
    -0.02512
     0.04806
     0.00415
    -0.06903
    -0.02512
     0.03342
     0.15051
     0.12124
     0.09197
     0.20905
     0.35541
     0.56032
     0.69204
     0.63350
     0.58959
     0.57496
     0.37005
     0.34078
     0.26760
     0.37005
     0.25296
     0.19442
     0.12124
     0.00415
    -0.20076
    -0.28857
    -0.55202
    -0.75693
    -0.59593
    -0.85938
    -0.93256
    -0.99110
    -1.23992
    -1.54727
    -1.59118
    -1.67900
    -2.00099
    -2.32298
    -2.27908
    -1.76681
    -1.51800
    -1.37164
    -1.51800
    -1.51800
    -1.43018
    -1.35700
    -1.21064
    -0.91792
    -0.59593
    -0.36175
     0.00415
     0.19442
     0.26760
     0.38469
     0.42860
     0.34078
     0.34078
     0.25296
     0.15051
     0.00415
    -0.05439
    -0.21539
    -0.33248
    -0.40566
    -0.47884
    -0.58129
    -0.62520
    -0.69838
    -0.75693
    -0.85938
    -0.88865
    -0.85938
    -0.85938
    -0.97647
    -0.90329
    -0.93256
    -0.84474
    -0.81547
    -0.75693
    -0.49348
    -0.36175
    -0.28857
    -0.14221
     0.04806
     0.22369
     0.42860
     0.70668
     0.95549
     1.14576
     1.36530
     1.36530
     1.45312
     1.54094
     1.46776
     1.30676
     1.30676
     1.33603
     1.20431
     1.04331
     0.82377
     0.63350
     0.38469
    -0.01049
    -0.17148
    -0.28857
    -0.46420
    -0.47884
    -0.49348
    -0.50811
    -0.47884
    -0.62520
    -0.75693
    -0.91792
    -1.23992
    -1.31310
    -1.32773
    -1.07892
    -0.94719
    -1.02037
    -1.09356
    -1.26919
    -1.19601
    -1.13746
    -1.22528
    -1.16674
    -1.21064
    -1.15210
    -1.12283
    -0.97647
    -0.84474
    -0.71302
    -0.59593
    -0.50811
    -0.42030
    -0.47884
    -0.52275
    -0.55202
    -0.47884
    -0.30321
    -0.27394
    -0.18612
    -0.14221
    -0.03976
    -0.03976
     0.20905
     0.25296
     0.37005
     0.39932
     0.56032
     0.58959
     0.64814
     0.70668
     0.60423
     0.69204
     0.70668
     0.69204
     0.80913
     0.70668
     0.67741
     0.56032
     0.54568
     0.64814
     0.45787
     0.50178
     0.56032
     0.48714
     0.50178
     0.37005
     0.37005
     0.37005
     0.34078
     0.26760
     0.19442
     0.09197
     0.09197
    -0.06903
    -0.21539
    -0.21539
    -0.30321
    -0.44957
    -0.50811
    -0.53738
    -0.61057
    -0.71302
    -0.75693
    -0.66911
    -0.63984
    -0.55202
    -0.62520
    -0.62520
    -0.61057
    -0.61057
    -0.59593
    -0.42030
    -0.40566
    -0.47884
    -0.42030
    -0.31784
    -0.28857
    -0.33248
    -0.27394
    -0.30321
    -0.25930
    -0.24466
    -0.18612
    -0.23003
    -0.21539
    -0.12758
    -0.18612
    -0.06903
    -0.08367
    -0.17148
    -0.17148
    -0.12758
    -0.12758
    -0.15685
    -0.23003
    -0.33248
    -0.18612
    -0.18612
    -0.23003
    -0.23003
    -0.34712
    -0.37639
    -0.39102
    -0.28857
    -0.23003
    -0.31784
    -0.40566
    -0.34712
    -0.28857
    -0.21539
    -0.31784
    -0.30321
    -0.30321
    -0.28857
    -0.33248
    -0.47884
    -0.46420
    -0.30321
    -0.44957
    -0.66911
    -0.72765
    -0.85938
    -0.90329
    -0.97647
    -0.88865
    -0.90329
    -0.96183
    -0.94719
    -0.94719
    -0.71302
    -0.55202
    -0.52275
    -0.39102
    -0.39102
    -0.24466
    -0.20076
     0.09197
     0.28223
     0.17978
     0.15051
     0.22369
     0.34078
     0.20905
     0.12124
    -0.01049
    -0.02512
    -0.06903
    -0.21539
    -0.24466
    -0.34712
    -0.55202
    -0.61057
    -0.47884
    -0.44957
    -0.50811
    -0.72765
    -0.55202
    -0.56666
    -0.52275
    -0.58129
    -0.53738
    -0.50811
    -0.52275
    -0.42030
    -0.49348
    -0.61057
    -0.61057
    -0.61057
    -0.50811
    -0.24466
    -0.24466
    -0.20076
    -0.15685
    -0.06903
     0.03342
     0.13587
     0.17978
     0.29687
     0.53105
     0.63350
     0.63350
     0.73595
     0.75059
     0.67741
     0.57496
     0.54568
     0.38469
    -0.11294
    -0.42030
    -0.58129
    -0.59593
    -0.72765
    -0.94719
    -1.19601
    -1.29846
    -1.57655
    -1.69363
    -1.75218
    -1.72291
    -1.64973
    -1.56191
    -1.47409
    -1.23992
    -1.06428
    -0.99110
    -0.94719
    -0.84474
    -0.68375
    -0.58129
    -0.46420
    -0.56666
    -0.39102
    -0.28857
    -0.21539
    -0.30321
    -0.34712
    -0.58129
    -0.46420
    -0.37639
    -0.42030
    -0.50811
    -0.52275
    -0.47884
    -0.43493
    -0.47884
    -0.44957
    -0.47884
    -0.42030
    -0.36175
    -0.40566
    -0.37639
    -0.50811
    -0.50811
    -0.44957
    -0.25930
    -0.23003
    -0.24466
    -0.36175
    -0.30321
    -0.24466
    -0.23003
    -0.21539
    -0.14221
    -0.17148
    -0.17148
    -0.03976
    -0.05439
    -0.08367
    -0.08367
    -0.06903
     0.03342
     0.20905
     0.07733
     0.12124
     0.10660
     0.15051
     0.22369
     0.22369
     0.23833
     0.26760
     0.26760
     0.44323
     0.37005
     0.39932
     0.34078
     0.26760
     0.41396
     0.44323
     0.44323
     0.45787
     0.41396
     0.39932
     0.41396
     0.38469
     0.47250
     0.37005
     0.47250
     0.37005
     0.44323
     0.41396
     0.35541
     0.31151
     0.28223
     0.42860
     0.39932
     0.34078
     0.37005
     0.29687
     0.28223
     0.32614
     0.20905
     0.31151
     0.28223
     0.28223
     0.28223
     0.25296
     0.25296
     0.20905
     0.16515
     0.22369
     0.22369
     0.19442
     0.25296
     0.17978
     0.22369
     0.15051
     0.23833
     0.15051
     0.22369
     0.16515
     0.23833
     0.34078
     0.35541
     0.32614
     0.35541
     0.41396
     0.61886
     0.51641
     0.60423
     0.63350
     0.61886
     0.61886
     0.61886
     0.64814
     0.76522
     0.63350
     0.69204
     0.60423
     0.50178
     0.42860
     0.28223
     0.12124
     0.19442
     0.22369
     0.25296
     0.26760
     0.32614
     0.38469
     0.38469
     0.42860
     0.56032
     0.58959
     0.82377
     1.02867
     1.14576
     1.30676
     1.36530
     1.55557
     1.65802
     1.70193
     1.81902
     1.84829
     1.83366
     1.77511
     1.77511
     1.76048
     1.78975
     1.74584
     1.62875
     1.59948
     1.40921
     1.35067
     1.33603
     1.23358
     1.36530
     1.33603
     1.29212
     1.29212
     1.32139
     1.30676
     1.32139
     1.29212
     1.43848
     1.42385
     1.51166
     1.49703
     1.59948
     1.55557
     1.65802
     1.55557
     1.70193
     1.73120
     1.65802
     1.62875
     1.81902
     1.86293
     1.81902
     1.77511
     1.70193
     1.64339
     1.61412
     1.61412
     1.61412
     1.74584
     1.62875
     1.13113
     0.85304
     0.92622
     0.73595
     0.45787
     0.23833
    -0.12758
    -0.28857
    -0.55202
    -0.87401
    -1.06428
    -1.13746
    -1.38628
    -1.48873
    -1.50336
    -1.56191
    -1.64973
    -1.63509
    -1.28382
    -1.21064
    -1.18137
    -1.04965
    -0.81547
    -0.62520
    -0.56666
    -0.37639
    -0.12758
     0.01879
     0.09197
     0.15051
     0.15051
     0.35541
     0.42860
     0.32614
     0.29687
     0.28223
     0.16515
     0.00415
    -0.17148
    -0.46420
    -0.72765
    -0.85938
    -1.02037
    -1.26919
    -1.28382
    -1.40091
    -1.59118
    -1.83999
    -1.85463
    -2.07417
    -2.03026
    -2.13272
    -2.08881
    -2.05954
    -1.91317
    -1.78145
    -1.69363
    -1.60582
    -1.54727
    -1.41555
    -1.38628
    -1.29846
    -1.28382
    -1.26919
    -1.26919
    -1.32773
    -1.16674
    -1.09356
    -1.16674
    -1.13746
    -1.09356
    -1.00574
    -0.97647
    -0.91792
    -0.78620
    -0.68375
    -0.43493
    -0.23003
    -0.06903
     0.09197
     0.13587
     0.37005
     0.51641
     0.80913
     0.88231
     1.08722
     1.14576
     1.30676
     1.45312
     1.45312
     1.51166
     1.62875
     1.68730
     1.70193
     1.58484
     1.48239
     1.54094
     1.48239
     1.42385
     1.46776
     1.45312
     1.27749
     1.21894
     1.02867
     0.77986
     0.53105
     0.34078
     0.28223
     0.19442
     0.16515
    -0.14221
    -0.28857
    -0.40566
    -0.55202
    -0.90329
    -0.97647
    -0.87401
    -1.00574
    -1.13746
    -1.04965
    -1.00574
    -1.35700
    -1.60582
    -1.51800
    -1.50336
    -1.79609
    -1.82536
    -1.34237
    -1.16674
    -0.87401
    -0.96183
    -0.91792
    -0.81547
    -0.74229
    -0.52275
    -0.27394
     0.06269
     0.31151
     0.42860
     0.58959
     0.85304
     1.11649
     1.13113
     1.18967
     1.02867
     0.98477
     0.86768
     0.79450
     0.85304
     0.73595
     0.67741
     0.53105
     0.51641
     0.56032
     0.31151
     0.19442
     0.15051
     0.00415
     0.09197
     0.16515
    -0.05439
    -0.18612
    -0.20076
    -0.27394
    -0.33248
    -0.23003
    -0.24466
    -0.14221
    -0.24466
    -0.33248
    -0.28857
    -0.36175
    -0.50811
    -0.59593
    -0.58129
    -0.44957
    -0.50811
    -0.52275
    -0.62520
    -0.69838
    -0.69838
    -0.65447
    -0.63984
    -0.61057
    -0.33248
     0.12124
     0.77986
     1.08722
     1.49703
     1.99465
     2.24347
     2.41910
     2.56546
     2.71182
     2.62400
     2.21419
     2.12638
     1.84829
     1.42385
     0.98477
     0.83840
     0.22369
    -0.69838
    -1.51800
    -2.11808
    -2.73279
    -2.84988
    -3.23042
    -3.72805
    -3.65487
    -3.49387
    -3.40605
    -3.15724
    -2.65961
    -2.29371
    -2.01563
    -1.67900
    -1.21064
    -0.97647
    -0.85938
    -0.77156
    -0.55202
    -0.17148
     0.12124
     0.25296
     0.13587
     0.06269
    -0.03976
    -0.09830
    -0.06903
    -0.14221
    -0.28857
    -0.33248
    -0.39102
    -0.33248
    -0.30321
    -0.39102
    -0.37639
    -0.24466
    -0.09830
     0.06269
     0.22369
     0.37005
     0.61886
     0.75059
     0.86768
     1.08722
     1.16040
     1.29212
     1.45312
     1.54094
     1.65802
     1.65802
     1.61412
     1.61412
     1.58484
     1.58484
     1.43848
     1.32139
     1.23358
     1.11649
     0.99940
     0.97013
     0.85304
     0.69204
     0.61886
     0.58959
     0.50178
     0.45787
     0.38469
     0.32614
     0.34078
     0.35541
     0.32614
     0.26760
     0.29687
     0.19442
     0.17978
     0.28223
     0.28223
     0.16515
     0.17978
     0.13587
     0.17978
     0.15051
     0.12124
     0.09197
     0.12124
     0.16515
     0.09197
     0.19442
     0.12124
     0.10660
     0.03342
     0.16515
     0.20905
     0.19442
     0.12124
     0.15051
     0.19442
     0.17978
     0.19442
     0.17978
     0.15051
     0.10660
     0.20905
     0.15051
     0.16515
     0.06269
    -0.01049
     0.06269
     0.12124
     0.06269
     0.03342
    -0.03976
    -0.06903
    -0.03976
    -0.05439
    -0.08367
    -0.06903
    -0.09830
    -0.11294
    -0.02512
    -0.03976
    -0.03976
    -0.11294
    -0.12758
     0.03342
     0.07733
    -0.02512
    -0.05439
    -0.03976
     0.01879
     0.04806
     0.04806
     0.00415
     0.06269
     0.01879
    -0.03976
    -0.05439
    -0.05439
    -0.17148
    -0.23003
    -0.23003
    -0.23003
    -0.40566
    -0.50811
    -0.63984
    -0.66911
    -0.75693
    -0.87401
    -0.96183
    -1.07892
    -1.16674
    -1.02037
    -1.00574
    -0.90329
    -0.91792
    -0.88865
    -0.75693
    -0.55202
    -0.50811
    -0.28857
    -0.20076
     0.00415
     0.22369
     0.39932
     0.45787
     0.54568
     0.61886
     0.73595
     0.77986
     0.79450
     0.70668
     0.50178
     0.53105
     0.51641
     0.42860
     0.23833
     0.04806
    -0.01049
    -0.01049
    -0.01049
     0.07733
    -0.03976
     0.03342
     0.01879
    -0.06903
    -0.05439
    -0.14221
    -0.20076
    -0.17148
    -0.01049
    -0.23003
    -0.55202
    -0.85938
    -1.26919
    -1.67900
    -1.98635
    -2.11808
    -2.26444
    -2.17662
    -2.26444
    -2.46934
    -2.76207
    -2.90843
    -2.83525
    -2.87915
    -2.67425
    -2.46934
    -2.24980
    -1.91317
    -1.47409
    -1.16674
    -0.94719
    -0.71302
    -0.50811
    -0.44957
    -0.31784
    -0.28857
    -0.06903
     0.10660
    -0.01049
    -0.09830
    -0.05439
     0.12124
    -0.01049
     0.06269
    -0.05439
    -0.08367
    -0.17148
    -0.18612
    -0.24466
    -0.25930
    -0.27394
    -0.33248
    -0.30321
    -0.31784
    -0.24466
    -0.33248
    -0.37639
    -0.15685
    -0.20076
    -0.18612
    -0.15685
    -0.15685
    -0.15685
    -0.08367
    -0.08367
    -0.05439
     0.04806
     0.10660
     0.09197
     0.19442
     0.17978
     0.17978
     0.13587
     0.23833
     0.31151
     0.31151
     0.41396
     0.34078
     0.35541
     0.39932
     0.42860
     0.47250
     0.47250
     0.50178
     0.39932
     0.45787
     0.44323
     0.39932
     0.37005
     0.38469
     0.38469
     0.39932
     0.35541
     0.37005
     0.32614
     0.23833
     0.20905
     0.25296
     0.32614
     0.32614
     0.28223
     0.26760
     0.35541
     0.23833
     0.20905
     0.23833
     0.29687
     0.25296
     0.20905
     0.16515
     0.19442
     0.09197
     0.07733
     0.03342
     0.12124
     0.12124
     0.04806
    -0.09830
    -0.01049
     0.00415
    -0.18612
    -0.12758
    -0.11294
    -0.08367
    -0.08367
    -0.17148
    -0.09830
    -0.15685
    -0.25930
    -0.21539
    -0.23003
    -0.18612
    -0.23003
    -0.21539
    -0.21539
    -0.23003
    -0.24466
    -0.21539
    -0.06903
    -0.02512
     0.03342
     0.06269
     0.04806
     0.22369
     0.23833
     0.35541
     0.44323
     0.61886
     0.64814
     0.76522
     0.80913
     0.95549
     0.99940
     1.01404
     1.16040
     1.23358
     1.13113
     1.20431
     1.32139
     1.33603
     1.32139
     1.35067
     1.36530
     1.39458
     1.48239
     1.45312
     1.37994
     1.36530
     1.36530
     1.35067
     1.36530
     1.36530
     1.27749
     1.30676
     1.27749
     1.13113
     0.88231
     0.76522
     0.63350
     0.61886
     0.57496
     0.44323
     0.17978
     0.07733
    -0.12758
    -0.20076
    -0.30321
    -0.33248
    -0.47884
    -0.56666
    -0.55202
    -0.50811
    -0.42030
    -0.30321
    -0.21539
    -0.12758
    -0.01049
     0.07733
     0.06269
     0.23833
     0.37005
     0.54568
     0.85304
     1.11649
     1.24821
     1.24821
     1.43848
     1.55557
     1.73120
     1.73120
     1.70193
     1.80438
     1.74584
     1.83366
     1.83366
     1.84829
     1.71657
     1.43848
     1.08722
     1.10185
     1.13113
     1.02867
     0.79450
     0.35541
     0.42860
     0.50178
     0.58959
     0.53105
     0.51641
     0.38469
     0.28223
     0.16515
    -0.02512
    -0.25930
    -0.12758
     0.19442
     0.50178
     0.38469
     0.09197
    -0.11294
    -0.42030
    -0.63984
    -0.58129
    -0.47884
    -0.36175
    -0.24466
    -0.36175
    -0.34712
    -0.47884
    -0.44957
    -0.52275
    -0.59593
    -0.52275
    -0.34712
    -0.25930
    -0.11294
    -0.11294
    -0.06903
    -0.08367
    -0.12758
    -0.02512
     0.09197
     0.38469
     0.45787
     0.60423
     0.66277
     0.82377
     0.91159
     1.23358
     1.26285
     1.30676
     1.37994
     1.49703
     1.57021
     1.62875
     1.73120
     1.81902
     1.77511
     1.84829
     1.80438
     1.68730
     1.43848
     1.33603
     1.33603
     1.30676
     1.24821
     1.01404
     0.76522
     0.66277
     0.67741
     0.26760
    -0.08367
    -0.27394
    -0.33248
    -0.56666
    -0.63984
    -1.00574
    -1.41555
    -1.64973
    -1.83999
    -1.98635
    -2.14735
    -2.49862
    -2.41080
    -2.08881
    -1.91317
    -1.91317
    -1.98635
    -2.03026
    -1.85463
    -1.62045
    -1.35700
    -1.03501
    -0.75693
    -0.49348
    -0.23003
     0.03342
     0.37005
     0.47250
     0.51641
     0.61886
     0.54568
     0.67741
     0.58959
     0.51641
     0.31151
     0.20905
     0.06269
    -0.03976
    -0.12758
    -0.28857
    -0.36175
    -0.52275
    -0.52275
    -0.61057
    -0.71302
    -0.80083
    -0.78620
    -0.74229
    -0.63984
    -0.69838
    -0.66911
    -0.52275
    -0.49348
    -0.30321
    -0.33248
    -0.23003
    -0.25930
    -0.27394
    -0.08367
    -0.03976
     0.01879
    -0.12758
    -0.12758
    -0.11294
     0.00415
    -0.08367
    -0.08367
    -0.08367
     0.01879
    -0.03976
    -0.06903
    -0.09830
    -0.15685
    -0.24466
    -0.25930
    -0.14221
    -0.15685
    -0.27394
    -0.30321
    -0.31784
    -0.30321
    -0.25930
    -0.31784
    -0.33248
    -0.34712
    -0.28857
    -0.27394
    -0.33248
    -0.30321
    -0.36175
    -0.36175
    -0.23003
    -0.20076
    -0.40566
    -0.39102
    -0.34712
    -0.31784
    -0.42030
    -0.53738
    -0.56666
    -0.66911
    -0.77156
    -0.69838
    -0.75693
    -0.83011
    -0.96183
    -0.96183
    -0.83011
    -0.69838
    -0.71302
    -0.59593
    -0.46420
    -0.23003
     0.07733
     0.26760
     0.50178
     0.70668
     0.95549
     1.02867
     1.01404
     1.04331
     1.36530
     1.45312
     1.83366
     2.09711
     2.30201
     2.28737
     2.15565
     1.98002
     1.71657
     1.55557
     0.80913
    -0.02512
    -0.49348
    -0.23003
    -0.17148
    -0.81547
    -1.51800
    -2.45471
    -3.01088
    -2.87915
    -2.86452
    -2.99624
    -3.06942
    -3.25969
    -3.43532
    -2.95233
    -2.61571
    -2.41080
    -2.32298
    -2.05954
    -1.76681
    -1.54727
    -1.32773
    -1.22528
    -1.18137
    -0.93256
    -0.87401
    -1.06428
    -1.25455
    -1.40091
    -1.44482
    -1.53264
    -1.54727
    -1.45946
    -1.45946
    -1.40091
    -1.40091
    -1.29846
    -1.18137
    -1.21064
    -1.26919
    -1.15210
    -1.04965
    -1.06428
    -1.02037
    -1.03501
    -1.12283
    -1.06428
    -1.04965
    -0.99110
    -1.02037
    -1.10819
    -0.96183
    -1.04965
    -0.94719
    -1.00574
    -1.02037
    -1.03501
    -0.91792
    -0.85938
    -0.83011
    -0.91792
    -0.85938
    -0.85938
    -0.81547
    -0.84474
    -0.71302
    -0.68375
    -0.69838
    -0.74229
    -0.68375
    -0.62520
    -0.68375
    -0.69838
    -0.56666
    -0.52275
    -0.53738
    -0.53738
    -0.55202
    -0.50811
    -0.49348
    -0.55202
    -0.46420
    -0.47884
    -0.46420
    -0.43493
    -0.46420
    -0.42030
    -0.46420
    -0.52275
    -0.46420
    -0.36175
    -0.43493
    -0.43493
    -0.42030
    -0.47884
    -0.40566
    -0.42030
    -0.37639
    -0.39102
    -0.31784
    -0.33248
    -0.30321
    -0.23003
    -0.14221
    -0.18612
    -0.20076
    -0.09830
    -0.05439
    -0.01049
     0.01879
     0.03342
     0.04806
     0.03342
     0.15051
     0.12124
     0.15051
     0.17978
     0.12124
     0.19442
     0.25296
     0.15051
     0.12124
     0.23833
     0.25296
     0.22369
     0.26760
     0.17978
     0.22369
     0.19442
     0.26760
     0.26760
     0.26760
     0.37005
     0.26760
     0.28223
     0.28223
     0.37005
     0.31151
     0.38469
     0.39932
     0.31151
     0.42860
     0.41396
     0.37005
     0.37005
     0.32614
     0.39932
     0.48714
     0.42860
     0.39932
     0.38469
     0.37005
     0.37005
     0.34078
     0.41396
     0.39932
     0.31151
     0.39932
     0.32614
     0.39932
     0.34078
     0.23833
     0.31151
     0.35541
     0.38469
     0.31151
     0.31151
     0.32614
     0.28223
     0.29687
     0.28223
     0.41396
     0.37005
     0.35541
     0.48714
     0.50178
     0.54568
     0.61886
     0.67741
     0.85304
     0.97013
     0.99940
     1.10185
     1.20431
     1.27749
     1.36530
     1.37994
     1.43848
     1.42385
     1.30676
     1.04331
     0.79450
     0.66277
     0.47250
     0.23833
     0.06269
     0.00415
    -0.11294
    -0.33248
    -0.68375
    -0.69838
    -0.81547
    -0.90329
    -0.87401
    -0.85938
    -0.75693
    -0.74229
    -0.58129
    -0.53738
    -0.39102
    -0.33248
    -0.36175
    -0.33248
    -0.42030
    -0.36175
    -0.42030
    -0.30321
    -0.39102
    -0.56666
    -0.47884
    -0.44957
    -0.56666
    -0.61057
    -0.55202
    -0.53738
    -0.62520
    -0.63984
    -0.52275
    -0.37639
    -0.36175
    -0.23003
    -0.28857
    -0.25930
    -0.23003
    -0.20076
    -0.14221
    -0.02512
     0.00415
    -0.03976
     0.04806
     0.03342
     0.06269
     0.07733
     0.10660
     0.20905
     0.22369
     0.25296
     0.28223
     0.28223
     0.31151
     0.32614
     0.31151
     0.44323
     0.42860
     0.39932
     0.50178
     0.51641
     0.51641
     0.47250
     0.45787
     0.45787
     0.60423
     0.54568
     0.53105
     0.47250
     0.51641
     0.58959
     0.53105
     0.57496
     0.53105
     0.42860
     0.53105
     0.54568
     0.56032
     0.53105
     0.44323
     0.53105
     0.58959
     0.57496
     0.54568
     0.53105
     0.51641
     0.53105
     0.48714
     0.56032
     0.66277
     0.56032
     0.58959
     0.54568
     0.60423
     0.58959
     0.50178
     0.47250
     0.61886
     0.51641
     0.58959
     0.50178
     0.45787
     0.45787
     0.39932
     0.45787
     0.48714
     0.38469
     0.29687
     0.31151
     0.38469
     0.31151
     0.19442
     0.20905
     0.17978
     0.20905
     0.20905
     0.12124
     0.12124
     0.06269
     0.03342
    -0.01049
     0.12124
     0.09197
    -0.02512
     0.00415
     0.01879
     0.07733
     0.07733
    -0.01049
    -0.01049
     0.10660
     0.16515
     0.12124
     0.12124
     0.12124
     0.15051
     0.15051
     0.23833
     0.29687
     0.19442
     0.26760
     0.22369
     0.26760
     0.26760
     0.22369
     0.25296
     0.26760
     0.25296
     0.26760
     0.26760
     0.19442
     0.20905
     0.13587
     0.12124
     0.19442
     0.16515
     0.06269
     0.04806
     0.10660
     0.15051
     0.12124
     0.07733
     0.13587
     0.22369
     0.31151
     0.34078
     0.37005
     0.31151
     0.37005
     0.53105
     0.61886
     0.79450
     0.67741
     0.79450
     0.92622
     0.95549
     1.01404
     1.01404
     1.05795
     1.24821
     1.40921
     1.42385
     1.52630
     1.45312
     1.49703
     1.51166
     1.92147
     1.99465
     1.89220
     1.87757
     1.95075
     1.96538
     1.93611
     1.84829
     1.78975
     1.76048
     1.92147
     2.03856
     2.34592
     2.50692
     2.85818
     2.97527
     3.35581
     3.42899
     3.54608
     3.91198
     4.13152
     4.45351
     4.49742
     3.94125
     3.25336
     3.12163
     2.60937
     1.32139
    -0.69838
    -1.95708
    -2.64498
    -3.02552
    -3.33287
    -3.78659
    -4.60621
    -5.29410
    -6.34790
    -6.77235
    -6.80162
    -6.53817
    -6.18690
    -5.39656
    -4.82575
    -4.24031
    -3.46460
    -2.74743
    -2.36689
    -1.91317
    -1.76681
    -1.56191
    -1.43018
    -1.23992
    -1.29846
    -1.41555
    -1.56191
    -1.40091
    -1.06428
    -0.74229
    -0.49348
    -0.36175
    -0.30321
    -0.11294
     0.07733
     0.28223
     0.60423
     1.02867
     1.48239
     1.62875
     1.96538
     2.15565
     2.30201
     2.36056
     2.27274
     2.31665
     2.25810
     2.06783
     2.00929
     1.90684
     1.76048
     1.62875
     1.32139
     1.27749
     1.23358
     1.05795
     0.88231
     0.76522
     0.67741
     0.70668
     0.58959
     0.56032
     0.56032
     0.61886
     0.51641
     0.58959
     0.57496
     0.58959
     0.50178
     0.53105
     0.61886
     0.69204
     0.54568
     0.60423
     0.54568
     0.57496
     0.64814
     0.60423
     0.61886
     0.61886
     0.54568
     0.63350
     0.60423
     0.56032
     0.50178
     0.45787
     0.54568
     0.54568
     0.44323
     0.44323
     0.39932
     0.38469
     0.32614
     0.37005
     0.28223
     0.31151
     0.29687
     0.28223
     0.28223
     0.28223
     0.25296
     0.13587
     0.29687
     0.34078
     0.31151
     0.31151
     0.28223
     0.26760
     0.35541
     0.34078
     0.32614
     0.32614
     0.31151
     0.34078
     0.34078
     0.37005
     0.32614
     0.22369
     0.32614
     0.41396
     0.35541
     0.35541
     0.32614
     0.31151
     0.26760
     0.28223
     0.25296
     0.22369
     0.32614
     0.17978
     0.25296
     0.17978
     0.07733
    -0.02512
     0.03342
     1.74584
     2.44837
    -0.91792
    -0.81547
    -0.56666
    -0.02512
     0.22369
     0.37005
     0.28223
     0.15051
    -0.06903
    -0.20076
    -0.24466
    -0.31784
    -0.18612
    -0.31784
    -0.15685
    -0.01049
     0.07733
     0.16515
     0.37005
     0.42860
     0.58959
     0.70668
     0.82377
     0.94086
     1.07258
     1.16040
     1.26285
     1.37994
     1.49703
     1.58484
     1.70193
     1.83366
     1.87757
     1.80438
     1.80438
     1.80438
     1.83366
     1.80438
     1.76048
     1.89220
     2.17029
     2.47764
     2.62400
     1.95075
     1.24821
     0.86768
     0.86768
     1.32139
     2.06783
     2.49228
     2.02393
     1.16040
     0.22369
    -0.47884
    -0.61057
    -0.72765
    -1.48873
    -1.47409
    -1.45946
    -1.63509
    -1.98635
    -2.54253
    -2.90843
    -3.09870
    -3.36214
    -3.47923
    -3.39142
    -3.27433
    -3.12797
    -2.93770
    -2.79134
    -2.41080
    -2.20590
    -2.04490
    -1.89854
    -1.83999
    -1.66436
    -1.50336
    -1.53264
    -1.26919
    -1.21064
    -1.18137
    -1.06428
    -0.93256
    -0.94719
    -0.94719
    -0.97647
    -0.78620
    -0.75693
    -0.72765
    -0.63984
    -0.66911
    -0.72765
    -0.56666
    -0.61057
    -0.52275
    -0.46420
    -0.63984
    -0.53738
    -0.36175
    -0.33248
    -0.37639
    -0.42030
    -0.33248
    -0.30321
    -0.30321
    -0.24466
    -0.30321
    -0.24466
    -0.15685
    -0.20076
    -0.23003
    -0.11294
    -0.08367
    -0.08367
    -0.11294
    -0.11294
    -0.12758
    -0.20076
    -0.14221
    -0.09830
    -0.08367
    -0.06903
    -0.12758
    -0.11294
    -0.17148
    -0.18612
    -0.18612
    -0.11294
    -0.15685
    -0.09830
    -0.08367
    -0.09830
    -0.12758
    -0.20076
    -0.20076
    -0.06903
    -0.11294
    -0.11294
    -0.14221
    -0.23003
    -0.17148
    -0.20076
    -0.23003
    -0.12758
    -0.11294
    -0.18612
    -0.18612
    -0.18612
    -0.23003
    -0.24466
    -0.28857
    -0.28857
    -0.20076
    -0.11294
    -0.12758
    -0.21539
    -0.17148
    -0.15685
    -0.20076
    -0.14221
    -0.08367
    -0.15685
    -0.14221
    -0.03976
    -0.02512
    -0.08367
    -0.05439
    -0.08367
    -0.05439
     0.09197
     0.12124
     0.07733
     0.12124
     0.06269
     0.10660
     0.17978
     0.32614
     0.25296
     0.34078
     0.38469
     0.39932
     0.42860
     0.38469
     0.42860
     0.44323
     0.54568
     0.54568
     0.63350
     0.56032
     0.61886
     0.66277
     0.66277
     0.82377
     0.94086
     0.86768
     0.99940
     0.91159
     0.75059
     1.20431
     1.29212
     1.33603
     1.36530
     1.58484
     1.68730
     1.81902
     1.96538
     1.99465
     1.96538
     2.05320
     2.03856
     1.86293
     1.80438
     1.71657
     1.64339
     1.49703
     1.30676
     1.17503
     1.02867
     0.94086
     0.61886
     0.32614
     0.09197
    -0.06903
    -0.12758
    -0.21539
    -0.27394
    -0.50811
    -0.62520
    -0.63984
    -0.69838
    -0.81547
    -0.80083
    -1.04965
    -1.13746
    -1.29846
    -1.29846
    -1.35700
    -1.40091
    -1.32773
    -1.28382
    -1.29846
    -1.18137
    -1.32773
    -1.31310
    -1.21064
    -0.94719
    -0.88865
    -0.88865
    -0.81547
    -0.72765
    -0.52275
    -0.44957
    -0.40566
    -0.42030
    -0.49348
    -0.52275
    -0.50811
    -0.36175
    -0.42030
    -0.49348
    -0.53738
    -0.43493
    -0.50811
    -0.44957
    -0.44957
    -0.49348
    -0.42030
    -0.40566
    -0.36175
    -0.36175
    -0.44957
    -0.49348
    -0.44957
    -0.30321
    -0.25930
    -0.36175
    -0.43493
    -0.39102
    -0.42030
    -0.37639
    -0.43493
    -0.46420
    -0.37639
    -0.40566
    -0.33248
    -0.30321
    -0.39102
    -0.42030
    -0.42030
    -0.34712
    -0.27394
    -0.33248
    -0.34712
    -0.34712
    -0.24466
    -0.25930
    -0.21539
    -0.25930
    -0.21539
    -0.18612
    -0.15685
    -0.11294
    -0.17148
    -0.24466
    -0.20076
    -0.17148
    -0.03976
    -0.14221
    -0.12758
    -0.17148
    -0.15685
    -0.11294
    -0.17148
    -0.17148
    -0.21539
    -0.23003
    -0.05439
    -0.14221
    -0.08367
    -0.11294
    -0.14221
    -0.24466
    -0.05439
     0.04806
     0.03342
    -0.01049
     0.04806
     0.12124
     0.20905
     0.19442
     0.20905
     0.32614
     0.44323
     0.51641
     0.66277
     0.60423
     0.58959
     0.58959
     0.80913
     0.88231
     0.92622
     0.85304
     0.91159
     0.95549
     0.97013
     1.07258
     1.01404
     0.89695
     0.95549
     0.77986
     0.75059
     0.61886
     0.53105
     0.45787
     0.50178
     0.48714
     0.38469
     0.34078
     0.29687
     0.15051
    -0.05439
     0.06269
     0.12124
     0.03342
     0.12124
    -0.06903
    -0.28857
    -0.21539
    -0.27394
    -0.42030
    -0.78620
    -0.90329
    -0.61057
    -0.44957
    -0.40566
    -0.33248
    -0.33248
    -0.30321
    -0.21539
    -0.11294
     0.13587
     0.48714
     0.70668
     1.04331
     1.27749
     1.48239
     1.61412
     1.95075
     2.14101
     2.19956
     2.28737
     2.24347
     2.31665
     2.15565
     2.19956
     2.06783
     1.99465
     1.87757
     1.68730
     1.61412
     1.46776
     1.26285
     1.14576
     1.20431
     1.30676
     1.29212
     1.26285
     1.27749
     1.40921
     1.65802
     1.78975
     2.02393
     2.03856
     2.06783
     2.12638
     2.12638
     2.09711
     2.18492
     1.99465
     1.84829
     1.83366
     1.48239
     1.08722
     0.75059
     0.32614
     0.10660
    -0.27394
    -0.59593
    -1.06428
    -1.40091
    -1.63509
    -1.69363
    -1.82536
    -1.83999
    -1.97172
    -2.00099
    -1.86927
    -1.81072
    -1.72291
    -1.62045
    -1.51800
    -1.23992
    -0.96183
    -0.75693
    -0.42030
    -0.11294
     0.12124
     0.19442
     0.48714
     0.72132
     0.66277
     0.58959
     0.61886
     0.67741
     0.75059
     0.66277
     0.70668
     0.67741
     0.58959
     0.44323
     0.23833
     0.16515
     0.12124
     0.09197
     0.06269
     0.03342
     0.01879
     0.00415
     0.00415
     0.15051
     0.16515
     0.17978
     0.19442
     0.16515
     0.19442
     0.17978
     0.17978
     0.12124
     0.16515
     0.06269
     0.00415
     0.01879
    -0.03976
    -0.20076
    -0.34712
    -0.17148
    -0.23003
    -0.27394
    -0.30321
    -0.37639
    -0.39102
    -0.33248
    -0.28857
    -0.23003
    -0.14221
    -0.17148
    -0.11294
     0.04806
     0.04806
     0.13587
     0.06269
     0.15051
     0.34078
     0.35541
     0.45787
     0.37005
     0.35541
     0.29687
     0.39932
     0.38469
     0.38469
     0.34078
     0.34078
     0.28223
     0.19442
     0.31151
     0.12124
     0.09197
     0.19442
     0.16515
     0.09197
     0.04806
     0.04806
     0.00415
    -0.01049
    -0.03976
     0.01879
     0.01879
    -0.01049
     0.03342
     0.06269
     0.00415
     0.03342
     0.07733
     0.26760
     0.23833
     0.34078
     0.47250
     0.54568
     0.73595
     0.76522
     0.85304
     0.88231
     0.91159
     0.95549
     0.97013
     0.95549
     0.95549
     0.91159
     0.67741
     0.76522
     0.77986
     0.60423
     0.57496
     0.47250
     0.28223
     0.12124
    -0.03976
    -0.12758
    -0.01049
     0.01879
    -0.14221
    -0.08367
    -0.03976
     0.06269
    -0.09830
    -0.03976
    -0.08367
    -0.01049
    -0.02512
     0.01879
     0.03342
     0.06269
     0.12124
     0.12124
     0.22369
     0.07733
     0.03342
    -0.09830
    -0.15685
    -0.02512
    -0.18612
    -0.14221
    -0.11294
    -0.14221
    -0.11294
    -0.06903
    -0.11294
    -0.15685
    -0.23003
    -0.43493
    -0.55202
    -0.59593
    -0.75693
    -0.96183
    -0.94719
    -1.00574
    -1.13746
    -1.18137
    -1.26919
    -1.53264
    -1.64973
    -1.76681
    -1.78145
    -1.81072
    -1.81072
    -1.79609
    -1.62045
    -1.44482
    -1.31310
    -1.31310
    -1.26919
    -1.15210
    -1.02037
    -1.02037
    -0.80083
    -0.80083
    -0.71302
    -0.69838
    -0.53738
    -0.55202
    -0.56666
    -0.59593
    -0.52275
    -0.46420
    -0.46420
    -0.47884
    -0.49348
    -0.47884
    -0.49348
    -0.52275
    -0.40566
    -0.39102
    -0.50811
    -0.40566
    -0.40566
    -0.42030
    -0.47884
    -0.49348
    -0.42030
    -0.36175
    -0.34712
    -0.31784
    -0.40566
    -0.31784
    -0.36175
    -0.42030
    -0.36175
    -0.23003
    -0.31784
    -0.28857
    -0.30321
    -0.23003
    -0.30321
    -0.30321
    -0.34712
    -0.15685
    -0.23003
    -0.17148
    -0.20076
    -0.23003
    -0.20076
    -0.23003
    -0.14221
    -0.11294
    -0.09830
    -0.20076
    -0.15685
     0.00415
    -0.11294
    -0.11294
    -0.20076
    -0.15685
    -0.09830
     0.01879
    -0.09830
    -0.20076
    -0.09830
    -0.11294
    -0.17148
    -0.05439
    -0.05439
    -0.14221
    -0.11294
    -0.08367
    -0.08367
    -0.06903
    -0.11294
    -0.15685
    -0.08367
    -0.02512
     0.03342
    -0.11294
    -0.12758
    -0.03976
    -0.12758
     0.06269
     0.07733
    -0.06903
    -0.03976
    -0.06903
     0.00415
    -0.01049
    -0.02512
    -0.05439
     0.04806
     0.12124
     0.10660
     0.12124
     0.04806
     0.03342
     0.13587
     0.22369
     0.41396
     0.38469
     0.41396
     0.44323
     0.66277
     0.67741
     0.79450
     0.91159
     1.07258
     1.36530
     1.49703
     1.61412
     1.67266
     1.73120
     1.77511
     1.87757
     1.98002
     1.98002
     1.77511
     1.55557
     1.27749
     1.08722
     0.98477
     0.73595
     0.51641
     0.17978
    -0.08367
    -0.31784
    -0.59593
    -0.81547
    -0.91792
    -1.13746
    -1.03501
    -1.07892
    -1.21064
    -1.13746
    -1.02037
    -0.83011
    -0.59593
    -0.44957
    -0.36175
    -0.20076
    -0.06903
     0.00415
     0.07733
     0.12124
     0.20905
     0.22369
     0.41396
     0.51641
     0.44323
     0.44323
     0.45787
     0.37005
     0.48714
     0.37005
     0.32614
     0.25296
     0.26760
     0.41396
     0.31151
     0.26760
     0.31151
     0.19442
     0.31151
     0.42860
     0.34078
     0.31151
     0.29687
     0.32614
     0.39932
     0.32614
     0.38469
     0.45787
     0.51641
     0.51641
     0.56032
     0.51641
     0.39932
     0.34078
     0.34078
     0.53105
     0.54568
     0.54568
     0.51641
     0.34078
     0.50178
     0.50178
     0.45787
     0.34078
     0.41396
     0.38469
     0.31151
     0.37005
     0.34078
     0.34078
     0.22369
     0.35541
     0.44323
     0.34078
     0.20905
     0.28223
     0.31151
     0.28223
     0.26760
     0.26760
     0.22369
     0.26760
     0.22369
     0.12124
     0.15051
     0.12124
    -0.06903
     0.06269
     0.07733
    -0.08367
    -0.09830
    -0.15685
    -0.25930
    -0.24466
    -0.23003
    -0.34712
    -0.28857
    -0.21539
    -0.20076
    -0.23003
    -0.17148
    -0.36175
    -0.28857
    -0.30321
     0.01879
     0.06269
     0.07733
     0.00415
     0.04806
     0.12124
     0.17978
     0.17978
     0.28223
     0.25296
     0.31151
     0.35541
     0.26760
     0.28223
     0.23833
     0.19442
     0.29687
     0.35541
     0.15051
     0.15051
     0.16515
     0.22369
     0.19442
     0.01879
     0.03342
     0.01879
     0.00415
     0.10660
     0.04806
    -0.11294
    -0.25930
    -0.31784
    -0.18612
     0.09197
     0.01879
    -0.11294
    -0.24466
    -0.47884
    -0.36175
    -0.23003
    -0.24466
    -0.28857
    -0.28857
    -0.20076
    -0.17148
    -0.17148
    -0.17148
    -0.27394
    -0.18612
    -0.02512
    -0.08367
    -0.09830
    -0.02512
    -0.05439
     0.03342
     0.09197
     0.03342
    -0.02512
     0.15051
     0.12124
     0.19442
     0.42860
     0.37005
     0.32614
     0.34078
     0.48714
     0.51641
     0.44323
     0.50178
     0.54568
     0.67741
     0.72132
     0.72132
     0.75059
     0.72132
     0.70668
     0.77986
     0.73595
     0.72132
     0.73595
     0.77986
     0.92622
     1.07258
     1.10185
     1.26285
     1.49703
     1.59948
     1.90684
     2.27274
     2.58010
     2.96063
     3.03381
     3.22408
     3.23872
     3.34117
     3.35581
     3.50217
     3.61926
     3.88271
     3.89734
     3.51680
     2.97527
     2.06783
     0.91159
     0.89695
     1.30676
     0.98477
     0.17978
    -1.07892
    -2.29371
    -3.14260
    -3.52314
    -3.39142
    -3.01088
    -2.93770
    -3.21578
    -3.66950
    -3.88904
    -3.87441
    -3.74268
    -3.43532
    -2.98161
    -2.42544
    -2.01563
    -1.69363
    -1.34237
    -1.03501
    -0.74229
    -0.66911
    -0.59593
    -0.44957
    -0.30321
    -0.28857
    -0.27394
    -0.28857
    -0.34712
    -0.39102
    -0.40566
    -0.28857
    -0.20076
    -0.23003
    -0.31784
    -0.24466
    -0.30321
    -0.34712
    -0.44957
    -0.36175
    -0.44957
    -0.43493
    -0.36175
    -0.24466
    -0.42030
    -0.47884
    -0.43493
    -0.44957
    -0.65447
    -0.63984
    -0.80083
    -0.91792
    -0.81547
    -0.74229
    -0.90329
    -0.94719
    -0.91792
    -0.99110
    -0.96183
    -1.00574
    -0.96183
    -1.02037
    -1.00574
    -0.96183
    -0.94719
    -0.90329
    -0.85938
    -0.81547
    -0.77156
    -0.63984
    -0.69838
    -0.63984
    -0.50811
    -0.43493
    -0.37639
    -0.42030
    -0.36175
    -0.30321
    -0.30321
    -0.23003
    -0.14221
    -0.08367
    -0.18612
    -0.05439
    -0.12758
    -0.05439
    -0.01049
     0.04806
     0.09197
     0.09197
     0.09197
     0.23833
     0.19442
     0.17978
     0.20905
     0.26760
     0.37005
     0.50178
     0.45787
     0.44323
     0.42860
     0.42860
     0.39932
     0.50178
     0.56032
     0.54568
     0.45787
     0.42860
     0.37005
     0.41396
     0.38469
     0.25296
     0.26760
     0.29687
     0.38469
     0.37005
     0.34078
     0.39932
     0.35541
     0.20905
     0.31151
     0.42860
     0.39932
     0.31151
     0.26760
     0.22369
     0.23833
     0.10660
     0.09197
     0.15051
     0.12124
     0.10660
     0.04806
     0.01879
    -0.09830
    -0.17148
    -0.15685
    -0.03976
    -0.17148
    -0.23003
    -0.21539
    -0.30321
    -0.42030
    -0.44957
    -0.33248
    -0.27394
    -0.23003
    -0.28857
    -0.33248
    -0.46420
    -0.52275
    -0.55202
    -0.52275
    -0.36175
    -0.36175
    -0.31784
    -0.20076
    -0.17148
    -0.11294
    -0.06903
    -0.01049
     0.03342
     0.23833
     0.34078
     0.44323
     0.61886
     0.82377
     1.07258
     1.17503
     1.49703
     1.76048
     1.92147
     2.12638
     2.37519
     2.43374
     2.30201
     2.18492
     2.25810
     2.28737
     2.02393
     1.96538
     1.83366
     1.65802
     1.48239
     0.94086
     0.50178
     0.23833
    -0.23003
    -0.40566
    -0.58129
    -0.81547
    -1.13746
    -1.67900
    -1.86927
    -1.72291
    -1.70827
    -1.78145
    -1.88390
    -2.13272
    -2.16199
    -2.07417
    -2.11808
    -2.17662
    -2.17662
    -2.11808
    -1.95708
    -1.73754
    -1.56191
    -1.64973
    -1.57655
    -1.38628
    -1.31310
    -1.09356
    -1.07892
    -0.94719
    -0.83011
    -0.69838
    -0.61057
    -0.49348
    -0.37639
    -0.37639
    -0.36175
    -0.20076
    -0.11294
    -0.11294
    -0.20076
    -0.20076
    -0.17148
    -0.11294
    -0.12758
    -0.17148
    -0.24466
    -0.21539
    -0.34712
    -0.31784
    -0.27394
    -0.36175
    -0.40566
    -0.44957
    -0.43493
    -0.49348
    -0.55202
    -0.65447
    -0.61057
    -0.61057
    -0.59593
    -0.62520
    -0.62520
    -0.66911
    -0.66911
    -0.65447
    -0.49348
    -0.58129
    -0.62520
    -0.61057
    -0.43493
    -0.47884
    -0.42030
    -0.44957
    -0.39102
    -0.30321
    -0.21539
    -0.20076
    -0.24466
    -0.17148
    -0.25930
    -0.21539
    -0.03976
    -0.06903
    -0.06903
    -0.06903
    -0.03976
     0.00415
    -0.03976
    -0.08367
    -0.05439
    -0.02512
     0.00415
     0.06269
     0.06269
     0.04806
     0.03342
    -0.01049
     0.13587
     0.28223
     0.25296
     0.17978
     0.34078
     0.44323
     0.44323
     0.45787
     0.54568
     0.61886
     0.75059
     0.89695
     0.76522
     0.76522
     0.75059
     0.72132
     0.57496
     0.66277
     0.89695
     0.89695
     0.80913
     0.70668
     0.77986
     0.89695
     0.66277
     0.50178
     0.37005
     0.38469
     0.17978
     0.04806
    -0.15685
    -0.09830
     0.32614
     0.38469
     0.28223
     0.12124
    -0.27394
    -0.56666
    -0.61057
    -0.68375
    -0.80083
    -0.71302
    -0.83011
    -0.87401
    -0.66911
    -0.55202
    -0.90329
    -1.18137
    -1.48873
    -1.50336
    -1.81072
    -1.72291
    -1.23992
    -0.85938
    -0.40566
    -0.39102
    -0.58129
    -0.52275
    -0.30321
     0.19442
     0.77986
     1.14576
     1.37994
     1.54094
     1.59948
     1.67266
     1.99465
     2.19956
     2.21419
     2.22883
     2.22883
     2.24347
     2.18492
     1.84829
     1.70193
     1.61412
     1.17503
     0.69204
     0.77986
     0.26760
     0.12124
    -0.01049
    -0.08367
    -0.42030
    -0.77156
    -1.00574
    -1.07892
    -1.37164
    -1.47409
    -1.63509
    -1.67900
    -1.70827
    -1.70827
    -1.76681
    -1.79609
    -1.88390
    -1.78145
    -1.60582
    -1.38628
    -1.31310
    -1.40091
    -1.43018
    -1.31310
    -1.10819
    -1.25455
    -1.18137
    -1.03501
    -0.83011
    -0.47884
    -0.30321
    -0.20076
    -0.15685
    -0.15685
    -0.23003
     0.03342
     0.17978
     0.23833
     0.37005
     0.41396
     0.50178
     0.58959
     0.66277
     0.63350
     0.64814
     0.60423
     0.61886
     0.58959
     0.58959
     0.51641
     0.38469
     0.41396
     0.50178
     0.37005
     0.34078
     0.26760
     0.23833
     0.25296
     0.13587
     0.16515
     0.17978
     0.06269
     0.09197
     0.09197
     0.13587
     0.03342
    -0.06903
    -0.06903
    -0.03976
    -0.03976
    -0.09830
    -0.20076
    -0.20076
    -0.24466
    -0.17148
    -0.21539
    -0.23003
    -0.31784
    -0.36175
    -0.34712
    -0.34712
    -0.44957
    -0.49348
    -0.52275
    -0.34712
    -0.37639
    -0.43493
    -0.40566
    -0.40566
    -0.46420
    -0.39102
    -0.39102
    -0.37639
    -0.33248
    -0.31784
    -0.28857
    -0.21539
    -0.17148
    -0.15685
    -0.27394
    -0.08367
    -0.03976
    -0.02512
     0.00415
    -0.08367
    -0.01049
    -0.01049
     0.06269
     0.09197
     0.15051
     0.09197
     0.17978
     0.20905
     0.23833
     0.17978
     0.15051
     0.13587
     0.38469
     0.37005
     0.37005
     0.32614
     0.26760
     0.32614
     0.34078
     0.28223
     0.32614
     0.32614
     0.22369
     0.22369
     0.22369
     0.22369
     0.06269
     0.12124
     0.25296
     0.16515
     0.17978
     0.15051
     0.15051
     0.07733
     0.10660
     0.09197
     0.25296
     0.26760
     0.23833
     0.25296
     0.29687
     0.35541
     0.23833
     0.15051
     0.31151
     0.26760
     0.28223
     0.25296
     0.19442
     0.22369
     0.15051
     0.12124
     0.19442
     0.17978
     0.19442
     0.17978
     0.12124
     0.06269
     0.15051
     0.10660
     0.25296
     0.32614
     0.28223
     0.37005
     0.39932
     0.56032
     0.67741
     0.72132
     0.79450
     0.86768
     0.88231
     0.85304
     0.85304
     0.83840
     0.85304
     0.58959
     0.57496
     0.45787
     0.19442
    -0.02512
    -0.08367
    -0.21539
    -0.36175
    -0.28857
    -0.28857
    -0.36175
    -0.40566
    -0.58129
    -0.65447
    -0.66911
    -0.74229
    -0.71302
    -0.72765
    -0.69838
    -0.63984
    -0.78620
    -0.90329
    -1.28382
    -1.25455
    -1.10819
    -1.13746
    -1.18137
    -1.23992
    -1.41555
    -1.50336
    -1.40091
    -1.29846
    -1.19601
    -1.16674
    -0.93256
    -0.85938
    -0.71302
    -0.55202
    -0.55202
    -0.40566
    -0.52275
    -0.50811
    -0.37639
    -0.23003
    -0.30321
    -0.30321
    -0.43493
    -0.27394
    -0.18612
    -0.33248
    -0.24466
    -0.27394
    -0.27394
    -0.28857
    -0.21539
    -0.15685
    -0.27394
    -0.24466
    -0.30321
    -0.15685
    -0.11294
    -0.12758
    -0.24466
    -0.18612
    -0.11294
    -0.28857
    -0.18612
    -0.11294
    -0.15685
    -0.18612
    -0.11294
     0.01879
    -0.15685
    -0.12758
    -0.18612
    -0.15685
    -0.06903
    -0.14221
    -0.15685
    -0.08367
    -0.11294
    -0.18612
    -0.14221
    -0.02512
    -0.14221
    -0.24466
    -0.47884
     0.16515
     0.03342
     0.25296
     0.37005
     0.41396
     0.07733
     0.03342
    -0.08367
    -0.27394
    -0.24466
    -0.84474
    -0.20076
     0.61886
     0.12124
     0.03342
    -0.08367
    -0.18612
    -0.58129
    -0.59593
    -0.46420
    -0.42030
    -0.11294
     0.28223
     0.20905
     0.07733
     0.16515
     0.42860
     0.34078
     0.44323
     0.53105
     0.73595
     0.67741
     0.83840
     1.07258
     0.99940
     1.04331
     1.01404
     0.94086
     1.02867
     1.07258
     1.30676
     1.30676
     1.55557
     1.58484
     1.65802
     1.64339
     1.58484
     1.61412
     1.65802
     1.77511
     1.83366
     1.83366
     1.35067
     1.30676
     0.95549
     0.57496
     0.01879
    -0.47884
    -1.09356
    -1.47409
    -1.98635
    -2.44007
    -2.68889
    -2.74743
    -2.54253
    -2.57180
    -2.63034
    -2.84988
    -3.05479
    -3.01088
    -2.61571
    -2.33762
    -1.88390
    -1.26919
    -1.23992
    -0.85938
    -0.36175
    -0.14221
     0.17978
     0.17978
     0.17978
     0.19442
     0.47250
     0.64814
     0.66277
     0.66277
     0.83840
     0.99940
     1.11649
     1.18967
     1.23358
     1.16040
     1.17503
     1.08722
     1.17503
     1.02867
     0.95549
     0.91159
     0.83840
     0.67741
     0.72132
     0.58959
     0.56032
     0.64814
     0.60423
     0.47250
     0.45787
     0.44323
     0.39932
     0.45787
     0.56032
     0.44323
     0.44323
     0.38469
     0.48714
     0.47250
     0.35541
     0.28223
     0.28223
     0.31151
     0.37005
     0.39932
     0.22369
     0.15051
     0.16515
     0.12124
     0.23833
     0.16515
     0.04806
     0.00415
     0.07733
     0.00415
     0.07733
    -0.06903
    -0.08367
    -0.05439
     0.12124
    -0.01049
     0.03342
    -0.08367
    -0.14221
    -0.18612
    -0.03976
    -0.02512
    -0.14221
    -0.15685
    -0.24466
    -0.08367
    -0.09830
    -0.11294
    -0.15685
    -0.15685
    -0.09830
    -0.14221
    -0.06903
    -0.12758
    -0.15685
    -0.28857
    -0.18612
     0.07733
     0.06269
    -0.02512
    -0.05439
     0.04806
    -0.03976
    -0.02512
     0.04806
    -0.03976
     0.09197
     0.07733
    -0.08367
    -0.08367
    -0.08367
    -0.23003
    -0.24466
    -0.17148
    -0.33248
    -0.31784
    -0.42030
    -0.31784
    -0.33248
    -0.43493
    -0.47884
    -0.46420
    -0.49348
    -0.47884
    -0.52275
    -0.49348
    -0.55202
    -0.47884
    -0.43493
    -0.21539
    -0.20076
    -0.12758
    -0.02512
     0.07733
     0.37005
     0.64814
     0.99940
     1.11649
     1.26285
     1.65802
     1.55557
     1.33603
     1.11649
     1.01404
     0.39932
    -0.21539
    -0.56666
    -0.62520
    -1.41555
    -2.20590
    -3.09870
    -4.13786
    -5.30874
    -5.57219
    -5.32338
    -5.66001
    -5.58683
    -5.41119
    -5.52828
    -5.13311
    -4.84039
    -4.48912
    -3.80123
    -2.83525
    -2.20590
    -1.44482
    -0.80083
     0.00415
     0.58959
     1.08722
     1.54094
     1.90684
     2.08247
     2.31665
     2.40446
     2.43374
     2.49228
     2.30201
     2.27274
     2.17029
     1.99465
     1.52630
     1.13113
     0.97013
     1.05795
     0.77986
     0.67741
     0.41396
     0.17978
    -0.14221
    -0.21539
    -0.21539
    -0.23003
    -0.39102
    -0.23003
    -0.02512
     0.04806
     0.20905
     0.17978
     0.26760
     0.41396
     0.53105
     0.64814
     0.76522
     0.73595
     0.80913
     0.79450
     0.66277
     0.72132
     0.66277
     0.85304
     0.97013
     0.94086
     0.86768
     1.01404
     0.92622
     1.07258
     1.08722
     1.11649
     1.08722
     1.08722
     1.01404
     1.04331
     0.91159
     0.79450
     0.09197
    -0.01049
    -0.09830
    -0.83011
    -1.15210
    -1.10819
    -0.85938
    -0.74229
    -0.83011
    -0.90329
    -1.29846
    -1.48873
    -1.54727
    -1.21064
    -0.84474
    -0.58129
    -0.28857
    -0.12758
     0.16515
     0.32614
     0.50178
     0.53105
     0.57496
     0.48714
     0.51641
     0.57496
     0.63350
     0.53105
     0.42860
     0.44323
     0.41396
     0.34078
     0.31151
     0.22369
     0.28223
     0.23833
     0.20905
     0.22369
     0.22369
     0.06269
    -0.02512
     0.06269
     0.12124
     0.06269
     0.01879
    -0.01049
    -0.05439
    -0.12758
    -0.06903
    -0.11294
    -0.14221
    -0.08367
    -0.14221
    -0.20076
    -0.12758
    -0.21539
    -0.20076
    -0.18612
    -0.27394
    -0.30321
    -0.17148
    -0.17148
    -0.15685
    -0.21539
    -0.34712
    -0.34712
    -0.28857
    -0.24466
    -0.17148
    -0.18612
    -0.30321
    -0.31784
    -0.23003
    -0.23003
    -0.23003
    -0.21539
    -0.20076
    -0.12758
    -0.15685
    -0.17148
    -0.03976
    -0.14221
    -0.23003
    -0.06903
     0.01879
    -0.05439
    -0.03976
    -0.11294
    -0.06903
    -0.11294
    -0.08367
    -0.09830
    -0.02512
    -0.11294
    -0.12758
    -0.14221
     0.03342
    -0.08367
    -0.21539
    -0.14221
    -0.08367
    -0.18612
    -0.15685
    -0.03976
    -0.17148
    -0.23003
    -0.20076
    -0.15685
    -0.17148
    -0.20076
    -0.28857
    -0.27394
    -0.21539
    -0.27394
    -0.33248
    -1.07892
    -1.13746
     0.16515
    -0.09830
    -0.05439
    -0.34712
    -0.44957
    -0.52275
    -0.52275
    -0.31784
    -0.20076
    -0.14221
    -0.11294
    -0.21539
    -0.08367
     0.00415
    -0.03976
     0.03342
    -0.03976
    -0.03976
    -0.08367
    -0.06903
    -0.15685
    -0.15685
    -0.15685
    -0.15685
    -0.12758
    -0.08367
    -0.11294
    -0.20076
    -0.12758
    -0.27394
    -0.14221
    -0.18612
    -0.18612
    -0.21539
    -0.18612
    -0.27394
    -0.28857
    -0.30321
    -0.31784
    -0.39102
    -0.44957
    -0.33248
    -0.46420
    -0.25930
    -0.17148
    -0.09830
    -0.09830
    -0.05439
    -0.28857
    -0.34712
    -0.34712
    -0.58129
    -1.00574
    -1.45946
    -2.07417
    -2.79134
    -2.58643
    -2.65961
    -2.68889
    -3.24506
    -3.20115
    -3.31824
    -3.61096
    -3.83050
    -3.75732
    -3.66950
    -3.37678
    -2.83525
    -2.29371
    -1.95708
    -1.53264
    -1.29846
    -0.84474
    -0.49348
    -0.27394
    -0.21539
     0.04806
     0.22369
     0.28223
     0.39932
     0.60423
     0.45787
     0.44323
     0.44323
     0.58959
     0.54568
     0.44323
     0.42860
     0.39932
     0.45787
     0.44323
     0.32614
     0.22369
     0.16515
     0.10660
     0.09197
     0.12124
     0.00415
    -0.09830
    -0.12758
    -0.05439
    -0.14221
    -0.20076
    -0.17148
    -0.25930
    -0.12758
    -0.18612
    -0.20076
    -0.21539
    -0.25930
    -0.25930
    -0.30321
    -0.20076
    -0.17148
    -0.20076
    -0.28857
    -0.27394
    -0.17148
    -0.17148
    -0.21539
    -0.23003
    -0.20076
    -0.20076
    -0.15685
    -0.21539
    -0.23003
    -0.12758
    -0.17148
    -0.20076
    -0.12758
    -0.15685
    -0.11294
    -0.14221
    -0.09830
    -0.08367
    -0.08367
    -0.20076
    -0.12758
     0.01879
    -0.01049
    -0.11294
    -0.11294
    -0.08367
     0.01879
    -0.11294
     0.10660
    -0.11294
    -0.12758
    -0.08367
    -0.05439
    -0.01049
    -0.14221
    -0.18612
    -0.15685
    -0.08367
    -0.01049
    -0.09830
    -0.23003
    -0.21539
    -0.20076
    -0.33248
    -0.09830
    -0.11294
    -0.31784
    -0.30321
    -0.23003
    -0.15685
    -0.23003
    -0.30321
    -0.33248
    -0.23003
    -0.17148
    -0.24466
    -0.18612
    -0.27394
    -0.28857
    -0.30321
    -0.20076
    -0.02512
    -0.23003
    -0.25930
    -0.30321
    -0.14221
    -0.20076
    -0.21539
    -0.20076
    -0.30321
    -0.23003
    -0.15685
    -0.15685
    -0.24466
    -0.20076
    -0.24466
    -0.23003
    -0.06903
    -0.09830
    -0.30321
    -0.12758
    -0.15685
    -0.15685
    -0.08367
    -0.14221
    -0.12758
    -0.11294
    -0.03976
    -0.03976
    -0.05439
    -0.14221
    -0.09830
    -0.20076
    -0.02512
    -0.05439
    -0.06903
    -0.05439
    -0.05439
    -0.06903
    -0.11294
    -0.12758
    -0.14221
    -0.12758
    -0.11294
    -0.09830
    -0.18612
    -0.12758
    -0.20076
    -0.17148
    -0.15685
    -0.08367
    -0.21539
    -0.24466
    -0.24466
    -0.17148
    -0.17148
    -0.18612
    -0.24466
    -0.14221
    -0.06903
    -0.08367
    -0.09830
    -0.11294
    -0.14221
    -0.18612
    -0.12758
     0.09197
     0.01879
    -0.11294
    -0.18612
    -0.14221
     0.06269
     0.06269
    -0.03976
    -0.08367
    -0.05439
     0.04806
     0.12124
     0.12124
     0.10660
    -0.01049
     0.12124
     0.39932
     0.34078
     0.28223
     0.34078
     0.37005
     0.44323
     0.57496
     0.50178
     0.60423
     0.64814
     0.64814
     0.75059
     0.80913
     0.64814
     0.54568
     0.45787
     0.58959
     0.66277
     0.47250
     0.34078
     0.48714
     0.45787
     0.54568
     0.67741
     0.53105
     0.50178
     0.51641
     0.48714
     0.44323
     0.61886
     0.75059
     0.75059
     0.86768
     0.92622
     0.88231
     0.92622
     0.88231
     0.89695
     0.86768
     0.89695
     0.86768
     0.61886
     0.69204
     0.77986
     0.79450
     0.72132
     0.63350
     0.48714
     0.47250
     0.47250
     0.34078
     0.31151
     0.16515
     0.15051
     0.03342
    -0.01049
    -0.12758
    -0.11294
    -0.12758
    -0.12758
    -0.09830
    -0.20076
    -0.27394
    -0.27394
    -0.34712
    -0.18612
    -0.02512
     0.12124
     0.07733
     0.29687
     0.51641
     0.79450
     1.02867
     1.26285
     1.49703
     1.68730
     2.18492
     2.72646
     3.50217
     3.92661
     4.07297
     4.65842
     5.21459
     5.15604
     5.33168
     5.22922
     4.71696
     3.29726
     1.96538
     1.65802
     1.54094
     0.41396
    -1.22528
    -3.28896
    -5.79173
    -7.47488
    -7.47488
    -7.47488
    -7.47488
    -7.47488
    -7.47488
    -7.47488
    -7.47488
    -7.47488
    -7.47488
    -7.47488
    -6.39181
    -4.94284
    -3.44996
    -2.41080
    -1.23992
    -0.34712
     0.50178
     1.40921
     2.15565
     2.75573
     3.25336
     3.66316
     3.99979
     4.20470
     4.39497
     4.54133
     4.74623
     4.74623
     4.70232
     4.54133
     4.36570
     4.10225
     3.86807
     3.57535
     3.42899
     3.10699
     2.77036
     2.52155
     2.19956
     1.86293
     1.61412
     1.40921
     1.14576
     0.99940
     0.86768
     0.79450
     0.66277
     0.57496
     0.57496
     0.47250
     0.53105
     0.56032
     0.56032
     0.53105
     0.47250
     0.48714
     0.53105
     0.54568
     0.53105
     0.53105
     0.58959
     0.54568
     0.57496
     0.58959
     0.56032
     0.48714
     0.50178
     0.64814
     0.63350
     0.61886
     0.58959
     0.63350
     0.58959
     0.56032
     0.72132
     0.98477
     1.04331
     1.01404
     0.91159
     0.86768
     0.41396
    -0.08367
    -0.42030
    -0.69838
    -0.71302
    -0.91792
    -1.06428
    -0.78620
    -0.88865
    -1.02037
    -1.10819
    -1.26919
    -1.43018
    -1.54727
    -1.45946
    -1.25455
    -0.81547
    -0.56666
    -0.43493
    -0.30321
    -0.31784
    -0.36175
    -0.17148
    -0.31784
    -0.43493
    -0.65447
    -0.72765
    -0.59593
    -0.63984
    -0.84474
    -0.85938
    -0.93256
    -0.91792
    -0.88865
    -0.84474
    -0.72765
    -0.56666
    -0.55202
    -0.42030
    -0.36175
    -0.37639
    -0.36175
    -0.43493
    -0.30321
    -0.50811
    -0.50811
    -0.34712
    -0.37639
    -0.46420
    -0.42030
    -0.63984
    -0.75693
    -0.77156
    -0.77156
    -0.75693
    -0.80083
    -0.99110
    -1.10819
    -1.15210
    -1.10819
    -0.83011
    -0.74229
    -1.16674
    -1.62045
    -1.66436
    -1.34237
    -0.97647
    -1.03501
    -1.12283
    -1.10819
    -0.90329
    -0.74229
    -0.65447
    -0.66911
    -0.59593
    -0.49348
    -0.28857
    -0.06903
    -0.02512
     0.03342
     0.20905
     0.23833
     0.39932
     0.23833
     0.22369
     0.34078
     0.29687
     0.26760
     0.32614
     0.28223
     0.20905
     0.10660
     0.17978
     0.03342
     0.20905
     0.44323
     0.22369
     0.07733
     0.04806
    -0.11294
     0.03342
     0.20905
     0.04806
     0.06269
     0.10660
     0.03342
    -0.03976
    -0.09830
    -0.11294
    -0.05439
    -0.11294
    -0.12758
    -0.11294
    -0.21539
    -0.18612
    -0.27394
    -0.17148
    -0.11294
    -0.14221
    -0.27394
    -0.27394
    -0.24466
    -0.20076
    -0.30321
    -0.27394
    -0.25930
    -0.23003
    -0.20076
    -0.28857
    -0.27394
    -0.30321
    -0.25930
    -0.28857
    -0.15685
    -0.21539
    -0.28857
    -0.21539
    -0.28857
    -0.28857
    -0.20076
    -0.23003
    -0.25930
    -0.17148
    -0.14221
    -0.24466
    -0.23003
    -0.34712
    -0.18612
    -0.27394
    -0.23003
    -0.18612
    -0.20076
    -0.18612
    -0.11294
    -0.11294
    -0.25930
    -0.36175
    -0.30321
    -0.20076
    -0.18612
    -0.23003
    -0.28857
    -0.24466
    -0.15685
    -0.20076
    -0.20076
    -0.25930
    -0.30321
    -0.17148
    -0.20076
    -0.14221
    -0.28857
    -0.36175
    -0.39102
    -0.30321
    -0.18612
    -0.18612
    -0.37639
    -0.43493
    -0.43493
    -0.52275
    -0.50811
    -0.39102
    -0.55202
    -0.53738
    -0.47884
    -0.42030
    -0.39102
    -0.50811
    -0.49348
    -0.43493
    -0.33248
    -0.31784
    -0.27394
    -0.37639
    -0.39102
    -0.37639
    -0.34712
    -0.08367
    -0.08367
    -0.49348
    -0.69838
    -0.61057
    -0.59593
    -0.59593
    -0.75693
    -0.83011
    -0.83011
    -0.85938
    -0.83011
    -0.84474
    -0.81547
    -0.69838
    -0.80083
    -0.66911
    -0.52275
    -0.55202
    -0.55202
    -0.30321
    -0.17148
    -0.12758
    -0.03976
     0.00415
     0.04806
     0.13587
