# Supplementary material for: Software algorithm and hardware design for real-time implementation of new spectral estimator
Source: Biomed Eng Online. 2014 May 9;13:61. doi: 10.1186/1475-925X-13-61 (PMC4057578; doi:10.1186/1475-925X-13-61)
Supplement: Additional file 2 — txtfiles.zip. [file 1475-925X-13-61-S2.zip › FILE025.TXT]

     0.89546
     0.54983
     0.57016
     0.46850
     0.57016
     0.72264
     0.61082
     0.59049
     0.50916
     0.42784
     0.63115
     0.71248
     0.45833
     0.11270
     0.18386
     0.49900
     0.36684
     0.38717
     0.17369
     0.03137
     0.41767
     0.54983
     0.31601
     0.09237
    -0.08045
     0.05170
     0.05170
     0.37701
     0.23469
    -0.03979
    -0.04996
     0.13303
     0.40751
     0.24485
    -0.09062
    -0.12112
    -0.03979
     0.34651
     0.11270
    -0.08045
    -0.22277
    -0.24311
    -0.34476
     0.16353
     0.10253
    -0.28377
    -0.31427
    -0.39559
    -0.15161
    -0.40576
    -0.43626
    -0.53791
    -0.45659
    -0.20244
    -0.16178
    -0.16178
    -0.24311
    -0.26344
    -0.34476
    -0.31427
     0.17369
     0.28552
     0.08220
     0.36684
     0.50916
     0.51933
     0.69215
     0.36684
     0.53966
     0.67182
     0.85480
     1.02762
     2.18652
     2.75580
     1.46475
    -1.02587
    -2.64223
    -2.88621
    -0.48708
     0.96662
     0.46850
    -1.45283
    -1.87980
    -1.70698
    -2.75405
    -3.29284
    -1.70698
    -0.39559
    -1.13769
    -1.39184
    -1.29018
    -1.05637
    -0.18211
     0.32618
     0.60065
     0.84463
     0.75314
     1.23093
     1.26143
     1.03778
     0.76331
     0.75314
     1.19027
     1.09878
     0.74298
     0.09237
     0.00087
    -0.01946
     0.28552
     0.57016
     0.24485
     0.06187
    -0.25327
    -0.08045
     0.21436
    -0.04996
    -0.10078
    -0.22277
    -0.02962
    -0.08045
     0.26518
     0.07203
    -0.03979
    -0.15161
     0.10253
     0.42784
     0.42784
     0.00087
    -0.10078
    -0.04996
     0.27535
     0.19402
     0.07203
    -0.01946
    -0.00929
     0.07203
     0.33634
     0.22452
     0.12286
     0.04154
    -0.20244
     0.15336
     0.33634
     0.09237
    -0.06012
     0.22452
     0.24485
     0.25502
     0.30585
     0.12286
     0.28552
     0.39734
     0.32618
     0.34651
     0.42784
     0.24485
     0.03137
     0.42784
     0.55999
     0.29568
     0.36684
     0.44817
     0.50916
     0.51933
     0.17369
     0.37701
     0.26518
     0.31601
     0.51933
     0.61082
     0.59049
     0.61082
     0.46850
     0.61082
     0.87513
     0.77347
     0.67182
     0.62099
     0.68198
     0.82430
     0.82430
     0.62099
     0.92596
     0.69215
     0.89546
     0.91579
     0.77347
     0.71248
     0.54983
     0.47867
     0.63115
     0.78364
     0.55999
     0.35668
     0.42784
     0.33634
     0.31601
     0.26518
     0.05170
    -0.02962
    -0.12112
    -0.10078
    -0.07029
    -0.37526
    -0.54808
    -0.94454
    -0.47692
    -0.46675
    -0.82255
    -1.01570
    -1.33084
    -1.32068
    -0.83272
    -0.86322
    -0.83272
    -0.83272
    -0.88355
    -0.71073
    -0.67007
    -0.61924
    -0.55824
    -0.53791
    -0.35493
     0.15336
     0.22452
     0.31601
     0.44817
     0.62099
     0.40751
     0.40751
    -0.12112
    -0.75139
     0.11270
     1.99337
     1.13944
     0.02121
    -0.71073
    -3.63848
    -4.79738
    -2.96754
    -0.54808
     1.37325
    -0.31427
    -2.75405
    -3.12002
    -1.97129
    -1.48333
    -1.47317
    -1.25968
    -0.97504
    -0.30410
     0.07203
     0.54983
     0.75314
     0.77347
     1.28176
     1.34276
     0.86497
     0.76331
     0.63115
     0.46850
     0.42784
     0.62099
     0.00087
    -0.20244
    -0.16178
    -0.21261
    -0.07029
    -0.11095
    -0.38543
    -0.76156
    -0.38543
    -0.23294
    -0.43626
    -0.44642
    -0.42609
    -0.15161
    -0.10078
    -0.20244
    -0.12112
     0.06187
    -0.18211
     0.02121
     0.08220
     0.20419
     0.16353
     0.02121
    -0.01946
     0.51933
     0.24485
     0.33634
     0.36684
     0.16353
     0.13303
     0.23469
     0.36684
     0.31601
     0.35668
     0.15336
     0.23469
     0.34651
     0.45833
     0.26518
    -0.11095
     0.25502
     0.20419
     0.18386
     0.11270
     0.09237
    -0.04996
     0.10253
    -0.09062
     0.22452
     0.09237
     0.11270
     0.09237
     0.02121
     0.06187
     0.17369
    -0.08045
     0.11270
     0.47867
     0.73281
     0.35668
     0.22452
     0.31601
     0.23469
     0.11270
     0.27535
     0.40751
     0.46850
     0.42784
     0.20419
     0.12286
     0.34651
     0.24485
     0.13303
     0.20419
     0.23469
    -0.08045
     0.12286
     0.00087
     0.07203
    -0.14145
    -0.03979
     0.03137
     0.11270
    -0.10078
     0.03137
    -0.04996
    -0.04996
    -0.07029
    -0.30410
    -0.02962
    -0.12112
     0.03137
    -0.02962
     0.10253
    -0.11095
    -0.15161
    -0.10078
     0.01104
     0.25502
    -0.09062
    -0.31427
    -0.19228
    -0.17194
    -0.06012
    -0.25327
     0.01104
     0.03137
    -0.06012
    -0.11095
    -0.14145
    -0.13128
    -0.16178
    -0.33460
    -0.21261
     0.08220
     0.10253
    -0.17194
    -0.15161
    -0.08045
     0.18386
    -0.04996
    -0.10078
     0.00087
    -0.02962
     0.22452
     0.29568
     0.51933
     0.11270
     0.25502
     0.28552
     0.72264
     0.62099
     0.71248
     0.33634
     0.55999
     0.57016
     1.20044
     0.98695
    -0.33460
    -3.10986
    -2.16444
    -1.66631
    -1.44267
    -1.00554
    -1.32068
    -1.69681
    -1.76797
    -2.92687
    -2.95737
    -1.57482
    -1.57482
    -1.57482
    -1.54433
    -1.34101
    -0.43626
    -0.24311
     0.09237
     0.27535
     0.55999
     0.52949
     0.27535
     0.23469
     0.45833
     0.42784
     0.30585
     0.07203
    -0.02962
    -0.28377
    -0.18211
    -0.46675
    -0.30410
    -0.01946
    -0.40576
    -0.41592
    -0.18211
    -0.25327
    -0.47692
    -0.44642
    -0.32443
    -0.20244
    -0.22277
    -0.21261
    -0.43626
    -0.26344
    -0.12112
    -0.23294
    -0.06012
     0.14319
    -0.13128
    -0.06012
     0.08220
     0.15336
     0.09237
    -0.12112
    -0.22277
     0.26518
     0.27535
     0.23469
     0.12286
    -0.08045
     0.11270
     0.20419
     0.07203
     0.15336
    -0.03979
    -0.00929
     0.11270
     0.20419
     0.21436
    -0.10078
     0.01104
     0.07203
     0.25502
     0.24485
     0.07203
     0.22452
     0.03137
     0.16353
     0.01104
     0.44817
     0.24485
    -0.17194
     0.13303
     0.32618
     0.54983
     0.26518
     0.05170
     0.15336
     0.22452
     0.28552
     0.35668
     0.15336
     0.33634
     0.36684
     0.20419
     0.43800
     0.44817
     0.31601
     0.28552
     0.31601
     0.41767
     0.36684
     0.13303
    -0.04996
     0.22452
     0.35668
     0.31601
     0.12286
     0.12286
     0.11270
    -0.07029
     0.14319
     0.22452
     0.06187
    -0.20244
     0.07203
     0.28552
     0.10253
     0.16353
    -0.07029
     0.20419
     0.20419
     0.22452
     0.19402
    -0.09062
    -0.15161
    -0.07029
     0.02121
     0.17369
     0.10253
    -0.23294
     0.04154
     0.05170
     0.01104
    -0.20244
    -0.27360
    -0.24311
    -0.11095
    -0.04996
    -0.17194
    -0.19228
    -0.33460
    -0.00929
    -0.28377
     0.04154
    -0.08045
    -0.41592
    -0.47692
    -0.14145
    -0.19228
     0.10253
    -0.13128
    -0.09062
    -0.23294
     0.04154
     0.44817
     0.49900
     0.28552
     0.40751
     0.28552
     0.65148
     0.61082
     0.52949
     0.15336
     0.26518
     0.64132
     0.97679
     0.69215
    -0.30410
    -0.47692
    -2.66256
    -4.69572
    -1.36134
    -1.45283
    -2.45925
    -0.89372
    -0.48708
    -0.73106
    -1.87980
    -2.82521
    -2.44908
    -0.98521
    -0.34476
     0.13303
     0.29568
     0.79380
     1.20044
     1.33259
     1.51558
     1.61723
     1.34276
     1.19027
     0.90563
     0.95646
     0.97679
     0.55999
     0.33634
     0.26518
     0.34651
     0.16353
    -0.13128
    -0.25327
    -0.15161
    -0.02962
     0.01104
    -0.10078
    -0.19228
    -0.38543
    -0.44642
    -0.11095
     0.11270
    -0.12112
    -0.17194
    -0.09062
     0.10253
     0.17369
    -0.00929
    -0.03979
     0.10253
     0.25502
     0.34651
     0.40751
     0.25502
    -0.04996
     0.10253
     0.22452
     0.62099
     0.57016
     0.07203
     0.20419
     0.21436
     0.34651
     0.32618
     0.33634
     0.30585
     0.37701
     0.35668
     0.47867
     0.21436
     0.16353
     0.12286
     0.01104
     0.40751
     0.39734
     0.06187
     0.04154
     0.15336
     0.40751
     0.13303
     0.16353
     0.00087
     0.14319
     0.14319
     0.15336
     0.24485
     0.12286
     0.07203
    -0.16178
     0.28552
     0.17369
     0.14319
     0.15336
    -0.21261
     0.26518
     0.07203
     0.09237
    -0.04996
    -0.00929
     0.23469
     0.27535
     0.37701
     0.38717
     0.18386
     0.16353
     0.23469
     0.65148
     0.50916
     0.39734
     0.47867
     0.34651
     0.50916
     0.47867
     0.51933
     0.45833
     0.34651
     0.42784
     0.38717
     0.42784
     0.23469
     0.10253
     0.23469
     0.64132
     0.49900
     0.20419
     0.25502
     0.15336
     0.28552
     0.37701
     0.09237
     0.07203
     0.15336
     0.29568
     0.27535
     0.25502
     0.13303
     0.09237
    -0.28377
     0.12286
     0.20419
     0.18386
    -0.10078
    -0.08045
    -0.04996
     0.10253
    -0.12112
     0.06187
     0.04154
     0.00087
     0.23469
     0.03137
     0.07203
     0.03137
     0.08220
     0.16353
     0.51933
     0.46850
     0.41767
     0.48883
     0.44817
     0.81414
     0.88530
     1.15977
     1.34276
     2.11536
     2.88796
     1.33259
    -1.67648
    -3.09969
    -3.02853
    -1.46300
    -0.24311
    -1.88996
    -1.77814
     0.34651
     0.77347
    -1.96112
    -3.98411
    -3.80113
    -2.96754
    -2.91671
    -1.22919
     1.21060
     1.42408
     1.03778
     0.75314
     0.50916
     1.11911
     1.29193
     1.34276
     1.38342
     1.40375
     1.29193
     1.23093
     1.28176
     1.02762
     0.99712
     1.01745
     0.95646
     0.34651
     0.18386
     0.10253
    -0.22277
     0.23469
     0.35668
     0.04154
     0.08220
    -0.08045
    -0.18211
    -0.30410
    -0.37526
     0.00087
    -0.06012
    -0.17194
    -0.07029
     0.12286
     0.19402
     0.17369
    -0.10078
    -0.01946
     0.19402
    -0.03979
     0.08220
     0.16353
     0.07203
     0.08220
    -0.04996
     0.06187
     0.18386
     0.09237
     0.15336
     0.08220
     0.00087
    -0.08045
    -0.02962
    -0.34476
    -0.06012
     0.14319
     0.06187
    -0.22277
    -0.02962
    -0.14145
    -0.09062
    -0.06012
    -0.08045
    -0.16178
    -0.17194
    -0.12112
    -0.09062
     0.10253
     0.17369
    -0.24311
     0.04154
     0.25502
     0.00087
     0.11270
     0.12286
    -0.10078
     0.00087
     0.03137
     0.15336
     0.20419
     0.37701
     0.19402
     0.18386
     0.35668
     0.34651
    -0.03979
     0.19402
     0.50916
     0.27535
     0.32618
     0.46850
     0.57016
     0.39734
     0.44817
     0.34651
     0.48883
     0.61082
     0.60065
     0.40751
     0.41767
     0.55999
     0.60065
     0.29568
     0.46850
     0.39734
     0.39734
     0.64132
     0.48883
     0.33634
     0.11270
     0.09237
     0.58032
     0.37701
     0.22452
     0.28552
     0.17369
     0.31601
     0.26518
    -0.04996
     0.07203
     0.05170
     0.18386
     0.11270
     0.14319
     0.16353
     0.08220
     0.04154
     0.35668
     0.51933
     0.35668
     0.50916
     0.55999
     0.42784
     0.84463
     0.67182
     1.27160
     1.48508
     2.11536
     2.92862
     2.47116
     1.26143
    -0.46675
    -2.42875
    -1.43250
     0.23469
    -0.19228
     1.08861
     1.43425
     1.55624
     0.28552
    -1.95096
    -2.35759
    -2.16444
    -2.05261
    -0.63957
     1.89171
     1.56640
     0.92596
     0.34651
     0.51933
     0.73281
     0.92596
     0.73281
     0.82430
     0.83447
     0.77347
     0.47867
     0.27535
     0.22452
    -0.03979
    -0.40576
    -0.57858
    -1.13769
    -1.03604
    -1.07670
    -0.85305
    -0.57858
    -0.86322
    -0.97504
    -1.21902
    -1.06653
    -1.31051
    -0.73106
    -0.88355
    -0.62940
    -0.57858
    -0.40576
    -0.49725
    -0.07029
    -0.24311
    -0.33460
    -0.41592
    -0.24311
    -0.04996
    -0.11095
    -0.09062
    -0.28377
    -0.19228
    -0.03979
    -0.22277
    -0.01946
    -0.15161
    -0.23294
    -0.00929
     0.05170
    -0.01946
    -0.00929
    -1.06653
    -0.50742
    -0.10078
     0.17369
    -0.01946
    -0.18211
    -0.28377
    -0.21261
    -0.27360
    -0.17194
    -0.01946
    -0.13128
    -0.14145
     0.28552
     0.19402
     0.16353
     0.15336
    -0.00929
     0.19402
     0.15336
     0.20419
     0.22452
     0.03137
     0.24485
     0.18386
     0.14319
     0.43800
     0.16353
     0.05170
     0.19402
     0.49900
     0.38717
     0.37701
    -0.01946
     0.39734
     0.43800
     0.57016
     0.22452
     0.26518
     0.16353
     0.32618
     0.04154
     0.61082
     0.40751
     0.28552
     0.19402
     0.41767
     0.47867
     0.53966
     0.26518
     0.36684
     0.62099
     0.54983
     0.48883
     0.27535
     0.27535
     0.45833
     0.46850
     0.60065
     0.50916
     0.16353
     0.22452
     0.25502
     0.53966
     0.32618
     0.03137
     0.07203
     0.33634
     0.48883
     0.42784
     0.45833
     0.14319
     0.24485
     0.29568
     0.17369
     0.41767
     0.33634
     0.59049
     0.90563
     1.51558
     1.96287
     0.55999
    -1.59515
    -2.35759
    -3.39450
    -1.84930
    -0.46675
    -1.62565
    -1.79847
    -0.26344
     0.42784
    -0.52775
    -2.13394
    -3.08952
    -2.54057
    -2.01195
    -0.94454
     1.13944
     2.06453
     1.35292
     1.55624
     1.62740
     1.66806
     1.48508
     1.30209
     1.59690
     1.25127
     1.63756
     1.42408
     1.21060
     0.78364
     0.87513
     0.90563
     0.62099
     0.17369
    -0.21261
    -0.20244
    -0.07029
     0.12286
    -0.04996
    -0.17194
    -0.45659
    -0.45659
    -0.33460
    -0.09062
    -0.28377
    -0.50742
    -0.36509
    -0.17194
     0.05170
    -0.18211
    -0.48708
    -0.35493
    -0.12112
     0.10253
     0.01104
    -0.36509
    -0.41592
    -0.24311
    -0.31427
    -0.08045
    -0.09062
    -0.40576
    -0.53791
    -0.32443
    -0.06012
    -0.35493
    -0.57858
    -0.43626
    -0.44642
    -0.19228
    -0.13128
    -0.40576
    -0.30410
    -0.39559
    -0.40576
    -0.12112
    -0.06012
    -0.47692
    -0.32443
    -0.33460
     0.01104
    -0.02962
    -0.31427
    -0.38543
    -0.13128
    -0.17194
     0.01104
    -0.06012
    -0.27360
    -0.22277
    -0.36509
    -0.08045
     0.15336
    -0.14145
    -0.15161
    -0.29393
    -0.13128
     0.03137
     0.04154
    -0.26344
    -0.15161
    -0.18211
    -0.06012
     0.00087
     0.02121
    -0.21261
    -0.28377
    -0.26344
     0.20419
     0.26518
    -0.22277
    -0.22277
    -0.28377
    -0.09062
     0.11270
    -0.08045
    -0.03979
    -0.01946
     0.02121
     0.12286
     0.08220
    -0.12112
    -0.00929
    -0.26344
     0.05170
     0.15336
     0.06187
    -0.12112
     0.01104
     0.08220
    -0.00929
     0.10253
    -0.08045
    -0.13128
     0.04154
     0.11270
    -0.00929
    -0.07029
     0.04154
    -0.19228
    -0.04996
     0.28552
     0.22452
    -0.04996
     0.03137
     0.02121
     0.23469
     0.00087
     0.17369
     0.17369
     0.30585
     0.33634
     0.37701
     0.24485
     0.22452
     0.10253
     0.13303
     0.53966
     0.44817
     0.18386
     0.12286
     0.29568
     0.35668
     0.31601
     0.27535
     0.22452
     0.44817
     0.41767
     0.52949
     0.38717
     0.29568
     0.10253
     0.25502
     0.55999
     0.94629
     0.83447
     0.96662
     1.66806
     2.29834
     1.50541
    -0.85305
    -2.93704
    -3.64864
    -2.41858
    -0.43626
    -0.77173
     0.09237
     0.13303
     0.07203
    -1.10720
    -2.88621
    -3.47582
    -2.60157
    -2.31693
    -0.79206
     1.47491
     1.44441
     0.81414
     0.89546
     0.98695
     0.91579
     1.16994
     1.19027
     1.02762
     0.81414
     0.92596
     1.24110
     0.91579
     0.52949
     0.46850
     0.33634
     0.31601
     0.16353
     0.19402
    -0.32443
    -0.36509
     0.02121
    -0.10078
    -0.14145
    -0.33460
    -0.40576
    -0.43626
    -0.25327
    -0.14145
    -0.13128
    -0.28377
    -0.19228
    -0.22277
    -0.32443
    -0.28377
    -0.16178
    -0.14145
    -0.01946
    -0.15161
    -0.00929
    -0.12112
    -0.27360
    -0.40576
     0.06187
     0.01104
    -0.16178
    -0.31427
    -0.12112
    -0.15161
    -0.11095
    -0.10078
    -0.08045
    -0.16178
    -0.04996
    -0.04996
     0.07203
    -0.06012
    -0.06012
    -0.31427
    -0.15161
    -0.02962
    -0.08045
     0.08220
     0.13303
    -0.00929
    -0.15161
    -0.02962
     0.04154
     0.07203
    -0.02962
     0.04154
     0.13303
     0.19402
     0.30585
    -0.12112
     0.18386
     0.27535
     0.26518
     0.24485
     0.34651
     0.04154
    -0.00929
     0.28552
     0.39734
     0.17369
     0.37701
     0.27535
     0.39734
     0.38717
     0.27535
     0.27535
    -0.04996
     0.29568
     0.34651
     0.30585
     0.40751
     0.52949
     0.32618
     0.25502
     0.22452
     0.40751
     0.71248
     0.53966
     0.34651
     0.27535
     0.50916
     0.51933
     0.20419
     0.55999
     0.53966
     0.44817
     0.57016
     0.42784
     0.38717
     0.24485
     0.22452
     0.34651
     0.40751
     0.33634
     0.21436
     0.30585
     0.32618
     0.28552
     0.10253
     0.17369
     0.17369
     0.01104
     0.07203
     0.16353
     0.09237
     0.04154
     0.04154
     0.10253
     0.20419
     0.17369
     0.04154
     0.15336
     0.05170
     0.24485
    -0.01946
     0.12286
     0.24485
     0.23469
     0.09237
     0.27535
     0.22452
     0.26518
     0.28552
     0.28552
     0.06187
     0.02121
     0.34651
     0.37701
     0.71248
     0.98695
     1.79005
     1.21060
     0.22452
    -0.65990
    -1.28002
    -1.00554
    -0.85305
    -1.94079
    -2.45925
    -0.33460
     1.96287
     1.12928
    -1.73748
    -3.59781
    -3.21151
    -2.53041
    -1.86963
    -0.49725
     1.10894
     0.55999
     0.06187
     0.14319
     0.30585
     0.68198
     0.50916
     0.81414
     1.12928
     1.22077
     1.52574
     1.11911
     0.95646
     0.98695
     0.92596
     0.78364
     0.83447
     0.48883
     0.22452
     0.03137
     0.34651
     0.41767
     0.15336
    -0.18211
    -0.18211
    -0.14145
    -0.25327
    -0.29393
    -0.29393
    -0.56841
    -0.15161
    -0.33460
    -0.41592
    -0.12112
    -0.55824
    -0.31427
    -0.21261
    -0.19228
    -0.26344
    -0.29393
    -0.43626
    -0.02962
    -0.08045
     0.13303
     0.07203
    -0.02962
     0.01104
     0.04154
    -0.28377
     0.16353
     0.22452
     0.00087
     0.03137
     0.15336
     0.22452
    -0.10078
    -0.15161
    -0.00929
     0.29568
     0.07203
    -0.06012
    -0.19228
     0.04154
     0.02121
    -0.12112
     0.18386
     0.06187
    -0.09062
     0.14319
     0.07203
     0.15336
    -0.12112
    -0.13128
    -0.14145
     0.15336
     0.33634
     0.21436
    -0.09062
    -0.06012
    -0.04996
     0.17369
     0.08220
     0.03137
     0.05170
    -0.01946
     0.13303
     0.22452
     0.20419
    -0.16178
    -0.20244
     0.14319
     0.35668
     0.12286
    -0.00929
    -0.14145
    -0.27360
    -0.07029
    -0.06012
     0.29568
    -0.06012
    -0.13128
    -0.35493
    -0.09062
     0.01104
    -0.41592
    -0.46675
    -0.47692
    -0.13128
    -0.22277
    -0.27360
    -0.55824
    -0.45659
    -0.41592
    -0.54808
    -0.17194
    -0.38543
    -0.59891
    -0.53791
    -0.42609
    -0.24311
    -0.27360
    -0.54808
    -0.49725
    -0.30410
    -0.18211
    -0.23294
    -0.16178
    -0.36509
    -0.31427
    -0.27360
    -0.23294
    -0.09062
    -0.13128
     0.00087
     0.19402
     0.16353
     0.22452
     0.10253
     0.05170
     0.20419
     0.07203
     0.24485
     0.61082
     0.34651
     0.19402
     0.48883
     1.09878
     1.90188
     1.61723
     1.36309
     0.88530
    -0.72090
    -2.23560
    -1.41217
     1.05812
     1.34276
     0.96662
     0.48883
    -0.37526
    -0.81239
    -1.34101
    -2.36775
    -3.14035
    -1.62565
     0.35668
    -0.35493
    -0.48708
    -0.74123
    -0.68023
    -0.63957
    -0.85305
    -0.59891
    -0.25327
     0.36684
     0.17369
     0.23469
     0.27535
     0.48883
     0.36684
     0.70231
     0.68198
    -0.08045
    -0.08045
     0.10253
     0.40751
     0.48883
     0.37701
     0.05170
    -0.09062
     0.11270
     0.12286
     0.22452
     0.09237
    -0.04996
    -0.08045
     0.22452
     0.43800
     0.30585
     0.11270
     0.25502
     0.20419
     0.26518
     0.20419
     0.21436
     0.20419
     0.22452
     0.51933
     0.42784
     0.04154
     0.10253
     0.12286
     0.08220
     0.41767
     0.31601
     0.19402
     0.21436
     0.20419
     0.34651
     0.36684
     0.16353
     0.25502
     0.04154
     0.32618
     0.37701
     0.29568
     0.24485
     0.23469
     0.01104
     0.49900
     0.42784
     0.25502
     0.04154
     0.35668
     0.42784
     0.34651
     0.17369
     0.07203
     0.06187
     0.29568
     0.40751
     0.34651
     0.27535
     0.00087
    -0.06012
     0.36684
     0.50916
    -0.01946
    -0.16178
     0.06187
     0.07203
     0.31601
    -0.00929
     0.30585
     0.20419
    -0.09062
     0.20419
    -0.03979
     0.08220
    -0.11095
     0.05170
     0.00087
     0.25502
     0.30585
    -0.07029
    -0.02962
    -0.00929
     0.23469
    -0.26344
    -0.13128
    -0.19228
    -0.29393
    -0.19228
    -0.26344
    -0.24311
    -0.33460
    -0.41592
    -0.68023
    -0.26344
    -0.18211
    -0.44642
    -0.57858
    -0.70057
    -0.44642
    -0.42609
    -0.44642
    -0.43626
    -0.33460
    -0.18211
    -0.26344
    -0.16178
    -0.15161
    -0.18211
    -0.39559
    -0.07029
     0.17369
     0.02121
     0.04154
     0.26518
     0.41767
     0.34651
     0.27535
     0.27535
     0.61082
     0.76331
     0.86497
     1.09878
     1.40375
     2.15602
     1.97304
     0.96662
     0.41767
    -2.11361
    -2.45925
    -1.03604
    -0.29393
     1.00729
     0.23469
    -0.46675
    -0.73106
    -2.48974
    -2.82521
    -3.24201
    -3.47582
    -2.35759
     0.36684
     0.15336
    -0.15161
    -0.41592
    -0.71073
    -0.40576
    -0.17194
     0.12286
     0.51933
     0.69215
     0.93613
     0.75314
     0.73281
     0.73281
     0.86497
     0.82430
     0.50916
    -0.11095
     0.13303
     0.28552
     0.21436
     0.34651
     0.06187
    -0.12112
    -0.10078
    -0.30410
    -0.25327
    -0.47692
    -0.37526
    -0.25327
    -0.14145
    -0.30410
    -0.19228
    -0.34476
    -0.29393
    -0.00929
     0.03137
     0.02121
     0.05170
    -0.12112
    -0.13128
    -0.01946
     0.11270
     0.04154
     0.12286
     0.16353
     0.15336
     0.08220
     0.19402
     0.02121
    -0.12112
     0.23469
     0.08220
     0.03137
     0.10253
     0.07203
    -0.03979
     0.08220
     0.03137
     0.07203
     0.00087
     0.10253
    -0.11095
     0.04154
     0.12286
     0.00087
    -0.22277
    -0.00929
     0.22452
     0.25502
     0.17369
    -0.00929
     0.02121
    -0.00929
     0.10253
     0.00087
     0.15336
     0.14319
     0.08220
     0.04154
     0.18386
     0.03137
    -0.16178
    -0.11095
     0.03137
     0.03137
    -0.13128
    -0.12112
    -0.36509
    -0.16178
    -0.07029
    -0.15161
    -0.11095
    -0.27360
    -0.31427
     0.02121
    -0.08045
    -0.34476
    -0.47692
    -0.31427
    -0.02962
    -0.35493
    -0.18211
    -0.04996
    -0.17194
    -0.46675
    -0.18211
    -0.37526
    -0.27360
    -0.19228
    -0.44642
    -0.48708
    -0.30410
    -0.33460
    -0.47692
    -0.67007
    -0.16178
    -0.37526
    -0.50742
    -0.23294
    -0.43626
    -0.30410
    -0.32443
    -0.48708
    -0.07029
    -0.10078
    -0.12112
    -0.17194
     0.11270
     0.17369
     0.39734
     0.38717
     0.87513
     1.58674
     2.20685
     1.99337
     1.35292
    -1.09703
    -3.80113
    -2.85571
    -0.01946
     1.75955
     1.47491
     0.28552
    -0.89372
    -1.26985
    -1.71714
    -2.31693
    -3.02853
    -2.92687
    -0.91405
     0.28552
    -0.07029
     0.01104
    -0.22277
    -0.41592
    -0.30410
    -0.12112
     0.07203
     0.26518
     0.24485
     0.28552
     0.41767
     0.30585
     0.22452
     0.63115
     0.15336
     0.05170
     0.04154
     0.13303
     0.15336
     0.22452
     0.19402
     0.25502
     0.46850
    -0.02962
    -0.07029
     0.11270
     0.04154
     0.16353
    -0.23294
     0.10253
     0.22452
    -0.03979
    -0.02962
     0.17369
     0.05170
    -0.11095
    -0.19228
     0.01104
     0.27535
     0.05170
     0.02121
    -0.07029
     0.18386
     0.11270
     0.09237
     0.22452
     0.28552
     0.14319
     0.15336
     0.29568
     0.29568
    -0.07029
    -0.16178
     0.11270
     0.24485
     0.30585
     0.12286
     0.06187
     0.01104
     0.12286
     0.06187
     0.04154
     0.24485
    -0.03979
     0.03137
    -0.00929
     0.30585
     0.09237
     0.00087
     0.17369
     0.06187
     0.12286
     0.21436
     0.07203
     0.04154
     0.08220
     0.12286
     0.01104
     0.32618
     0.01104
     0.02121
     0.27535
     0.23469
     0.21436
     0.03137
    -0.06012
     0.07203
     0.25502
     0.24485
     0.11270
    -0.08045
     0.09237
     0.05170
     0.06187
     0.29568
     0.22452
    -0.08045
    -0.13128
    -0.08045
     0.20419
    -0.20244
    -0.32443
    -0.29393
    -0.16178
    -0.15161
    -0.14145
    -0.53791
    -0.37526
    -0.43626
    -0.48708
    -0.45659
    -0.23294
    -0.87338
    -0.31427
    -0.60907
    -0.35493
    -0.28377
    -0.52775
    -0.43626
    -0.33460
    -0.04996
    -0.20244
    -0.37526
    -0.32443
    -0.13128
    -0.10078
    -0.02962
     0.08220
     0.01104
     0.12286
     0.60065
     1.33259
     2.01370
     2.20685
     2.40000
     1.98320
    -0.77173
    -3.98411
    -4.49240
    -0.08045
     2.80663
     1.76972
     0.18386
    -1.01570
    -1.87980
    -1.95096
    -2.16444
    -3.05903
    -2.78455
    -1.44267
    -0.78189
    -0.55824
    -0.35493
    -0.07029
    -0.01946
    -0.41592
    -0.36509
    -0.26344
    -0.03979
     0.26518
     0.35668
     0.12286
     0.13303
     0.23469
     0.35668
     0.33634
     0.04154
    -0.42609
    -0.18211
     0.04154
     0.10253
    -0.02962
    -0.19228
    -0.08045
    -0.14145
    -0.10078
     0.00087
    -0.13128
    -0.42609
    -0.03979
    -0.06012
     0.03137
    -0.21261
    -0.07029
    -0.10078
     0.22452
     0.52949
     0.11270
     0.08220
     0.20419
     0.07203
     0.14319
     0.43800
     0.23469
    -0.07029
     0.12286
     0.17369
     0.45833
     0.16353
     0.00087
     0.00087
     0.24485
     0.33634
     0.25502
     0.00087
    -0.01946
     0.20419
     0.00087
     0.42784
     0.28552
     0.07203
     0.14319
     0.25502
     0.37701
     0.23469
     0.05170
     0.01104
     0.30585
     0.43800
     0.40751
     0.64132
     0.29568
     0.41767
     0.41767
     0.64132
     0.74298
     0.34651
     0.48883
     0.46850
     0.67182
     0.73281
     0.57016
     0.47867
     0.57016
     0.61082
     0.71248
     0.75314
     0.63115
     0.37701
     0.37701
     0.16353
     0.70231
     0.42784
     0.34651
     0.06187
     0.31601
     0.20419
    -0.13128
    -0.51758
    -0.35493
    -0.35493
    -0.53791
    -0.51758
    -0.73106
    -0.96488
    -1.11736
    -1.64598
    -1.22919
    -1.19869
    -1.33084
    -1.13769
    -1.25968
    -1.07670
    -1.07670
    -1.15803
    -1.29018
    -1.19869
    -0.84289
    -0.57858
    -0.44642
    -0.33460
    -0.04996
     0.60065
     1.97304
     2.06453
     1.80022
    -0.01946
    -2.75405
    -4.61439
    -3.22168
     1.21060
     1.64773
     0.85480
    -0.97504
    -2.23560
    -1.90013
    -2.25593
    -2.59140
    -2.97770
    -2.59140
    -1.28002
    -1.18852
    -0.77173
    -0.63957
    -0.29393
    -0.35493
    -0.31427
    -0.44642
    -0.33460
    -0.06012
    -0.03979
     0.01104
    -0.15161
    -0.26344
    -0.13128
     0.05170
     0.31601
    -0.02962
    -0.30410
    -0.25327
    -0.27360
     0.02121
    -0.00929
    -0.03979
    -0.18211
    -0.25327
    -0.17194
     0.08220
     0.12286
    -0.06012
    -0.26344
    -0.27360
    -0.03979
     0.22452
    -0.03979
     0.10253
     0.06187
     0.15336
     0.34651
     0.01104
     0.06187
    -0.08045
     0.14319
     0.17369
     0.16353
     0.14319
    -0.15161
    -0.27360
     0.13303
     0.26518
    -0.01946
    -0.07029
    -0.35493
    -0.00929
    -0.20244
    -0.20244
    -0.23294
    -0.03979
    -0.03979
    -0.01946
     0.15336
    -0.23294
     0.06187
    -0.27360
    -0.12112
     0.17369
     0.06187
     0.22452
     0.22452
     0.09237
     0.31601
     0.27535
     0.16353
     0.40751
     0.27535
     0.16353
     0.07203
     0.17369
    -0.01946
     0.05170
    -0.22277
     0.22452
     0.27535
     0.00087
    -0.08045
    -0.23294
    -0.06012
    -0.16178
    -0.20244
    -0.18211
    -0.34476
    -0.30410
    -0.22277
    -0.09062
    -0.06012
    -0.24311
    -0.59891
    -0.24311
    -0.07029
    -0.15161
    -0.18211
    -0.35493
    -0.21261
    -0.20244
    -0.24311
    -0.15161
     0.00087
    -0.02962
    -0.30410
     0.04154
    -0.06012
    -0.13128
    -0.50742
    -0.31427
    -0.06012
    -0.33460
    -0.21261
    -0.31427
    -0.19228
    -0.30410
    -0.25327
    -0.34476
    -0.14145
    -0.26344
    -0.35493
    -0.52775
     0.04154
    -0.54808
    -0.28377
    -0.48708
    -0.40576
    -0.18211
    -0.39559
    -0.22277
    -0.47692
    -0.44642
    -0.38543
    -0.20244
     0.25502
     1.09878
     1.95270
     2.88796
     5.21592
     5.37857
     0.52949
    -2.30676
    -2.72356
    -2.14411
     0.06187
     3.04044
     2.37967
     2.14585
     0.60065
    -2.63206
    -3.08952
    -3.15052
    -3.13019
    -2.69306
    -2.38809
    -2.00179
    -1.57482
    -1.67648
    -0.94454
    -0.64974
    -0.52775
    -0.40576
    -0.40576
    -0.27360
    -0.30410
    -0.10078
    -0.11095
     0.02121
     0.24485
     0.05170
     0.12286
     0.16353
     0.38717
     0.03137
     0.12286
     0.38717
     0.28552
     0.39734
     0.37701
     0.20419
     0.19402
     0.33634
     0.11270
     0.39734
     0.24485
     0.30585
     0.35668
     0.21436
     0.31601
     0.44817
     0.04154
     0.41767
     0.42784
     0.33634
     0.39734
     0.42784
     0.31601
     0.17369
     0.30585
     0.46850
     0.46850
     0.37701
     0.25502
     0.12286
     0.34651
     0.42784
     0.19402
     0.18386
     0.34651
     0.15336
     0.23469
     0.32618
     0.26518
     0.04154
     0.03137
     0.11270
     0.04154
     0.25502
     0.01104
     0.09237
    -0.15161
    -0.00929
    -0.02962
    -0.01946
     0.14319
     0.00087
    -0.02962
     0.01104
     0.07203
    -0.01946
    -0.13128
     0.04154
     0.36684
     0.24485
     0.09237
     0.15336
     0.14319
     0.09237
     0.14319
     0.03137
     0.19402
     0.24485
     0.04154
     0.08220
     0.23469
     0.01104
    -0.11095
    -0.00929
     0.00087
     0.05170
     0.07203
    -0.13128
    -0.08045
    -0.07029
     0.01104
    -0.09062
     0.04154
     0.01104
     0.01104
     0.00087
     0.11270
    -0.10078
    -0.17194
    -0.21261
     0.02121
     0.14319
     0.17369
     0.07203
     0.14319
     0.01104
     0.06187
    -0.11095
     0.24485
     0.12286
     0.11270
     0.17369
     0.34651
     0.34651
     0.28552
    -0.07029
     0.10253
     0.31601
     0.25502
     0.20419
    -0.02962
    -0.09062
    -0.09062
     0.04154
     0.04154
     0.12286
    -0.06012
    -0.12112
    -0.08045
     0.18386
     0.00087
     0.47867
     1.14961
     2.09503
     3.26409
     4.70763
     3.74188
     0.86497
    -2.24576
    -3.34367
    -2.51008
     0.15336
     2.38983
     1.90188
     2.35934
    -0.33460
    -3.27251
    -4.01461
    -3.78080
    -3.72997
    -3.01836
    -2.47958
    -2.10344
    -2.07295
    -1.92046
    -1.63582
    -1.63582
    -1.19869
    -1.13769
    -1.32068
    -0.88355
    -0.74123
    -0.74123
    -0.72090
    -0.61924
    -0.60907
    -0.32443
    -0.09062
    -0.43626
     0.13303
    -0.20244
    -0.21261
    -0.30410
    -0.13128
     0.07203
    -0.28377
    -0.14145
    -0.27360
    -0.33460
    -0.27360
    -0.38543
    -0.60907
    -0.43626
    -0.34476
    -0.38543
    -0.43626
    -0.65990
    -0.61924
    -0.50742
    -0.57858
    -0.34476
    -0.57858
    -0.59891
    -0.43626
    -0.35493
    -0.39559
    -0.50742
    -0.37526
    -0.53791
    -0.40576
    -0.27360
    -0.39559
    -0.69040
    -0.69040
    -0.41592
    -0.39559
    -0.26344
    -0.36509
    -0.61924
    -0.46675
    -0.41592
    -0.04996
    -0.49725
    -0.64974
    -0.50742
    -0.25327
    -0.37526
    -0.07029
    -0.45659
    -0.37526
    -0.39559
    -0.40576
    -0.04996
    -0.27360
    -0.36509
    -0.38543
    -0.26344
    -0.15161
     0.02121
    -0.18211
    -0.51758
     0.02121
    -0.00929
     0.05170
    -0.03979
    -0.08045
    -0.25327
    -0.31427
    -0.09062
     0.24485
     0.00087
    -0.06012
    -0.15161
     0.01104
     0.12286
     0.09237
    -0.31427
    -0.02962
     0.00087
     0.27535
     0.09237
     0.17369
    -0.03979
    -0.08045
    -0.13128
     0.34651
     0.21436
    -0.14145
    -0.02962
     0.17369
     0.07203
     0.03137
    -0.28377
    -0.03979
    -0.01946
    -0.01946
     0.00087
    -0.01946
    -0.21261
    -0.02962
    -0.30410
     0.10253
    -0.01946
    -0.41592
    -0.17194
    -0.07029
     0.19402
    -0.07029
    -0.20244
    -0.22277
    -0.18211
     0.01104
     0.06187
    -0.17194
     0.03137
    -0.20244
    -0.04996
     0.05170
     0.34651
    -0.06012
    -0.02962
     0.24485
     0.38717
     0.49900
     0.74298
     1.58674
     2.91845
     3.88420
     5.14476
     6.09018
     1.54607
    -4.63472
    -4.10610
    -0.56841
     2.55249
     2.98961
     1.80022
    -0.23294
    -0.73106
    -1.51383
    -3.38433
    -3.65881
    -3.81130
    -3.21151
    -2.85571
    -2.19494
    -1.75781
    -1.82897
    -1.35118
    -1.26985
    -0.73106
    -0.77173
    -0.79206
    -0.72090
    -0.49725
    -0.22277
    -0.45659
    -0.43626
    -0.57858
    -0.33460
    -0.27360
    -0.19228
    -0.14145
    -0.38543
    -0.38543
    -0.38543
    -0.07029
     0.02121
    -0.19228
    -0.38543
    -0.45659
    -0.22277
    -0.35493
    -0.24311
    -0.20244
    -0.22277
    -0.21261
    -0.00929
    -0.01946
    -0.11095
    -0.23294
    -0.27360
    -0.06012
     0.25502
     0.11270
    -0.25327
    -0.02962
    -0.04996
     0.05170
    -0.00929
    -0.16178
     0.02121
    -0.07029
     0.06187
     0.12286
    -0.22277
    -0.47692
    -0.26344
    -0.51758
     0.02121
    -0.13128
    -0.48708
    -0.41592
    -0.59891
    -0.36509
    -0.46675
    -0.59891
    -0.82255
    -0.58874
    -0.40576
    -0.28377
    -0.48708
    -0.45659
    -0.52775
    -0.62940
    -0.29393
    -0.14145
    -0.29393
    -0.32443
    -0.29393
    -0.25327
    -0.18211
    -0.21261
    -0.10078
    -0.24311
    -0.32443
    -0.09062
    -0.19228
    -0.24311
    -0.28377
    -0.39559
    -0.24311
     0.04154
    -0.27360
    -0.25327
    -0.37526
    -0.24311
    -0.24311
    -0.21261
    -0.17194
    -0.07029
    -0.06012
    -0.19228
    -0.18211
    -0.11095
    -0.06012
    -0.42609
    -0.25327
     0.02121
    -0.04996
    -0.21261
    -0.18211
    -0.29393
    -0.16178
    -0.34476
    -0.19228
    -0.29393
    -0.07029
    -0.29393
    -0.34476
    -0.23294
    -0.30410
    -0.23294
    -0.44642
    -0.08045
    -0.15161
    -0.21261
    -0.38543
    -0.25327
    -0.25327
    -0.12112
    -0.21261
    -0.17194
     0.02121
     0.10253
     0.65148
     1.58674
     3.05061
     3.46741
     2.16619
     1.16994
    -3.53682
    -6.11893
    -1.60532
     3.02011
     2.12552
     1.13944
    -0.21261
    -1.46300
    -1.45283
    -2.45925
    -3.71980
    -2.77439
    -2.01195
    -1.56466
    -1.17836
    -0.77173
    -0.33460
    -0.23294
    -0.49725
    -0.43626
    -0.26344
    -0.28377
    -0.09062
    -0.00929
     0.14319
     0.18386
    -0.10078
     0.18386
     0.28552
     0.05170
    -0.00929
    -0.18211
     0.24485
     0.34651
     0.18386
     0.21436
     0.12286
     0.09237
     0.20419
     0.34651
     0.29568
     0.28552
     0.18386
     0.28552
     0.45833
     0.58032
     0.55999
     0.33634
     0.39734
     0.71248
     0.77347
     0.83447
     0.67182
     0.61082
     0.67182
     0.77347
     0.69215
     0.88530
     0.87513
     0.90563
     0.71248
     0.85480
     0.79380
     0.57016
     0.60065
     0.66165
     0.40751
     0.51933
     0.52949
     0.40751
     0.12286
    -0.20244
    -0.13128
    -0.08045
    -0.38543
    -0.52775
    -0.61924
    -0.74123
    -0.87338
    -1.29018
    -1.65615
    -1.44267
    -1.30035
    -1.19869
    -1.12753
    -1.42234
    -1.53416
    -1.36134
    -1.42234
    -0.99537
    -0.98521
    -1.03604
    -0.78189
    -0.60907
    -0.57858
    -0.53791
    -0.79206
    -0.43626
    -0.21261
    -0.31427
    -0.19228
    -0.28377
    -0.46675
    -0.55824
    -0.51758
    -0.32443
    -0.23294
    -0.35493
    -0.49725
    -0.39559
    -0.32443
    -0.26344
    -0.55824
    -0.27360
    -0.27360
    -0.46675
    -0.21261
    -0.31427
    -0.22277
    -0.29393
    -0.30410
    -0.19228
    -0.19228
    -0.04996
    -0.41592
    -0.31427
    -0.32443
    -0.14145
    -0.39559
    -0.31427
    -0.26344
    -0.28377
    -0.39559
    -0.26344
    -0.19228
    -0.42609
    -0.55824
    -0.43626
    -0.35493
    -0.14145
    -0.37526
    -0.37526
    -0.19228
     0.05170
     0.44817
     1.20044
     2.73547
     4.03669
     3.14210
     1.57657
    -2.24576
    -7.00335
    -5.07185
     1.68839
     3.71138
     2.25768
     0.19402
    -1.39184
    -3.16069
    -2.77439
    -2.44908
    -3.28267
    -2.43891
    -1.82897
    -1.42234
    -0.89372
    -0.27360
    -0.33460
    -0.35493
    -0.29393
    -0.07029
    -0.20244
    -0.15161
    -0.10078
    -0.15161
    -0.20244
     0.02121
    -0.08045
    -0.12112
     0.11270
     0.02121
    -0.11095
    -0.02962
     0.07203
    -0.20244
    -0.34476
    -0.08045
     0.00087
     0.10253
    -0.02962
    -0.23294
    -0.29393
    -0.12112
    -0.34476
    -0.16178
    -0.15161
    -0.37526
    -0.55824
    -0.17194
    -0.17194
    -0.28377
    -0.43626
    -0.37526
    -0.48708
    -0.24311
    -0.09062
    -0.31427
    -0.51758
    -0.46675
    -0.43626
    -0.38543
    -0.18211
    -0.10078
    -0.34476
    -0.19228
    -0.27360
     0.09237
    -0.25327
    -0.20244
    -0.17194
    -0.00929
    -0.10078
    -0.15161
    -0.04996
    -0.06012
     0.21436
    -0.47692
     0.17369
    -0.03979
    -0.15161
    -0.17194
     0.03137
    -0.01946
    -0.17194
    -0.39559
    -0.17194
     0.00087
    -0.03979
    -0.06012
     0.04154
     0.00087
    -0.16178
    -0.19228
    -0.11095
     0.10253
    -0.23294
    -0.19228
     0.10253
     0.07203
     0.07203
    -0.09062
    -0.33460
     0.12286
     0.06187
     0.19402
    -0.22277
    -0.21261
    -0.20244
    -0.07029
    -0.19228
     0.13303
    -0.36509
    -0.33460
     0.05170
     0.07203
     0.03137
    -0.36509
    -0.42609
    -0.28377
    -0.16178
     0.01104
    -0.15161
    -0.57858
    -0.18211
    -0.19228
    -0.13128
    -0.23294
    -0.06012
    -0.43626
    -0.38543
    -0.22277
    -0.09062
    -0.18211
    -0.43626
    -0.70057
    -0.16178
    -0.12112
    -0.20244
    -0.34476
    -0.40576
    -0.43626
    -0.32443
    -0.30410
    -0.13128
    -0.51758
    -0.37526
    -0.24311
    -0.25327
    -0.06012
    -0.28377
    -0.25327
    -0.22277
     0.32618
     0.99712
     1.68839
     2.57282
     3.96553
     5.80554
     5.09393
     2.48132
    -0.48708
    -1.83913
    -1.66631
    -0.50742
     1.57657
     1.73922
     2.23735
     1.33259
    -1.31051
    -2.78455
    -3.78080
    -3.87229
    -3.84179
    -3.06919
    -2.19494
    -1.48333
    -1.08687
    -0.93438
    -0.53791
    -0.00929
     0.11270
     0.30585
     0.26518
     0.24485
     0.54983
     0.59049
     0.37701
     0.75314
     0.34651
     0.29568
     0.48883
     0.84463
     0.53966
     0.25502
     0.24485
     0.47867
     0.54983
     0.54983
     0.19402
     0.06187
     0.01104
     0.21436
     0.15336
     0.12286
    -0.03979
    -0.27360
    -0.18211
     0.15336
    -0.11095
    -0.86322
    -0.33460
    -0.30410
    -0.41592
    -0.13128
    -0.41592
    -0.60907
    -0.70057
    -0.53791
    -0.34476
    -0.29393
    -0.60907
    -0.56841
    -0.61924
    -0.54808
    -0.25327
    -0.24311
    -0.44642
    -0.47692
    -0.52775
    -0.08045
    -0.11095
    -0.33460
    -0.28377
    -0.21261
    -0.20244
    -0.06012
    -0.13128
    -0.14145
    -0.06012
    -0.26344
     0.18386
     0.14319
    -0.04996
    -0.25327
    -0.21261
     0.25502
    -0.31427
    -0.30410
    -0.42609
    -0.14145
    -0.01946
    -0.34476
    -0.26344
    -0.20244
    -0.35493
    -0.53791
    -0.25327
    -0.22277
    -0.49725
    -0.50742
    -0.36509
    -0.39559
    -0.35493
    -0.38543
    -0.45659
    -0.50742
    -0.21261
    -0.34476
    -0.26344
    -0.36509
    -0.47692
    -0.57858
    -0.33460
    -0.13128
    -0.29393
    -0.57858
    -0.24311
    -0.17194
    -0.12112
    -0.18211
    -0.29393
    -0.46675
    -0.19228
    -0.19228
     0.16353
    -0.13128
    -0.19228
    -0.36509
    -0.31427
     0.33634
     0.41767
     0.63115
     0.91579
     1.83071
     2.01370
     1.77989
     1.70873
     0.32618
    -0.34476
    -0.87338
    -0.93438
    -1.10720
     1.07845
     2.94895
     0.25502
    -0.90388
    -2.27626
    -2.55074
    -2.37792
    -1.56466
    -1.13769
    -0.60907
    -1.00554
    -1.04620
    -0.88355
    -0.65990
    -0.06012
    -0.11095
     0.10253
     0.08220
    -0.04996
     0.17369
     0.55999
     0.61082
     0.37701
     0.13303
     0.03137
     0.22452
     0.11270
     0.10253
     0.12286
     0.26518
     0.20419
     0.18386
     0.03137
     0.10253
    -0.00929
    -0.13128
     0.32618
     0.27535
    -0.16178
    -0.19228
    -0.09062
     0.02121
    -0.08045
    -0.21261
    -0.20244
    -0.14145
    -0.17194
    -0.20244
    -0.30410
    -0.39559
    -0.51758
    -0.71073
    -0.20244
    -0.06012
    -0.51758
    -0.56841
    -0.42609
    -0.36509
    -0.61924
    -0.40576
    -0.37526
    -0.43626
    -0.50742
    -0.53791
    -0.22277
    -0.28377
    -0.28377
    -0.44642
    -0.00929
     0.11270
    -0.04996
    -0.12112
    -0.16178
    -0.02962
    -0.08045
     0.18386
     0.27535
     0.27535
     0.39734
     0.33634
     0.42784
     0.47867
     0.41767
     0.28552
     0.18386
     0.60065
     0.63115
     0.44817
     0.62099
     0.35668
     0.24485
     0.20419
     0.18386
     0.60065
     0.45833
     0.30585
     0.34651
     0.20419
     0.18386
     0.07203
     0.02121
     0.19402
     0.22452
     0.35668
     0.44817
     0.34651
     0.08220
     0.03137
     0.34651
     0.23469
     0.15336
     0.08220
     0.26518
     0.16353
     0.15336
     0.05170
     0.23469
     0.26518
     0.27535
     0.26518
     0.32618
     0.14319
     0.37701
     0.28552
     0.44817
     0.28552
     0.44817
     0.29568
     0.49900
     0.37701
     0.31601
     0.28552
     0.00087
     0.15336
     0.37701
     0.41767
     0.10253
    -0.04996
    -0.00929
     0.03137
     0.19402
     0.71248
     1.72906
     2.74564
     4.36199
     5.93769
     4.96178
     1.13944
    -0.96488
    -1.99162
    -0.55824
     0.99712
     4.56531
     4.53481
     2.54232
     0.33634
    -2.60157
    -2.58124
    -2.54057
    -2.64223
    -2.78455
    -2.36775
    -1.93063
    -1.87980
    -1.59515
    -1.88996
    -1.56466
    -0.93438
    -1.03604
    -0.56841
    -0.55824
    -0.40576
    -0.46675
    -0.17194
     0.37701
     0.51933
     0.59049
     0.39734
     0.37701
     0.67182
     0.60065
     0.51933
     0.74298
     0.68198
     0.42784
     0.70231
     0.82430
     0.85480
     0.34651
     0.32618
     0.18386
     0.39734
     0.39734
     0.30585
     0.21436
    -0.14145
    -0.10078
     0.06187
     0.04154
     0.04154
    -0.47692
    -0.49725
    -0.32443
    -0.41592
    -0.48708
    -0.62940
    -0.63957
    -0.62940
    -0.68023
    -0.32443
    -0.36509
    -0.58874
    -0.57858
    -0.69040
    -0.69040
    -0.12112
    -0.33460
    -0.26344
    -0.25327
    -0.23294
    -0.02962
     0.04154
     0.05170
    -0.01946
     0.23469
     0.35668
     0.03137
    -0.00929
     0.22452
     0.32618
    -0.02962
     0.22452
     0.19402
     0.16353
     0.21436
    -0.07029
    -0.21261
    -0.12112
    -0.22277
    -0.08045
     0.12286
    -0.13128
    -0.41592
    -0.33460
    -0.23294
    -0.20244
    -0.11095
    -0.32443
    -0.24311
    -0.47692
    -0.30410
     0.01104
    -0.04996
    -0.16178
    -0.38543
    -0.32443
     0.19402
     0.12286
    -0.01946
    -0.19228
    -0.02962
    -0.06012
     0.07203
     0.27535
     0.30585
     0.07203
    -0.08045
     0.16353
     0.32618
     0.22452
    -0.16178
    -0.38543
    -0.00929
     0.20419
     0.25502
     0.15336
    -0.31427
    -0.42609
    -0.33460
    -0.16178
     0.16353
     0.00087
    -0.53791
    -0.36509
    -0.21261
    -0.18211
    -0.23294
    -0.44642
    -0.28377
    -0.17194
    -0.21261
    -0.03979
    -0.02962
    -0.06012
    -0.21261
    -0.22277
     0.09237
     0.17369
    -0.04996
     0.22452
     0.31601
     0.36684
     0.37701
     0.34651
     0.53966
     0.63115
     0.69215
     0.72264
     0.44817
     0.61082
     0.73281
     0.93613
     1.26143
     2.30851
     3.46741
     5.00244
     4.96178
     5.96819
     5.81570
     3.08111
     0.38717
    -1.37151
    -0.61924
     4.35183
     2.63381
     2.02386
     0.49900
    -0.53791
    -0.10078
    -1.88996
    -3.25218
    -3.87229
    -3.76047
    -3.15052
    -2.93704
    -2.57107
    -2.29659
    -1.92046
    -1.07670
    -0.80222
    -0.86322
    -1.34101
    -1.44267
    -1.26985
    -1.10720
    -0.38543
    -0.60907
    -1.04620
    -1.08687
    -0.78189
    -0.52775
    -0.73106
    -0.85305
    -0.93438
    -0.60907
    -0.27360
    -0.38543
    -0.33460
    -0.69040
    -0.67007
    -0.45659
    -0.37526
    -0.00929
    -0.39559
    -0.61924
    -0.57858
    -0.41592
    -0.27360
    -0.42609
    -0.49725
    -0.29393
    -0.15161
    -0.09062
     0.24485
     0.01104
    -0.03979
    -0.04996
     0.03137
     0.57016
     0.26518
     0.07203
     0.33634
     0.23469
     0.35668
     0.16353
     0.22452
     0.28552
     0.13303
     0.27535
     0.15336
    -0.06012
    -0.17194
     0.01104
    -0.16178
    -0.09062
    -0.08045
    -0.25327
     0.18386
     0.04154
    -0.09062
    -0.13128
    -0.11095
    -0.17194
     0.05170
     0.21436
     0.17369
     0.09237
    -0.03979
     0.37701
     0.07203
     0.34651
     0.32618
     0.03137
     0.17369
     0.27535
     0.58032
     0.48883
     0.21436
     0.13303
     0.39734
     0.66165
     0.88530
     0.45833
     0.29568
     0.10253
     0.22452
     0.40751
     0.66165
     0.39734
     0.16353
     0.08220
     0.34651
     0.41767
     0.26518
    -0.22277
    -0.02962
    -0.03979
     0.11270
     0.02121
    -0.22277
    -0.19228
    -0.38543
    -0.19228
     0.17369
     0.23469
    -0.26344
    -0.51758
    -0.20244
    -0.27360
    -0.24311
    -0.33460
    -0.31427
    -0.37526
    -0.26344
    -0.38543
    -0.21261
    -0.41592
    -0.50742
    -0.67007
    -0.32443
    -0.09062
    -0.51758
    -0.55824
    -0.34476
    -0.24311
    -0.29393
    -0.36509
    -0.15161
    -0.14145
    -0.23294
    -0.22277
    -0.07029
    -0.11095
    -0.19228
    -0.26344
    -0.09062
     0.09237
    -0.15161
     0.01104
    -0.04996
    -0.21261
    -0.21261
    -0.39559
    -0.50742
    -0.02962
     0.58032
     1.89171
     2.85746
     2.43050
     2.87779
     2.94895
     2.41016
     1.87138
     0.34651
    -1.50366
    -0.78189
     1.86121
     2.35934
     1.26143
     0.01104
    -0.69040
    -1.83913
    -2.17460
    -2.42875
    -2.67273
    -2.74389
    -2.54057
    -2.21527
    -1.41217
    -1.03604
    -1.05637
    -0.61924
    -0.26344
    -0.16178
     0.31601
     0.09237
     0.26518
     0.16353
     0.45833
     0.70231
     0.40751
     0.55999
     0.58032
     0.24485
     0.83447
     1.11911
     0.87513
     0.73281
     0.55999
     0.69215
     0.72264
     0.77347
     0.72264
     0.93613
     0.60065
     0.69215
     0.91579
     0.73281
     0.87513
     0.25502
     0.32618
     0.65148
     0.30585
     0.36684
     0.23469
     0.19402
     0.11270
     0.32618
     0.44817
     0.38717
     0.17369
     0.22452
     0.12286
     0.13303
     0.15336
    -0.04996
     0.28552
     0.38717
     0.20419
     0.14319
     0.34651
     0.47867
     0.29568
     0.22452
     0.21436
     0.29568
     0.28552
     0.40751
     0.51933
     0.39734
     0.32618
     0.52949
     0.34651
     0.87513
     0.60065
     0.30585
     0.35668
     0.55999
     0.42784
     0.44817
     0.36684
     0.18386
     0.49900
     0.40751
     0.64132
     0.58032
     0.31601
     0.21436
     0.04154
     0.30585
     0.45833
     0.41767
     0.49900
     0.24485
     0.41767
     0.41767
     0.58032
     0.49900
     0.36684
     0.17369
     0.57016
     0.34651
     0.65148
     0.50916
     0.00087
    -0.00929
     0.50916
     0.75314
     0.44817
     0.34651
     0.08220
     0.29568
     0.34651
     0.33634
     0.35668
     0.25502
     0.33634
     0.18386
     0.28552
     0.35668
     0.27535
    -0.09062
     0.15336
     0.03137
     0.07203
    -0.14145
    -0.00929
    -0.30410
    -0.37526
    -0.31427
    -0.26344
    -0.10078
     0.00087
    -0.29393
    -0.35493
    -0.49725
    -0.39559
    -0.59891
    -0.09062
    -0.08045
    -0.30410
    -0.12112
    -0.13128
    -0.27360
    -0.31427
    -0.39559
    -0.33460
    -0.32443
    -0.39559
    -0.49725
    -0.45659
    -0.58874
    -0.37526
    -0.55824
    -0.26344
    -0.29393
    -0.46675
    -0.45659
    -0.30410
    -0.25327
    -0.37526
    -0.35493
    -0.08045
    -0.10078
     0.37701
     0.48883
     1.31226
     1.97304
     3.26409
     4.39249
     3.36575
     1.46475
     0.51933
     1.90188
     2.83713
     2.36950
     2.99978
     3.64022
     1.65790
     0.52949
    -0.28377
     0.04154
     0.19402
    -0.54808
    -0.65990
    -1.10720
    -1.63582
    -1.63582
    -1.77814
    -1.58499
    -1.02587
    -1.00554
    -0.91405
    -0.80222
    -0.61924
    -0.23294
    -0.18211
     0.01104
    -0.27360
    -0.03979
     0.38717
     0.73281
     0.23469
     0.22452
     0.37701
     0.39734
     0.73281
     0.88530
     0.72264
     0.46850
     0.31601
     0.65148
     0.74298
     0.77347
     0.51933
     0.28552
     0.43800
     0.38717
     0.15336
     0.17369
     0.36684
     0.22452
     1.15977
     1.15977
     0.57016
     0.24485
    -0.14145
    -0.00929
     0.26518
     0.48883
     0.33634
     0.18386
     0.06187
    -0.04996
    -0.13128
    -0.37526
    -0.28377
    -0.44642
    -0.83272
    -0.70057
    -0.61924
    -0.80222
    -0.75139
    -0.84289
    -0.67007
    -0.72090
    -0.46675
    -0.45659
    -0.55824
    -0.57858
    -0.65990
    -0.91405
    -0.45659
    -0.51758
    -0.63957
    -0.60907
    -0.41592
    -0.46675
    -0.65990
    -0.45659
    -0.57858
    -0.42609
    -0.55824
    -0.79206
    -0.64974
    -0.68023
    -0.36509
    -0.45659
    -0.60907
    -0.44642
    -0.42609
    -0.25327
    -0.23294
    -0.14145
    -0.58874
    -0.57858
    -0.46675
    -0.02962
     0.06187
    -0.09062
    -0.36509
    -0.32443
    -0.17194
    -0.10078
    -0.32443
    -0.06012
    -0.41592
    -0.40576
    -0.30410
    -0.22277
    -0.21261
    -0.50742
    -0.68023
    -0.32443
    -0.02962
    -0.08045
    -0.46675
    -0.49725
    -0.53791
    -0.47692
    -0.34476
    -0.32443
    -0.36509
    -0.65990
    -0.40576
    -0.28377
    -0.21261
    -0.32443
    -0.85305
    -0.70057
    -0.36509
    -0.25327
    -0.12112
    -0.60907
    -0.56841
    -0.53791
    -0.35493
     0.07203
     0.10253
    -0.35493
    -0.28377
    -0.17194
     0.07203
     0.12286
    -0.14145
    -0.08045
     0.11270
     0.33634
     0.39734
     0.42784
     0.31601
     0.07203
     0.07203
     0.28552
     0.51933
     0.12286
     0.20419
     0.12286
     0.27535
     0.06187
    -0.18211
    -0.23294
     0.22452
     0.05170
     0.11270
     0.00087
    -0.18211
    -0.19228
     0.03137
     0.36684
     1.34276
     2.59315
     5.30741
     7.18808
     6.74079
     3.30475
     1.75955
    -0.37526
    -1.19869
    -2.14411
    -0.26344
     3.89437
     4.08752
     1.43425
    -0.30410
    -2.34742
    -3.25218
    -4.03494
    -4.44157
    -3.70964
    -2.80488
    -2.05261
    -1.42234
    -0.92421
    -0.35493
     0.19402
     0.83447
     1.05812
     0.89546
     0.89546
     0.95646
     1.00729
     1.41392
     1.41392
     0.95646
     0.83447
     1.07845
     1.03778
     1.09878
     0.71248
     0.48883
     0.30585
     0.77347
     0.91579
     0.80397
     0.36684
     0.13303
    -0.03979
     0.08220
     0.46850
     0.52949
    -0.14145
    -0.07029
     0.11270
    -0.03979
    -0.10078
    -0.41592
    -0.26344
    -0.23294
    -0.22277
    -0.16178
    -0.17194
    -0.16178
    -0.33460
    -0.62940
     0.04154
    -0.13128
    -0.26344
    -0.20244
    -0.15161
     0.05170
    -0.21261
    -0.19228
     0.02121
     0.12286
     0.09237
    -0.17194
    -0.04996
    -0.11095
     0.06187
     0.06187
     0.13303
     0.09237
     0.10253
     0.07203
     0.13303
     0.27535
     0.12286
    -0.15161
    -0.21261
     0.10253
     0.16353
     0.05170
     0.04154
    -0.23294
    -0.16178
    -0.33460
    -0.08045
     0.11270
    -0.44642
    -0.54808
    -0.39559
    -0.22277
    -0.34476
    -0.50742
    -0.62940
    -0.56841
    -0.23294
    -0.19228
    -0.23294
    -0.48708
    -0.64974
    -0.67007
    -0.64974
    -0.34476
    -0.37526
    -0.45659
    -0.65990
    -0.45659
    -0.23294
    -0.19228
    -0.33460
    -0.45659
    -0.52775
    -0.34476
    -0.09062
    -0.10078
    -0.11095
    -0.31427
    -0.34476
     0.00087
     0.35668
     0.07203
    -0.04996
     0.13303
     0.04154
     0.37701
     0.31601
     0.46850
     0.41767
     0.39734
     0.59049
     0.63115
     0.84463
     0.48883
     0.36684
     0.58032
     0.80397
     0.73281
     0.51933
     0.36684
     0.46850
     0.34651
     0.17369
     0.41767
     0.46850
     0.10253
     0.21436
     0.09237
     0.05170
     0.10253
    -0.26344
    -0.26344
    -0.23294
    -0.61924
    -0.61924
    -0.17194
    -0.31427
    -1.22919
    -2.46941
    -1.46300
    -0.35493
    -0.70057
    -2.56090
    -1.07670
    -0.84289
    -2.25593
    -2.15427
    -1.06653
     0.68198
     1.42408
     1.03778
    -0.22277
     0.11270
     0.82430
     1.32243
     1.60707
     1.81038
     1.86121
     2.00353
     2.40000
     2.08486
     1.64773
     1.35292
     1.04795
     1.31226
     1.14961
     0.84463
     0.54983
     0.17369
     0.41767
     0.77347
     0.61082
     0.46850
     0.32618
     0.03137
     0.27535
     0.25502
     0.29568
     0.30585
    -0.04996
     0.01104
     0.47867
     0.45833
     0.28552
     0.03137
    -0.04996
     0.07203
    -0.12112
     0.04154
     0.07203
     0.07203
     0.09237
     0.24485
     0.58032
     0.43800
     0.38717
     0.22452
     0.53966
     0.77347
     0.52949
     0.60065
     1.00729
     0.85480
     0.82430
     0.76331
     1.06828
     1.31226
     1.05812
     1.02762
     0.93613
     0.96662
     0.84463
     0.71248
     0.87513
     0.70231
     0.90563
     1.08861
     0.45833
     0.33634
     0.14319
     0.08220
    -0.06012
    -0.28377
    -0.07029
    -0.29393
    -0.36509
    -0.71073
    -0.99537
    -1.08687
    -0.87338
    -1.04620
    -1.34101
    -1.45283
    -1.29018
    -1.14786
    -1.14786
    -1.03604
    -0.98521
    -1.12753
    -0.99537
    -0.57858
    -0.79206
    -0.47692
    -0.58874
    -0.71073
    -0.60907
    -0.13128
    -0.06012
    -0.32443
    -0.20244
    -0.39559
    -0.26344
    -0.14145
    -0.10078
    -0.31427
    -0.31427
    -0.33460
    -0.18211
    -0.04996
    -0.00929
    -0.13128
    -0.29393
    -0.08045
     0.33634
     0.29568
     0.45833
     0.33634
     0.23469
     0.45833
     0.37701
     0.71248
     0.78364
     0.66165
     0.59049
     0.77347
     0.70231
     0.77347
     0.38717
     0.43800
     0.52949
     0.33634
     0.44817
     0.51933
     0.23469
    -0.00929
    -0.11095
     0.03137
     0.30585
     0.07203
     0.01104
    -0.06012
    -0.20244
    -0.19228
    -0.18211
     0.11270
     0.05170
    -0.13128
     0.08220
     0.07203
     0.04154
     0.11270
    -0.04996
    -0.06012
     0.05170
     0.02121
    -0.08045
    -0.19228
    -0.20244
    -0.63957
    -0.85305
    -0.59891
    -0.11095
    -0.13128
    -0.42609
    -0.72090
    -0.33460
    -0.33460
    -0.84289
    -0.92421
    -1.04620
    -0.73106
    -0.01946
     0.64132
    -0.08045
    -2.45925
    -0.87338
    -0.47692
    -1.78830
    -3.03870
    -2.38809
    -0.42609
     1.60707
     1.82055
     0.02121
    -1.60532
    -0.84289
     0.08220
     0.77347
     0.94629
     1.25127
     1.67823
     1.94254
     1.96287
     1.97304
     1.93237
     1.86121
     1.85105
     1.67823
     1.21060
     0.73281
     0.74298
     0.82430
     0.91579
     0.77347
     0.77347
     0.57016
     0.57016
     0.64132
     0.65148
     0.63115
     0.38717
     0.26518
     0.26518
     0.40751
     0.62099
     0.25502
     0.22452
     0.02121
     0.39734
     0.44817
     0.34651
     0.29568
    -0.13128
    -0.00929
     0.28552
    -0.01946
     0.17369
     0.09237
    -0.07029
     0.00087
     0.30585
     0.02121
    -0.09062
    -0.21261
    -0.03979
    -0.06012
    -0.14145
    -0.12112
    -0.30410
    -0.13128
    -0.14145
    -0.25327
    -0.00929
     0.03137
    -0.18211
    -0.47692
    -0.21261
    -0.12112
    -0.16178
    -0.42609
    -0.06012
     0.03137
     0.03137
    -0.11095
    -0.07029
    -0.23294
     0.06187
    -0.26344
    -0.13128
    -0.04996
    -0.16178
    -0.13128
    -0.32443
    -0.42609
    -0.33460
    -0.30410
    -0.23294
     0.00087
    -0.06012
    -0.29393
    -0.58874
    -0.44642
    -0.18211
    -0.20244
    -0.23294
    -0.10078
    -0.13128
     0.10253
     0.49900
     0.51933
     0.23469
     0.22452
     0.10253
     0.61082
     0.98695
     1.05812
     0.92596
     0.89546
     0.88530
     1.04795
     1.08861
     1.19027
     1.03778
     0.52949
     0.69215
     0.91579
     0.61082
     0.44817
     0.17369
     0.07203
     0.33634
     0.27535
     0.28552
    -0.12112
    -0.37526
    -0.24311
    -0.38543
    -0.21261
     0.08220
    -0.43626
    -0.26344
    -0.08045
     0.15336
     0.21436
    -0.04996
    -0.14145
     0.11270
     0.51933
     0.24485
     0.37701
     0.40751
     0.21436
     0.19402
     0.59049
     0.59049
     0.40751
     0.35668
     0.34651
     0.22452
     0.33634
     0.14319
     0.00087
     0.07203
    -0.13128
    -0.41592
     0.26518
     0.09237
    -0.07029
    -0.22277
    -0.30410
    -0.30410
     0.31601
     0.46850
     1.18010
     2.65414
     3.44707
     2.98961
     1.12928
     0.20419
    -0.51758
     0.01104
     1.50541
     1.36309
     2.56265
     1.82055
     0.32618
    -0.04996
    -0.64974
    -1.01570
    -1.19869
    -1.07670
    -1.08687
    -1.05637
    -1.04620
    -0.89372
    -0.65990
    -0.19228
    -0.22277
    -0.26344
    -0.39559
     0.01104
    -0.04996
     0.43800
     0.34651
    -0.07029
    -0.20244
    -0.14145
     0.28552
     0.11270
    -0.09062
    -0.41592
    -0.30410
     0.01104
     0.22452
    -0.02962
    -0.40576
    -0.33460
    -0.44642
    -0.38543
    -0.14145
    -0.21261
    -0.37526
    -0.34476
    -0.12112
    -0.06012
    -0.07029
    -0.35493
    -0.35493
    -0.23294
    -0.12112
    -0.00929
    -0.17194
    -0.23294
    -0.32443
    -0.35493
    -0.07029
     0.11270
    -0.29393
    -0.15161
    -0.15161
    -0.07029
    -0.29393
    -0.33460
    -0.47692
    -0.27360
    -0.26344
    -0.09062
    -0.14145
    -0.15161
    -0.28377
    -0.43626
    -0.25327
    -0.04996
    -0.50742
    -0.41592
    -0.37526
     0.09237
    -0.30410
     0.35668
    -0.31427
    -0.22277
    -0.24311
    -0.03979
    -0.24311
    -0.14145
    -0.16178
    -0.25327
    -0.12112
    -0.01946
    -0.29393
    -0.43626
    -0.16178
    -0.20244
    -0.12112
    -0.27360
    -0.51758
    -0.56841
    -0.41592
    -0.33460
    -0.39559
    -0.57858
    -0.78189
    -0.51758
    -0.45659
    -0.20244
    -0.25327
    -0.72090
    -0.59891
    -0.58874
    -0.26344
    -0.49725
    -0.41592
    -0.32443
    -0.17194
     0.14319
     0.34651
     0.34651
     0.31601
     0.27535
     0.14319
     0.54983
     0.81414
     0.67182
     0.55999
     0.51933
     0.71248
     1.19027
     0.74298
     0.64132
     0.35668
     0.59049
     0.51933
     0.44817
     0.25502
     0.31601
    -0.06012
     0.14319
     0.59049
     1.01745
     1.59690
     1.83071
     3.39625
     4.35183
     2.45083
    -0.36509
    -1.43250
    -0.34476
    -0.59891
     0.24485
     1.51558
     2.60331
     3.44707
     0.46850
    -1.45283
    -3.17085
    -3.09969
    -2.71339
    -1.88996
    -1.18852
    -0.87338
    -0.52775
    -0.59891
    -0.48708
    -0.56841
    -0.48708
    -0.42609
    -0.24311
    -0.14145
    -0.09062
     0.42784
     0.52949
     0.37701
     0.40751
     0.43800
     0.55999
     0.51933
     0.36684
     0.10253
     0.08220
     0.19402
     0.30585
     0.21436
     0.05170
    -0.10078
    -0.19228
     0.36684
     0.42784
     0.07203
    -0.14145
    -0.16178
    -0.10078
     0.09237
     0.17369
     0.20419
     0.02121
     0.06187
     0.23469
     0.41767
     0.11270
     0.04154
    -0.35493
    -0.18211
     0.26518
     0.17369
     0.02121
    -0.16178
    -0.16178
    -0.00929
     0.05170
     0.06187
     0.06187
    -0.12112
    -0.18211
    -0.15161
    -0.09062
     0.06187
    -0.25327
    -0.41592
    -0.12112
     0.29568
     0.09237
     0.06187
    -0.23294
    -0.02962
    -0.03979
    -0.11095
    -0.00929
    -0.01946
    -0.15161
    -0.02962
     0.08220
    -0.00929
     0.02121
    -0.26344
    -0.38543
    -0.24311
    -0.26344
    -0.24311
    -0.25327
    -0.25327
    -0.28377
    -0.57858
    -0.30410
    -0.19228
    -0.07029
    -0.21261
    -0.16178
    -0.18211
    -0.19228
    -0.31427
    -0.06012
     0.02121
     0.13303
    -0.17194
     0.04154
     0.26518
     0.06187
    -0.02962
    -0.12112
    -0.15161
     0.04154
     0.12286
     0.03137
     0.04154
    -0.07029
    -0.28377
    -0.27360
     0.19402
     0.26518
     0.15336
     0.20419
     0.02121
    -0.02962
     0.14319
     0.02121
     0.33634
     0.07203
     0.24485
     0.30585
     0.20419
     0.08220
    -0.01946
    -0.36509
    -0.31427
    -0.13128
    -0.12112
    -0.01946
    -0.37526
    -0.38543
    -0.44642
    -0.45659
    -0.41592
    -0.16178
    -0.10078
     0.09237
     0.72264
     1.79005
     3.33525
     3.03028
     1.64773
     1.20044
     1.52574
     1.50541
     1.60707
     2.17635
     4.41282
     4.77879
     2.77613
    -0.60907
    -1.59515
     0.10253
     0.09237
    -0.21261
    -0.47692
    -1.19869
    -2.01195
    -1.69681
    -1.55449
    -1.36134
    -1.63582
    -1.59515
    -1.67648
    -1.36134
    -0.99537
    -0.14145
     0.13303
     0.30585
     0.55999
     0.47867
     0.59049
     0.82430
     0.62099
     1.01745
     0.79380
     0.79380
     0.70231
     0.80397
     0.80397
     0.36684
     0.34651
     0.48883
     0.61082
     0.33634
     0.32618
     0.40751
     0.36684
     0.31601
     0.17369
     0.42784
     0.40751
    -0.00929
     0.19402
     0.28552
     0.24485
     0.15336
     0.08220
     0.07203
     0.13303
     0.06187
     0.12286
    -0.02962
     0.08220
     0.13303
    -0.18211
    -0.17194
     0.07203
    -0.06012
     0.03137
     0.04154
     0.03137
    -0.09062
    -0.11095
     0.01104
     0.22452
    -0.03979
    -0.21261
    -0.21261
    -0.27360
    -0.03979
     0.00087
    -0.17194
     0.00087
    -0.16178
    -0.10078
     0.06187
     0.02121
    -0.18211
    -0.42609
    -0.17194
     0.05170
     0.08220
     0.15336
    -0.06012
    -0.18211
    -0.04996
     0.15336
     0.09237
     0.23469
     0.00087
    -0.00929
     0.01104
     0.23469
     0.21436
     0.02121
    -0.33460
    -0.09062
     0.38717
     0.29568
     0.22452
    -0.10078
     0.04154
     0.05170
     0.01104
     0.11270
     0.08220
    -0.01946
     0.03137
     0.93613
     0.79380
    -0.14145
    -0.15161
    -0.25327
     0.14319
     0.24485
     0.25502
     0.41767
     0.07203
     0.09237
    -0.09062
     0.05170
     0.04154
     0.04154
    -0.25327
    -0.28377
    -0.32443
    -0.26344
    -0.39559
    -0.62940
    -0.17194
    -0.22277
    -0.22277
    -0.28377
    -0.32443
    -0.41592
    -0.42609
    -0.64974
    -0.55824
    -0.77173
    -0.28377
     0.45833
     1.16994
     2.32884
     3.89437
     3.26409
     1.09878
     0.45833
     0.55999
    -0.57858
    -0.81239
     1.44441
     4.58564
     7.24908
     4.54498
    -1.37151
    -3.85196
    -2.10344
    -0.45659
    -0.30410
     0.06187
    -0.24311
    -0.78189
    -0.90388
    -1.01570
    -1.41217
    -1.29018
    -1.11736
    -0.83272
    -0.52775
    -0.29393
    -0.14145
    -0.22277
    -0.04996
     0.38717
     0.77347
     0.66165
     0.65148
     0.55999
     0.70231
     0.91579
     1.14961
     1.11911
     0.77347
     0.67182
     0.67182
     0.74298
     1.02762
     0.52949
     0.42784
     0.17369
     0.39734
     0.53966
     0.31601
    -0.02962
    -0.16178
    -0.02962
     0.05170
    -0.02962
    -0.43626
    -0.37526
    -0.52775
    -0.41592
     0.06187
    -0.25327
    -0.40576
    -0.44642
    -0.20244
    -0.32443
    -0.43626
    -0.45659
    -0.42609
    -0.09062
    -0.07029
    -0.07029
    -0.31427
    -0.27360
    -0.16178
    -0.27360
    -0.06012
     0.05170
    -0.26344
    -0.22277
    -0.01946
     0.10253
    -0.07029
    -0.25327
    -0.21261
     0.14319
     0.06187
     0.04154
    -0.00929
    -0.25327
    -0.08045
    -0.16178
     0.08220
     0.36684
    -0.08045
    -0.14145
     0.02121
     0.17369
     0.09237
    -0.10078
    -0.21261
     0.08220
     0.28552
     0.27535
     0.24485
     0.01104
    -0.00929
     0.03137
     0.20419
     0.55999
     0.34651
     0.30585
     0.26518
     0.34651
     0.41767
     0.40751
     0.31601
     0.48883
     0.44817
     0.76331
     0.76331
     0.50916
     0.22452
     0.18386
     0.12286
     0.62099
     0.70231
     0.17369
     0.18386
     0.32618
     0.32618
     0.26518
     0.16353
    -0.06012
    -0.00929
    -0.07029
     0.02121
    -0.02962
    -0.02962
    -0.32443
    -0.34476
    -0.12112
     0.21436
    -0.12112
    -0.20244
    -0.06012
    -0.31427
    -0.12112
    -0.13128
    -0.07029
    -0.06012
     0.11270
     0.19402
     0.16353
     0.14319
     0.63115
     1.04795
     1.95270
     3.67072
     5.38874
     4.95161
     1.58674
     0.32618
     0.27535
     0.48883
     1.76972
     3.81304
     3.66056
     2.71514
     0.55999
    -2.22543
    -2.33726
    -1.64598
    -1.37151
    -1.23935
    -1.95096
    -2.56090
    -2.84555
    -2.43891
    -1.78830
    -1.35118
    -1.56466
    -1.31051
    -0.82255
    -0.55824
    -0.08045
     0.08220
     0.04154
     0.06187
    -0.06012
     0.53966
     0.70231
     0.46850
     0.23469
     0.33634
     0.62099
     0.53966
     0.38717
     0.23469
     0.49900
     0.70231
     0.65148
     0.64132
     0.66165
     0.25502
     0.21436
     0.31601
     0.48883
     0.50916
     0.37701
     0.18386
     0.43800
     0.35668
     0.50916
     0.57016
     0.27535
     0.36684
     0.08220
     0.31601
     0.25502
     0.24485
     0.13303
     0.23469
     0.38717
     0.45833
     0.38717
     0.23469
    -0.04996
     0.12286
    -0.01946
     0.00087
     0.02121
     0.14319
     0.08220
     0.04154
    -0.08045
     0.08220
     0.01104
    -0.09062
     0.20419
     0.11270
    -0.07029
     0.23469
     0.01104
     0.10253
     0.17369
     0.05170
     0.17369
     0.17369
     0.25502
     0.08220
     0.24485
     0.28552
     0.15336
    -0.10078
     0.26518
     0.32618
     0.23469
     0.24485
     0.01104
     0.06187
     0.35668
     0.24485
     0.15336
     0.13303
     0.13303
     0.27535
    -0.14145
    -0.23294
    -0.03979
    -0.00929
     0.08220
     0.34651
     0.21436
    -0.00929
    -0.35493
    -0.12112
    -0.27360
     0.07203
     0.05170
     0.12286
     0.03137
     0.02121
     0.37701
     0.20419
     0.11270
     0.05170
    -0.19228
     0.08220
     0.15336
     0.09237
     0.21436
    -0.07029
    -0.06012
    -0.01946
     0.06187
     0.18386
     0.13303
     0.04154
    -0.22277
     0.16353
     0.10253
     0.20419
     0.14319
     0.23469
     0.46850
     0.28552
     0.53966
     0.65148
     0.52949
     0.38717
     0.46850
     0.75314
     0.95646
     0.96662
     0.85480
     0.97679
     1.33259
     1.21060
     1.23093
     1.43425
     1.54607
     1.30209
     1.49524
     1.43425
     1.48508
     1.13944
     1.08861
     1.15977
     1.00729
     0.89546
     0.75314
     0.28552
     0.00087
    -0.38543
    -0.55824
    -0.80222
    -0.83272
    -1.06653
    -1.28002
    -1.22919
    -1.16819
    -0.96488
    -0.07029
     1.67823
     3.69105
     4.38233
     3.05061
     3.78255
     3.18276
     0.67182
    -1.69681
    -2.30676
    -0.74123
     1.30209
     1.83071
     1.45458
     0.40751
    -2.24576
    -3.70964
    -4.85837
    -5.09218
    -5.16334
    -4.60423
    -4.20776
    -3.30301
    -2.15427
    -1.77814
    -1.62565
    -0.96488
    -0.53791
    -0.27360
     0.01104
     0.04154
     0.28552
     0.24485
     0.36684
     0.55999
     0.75314
     0.78364
     0.52949
     0.40751
     0.44817
     0.65148
     0.47867
     0.21436
     0.67182
     0.30585
     0.33634
     0.43800
     0.25502
     0.23469
     0.11270
     0.14319
     0.06187
     0.40751
     0.07203
     0.08220
     0.15336
     0.20419
     0.20419
     0.04154
     0.21436
    -0.00929
    -0.06012
     0.01104
     0.01104
     0.01104
    -0.16178
    -0.36509
    -0.01946
    -0.14145
     0.03137
    -0.18211
    -0.13128
    -0.24311
    -0.32443
    -0.45659
     0.04154
     0.04154
    -0.30410
    -0.02962
     0.00087
     0.01104
    -0.06012
     0.01104
     0.11270
     0.13303
     0.16353
     0.17369
     0.22452
     0.31601
     0.31601
     0.27535
     0.28552
     0.50916
     0.34651
     0.52949
     0.29568
     0.29568
     0.29568
     0.17369
     0.23469
     0.58032
     0.30585
     0.16353
     0.19402
     0.11270
     0.26518
     0.23469
     0.25502
     0.11270
     0.13303
     0.15336
     0.32618
     0.30585
     0.10253
     0.04154
     0.06187
     0.28552
     0.34651
     0.15336
     0.01104
    -0.11095
    -0.44642
    -0.23294
    -0.34476
    -0.19228
    -0.37526
    -0.44642
    -0.38543
    -0.13128
    -0.50742
    -0.47692
    -0.60907
    -0.57858
    -0.26344
    -0.17194
    -0.40576
    -0.46675
    -0.40576
    -0.17194
    -0.31427
     0.09237
    -0.03979
    -0.15161
    -0.33460
    -0.06012
    -0.13128
    -0.07029
    -0.12112
    -0.24311
     0.17369
     0.30585
     0.30585
     0.15336
     0.11270
     0.16353
     0.24485
     0.58032
     0.75314
     0.50916
     0.76331
     0.88530
     0.89546
     0.89546
     0.80397
     0.64132
     0.94629
     0.81414
     0.97679
     0.86497
     0.72264
     0.73281
     0.51933
     0.44817
     0.62099
     0.33634
     0.09237
     0.18386
     0.19402
     0.00087
    -0.06012
    -0.49725
    -0.18211
    -0.14145
    -0.27360
    -0.35493
    -0.33460
    -0.04996
     0.24485
    -0.09062
     0.52949
     1.50541
     1.59690
     1.64773
     2.08486
     2.59315
     1.99337
     1.56640
     0.62099
     0.66165
     1.51558
     1.81038
     1.48508
     0.92596
     0.26518
    -0.24311
    -0.26344
    -0.70057
    -1.14786
    -1.31051
    -1.35118
    -0.95471
    -0.70057
    -1.12753
    -1.03604
    -0.67007
    -0.15161
    -0.03979
     0.03137
     0.20419
     0.13303
     0.50916
     0.50916
     0.74298
     0.46850
     0.54983
     0.40751
     0.33634
     0.58032
     0.46850
     0.14319
     0.27535
     0.30585
     0.42784
     0.46850
     0.40751
     0.00087
     0.15336
    -0.07029
     0.15336
     0.29568
    -0.04996
    -0.07029
     0.12286
     0.22452
     0.30585
     0.00087
     0.08220
     0.07203
     0.25502
     0.08220
     0.08220
     0.10253
    -0.10078
    -0.03979
     0.53966
     0.60065
    -0.08045
     0.15336
     0.12286
     0.27535
     0.18386
     0.17369
    -0.07029
     0.17369
     0.17369
     0.43800
     0.28552
     0.19402
     0.16353
     0.09237
     0.14319
     0.36684
     0.03137
     0.04154
    -0.03979
     0.32618
     0.18386
     0.03137
    -0.08045
    -0.13128
     0.04154
     0.17369
     0.06187
    -0.25327
    -0.20244
    -0.30410
    -0.26344
     0.04154
    -0.41592
    -0.31427
    -0.32443
    -0.38543
    -0.19228
    -0.19228
    -0.34476
    -0.55824
    -0.31427
    -0.11095
     0.00087
    -0.29393
    -0.13128
    -0.34476
    -0.36509
     0.26518
     0.22452
    -0.02962
    -0.08045
     0.13303
     0.10253
     0.29568
     0.11270
     0.15336
     0.29568
     0.35668
     0.54983
     0.26518
     0.28552
     0.20419
    -0.03979
     0.37701
     0.45833
     0.13303
    -0.11095
    -0.07029
     0.13303
     0.01104
    -0.17194
    -0.15161
    -0.16178
    -0.10078
    -0.26344
    -0.20244
    -0.16178
    -0.27360
    -0.41592
    -0.21261
     0.14319
     0.07203
    -0.00929
     0.03137
     0.13303
     0.13303
     0.32618
     0.15336
     0.07203
     0.25502
     0.44817
     0.36684
     0.36684
     0.41767
     0.51933
     0.54983
     0.77347
     0.89546
     1.22077
     1.39359
     1.34276
     1.46475
     1.70873
     2.02386
     1.49524
     0.97679
     0.50916
     1.26143
     1.50541
     1.45458
     1.22077
     0.68198
     0.43800
     0.14319
    -0.19228
    -0.34476
    -0.33460
    -0.22277
    -0.32443
    -0.58874
    -0.47692
    -0.34476
     0.00087
    -0.01946
     0.35668
     0.15336
     0.08220
     0.23469
     0.54983
     0.90563
     0.77347
     0.72264
     0.65148
     0.83447
     0.81414
     0.91579
     0.48883
     0.72264
     0.73281
     0.90563
     0.72264
     0.82430
     0.61082
     0.48883
     0.23469
     0.80397
     0.68198
     0.49900
     0.38717
     0.54983
     0.58032
     0.55999
     0.71248
     0.49900
     0.43800
     0.47867
     0.59049
     0.61082
     0.52949
     0.34651
     0.21436
     0.54983
     0.77347
     0.48883
     0.49900
     0.37701
     0.20419
     0.37701
     0.25502
     0.52949
     0.05170
     0.20419
     0.20419
     0.15336
     0.25502
    -0.07029
    -0.27360
     0.14319
     0.05170
     0.09237
    -0.15161
    -0.01946
    -0.14145
    -0.20244
    -0.08045
    -0.03979
     0.00087
     0.07203
     0.26518
    -0.03979
    -0.13128
    -0.07029
    -0.16178
     0.05170
     0.08220
    -0.04996
    -0.09062
    -0.08045
     0.02121
     0.00087
    -0.10078
    -0.20244
    -0.24311
    -0.17194
    -0.35493
    -0.26344
    -0.13128
    -0.31427
    -0.26344
    -0.58874
    -0.15161
    -0.14145
    -0.26344
    -0.31427
    -0.14145
    -0.45659
    -0.12112
    -0.17194
    -0.22277
    -0.14145
    -0.38543
    -0.24311
     0.06187
    -0.17194
    -0.17194
    -0.54808
    -0.41592
    -0.17194
    -0.14145
    -0.35493
    -0.38543
    -0.30410
    -0.38543
    -0.28377
    -0.41592
    -0.13128
    -0.36509
    -0.33460
    -0.17194
     0.31601
     0.51933
     0.81414
     2.06453
     2.74564
     1.91204
     0.67182
     1.37325
     2.06453
     1.60707
     1.87138
     3.45724
     5.34808
     4.99227
     2.28818
    -0.80222
    -1.83913
    -0.52775
    -0.02962
     0.31601
    -0.04996
    -0.74123
    -1.35118
    -1.90013
    -2.59140
    -2.89637
    -3.16069
    -2.99803
    -2.53041
    -2.15427
    -1.88996
    -1.74764
    -1.34101
    -0.86322
    -0.72090
    -0.67007
    -0.25327
    -0.12112
    -0.26344
     0.26518
     0.23469
     0.45833
     0.46850
     0.70231
     0.57016
     0.64132
     0.74298
     0.55999
     0.74298
     0.80397
     0.92596
     0.74298
     0.87513
     0.97679
     0.76331
     0.82430
     0.70231
     0.47867
     0.52949
     0.31601
     0.48883
     0.43800
     0.57016
     0.32618
     0.54983
     0.53966
     0.33634
     0.10253
     0.07203
     0.20419
     0.22452
     0.33634
     0.49900
     0.25502
     0.28552
     0.12286
     0.06187
     0.29568
     0.43800
     0.19402
    -0.07029
     0.13303
    -0.08045
     0.20419
    -0.12112
     0.11270
     0.08220
     0.05170
     0.23469
     0.11270
    -0.10078
    -0.14145
    -0.27360
    -0.22277
    -0.07029
    -0.08045
    -0.27360
    -0.48708
    -0.53791
    -0.42609
    -0.59891
    -0.30410
    -0.47692
    -0.77173
    -0.58874
    -0.65990
    -0.48708
    -0.73106
    -0.82255
    -0.63957
    -0.50742
    -0.49725
    -0.41592
    -0.48708
    -0.54808
    -0.42609
    -0.61924
    -0.48708
    -0.30410
    -0.49725
    -0.43626
    -0.32443
    -0.35493
    -0.52775
    -0.39559
    -0.51758
    -0.30410
    -0.21261
    -0.28377
    -0.44642
    -0.29393
    -0.29393
    -0.32443
    -0.21261
     0.12286
    -0.01946
    -0.20244
     0.02121
     0.04154
     0.08220
    -0.11095
     0.04154
    -0.13128
     0.28552
     0.17369
    -0.11095
     0.06187
    -0.10078
     0.04154
    -0.19228
    -0.04996
    -0.17194
    -0.27360
    -0.04996
    -0.15161
    -0.27360
    -0.36509
    -0.17194
    -0.13128
    -0.09062
    -0.23294
    -0.10078
    -0.52775
    -0.40576
    -0.19228
    -0.20244
     0.28552
     1.15977
     3.22343
     6.67979
     8.29615
     5.33791
     1.73922
    -0.48708
    -1.11736
     0.27535
     0.31601
     2.24751
     4.03669
     2.48132
     1.29193
    -1.22919
    -2.33726
    -3.34367
    -3.95362
    -3.91295
    -3.70964
    -2.98787
    -2.34742
    -2.03228
    -1.41217
    -0.82255
    -0.22277
     0.07203
     0.07203
     0.29568
     0.46850
     0.68198
     0.78364
     1.19027
     1.04795
     0.84463
     0.91579
     1.26143
     1.26143
     0.84463
     0.64132
     0.53966
     0.87513
     0.74298
     0.57016
     0.42784
     0.03137
     0.18386
     0.20419
     0.13303
    -0.07029
    -0.13128
    -0.10078
    -0.07029
    -0.06012
    -0.28377
    -0.37526
    -0.44642
    -0.29393
    -0.09062
    -0.09062
    -0.30410
    -0.31427
    -0.09062
    -0.36509
    -0.03979
    -0.00929
    -0.04996
    -0.23294
    -0.11095
    -0.01946
     0.05170
    -0.28377
    -0.16178
    -0.07029
     0.31601
     0.19402
     0.00087
    -0.21261
     0.01104
    -0.08045
     0.11270
     0.21436
    -0.15161
    -0.09062
    -0.04996
     0.05170
     0.22452
     0.01104
    -0.20244
     0.10253
     0.04154
     0.14319
    -0.02962
    -0.06012
    -0.20244
     0.01104
    -0.03979
     0.25502
     0.20419
    -0.37526
    -0.09062
    -0.00929
     0.37701
    -0.15161
    -0.08045
    -0.18211
    -0.14145
     0.19402
     0.18386
     0.01104
    -0.07029
    -0.31427
    -0.03979
     0.11270
     0.02121
    -0.41592
    -0.35493
    -0.26344
    -0.36509
    -0.32443
    -0.57858
    -0.67007
    -0.64974
    -0.52775
    -0.64974
    -0.82255
    -0.90388
    -0.91405
    -0.93438
    -0.65990
    -0.45659
    -0.78189
    -0.51758
    -0.54808
    -0.46675
    -0.40576
    -0.47692
    -0.52775
    -0.18211
    -0.03979
     0.09237
     0.04154
     0.05170
    -0.16178
    -0.04996
     0.01104
     0.29568
     0.01104
    -0.15161
    -0.11095
    -0.01946
     0.10253
     0.07203
    -0.29393
    -0.33460
     0.00087
     0.13303
    -0.15161
    -0.08045
    -0.31427
    -0.27360
    -0.39559
    -0.10078
     0.13303
    -0.28377
    -0.22277
    -0.11095
     0.01104
     0.02121
    -0.20244
    -0.18211
    -0.12112
     0.03137
     0.03137
     0.04154
    -0.09062
    -0.15161
    -0.06012
     0.03137
     0.20419
    -0.04996
     0.07203
    -0.22277
    -0.06012
     0.14319
    -0.27360
    -0.16178
    -0.15161
    -0.15161
     0.05170
     0.15336
    -0.04996
    -0.17194
    -0.48708
    -0.39559
     0.04154
     0.04154
     0.48883
     1.51558
     3.49790
     5.23625
     2.99978
     1.64773
     2.37967
     3.55890
     5.31758
     3.26409
     2.23735
     3.15227
     2.41016
     0.55999
    -0.20244
     0.41767
     0.15336
    -0.28377
    -1.19869
    -2.18477
    -3.23185
    -3.60798
    -3.49616
    -3.33350
    -2.80488
    -2.44908
    -1.93063
    -1.29018
    -1.08687
    -0.82255
    -0.26344
     0.13303
     0.25502
     0.69215
     0.59049
     0.38717
     0.61082
     0.54983
     0.73281
     0.78364
     0.81414
     0.60065
     0.53966
     0.46850
     0.25502
    -0.01946
     0.24485
     0.31601
    -0.08045
    -0.21261
    -0.02962
     0.04154
     0.12286
     0.17369
    -0.03979
    -0.04996
    -0.03979
     0.08220
     0.30585
     0.27535
     0.22452
     0.01104
     0.06187
     0.37701
     0.52949
     0.40751
     0.20419
     0.16353
     0.08220
     0.25502
     0.04154
     0.18386
    -0.08045
    -0.07029
     0.03137
     0.21436
    -0.06012
    -0.39559
    -0.74123
    -0.30410
    -0.20244
    -0.39559
    -0.38543
    -0.72090
    -0.52775
    -0.49725
    -0.48708
    -0.50742
    -0.47692
    -0.46675
    -0.50742
    -0.60907
    -0.51758
    -0.37526
    -0.77173
    -0.62940
    -0.39559
    -0.54808
    -0.62940
    -0.56841
    -0.62940
    -0.57858
    -0.58874
    -0.59891
    -0.47692
    -0.62940
    -0.58874
    -0.36509
    -0.40576
    -0.16178
    -0.32443
    -0.30410
     0.00087
    -0.00929
    -0.13128
     0.01104
     0.07203
     0.29568
     0.26518
     0.43800
     0.39734
     0.62099
     0.52949
     0.43800
     0.53966
     0.64132
     0.44817
     0.48883
     0.90563
     0.73281
     0.78364
     0.77347
     0.71248
     0.92596
     0.67182
     0.65148
     0.74298
     0.79380
     0.66165
     0.42784
     0.54983
     0.63115
     0.34651
     0.16353
     0.19402
     0.37701
    -0.21261
    -0.32443
    -0.29393
    -0.36509
    -0.72090
    -0.81239
    -0.53791
    -0.81239
    -1.08687
    -1.26985
    -1.01570
    -0.79206
    -0.76156
    -0.94454
    -1.06653
    -0.83272
    -1.02587
    -0.72090
    -0.53791
    -0.17194
     0.63115
     1.96287
     4.04686
     5.60222
     2.67447
    -0.51758
    -0.80222
    -0.93438
    -0.06012
     2.50166
     4.06719
     3.20310
     1.67823
    -0.67007
    -2.08311
    -2.72356
    -2.68289
    -2.30676
    -2.37792
    -1.71714
    -1.94079
    -2.03228
    -2.40842
    -2.31693
    -2.20510
    -1.47317
    -1.20885
    -0.87338
    -0.32443
    -0.20244
     0.04154
     0.16353
     0.45833
     0.42784
     0.52949
     0.82430
     1.02762
     1.08861
     0.93613
     0.95646
     0.92596
     1.05812
     0.66165
     0.79380
     0.76331
     0.45833
     0.48883
     0.46850
     0.38717
     0.30585
     0.45833
     0.24485
     0.42784
     0.18386
     0.40751
     0.05170
     0.37701
     0.46850
     0.32618
     0.33634
     0.63115
     0.40751
     0.46850
     0.74298
     0.46850
     0.38717
     0.41767
     0.55999
     0.59049
     0.63115
     0.48883
     0.45833
     0.47867
     0.34651
     0.49900
    -0.04996
     0.17369
     0.28552
     0.09237
     0.18386
     0.31601
     0.13303
    -0.07029
    -0.15161
    -0.01946
     0.00087
    -0.10078
    -0.26344
    -0.28377
    -0.19228
    -0.19228
    -0.42609
    -0.44642
    -0.51758
    -0.48708
    -0.33460
    -0.37526
    -0.70057
    -0.46675
    -1.03604
    -0.68023
    -0.62940
    -0.65990
    -0.69040
    -1.03604
    -0.69040
    -0.89372
    -0.87338
    -0.63957
    -0.72090
    -0.80222
    -0.87338
    -0.45659
    -0.84289
    -0.71073
    -0.70057
    -0.84289
    -0.39559
    -0.49725
    -0.27360
    -0.47692
    -0.71073
    -0.47692
    -0.33460
    -0.34476
    -0.07029
    -0.14145
    -0.28377
    -0.07029
     0.05170
     0.09237
    -0.17194
    -0.35493
     0.12286
     0.19402
     0.16353
     0.19402
     0.10253
     0.03137
     0.18386
    -0.07029
     0.24485
     0.14319
    -0.10078
     0.10253
     0.12286
     0.15336
    -0.09062
    -0.16178
    -0.18211
     0.08220
     0.12286
     0.05170
    -0.08045
    -0.25327
    -0.06012
    -0.35493
     0.11270
     0.34651
     0.57016
     1.49524
     2.36950
     4.26034
     3.22343
     0.26518
    -0.02962
     0.94629
     0.72264
    -0.23294
     2.13569
     4.27050
     4.89062
     3.59956
    -0.24311
    -3.29284
    -2.74389
    -1.32068
    -0.43626
    -0.17194
     0.02121
    -0.83272
    -1.58499
    -1.35118
    -1.63582
    -1.80864
    -1.32068
    -0.94454
    -0.97504
    -0.36509
    -0.36509
     0.28552
     0.47867
     0.44817
     0.86497
     0.95646
     1.31226
     1.24110
     1.05812
     1.45458
     1.49524
     1.70873
     1.61723
     1.32243
     1.35292
     1.21060
     1.20044
     1.11911
     1.24110
     0.81414
     0.90563
     0.68198
     0.80397
     0.65148
     0.19402
     0.04154
     0.08220
    -0.00929
     0.16353
    -0.17194
    -0.11095
    -0.24311
    -0.39559
    -0.38543
    -0.11095
    -0.58874
    -0.34476
    -0.39559
    -0.04996
    -0.14145
    -0.15161
    -0.25327
    -0.23294
     0.18386
     0.20419
     0.23469
     0.06187
     0.02121
    -0.02962
     0.12286
     0.47867
     0.26518
     0.10253
     0.13303
    -0.06012
     0.37701
     0.13303
    -0.08045
     0.10253
     0.07203
     0.27535
    -0.07029
     0.03137
    -0.04996
    -0.13128
    -0.13128
     0.20419
     0.16353
    -0.20244
    -0.14145
     0.02121
    -0.08045
    -0.23294
    -0.46675
    -0.28377
    -0.32443
    -0.14145
    -0.16178
    -0.50742
    -0.49725
    -0.52775
    -0.64974
    -0.35493
    -0.26344
    -0.45659
    -0.47692
    -0.61924
    -0.15161
    -0.38543
    -0.53791
    -0.68023
    -0.49725
    -0.48708
    -0.17194
    -0.55824
    -0.52775
    -0.71073
    -0.50742
    -0.69040
    -0.15161
    -0.53791
    -0.68023
    -0.57858
    -0.35493
    -0.32443
    -0.40576
    -0.56841
    -0.38543
    -0.41592
    -0.41592
    -0.26344
    -0.41592
    -0.45659
    -0.53791
    -0.53791
     0.00087
    -0.36509
    -0.52775
    -0.41592
    -0.47692
    -0.26344
    -0.41592
    -0.51758
    -0.39559
    -0.28377
    -0.21261
    -0.01946
    -0.34476
    -0.20244
    -0.34476
    -0.55824
     0.00087
    -0.11095
    -0.25327
    -0.28377
    -0.11095
    -0.09062
    -0.10078
    -0.11095
    -0.32443
    -0.24311
     0.12286
     0.43800
     1.08861
     1.75955
     3.56906
     4.48398
     2.19668
     0.59049
    -0.39559
     0.51933
     0.46850
     1.39359
     2.81680
     2.05436
     0.54983
    -0.78189
    -1.54433
    -1.52399
    -1.59515
    -2.13394
    -2.07295
    -2.29659
    -2.43891
    -2.09328
    -2.33726
    -2.20510
    -1.75781
    -1.37151
    -1.04620
    -0.63957
    -0.67007
    -0.33460
    -0.08045
     0.32618
     0.34651
     0.48883
     0.28552
     0.55999
     0.54983
     1.07845
     1.08861
     1.04795
     0.78364
     0.87513
     0.84463
     0.91579
     0.50916
     0.36684
     0.41767
     0.23469
     0.22452
     0.21436
    -0.08045
    -0.15161
    -0.43626
    -0.23294
    -0.13128
    -0.36509
    -0.46675
    -0.53791
    -0.32443
    -0.31427
    -0.34476
    -0.32443
    -0.32443
    -0.02962
    -0.24311
    -0.17194
     0.02121
    -0.14145
    -0.32443
    -0.22277
     0.37701
     0.12286
    -0.06012
     0.10253
    -0.02962
    -0.11095
    -0.06012
    -0.15161
    -0.00929
    -0.15161
    -0.17194
    -0.35493
    -0.02962
    -0.10078
    -0.27360
    -0.49725
    -0.00929
    -0.03979
    -0.17194
    -0.22277
    -0.24311
    -0.16178
    -0.13128
    -0.16178
    -0.09062
    -0.08045
    -0.12112
     0.07203
    -0.04996
     0.00087
    -0.11095
    -0.34476
     0.14319
     0.11270
    -0.04996
    -0.08045
    -0.16178
     0.10253
     0.06187
    -0.00929
     0.12286
     0.04154
     0.12286
    -0.04996
     0.02121
     0.10253
    -0.10078
    -0.31427
     0.07203
     0.44817
     0.65148
     0.01104
     0.00087
    -0.08045
     0.05170
    -0.11095
     0.09237
    -0.02962
    -0.11095
    -0.14145
    -0.08045
    -0.10078
    -0.10078
    -0.34476
    -0.50742
    -0.10078
     0.02121
    -0.22277
    -0.26344
    -0.35493
    -0.31427
    -0.15161
    -0.09062
    -0.13128
    -0.06012
    -0.18211
    -0.15161
    -0.22277
    -0.18211
    -0.12112
    -0.45659
    -0.08045
    -0.16178
    -0.22277
    -0.30410
    -0.12112
    -0.14145
    -0.27360
    -0.23294
    -0.16178
     0.09237
    -0.16178
    -0.07029
     0.08220
     0.10253
     0.12286
     0.17369
     1.29193
     2.83713
     4.15868
     6.40532
     6.88311
     2.30851
    -1.63582
    -2.55074
    -0.46675
     1.39359
     3.15227
     3.22343
     1.97304
     1.27160
    -0.59891
    -2.76422
    -3.28267
    -2.89637
    -3.14035
    -2.26610
    -2.03228
    -1.73748
    -1.71714
    -1.40200
    -1.01570
    -0.32443
    -0.19228
    -0.00929
    -0.06012
     0.20419
     0.26518
     0.31601
     0.22452
     0.58032
     0.73281
     0.74298
     0.66165
     0.57016
     0.58032
     0.46850
     0.39734
     0.43800
     0.55999
     0.38717
     0.34651
     0.24485
     0.12286
     0.09237
    -0.37526
    -0.08045
    -0.10078
    -0.34476
    -0.30410
    -0.49725
    -0.52775
    -0.63957
    -0.61924
    -0.33460
    -0.34476
    -0.33460
    -0.34476
    -0.38543
    -0.27360
    -0.36509
    -0.51758
    -0.21261
    -0.13128
    -0.31427
    -0.06012
    -0.14145
    -0.17194
    -0.35493
    -0.34476
    -0.19228
    -0.38543
    -0.22277
    -0.50742
    -0.30410
    -0.45659
    -0.27360
    -0.43626
    -0.57858
    -0.27360
    -0.32443
    -0.73106
    -0.49725
    -0.37526
    -0.56841
    -0.72090
    -0.78189
    -0.52775
    -0.48708
    -0.60907
    -0.52775
    -0.59891
    -0.50742
    -0.34476
    -0.58874
    -0.52775
    -0.41592
    -0.53791
    -0.31427
    -0.36509
    -0.33460
    -0.25327
    -0.47692
    -0.25327
    -0.10078
    -0.10078
    -0.30410
    -0.16178
    -0.37526
     0.00087
    -0.21261
    -0.02962
    -0.02962
     0.01104
    -0.07029
     0.01104
     0.06187
    -0.08045
    -0.01946
     0.02121
     0.08220
     0.22452
     0.12286
    -0.18211
     0.15336
     0.18386
    -0.02962
    -0.02962
     0.22452
    -0.00929
     0.02121
     0.12286
     0.11270
    -0.01946
    -0.15161
    -0.12112
     0.13303
     0.08220
     0.00087
    -0.12112
    -0.13128
    -0.08045
    -0.08045
    -0.20244
    -0.12112
    -0.09062
    -0.20244
     0.00087
    -0.07029
     0.03137
    -0.26344
    -0.36509
    -0.12112
     0.73281
     1.74939
     2.81680
     4.74829
     6.13084
     3.26409
    -0.28377
    -1.01570
    -0.80222
    -1.13769
     1.63756
     3.95536
     5.01261
     3.97570
    -0.32443
    -2.54057
    -3.07936
    -2.72356
    -2.25593
    -1.80864
    -1.35118
    -0.99537
    -1.14786
    -1.18852
    -1.16819
    -1.28002
    -1.19869
    -1.02587
    -0.47692
    -0.41592
    -0.42609
    -0.18211
    -0.02962
     0.10253
     0.23469
     0.21436
     0.03137
     0.20419
     0.22452
     0.43800
     0.67182
     0.29568
     0.30585
     0.48883
     0.75314
     0.55999
     0.19402
     0.20419
     0.23469
     0.32618
     0.29568
     0.53966
     0.20419
     0.07203
     0.33634
     0.02121
     0.11270
     0.07203
    -0.04996
    -0.09062
    -0.15161
     0.10253
    -0.16178
    -0.24311
     0.08220
     0.24485
     0.22452
     0.12286
    -0.10078
    -0.10078
     0.08220
    -0.14145
     0.31601
     0.11270
    -0.22277
    -0.00929
     0.02121
     0.12286
    -0.04996
    -0.23294
    -0.13128
    -0.27360
    -0.15161
    -0.11095
    -0.22277
    -0.41592
    -0.54808
    -0.29393
    -0.19228
     0.10253
    -0.45659
    -0.40576
    -0.16178
    -0.11095
    -0.18211
    -0.49725
    -0.49725
    -0.37526
    -0.06012
     0.03137
    -0.08045
    -0.37526
    -0.23294
    -0.26344
    -0.19228
     0.07203
    -0.15161
    -0.43626
    -0.36509
    -0.26344
     0.06187
    -0.28377
    -0.28377
    -0.23294
    -0.11095
    -0.08045
    -0.25327
    -0.21261
    -0.12112
    -0.31427
    -0.37526
     0.08220
     0.01104
    -0.22277
    -0.17194
    -0.00929
     0.08220
    -0.06012
    -0.25327
    -0.09062
    -0.08045
     0.00087
     0.08220
    -0.21261
    -0.10078
    -0.17194
    -0.11095
     0.12286
     0.28552
     0.01104
    -0.00929
    -0.11095
     0.03137
     0.08220
    -0.12112
    -0.09062
     0.20419
     0.12286
     0.25502
     0.19402
    -0.24311
     0.07203
    -0.16178
    -0.02962
     0.09237
     0.05170
    -0.26344
    -0.01946
     0.03137
    -0.06012
    -0.08045
    -0.15161
    -0.01946
     0.38717
     1.30209
     2.70497
     4.44332
     6.65946
     6.24266
     1.35292
    -0.86322
    -1.62565
     0.09237
     0.69215
     2.83713
     3.48774
     2.51182
     1.59690
    -1.51383
    -2.79472
    -3.22168
    -3.24201
    -3.08952
    -2.70322
    -2.40842
    -2.29659
    -1.90013
    -1.52399
    -1.59515
    -1.12753
    -0.83272
    -0.52775
    -0.16178
     0.08220
     0.14319
     0.35668
     0.54983
     0.65148
     0.85480
     0.63115
     0.81414
     0.68198
     0.89546
     1.35292
     1.09878
     0.83447
     1.03778
     0.87513
     0.96662
     0.83447
     0.62099
     0.66165
     0.40751
     0.47867
     0.61082
     0.43800
     0.30585
     0.11270
    -0.09062
     0.22452
     0.19402
    -0.19228
    -0.19228
    -0.16178
    -0.20244
    -0.26344
    -0.27360
    -0.28377
    -0.13128
    -0.15161
    -0.01946
    -0.32443
    -0.27360
    -0.29393
    -0.33460
    -0.02962
     0.00087
    -0.33460
    -0.35493
    -0.15161
     0.10253
    -0.10078
    -0.11095
    -0.37526
    -0.00929
     0.00087
    -0.08045
    -0.09062
     0.26518
     0.08220
    -0.19228
     0.07203
     0.42784
     0.17369
     0.16353
     0.07203
     0.15336
     0.37701
     0.27535
     0.04154
     0.04154
     0.02121
    -0.06012
     0.18386
     0.07203
    -0.04996
    -0.23294
    -0.16178
     0.25502
     0.06187
    -0.26344
    -0.23294
    -0.13128
    -0.33460
    -0.10078
     0.05170
    -0.33460
    -0.17194
    -0.07029
    -0.17194
    -0.06012
    -0.28377
    -0.47692
    -0.35493
    -0.11095
    -0.11095
    -0.11095
    -0.24311
    -0.34476
    -0.02962
    -0.08045
    -0.14145
     0.01104
    -0.25327
    -0.12112
     0.05170
     0.16353
     0.00087
     0.15336
    -0.08045
     0.14319
     0.48883
     0.24485
     0.23469
     0.09237
     0.33634
     0.02121
     0.13303
     0.07203
     0.27535
     0.15336
     0.35668
     0.25502
     0.07203
     0.14319
    -0.19228
    -0.06012
     0.10253
     0.12286
     0.00087
    -0.06012
     0.02121
     0.02121
     0.03137
     0.07203
     0.08220
     0.02121
     0.14319
     0.11270
     0.03137
    -0.15161
     0.08220
    -0.17194
     0.27535
     0.17369
    -0.12112
    -0.11095
     0.03137
    -0.17194
    -0.01946
    -0.14145
    -0.10078
    -0.14145
    -0.27360
    -0.14145
    -0.19228
    -0.07029
    -0.00929
     0.33634
     1.73922
     3.16243
     4.70763
     7.03560
     5.55139
     0.80397
    -0.97504
    -1.21902
     0.23469
     3.09127
     4.16885
     1.86121
     1.72906
     1.22077
    -1.42234
    -2.69306
    -2.82521
    -3.19118
    -3.29284
    -3.31317
    -2.91671
    -2.55074
    -1.90013
    -1.58499
    -1.51383
    -1.09703
    -1.02587
    -0.85305
    -0.45659
    -0.25327
    -0.08045
    -0.06012
     0.05170
     0.33634
     0.13303
     0.17369
     0.18386
     0.09237
    -0.22277
    -0.00929
    -0.12112
    -0.03979
    -0.06012
    -0.08045
    -0.22277
    -0.10078
    -0.21261
    -0.29393
    -0.49725
    -0.07029
    -0.09062
    -0.21261
    -0.09062
    -0.34476
    -0.07029
    -0.32443
    -0.24311
    -0.06012
    -0.16178
    -0.28377
    -0.48708
    -0.24311
    -0.42609
    -0.53791
    -0.72090
    -0.25327
    -0.43626
    -0.53791
    -0.35493
    -0.63957
    -0.51758
    -0.67007
    -0.64974
    -0.50742
    -0.59891
    -0.57858
    -0.47692
    -0.71073
    -0.37526
    -0.34476
    -0.44642
    -0.37526
    -0.09062
    -0.37526
    -0.25327
    -0.12112
    -0.24311
    -0.23294
    -0.86322
    -0.28377
     0.08220
     0.27535
     0.03137
    -0.26344
    -0.03979
    -0.03979
    -0.01946
    -0.17194
     0.07203
    -0.04996
     0.10253
     0.31601
     0.34651
     0.13303
    -0.00929
     0.25502
     0.36684
     0.45833
     0.20419
     0.09237
     0.15336
     0.18386
     0.28552
     0.06187
     0.40751
     0.18386
     0.08220
     0.30585
     0.19402
     0.20419
     0.05170
     0.03137
     0.08220
     0.25502
     0.21436
     0.34651
     0.01104
     0.45833
     0.14319
     0.22452
     0.30585
     0.34651
     0.05170
     0.28552
     0.32618
     0.34651
     0.36684
     0.15336
     0.22452
     0.19402
     0.63115
     0.41767
     0.23469
     0.18386
    -0.00929
     0.25502
    -0.10078
     0.27535
     0.26518
     0.01104
     0.34651
     0.12286
    -0.08045
    -0.14145
    -0.22277
     0.09237
     0.20419
     0.10253
     0.08220
     0.05170
     0.62099
     1.43425
     3.15227
     4.43316
     5.85637
     6.25283
     2.07469
    -2.00179
    -1.28002
     1.16994
     2.19668
     2.56265
     2.41016
     1.32243
     0.94629
    -1.45283
    -2.29659
    -2.40842
    -2.81505
    -2.84555
    -3.01836
    -3.20135
    -2.65240
    -1.98145
    -1.42234
    -1.18852
    -1.21902
    -0.94454
    -0.44642
    -0.39559
    -0.15161
    -0.03979
    -0.08045
     0.33634
     0.08220
     0.25502
     0.31601
     0.07203
     0.20419
     0.46850
     0.29568
     0.44817
     0.09237
     0.23469
     0.24485
     0.49900
     0.33634
     0.17369
    -0.01946
     0.17369
     0.18386
     0.30585
     0.36684
     0.23469
     0.06187
     0.04154
     0.28552
     0.22452
     0.15336
    -0.13128
     0.21436
     0.32618
     0.27535
     0.15336
     0.25502
    -0.10078
     0.12286
     0.19402
     0.67182
     0.34651
     0.38717
     0.40751
     0.64132
     0.61082
     0.53966
     0.60065
     0.44817
     0.73281
     0.78364
     0.79380
     0.47867
     0.41767
     0.58032
     0.35668
     0.39734
     0.37701
    -0.00929
    -0.19228
    -0.18211
    -0.17194
    -0.30410
    -0.54808
    -0.87338
    -0.83272
    -0.67007
    -0.72090
    -1.15803
    -1.46300
    -1.51383
    -1.10720
    -0.89372
    -0.91405
    -0.97504
    -1.31051
    -1.17836
    -0.79206
    -0.82255
    -0.88355
    -0.84289
    -0.50742
    -0.45659
    -0.43626
    -0.40576
    -0.46675
    -0.44642
    -0.22277
    -0.46675
     0.08220
    -0.35493
    -0.39559
    -0.31427
    -0.25327
    -0.23294
    -0.24311
    -0.49725
    -0.30410
    -0.28377
    -0.25327
    -0.12112
    -0.32443
    -0.36509
    -0.28377
    -0.20244
     0.09237
     0.18386
    -0.31427
    -0.26344
    -0.08045
     0.10253
     0.13303
     0.01104
    -0.16178
     0.03137
     0.26518
     0.31601
     0.12286
     0.17369
     2.88796
     4.14851
     4.21967
     2.73547
    -2.33726
    -4.70588
    -3.21151
     0.48883
     1.81038
     1.29193
     0.18386
    -0.59891
    -0.47692
    -1.49350
    -2.72356
    -3.47582
    -3.79096
    -2.79472
    -1.86963
    -1.23935
    -0.76156
    -0.89372
    -0.68023
    -0.89372
    -0.83272
    -0.90388
    -1.04620
    -0.73106
    -0.55824
    -0.38543
    -0.50742
    -0.51758
    -0.61924
    -0.64974
    -0.78189
    -0.60907
    -0.38543
    -0.59891
    -0.54808
    -0.51758
    -0.34476
    -0.35493
    -0.58874
    -0.49725
    -0.40576
    -0.48708
    -0.41592
    -0.37526
    -0.59891
    -0.80222
    -0.38543
    -0.33460
    -0.09062
    -0.37526
    -0.40576
    -0.59891
    -0.35493
    -0.32443
    -0.43626
    -0.61924
    -0.48708
    -0.42609
    -0.37526
    -0.18211
    -0.32443
    -0.56841
    -0.51758
    -0.37526
    -0.19228
    -0.27360
    -0.29393
    -0.24311
    -0.17194
    -0.10078
    -0.18211
    -0.26344
    -0.12112
    -0.19228
    -0.01946
     0.04154
     0.20419
    -0.00929
    -0.25327
    -0.20244
     0.11270
     0.09237
    -0.00929
    -0.06012
    -0.20244
     0.02121
     0.04154
    -0.27360
    -0.32443
    -0.26344
    -0.17194
    -0.07029
    -0.28377
    -0.24311
    -0.46675
    -0.56841
    -0.19228
    -0.01946
    -0.26344
    -0.22277
    -0.33460
    -0.33460
    -0.31427
    -0.22277
    -0.07029
    -0.03979
    -0.07029
     0.03137
     0.02121
     0.04154
    -0.12112
    -0.30410
     0.14319
     0.34651
     0.10253
    -0.06012
    -0.03979
     0.04154
     0.02121
     0.02121
     0.16353
     0.09237
    -0.08045
     0.13303
     0.08220
     0.17369
     0.00087
    -0.14145
    -0.17194
     0.18386
     0.26518
     0.29568
     0.12286
     0.00087
     0.15336
     0.17369
     0.16353
    -0.07029
     0.28552
     0.01104
     0.15336
     0.10253
     0.04154
     0.14319
     0.08220
     0.29568
     0.19402
     0.11270
     0.23469
     0.41767
     1.09878
     2.06453
     3.03028
     5.04310
     6.29349
     2.67447
    -0.67007
    -1.71714
    -1.02587
    -1.14786
     1.79005
     4.12818
     4.54498
     3.51823
    -1.12753
    -3.49616
    -3.15052
    -2.55074
    -2.30676
    -1.60532
    -1.18852
    -1.21902
    -1.31051
    -1.11736
    -1.10720
    -1.03604
    -1.05637
    -0.63957
    -0.53791
    -0.22277
    -0.35493
    -0.20244
    -0.24311
    -0.19228
    -0.34476
     0.03137
     0.07203
     0.09237
     0.10253
     0.03137
     0.23469
     0.31601
     0.07203
     0.04154
     0.18386
     0.03137
    -0.02962
     0.08220
     0.04154
    -0.09062
     0.11270
    -0.01946
     0.26518
     0.02121
     0.01104
    -0.07029
     0.14319
     0.17369
    -0.20244
    -0.27360
     0.12286
     0.09237
     0.01104
     0.01104
    -0.18211
    -0.06012
    -0.07029
    -0.07029
    -0.24311
    -0.08045
    -0.09062
    -0.23294
    -0.15161
     0.05170
    -0.12112
    -0.47692
    -0.44642
     0.03137
    -0.10078
    -0.45659
    -0.30410
    -0.52775
    -0.47692
    -0.48708
    -0.41592
    -0.40576
    -0.15161
    -0.54808
    -0.33460
    -0.49725
    -0.29393
    -0.38543
    -0.31427
    -0.35493
    -0.23294
    -0.25327
    -0.15161
    -0.10078
    -0.40576
    -0.31427
    -0.16178
    -0.06012
     0.01104
    -0.45659
    -0.59891
    -0.52775
    -0.34476
    -0.29393
    -0.68023
    -0.43626
    -0.09062
    -0.08045
    -0.10078
     0.03137
    -0.07029
    -0.23294
    -0.52775
    -0.31427
    -0.08045
     0.22452
     0.13303
    -0.16178
    -0.12112
    -0.27360
    -0.09062
    -0.01946
    -0.47692
    -0.62940
    -0.51758
    -0.42609
    -0.29393
    -0.55824
    -0.44642
    -0.54808
    -0.40576
    -0.18211
    -0.31427
    -0.21261
    -0.14145
    -0.06012
    -0.17194
    -0.00929
    -0.06012
     0.00087
     0.09237
    -0.85305
    -0.91405
    -0.16178
     0.62099
    -0.16178
    -0.06012
    -0.26344
    -0.39559
    -0.18211
     0.08220
     0.09237
     0.02121
     0.04154
     0.77347
     1.23093
     2.26784
     4.03669
     5.33791
     4.61614
     1.92221
    -0.53791
    -0.95471
    -0.45659
     0.39734
     1.52574
     0.94629
     1.48508
     0.93613
    -1.71714
    -2.15427
    -2.66256
    -3.26234
    -3.32334
    -2.84555
    -2.37792
    -2.11361
    -1.55449
    -1.15803
    -0.71073
    -0.57858
    -0.49725
    -0.47692
    -0.04996
     0.43800
     0.33634
     0.53966
     0.63115
     0.36684
     0.73281
     0.59049
     0.52949
     0.76331
     0.64132
     0.45833
     0.79380
     1.01745
     0.82430
     0.78364
     0.65148
     0.77347
     0.68198
     0.81414
     0.77347
     0.67182
     0.26518
     0.69215
     1.11911
     1.81038
     1.11911
     1.07845
     0.59049
     0.81414
     0.95646
     0.86497
     0.81414
     0.74298
     0.59049
     0.66165
     0.80397
     0.55999
     0.28552
     0.09237
     0.21436
    -0.17194
    -0.26344
    -0.26344
    -0.24311
    -0.33460
    -0.22277
    -0.36509
    -0.26344
    -0.23294
    -0.36509
    -0.43626
    -0.08045
    -0.35493
    -0.45659
    -0.38543
    -0.19228
    -0.08045
    -0.43626
    -0.59891
    -0.45659
    -0.30410
    -0.03979
    -0.01946
    -0.40576
    -0.36509
    -0.27360
    -0.28377
    -0.12112
    -0.24311
    -0.38543
    -0.32443
    -0.09062
    -0.13128
    -0.26344
    -0.21261
    -0.34476
    -0.29393
     0.00087
    -0.06012
    -0.27360
    -0.38543
    -0.28377
    -0.32443
    -0.35493
     0.15336
    -0.38543
    -0.41592
    -0.47692
    -0.29393
    -0.09062
    -0.34476
    -0.74123
    -0.49725
    -0.37526
    -0.45659
    -0.19228
    -0.30410
    -0.29393
    -0.51758
    -0.25327
    -0.11095
    -0.25327
    -0.28377
    -0.18211
     0.00087
     0.27535
     0.05170
    -0.14145
     0.07203
     0.47867
     1.13944
     1.92221
     2.24751
     2.90829
     3.49790
     2.93879
     2.76597
     0.11270
    -2.15427
    -1.41217
     0.19402
     1.04795
     1.41392
     2.85746
     1.74939
    -0.58874
    -2.14411
    -2.91671
    -2.71339
    -2.36775
    -1.83913
    -1.41217
    -0.57858
    -0.10078
    -0.12112
    -0.50742
    -0.36509
    -0.03979
     0.00087
    -0.17194
    -0.52775
    -0.27360
    -0.00929
     0.58032
     0.44817
     0.16353
    -0.00929
     0.20419
     0.01104
     0.39734
     0.22452
     0.04154
     0.07203
     0.43800
     0.42784
     0.20419
    -0.02962
    -0.04996
     0.25502
     0.24485
     0.29568
     0.19402
     0.02121
    -0.07029
    -0.38543
     0.07203
     0.05170
    -0.40576
    -0.22277
    -0.23294
    -0.13128
    -0.33460
    -0.37526
    -0.50742
    -0.60907
    -0.41592
    -0.36509
    -0.38543
    -0.40576
    -0.48708
    -0.56841
    -0.30410
    -0.11095
    -0.13128
    -0.18211
    -0.41592
    -0.19228
    -0.04996
    -0.00929
    -0.27360
    -0.18211
     0.20419
     0.09237
     0.04154
     0.00087
    -0.34476
    -0.37526
    -0.21261
     0.04154
     0.01104
    -0.10078
    -0.17194
    -0.13128
     0.06187
     0.09237
    -0.08045
    -0.12112
    -0.02962
     0.33634
     0.36684
     0.35668
     0.42784
     0.46850
     0.27535
     0.91579
     1.09878
     0.94629
     0.57016
     0.28552
     0.61082
     0.40751
     0.47867
     0.62099
     0.70231
     0.55999
     0.51933
     0.13303
     0.02121
    -0.19228
    -0.32443
     0.12286
    -0.03979
    -0.24311
    -0.38543
    -0.40576
    -0.38543
    -0.06012
    -0.20244
    -0.43626
    -0.29393
    -0.26344
    -0.14145
    -0.24311
    -0.45659
    -0.49725
    -0.68023
    -0.45659
    -0.21261
    -0.35493
    -0.30410
    -0.42609
    -0.36509
    -0.28377
    -0.35493
    -0.37526
    -0.28377
    -0.33460
    -0.22277
    -0.18211
    -0.32443
    -0.36509
    -0.22277
    -0.31427
     0.01104
     0.09237
    -0.04996
     0.14319
     0.59049
     1.50541
     3.04044
     4.61614
     3.14210
     1.20044
     1.02762
     0.31601
     0.05170
    -0.41592
     0.29568
     2.84729
     5.58189
     2.49149
    -1.75781
    -3.19118
    -2.14411
    -1.98145
    -1.66631
    -1.02587
    -1.39184
    -1.62565
    -1.35118
    -1.46300
    -1.14786
    -1.26985
    -0.84289
    -0.76156
    -0.44642
    -0.04996
    -0.04996
    -0.04996
     0.08220
     0.21436
     0.34651
     0.43800
     0.31601
     0.48883
     0.46850
     0.42784
     0.67182
     0.63115
     0.40751
     0.39734
     0.32618
     0.50916
     0.60065
     0.28552
     0.09237
     0.15336
     0.19402
     0.07203
     0.25502
     0.25502
     0.04154
     0.05170
     0.06187
     0.04154
     0.05170
     0.01104
    -0.37526
    -0.02962
    -0.01946
    -0.03979
    -0.06012
    -0.40576
    -0.11095
    -0.22277
    -0.04996
    -0.15161
    -0.10078
    -0.35493
    -0.29393
    -0.36509
    -0.26344
    -0.20244
    -0.60907
    -0.41592
    -0.16178
    -0.12112
    -0.25327
    -0.20244
    -0.34476
    -0.50742
    -0.49725
    -0.40576
    -0.29393
    -0.29393
    -0.36509
    -0.42609
    -0.09062
    -0.08045
    -0.42609
    -0.42609
    -0.04996
    -0.21261
    -0.41592
    -0.11095
    -0.22277
    -0.02962
    -0.06012
    -0.03979
     0.08220
     0.13303
    -0.02962
     0.00087
     0.14319
    -0.01946
    -0.04996
    -0.19228
     0.31601
     0.07203
    -0.00929
     0.06187
    -0.17194
    -0.20244
    -0.17194
    -0.08045
    -0.15161
     0.12286
    -0.32443
    -0.17194
    -0.25327
    -0.33460
    -0.18211
    -0.32443
    -0.17194
    -0.00929
    -0.18211
    -0.08045
    -0.11095
    -0.32443
    -0.19228
    -0.28377
    -0.26344
    -0.11095
    -0.06012
    -0.21261
    -0.03979
     0.06187
    -0.18211
    -0.40576
    -0.41592
    -0.08045
    -0.15161
    -0.40576
    -0.19228
    -0.32443
    -0.23294
    -0.31427
    -0.14145
    -0.32443
    -0.35493
    -0.37526
    -0.42609
    -0.16178
    -0.14145
    -0.15161
    -0.26344
     0.07203
     0.11270
    -0.04996
    -0.01946
    -0.10078
    -0.22277
     0.01104
     0.05170
     0.13303
     0.16353
     0.16353
    -0.06012
     0.00087
    -0.00929
     0.09237
    -0.14145
    -0.09062
    -0.03979
    -0.17194
     0.14319
    -0.13128
     0.37701
     1.08861
     2.32884
     3.13194
     1.60707
     1.52574
     2.86762
     4.50432
     4.43316
     2.77613
     1.37325
     2.47116
     2.70497
     0.95646
    -0.24311
     0.49900
     0.60065
    -0.08045
    -1.38167
    -1.87980
    -2.06278
    -2.77439
    -3.65881
    -3.47582
    -3.34367
    -2.86588
    -2.37792
    -2.08311
    -1.41217
    -1.11736
    -0.76156
    -0.62940
    -0.21261
    -0.01946
     0.03137
     0.25502
     0.60065
     0.54983
     0.60065
     0.54983
     0.68198
     0.47867
     0.69215
     0.53966
     0.65148
     0.72264
     0.62099
     0.72264
     0.83447
     0.65148
     0.59049
     0.52949
     0.57016
     0.80397
     0.64132
     0.76331
     0.35668
     0.71248
     0.71248
     0.51933
     0.58032
     0.52949
     0.33634
     0.62099
     0.71248
     0.69215
     0.54983
     0.43800
     0.65148
     0.70231
     0.53966
     0.55999
     0.44817
     0.40751
     0.46850
     0.39734
     0.40751
     0.36684
     0.13303
     0.48883
     0.49900
     0.29568
    -0.03979
    -0.11095
    -0.18211
     0.09237
     0.10253
     0.16353
    -0.09062
    -0.13128
    -0.25327
    -0.14145
    -0.20244
     0.11270
    -0.10078
    -0.12112
    -0.06012
    -0.20244
    -0.17194
    -0.43626
    -0.18211
    -0.14145
    -0.27360
    -0.21261
    -0.43626
    -0.36509
    -0.61924
    -0.50742
    -0.60907
    -0.51758
    -0.45659
    -0.65990
    -0.67007
    -0.48708
    -0.59891
    -0.72090
    -0.71073
    -0.59891
    -0.47692
    -0.31427
    -0.36509
    -0.72090
    -0.49725
    -0.31427
    -0.51758
    -0.17194
    -0.17194
    -0.57858
    -0.41592
    -0.45659
     0.10253
    -0.14145
    -0.31427
    -0.31427
    -0.10078
     0.05170
    -0.09062
    -0.04996
    -0.17194
     0.00087
    -0.00929
     0.04154
     0.18386
     0.09237
    -0.18211
     0.11270
     0.26518
    -0.03979
    -0.06012
    -0.07029
     0.11270
     0.26518
     0.21436
    -0.00929
    -0.01946
    -0.17194
    -0.14145
    -0.04996
     0.25502
    -0.16178
    -0.14145
    -0.24311
    -0.12112
    -0.30410
    -0.40576
    -0.64974
    -0.61924
    -0.60907
    -0.40576
    -0.48708
    -0.54808
    -0.96488
    -0.79206
    -0.95471
    -0.54808
    -0.51758
    -0.26344
     0.49900
     0.87513
     2.34917
     2.34917
     2.13569
     1.92221
     1.28176
    -0.93438
    -1.43250
     1.24110
     1.79005
     1.74939
     0.77347
     0.24485
    -0.44642
    -1.20885
    -1.78830
    -1.86963
    -1.86963
    -1.75781
    -1.96112
    -1.80864
    -1.71714
    -1.17836
    -1.01570
    -0.78189
    -0.60907
    -0.48708
    -0.37526
    -0.23294
     0.12286
     0.10253
    -0.16178
    -0.26344
    -0.07029
     0.18386
    -0.14145
    -0.26344
    -0.30410
     0.06187
     0.02121
    -0.10078
    -0.24311
    -0.39559
    -0.45659
    -0.22277
     0.06187
    -0.09062
    -0.39559
    -0.07029
     0.10253
     0.17369
     0.05170
    -0.33460
    -0.35493
    -0.04996
    -0.04996
     0.11270
     0.23469
     0.14319
    -0.04996
    -0.03979
     0.04154
     0.36684
    -0.21261
    -0.22277
     0.04154
     0.03137
     0.37701
    -0.03979
    -0.06012
    -0.00929
     0.26518
     0.32618
     0.16353
    -0.02962
    -0.07029
     0.02121
     0.04154
     0.32618
     0.14319
    -0.13128
    -0.02962
     0.03137
     0.07203
    -0.10078
    -0.29393
    -0.11095
    -0.06012
     0.02121
    -0.03979
    -0.01946
    -0.20244
    -0.28377
    -0.21261
     0.24485
     0.09237
    -0.12112
    -0.11095
     0.05170
     0.11270
     0.02121
    -0.13128
    -0.17194
    -0.02962
     0.13303
     0.06187
    -0.13128
    -0.10078
    -0.18211
    -0.20244
    -0.17194
    -0.06012
    -0.30410
    -0.37526
    -0.10078
    -0.16178
    -0.38543
    -0.27360
    -0.26344
    -0.33460
    -0.09062
    -0.14145
    -0.36509
    -0.18211
    -0.56841
    -0.42609
    -0.20244
     0.03137
    -0.22277
    -0.39559
    -0.51758
    -0.24311
    -0.23294
    -0.35493
    -0.33460
    -0.37526
    -0.31427
    -0.26344
    -0.17194
     0.03137
    -0.37526
    -0.34476
    -0.32443
     0.06187
     0.14319
    -0.30410
    -0.23294
    -0.25327
    -0.04996
    -0.03979
    -0.02962
    -0.02962
    -0.06012
    -0.08045
    -0.07029
     0.00087
    -0.00929
    -0.12112
    -0.27360
     0.30585
     0.06187
    -0.03979
    -0.15161
     0.03137
    -0.04996
    -0.35493
    -0.09062
    -0.15161
    -0.01946
    -0.10078
    -0.32443
    -0.21261
    -0.13128
    -0.30410
    -0.59891
    -0.16178
     0.30585
     0.47867
     0.32618
     0.27535
     0.66165
     1.96287
     3.57923
     3.69105
     2.13569
     1.82055
     3.39625
     3.10144
     0.17369
    -0.35493
     0.23469
     1.55624
     1.56640
     1.06828
    -0.07029
    -1.36134
    -2.16444
    -2.36775
    -2.62190
    -2.61173
    -2.68289
    -2.64223
    -2.15427
    -2.06278
    -1.49350
    -1.19869
    -1.13769
    -0.75139
    -0.36509
    -0.28377
    -0.03979
    -0.13128
    -0.29393
     0.00087
     0.06187
    -0.13128
    -0.14145
    -0.18211
    -0.16178
    -0.16178
    -0.16178
    -0.03979
    -0.16178
    -0.44642
    -0.26344
     0.10253
     0.10253
     0.06187
    -0.06012
     0.03137
    -0.00929
     0.09237
     0.06187
     0.20419
     0.31601
     0.09237
     0.17369
     0.40751
     0.31601
     0.09237
     0.21436
     0.39734
     0.40751
     0.34651
     0.17369
     0.11270
     0.09237
    -0.00929
     0.19402
     0.18386
     0.01104
     0.13303
     0.22452
    -0.08045
    -0.03979
    -0.23294
    -0.38543
    -0.07029
    -0.32443
    -0.22277
    -0.24311
    -0.18211
    -0.37526
    -0.24311
    -0.26344
    -0.27360
    -0.44642
    -0.54808
    -0.49725
    -0.38543
    -0.41592
    -0.45659
    -0.56841
    -0.09062
    -0.19228
    -0.30410
    -0.26344
    -0.33460
    -0.34476
    -0.43626
    -0.21261
    -0.13128
     0.05170
    -0.02962
     0.08220
    -0.04996
     0.03137
     0.10253
    -0.08045
     0.17369
     0.39734
     0.19402
     0.28552
     0.08220
     0.37701
     0.46850
     0.33634
     0.55999
     0.42784
     0.66165
     0.49900
     0.54983
     0.48883
     0.87513
     0.60065
     0.67182
     0.78364
     0.66165
     0.55999
     0.49900
     0.55999
     0.45833
     0.23469
     0.20419
     0.18386
    -0.09062
    -0.04996
    -0.09062
    -0.36509
    -0.32443
    -0.56841
    -0.82255
    -0.91405
    -1.19869
    -1.34101
    -0.83272
    -1.04620
    -0.90388
    -0.96488
    -1.15803
    -1.08687
    -0.78189
    -0.91405
    -0.83272
    -0.83272
    -0.67007
    -0.54808
    -0.82255
    -0.51758
    -0.33460
    -0.59891
    -0.19228
    -0.12112
    -0.30410
    -0.39559
    -0.47692
    -0.37526
     0.42784
     1.79005
     3.57923
     4.38233
     5.94786
     5.77504
     2.60331
    -1.82897
    -3.42500
    -2.43891
     1.74939
     3.95536
     3.83337
     1.42408
    -0.59891
    -2.20510
    -3.22168
    -3.55715
    -3.71980
    -3.04886
    -2.79472
    -2.71339
    -2.27626
    -1.81880
    -1.15803
    -0.94454
    -0.52775
    -0.18211
     0.07203
    -0.01946
    -0.01946
     0.34651
     0.31601
     0.47867
     0.27535
     0.36684
     0.15336
     0.40751
     0.38717
     0.01104
     0.19402
     0.09237
     0.24485
     0.24485
     0.26518
     0.24485
    -0.23294
    -0.16178
    -0.19228
    -0.07029
    -0.24311
    -0.48708
    -0.39559
    -0.40576
    -0.15161
    -0.52775
    -0.44642
    -0.38543
    -0.48708
    -0.65990
    -0.43626
    -0.42609
    -0.44642
    -0.68023
    -0.47692
    -0.46675
    -0.17194
    -0.16178
    -0.32443
    -0.60907
    -0.03979
    -0.38543
    -0.36509
    -0.29393
    -0.44642
    -0.45659
    -0.13128
    -0.25327
    -0.18211
    -0.40576
    -0.50742
    -0.50742
    -0.38543
    -0.41592
    -0.68023
    -0.71073
    -0.65990
    -0.55824
    -0.90388
    -0.46675
    -0.69040
    -0.62940
    -0.51758
    -0.35493
    -0.38543
    -0.63957
    -0.54808
    -0.26344
    -0.18211
     0.00087
     0.12286
     0.13303
     0.04154
     0.07203
     0.20419
     0.31601
     0.26518
     0.12286
     0.04154
     0.21436
     0.06187
    -0.10078
    -0.08045
     0.02121
    -0.15161
    -0.10078
    -0.10078
    -0.52775
    -0.65990
    -0.48708
    -0.41592
    -0.50742
    -0.28377
    -0.56841
    -0.45659
    -0.41592
    -0.35493
    -0.37526
    -0.59891
    -0.42609
    -0.49725
    -0.40576
    -0.13128
    -0.19228
    -0.41592
    -0.43626
    -0.29393
    -0.19228
     0.15336
    -0.27360
    -0.35493
    -0.08045
    -0.06012
    -0.10078
    -0.12112
    -0.27360
    -0.14145
    -0.25327
     0.10253
     0.01104
    -0.21261
    -0.50742
    -0.36509
    -0.10078
    -0.02962
    -0.18211
    -0.31427
    -0.33460
    -0.28377
    -0.11095
    -0.43626
    -0.53791
    -0.28377
    -0.14145
     0.08220
     0.43800
     1.11911
     2.08486
     2.97945
     4.21967
     5.51073
     4.37216
     0.94629
    -1.38167
    -1.20885
     0.94629
     2.67447
     1.81038
     1.19027
     0.41767
     1.02762
    -1.15803
    -2.33726
    -2.88621
    -3.21151
    -2.97770
    -2.58124
    -1.90013
    -1.66631
    -1.38167
    -0.97504
    -0.18211
    -0.17194
    -0.07029
    -0.00929
     0.44817
     0.71248
     0.75314
     0.64132
     0.79380
     0.44817
     0.50916
     0.83447
     0.85480
     0.60065
     0.46850
     0.37701
     0.66165
     0.45833
     0.29568
     0.24485
     0.20419
     0.23469
     0.29568
     0.15336
    -0.06012
    -0.19228
    -0.24311
     0.04154
     0.07203
    -0.04996
    -0.39559
    -0.37526
    -0.34476
    -0.27360
    -0.32443
    -0.16178
    -0.60907
    -0.57858
    -0.34476
    -0.19228
    -0.12112
    -0.47692
    -0.34476
    -0.54808
    -0.43626
    -0.21261
    -0.38543
    -0.19228
    -0.17194
    -0.03979
    -0.27360
    -0.10078
    -0.31427
    -0.24311
    -0.08045
    -0.08045
    -0.11095
    -0.15161
    -0.06012
    -0.36509
    -0.29393
    -0.06012
    -0.14145
    -0.27360
    -0.35493
    -0.46675
    -0.04996
    -0.32443
    -0.48708
    -0.36509
    -0.32443
    -0.55824
    -0.23294
    -0.23294
    -0.28377
    -0.14145
    -0.40576
     0.15336
    -0.11095
    -0.26344
    -0.20244
    -0.32443
     0.34651
    -0.06012
    -0.26344
    -0.20244
     0.09237
     0.14319
    -0.09062
     0.00087
    -0.27360
    -0.18211
    -0.56841
    -0.06012
    -0.08045
    -0.33460
    -0.57858
    -0.40576
    -0.19228
    -0.28377
    -0.45659
    -0.64974
    -0.42609
    -0.45659
    -0.53791
    -0.30410
    -0.35493
    -0.64974
    -0.58874
    -0.40576
    -0.02962
    -0.21261
    -0.41592
    -0.51758
    -0.27360
    -0.18211
    -0.09062
    -0.22277
    -0.00929
    -0.23294
     0.09237
     0.17369
     0.14319
    -0.06012
    -0.09062
     0.05170
     0.39734
     0.17369
    -0.01946
    -0.00929
    -0.12112
     0.07203
     0.03137
     0.26518
     0.19402
    -0.07029
    -0.04996
     0.03137
     0.01104
     0.16353
     0.49900
     0.74298
     2.07469
     3.37591
     3.19293
     2.67447
     3.64022
     3.20310
     2.95912
     1.30209
    -0.98521
    -0.67007
     0.91579
     1.38342
     2.19668
     0.76331
    -0.27360
    -1.77814
    -2.35759
    -2.84555
    -3.07936
    -2.88621
    -2.74389
    -2.16444
    -1.46300
    -1.42234
    -0.89372
    -0.57858
    -0.19228
     0.03137
     0.17369
     0.40751
     0.11270
     0.30585
     0.45833
     0.73281
     0.61082
     0.42784
     0.37701
     0.26518
     0.48883
     0.66165
     0.37701
     0.49900
     0.14319
     0.23469
     0.25502
     0.50916
     0.10253
     0.00087
    -0.22277
     0.35668
     0.12286
     0.06187
     0.15336
    -0.10078
    -0.12112
    -0.03979
    -0.25327
    -0.14145
    -0.13128
    -0.36509
    -0.17194
    -0.07029
    -0.14145
    -0.06012
    -0.58874
    -0.30410
    -0.20244
    -0.47692
    -0.24311
    -0.43626
    -0.44642
    -0.46675
    -0.54808
    -0.54808
    -0.33460
    -0.46675
    -0.42609
    -0.61924
    -0.47692
    -0.48708
    -0.41592
    -0.55824
    -0.37526
    -0.30410
    -0.01946
    -0.03979
     0.08220
     0.15336
     0.00087
     0.07203
     0.37701
     0.31601
     0.41767
     0.32618
     0.61082
     0.37701
     0.49900
     0.34651
     0.61082
     0.48883
     0.43800
     0.30585
     0.13303
     0.06187
     0.08220
    -0.00929
     0.04154
     0.07203
     0.18386
    -0.11095
    -0.04996
    -0.08045
    -0.06012
    -0.29393
     0.14319
    -0.08045
     0.08220
     0.00087
     0.10253
     0.31601
     0.31601
     0.23469
     0.39734
     0.37701
     0.15336
     0.25502
     0.52949
     0.24485
     0.47867
    -0.04996
     0.32618
     0.49900
     0.30585
     0.40751
     0.14319
     0.25502
     0.05170
     0.00087
    -0.00929
    -0.02962
     0.16353
    -0.04996
    -0.01946
     0.25502
     0.15336
    -0.07029
    -0.26344
    -0.12112
    -0.15161
     0.04154
     0.19402
     0.00087
    -0.21261
    -0.21261
     0.09237
     0.24485
     0.15336
    -0.18211
     0.07203
     0.10253
     0.04154
    -0.04996
    -0.02962
     0.14319
    -0.06012
     0.18386
     0.31601
     0.36684
     0.07203
    -0.01946
     0.34651
     0.98695
     1.63756
     2.82696
     3.43691
     3.21326
     4.66697
     4.58564
     2.80663
     1.32243
    -0.58874
    -0.99537
     2.04420
     1.92221
     2.26784
     1.18010
    -0.00929
     0.14319
    -1.79847
    -2.42875
    -2.72356
    -2.72356
    -2.45925
    -2.07295
    -1.65615
    -1.02587
    -0.42609
    -0.42609
    -0.04996
     0.13303
     0.53966
     0.59049
     0.69215
     0.70231
     0.61082
     0.67182
     0.83447
     0.77347
     0.64132
     0.80397
     0.75314
     0.52949
     0.72264
     0.82430
     0.44817
     0.52949
     0.46850
     0.27535
    -0.00929
     0.11270
     0.23469
     0.14319
    -0.10078
    -0.02962
     0.05170
    -0.01946
     0.12286
    -0.38543
    -0.14145
    -0.16178
    -0.42609
    -0.00929
     0.02121
     0.06187
     0.09237
    -0.29393
     0.28552
     0.27535
     0.18386
     0.29568
     0.04154
     0.21436
     0.18386
     0.16353
     0.63115
     0.44817
     0.11270
     0.16353
     0.62099
     0.68198
     0.39734
     0.21436
     0.20419
     0.59049
     0.51933
     0.49900
     0.31601
     0.20419
     0.18386
     0.41767
     0.41767
     0.35668
     0.11270
    -0.31427
    -0.11095
    -0.24311
    -0.48708
    -0.44642
    -0.71073
    -0.72090
    -0.56841
    -0.69040
    -1.01570
    -1.19869
    -1.47317
    -1.18852
    -1.18852
    -0.69040
    -0.93438
    -1.07670
    -1.12753
    -0.95471
    -0.70057
    -0.82255
    -0.82255
    -0.53791
    -0.31427
    -0.43626
    -0.44642
    -0.39559
    -0.46675
    -0.20244
    -0.24311
    -0.13128
    -0.25327
    -0.27360
    -0.13128
    -0.18211
    -0.10078
    -0.27360
    -0.41592
    -0.44642
     0.00087
    -0.08045
    -0.16178
     0.00087
     0.05170
    -0.09062
    -0.07029
    -0.04996
     0.13303
    -0.28377
    -0.16178
    -0.06012
     0.21436
    -0.09062
    -0.26344
    -0.43626
    -0.01946
     0.18386
    -0.15161
    -0.38543
    -0.56841
    -0.43626
    -0.45659
    -0.34476
    -0.43626
    -1.11736
    -0.72090
    -0.34476
     0.00087
    -0.39559
    -0.72090
    -0.84289
    -0.40576
    -0.36509
     0.12286
     0.55999
     1.50541
     2.61348
     3.10144
     3.48774
     3.71138
     1.86121
    -0.52775
    -0.39559
     2.00353
     3.09127
     0.68198
     0.54983
     0.05170
    -0.27360
     1.14961
     0.33634
    -1.77814
    -2.67273
    -2.27626
    -2.14411
    -1.52399
    -1.37151
    -1.13769
    -0.61924
    -0.29393
     0.06187
     0.19402
     0.33634
     0.31601
     0.38717
     0.63115
     0.80397
     1.41392
     1.11911
     0.88530
     0.78364
     0.63115
     0.68198
     0.59049
     0.59049
     0.60065
     0.67182
     0.33634
     0.26518
    -0.09062
    -0.16178
    -0.02962
    -0.34476
    -0.74123
    -0.57858
    -0.92421
    -0.60907
    -0.65990
    -0.31427
    -0.63957
    -0.52775
    -0.43626
    -0.51758
    -0.30410
    -0.38543
    -0.38543
    -0.25327
    -0.14145
     0.01104
    -0.08045
    -0.30410
    -0.30410
    -0.31427
    -0.44642
    -0.08045
    -0.03979
    -0.58874
    -0.71073
    -0.47692
    -0.25327
    -0.27360
    -0.68023
    -0.48708
    -0.61924
    -0.53791
    -0.53791
    -0.54808
    -0.69040
    -0.67007
    -0.68023
    -0.24311
    -0.09062
    -0.58874
    -0.38543
    -0.47692
    -0.22277
    -0.35493
    -0.34476
    -0.49725
    -0.28377
    -0.36509
    -0.13128
    -0.13128
    -0.14145
    -0.47692
    -0.41592
    -0.16178
    -0.11095
    -0.20244
    -0.19228
    -0.43626
    -0.16178
    -0.04996
    -0.12112
    -0.16178
    -0.20244
    -0.21261
    -0.00929
    -0.06012
     0.32618
    -0.07029
     0.11270
    -0.07029
     0.41767
     0.28552
     0.25502
     0.25502
     0.31601
     0.45833
     0.41767
     0.46850
     0.43800
     0.44817
     0.63115
     0.62099
     0.71248
     0.46850
     0.50916
     0.42784
     0.58032
     0.69215
     0.47867
     0.38717
     0.34651
     0.38717
     0.44817
     0.25502
     0.06187
     0.13303
     0.22452
     0.26518
     0.24485
     0.11270
    -0.12112
    -0.24311
    -0.24311
     0.27535
     0.05170
    -0.27360
    -0.19228
     0.21436
     0.36684
     0.16353
     0.17369
     0.88530
     2.05436
     3.00995
     3.06077
     3.94520
     3.92487
     2.18652
     1.07845
    -0.03979
    -1.11736
     1.30209
     2.03403
     2.44066
     0.74298
    -0.44642
     0.05170
    -1.42234
    -2.28643
    -2.51008
    -2.28643
    -1.96112
    -2.00179
    -1.66631
    -1.33084
    -0.46675
    -0.19228
    -0.03979
    -0.11095
     0.37701
     0.53966
     0.65148
     0.67182
     0.73281
     0.93613
     0.68198
     0.49900
     0.63115
     0.62099
     0.65148
     0.43800
     0.70231
     0.41767
     0.34651
     0.31601
     0.42784
     0.21436
     0.07203
    -0.11095
     0.04154
    -0.01946
    -0.17194
    -0.08045
    -0.27360
    -0.36509
    -0.29393
    -0.58874
    -0.40576
    -0.23294
    -0.34476
    -0.44642
    -0.68023
    -0.62940
    -0.74123
    -0.56841
    -0.71073
    -0.69040
    -0.43626
    -0.41592
    -0.37526
    -0.59891
    -0.43626
    -0.61924
    -0.91405
    -0.61924
    -0.32443
    -0.42609
    -0.68023
    -0.55824
    -0.47692
    -0.37526
    -0.39559
    -0.75139
    -0.67007
    -0.52775
    -0.41592
    -0.58874
    -0.53791
    -0.42609
    -0.84289
    -0.34476
    -0.24311
    -0.33460
    -0.38543
    -0.59891
    -0.35493
    -0.59891
    -0.44642
    -0.56841
    -0.44642
    -0.49725
    -0.60907
    -0.31427
    -0.26344
    -0.23294
    -0.77173
    -0.68023
    -0.27360
    -0.59891
    -0.51758
    -0.38543
    -0.36509
    -0.39559
    -0.43626
    -0.42609
    -0.42609
    -0.33460
    -0.46675
    -0.39559
    -0.21261
    -0.16178
    -0.44642
    -0.47692
    -0.14145
    -0.17194
    -0.25327
     0.03137
     0.07203
    -0.28377
    -0.20244
    -0.27360
     0.01104
     0.42784
     0.35668
     0.10253
    -0.08045
    -0.18211
     0.35668
     0.18386
     0.19402
     0.28552
     0.04154
     0.09237
     0.27535
     0.12286
    -0.12112
    -0.27360
     0.15336
     0.11270
     0.26518
    -0.06012
    -0.01946
    -0.01946
    -0.06012
    -0.25327
    -0.00929
    -0.00929
    -0.03979
     0.03137
     0.28552
     0.66165
     1.55624
     2.95912
     5.01261
     5.39890
     3.63006
     1.99337
     0.35668
    -0.92421
    -2.25593
    -0.55824
     3.30475
     3.49790
     2.40000
    -0.15161
    -1.29018
    -2.39825
    -2.86588
    -3.20135
    -2.95737
    -2.39825
    -2.04245
    -1.62565
    -1.03604
    -0.55824
    -0.29393
    -0.25327
     0.02121
     0.44817
     0.43800
     0.44817
     0.69215
     0.79380
     0.73281
     0.57016
     0.64132
     0.96662
     1.15977
     0.73281
     0.61082
     0.47867
     0.60065
     0.54983
     0.50916
     0.47867
     0.40751
     0.13303
     0.28552
     0.31601
     0.14319
     0.13303
    -0.14145
    -0.06012
     0.29568
     0.24485
    -0.28377
    -0.30410
    -0.28377
    -0.12112
    -0.20244
     0.10253
    -0.12112
    -0.13128
    -0.29393
    -0.11095
    -0.33460
    -0.32443
    -0.40576
    -0.25327
    -0.30410
    -0.06012
    -0.02962
    -0.18211
    -0.22277
    -0.19228
    -0.28377
    -0.22277
    -0.17194
    -0.25327
    -0.06012
    -0.23294
     0.01104
     0.04154
    -0.13128
    -0.18211
    -0.02962
    -0.04996
    -0.09062
    -0.00929
    -0.25327
    -0.23294
    -0.10078
    -0.27360
     0.08220
    -0.20244
    -0.52775
     0.09237
     0.10253
    -0.06012
    -0.36509
    -0.47692
    -0.28377
    -0.15161
    -0.14145
    -0.25327
    -0.09062
    -0.00929
     0.17369
    -0.11095
     0.20419
     0.04154
    -0.24311
     0.11270
    -0.04996
     0.19402
     0.03137
    -0.13128
    -0.06012
     0.11270
     0.29568
     0.12286
     0.17369
    -0.16178
    -0.07029
    -0.24311
    -0.04996
     0.21436
    -0.12112
    -0.25327
    -0.07029
     0.24485
     0.22452
    -0.28377
    -0.36509
    -0.13128
    -0.04996
     0.04154
    -0.19228
    -0.23294
    -0.20244
    -0.03979
     0.02121
     0.38717
     0.11270
    -0.12112
    -0.00929
     0.03137
     0.68198
     1.16994
     2.50166
     2.57282
     1.72906
     3.33525
     3.89437
     4.12818
     2.06453
    -1.16819
    -1.16819
     1.56640
     3.50807
     1.64773
     0.57016
    -0.11095
    -0.89372
    -1.55449
    -1.75781
    -2.13394
    -2.33726
    -2.40842
    -2.15427
    -2.22543
    -2.03228
    -1.54433
    -1.09703
    -0.51758
    -0.32443
    -0.43626
     0.15336
     0.35668
     0.39734
     0.38717
     0.43800
     0.32618
     0.45833
     0.79380
     0.86497
     0.76331
     0.67182
     0.69215
     0.60065
     0.64132
     0.87513
     0.51933
     0.61082
     0.44817
     0.66165
     0.55999
     0.26518
     0.25502
     0.46850
     0.60065
     0.65148
     0.53966
     0.16353
    -0.08045
     0.11270
    -0.02962
     0.55999
     0.31601
    -0.03979
     0.00087
    -0.01946
     0.23469
     0.02121
    -0.22277
    -0.08045
    -0.24311
    -0.25327
    -0.21261
    -0.19228
    -0.12112
    -0.25327
     0.00087
     0.12286
     0.20419
    -0.16178
    -0.13128
    -0.03979
     0.31601
     0.40751
    -0.04996
     0.08220
     0.26518
     0.41767
     0.37701
     0.41767
     0.32618
     0.08220
    -0.02962
     0.23469
     0.24485
     0.22452
    -0.06012
     0.05170
     0.22452
     0.06187
     0.10253
     0.17369
    -0.00929
     0.11270
     0.07203
     0.07203
     0.11270
    -0.03979
    -0.10078
     0.07203
     0.26518
     0.10253
    -0.06012
     0.11270
     0.14319
     0.07203
    -0.07029
    -0.15161
    -0.14145
    -0.27360
    -0.08045
    -0.09062
    -0.33460
    -0.22277
     0.04154
    -0.27360
    -0.11095
     0.22452
    -0.22277
    -0.12112
    -0.09062
     0.09237
     0.16353
     0.25502
     0.06187
     0.34651
     0.57016
     0.53966
     0.59049
     0.44817
     0.41767
     0.34651
     0.78364
     0.82430
     0.68198
     0.54983
     0.45833
     0.48883
     0.66165
     0.43800
     0.60065
     0.29568
     0.41767
     0.81414
     1.60707
     3.00995
     3.91470
     2.82696
     3.00995
     3.30475
     2.50166
     0.17369
    -1.04620
    -0.57858
     0.97679
     2.98961
     0.93613
    -0.54808
    -1.87980
    -2.53041
    -2.48974
    -2.53041
    -2.89637
    -3.19118
    -3.45549
    -2.88621
    -2.49991
    -2.17460
    -1.77814
    -1.36134
    -0.84289
    -0.41592
    -0.20244
     0.07203
     0.05170
     0.33634
     0.20419
     0.34651
     0.27535
     0.33634
     0.20419
     0.34651
     0.38717
     0.36684
     0.39734
     0.24485
     0.32618
     0.29568
     0.19402
     0.06187
     0.16353
     0.02121
     0.32618
    -0.09062
    -0.08045
    -0.03979
    -0.18211
    -0.02962
     0.17369
    -0.22277
    -0.30410
    -0.30410
    -0.42609
    -0.08045
    -0.43626
    -0.37526
    -0.45659
    -0.30410
    -0.22277
    -0.11095
    -0.37526
    -0.36509
    -0.85305
    -0.59891
    -0.45659
    -0.19228
    -0.33460
    -0.41592
    -0.35493
    -0.44642
    -0.28377
    -0.36509
    -0.31427
    -0.39559
    -0.19228
    -0.30410
    -0.22277
    -0.03979
    -0.32443
    -0.56841
     0.10253
     0.25502
     0.26518
     0.16353
    -0.10078
     0.14319
     0.10253
     0.23469
     0.10253
     0.28552
     0.19402
     0.23469
     0.38717
     0.32618
     0.49900
     0.02121
     0.16353
     0.24485
     0.11270
     0.16353
     0.07203
     0.07203
     0.09237
     0.21436
     0.16353
     0.06187
     0.01104
    -0.00929
     0.11270
     0.05170
    -0.09062
    -0.15161
    -0.21261
     0.17369
     0.05170
     0.02121
     0.10253
     0.07203
    -0.02962
    -0.18211
     0.02121
     0.07203
     0.08220
     0.10253
     0.27535
    -0.10078
     0.20419
     0.16353
     0.07203
     0.45833
     0.49900
     0.17369
    -0.00929
    -0.08045
     0.18386
     0.01104
     0.16353
     0.25502
    -0.03979
     0.20419
     0.23469
     0.07203
     0.02121
    -0.07029
    -0.31427
     0.06187
    -0.07029
    -0.06012
    -0.08045
     0.05170
     0.06187
     0.08220
    -0.14145
     0.21436
     0.15336
     0.05170
     0.09237
     0.02121
     0.07203
     0.15336
    -0.14145
     0.27535
     0.50916
     0.42784
     0.55999
     0.43800
     0.37701
     0.69215
     0.57016
     0.76331
     1.22077
     1.09878
     1.39359
     0.91579
     1.30209
     2.05436
     2.16619
     1.61723
     1.23093
     1.12928
     1.04795
     1.03778
     1.07845
     1.07845
     0.72264
     0.34651
     0.04154
     0.25502
     0.22452
    -0.27360
    -0.53791
    -0.39559
    -0.45659
    -0.80222
    -0.28377
    -0.50742
    -0.31427
    -0.17194
     0.02121
     0.06187
     0.19402
     0.04154
     0.15336
     0.24485
     0.34651
     0.18386
     0.27535
     0.36684
     0.26518
     0.20419
     0.43800
     0.35668
     0.45833
     0.19402
     0.40751
     0.13303
     0.21436
     0.18386
     0.30585
     0.34651
     0.22452
     0.41767
     0.31601
     0.19402
     0.31601
     0.18386
     0.10253
     0.49900
     0.13303
     0.40751
     0.13303
     0.26518
     0.32618
     0.14319
     0.21436
     0.34651
     0.38717
     0.30585
     0.20419
     0.14319
     0.23469
     0.09237
     0.15336
     0.70231
     0.06187
     0.09237
     0.33634
     0.08220
     0.24485
    -0.07029
    -0.07029
     0.08220
     0.22452
     0.07203
     0.04154
     0.12286
     0.28552
     0.38717
     0.16353
     0.11270
     0.28552
     0.17369
     0.40751
     0.52949
     0.33634
     0.09237
     0.05170
     0.25502
     0.49900
     0.41767
     0.24485
     0.06187
     0.21436
     0.10253
     0.07203
    -0.12112
     0.08220
    -0.10078
     0.04154
     0.04154
     0.01104
    -0.01946
    -0.14145
    -0.33460
    -0.04996
     0.13303
    -0.12112
    -0.00929
    -0.33460
    -0.37526
    -0.10078
    -0.12112
     0.23469
    -0.04996
    -0.23294
    -0.22277
    -0.12112
    -0.17194
    -0.29393
    -0.00929
    -0.11095
    -0.19228
     0.03137
    -0.02962
    -0.18211
    -0.15161
    -0.12112
    -0.23294
     0.07203
    -0.03979
    -0.29393
    -0.18211
    -0.12112
    -0.02962
    -0.12112
    -0.18211
    -0.01946
     0.17369
     0.04154
    -0.04996
    -0.28377
    -0.08045
    -0.11095
    -0.37526
    -0.00929
     0.01104
    -0.07029
    -0.08045
     0.16353
     0.13303
    -0.14145
    -0.16178
    -0.07029
     0.17369
     0.27535
     0.22452
     0.09237
     0.28552
     0.18386
     0.32618
     0.45833
     0.48883
     0.43800
     0.53966
     0.61082
     0.88530
     0.94629
     0.97679
     0.57016
     0.43800
     0.58032
     0.40751
     0.47867
     0.20419
     0.32618
     0.38717
    -0.08045
     0.21436
    -0.30410
    -0.41592
    -0.52775
    -0.31427
    -0.30410
    -0.41592
    -0.69040
    -0.65990
    -0.41592
    -0.12112
    -0.39559
    -0.41592
    -0.36509
    -0.56841
    -0.31427
     0.20419
    -0.04996
    -0.18211
    -0.31427
    -0.22277
    -0.17194
    -0.17194
    -0.39559
    -0.22277
     0.07203
    -0.35493
    -0.07029
    -0.00929
     0.04154
    -0.18211
    -0.17194
    -0.09062
     0.24485
    -0.14145
    -0.02962
     0.09237
     0.15336
     0.16353
     0.12286
     0.07203
     0.25502
     0.32618
     0.39734
     0.32618
     0.17369
     0.24485
     0.27535
     0.19402
     0.58032
     0.36684
     0.07203
     0.29568
     0.34651
     0.62099
     0.49900
    -0.12112
     0.18386
     0.24485
     0.44817
     0.35668
     0.17369
     0.27535
     0.20419
     0.23469
     0.52949
     0.55999
     0.31601
     0.17369
     0.34651
     0.70231
     0.33634
     0.27535
     0.15336
     0.40751
     0.58032
     0.58032
     0.31601
     0.18386
     0.16353
    -0.03979
     0.21436
     0.49900
    -0.01946
    -0.14145
    -0.09062
     0.26518
     0.29568
    -0.19228
    -0.16178
    -0.20244
    -0.00929
     0.05170
     0.09237
    -0.03979
    -0.22277
    -0.29393
    -0.02962
     0.16353
    -0.00929
     0.02121
     0.05170
     0.02121
     0.03137
    -0.07029
    -0.13128
    -0.20244
    -0.04996
     0.06187
     0.16353
    -0.15161
    -0.11095
    -0.45659
    -0.42609
     0.02121
    -0.24311
    -0.38543
    -0.14145
    -0.18211
    -0.12112
    -0.21261
    -0.19228
    -0.01946
    -0.02962
    -0.02962
     0.25502
    -0.00929
     0.18386
     0.06187
     0.05170
     0.48883
     0.33634
     0.26518
     0.15336
     0.22452
     0.34651
     0.28552
     0.04154
     0.09237
     0.09237
     0.05170
     0.12286
    -0.08045
    -0.22277
     0.08220
     0.05170
     0.64132
     1.05812
     0.24485
     0.01104
     0.29568
     1.16994
     2.07469
     2.04420
     2.02386
     1.28176
     1.18010
     2.15602
     2.07469
     0.41767
    -0.21261
     0.13303
     0.06187
     0.35668
     0.18386
    -0.60907
    -1.34101
    -1.90013
    -1.90013
    -1.82897
    -1.94079
    -1.71714
    -0.98521
    -1.63582
    -1.61549
    -1.07670
    -1.00554
    -0.69040
    -0.61924
     0.21436
     0.27535
     0.21436
     0.12286
     0.19402
     0.29568
     0.16353
     0.37701
     0.18386
     0.10253
     0.32618
     0.18386
     0.33634
     0.31601
     0.09237
    -0.30410
    -0.12112
     0.15336
    -0.18211
    -0.04996
    -0.11095
    -0.10078
     0.15336
    -0.09062
     0.06187
    -0.01946
    -0.04996
     0.25502
     0.25502
     0.30585
     0.14319
     0.27535
     0.28552
     0.68198
     0.39734
     0.31601
     0.37701
     0.54983
     0.36684
     0.41767
     0.22452
     0.24485
     0.08220
     0.13303
     0.21436
     0.27535
     0.03137
    -0.29393
    -0.17194
     0.14319
     0.16353
    -0.17194
    -0.31427
    -0.27360
    -0.33460
    -0.16178
    -0.22277
    -0.21261
    -0.41592
    -0.11095
    -0.19228
    -0.26344
    -0.36509
    -0.33460
    -0.58874
    -0.17194
     0.21436
    -0.22277
    -0.18211
    -0.33460
    -0.26344
    -0.22277
    -0.27360
    -0.29393
    -0.29393
    -0.39559
    -0.30410
    -0.45659
    -0.40576
    -0.36509
    -0.83272
    -0.59891
    -0.33460
    -0.48708
    -0.61924
    -0.44642
    -0.30410
    -0.26344
    -0.08045
    -0.15161
     0.07203
    -0.11095
     0.16353
     0.34651
     0.48883
     0.31601
     0.45833
     0.42784
     0.90563
     0.79380
     0.72264
     0.67182
     0.86497
     0.74298
     0.99712
     0.80397
     0.85480
     1.09878
     1.12928
     1.00729
     0.98695
     0.73281
     0.65148
     0.61082
     0.66165
     0.86497
     0.40751
     0.47867
     0.07203
     0.11270
     0.01104
    -0.26344
    -0.31427
    -0.47692
    -0.48708
    -0.85305
    -1.23935
    -1.25968
    -1.25968
    -1.04620
    -0.91405
    -0.86322
    -1.15803
    -1.71714
    -1.56466
    -1.26985
    -1.12753
    -0.81239
    -0.55824
     0.21436
     1.13944
     1.55624
     2.03403
     2.26784
     2.27801
     1.54607
     0.16353
    -1.26985
     1.26143
     2.03403
     2.01370
     1.42408
     1.00729
     0.09237
    -0.44642
    -1.06653
    -1.25968
    -1.38167
    -1.42234
    -1.37151
    -1.33084
    -1.21902
    -1.22919
    -0.72090
    -0.37526
    -0.20244
    -0.19228
    -0.17194
    -0.09062
     0.05170
     0.18386
     0.35668
     0.42784
     0.27535
     0.16353
     0.28552
     0.36684
     0.27535
     0.14319
     0.28552
     0.14319
     0.05170
    -0.04996
     0.02121
     0.18386
    -0.06012
    -0.30410
    -0.14145
    -0.06012
     0.13303
    -0.11095
     0.06187
     0.08220
    -0.02962
    -0.02962
    -0.10078
     0.34651
     0.34651
     0.48883
     0.48883
     0.49900
     0.29568
     0.51933
     0.45833
     0.45833
     0.34651
     0.46850
     0.23469
     0.31601
     0.23469
     0.12286
    -0.28377
    -0.12112
    -0.37526
    -0.14145
    -0.37526
    -0.48708
    -0.54808
    -0.67007
    -0.78189
    -0.43626
    -0.58874
    -0.65990
    -0.51758
    -0.44642
    -0.63957
    -0.59891
    -0.69040
    -0.52775
    -0.46675
    -0.62940
    -0.45659
    -0.70057
    -0.35493
    -0.71073
    -0.74123
    -0.64974
    -0.52775
    -0.61924
    -0.71073
    -0.83272
    -0.53791
    -0.75139
    -0.75139
    -0.62940
    -0.50742
    -0.71073
    -0.27360
    -0.11095
    -0.26344
    -0.38543
    -0.18211
     0.04154
     0.16353
     0.39734
     0.48883
     0.39734
     0.52949
     0.54983
     0.80397
     0.90563
     0.83447
     0.90563
     1.15977
     1.15977
     1.05812
     0.81414
     0.87513
     0.67182
     0.97679
     0.90563
     1.04795
     0.46850
     0.39734
     0.25502
     0.36684
     0.22452
     0.33634
     0.09237
    -0.01946
    -0.19228
     0.06187
    -0.16178
    -0.36509
    -0.23294
    -0.34476
    -0.15161
    -0.22277
    -0.36509
    -0.51758
    -0.36509
    -0.32443
    -0.29393
    -0.15161
    -0.32443
    -0.32443
    -0.35493
    -0.10078
    -0.17194
    -0.25327
    -0.44642
    -0.40576
    -0.04996
    -0.13128
    -0.09062
    -0.17194
    -0.09062
     0.36684
     1.00729
     1.94254
     2.47116
     3.34542
     3.32508
     3.25392
     2.24751
     1.03778
    -1.95096
    -0.01946
     2.53215
     2.74564
     1.74939
     1.04795
     0.01104
    -0.93438
    -1.48333
    -1.84930
    -1.80864
    -1.97129
    -1.87980
    -1.54433
    -1.09703
    -1.09703
    -0.93438
    -0.60907
    -0.33460
     0.03137
     0.32618
     0.34651
     0.22452
     0.11270
     0.70231
     0.45833
     0.63115
     0.58032
     0.38717
     0.52949
     0.58032
     0.65148
     0.44817
     0.22452
     0.44817
     0.45833
     0.68198
     0.43800
     0.06187
     0.23469
     0.14319
     0.09237
     0.39734
     0.38717
    -0.03979
     0.10253
     0.17369
     0.08220
     0.07203
     0.12286
     0.08220
     0.26518
     0.16353
     0.05170
    -0.15161
    -0.08045
    -0.02962
    -0.26344
    -0.15161
    -0.04996
    -0.26344
    -0.46675
    -0.46675
    -0.14145
    -0.09062
     0.12286
    -0.73106
    -0.59891
    -0.42609
    -0.26344
    -0.32443
    -0.34476
    -0.39559
    -0.40576
    -0.33460
    -0.04996
    -0.32443
    -0.53791
    -0.62940
    -0.50742
    -0.26344
    -0.49725
    -0.71073
    -0.45659
    -0.41592
    -0.22277
    -0.44642
    -0.64974
    -0.54808
    -0.70057
    -0.51758
    -0.33460
    -0.35493
    -0.52775
    -0.65990
    -0.25327
    -0.42609
    -0.52775
    -0.68023
    -0.57858
    -0.52775
    -0.35493
    -0.43626
    -0.52775
    -0.59891
    -0.42609
    -0.58874
    -0.31427
    -0.36509
    -0.79206
    -0.52775
    -0.61924
    -0.34476
    -0.40576
    -0.60907
    -0.62940
    -0.26344
    -0.37526
    -0.18211
    -0.18211
    -0.38543
    -0.50742
    -0.37526
    -0.15161
     0.17369
     0.13303
     0.11270
     0.01104
     0.08220
     0.59049
     0.36684
     0.43800
     0.35668
     0.37701
     0.30585
     0.67182
     0.50916
     0.36684
     0.29568
     0.21436
     0.59049
     0.39734
     0.09237
     0.23469
    -0.01946
     0.18386
    -0.04996
    -0.15161
    -0.06012
    -0.25327
    -0.03979
     0.20419
     0.48883
     0.87513
     1.99337
     2.78630
     3.04044
     4.10785
     2.82696
     0.59049
    -1.59515
    -1.37151
     1.94254
     4.58564
     0.97679
     0.41767
    -0.64974
    -0.82255
     0.00087
    -1.11736
    -1.83913
    -2.46941
    -1.97129
    -1.61549
    -1.54433
    -1.44267
    -0.94454
    -0.59891
    -0.24311
    -0.17194
    -0.13128
     0.14319
     0.45833
     0.39734
     0.66165
     0.50916
     0.55999
     0.50916
     0.62099
     1.07845
     0.60065
     0.50916
     0.41767
     0.64132
     0.51933
     0.64132
     0.30585
     0.35668
     0.42784
     0.68198
     0.31601
     0.23469
     0.09237
    -0.14145
    -0.37526
    -0.09062
    -0.07029
    -0.26344
    -0.27360
    -0.31427
    -0.27360
    -0.18211
    -0.15161
    -0.17194
    -0.27360
    -0.22277
    -0.19228
    -0.06012
     0.07203
    -0.00929
    -0.14145
    -0.00929
     0.16353
     0.00087
     0.07203
    -0.02962
     0.01104
    -0.11095
    -0.03979
    -0.08045
    -0.07029
    -0.00929
    -0.06012
    -0.04996
    -0.06012
    -0.09062
    -0.29393
    -0.19228
     0.27535
     0.09237
    -0.18211
    -0.14145
     0.08220
    -0.08045
    -0.08045
    -0.02962
     0.01104
    -0.07029
    -0.15161
    -0.06012
    -0.24311
    -0.21261
    -0.41592
    -0.30410
    -0.28377
    -0.23294
    -0.28377
    -0.56841
    -0.37526
    -0.39559
    -0.26344
    -0.39559
    -0.59891
    -0.51758
    -0.50742
    -0.46675
    -0.37526
    -0.45659
    -0.57858
    -0.68023
    -0.32443
    -0.01946
    -0.31427
    -0.47692
    -0.28377
    -0.34476
    -0.49725
    -0.21261
    -0.06012
    -0.31427
    -0.19228
    -0.04996
    -0.01946
     0.10253
    -0.16178
    -0.25327
    -0.11095
     0.15336
     0.09237
    -0.03979
     0.09237
     0.12286
     0.04154
     0.20419
     0.25502
     0.07203
     0.13303
     0.16353
    -0.02962
     0.08220
    -0.12112
     0.02121
    -0.27360
     0.06187
     0.11270
    -0.15161
     0.22452
    -0.21261
    -0.38543
    -0.32443
    -0.10078
    -0.21261
    -0.32443
    -0.14145
    -0.00929
    -0.08045
    -0.02962
     0.07203
    -0.12112
     0.06187
     0.12286
     0.23469
     0.73281
     1.81038
     3.49790
     5.56156
     6.12068
     5.40907
     3.89437
     1.73922
    -0.64974
    -2.66256
    -2.68289
     1.82055
     4.15868
     3.87404
     0.81414
    -1.55449
    -3.34367
    -4.12643
    -4.43141
    -4.32975
    -3.92312
    -3.32334
    -2.40842
    -2.07295
    -1.33084
    -1.02587
    -0.76156
    -0.28377
    -0.39559
    -0.03979
     0.36684
     0.40751
     0.58032
     0.54983
     0.42784
     0.41767
     0.52949
     0.68198
     0.66165
     0.68198
     0.69215
     0.72264
     0.69215
     0.59049
     0.61082
     0.33634
     0.44817
     0.29568
     0.36684
     0.35668
     0.27535
     0.38717
     0.07203
     0.09237
     0.31601
     0.34651
     0.19402
     0.09237
     0.16353
     0.22452
     0.22452
     0.29568
     0.47867
     0.63115
     0.34651
     0.55999
     0.36684
     0.40751
     0.35668
     0.27535
     0.35668
     0.37701
     0.25502
     0.39734
     0.22452
     0.28552
     0.09237
    -0.00929
     0.04154
     0.02121
     0.19402
     0.11270
    -0.08045
     0.05170
    -0.06012
    -0.12112
     0.11270
     0.42784
     0.29568
     0.01104
     0.17369
    -0.03979
     0.01104
     0.07203
    -0.00929
     0.05170
    -0.08045
    -0.25327
    -0.08045
    -0.01946
    -0.22277
    -0.29393
    -0.52775
    -0.25327
    -0.29393
    -0.54808
    -0.53791
    -0.57858
    -0.63957
    -0.36509
    -0.64974
    -0.40576
    -0.49725
    -0.60907
    -0.49725
    -0.21261
    -0.36509
    -0.33460
    -0.29393
    -0.13128
     0.01104
     0.10253
     0.22452
     0.19402
     0.25502
     0.15336
     0.27535
     0.30585
     0.41767
     0.31601
     0.48883
     0.43800
     0.68198
     0.40751
     0.33634
     0.30585
     0.64132
     0.43800
     0.46850
     0.19402
     0.10253
     0.22452
     0.03137
     0.24485
     0.28552
     0.07203
     0.22452
     0.08220
     0.03137
    -0.15161
    -0.31427
    -0.27360
    -0.28377
    -0.17194
    -0.26344
    -0.41592
    -0.44642
    -0.39559
    -0.35493
    -0.47692
    -0.32443
    -0.67007
    -0.84289
    -0.48708
    -0.35493
    -0.21261
    -0.49725
    -0.47692
     0.15336
     1.08861
     2.67447
     4.32133
     4.07735
     5.12443
     6.02918
     3.16243
    -1.09703
    -2.68289
    -0.86322
     1.96287
     1.81038
     2.89812
     1.37325
     1.15977
    -1.30035
    -2.83538
    -3.33350
    -3.89262
    -3.55715
    -3.12002
    -2.21527
    -1.70698
    -0.79206
    -0.09062
     0.07203
     0.12286
     0.48883
     0.80397
     0.95646
     0.73281
     0.73281
     1.04795
     1.08861
     1.08861
     0.77347
     0.80397
     0.78364
     0.76331
     0.57016
     0.65148
     0.40751
     0.00087
     0.38717
     0.30585
     0.20419
    -0.10078
    -0.17194
    -0.35493
    -0.10078
    -0.31427
    -0.39559
    -0.46675
    -0.45659
    -0.40576
    -0.50742
    -0.34476
    -0.25327
    -0.51758
    -0.25327
    -0.01946
    -0.11095
    -0.14145
    -0.34476
    -0.21261
    -0.21261
     0.19402
    -0.11095
    -0.23294
     0.04154
    -0.10078
    -0.22277
    -0.03979
    -0.25327
    -0.38543
    -0.16178
    -0.24311
    -0.26344
    -0.31427
    -0.50742
    -0.64974
    -0.20244
    -0.09062
    -0.35493
    -0.43626
    -0.56841
    -0.54808
    -0.64974
    -0.46675
    -0.23294
    -0.67007
    -0.58874
    -0.61924
    -0.46675
    -0.44642
    -0.68023
    -0.82255
    -0.76156
    -0.49725
    -0.56841
    -0.72090
    -0.71073
    -0.78189
    -0.83272
    -0.62940
    -0.40576
    -0.49725
    -0.72090
    -0.61924
    -0.61924
    -0.63957
    -0.57858
    -0.76156
    -0.78189
    -0.47692
    -0.25327
    -0.31427
    -0.31427
    -0.22277
    -0.42609
    -0.48708
     0.14319
    -0.06012
    -0.14145
    -0.14145
     0.14319
     0.09237
     0.23469
     0.18386
     0.23469
     0.38717
     0.42784
     0.53966
     0.24485
     0.19402
     0.45833
     0.26518
     0.50916
     0.72264
     0.24485
     0.27535
     0.18386
     0.31601
     0.52949
     0.19402
    -0.01946
     0.10253
     0.03137
     0.09237
    -0.08045
    -0.06012
    -0.26344
    -0.20244
    -0.25327
     0.15336
    -0.19228
    -0.27360
    -0.13128
     0.01104
     0.48883
     0.50916
     0.14319
    -0.11095
     0.87513
     1.84088
     3.95536
     4.69747
     4.10785
     2.51182
    -1.13769
    -1.54433
    -1.76797
    -0.56841
     2.34917
     3.37591
     1.01745
    -0.50742
    -1.92046
    -2.09328
    -2.30676
    -2.34742
    -2.42875
    -2.08311
    -1.97129
    -1.54433
    -1.15803
    -0.30410
    -0.06012
     0.06187
     0.49900
     0.43800
     0.58032
     0.76331
     0.75314
     0.90563
     0.94629
     1.06828
     0.98695
     1.08861
     1.06828
     0.69215
     0.62099
     0.73281
     0.67182
     0.53966
     0.39734
     0.19402
     0.17369
     0.14319
     0.06187
    -0.17194
    -0.26344
    -0.27360
    -0.31427
    -0.67007
    -1.06653
    -0.69040
    -0.67007
    -0.55824
    -0.34476
    -0.38543
    -0.63957
    -0.63957
    -0.38543
    -0.35493
    -0.31427
    -0.37526
    -0.07029
     0.19402
     0.53966
     0.36684
     0.41767
     0.42784
     0.53966
     0.49900
     0.74298
     1.08861
     0.64132
     0.87513
     0.76331
     0.79380
     0.74298
     0.70231
     0.58032
     0.54983
     0.65148
     0.64132
     0.65148
     0.34651
     0.30585
    -0.09062
    -0.19228
     0.12286
    -0.32443
    -0.28377
    -0.58874
    -0.57858
    -0.68023
    -1.01570
    -1.13769
    -1.12753
    -1.25968
    -1.53416
    -1.69681
    -1.53416
    -1.46300
    -1.43250
    -1.39184
    -1.16819
    -1.28002
    -1.33084
    -1.39184
    -1.38167
    -0.99537
    -0.94454
    -0.94454
    -0.84289
    -0.50742
    -0.39559
    -0.39559
     0.09237
    -0.17194
    -0.12112
    -0.19228
     0.00087
     0.23469
     0.03137
     0.20419
     0.12286
     0.25502
     0.31601
     0.26518
     0.32618
     0.30585
     0.38717
     0.33634
     0.32618
     0.11270
     0.14319
     0.07203
     0.18386
     0.33634
     0.10253
     0.30585
     0.15336
     0.03137
    -0.00929
    -0.08045
    -0.21261
    -0.04996
    -0.21261
    -0.10078
    -0.15161
    -0.12112
    -0.34476
    -0.47692
    -0.26344
    -0.10078
    -0.12112
    -0.10078
    -0.07029
     0.09237
     0.11270
     0.84463
     0.60065
     0.29568
     0.57016
     1.05812
     2.46099
     3.79271
     3.09127
     1.40375
    -1.14786
    -0.01946
    -0.12112
    -0.32443
     0.78364
     1.56640
     1.48508
    -0.26344
    -1.54433
    -1.86963
    -1.90013
    -1.93063
    -1.63582
    -1.64598
    -1.34101
    -1.46300
    -1.37151
    -1.05637
    -0.53791
    -0.57858
    -0.30410
    -0.39559
    -0.22277
    -0.11095
    -0.17194
     0.20419
     0.34651
     0.35668
     0.44817
     0.40751
     0.78364
     0.61082
     0.58032
     0.66165
     0.94629
     0.74298
     0.91579
     0.77347
     0.73281
     0.84463
     0.63115
     0.75314
     0.84463
     0.58032
     0.53966
     0.30585
     0.27535
     0.43800
     0.06187
    -0.13128
     0.11270
     0.01104
     0.04154
     0.04154
    -0.16178
    -0.22277
    -0.34476
    -0.34476
     0.04154
    -0.01946
    -0.07029
    -0.01946
    -0.09062
     0.06187
     0.06187
    -0.29393
     0.15336
     0.00087
    -0.31427
     0.04154
    -0.20244
    -0.14145
    -0.28377
    -0.51758
    -0.35493
    -0.25327
    -0.32443
    -0.64974
    -0.43626
    -0.36509
    -0.50742
    -0.61924
    -0.59891
    -0.39559
    -0.56841
    -0.62940
    -0.57858
    -0.46675
    -0.44642
    -0.52775
    -0.16178
    -0.28377
    -0.46675
    -0.48708
    -0.35493
    -0.44642
    -0.27360
    -0.51758
    -0.40576
    -0.12112
    -0.16178
    -0.25327
    -0.30410
    -0.29393
    -0.38543
    -0.42609
    -0.36509
    -0.16178
    -0.10078
    -0.43626
    -0.24311
    -0.20244
    -0.09062
    -0.28377
    -0.24311
    -0.17194
    -0.28377
    -0.30410
    -0.08045
     0.04154
    -0.12112
    -0.12112
     0.18386
     0.26518
     0.57016
     0.59049
     0.36684
     0.57016
     0.61082
     0.62099
     0.69215
     0.94629
     0.80397
     0.74298
     0.98695
     0.90563
     0.93613
     0.89546
     0.46850
     0.68198
     0.73281
     0.37701
     0.34651
     0.36684
     0.35668
     0.09237
     0.08220
     0.09237
     0.07203
    -0.02962
    -0.12112
    -0.01946
    -0.02962
    -0.23294
    -0.21261
    -0.28377
     0.02121
     0.18386
    -0.04996
    -0.26344
    -0.30410
     0.09237
     0.20419
     0.00087
     0.55999
     1.02762
     2.12552
     3.30475
     3.79271
     4.76863
     5.11426
     3.33525
     1.67823
    -1.02587
    -1.68665
     1.79005
     1.66806
     1.45458
     0.99712
    -0.30410
     0.04154
    -1.20885
    -2.97770
    -3.37417
    -3.63848
    -3.25218
    -3.06919
    -2.32709
    -1.61549
    -0.94454
    -0.58874
    -0.36509
    -0.08045
     0.31601
     0.46850
     0.58032
     0.83447
     0.81414
     0.31601
     0.61082
     0.64132
     0.82430
     0.48883
     0.62099
     0.46850
     0.68198
     0.54983
     0.47867
     0.17369
     0.18386
     0.24485
     0.11270
     0.08220
     0.05170
    -0.17194
    -0.25327
    -0.07029
    -0.06012
    -0.16178
    -0.23294
    -0.36509
    -0.28377
    -0.17194
    -0.09062
    -0.35493
    -0.32443
    -0.21261
    -0.33460
    -0.19228
     0.11270
    -0.22277
    -0.42609
    -0.30410
    -0.07029
    -0.23294
    -0.56841
    -0.54808
    -0.37526
    -0.19228
    -0.25327
    -0.50742
    -0.60907
    -0.50742
    -0.58874
    -0.67007
    -0.23294
    -0.55824
    -0.71073
    -0.50742
    -0.41592
    -0.36509
    -0.48708
    -0.65990
    -0.74123
    -0.32443
    -0.29393
    -0.45659
    -0.60907
    -0.69040
    -0.43626
    -0.52775
    -0.29393
    -0.35493
    -0.51758
    -0.45659
    -0.40576
    -0.21261
    -0.44642
    -0.48708
    -0.61924
    -0.33460
    -0.18211
    -0.19228
    -0.34476
    -0.50742
    -0.49725
    -0.62940
    -0.38543
    -0.17194
    -0.45659
    -0.54808
    -0.44642
    -0.24311
    -0.33460
    -0.41592
    -0.41592
    -0.42609
    -0.34476
    -0.16178
    -0.11095
    -0.38543
    -0.32443
    -0.26344
    -0.23294
     0.02121
    -0.07029
    -0.35493
    -0.03979
     0.02121
    -0.09062
     0.01104
    -0.10078
    -0.11095
     0.25502
     0.24485
     0.12286
     0.20419
     0.13303
     0.20419
    -0.01946
     0.46850
     0.52949
    -0.01946
     0.25502
     0.23469
     0.25502
     0.25502
     0.12286
     0.02121
     0.07203
     0.34651
     0.17369
     0.13303
    -0.02962
    -0.14145
    -0.28377
     0.00087
     0.25502
     0.14319
    -0.09062
    -0.07029
     0.18386
     0.42784
     0.73281
     1.49524
     2.99978
     4.05702
     5.04310
     6.87294
     5.24642
    -0.12112
    -2.69306
    -2.46941
    -1.00554
     0.64132
     2.98961
     2.43050
     1.50541
    -0.13128
    -3.22168
    -4.26876
    -4.66522
    -4.07561
    -3.61815
    -2.94720
    -2.03228
    -1.51383
    -0.88355
    -0.54808
    -0.11095
     0.22452
     0.14319
     0.36684
     0.42784
     0.69215
     0.69215
     0.58032
     0.60065
     0.60065
     0.58032
     0.51933
     0.46850
     0.47867
     0.27535
     0.08220
     0.39734
     0.60065
     0.19402
    -0.11095
    -0.00929
    -0.06012
     0.10253
    -0.22277
    -0.33460
    -0.49725
    -0.16178
    -0.15161
    -0.07029
    -0.28377
    -0.42609
    -0.70057
    -0.48708
    -0.06012
    -0.25327
    -0.43626
    -0.38543
    -0.42609
    -0.12112
    -0.23294
    -0.38543
    -0.33460
    -0.40576
    -0.25327
    -0.00929
    -0.14145
    -0.32443
    -0.36509
    -0.43626
    -0.07029
     0.15336
    -0.24311
    -0.22277
    -0.28377
     0.09237
    -0.02962
     0.14319
    -0.07029
     0.13303
     0.04154
     0.17369
     0.24485
     0.11270
    -0.04996
    -0.07029
     0.23469
     0.32618
     0.11270
    -0.04996
    -0.06012
     0.08220
     0.03137
    -0.11095
    -0.08045
    -0.19228
    -0.10078
    -0.02962
    -0.07029
    -0.02962
    -0.15161
    -0.46675
    -0.13128
     0.22452
    -0.13128
    -0.07029
    -0.17194
    -0.18211
    -0.07029
     0.14319
    -0.10078
     0.02121
     0.25502
     0.00087
    -0.12112
     0.16353
    -0.23294
     0.01104
    -0.09062
     0.24485
     0.32618
    -0.00929
     0.07203
     0.16353
     0.20419
     0.26518
     0.07203
     0.12286
     0.24485
     0.08220
     0.42784
     0.27535
     0.18386
     0.24485
     0.01104
     0.49900
     0.34651
     0.38717
     0.29568
     0.10253
     0.06187
     0.10253
     0.09237
     0.08220
     0.16353
     0.18386
    -0.10078
     0.20419
     0.17369
    -0.15161
    -0.36509
    -0.01946
    -0.04996
    -0.06012
     0.06187
     0.20419
     0.64132
     1.30209
     3.17260
     5.19559
     4.31117
     2.90829
     4.22984
     4.95161
     2.62365
    -1.10720
    -2.57107
    -0.24311
     4.01636
     3.37591
     1.97304
     0.12286
    -1.54433
    -2.81505
    -3.56732
    -3.75030
    -3.54698
    -2.99803
    -2.55074
    -2.18477
    -1.59515
    -1.10720
    -0.96488
    -0.52775
    -0.16178
     0.19402
     0.08220
     0.38717
     0.62099
     0.53966
     0.71248
     0.60065
     0.64132
     0.66165
     0.52949
     0.68198
     0.40751
     0.57016
     0.47867
    -0.03979
     0.28552
     0.49900
     0.19402
     0.13303
    -0.15161
     0.11270
    -0.13128
    -0.20244
    -0.23294
    -0.00929
    -0.13128
    -0.16178
    -0.26344
    -0.23294
    -0.20244
    -0.43626
    -0.14145
    -0.15161
    -0.12112
    -0.21261
    -0.22277
    -0.26344
     0.01104
    -0.07029
     0.09237
     0.12286
    -0.06012
     0.32618
     0.00087
     0.43800
     0.07203
    -0.03979
     0.16353
     0.28552
     0.33634
     0.28552
     0.16353
    -0.00929
    -0.12112
    -0.01946
    -0.09062
    -0.10078
    -0.00929
     0.11270
    -0.10078
    -0.19228
    -0.36509
     0.00087
    -0.36509
     0.04154
    -0.14145
    -0.18211
     0.01104
    -0.09062
    -0.12112
    -0.17194
    -0.34476
    -0.13128
     0.04154
     0.03137
    -0.13128
    -0.27360
    -0.21261
    -0.17194
    -0.47692
    -0.43626
    -0.03979
    -0.25327
    -0.51758
    -0.36509
    -0.26344
    -0.33460
    -0.40576
    -0.24311
    -0.19228
     0.19402
    -0.06012
     0.11270
    -0.03979
     0.14319
     0.09237
     0.14319
     0.25502
     0.17369
     0.47867
     0.39734
     0.42784
     0.40751
     0.24485
     0.29568
     0.36684
     0.40751
     0.25502
     0.19402
     0.23469
     0.34651
     0.25502
     0.17369
     0.37701
     0.09237
     0.01104
     0.17369
     0.11270
     0.21436
    -0.19228
     0.17369
     0.03137
     0.26518
     0.08220
    -0.03979
    -0.20244
    -0.06012
    -0.20244
    -0.20244
    -0.12112
    -0.11095
    -0.33460
     0.33634
     1.11911
     2.19668
     4.18918
     6.43582
     4.49415
     1.37325
    -0.42609
    -1.79847
    -2.47958
    -1.52399
     2.49149
     4.01636
     1.66806
     1.35292
    -1.62565
    -2.74389
    -3.12002
    -3.32334
    -3.25218
    -2.83538
    -2.16444
    -1.40200
    -0.85305
    -0.56841
    -0.21261
    -0.33460
     0.23469
     0.10253
     0.35668
     0.51933
     0.48883
     0.47867
     0.65148
     0.91579
     0.89546
     0.61082
     0.51933
     0.74298
     0.74298
     0.74298
     0.59049
     0.58032
     0.49900
     0.64132
     0.42784
     0.60065
     0.49900
     0.29568
     0.38717
     0.25502
     0.23469
     0.09237
    -0.20244
     0.04154
     0.31601
     0.03137
     0.10253
     0.01104
    -0.04996
    -0.06012
    -0.16178
     0.07203
     0.14319
    -0.04996
    -0.08045
    -0.07029
    -0.07029
    -0.09062
    -0.09062
     0.09237
     0.17369
     0.28552
     0.35668
     0.15336
    -0.21261
    -0.00929
     0.03137
     0.08220
     0.33634
     0.12286
     0.02121
     0.20419
     0.33634
     0.16353
    -0.07029
    -0.12112
     0.17369
     0.09237
     0.33634
     0.10253
     0.12286
    -0.09062
     0.07203
    -0.00929
     0.24485
     0.15336
     0.10253
     0.00087
     0.27535
     0.02121
    -0.01946
    -0.00929
     0.02121
     0.03137
     0.26518
     0.31601
     0.05170
    -0.06012
    -0.09062
    -0.14145
     0.14319
     0.13303
    -0.08045
    -0.27360
    -0.23294
    -0.08045
    -0.12112
    -0.37526
    -0.49725
    -0.11095
    -0.11095
    -0.35493
    -0.36509
    -0.51758
    -0.49725
    -0.42609
    -0.15161
    -0.01946
    -0.24311
    -0.33460
    -0.03979
    -0.06012
    -0.09062
    -0.15161
    -0.25327
     0.01104
     0.20419
     0.14319
     0.22452
     0.04154
    -0.14145
    -0.00929
     0.10253
     0.32618
     0.14319
     0.02121
     0.09237
     0.00087
    -0.07029
     0.16353
     0.12286
     0.29568
     0.53966
     0.32618
     0.33634
     0.40751
     0.61082
     1.64773
     2.87779
     5.18542
     6.96444
     7.18808
     4.86012
     0.79380
    -2.36775
    -2.68289
    -1.41217
     1.08861
     2.34917
     4.05702
     2.99978
    -1.39184
    -3.25218
    -4.40091
    -4.78721
    -4.42124
    -3.61815
    -3.32334
    -2.38809
    -1.67648
    -1.13769
    -0.61924
    -0.64974
    -0.51758
     0.02121
     0.27535
     0.28552
     0.20419
     0.15336
     0.11270
     0.24485
     0.39734
     0.39734
     0.22452
     0.07203
     0.03137
     0.20419
     0.18386
     0.26518
    -0.00929
    -0.07029
    -0.04996
     0.26518
    -0.02962
    -0.16178
    -0.26344
    -0.33460
    -0.20244
     0.02121
     0.17369
    -0.15161
    -0.34476
    -0.15161
    -0.00929
    -0.11095
    -0.17194
    -0.29393
    -0.33460
     0.01104
    -0.22277
    -0.17194
    -0.37526
    -0.11095
    -0.33460
    -0.10078
    -0.24311
    -0.41592
    -0.35493
    -0.46675
    -0.08045
    -0.20244
    -0.10078
    -0.24311
    -0.21261
     0.16353
     0.29568
     0.11270
     0.11270
     0.11270
     0.03137
     0.45833
     0.72264
     0.44817
     0.34651
     0.41767
     0.48883
     0.83447
     0.65148
     0.50916
     0.70231
     0.57016
     0.73281
     0.81414
     0.72264
     0.50916
     0.39734
     0.61082
     1.00729
     0.38717
     0.44817
     0.35668
     0.51933
     0.35668
     0.09237
    -0.20244
    -0.03979
    -0.18211
     0.06187
    -0.21261
    -0.22277
    -0.65990
    -0.68023
    -0.97504
    -0.75139
    -1.00554
    -1.19869
    -1.06653
    -0.97504
    -0.93438
    -0.85305
    -0.89372
    -0.94454
    -0.87338
    -0.73106
    -0.71073
    -0.65990
    -0.77173
    -0.54808
    -0.58874
    -0.17194
     0.14319
    -0.17194
    -0.13128
    -0.10078
    -0.06012
    -0.03979
     0.05170
    -0.26344
    -0.10078
     0.04154
     0.08220
     0.17369
     0.09237
    -0.11095
    -0.02962
    -0.08045
     0.32618
     0.16353
    -0.04996
     0.02121
     0.15336
     0.00087
     0.17369
     0.07203
     0.28552
     0.40751
     1.13944
     2.60331
     4.33150
     5.26675
     5.73438
     2.93879
    -0.63957
    -2.10344
    -1.84930
     1.84088
     2.73547
     1.91204
     0.71248
    -0.01946
    -0.16178
    -2.28643
    -3.32334
    -3.44533
    -3.66897
    -3.47582
    -3.16069
    -2.74389
    -1.92046
    -1.48333
    -1.24952
    -1.23935
    -0.93438
    -0.41592
    -0.54808
    -0.26344
    -0.08045
     0.21436
     0.04154
     0.23469
     0.28552
     0.36684
     0.28552
    -0.03979
     0.21436
     0.48883
     0.37701
     0.18386
     0.16353
     0.10253
     0.02121
    -0.01946
    -0.12112
    -0.01946
     0.08220
    -0.17194
    -0.03979
     0.02121
    -0.28377
    -0.43626
    -0.27360
    -0.02962
    -0.10078
    -0.01946
    -0.24311
    -0.21261
    -0.12112
    -0.18211
    -0.01946
    -0.07029
    -0.18211
    -0.24311
    -0.04996
    -0.03979
    -0.16178
    -0.25327
    -0.21261
    -0.21261
    -0.03979
    -0.06012
    -0.00929
    -0.02962
    -0.19228
    -0.16178
     0.07203
    -0.08045
     0.10253
     0.02121
    -0.07029
     0.06187
    -0.00929
     0.17369
    -0.29393
    -0.00929
     0.12286
     0.19402
     0.04154
     0.07203
     0.00087
    -0.01946
    -0.12112
     0.25502
     0.19402
     0.17369
     0.01104
     0.00087
    -0.12112
     0.22452
    -0.17194
    -0.00929
     0.34651
     0.05170
     0.02121
     0.05170
    -0.04996
     0.00087
    -0.18211
    -0.07029
    -0.02962
     0.12286
    -0.16178
    -0.15161
    -0.16178
    -0.06012
    -0.11095
    -0.15161
     0.10253
    -0.03979
    -0.10078
    -0.07029
    -0.15161
     0.00087
     0.02121
    -0.06012
     0.13303
     0.36684
    -0.01946
     0.31601
     0.00087
     0.23469
     0.31601
     0.04154
     0.23469
     0.15336
     0.07203
     0.44817
     0.42784
     0.29568
     0.17369
     0.15336
     0.12286
     0.34651
     0.09237
     0.14319
     0.07203
     0.14319
     0.14319
    -0.09062
     0.04154
     0.11270
     0.06187
     0.19402
     0.22452
    -0.03979
    -0.16178
    -0.16178
    -0.08045
     0.35668
     0.28552
     0.25502
     0.22452
     0.68198
     0.98695
     1.15977
     1.85105
     3.02011
     3.43691
     4.80929
     5.92753
     5.20576
     1.07845
    -2.87604
    -3.33350
    -1.47317
     2.10519
     3.12177
     1.52574
     0.62099
    -0.73106
    -3.13019
    -4.08577
    -4.02478
    -3.90279
    -3.46566
    -2.64223
    -1.68665
    -1.12753
    -0.85305
    -0.76156
    -0.18211
    -0.04996
     0.16353
     0.28552
     0.31601
     0.34651
     0.43800
     0.39734
     0.58032
     0.69215
     0.39734
     0.47867
     0.47867
     0.45833
     0.28552
     0.22452
     0.36684
     0.37701
     0.47867
     0.29568
     0.15336
     0.00087
     0.03137
    -0.14145
    -0.09062
     0.03137
    -0.19228
     0.07203
    -0.09062
     0.08220
    -0.18211
    -0.21261
    -0.38543
    -0.15161
    -0.15161
    -0.00929
    -0.19228
    -0.32443
    -0.18211
    -0.28377
    -0.48708
    -0.24311
    -0.25327
    -0.36509
    -0.11095
    -0.09062
    -0.23294
    -0.58874
    -0.71073
    -0.29393
    -0.14145
     0.00087
    -0.15161
    -0.25327
    -0.39559
    -0.19228
    -0.35493
    -0.12112
    -0.15161
    -0.43626
    -0.13128
    -0.17194
    -0.17194
    -0.26344
    -0.39559
    -0.19228
     0.10253
     0.02121
    -0.29393
    -0.23294
    -0.19228
    -0.22277
    -0.21261
    -0.08045
    -0.10078
    -0.22277
    -0.25327
     0.05170
     0.04154
    -0.13128
    -0.36509
    -0.17194
    -0.10078
     0.07203
     0.13303
    -0.03979
    -0.19228
    -0.07029
    -0.23294
     0.10253
     0.20419
     0.07203
     0.04154
    -0.03979
     0.12286
    -0.02962
    -0.04996
    -0.15161
     0.02121
     0.06187
     0.20419
     0.15336
     0.04154
    -0.04996
    -0.10078
    -0.20244
     0.19402
    -0.00929
    -0.12112
    -0.00929
     0.06187
     0.14319
    -0.26344
    -0.19228
    -0.16178
     0.11270
     0.09237
    -0.13128
    -0.16178
    -0.38543
    -0.30410
    -0.27360
     0.07203
     0.03137
    -0.36509
    -0.28377
     0.06187
     0.14319
    -0.18211
    -0.35493
    -0.14145
     0.11270
     0.50916
     0.75314
     1.47491
     2.78630
     3.80288
     4.94144
     5.77504
     2.98961
    -2.63206
    -5.53948
    -2.48974
     1.54607
     2.80663
     2.56265
     0.98695
    -0.52775
    -1.00554
    -2.73372
    -3.67914
    -3.88246
    -3.57748
    -2.85571
    -1.97129
    -0.83272
    -0.64974
    -0.62940
    -0.23294
     0.16353
     0.13303
    -0.02962
    -0.11095
    -0.03979
     0.36684
     0.24485
     0.32618
     0.33634
     0.13303
     0.32618
    -0.04996
     0.44817
     0.42784
     0.02121
     0.01104
     0.24485
     0.30585
    -0.09062
     0.03137
     0.01104
     0.05170
     0.16353
     0.18386
     0.07203
    -0.10078
    -0.07029
    -0.08045
     0.00087
     0.38717
     0.02121
    -0.14145
     0.06187
     0.19402
     0.03137
     0.08220
     0.02121
     0.15336
     0.28552
     0.15336
     0.05170
    -0.08045
    -0.09062
    -0.03979
     0.04154
     0.28552
     0.13303
     0.03137
     0.00087
     0.17369
    -0.10078
    -0.11095
    -0.19228
    -0.31427
     0.01104
     0.13303
    -0.01946
    -0.08045
    -0.16178
    -0.25327
    -0.23294
     0.13303
    -0.04996
    -0.39559
    -0.26344
    -0.33460
     0.02121
    -0.07029
    -0.33460
    -0.07029
    -0.17194
    -0.04996
     0.23469
     0.06187
    -0.09062
    -0.12112
    -0.30410
     0.34651
     0.23469
     0.04154
     0.09237
     0.01104
     0.21436
     0.21436
     0.10253
    -0.01946
    -0.00929
    -0.16178
     0.14319
     0.02121
     0.01104
    -0.03979
    -0.24311
    -0.12112
     0.20419
     0.04154
    -0.12112
    -0.14145
    -0.28377
    -0.07029
    -0.02962
    -0.27360
    -0.00929
     0.13303
     0.20419
     0.12286
     0.12286
    -0.13128
    -0.01946
    -0.14145
     0.53966
     0.77347
     0.07203
     0.11270
    -0.01946
     0.15336
     0.20419
     0.30585
     0.23469
     0.17369
     0.39734
     0.22452
     0.31601
    -0.13128
    -0.01946
     0.01104
     0.37701
     0.74298
     1.34276
     2.95912
     4.35183
     5.48023
     6.39515
     3.71138
    -0.84289
    -4.10610
    -2.68289
     0.02121
     1.48508
     2.12552
     1.28176
     1.09878
    -0.41592
    -3.00820
    -4.31958
    -4.51273
    -4.43141
    -3.53682
    -2.91671
    -2.19494
    -1.57482
    -0.91405
    -0.71073
    -0.33460
    -0.17194
    -0.09062
     0.17369
    -0.07029
    -0.03979
     0.39734
     0.35668
     0.44817
     0.43800
     0.34651
     0.52949
     0.48883
     0.50916
     0.35668
     0.39734
     0.54983
     0.42784
     0.53966
     0.29568
     0.31601
     0.21436
     0.49900
     0.82430
     0.35668
     0.12286
    -0.03979
     0.23469
     0.19402
     0.21436
     0.29568
     0.26518
     0.31601
     0.14319
     0.18386
     0.08220
    -0.09062
    -0.25327
     0.05170
     0.03137
    -0.00929
    -0.21261
    -0.17194
     0.03137
    -0.13128
    -0.14145
    -0.07029
    -0.17194
    -0.18211
    -0.08045
     0.15336
    -0.04996
    -0.14145
    -0.37526
    -0.12112
     0.33634
     0.10253
     0.06187
     0.23469
     0.08220
     0.16353
     0.06187
    -0.09062
     0.13303
     0.05170
    -0.01946
     0.14319
     0.13303
     0.17369
    -0.10078
    -0.09062
     0.18386
     0.18386
    -0.11095
    -0.10078
     0.02121
    -0.13128
     0.01104
    -0.01946
     0.10253
     0.10253
     0.22452
     0.12286
     0.34651
     0.03137
     0.24485
    -0.07029
     0.39734
     0.42784
     0.18386
     0.49900
     0.32618
     0.35668
     0.34651
     0.23469
     0.48883
     0.30585
     0.23469
     0.09237
     0.27535
     0.09237
     0.26518
    -0.01946
     0.05170
     0.01104
    -0.09062
     0.03137
    -0.03979
    -0.22277
    -0.16178
    -0.64974
    -0.35493
    -0.23294
    -0.17194
    -0.02962
    -0.21261
    -0.14145
    -0.12112
    -0.17194
    -0.14145
    -0.19228
    -0.11095
     0.01104
    -0.30410
     0.22452
     0.23469
     0.18386
     0.36684
     1.04795
     1.94254
     3.38608
     5.00244
     4.87028
     1.90188
    -0.72090
    -0.16178
     1.66806
     1.91204
    -0.49725
    -0.16178
     1.09878
     1.80022
     1.02762
    -1.21902
    -2.24576
    -2.98787
    -3.05903
    -3.18102
    -2.56090
    -2.01195
    -1.65615
    -1.31051
    -0.82255
    -0.54808
    -0.53791
    -0.37526
    -0.14145
     0.16353
     0.00087
     0.10253
     0.18386
     0.60065
     0.58032
     0.45833
     0.59049
     0.46850
     0.50916
     0.25502
     0.24485
     0.58032
     0.44817
     0.50916
     0.53966
     0.54983
     0.15336
     0.28552
     0.13303
     0.47867
     0.52949
     0.09237
     0.21436
     0.04154
     0.22452
     0.08220
     0.19402
     0.38717
     0.04154
     0.00087
     0.14319
     0.27535
     0.03137
    -0.00929
    -0.10078
     0.03137
     0.27535
     0.27535
     0.10253
    -0.07029
     0.08220
     0.08220
     0.05170
     0.31601
     0.10253
    -0.07029
     0.10253
     0.24485
     0.24485
    -0.03979
     0.04154
     0.41767
     0.29568
     0.23469
     0.10253
     0.13303
     0.16353
     0.25502
     0.06187
     0.30585
     0.17369
     0.32618
     0.24485
     0.38717
     0.40751
     0.16353
     0.13303
     0.12286
     0.32618
     0.34651
     0.26518
     0.29568
     0.28552
     0.34651
     0.26518
     0.20419
     0.59049
     0.41767
     0.26518
     0.32618
     0.43800
     0.49900
     0.35668
     0.24485
     0.60065
     0.69215
     0.44817
     0.42784
     0.32618
     0.44817
     0.31601
     0.32618
     0.55999
     0.07203
     0.05170
     0.40751
     0.34651
     0.35668
     0.09237
     0.12286
     0.14319
     0.23469
     0.11270
     0.06187
    -0.03979
    -0.04996
     0.08220
     0.11270
     0.24485
     0.03137
    -0.04996
    -0.12112
     0.22452
    -0.09062
    -0.20244
    -0.54808
    -0.33460
    -0.36509
    -0.00929
    -0.19228
    -0.20244
    -0.38543
    -0.14145
    -0.52775
    -0.31427
    -0.22277
    -0.35493
    -0.32443
    -0.30410
    -0.33460
    -0.21261
    -0.15161
    -0.21261
    -0.11095
     0.13303
    -0.03979
    -0.09062
    -0.04996
    -0.14145
     0.00087
    -0.04996
     0.42784
     0.47867
     0.55999
     2.02386
     3.11160
     4.22984
     5.03294
     6.21217
     4.04686
    -1.29018
    -3.88246
    -1.47317
     1.87138
     2.65414
     1.93237
     0.74298
     0.42784
    -0.15161
    -2.80488
    -3.71980
    -3.95362
    -4.01461
    -3.58765
    -3.03870
    -2.18477
    -1.75781
    -1.13769
    -0.90388
    -0.94454
    -0.69040
    -0.41592
    -0.38543
    -0.10078
     0.14319
    -0.02962
    -0.04996
     0.26518
     0.38717
     0.47867
     0.12286
     0.18386
     0.42784
     0.34651
     0.46850
     0.42784
     0.20419
     0.17369
     0.06187
     0.41767
     0.37701
     0.12286
     0.15336
     0.27535
     0.25502
     0.16353
    -0.04996
    -0.21261
     0.01104
     0.13303
     0.17369
    -0.00929
     0.09237
    -0.09062
     0.04154
     0.08220
     0.48883
    -0.02962
    -0.14145
    -0.04996
     0.16353
     0.25502
     0.24485
     0.18386
    -0.01946
     0.38717
     0.38717
     0.41767
     0.32618
     0.06187
     0.09237
    -0.03979
     0.44817
     0.62099
     0.25502
     0.19402
     0.07203
     0.39734
     0.25502
     0.13303
    -0.00929
     0.22452
     0.13303
     0.16353
     0.08220
     0.11270
     0.08220
    -0.09062
     0.12286
     0.11270
     0.03137
     0.07203
    -0.14145
     0.14319
    -0.00929
    -0.15161
    -0.06012
    -0.07029
    -0.00929
     0.10253
    -0.03979
    -0.11095
     0.01104
    -0.07029
    -0.23294
     0.13303
    -0.00929
    -0.31427
    -0.20244
     0.04154
     0.23469
     0.01104
    -0.08045
    -0.25327
     0.08220
    -0.04996
     0.05170
    -0.04996
    -0.16178
    -0.34476
    -0.23294
     0.26518
     0.14319
    -0.01946
     0.09237
     0.06187
     0.28552
    -0.00929
     0.00087
    -0.12112
    -0.04996
     0.37701
     0.15336
     0.16353
     0.11270
     0.07203
    -0.24311
     0.34651
     0.22452
    -0.11095
    -0.29393
    -0.26344
    -0.20244
     0.10253
    -0.03979
    -0.22277
    -0.18211
    -0.06012
     0.04154
     0.17369
    -0.17194
    -0.06012
    -0.11095
     0.59049
     2.15602
     2.99978
     3.93503
     4.54498
     3.42674
    -0.70057
    -4.32975
    -2.15427
     1.47491
     2.01370
     1.47491
     0.26518
    -0.33460
    -0.00929
    -2.36775
    -3.24201
    -3.25218
    -3.34367
    -2.74389
    -2.36775
    -2.17460
    -1.39184
    -1.45283
    -1.29018
    -0.83272
    -0.77173
    -0.50742
    -0.42609
    -0.48708
    -0.27360
    -0.42609
    -0.48708
    -0.04996
    -0.08045
    -0.39559
    -0.52775
    -0.33460
    -0.20244
    -0.03979
     0.02121
    -0.32443
    -0.09062
    -0.23294
    -0.09062
    -0.14145
    -0.10078
    -0.23294
    -0.26344
    -0.10078
     0.30585
    -0.12112
     0.11270
     0.02121
     0.03137
     0.20419
     0.15336
     0.01104
    -0.00929
     0.11270
     0.24485
     0.40751
     0.38717
     0.21436
     0.19402
     0.32618
     0.66165
     0.58032
     0.47867
     0.43800
     0.42784
     0.33634
     0.37701
     0.45833
     0.72264
     0.71248
     0.70231
     0.64132
     0.72264
     0.34651
     0.47867
     0.12286
     0.67182
     0.51933
     0.49900
     0.53966
     0.14319
     0.16353
     0.15336
     0.17369
    -0.13128
    -0.25327
    -0.17194
    -0.34476
    -0.57858
    -0.42609
    -0.50742
    -1.01570
    -0.91405
    -0.87338
    -1.29018
    -0.75139
    -0.86322
    -0.74123
    -0.91405
    -0.80222
    -0.90388
    -0.84289
    -0.67007
    -0.62940
    -0.28377
    -0.14145
    -0.16178
    -0.39559
    -0.28377
     0.01104
    -0.13128
    -0.00929
    -0.01946
    -0.12112
    -0.02962
     0.06187
    -0.17194
     0.03137
     0.02121
     0.01104
    -0.09062
    -0.01946
    -0.00929
    -0.13128
    -0.17194
    -0.02962
    -0.00929
    -0.00929
     0.03137
    -0.00929
    -0.16178
    -0.73106
    -0.50742
    -0.14145
    -0.10078
    -0.22277
    -0.25327
    -0.30410
    -0.36509
    -0.42609
    -0.51758
    -0.29393
    -0.17194
    -0.13128
    -0.18211
    -0.12112
     0.07203
    -0.06012
     0.05170
     0.57016
     0.92596
     0.92596
     1.51558
     2.31867
     3.74188
     4.03669
     2.92862
    -0.12112
    -4.53307
    -5.22434
     1.43425
     2.87779
     1.63756
     0.30585
    -1.22919
    -1.07670
    -2.16444
    -3.36400
    -3.65881
    -3.33350
    -2.41858
    -1.77814
    -1.49350
    -1.32068
    -0.82255
    -0.90388
    -0.78189
    -0.52775
    -0.95471
    -0.55824
    -0.78189
    -0.73106
    -0.51758
    -0.49725
    -0.33460
    -0.51758
    -0.52775
    -0.70057
    -0.54808
    -0.81239
    -0.54808
    -0.42609
    -0.49725
    -0.45659
    -0.49725
    -0.48708
    -0.52775
    -0.50742
    -0.32443
    -0.16178
    -0.36509
    -0.24311
    -0.36509
    -0.20244
     0.02121
    -0.28377
     0.01104
     0.07203
    -0.01946
     0.10253
     0.22452
     0.20419
     0.15336
     0.05170
     0.23469
     0.21436
     0.20419
     0.26518
     0.14319
     0.14319
     0.41767
     0.01104
     0.15336
     0.26518
     0.11270
     0.11270
     0.07203
     0.12286
    -0.08045
    -0.27360
    -0.11095
     0.04154
     0.28552
    -0.08045
    -0.14145
    -0.36509
    -0.21261
    -0.13128
    -0.31427
    -0.18211
    -0.06012
    -0.22277
    -0.02962
    -0.08045
    -0.20244
    -0.35493
    -0.27360
    -0.23294
     0.08220
     0.04154
    -0.17194
    -0.15161
    -0.09062
    -0.11095
    -0.07029
     0.16353
    -0.01946
    -0.16178
     0.00087
     0.02121
     0.19402
     0.14319
    -0.11095
     0.07203
     0.10253
     0.42784
     0.31601
     0.27535
     0.29568
     0.14319
     0.24485
     0.43800
     0.27535
     0.23469
     0.19402
     0.24485
     0.24485
     0.16353
    -0.00929
     0.17369
     0.29568
     0.22452
     0.06187
     0.05170
    -0.04996
    -0.01946
    -0.18211
    -0.01946
     0.16353
     0.12286
     0.06187
     0.06187
     0.12286
     0.04154
    -0.04996
    -0.09062
     0.17369
     0.27535
     0.30585
     0.37701
     1.29193
     2.29834
     3.36575
     3.30475
     4.26034
     1.41392
    -2.38809
    -3.38433
     0.11270
     1.57657
     1.23093
     1.09878
    -0.35493
     0.07203
    -0.87338
    -2.38809
    -2.85571
    -3.08952
    -2.68289
    -2.40842
    -1.81880
    -1.49350
    -1.25968
    -1.08687
    -0.60907
    -0.59891
    -0.36509
    -0.44642
    -0.37526
    -0.21261
     0.13303
     0.15336
    -0.08045
    -0.07029
    -0.12112
    -0.07029
    -0.06012
     0.24485
    -0.00929
     0.16353
     0.25502
     0.18386
     0.00087
    -0.12112
    -0.24311
    -0.14145
     0.00087
     0.08220
    -0.01946
    -0.01946
    -0.13128
    -0.16178
    -0.11095
     0.20419
    -0.14145
    -0.24311
    -0.27360
    -0.08045
    -0.11095
    -0.14145
    -0.28377
    -0.19228
    -0.00929
    -0.08045
    -0.10078
    -0.20244
    -0.36509
    -0.34476
    -0.23294
     0.04154
    -0.24311
    -0.21261
    -0.27360
    -0.14145
     0.09237
    -0.31427
    -0.12112
    -0.20244
     0.03137
     0.08220
    -0.17194
    -0.09062
    -0.21261
     0.04154
    -0.29393
     0.21436
     0.20419
     0.13303
    -0.00929
    -0.08045
     0.12286
    -0.00929
    -0.13128
    -0.22277
     0.27535
     0.12286
     0.09237
    -0.02962
    -0.21261
     0.01104
    -0.23294
    -0.01946
     0.01104
    -0.11095
    -0.25327
    -0.11095
    -0.11095
    -0.01946
    -0.14145
    -0.18211
    -0.14145
     0.03137
     0.02121
    -0.20244
    -0.07029
    -0.20244
    -0.13128
    -0.46675
     0.19402
     0.04154
    -0.19228
    -0.27360
     0.03137
     0.16353
    -0.12112
    -0.36509
    -0.18211
    -0.01946
    -0.02962
     0.06187
     0.02121
    -0.16178
    -0.04996
    -0.19228
     0.28552
     0.18386
     0.05170
    -0.26344
     0.02121
     0.11270
    -0.02962
    -0.08045
    -0.16178
     0.07203
     0.04154
     0.17369
     0.07203
    -0.32443
    -0.14145
    -0.32443
    -0.01946
     0.18386
    -0.06012
    -0.18211
     0.04154
     0.08220
     0.16353
    -0.02962
    -0.11095
     0.07203
     0.08220
     0.19402
     0.09237
     0.23469
     0.22452
     0.06187
     0.21436
     0.61082
     0.53966
     0.40751
     0.76331
     0.84463
     0.63115
     0.36684
     0.33634
     0.95646
     0.85480
     0.43800
    -0.13128
    -1.28002
    -2.06278
    -1.36134
    -0.41592
    -0.57858
    -0.43626
     1.51558
    -0.27360
    -2.15427
    -2.33726
    -1.16819
    -1.12753
    -0.88355
    -0.25327
     0.41767
     0.24485
    -0.10078
    -0.45659
    -0.39559
    -0.26344
    -0.06012
     0.09237
    -0.38543
    -0.55824
    -0.64974
    -0.46675
    -0.40576
    -0.35493
    -0.54808
    -0.44642
    -0.08045
    -0.20244
     0.09237
    -0.02962
    -0.20244
    -0.16178
    -0.20244
     0.23469
    -0.02962
    -0.23294
    -0.26344
    -0.19228
    -0.15161
    -0.12112
    -0.15161
    -0.17194
    -0.17194
    -0.46675
    -0.16178
    -0.32443
    -0.24311
    -0.39559
    -0.48708
    -0.09062
    -0.26344
    -0.22277
    -0.28377
    -0.29393
    -0.14145
    -0.16178
    -0.20244
    -0.18211
    -0.21261
    -0.19228
    -0.09062
    -0.26344
    -0.15161
    -0.23294
    -0.43626
     0.04154
     0.11270
    -0.16178
    -0.29393
    -0.03979
    -0.10078
    -0.03979
    -0.20244
    -0.22277
    -0.12112
    -0.16178
     0.02121
    -0.00929
     0.13303
    -0.31427
    -0.24311
    -0.01946
     0.13303
    -0.06012
    -0.06012
    -0.10078
    -0.12112
    -0.09062
    -0.15161
    -0.14145
     0.02121
     0.17369
    -0.00929
    -0.00929
    -0.01946
    -0.04996
    -0.31427
    -0.19228
     0.20419
    -0.07029
     0.15336
     0.15336
    -0.18211
    -0.21261
     0.03137
     0.05170
    -0.09062
     0.16353
     0.02121
    -0.16178
     0.03137
    -0.10078
    -0.08045
    -0.20244
     0.05170
     0.09237
     0.14319
     0.13303
    -0.03979
     0.11270
     0.03137
    -0.10078
     0.10253
     0.06187
     0.09237
     0.15336
     0.11270
     0.08220
    -0.00929
    -0.13128
     0.04154
     0.24485
    -0.10078
    -0.03979
     0.04154
    -0.08045
    -0.00929
    -0.33460
    -0.10078
     0.04154
     0.06187
    -0.02962
    -0.27360
    -0.01946
     0.09237
    -0.39559
    -0.20244
     0.12286
    -0.01946
    -0.01946
    -0.15161
    -0.06012
    -0.12112
    -0.03979
     0.02121
     0.21436
     0.17369
     0.14319
     0.20419
     0.36684
     0.42784
     0.59049
     0.46850
     0.79380
     1.25127
     2.25768
     3.20310
     2.70497
     2.10519
    -0.22277
    -1.69681
    -1.73748
    -0.48708
     3.17260
     1.46475
     0.08220
    -0.60907
    -1.06653
    -1.55449
    -1.30035
    -1.32068
    -1.86963
    -1.86963
    -1.46300
    -1.12753
    -0.71073
    -0.62940
    -0.38543
    -0.22277
    -0.14145
    -0.00929
    -0.08045
    -0.00929
     0.16353
    -0.16178
     0.17369
     0.29568
     0.26518
     0.27535
     0.27535
    -0.01946
    -0.18211
    -0.33460
    -0.23294
    -0.10078
    -0.22277
    -0.32443
    -0.38543
    -0.57858
    -0.51758
    -0.68023
    -1.10720
    -0.76156
    -0.77173
    -0.92421
    -0.64974
    -0.73106
    -0.79206
    -0.73106
    -0.69040
    -0.59891
    -0.49725
    -0.68023
    -0.45659
    -0.43626
    -0.47692
    -0.42609
    -0.47692
    -0.10078
    -0.43626
    -0.32443
    -0.45659
    -0.12112
    -0.34476
    -0.45659
    -0.61924
    -0.28377
    -0.19228
    -0.34476
    -0.53791
    -0.46675
    -0.37526
    -0.29393
    -0.56841
    -0.20244
    -0.26344
    -0.41592
    -0.37526
    -0.12112
    -0.30410
    -0.31427
    -0.39559
    -0.32443
    -0.20244
    -0.10078
    -0.22277
    -0.21261
    -0.33460
    -0.21261
    -0.33460
    -0.35493
    -0.15161
    -0.25327
    -0.28377
    -0.17194
    -0.19228
    -0.13128
    -0.41592
    -0.16178
    -0.11095
    -0.06012
    -0.09062
    -0.12112
    -0.21261
    -0.10078
    -0.18211
    -0.06012
     0.08220
    -0.01946
    -0.30410
     0.22452
     0.21436
    -0.10078
     0.14319
    -0.04996
     0.12286
     0.27535
     0.28552
     0.19402
     0.12286
    -0.01946
     0.18386
     0.01104
     0.40751
     0.16353
     0.00087
    -0.06012
     0.22452
     0.01104
     0.02121
    -0.31427
    -0.13128
     0.00087
     0.26518
    -0.11095
     0.05170
    -0.07029
    -0.26344
    -0.37526
     0.03137
     0.04154
    -0.13128
    -0.21261
    -0.07029
    -0.07029
    -0.09062
    -0.16178
    -0.04996
     0.01104
    -0.04996
     0.01104
    -0.07029
     0.10253
     0.08220
     0.10253
     0.26518
     0.57016
     0.46850
     0.42784
     1.02762
     1.46475
     1.93237
     2.04420
     2.54232
     3.45724
     4.72796
     5.16509
     4.01636
     0.63115
    -3.06919
    -2.48974
     0.58032
     2.42033
     3.40641
     2.51182
    -0.27360
    -1.52399
    -2.75405
    -3.23185
    -3.22168
    -2.59140
    -1.82897
    -1.39184
    -0.89372
    -0.75139
    -0.68023
    -0.25327
    -0.33460
     0.13303
     0.24485
     0.12286
     0.38717
     0.47867
     0.50916
     0.47867
     0.21436
     0.17369
     0.48883
     0.48883
     0.44817
     0.20419
     0.28552
     0.36684
     0.29568
     0.53966
     0.51933
     0.39734
     0.21436
     0.29568
     0.39734
     0.27535
    -0.12112
     0.00087
     0.23469
     0.23469
     0.36684
     0.12286
    -0.14145
    -0.00929
    -0.04996
    -0.14145
     0.34651
    -0.18211
    -0.07029
    -0.17194
     0.02121
     0.08220
     0.15336
    -0.12112
    -0.11095
     0.27535
     0.11270
    -0.09062
    -0.16178
    -0.14145
     0.00087
    -0.19228
    -0.04996
    -0.27360
    -0.48708
    -0.38543
    -0.26344
    -0.06012
    -0.42609
    -0.78189
    -0.58874
    -0.51758
    -0.44642
    -0.48708
    -0.79206
    -0.62940
    -0.57858
    -0.82255
    -0.57858
    -0.57858
    -0.62940
    -0.76156
    -0.67007
    -0.62940
    -0.67007
    -0.64974
    -0.84289
    -0.51758
    -0.43626
    -0.42609
    -0.55824
    -0.29393
    -0.52775
    -0.43626
    -0.35493
    -0.01946
    -0.20244
    -0.23294
    -0.25327
    -0.09062
    -0.09062
    -0.07029
    -0.19228
    -0.29393
    -0.21261
     0.11270
     0.07203
    -0.18211
    -0.51758
    -0.20244
    -0.47692
     0.01104
     0.06187
    -0.32443
    -0.23294
    -0.29393
    -0.19228
    -0.11095
    -0.29393
    -0.30410
    -0.30410
     0.07203
     0.14319
    -0.02962
    -0.20244
    -0.16178
    -0.17194
     0.01104
     0.28552
     0.10253
    -0.00929
    -0.00929
     0.18386
     0.08220
     0.05170
    -0.04996
     0.35668
     0.29568
     0.44817
     0.85480
     0.95646
     1.38342
     1.52574
     1.26143
     1.42408
     1.59690
     1.55624
     2.10519
     3.22343
     2.84729
     0.93613
    -0.70057
    -0.11095
     0.92596
     0.21436
     0.74298
    -0.44642
    -0.36509
    -1.04620
    -1.48333
    -1.81880
    -1.84930
    -2.10344
    -1.79847
    -1.69681
    -1.38167
    -1.06653
    -1.09703
    -0.95471
    -0.44642
    -0.22277
    -0.06012
     0.23469
     0.07203
     0.15336
     0.09237
     0.46850
     0.66165
     0.30585
     0.33634
     0.34651
     0.37701
     0.34651
     0.19402
     0.38717
     0.27535
     0.22452
     0.22452
     0.16353
    -0.07029
    -0.18211
    -0.22277
    -0.20244
     0.28552
     0.03137
    -0.28377
    -0.20244
    -0.26344
    -0.25327
    -0.41592
    -0.53791
    -0.24311
    -0.42609
    -0.22277
    -0.32443
    -0.49725
    -0.46675
    -0.70057
    -0.52775
    -0.19228
    -0.27360
    -0.19228
    -0.29393
    -0.29393
    -0.29393
    -0.13128
    -0.24311
    -0.22277
    -0.09062
    -0.12112
    -0.06012
    -0.00929
    -0.30410
    -0.21261
    -0.31427
     0.01104
     0.02121
    -0.15161
    -0.09062
    -0.19228
    -0.03979
    -0.35493
    -0.20244
    -0.16178
    -0.26344
    -0.09062
    -0.08045
    -0.07029
    -0.32443
    -0.36509
    -0.44642
    -0.01946
     0.10253
    -0.33460
    -0.29393
    -0.35493
    -0.23294
    -0.16178
    -0.17194
    -0.40576
    -0.23294
    -0.14145
    -0.40576
    -0.23294
    -0.28377
    -0.50742
    -0.84289
    -0.45659
    -0.25327
    -0.34476
    -0.54808
    -0.53791
    -0.70057
    -0.49725
    -0.49725
    -0.52775
    -0.43626
    -0.53791
    -0.44642
    -0.37526
    -0.38543
    -0.31427
    -0.68023
    -0.61924
    -0.40576
    -0.19228
    -0.39559
    -0.48708
    -0.50742
    -0.28377
    -0.28377
    -0.43626
    -0.43626
    -0.29393
    -0.42609
    -0.28377
    -0.15161
     0.01104
    -0.17194
    -0.12112
    -0.10078
     0.10253
     0.39734
     0.81414
     1.52574
     2.30851
     3.98586
     5.18542
     3.86387
     1.08861
     0.18386
     0.81414
    -0.04996
     0.69215
     2.30851
     3.04044
     5.05327
     0.61082
    -2.25593
    -2.32709
    -2.07295
    -2.03228
    -2.11361
    -2.00179
    -1.59515
    -1.45283
    -1.34101
    -1.47317
    -1.30035
    -0.92421
    -1.02587
    -0.73106
    -0.40576
     0.27535
     0.03137
     0.20419
     0.53966
     0.37701
     0.36684
     0.54983
     0.52949
     0.50916
     0.46850
     0.67182
     0.51933
     0.71248
     0.48883
     0.10253
     0.14319
     0.35668
     0.28552
     0.35668
     0.15336
     0.06187
    -0.09062
     0.09237
     0.12286
     0.00087
    -0.02962
     0.00087
    -0.12112
     0.15336
    -0.30410
     0.00087
    -0.50742
    -0.23294
    -0.02962
    -0.23294
    -0.29393
    -0.46675
    -0.31427
    -0.43626
    -0.40576
    -0.27360
    -0.27360
    -0.29393
    -0.45659
    -0.60907
    -0.30410
    -0.12112
    -0.30410
    -0.21261
    -0.02962
    -0.19228
    -0.15161
    -0.18211
    -0.21261
    -0.07029
    -0.34476
    -0.39559
    -0.17194
     0.00087
    -0.02962
    -0.31427
    -0.14145
    -0.18211
    -0.37526
    -0.32443
     0.07203
    -0.20244
    -0.32443
    -0.21261
     0.13303
    -0.24311
    -0.43626
    -0.25327
    -0.06012
     0.07203
     0.15336
     0.09237
    -0.15161
    -0.26344
    -0.28377
    -0.29393
     0.17369
     0.00087
    -0.06012
     0.04154
    -0.07029
    -0.35493
    -0.39559
    -0.52775
    -0.40576
    -0.21261
    -0.21261
    -0.24311
    -0.31427
    -0.28377
    -0.43626
    -0.32443
    -0.33460
    -0.26344
    -0.60907
    -0.22277
    -0.21261
    -0.32443
    -0.32443
    -0.36509
    -0.10078
     0.01104
     0.09237
    -0.09062
    -0.15161
    -0.24311
    -0.03979
    -0.20244
    -0.00929
     0.11270
    -0.15161
     0.20419
     0.04154
     0.11270
    -0.00929
    -0.20244
    -0.08045
    -0.10078
     0.22452
     0.14319
    -0.20244
    -0.18211
    -0.16178
     0.15336
     0.06187
     0.22452
     0.27535
     0.29568
     0.27535
     0.31601
     0.22452
     0.10253
     0.18386
     0.33634
     0.59049
     0.82430
     1.08861
     1.68839
     2.67447
     4.79912
     6.12068
     4.88045
     1.99337
     0.87513
     0.10253
    -0.63957
    -0.78189
     1.01745
     2.29834
     0.96662
     2.05436
    -0.43626
    -2.06278
    -3.20135
    -3.78080
    -3.56732
    -3.66897
    -2.90654
    -1.92046
    -1.50366
    -1.15803
    -0.69040
    -0.34476
    -0.06012
    -0.14145
     0.26518
     0.45833
     0.54983
     0.71248
     0.86497
     0.66165
     0.90563
     0.87513
     0.80397
     1.03778
     0.76331
     0.69215
     0.77347
     0.66165
     0.59049
     0.40751
     0.46850
     0.52949
     0.32618
     0.43800
    -0.06012
     0.17369
    -0.18211
    -0.24311
    -0.33460
    -0.12112
    -0.34476
    -0.41592
    -0.14145
    -0.00929
    -0.09062
    -0.41592
    -0.47692
    -0.48708
    -0.30410
     0.06187
     0.04154
    -0.14145
    -0.26344
     0.09237
    -0.03979
     0.25502
     0.19402
     0.10253
     0.13303
    -0.07029
     0.17369
     0.25502
     0.03137
    -0.22277
     0.02121
     0.09237
     0.23469
     0.02121
     0.03137
    -0.11095
    -0.16178
     0.02121
     0.26518
     0.21436
    -0.00929
     0.20419
     0.45833
     0.64132
     0.32618
     0.27535
     0.55999
     0.59049
     0.85480
     0.63115
     0.52949
     0.54983
     0.53966
     0.53966
     0.87513
     0.82430
     0.62099
     0.53966
     0.45833
     0.49900
     0.23469
     0.04154
     0.32618
     0.31601
     0.24485
    -0.04996
     0.01104
    -0.56841
    -0.59891
    -0.67007
    -0.26344
    -0.49725
    -1.14786
    -1.31051
    -1.34101
    -1.45283
    -1.63582
    -1.88996
    -1.73748
    -1.25968
    -1.41217
    -1.13769
    -1.51383
    -1.40200
    -1.58499
    -1.42234
    -0.93438
    -0.80222
    -0.77173
    -0.68023
    -0.31427
    -0.13128
    -0.00929
    -0.15161
    -0.37526
    -0.12112
    -0.07029
     0.17369
     0.02121
    -0.08045
    -0.21261
    -0.03979
     0.11270
     0.33634
     0.00087
    -0.27360
    -0.03979
     0.01104
     0.06187
     0.07203
    -0.16178
    -0.07029
    -0.04996
     0.04154
     0.15336
     0.01104
    -0.12112
     0.02121
     0.20419
     0.97679
     1.76972
     3.33525
     5.56156
     5.00244
     3.45724
     0.41767
    -1.25968
    -1.75781
    -0.81239
     1.10894
     2.54232
     1.84088
     0.11270
     0.42784
    -2.37792
    -2.55074
    -2.88621
    -3.38433
    -3.29284
    -2.71339
    -2.27626
    -1.43250
    -1.02587
    -0.61924
    -0.13128
    -0.02962
     0.13303
     0.47867
     0.67182
     0.59049
     0.49900
     0.77347
     1.06828
     0.75314
     0.88530
     0.85480
     0.93613
     0.86497
     0.63115
     0.67182
     0.79380
     0.55999
     0.79380
     0.64132
     0.46850
     0.24485
     0.01104
     0.01104
     0.52949
     0.18386
    -0.24311
    -0.36509
    -0.08045
    -0.11095
    -0.28377
    -0.27360
    -0.43626
    -0.25327
    -0.32443
    -0.28377
    -0.45659
    -0.42609
    -0.37526
    -0.32443
     0.08220
     0.14319
    -0.12112
    -0.29393
    -0.14145
    -0.13128
    -0.04996
     0.24485
     0.03137
    -0.20244
     0.17369
     0.09237
     0.29568
     0.28552
    -0.13128
    -0.13128
    -0.08045
     0.25502
     0.03137
    -0.09062
    -0.01946
     0.03137
     0.20419
     0.11270
     0.22452
     0.04154
     0.19402
     0.12286
     0.08220
     0.40751
    -0.03979
    -0.16178
    -0.08045
     0.59049
     0.31601
     0.07203
     0.09237
     0.08220
     0.00087
     0.11270
    -0.04996
     0.00087
    -0.11095
    -0.21261
    -0.07029
     0.11270
    -0.00929
    -0.23294
    -0.35493
     0.04154
     0.01104
    -0.28377
    -0.45659
    -0.02962
    -0.22277
    -0.29393
    -0.37526
    -0.23294
    -0.04996
    -0.02962
    -0.16178
    -0.20244
    -0.28377
    -0.18211
    -0.55824
    -0.24311
    -0.00929
    -0.12112
    -0.21261
    -0.18211
    -0.27360
    -0.14145
    -0.28377
    -0.32443
    -0.12112
    -0.11095
    -0.07029
    -0.23294
    -0.18211
    -0.32443
    -0.33460
    -0.37526
     0.20419
    -0.17194
    -0.11095
    -0.39559
    -0.38543
    -0.26344
    -0.33460
    -0.31427
    -0.50742
    -0.29393
    -0.28377
     0.15336
     0.73281
     1.58674
     2.62365
     4.66697
     4.82962
     2.26784
     0.20419
    -0.42609
    -1.22919
    -1.25968
     1.91204
     3.90453
     6.32399
     3.51823
    -1.25968
    -2.69306
    -2.09328
    -1.55449
    -1.00554
    -0.22277
    -0.25327
    -0.17194
    -0.60907
    -0.54808
    -0.24311
    -0.17194
     0.17369
     0.17369
     0.25502
     0.42784
     0.36684
     0.32618
     0.35668
     0.50916
     0.41767
     0.16353
     0.36684
     0.42784
     0.08220
     0.30585
     0.09237
     0.35668
     0.11270
     0.18386
     0.13303
     0.33634
     0.26518
     0.06187
     0.10253
     0.07203
    -0.06012
    -0.01946
    -0.42609
     0.30585
     0.05170
     0.03137
     0.01104
    -0.16178
    -0.03979
    -0.03979
    -0.23294
     0.03137
    -0.31427
    -0.16178
     0.24485
     0.33634
    -0.09062
    -0.24311
    -0.56841
    -0.10078
    -0.08045
    -0.11095
    -0.01946
    -0.03979
    -0.09062
    -0.11095
    -0.28377
    -0.28377
    -0.35493
    -0.36509
    -0.32443
    -0.14145
    -0.26344
    -0.37526
    -0.70057
    -0.45659
    -0.30410
    -0.43626
    -0.39559
    -0.55824
    -0.59891
    -0.57858
    -0.57858
    -0.21261
    -0.34476
    -0.36509
    -0.50742
    -0.39559
    -0.48708
    -0.43626
    -0.61924
    -0.61924
    -0.26344
    -0.49725
    -0.19228
    -0.29393
    -0.27360
    -0.55824
    -0.47692
    -0.44642
    -0.31427
    -0.40576
    -0.28377
    -0.39559
    -0.39559
    -0.30410
    -0.18211
    -0.43626
    -0.24311
    -0.20244
    -0.39559
    -0.19228
    -0.38543
    -0.31427
    -0.26344
    -0.26344
    -0.27360
    -0.04996
     0.02121
    -0.13128
    -0.29393
    -0.04996
    -0.21261
    -0.24311
    -0.13128
    -0.03979
    -0.20244
    -0.23294
    -0.06012
    -0.04996
    -0.15161
    -0.12112
    -0.07029
    -0.22277
    -0.17194
    -0.00929
    -0.33460
    -0.23294
    -0.07029
    -0.26344
    -0.02962
     0.05170
    -0.17194
    -0.08045
    -0.18211
    -0.12112
    -0.17194
    -0.22277
    -0.25327
     0.01104
     0.70231
     1.65790
     2.90829
     4.24001
     6.04951
     5.53106
    -0.39559
    -3.68931
    -3.63848
    -0.33460
     2.43050
     3.49790
     2.24751
     0.86497
     0.16353
    -2.21527
    -2.90654
    -3.06919
    -3.34367
    -2.94720
    -2.23560
    -1.61549
    -1.43250
    -0.89372
    -0.81239
    -0.82255
    -0.27360
    -0.14145
     0.04154
    -0.13128
    -0.11095
     0.09237
     0.20419
     0.33634
     0.42784
     0.21436
     0.30585
     0.40751
     0.23469
     0.77347
     0.52949
     0.26518
     0.41767
     0.36684
     0.70231
     0.45833
     0.15336
     0.35668
     0.29568
     0.65148
     0.50916
     0.46850
     0.27535
     0.30585
     0.21436
     0.36684
     0.43800
     0.19402
     0.07203
     0.06187
     0.16353
     0.22452
    -0.09062
    -0.22277
    -0.13128
     0.01104
    -0.17194
    -0.29393
    -0.44642
    -0.44642
    -0.35493
    -0.30410
    -0.18211
    -0.38543
    -0.52775
    -0.25327
    -0.52775
    -0.26344
    -0.48708
    -0.56841
    -0.33460
    -0.22277
    -0.23294
    -0.27360
    -0.23294
    -0.28377
    -0.03979
    -0.36509
     0.00087
    -0.31427
    -0.20244
    -0.11095
     0.13303
    -0.11095
    -0.25327
    -0.27360
    -0.01946
     0.12286
     0.24485
     0.05170
    -0.13128
    -0.08045
    -0.10078
    -0.20244
     0.02121
    -0.04996
    -0.24311
     0.06187
     0.10253
    -0.08045
     0.25502
    -0.18211
    -0.33460
    -0.11095
     0.01104
     0.28552
    -0.04996
    -0.22277
    -0.14145
     0.04154
     0.00087
     0.26518
    -0.10078
     0.02121
     0.06187
     0.00087
     0.12286
    -0.00929
    -0.17194
    -0.01946
    -0.14145
     0.26518
     0.27535
     0.01104
    -0.19228
     0.04154
    -0.30410
     0.15336
     0.06187
    -0.17194
    -0.31427
    -0.06012
    -0.10078
    -0.01946
    -0.18211
    -0.32443
    -0.16178
    -0.18211
    -0.02962
    -0.23294
    -0.36509
    -0.35493
    -0.42609
    -0.21261
     0.08220
    -0.17194
    -0.32443
    -0.38543
    -0.27360
    -0.21261
    -0.26344
    -0.43626
    -0.44642
    -0.18211
    -0.06012
     0.26518
     0.88530
     2.51182
     3.78255
     5.52089
     7.26941
     3.74188
    -2.20510
    -3.68931
    -1.58499
     0.91579
     2.19668
     3.41658
     1.99337
     1.66806
     0.27535
    -2.47958
    -3.14035
    -3.86212
    -3.41483
    -2.75405
    -1.74764
    -1.54433
    -1.25968
    -0.73106
    -0.20244
    -0.03979
     0.03137
    -0.22277
     0.13303
     0.17369
     0.55999
     0.68198
     0.54983
     0.59049
     0.77347
     0.67182
     1.12928
     0.86497
     0.93613
     0.85480
     0.82430
     1.15977
     0.80397
     0.58032
     0.65148
     0.63115
     0.74298
     0.67182
     0.71248
     0.33634
     0.15336
    -0.06012
     0.23469
     0.41767
    -0.09062
    -0.03979
    -0.18211
     0.01104
     0.08220
    -0.07029
    -0.25327
    -0.16178
    -0.08045
    -0.24311
    -0.13128
    -0.08045
    -0.22277
    -0.34476
    -0.29393
     0.16353
     0.06187
    -0.20244
    -0.09062
     0.06187
     0.04154
     0.06187
    -0.08045
     0.02121
     0.23469
     0.13303
     0.09237
     0.10253
     0.08220
     0.15336
     0.20419
     0.43800
     0.18386
     0.02121
    -0.07029
     0.09237
     0.06187
    -0.00929
    -0.09062
     0.03137
     0.14319
     0.10253
     0.12286
     0.11270
    -0.14145
    -0.10078
    -0.46675
     0.23469
     0.10253
    -0.24311
    -0.20244
     0.00087
     0.11270
    -0.06012
    -0.18211
    -0.34476
    -0.20244
    -0.29393
    -0.16178
    -0.14145
    -0.19228
    -0.48708
    -0.43626
    -0.24311
     0.12286
     0.49900
     1.27160
    -0.49725
    -0.41592
    -0.30410
    -0.02962
    -0.03979
     0.06187
     0.14319
     0.30585
     0.18386
     0.26518
    -0.25327
    -0.29393
    -0.52775
    -0.06012
    -0.39559
    -0.28377
    -0.33460
    -0.34476
    -0.24311
     0.06187
    -0.18211
    -0.15161
    -0.04996
    -0.15161
    -0.00929
    -0.10078
     0.01104
    -0.00929
    -0.28377
     0.14319
     0.25502
    -0.01946
     0.19402
     0.02121
     0.13303
     0.00087
    -0.00929
    -0.00929
    -0.19228
    -0.15161
    -0.02962
    -0.07029
     0.01104
    -0.20244
    -0.34476
    -0.19228
    -0.04996
    -0.49725
    -0.06012
    -0.23294
    -0.33460
    -0.26344
    -0.15161
     0.01104
     0.23469
     0.14319
     0.44817
     0.82430
     1.41392
     2.52199
     4.34166
     5.65305
     6.15117
     4.09768
    -0.70057
    -4.48224
    -4.18743
     0.99712
     3.12177
     2.48132
     1.15977
    -0.34476
    -1.04620
    -1.97129
    -3.91295
    -4.42124
    -4.16710
    -3.54698
    -2.31693
    -1.64598
    -1.29018
    -0.69040
    -0.32443
    -0.01946
    -0.15161
     0.00087
     0.13303
     0.21436
     0.27535
     0.28552
     0.54983
     0.52949
     0.60065
     0.32618
     0.45833
     0.46850
     0.26518
     0.39734
     0.49900
     0.36684
     0.33634
     0.45833
     0.54983
     0.52949
     0.32618
     0.18386
     0.45833
     0.25502
     0.33634
     0.08220
     0.14319
     0.33634
     0.25502
     0.37701
     0.21436
     0.20419
    -0.03979
    -0.25327
    -0.13128
    -0.43626
     0.04154
    -0.16178
    -0.24311
    -0.31427
    -0.33460
    -0.34476
    -0.26344
    -0.24311
    -0.32443
    -0.43626
    -0.09062
    -0.31427
    -0.19228
    -0.23294
    -0.09062
    -0.03979
     0.09237
     0.15336
     0.00087
    -0.00929
     0.07203
     0.00087
    -0.06012
     0.04154
     0.16353
    -0.06012
     0.02121
     0.12286
     0.13303
    -0.04996
     0.10253
     0.01104
     0.09237
     0.00087
    -0.07029
    -0.13128
    -0.07029
    -0.18211
    -0.22277
     0.13303
     0.08220
    -0.04996
     0.09237
     0.00087
    -0.14145
    -0.13128
    -0.19228
    -0.06012
     0.15336
    -0.12112
     0.02121
    -0.04996
     0.04154
     0.06187
    -0.08045
    -0.15161
     0.17369
    -0.19228
    -0.16178
    -0.06012
    -0.22277
    -0.09062
    -0.12112
    -0.12112
     0.00087
     0.07203
    -0.11095
    -0.19228
    -0.17194
    -0.39559
    -0.15161
    -0.30410
    -0.12112
    -0.16178
    -0.13128
    -0.06012
    -0.11095
    -0.11095
    -0.25327
    -0.28377
    -0.19228
    -0.08045
     0.00087
    -0.22277
    -0.34476
    -0.26344
    -0.16178
    -0.26344
    -0.02962
    -0.14145
    -0.29393
    -0.14145
    -0.12112
    -0.19228
    -0.33460
    -0.52775
    -0.37526
    -0.01946
     0.00087
     0.16353
    -0.07029
     0.16353
     0.03137
     0.00087
     0.04154
     0.44817
     0.58032
     0.88530
     1.03778
     1.38342
     1.60707
     1.20044
     1.94254
     4.35183
     4.87028
     4.05702
     1.47491
    -3.13019
    -4.05527
    -0.99537
     2.47116
     2.37967
     1.83071
     0.12286
    -2.00179
    -2.80488
    -3.37417
    -3.26234
    -2.99803
    -2.34742
    -1.93063
    -1.60532
    -1.36134
    -1.07670
    -1.01570
    -0.63957
    -0.45659
    -0.08045
    -0.55824
    -0.28377
     0.08220
     0.13303
     0.33634
     0.16353
    -0.01946
     0.10253
     0.16353
     0.18386
     0.39734
     0.16353
     0.16353
     0.07203
     0.12286
     0.48883
     0.06187
     0.09237
     0.04154
     0.02121
     0.23469
    -0.00929
    -0.47692
    -0.25327
    -0.12112
    -0.06012
    -0.11095
    -0.38543
    -0.65990
    -0.56841
    -0.39559
    -0.33460
    -0.16178
    -0.44642
    -0.44642
    -0.18211
    -0.29393
    -0.16178
    -0.25327
    -0.38543
    -0.13128
     0.22452
     0.06187
     0.10253
     0.29568
     0.17369
     0.10253
    -0.07029
     0.34651
     0.22452
     0.12286
     0.19402
     0.24485
     0.15336
     0.30585
     0.06187
     0.29568
     0.22452
     0.22452
     0.25502
    -0.09062
     0.13303
    -0.00929
    -0.06012
     0.14319
     0.26518
     0.16353
     0.08220
     0.04154
     0.34651
     0.04154
    -0.09062
    -0.03979
