# Supplementary material for: Software algorithm and hardware design for real-time implementation of new spectral estimator
Source: Biomed Eng Online. 2014 May 9;13:61. doi: 10.1186/1475-925X-13-61 (PMC4057578; doi:10.1186/1475-925X-13-61)
Supplement: Additional file 2 — txtfiles.zip. [file 1475-925X-13-61-S2.zip › FILE026.TXT]

     2.08086
     1.78505
     1.93295
     0.76612
     1.35775
     1.40706
     0.99620
     0.81542
     1.04550
     0.99620
     1.25915
     0.60178
     0.43743
     0.63464
     0.58534
     0.70038
     1.06194
     0.56891
     0.60178
     0.61821
     0.99620
     0.96333
     0.47030
    -0.15420
     0.79899
     0.65108
     0.42100
    -0.00629
     0.19092
     0.04301
     0.07588
     0.04301
    -0.02273
     0.12518
    -0.15420
    -0.15420
     0.02658
     0.02658
    -0.28568
    -0.54863
    -0.15420
    -0.05560
     0.17448
    -0.63080
    -0.36785
    -0.07203
    -0.13777
    -0.45002
    -0.33498
    -0.35141
    -0.49932
    -0.64723
    -0.51576
     0.07588
    -0.00629
    -0.36785
    -0.53219
    -0.02273
     0.22379
     0.17448
     0.43743
     0.10875
    -0.03916
     0.43743
     0.91403
     0.86472
     0.79899
     0.14162
     0.50317
     0.99620
     0.78255
     0.47030
     0.42100
     0.47030
     0.50317
     0.55247
     0.89759
     0.55247
    -0.12133
     0.09231
     0.35526
     0.68395
     0.68395
     0.05944
     0.43743
     0.25666
     0.43743
     0.66751
     0.30596
     0.60178
     0.17448
     0.12518
     0.58534
    -0.07203
     0.14162
    -0.28568
    -0.10490
    -0.18707
    -0.28568
    -0.54863
    -0.82801
    -1.15669
    -1.20600
    -0.97592
    -1.18956
    -1.63329
    -1.32104
    -1.32104
    -1.02522
    -0.94305
    -1.07452
    -0.87731
    -0.81157
    -0.58149
     0.10875
     0.22379
     0.74968
     0.89759
     1.02907
     0.58534
     0.32239
     0.83186
     1.11124
     0.89759
     0.71682
    -0.41715
    -1.73189
    -2.14275
    -1.18956
    -1.07452
    -1.92911
    -4.64077
    -6.23489
    -5.70899
    -3.72044
    -2.75082
    -3.57254
    -4.72294
    -4.52573
    -4.36138
    -3.67114
    -2.71795
    -2.29066
    -2.02771
    -1.30460
    -0.82801
     0.50317
     0.61821
     0.83186
     0.65108
     1.37419
     1.70287
     1.71931
     1.40706
     1.52210
     1.32488
     1.37419
     1.42349
     1.71931
     1.53853
     1.24271
     0.78255
     1.42349
     1.86722
     1.53853
     1.07837
     0.97976
     1.04550
     1.17698
     0.97976
     1.04550
     0.88116
     0.83186
     0.74968
     1.39062
     1.24271
     0.70038
     0.10875
     0.51960
     1.01263
     1.09480
     0.58534
     0.35526
     0.70038
     0.60178
     0.84829
     0.65108
     0.84829
     0.40456
     0.22379
     0.66751
     0.84829
     0.47030
    -0.12133
     0.30596
     0.53604
     0.55247
     0.22379
    -0.05560
     0.32239
     0.07588
    -0.07203
    -0.26924
     0.25666
    -0.08846
    -0.48289
    -0.08846
     0.17448
    -0.12133
    -0.30211
    -0.36785
    -0.21994
     0.04301
    -0.02273
     0.04301
    -0.21994
    -0.05560
     0.47030
     0.25666
    -0.02273
     0.04301
    -0.25281
     0.60178
     0.51960
     0.28952
     0.10875
    -0.10490
    -0.08846
     0.50317
     0.84829
     0.50317
    -0.08846
     0.02658
     0.51960
     0.61821
     0.65108
     0.47030
    -0.25281
     0.22379
     0.40456
     0.58534
     0.66751
     0.09231
    -0.17064
     0.40456
     0.97976
     0.88116
     0.19092
     0.15805
     0.35526
     0.40456
     0.74968
     0.91403
     0.43743
     0.28952
     0.27309
     1.06194
     1.11124
     0.76612
     0.43743
     0.71682
     1.29202
     1.43992
     1.42349
     1.19341
     0.89759
     1.02907
     0.91403
     1.80148
     1.60427
     1.55497
     1.39062
     1.60427
     2.19590
     1.50566
     1.25915
     0.81542
     1.12767
     1.04550
     0.91403
     1.24271
     1.27558
     1.63714
     1.35775
     0.58534
     0.37170
    -0.23637
    -0.40072
    -1.99484
    -2.63578
    -1.46895
    -1.35391
    -4.54216
    -4.67363
    -3.09594
    -2.04415
    -2.75082
    -3.67114
    -4.16417
    -4.04913
    -3.58897
    -2.76726
    -2.66865
    -1.94554
    -0.76227
    -0.23637
    -0.15420
     0.17448
     0.14162
     0.83186
     1.47279
     1.86722
     1.35775
     0.78255
     1.02907
     1.32488
     1.30845
     1.50566
     1.48923
     0.73325
     0.70038
     1.39062
     1.40706
     1.32488
     0.48674
     0.55247
     0.79899
     1.40706
     1.34132
     1.01263
     0.37170
     0.53604
     0.25666
     1.09480
     1.17698
     0.45387
     0.04301
     0.12518
     0.93046
     0.71682
     0.38813
     0.22379
     0.17448
     0.55247
     0.60178
     0.63464
     0.19092
    -0.03916
    -0.17064
     0.58534
     1.09480
     0.17448
     0.05944
     0.20735
     0.43743
     0.38813
     0.32239
    -0.00629
     0.24022
     0.27309
     0.45387
     0.45387
     0.04301
     0.12518
    -0.35141
    -0.30211
     0.35526
     0.37170
    -0.33498
    -0.46645
    -0.00629
    -0.07203
    -0.41715
    -0.71297
    -0.26924
     0.01014
    -0.03916
    -0.05560
    -0.30211
    -0.66367
    -0.43358
    -0.36785
     0.22379
     0.04301
    -0.02273
    -0.26924
    -0.20350
     0.12518
    -0.02273
    -0.35141
    -0.13777
    -0.12133
     0.43743
     0.32239
     0.14162
    -0.28568
    -0.03916
    -0.13777
     0.74968
     0.96333
     0.37170
    -0.03916
    -0.05560
     0.65108
     0.89759
     0.45387
     0.35526
    -0.13777
     0.65108
     0.93046
     1.01263
     0.40456
    -0.08846
    -0.07203
     0.15805
     0.81542
     0.47030
     0.20735
    -0.00629
     0.10875
     0.40456
     0.79899
     0.02658
     0.10875
     0.30596
     0.32239
     0.43743
     0.55247
     0.10875
    -0.28568
    -0.30211
     0.56891
     0.61821
    -0.07203
    -0.02273
    -0.63080
     0.05944
     0.05944
    -0.25281
     0.09231
     0.07588
     0.38813
     0.19092
     0.84829
     0.33883
     0.45387
     0.32239
     1.22628
     1.47279
     0.74968
     0.81542
     0.91403
     1.07837
     0.96333
     0.40456
     0.60178
    -0.43358
    -1.35391
    -2.01128
    -1.00879
    -1.76476
    -3.96696
    -3.27672
    -1.33747
    -1.40321
    -1.91267
    -2.83299
    -2.60291
    -1.63329
    -1.15669
    -1.30460
    -1.23887
    -1.51825
    -0.66367
    -0.02273
     0.48674
     1.09480
     0.83186
     0.73325
     0.96333
     1.17698
     0.79899
     0.63464
     0.25666
     0.47030
     0.96333
     1.27558
     1.22628
     1.40706
     0.97976
     1.60427
     2.37668
     2.14660
     1.75218
     1.50566
     1.62070
     2.36025
     2.63963
     2.47529
     1.86722
     2.01513
     1.99869
     2.04799
     2.32738
     2.34381
     1.52210
     1.35775
     1.70287
     1.81791
     1.68644
     1.32488
     0.78255
     0.86472
     1.35775
     1.65357
     0.86472
     1.01263
     0.91403
     0.55247
     0.81542
     0.86472
     0.71682
     0.61821
     0.50317
     0.66751
     1.16054
     0.86472
     0.37170
     0.50317
     0.78255
     0.97976
     0.66751
     0.53604
     0.48674
     0.09231
     0.68395
     0.45387
     0.88116
     0.70038
     0.51960
     0.63464
     0.45387
     0.48674
     0.42100
     0.14162
     0.63464
     0.68395
     0.43743
     0.76612
     0.81542
     0.81542
     0.70038
     0.61821
     0.61821
     0.71682
     0.76612
     0.93046
     1.11124
     0.79899
     0.50317
     0.51960
     0.63464
     1.24271
     0.84829
     0.50317
     0.35526
     0.17448
     0.37170
     0.53604
     0.48674
     0.33883
    -0.00629
     0.12518
     0.32239
     0.51960
     0.09231
    -0.45002
    -0.21994
     0.10875
     0.01014
     0.07588
    -0.17064
    -0.51576
    -0.20350
     0.24022
     0.20735
    -0.31854
    -0.40072
    -0.87731
    -0.49932
     0.05944
    -0.18707
    -0.48289
    -0.68010
    -0.79514
    -0.08846
    -0.07203
    -0.20350
    -0.36785
    -0.74584
    -0.87731
    -0.40072
     0.01014
    -0.20350
    -0.69653
    -0.54863
    -0.20350
     0.56891
     1.11124
    -0.08846
     0.02658
     0.27309
     0.30596
     1.11124
     0.79899
     0.56891
     0.40456
     0.73325
     0.74968
     1.25915
     0.99620
     0.25666
    -0.02273
    -1.23887
    -1.07452
    -1.18956
    -1.76476
    -2.89873
    -1.60042
    -0.25281
    -0.66367
    -1.58399
    -2.15919
    -2.20849
    -2.17562
    -1.68259
    -1.64972
    -1.41964
    -1.10739
    -0.92661
    -0.48289
    -0.64723
    -0.20350
     0.05944
    -0.08846
    -0.43358
    -0.45002
    -0.20350
    -0.61436
    -0.89375
    -0.53219
    -0.18707
    -0.48289
    -0.38428
    -0.23637
    -0.15420
    -0.05560
    -0.35141
    -0.74584
    -0.45002
    -0.18707
    -0.17064
    -0.12133
    -0.41715
    -0.25281
    -0.46645
    -0.51576
    -0.07203
    -0.33498
    -0.13777
    -0.82801
    -0.53219
    -0.72940
    -0.33498
    -0.87731
    -0.86088
    -0.86088
    -0.69653
    -0.41715
    -0.46645
    -1.04165
    -0.84444
    -1.33747
    -0.89375
    -0.58149
    -0.61436
    -0.76227
    -1.20600
    -1.09096
    -0.71297
    -0.46645
    -0.94305
    -0.68010
    -1.28817
    -0.66367
    -0.66367
    -0.66367
    -1.02522
    -1.45251
    -1.37034
    -0.87731
    -0.20350
    -0.66367
    -0.95948
    -1.48538
    -1.17313
    -0.82801
    -1.04165
    -0.72940
    -0.79514
    -1.12383
    -0.71297
    -0.35141
    -0.26924
    -0.89375
    -1.07452
    -0.46645
     0.02658
    -0.13777
    -0.15420
    -0.26924
    -0.00629
     0.38813
     0.01014
     0.84829
     0.89759
     0.73325
     0.96333
     1.19341
     1.34132
     1.43992
     1.19341
     1.48923
     1.94939
     2.09730
     1.91652
     1.71931
     1.96582
     1.73574
     1.37419
     1.39062
     1.20984
     0.79899
     0.86472
     1.19341
     0.76612
     0.45387
    -0.03916
    -0.17064
    -0.05560
    -0.21994
    -0.84444
    -1.41964
    -1.94554
    -1.92911
    -2.19205
    -2.78369
    -2.55361
    -2.58648
    -2.55361
    -2.42214
    -2.30709
    -2.98090
    -3.34246
    -3.12881
    -2.60291
    -2.24136
    -1.91267
    -2.29066
    -1.81407
    -1.64972
    -0.87731
    -0.84444
    -0.15420
    -0.58149
    -0.89375
    -0.38428
    -0.02273
    -0.15420
    -0.21994
    -1.25530
    -1.37034
    -0.95948
    -1.10739
    -0.99235
    -2.38927
    -2.24136
    -1.38677
    -1.50181
    -1.17313
    -1.87980
    -2.42214
    -2.35640
    -1.86337
    -1.43608
    -1.23887
    -1.23887
    -1.20600
    -0.79514
    -0.30211
     0.07588
    -0.30211
    -0.15420
    -0.10490
    -0.15420
     0.09231
     0.76612
     0.17448
    -0.13777
    -0.25281
     0.35526
     0.12518
    -0.30211
    -0.59793
     0.63464
     1.85078
     0.91403
     0.20735
    -0.26924
     0.02658
    -0.07203
     0.12518
     0.50317
    -0.02273
    -0.33498
    -0.08846
    -0.13777
    -0.41715
    -0.99235
    -1.30460
    -0.81157
    -0.66367
    -0.87731
    -1.35391
    -1.73189
    -1.61685
    -1.38677
    -1.23887
    -0.91018
    -0.81157
    -1.56755
    -0.79514
    -0.64723
    -0.56506
    -0.68010
    -0.97592
    -1.09096
    -0.74584
     0.04301
    -0.21994
    -0.56506
    -0.77871
    -0.40072
    -0.13777
     0.28952
     0.07588
    -0.64723
    -0.87731
    -0.35141
    -0.21994
    -0.12133
    -0.77871
    -1.38677
    -0.92661
    -0.51576
    -0.36785
    -0.77871
    -1.56755
    -1.86337
    -1.87980
    -1.58399
    -1.20600
    -1.71546
    -2.53718
    -2.19205
    -1.81407
    -1.64972
    -1.73189
    -2.68508
    -2.42214
    -2.45500
    -1.89624
    -1.64972
    -2.20849
    -2.38927
    -2.33996
    -2.10988
    -1.51825
    -1.60042
    -1.74833
    -2.07701
    -1.71546
    -1.40321
    -1.46895
    -1.68259
    -1.84693
    -1.09096
    -1.38677
    -0.92661
    -0.86088
    -0.89375
    -1.14026
    -1.41964
    -0.72940
    -0.68010
    -0.86088
    -0.87731
    -0.84444
    -0.20350
    -0.26924
    -0.71297
    -0.45002
    -0.33498
    -0.00629
    -0.07203
    -0.43358
    -0.54863
    -0.43358
    -0.26924
    -0.02273
     0.38813
    -0.20350
    -0.33498
    -0.31854
     0.25666
     0.09231
    -0.26924
    -0.82801
    -0.54863
    -0.51576
    -0.02273
    -0.07203
    -0.72940
    -1.17313
    -0.76227
    -0.59793
     0.22379
    -0.46645
    -0.99235
    -1.25530
    -1.07452
    -0.41715
    -0.54863
    -1.14026
    -1.28817
    -1.38677
    -1.25530
    -0.91018
    -0.97592
    -1.22243
    -1.41964
    -0.99235
    -0.02273
    -1.22243
    -1.61685
    -1.41964
    -1.63329
    -1.14026
    -0.02273
    -0.56506
    -1.12383
    -1.07452
    -1.35391
    -0.86088
    -0.43358
    -0.66367
    -1.25530
    -1.68259
    -1.35391
    -0.36785
    -0.69653
    -0.79514
    -1.17313
    -1.07452
    -0.84444
    -0.84444
    -1.02522
    -1.18956
    -0.46645
    -0.43358
    -0.18707
    -0.40072
    -0.12133
    -0.66367
    -0.58149
     0.04301
     0.15805
    -0.41715
    -0.20350
     0.09231
     0.47030
    -0.03916
     0.17448
     0.12518
     0.55247
     0.28952
     0.19092
     0.43743
     0.12518
     0.10875
    -0.07203
     0.70038
     0.58534
     0.22379
     0.50317
     0.61821
     0.73325
     0.68395
     0.17448
     0.48674
     0.71682
     0.73325
     0.88116
     0.73325
     0.74968
     0.50317
     0.42100
     0.86472
     1.32488
     0.74968
     0.30596
     0.30596
     0.83186
     0.83186
     0.79899
     0.40456
     0.04301
     0.42100
     0.89759
     0.89759
     0.68395
     0.43743
    -0.25281
    -0.05560
     1.02907
     0.48674
     0.20735
     0.20735
     0.15805
     0.20735
     0.51960
     0.45387
     0.58534
    -0.00629
     0.22379
     0.15805
     0.89759
     0.25666
     0.05944
    -0.28568
     0.38813
     0.65108
     1.14411
     0.65108
     0.12518
     0.05944
     0.42100
     0.43743
     0.50317
     0.60178
     0.37170
     0.43743
     0.65108
     0.84829
     0.70038
     0.30596
     0.56891
     0.91403
    -0.33498
     0.02658
     0.78255
     0.32239
     0.25666
     0.30596
     0.47030
     0.43743
     0.40456
     0.25666
     0.40456
     0.43743
     0.38813
     0.05944
     0.07588
     0.65108
     0.28952
     0.68395
     0.37170
     0.27309
     0.40456
     0.28952
     0.07588
     0.10875
     0.01014
    -0.17064
     0.05944
     0.37170
     0.25666
     0.14162
     0.38813
     1.42349
     1.11124
     0.15805
    -0.02273
     0.05944
     0.50317
     0.70038
     1.12767
     1.06194
     0.84829
     0.40456
     0.48674
     1.22628
     0.68395
     0.63464
    -0.07203
     0.47030
     0.74968
     0.88116
     0.84829
     0.45387
     0.53604
     0.56891
     0.66751
     0.40456
     0.33883
    -0.25281
    -0.25281
     0.30596
     0.30596
    -0.20350
    -0.68010
    -0.95948
    -0.48289
    -0.30211
    -0.08846
    -0.69653
    -1.04165
    -1.15669
    -1.23887
    -0.66367
    -0.54863
    -1.02522
    -0.89375
    -1.10739
    -0.63080
    -0.74584
    -0.81157
    -1.41964
    -0.82801
    -1.15669
    -0.87731
    -0.71297
    -1.15669
    -1.05809
    -1.27173
    -1.10739
    -0.81157
    -0.53219
    -1.18956
    -1.38677
    -1.05809
    -1.28817
    -1.05809
    -1.38677
    -1.17313
    -0.92661
    -1.00879
    -1.05809
    -0.56506
    -0.53219
    -1.09096
    -0.74584
    -0.72940
    -0.59793
    -0.68010
    -0.56506
    -0.45002
    -0.30211
    -0.31854
    -0.49932
    -0.35141
     0.07588
    -0.23637
     0.04301
    -0.18707
    -0.18707
    -0.26924
    -0.26924
    -0.07203
     0.01014
    -0.21994
     0.04301
    -0.21994
     0.15805
     0.12518
    -0.23637
    -0.38428
    -0.18707
    -0.02273
    -0.08846
     0.27309
    -0.48289
    -0.58149
    -0.33498
     0.09231
     0.33883
    -0.18707
    -0.21994
    -0.64723
    -0.49932
     0.14162
    -0.02273
    -0.46645
    -0.46645
    -0.28568
    -0.10490
     0.35526
     0.15805
    -0.43358
    -0.54863
    -0.58149
     0.24022
     0.01014
    -0.20350
    -0.38428
    -0.63080
     0.05944
     0.51960
     0.07588
    -0.02273
    -0.25281
    -0.69653
     0.12518
     0.19092
     0.25666
    -0.35141
    -0.48289
     0.20735
     2.85327
     1.80148
    -0.45002
    -0.21994
    -0.10490
     0.68395
     0.74968
     0.81542
     0.91403
     0.56891
     0.38813
     0.70038
     0.25666
     0.04301
    -0.58149
    -0.20350
    -0.23637
    -0.21994
    -0.35141
    -0.45002
    -0.77871
    -0.66367
    -0.71297
    -0.59793
    -0.59793
    -0.84444
    -0.71297
    -0.61436
    -0.69653
    -0.79514
    -1.27173
    -1.12383
    -0.94305
    -0.56506
    -0.49932
    -0.69653
    -0.79514
     0.10875
     0.71682
     0.25666
     0.99620
     1.29202
     0.01014
    -0.86088
    -0.36785
    -0.08846
    -0.08846
     0.48674
     0.73325
     0.61821
    -0.35141
    -0.43358
    -1.20600
    -1.56755
    -1.50181
    -1.56755
    -1.61685
    -1.32104
    -1.48538
    -1.30460
    -0.56506
    -0.95948
    -1.41964
    -1.64972
    -1.30460
    -0.89375
    -0.97592
    -0.76227
    -1.33747
    -1.07452
    -0.95948
    -0.18707
    -0.36785
    -0.58149
    -0.61436
    -0.95948
    -0.33498
    -0.15420
    -0.53219
    -0.43358
    -0.71297
    -0.10490
     0.33883
     0.17448
     0.10875
    -0.31854
    -0.54863
     0.19092
     0.10875
     0.25666
    -0.31854
    -0.20350
    -0.12133
     0.63464
     0.58534
     0.07588
    -0.30211
     0.04301
     0.58534
     0.28952
     0.74968
     0.19092
     0.22379
     0.35526
     0.56891
     1.07837
     1.01263
     0.84829
     0.51960
     0.73325
     0.68395
     1.02907
     0.37170
     0.63464
     1.29202
     1.09480
     1.34132
     0.71682
     0.86472
     1.02907
     1.16054
     1.12767
     1.35775
     0.81542
     0.79899
     1.37419
     1.34132
     1.55497
     0.84829
     0.94690
     1.43992
     1.73574
     1.27558
     1.14411
     0.96333
     1.16054
     1.20984
     1.02907
     1.55497
     1.53853
     0.76612
     1.40706
     1.47279
     1.47279
     1.06194
     0.68395
     1.12767
     1.78505
     1.68644
     1.78505
     1.19341
     1.11124
     1.35775
     1.75218
     2.32738
     1.86722
     1.01263
     1.20984
     1.57140
     1.62070
     1.55497
     1.12767
     0.73325
     1.24271
     1.55497
     1.55497
     1.12767
     0.71682
     0.56891
     0.50317
     1.32488
     1.24271
     0.56891
     0.25666
     0.76612
     1.01263
     1.67001
     0.78255
     0.70038
     0.70038
     1.07837
     1.22628
     1.11124
     0.86472
     0.66751
     0.78255
     1.16054
     1.75218
     1.45636
     1.01263
     0.93046
     1.09480
     1.11124
     1.27558
     0.65108
     1.09480
     1.09480
     1.32488
     1.47279
     1.07837
     0.96333
     1.16054
     0.86472
     1.27558
     1.20984
     0.78255
     1.07837
     1.02907
     1.62070
     2.90258
     1.75218
     0.30596
     0.15805
     1.20984
     1.37419
     0.97976
     0.83186
     0.68395
     0.37170
     0.71682
     0.33883
    -0.13777
    -0.36785
    -0.46645
     0.32239
    -0.21994
    -0.66367
    -1.23887
    -0.72940
    -0.31854
    -0.17064
    -0.43358
    -0.64723
    -0.87731
    -0.79514
    -0.17064
     0.30596
    -0.46645
    -1.10739
    -0.91018
    -0.53219
    -0.30211
    -0.49932
    -1.05809
    -0.97592
    -0.74584
    -0.15420
    -0.18707
    -0.43358
    -0.95948
    -1.41964
    -0.81157
     0.07588
    -0.33498
    -0.68010
    -0.86088
    -0.61436
    -0.00629
     0.04301
    -0.08846
    -0.28568
    -0.54863
     0.10875
     0.38813
     0.33883
    -0.00629
    -0.15420
    -0.26924
     0.79899
     1.19341
     0.55247
     0.37170
     0.48674
     0.84829
     0.79899
     0.68395
     0.27309
     0.47030
     0.33883
     0.73325
     1.06194
     0.83186
     0.55247
     0.27309
     0.45387
     0.56891
     0.40456
    -0.08846
    -0.02273
     0.33883
     0.09231
    -0.26924
     0.32239
     0.17448
    -0.05560
     0.19092
    -0.10490
    -0.02273
    -0.20350
    -0.91018
    -0.26924
    -0.03916
    -0.21994
    -0.15420
    -0.41715
    -0.08846
    -0.03916
     0.12518
    -0.49932
    -0.49932
    -0.28568
    -0.15420
     0.30596
    -0.07203
    -0.00629
    -0.13777
    -0.28568
     1.50566
     0.70038
     0.15805
    -0.00629
    -0.02273
     0.20735
     0.40456
     0.48674
     0.63464
     0.22379
     0.43743
     0.78255
     0.51960
     0.55247
     0.25666
    -0.15420
     0.51960
     0.88116
     0.33883
     0.28952
    -0.07203
     0.19092
     0.47030
     0.83186
     0.86472
     0.40456
     0.24022
     0.33883
     0.33883
     0.68395
     0.28952
    -0.53219
     0.01014
     0.86472
     0.70038
     0.68395
     0.43743
     0.10875
     0.10875
     0.20735
     0.28952
     0.28952
     0.10875
     0.04301
     1.17698
     1.07837
     1.39062
     1.58783
     0.71682
     0.70038
    -0.08846
     0.35526
     0.28952
     0.50317
     0.78255
     0.70038
     0.33883
     0.33883
     0.02658
    -0.05560
    -0.21994
    -0.31854
    -0.58149
    -0.48289
    -0.91018
    -0.07203
     0.70038
     0.15805
     0.24022
    -0.13777
     0.17448
    -0.03916
     0.20735
     0.70038
     0.30596
    -0.15420
     0.28952
     0.43743
     0.45387
     0.32239
    -0.02273
     0.60178
     0.83186
     0.79899
     0.78255
     0.35526
     0.51960
     0.60178
     0.89759
     1.14411
     0.97976
     0.83186
     0.93046
     0.94690
     1.60427
     0.84829
     0.66751
     0.37170
     0.55247
     0.33883
     0.50317
     0.40456
    -0.05560
    -0.02273
     0.05944
     0.04301
    -0.00629
    -0.31854
    -0.38428
    -0.59793
    -0.40072
    -0.35141
    -0.63080
    -1.05809
    -0.59793
    -0.28568
     0.27309
     0.07588
    -0.12133
    -0.07203
    -0.26924
    -0.10490
     0.38813
     0.37170
     0.04301
     0.07588
     0.12518
     0.78255
     1.04550
     0.71682
     0.47030
     0.40456
     0.35526
     0.70038
     0.43743
     0.50317
     0.42100
     0.50317
     0.48674
     0.74968
     0.76612
     0.27309
     0.43743
     0.65108
     0.55247
     0.15805
     0.32239
     0.61821
     0.63464
     0.79899
     0.81542
     1.11124
     0.91403
     0.70038
     1.30845
     1.37419
     1.57140
     1.14411
     1.70287
     1.71931
     1.81791
     1.96582
     1.76861
     2.22877
     2.54102
     2.49172
     2.14660
     2.24521
     2.31094
     1.81791
     2.40955
     2.34381
     2.13017
     1.99869
     1.91652
     2.14660
     1.75218
     1.93295
     1.01263
     1.20984
     0.76612
     0.63464
     0.74968
     0.76612
    -0.21994
    -0.48289
    -0.40072
    -0.53219
    -0.76227
    -1.17313
    -1.64972
    -1.78120
    -1.37034
    -1.41964
    -1.53468
    -1.83050
    -1.74833
    -1.87980
    -1.51825
    -0.97592
    -0.64723
    -0.41715
     0.10875
     0.42100
     1.90009
     1.14411
    -0.71297
    -0.15420
     0.01014
     0.37170
     1.11124
     1.27558
     1.35775
     0.56891
     0.43743
     0.20735
     0.07588
    -0.35141
    -0.68010
    -0.46645
    -0.15420
     0.33883
     0.43743
     0.37170
    -0.00629
     0.48674
     0.19092
     0.24022
     0.83186
     0.40456
     0.47030
     0.37170
     0.76612
     1.09480
     0.71682
     0.42100
     0.83186
     0.97976
     0.66751
     0.20735
     0.10875
     0.10875
     0.22379
    -0.07203
     0.45387
     0.10875
    -0.12133
    -0.02273
    -0.15420
     0.17448
    -0.13777
    -0.31854
    -0.12133
     0.24022
     0.45387
     0.04301
     0.10875
     0.56891
     0.37170
     0.56891
     0.33883
     0.70038
     0.19092
     0.50317
     0.78255
     0.86472
     0.37170
    -0.10490
    -0.03916
     0.47030
     0.30596
     0.45387
    -0.53219
    -0.58149
    -0.35141
     0.02658
    -0.38428
     0.01014
    -0.56506
    -0.48289
    -0.35141
    -0.03916
    -0.10490
    -0.51576
    -0.74584
    -0.23637
    -0.18707
     0.15805
    -0.43358
    -0.31854
    -0.54863
    -0.31854
    -0.02273
     0.51960
     0.09231
    -0.36785
    -0.20350
     0.28952
     0.53604
     0.42100
     0.14162
     0.25666
     0.47030
     0.94690
     0.94690
     0.38813
     0.61821
     0.53604
     0.91403
     1.16054
     1.24271
     0.71682
     0.48674
     0.73325
     1.02907
     1.20984
     0.70038
     0.58534
     0.65108
     1.01263
     0.99620
     0.70038
     0.73325
     0.60178
     0.30596
     0.33883
     0.99620
     0.40456
     0.28952
     0.47030
     0.50317
     0.48674
     0.09231
     0.19092
     0.12518
     0.53604
     0.68395
     0.12518
     0.19092
     0.02658
     0.02658
     0.12518
     0.65108
     0.45387
    -0.31854
    -0.26924
     0.55247
     0.88116
     0.96333
     1.47279
     2.13017
     1.94939
     2.54102
     1.19341
     0.02658
     0.47030
     1.16054
     0.94690
     1.83435
     2.04799
     1.37419
     0.88116
     0.58534
     0.97976
     0.35526
    -0.48289
    -0.41715
    -0.13777
     0.50317
     0.43743
     0.42100
     0.20735
     0.20735
     0.51960
     0.83186
     1.35775
     0.40456
     0.25666
     0.22379
     1.22628
     0.91403
     0.68395
     0.32239
     0.50317
     0.84829
     0.83186
     1.25915
     0.71682
     0.14162
     0.33883
     0.28952
     1.07837
     0.07588
     0.02658
    -0.00629
    -0.03916
     0.24022
     0.27309
    -0.23637
    -0.56506
    -0.56506
    -0.58149
    -0.25281
    -0.46645
    -0.10490
     0.40456
    -0.58149
    -0.03916
     0.53604
    -0.26924
     0.17448
     0.37170
     0.63464
     0.89759
     0.65108
     0.56891
     0.88116
     1.06194
     1.24271
     1.45636
     0.88116
     0.94690
     0.76612
     1.60427
     1.67001
     1.11124
     0.84829
     1.09480
     1.58783
     1.24271
     0.89759
     0.97976
     1.34132
     1.32488
     1.29202
     1.07837
     0.88116
     0.70038
     0.50317
     0.99620
     1.62070
     0.96333
     0.78255
     0.61821
     0.86472
     1.22628
     1.01263
     0.78255
     0.83186
     0.99620
     1.14411
     1.20984
     0.91403
     0.50317
     0.63464
     0.50317
     1.45636
     1.19341
     0.88116
     0.25666
     0.70038
     0.73325
     0.83186
     0.58534
     0.60178
     0.53604
     0.63464
     0.60178
     0.88116
     0.63464
     0.47030
     0.14162
     0.53604
     0.93046
     0.79899
     0.24022
     0.28952
     0.42100
     0.58534
     0.53604
     0.48674
     0.37170
     0.27309
     0.22379
     0.33883
     0.45387
     0.09231
    -0.41715
     0.19092
     0.74968
     0.42100
     0.50317
    -0.05560
     0.12518
     0.04301
     0.09231
     0.04301
    -0.02273
    -0.17064
     0.32239
     0.14162
     0.10875
     0.24022
    -0.12133
    -0.23637
     0.30596
     0.38813
     0.09231
    -0.38428
     0.14162
     0.07588
     0.19092
     0.01014
     0.24022
     0.40456
     1.35775
     2.80397
     2.95188
     0.74968
     0.15805
    -2.15919
    -3.06307
     0.68395
     2.22877
     1.94939
     0.81542
     0.40456
    -0.25281
    -0.77871
    -1.14026
    -1.50181
    -0.66367
    -0.58149
    -0.05560
     0.14162
    -0.23637
    -0.40072
     0.19092
     0.81542
     0.68395
     0.24022
     0.07588
     0.01014
     0.55247
     0.12518
     0.43743
     0.05944
    -0.03916
     0.25666
     0.78255
     0.50317
     0.19092
    -0.53219
    -0.35141
     0.20735
     0.17448
    -0.00629
    -0.51576
    -0.33498
    -0.43358
    -0.13777
    -0.35141
    -0.28568
    -0.64723
    -0.61436
    -0.31854
    -0.02273
     0.01014
    -0.51576
    -0.74584
    -0.33498
     0.17448
     0.14162
     0.22379
    -0.03916
     0.02658
     0.35526
     0.17448
     0.65108
     0.30596
     0.27309
     0.38813
     0.51960
     0.91403
     0.61821
     0.25666
     0.24022
     0.83186
     0.55247
     0.84829
     0.25666
     0.42100
     0.22379
     0.61821
     0.70038
     0.55247
     0.45387
     0.66751
     0.60178
     0.78255
     0.37170
     0.25666
     0.47030
     0.91403
     0.63464
     1.09480
     0.89759
     0.74968
     0.71682
     0.83186
     0.63464
     0.91403
     0.55247
     0.51960
     0.56891
     0.76612
     0.94690
     0.47030
    -0.05560
     0.40456
     0.99620
     0.55247
     0.22379
     0.12518
    -0.02273
    -0.15420
     0.32239
     0.25666
     0.15805
     0.17448
     0.01014
     0.19092
     0.47030
     0.12518
    -0.53219
    -0.33498
     0.43743
     0.22379
     0.07588
     0.01014
    -0.86088
    -0.92661
    -0.21994
     0.12518
     0.01014
    -0.23637
    -0.45002
    -0.69653
    -0.43358
    -0.17064
    -0.69653
    -0.53219
    -0.49932
    -0.12133
     0.09231
     0.05944
    -0.40072
    -0.59793
    -0.61436
    -0.23637
    -0.17064
    -0.46645
    -0.66367
    -0.87731
    -0.84444
    -0.51576
    -0.97592
    -1.12383
    -0.99235
    -1.28817
    -1.05809
    -1.02522
    -1.63329
    -1.68259
    -1.74833
    -1.37034
    -1.27173
    -1.25530
    -1.33747
    -1.79763
    -1.40321
    -1.37034
    -1.22243
    -1.41964
    -0.56506
     0.78255
     0.97976
     0.38813
     0.37170
    -1.89624
    -4.49286
    -2.61935
     0.10875
     0.70038
    -0.33498
    -0.86088
    -1.53468
    -2.02771
    -2.32353
    -2.89873
    -2.55361
    -2.48787
    -2.43857
    -1.68259
    -1.60042
    -1.91267
    -2.07701
    -1.58399
    -1.23887
    -1.09096
    -1.22243
    -1.23887
    -1.23887
    -1.04165
    -0.84444
    -0.94305
    -1.46895
    -0.69653
    -1.12383
    -1.10739
    -0.38428
    -1.12383
    -1.63329
    -1.63329
    -1.40321
    -0.79514
    -0.95948
    -1.28817
    -1.71546
    -1.73189
    -1.58399
    -1.86337
    -1.78120
    -1.07452
    -1.45251
    -1.68259
    -1.30460
    -1.18956
    -1.18956
    -1.51825
    -1.46895
    -1.02522
    -0.56506
    -0.48289
    -0.68010
    -0.59793
    -0.51576
    -0.43358
    -0.00629
     0.10875
     0.04301
    -0.30211
     0.10875
     0.33883
     0.73325
     0.32239
    -0.07203
    -0.15420
     0.60178
     0.88116
     0.55247
     0.19092
    -0.07203
     0.24022
    -0.13777
     0.20735
    -0.12133
    -0.54863
    -0.21994
     0.24022
    -0.02273
    -0.26924
    -0.72940
    -0.40072
    -0.08846
     0.19092
     0.02658
    -0.66367
    -0.12133
    -0.21994
     0.10875
     0.14162
     0.22379
     0.17448
     0.09231
     0.43743
     0.70038
     0.12518
    -0.10490
     0.01014
     0.45387
     0.74968
     0.74968
     0.20735
    -0.02273
     0.37170
     0.73325
     0.43743
     0.25666
     0.38813
     0.09231
     0.51960
     0.63464
     0.48674
    -0.20350
     0.17448
     0.04301
     0.93046
     0.84829
     0.24022
    -0.25281
    -0.03916
     0.20735
     0.35526
     0.22379
     0.09231
    -0.23637
     0.15805
     0.35526
     0.61821
     0.27309
    -0.48289
    -0.49932
     0.19092
     0.50317
     0.19092
    -0.00629
    -0.45002
    -0.23637
    -0.18707
     0.22379
     0.32239
    -0.13777
    -0.68010
    -0.12133
     0.12518
    -0.20350
    -0.38428
    -0.84444
    -0.21994
     0.09231
     0.14162
     0.02658
    -0.30211
    -0.59793
    -0.07203
     0.32239
     1.78505
     1.73574
     1.85078
     4.41453
     3.47778
    -0.02273
    -1.23887
    -0.86088
     0.97976
     2.17947
     2.42598
     1.83435
     0.71682
    -0.02273
    -0.95948
    -1.12383
    -1.02522
    -1.45251
    -1.61685
    -1.58399
    -1.25530
    -0.63080
    -1.17313
    -1.46895
    -1.00879
    -0.68010
    -0.15420
     0.17448
    -0.20350
    -0.53219
    -0.43358
    -0.10490
     0.45387
     0.24022
    -0.35141
    -0.51576
     0.05944
     0.17448
     0.19092
    -0.66367
    -0.82801
    -0.36785
    -0.15420
    -0.15420
    -0.82801
    -1.28817
    -1.51825
    -0.74584
    -0.43358
    -0.15420
    -0.53219
    -1.04165
    -1.41964
    -0.38428
     0.55247
     0.22379
    -0.15420
    -0.26924
     0.32239
     0.73325
     0.73325
     0.43743
     0.27309
     0.86472
     0.65108
     1.11124
     0.97976
     0.17448
     0.25666
     0.60178
     0.97976
     0.66751
     0.20735
    -0.12133
     0.28952
     0.74968
     0.61821
     0.53604
     0.05944
    -0.03916
    -0.12133
     0.74968
     0.53604
     0.24022
     0.17448
    -0.13777
     0.19092
     0.17448
     0.02658
     0.01014
     0.42100
     0.61821
     0.79899
     0.55247
     0.12518
     0.09231
     0.40456
     0.68395
     1.19341
     0.79899
     0.78255
     0.83186
     0.93046
     1.50566
     1.22628
     0.83186
     1.01263
     1.22628
     1.52210
     1.71931
     1.37419
     1.17698
     0.96333
     1.42349
     1.94939
     1.39062
     0.88116
     1.04550
     1.30845
     1.96582
     1.39062
     1.20984
     0.94690
     1.07837
     1.19341
     1.39062
     1.19341
     0.84829
     0.66751
     0.58534
     1.22628
     2.14660
     1.09480
     0.66751
     0.43743
     0.99620
     1.09480
     1.11124
     0.60178
     0.53604
     0.89759
     0.76612
     0.86472
     0.33883
     0.01014
    -0.05560
     0.45387
     0.58534
     0.32239
    -0.20350
    -0.28568
     0.02658
     0.05944
     0.14162
    -0.13777
    -0.46645
    -0.18707
     0.25666
     0.53604
     0.50317
     0.93046
     1.98226
     2.09730
     2.78754
     2.08086
    -1.18956
    -1.32104
     1.50566
     2.42598
     1.86722
     1.57140
     1.20984
     1.01263
     0.40456
     0.32239
     0.01014
    -0.61436
    -0.45002
    -0.74584
     0.20735
     0.42100
    -0.12133
    -0.28568
    -0.31854
     0.24022
     0.17448
     0.30596
     0.01014
    -0.05560
     0.50317
     0.53604
     0.74968
     0.51960
     0.05944
     0.15805
     0.40456
     0.58534
     0.40456
    -0.13777
    -0.07203
     0.04301
     0.42100
     0.27309
     0.09231
    -0.26924
    -0.15420
    -0.05560
     0.51960
     0.28952
     0.15805
    -0.21994
    -0.13777
     0.73325
     0.71682
     0.53604
     0.33883
     0.50317
     1.16054
     1.02907
     1.04550
     1.07837
     0.99620
     1.17698
     1.34132
     1.40706
     1.22628
     0.97976
     0.79899
     1.60427
     1.57140
     1.39062
     1.09480
     0.81542
     1.02907
     1.30845
     1.14411
     1.07837
     0.63464
     0.94690
     1.32488
     1.25915
     1.42349
     0.78255
     0.50317
     0.55247
     1.40706
     0.97976
     0.91403
     0.84829
     0.73325
     0.68395
     1.14411
     1.17698
     0.66751
     0.63464
     0.51960
     0.61821
     0.91403
     0.58534
    -0.10490
     0.68395
     0.91403
     0.83186
     0.56891
     0.17448
     0.33883
     0.02658
     0.35526
     0.19092
    -0.02273
     0.10875
     0.12518
    -0.00629
     0.20735
     0.40456
    -0.08846
    -0.15420
     0.28952
     0.42100
     0.42100
     0.12518
     0.28952
     0.48674
     0.70038
     0.74968
     1.12767
     0.96333
     1.12767
     1.45636
     1.37419
     1.42349
     1.48923
     1.04550
     1.47279
     1.85078
     1.43992
     1.60427
     1.67001
     1.40706
     0.94690
     1.20984
     1.58783
     0.96333
     0.88116
     0.25666
     0.58534
     0.50317
     0.43743
    -0.30211
    -0.53219
    -0.26924
    -0.68010
    -0.43358
    -0.54863
    -0.36785
     0.88116
     0.43743
     0.24022
    -0.02273
    -2.73439
    -3.44106
    -0.79514
     0.56891
     0.58534
    -0.26924
    -0.86088
    -0.91018
    -1.35391
    -1.38677
    -1.22243
    -1.69903
    -1.43608
    -1.00879
    -0.45002
    -0.20350
    -0.68010
    -0.33498
    -0.46645
     0.37170
     0.25666
     0.33883
    -0.00629
     0.91403
     1.07837
     1.20984
     1.55497
     1.55497
     1.01263
     1.34132
     1.27558
     1.71931
     1.62070
     1.57140
     0.93046
     1.14411
     1.34132
     1.17698
     0.56891
     0.71682
     0.45387
     0.40456
     0.43743
     0.33883
    -0.03916
    -0.63080
    -0.38428
     0.24022
     0.56891
    -0.18707
    -0.17064
    -0.36785
     0.17448
     0.24022
     0.24022
     0.05944
     0.65108
     0.38813
     0.88116
     0.96333
     1.27558
     0.55247
     1.07837
     0.96333
     1.47279
     1.25915
     1.16054
     0.83186
     1.19341
     1.39062
     1.35775
     0.76612
     1.50566
     1.34132
     1.20984
     1.58783
     1.27558
     1.06194
     0.76612
     1.02907
     1.65357
     1.47279
     1.37419
     1.04550
     1.20984
     1.42349
     1.32488
     1.04550
     1.29202
     1.27558
     1.42349
     1.57140
     1.50566
     1.45636
     1.35775
     1.63714
     1.86722
     2.19590
     1.96582
     1.29202
     0.97976
     1.45636
     1.78505
     1.75218
     1.47279
     1.25915
     0.97976
     1.30845
     1.30845
     1.34132
     0.94690
     0.35526
     0.47030
     0.73325
     0.74968
     0.76612
     0.45387
     0.22379
     0.37170
     0.35526
     0.28952
     0.12518
     0.01014
    -0.10490
     0.04301
     0.25666
    -0.03916
    -0.54863
    -0.40072
     0.14162
     0.50317
     0.14162
    -0.17064
    -0.17064
    -0.00629
     0.01014
     0.47030
     0.38813
     0.05944
    -0.30211
     0.25666
     0.48674
     0.22379
     0.07588
    -0.00629
     0.07588
     0.32239
     0.45387
     0.48674
     0.84829
     2.11373
     2.21234
     1.11124
     0.63464
    -1.27173
    -3.70401
    -0.64723
     2.26164
     2.55746
     1.01263
    -0.64723
    -0.74584
    -0.71297
    -0.58149
    -1.15669
    -0.79514
    -0.91018
    -0.31854
    -0.15420
    -0.02273
     0.01014
    -0.18707
    -0.05560
     0.53604
     0.51960
     0.19092
    -0.05560
     0.42100
     0.40456
     0.97976
     0.76612
     0.40456
     0.38813
     0.51960
     0.94690
     0.68395
     0.86472
     0.56891
     0.30596
     0.86472
     1.06194
     1.14411
     0.28952
     0.10875
     0.20735
     0.78255
     0.97976
     0.47030
    -0.26924
     0.25666
     0.51960
     0.78255
     1.01263
     0.63464
     0.12518
     0.24022
     0.68395
     1.17698
     0.70038
     0.32239
     0.70038
     1.32488
     1.48923
     1.57140
     1.19341
     0.97976
     0.89759
     0.99620
     1.55497
     1.63714
     0.99620
     1.07837
     1.20984
     1.57140
     1.39062
     1.17698
     1.01263
     1.04550
     1.37419
     1.42349
     0.86472
     0.74968
     0.91403
     1.01263
     0.93046
     1.48923
     0.79899
     0.63464
     0.86472
     1.04550
     1.06194
     0.58534
     0.33883
     0.51960
     1.04550
     1.04550
     0.91403
     0.89759
     0.71682
     0.61821
     0.68395
     1.14411
     0.81542
     0.51960
     0.70038
     0.71682
     1.02907
     0.60178
     0.55247
     0.53604
     1.17698
     0.93046
     0.86472
     0.61821
     0.58534
     0.30596
     0.53604
     0.97976
     1.01263
     0.35526
     0.78255
     0.78255
     1.04550
     0.86472
     0.37170
     0.27309
     0.38813
     0.56891
     1.02907
     0.50317
     0.35526
     0.43743
     0.40456
     0.58534
     0.96333
     0.40456
    -0.30211
     0.19092
     0.61821
     0.86472
     0.84829
     0.40456
     0.12518
     0.56891
     0.84829
     0.88116
     0.70038
     0.42100
     0.42100
     0.65108
     1.47279
     0.51960
    -0.02273
     0.35526
     0.96333
     1.60427
     2.14660
     2.88614
     1.85078
     0.70038
     0.48674
    -2.43857
    -2.53718
     0.37170
     2.39311
     1.37419
     0.94690
     0.07588
    -1.09096
    -1.58399
    -1.56755
    -0.84444
    -1.30460
    -1.14026
    -1.55112
    -0.99235
    -0.45002
    -0.41715
    -0.54863
    -0.76227
    -0.94305
    -1.17313
    -0.25281
    -0.15420
    -0.76227
    -1.32104
    -0.89375
    -0.45002
    -0.38428
    -0.58149
    -1.02522
    -1.10739
    -0.81157
    -0.20350
    -0.58149
    -0.56506
    -1.10739
    -1.45251
    -1.09096
    -0.43358
    -0.89375
    -1.51825
    -1.05809
    -0.54863
    -0.58149
    -0.95948
    -1.10739
    -0.89375
    -0.99235
    -0.49932
    -0.31854
    -0.41715
    -0.63080
    -0.84444
    -0.66367
     0.22379
     0.27309
    -0.02273
    -0.35141
    -0.25281
     0.15805
     0.33883
    -0.18707
    -0.20350
    -0.41715
     0.48674
     0.33883
     0.56891
    -0.00629
    -0.31854
    -0.26924
     0.30596
     0.42100
     0.42100
    -0.45002
     0.20735
     0.04301
     0.35526
     0.30596
     0.01014
     0.12518
     0.15805
     0.35526
     0.28952
     0.07588
    -0.13777
    -0.33498
    -0.03916
     0.91403
     0.43743
     0.15805
     0.04301
     0.30596
     0.27309
     0.43743
    -0.08846
     0.42100
    -0.10490
     0.30596
     0.51960
     0.35526
     0.17448
     0.22379
     0.05944
     0.83186
     0.45387
     0.22379
     0.25666
     0.25666
     0.19092
     0.40456
     0.33883
     0.28952
     0.42100
     0.37170
     0.47030
     0.60178
     0.37170
     0.17448
    -0.28568
     0.70038
     0.83186
     0.79899
     0.48674
     0.40456
     0.50317
     0.50317
     0.45387
     0.32239
     0.33883
     0.33883
     0.56891
     0.42100
    -0.05560
    -0.18707
    -0.76227
    -0.25281
     0.07588
    -0.18707
    -0.12133
    -0.64723
    -0.61436
    -0.26924
     0.05944
    -0.61436
    -0.26924
    -0.79514
    -0.08846
    -0.02273
    -0.15420
    -0.23637
    -0.77871
    -0.25281
     0.60178
     1.20984
     1.73574
     1.70287
     2.29451
     2.62319
     0.09231
    -2.37283
    -0.23637
     0.65108
     0.42100
     1.09480
     0.84829
     0.15805
    -0.76227
    -1.91267
    -1.53468
    -1.61685
    -1.78120
    -1.91267
    -2.22492
    -1.94554
    -2.15919
    -1.63329
    -1.64972
    -1.12383
    -1.51825
    -1.23887
    -1.07452
    -1.10739
    -0.97592
    -1.53468
    -1.27173
    -0.82801
    -1.05809
    -0.84444
    -1.55112
    -1.27173
    -1.51825
    -1.33747
    -0.97592
    -1.33747
    -1.79763
    -1.55112
    -1.94554
    -1.81407
    -1.94554
    -2.09345
    -2.20849
    -1.87980
    -1.84693
    -2.19205
    -2.04415
    -1.83050
    -2.15919
    -1.92911
    -1.53468
    -1.81407
    -1.66616
    -1.84693
    -1.45251
    -0.84444
    -1.15669
    -1.20600
    -1.27173
    -0.56506
    -0.64723
    -0.58149
    -0.86088
    -0.74584
    -0.82801
    -0.49932
    -0.61436
    -0.46645
    -0.33498
    -0.53219
    -0.79514
    -0.48289
    -0.64723
    -0.26924
    -0.95948
    -0.86088
    -0.46645
    -0.46645
    -0.31854
    -0.58149
    -0.69653
    -0.61436
    -0.28568
    -0.56506
    -0.38428
    -0.43358
    -0.53219
    -0.35141
    -0.12133
     0.09231
    -0.61436
    -0.48289
    -0.17064
    -0.13777
    -0.10490
    -0.05560
    -0.41715
    -0.46645
    -0.53219
    -0.30211
     0.24022
     0.30596
    -0.05560
    -0.21994
     0.33883
     0.30596
     0.33883
     0.24022
     0.63464
     0.60178
     0.32239
     0.22379
     0.42100
     0.51960
     0.25666
     0.50317
     0.83186
     0.68395
     0.24022
     0.24022
     0.37170
     0.47030
     0.70038
     0.27309
     0.70038
     0.84829
     0.61821
     0.70038
     0.84829
     0.99620
     0.40456
     0.45387
     0.99620
     0.81542
     0.71682
     0.45387
     0.27309
     0.37170
     0.65108
     0.05944
     0.04301
     0.10875
    -0.21994
    -0.17064
     0.07588
    -0.20350
    -0.53219
    -0.59793
     0.02658
     0.09231
     0.22379
    -0.63080
    -0.59793
    -0.40072
    -0.17064
     0.09231
     0.51960
     0.50317
     0.93046
     1.22628
     0.99620
     0.09231
    -0.23637
    -0.54863
     0.15805
     0.89759
     0.93046
     0.47030
     0.07588
    -0.10490
     0.24022
    -0.49932
    -0.71297
    -0.61436
    -0.74584
    -0.49932
     0.17448
    -0.20350
    -0.17064
    -0.71297
    -0.74584
    -0.08846
     0.22379
     0.27309
    -0.33498
    -0.15420
    -0.10490
     0.32239
    -0.48289
    -0.36785
    -0.59793
    -0.92661
    -0.76227
    -0.68010
    -0.82801
    -1.63329
    -1.99484
    -1.69903
    -1.91267
    -0.89375
    -0.68010
    -1.25530
    -1.45251
    -1.32104
    -1.18956
    -0.99235
    -1.10739
    -0.28568
     0.68395
     0.30596
     0.60178
     0.61821
     0.24022
     0.71682
     0.99620
     1.32488
     1.32488
     1.02907
     1.01263
     1.27558
     1.37419
     1.34132
     1.17698
     0.73325
     0.66751
     1.12767
     1.32488
     0.99620
     0.73325
     0.55247
     0.86472
     1.01263
     1.24271
     0.83186
     0.66751
     0.55247
     0.86472
     0.84829
     0.84829
     0.71682
     0.43743
     0.71682
     0.97976
     0.83186
     0.60178
     0.20735
     0.50317
     0.65108
     0.79899
     0.50317
     0.32239
     0.05944
     0.33883
     0.12518
     0.42100
     0.43743
     0.15805
     0.02658
     0.40456
     0.56891
     0.15805
     0.07588
     0.14162
     0.55247
     0.56891
     0.66751
     0.28952
     0.12518
     0.14162
     0.43743
     0.37170
     0.84829
     0.14162
     0.30596
     0.61821
     0.58534
     0.24022
    -0.10490
    -0.08846
     0.47030
     1.04550
     0.63464
     0.53604
     0.15805
     0.12518
     0.22379
     0.33883
     0.79899
     0.24022
    -0.35141
     0.28952
     0.20735
     0.27309
     0.17448
    -0.71297
    -0.41715
    -0.05560
    -0.20350
    -0.03916
    -0.38428
    -0.45002
    -0.49932
    -0.64723
    -0.17064
    -0.15420
    -1.12383
    -0.71297
    -0.43358
     0.09231
     0.14162
    -0.46645
     0.28952
     0.60178
     1.53853
     1.70287
     0.65108
     0.42100
     0.61821
     0.32239
     1.16054
     1.68644
     1.43992
     1.48923
     1.60427
     1.43992
     1.45636
     0.86472
     0.53604
     0.48674
     0.70038
     0.65108
     0.89759
     0.51960
     0.05944
     0.32239
     0.45387
     0.93046
     0.19092
    -0.46645
    -0.53219
    -0.07203
    -0.10490
    -1.25530
    -1.74833
    -1.51825
    -1.74833
    -1.94554
    -2.63578
    -2.57004
    -2.45500
    -2.53718
    -2.73439
    -2.42214
    -2.94803
    -3.27672
    -3.22742
    -2.93160
    -2.61935
    -2.53718
    -2.86586
    -3.01377
    -2.99734
    -2.45500
    -1.89624
    -1.99484
    -2.22492
    -1.68259
    -2.12632
    -1.12383
    -0.82801
    -1.15669
    -1.15669
    -0.40072
    -0.10490
     0.32239
     0.04301
    -0.36785
     0.47030
     0.78255
     1.17698
     0.73325
     0.48674
     0.22379
     0.50317
     0.63464
     1.24271
     0.78255
     0.15805
    -0.13777
     0.17448
     0.25666
     0.15805
    -0.30211
    -0.10490
     0.04301
     0.10875
    -0.18707
    -0.02273
    -0.69653
    -0.61436
    -0.66367
     0.04301
    -0.18707
    -0.76227
    -0.51576
    -0.36785
    -0.21994
    -0.21994
    -0.49932
    -0.41715
    -0.35141
     0.01014
     0.07588
     0.37170
     0.19092
     0.10875
     0.09231
     0.97976
     1.47279
     0.61821
     0.65108
     0.93046
     0.99620
     1.32488
     1.30845
     0.94690
     0.94690
     1.39062
     1.19341
     1.30845
     1.12767
     0.65108
     0.73325
     0.94690
     0.74968
     0.50317
    -0.28568
    -0.41715
    -0.03916
     0.37170
    -0.49932
    -0.77871
    -1.27173
    -1.56755
    -1.30460
    -1.18956
    -1.38677
    -1.96197
    -2.06058
    -2.12632
    -1.46895
    -1.35391
    -1.94554
    -2.22492
    -1.78120
    -1.64972
    -1.40321
    -1.22243
    -1.43608
    -1.33747
    -0.87731
    -0.71297
    -0.84444
    -0.87731
    -0.94305
    -1.10739
    -0.15420
    -0.10490
    -0.08846
     0.22379
     0.84829
     1.32488
     2.42598
     1.14411
    -0.07203
     0.01014
     0.28952
     0.60178
     1.17698
     1.43992
     0.96333
     0.14162
     0.15805
     0.32239
    -0.35141
    -0.77871
    -0.84444
    -1.00879
    -0.84444
    -0.77871
    -0.58149
    -0.40072
    -0.79514
    -0.45002
    -0.07203
    -0.05560
    -0.36785
    -0.82801
    -0.56506
     0.35526
     0.30596
    -0.18707
    -0.31854
    -0.23637
    -0.12133
     0.10875
    -0.23637
    -0.15420
    -0.18707
     0.05944
     0.32239
     0.47030
     0.32239
    -0.13777
    -0.64723
     0.28952
     0.19092
     0.05944
    -0.35141
    -0.38428
    -0.71297
    -0.31854
    -0.18707
    -0.33498
    -0.36785
    -0.30211
    -0.33498
    -0.45002
    -0.33498
    -0.41715
    -0.69653
    -0.15420
     0.51960
     0.47030
     0.55247
     0.38813
     0.51960
     0.60178
     0.88116
     0.88116
     0.55247
     0.68395
     0.28952
     0.88116
     1.02907
     0.78255
     0.14162
     0.33883
     0.89759
     0.81542
     0.71682
     0.19092
     0.37170
     0.37170
     0.27309
     0.91403
     0.94690
     1.02907
     1.40706
     0.65108
     1.12767
     0.89759
     0.10875
     0.32239
     1.02907
     1.12767
     1.20984
     0.88116
     0.84829
     0.63464
     0.43743
     0.89759
     0.88116
     0.53604
     0.30596
     0.55247
     0.78255
     0.81542
     0.78255
    -0.08846
     0.61821
     0.58534
     0.51960
     0.66751
     0.48674
     0.40456
     0.24022
     0.33883
     0.42100
     0.71682
     0.51960
     0.37170
     0.37170
     0.66751
     0.91403
     0.09231
     0.33883
     0.50317
     0.33883
     0.51960
     0.84829
     0.35526
     0.10875
     0.05944
     0.25666
     0.17448
    -0.05560
    -0.33498
    -0.18707
     0.02658
    -0.13777
    -0.41715
    -0.64723
    -0.07203
    -0.41715
    -0.25281
    -0.00629
    -0.36785
    -0.53219
    -0.66367
    -0.36785
    -0.03916
    -0.00629
    -0.61436
    -0.07203
    -0.33498
     0.12518
     0.38813
     0.33883
     1.45636
     1.65357
     2.52459
     2.70537
     0.50317
    -0.38428
     0.48674
     0.60178
     1.24271
     1.85078
     1.47279
     0.89759
     0.48674
     0.02658
    -0.05560
    -0.91018
    -0.91018
    -0.72940
    -0.89375
    -1.07452
    -0.25281
    -0.63080
    -0.94305
    -0.53219
    -0.13777
     0.07588
     0.35526
    -0.33498
    -0.26924
     0.10875
     0.38813
     0.10875
     0.51960
     0.22379
     0.12518
     0.27309
     0.48674
     0.53604
     0.24022
    -0.46645
     0.04301
     0.38813
     0.22379
     0.43743
    -0.30211
    -0.30211
     0.04301
    -0.13777
    -0.49932
    -0.15420
    -0.43358
    -0.28568
    -0.41715
    -0.69653
    -1.00879
    -1.00879
    -0.76227
    -0.36785
     0.07588
    -0.40072
    -0.74584
    -0.94305
    -0.48289
    -0.17064
    -0.63080
     0.22379
    -0.12133
    -0.21994
     0.09231
     0.40456
     0.38813
     0.01014
    -0.20350
     0.24022
     0.27309
     0.53604
     0.10875
    -0.10490
    -0.00629
     0.33883
     0.12518
     0.27309
     0.50317
     0.20735
     0.30596
     0.73325
     0.83186
     0.53604
     0.09231
     0.51960
     0.99620
     1.17698
     0.99620
     0.89759
     0.97976
     1.22628
     0.86472
     0.88116
     0.47030
     0.58534
     0.88116
     1.42349
     1.27558
     0.79899
     0.47030
     0.51960
     0.61821
     0.86472
     0.65108
     0.42100
    -0.05560
     0.55247
     0.33883
     0.15805
     0.42100
    -0.15420
    -0.13777
    -0.10490
     0.12518
     0.01014
    -0.59793
    -0.99235
    -0.66367
    -0.10490
    -0.28568
    -0.48289
    -0.82801
    -0.79514
    -0.66367
    -0.63080
    -0.33498
    -0.53219
    -1.22243
    -0.87731
    -0.61436
    -0.33498
    -0.87731
    -1.40321
    -0.97592
    -0.59793
    -0.45002
    -0.68010
    -1.18956
    -1.40321
    -0.94305
    -0.99235
    -1.07452
    -0.69653
    -1.22243
    -1.35391
    -0.87731
    -0.72940
    -0.86088
    -1.38677
    -1.60042
    -0.91018
    -0.66367
    -0.92661
    -0.99235
    -1.25530
    -0.89375
    -0.89375
    -0.58149
    -0.58149
    -0.86088
    -1.07452
    -0.89375
    -0.58149
    -0.28568
    -0.77871
    -0.68010
    -0.18707
     0.78255
     1.14411
     1.81791
     1.67001
     0.83186
    -0.54863
    -0.21994
     0.73325
     0.22379
     0.17448
     0.81542
     1.20984
     0.71682
    -0.18707
    -1.02522
    -1.07452
    -0.76227
    -0.64723
    -0.69653
    -1.27173
    -1.18956
    -0.63080
    -0.53219
    -0.18707
     0.15805
    -0.38428
    -0.28568
     0.07588
     0.30596
     0.28952
    -0.26924
    -0.40072
    -0.40072
    -0.23637
    -0.41715
    -0.41715
    -0.53219
    -0.87731
    -0.72940
    -0.51576
    -0.53219
    -1.12383
    -1.40321
    -1.05809
    -0.71297
    -0.72940
    -0.66367
    -1.30460
    -1.30460
    -1.02522
    -0.05560
    -0.35141
    -0.48289
    -1.20600
    -0.63080
    -1.02522
    -0.68010
    -0.58149
    -0.77871
    -0.54863
    -0.28568
    -0.28568
    -0.21994
    -0.71297
    -1.07452
    -0.43358
    -0.28568
    -0.03916
    -0.54863
    -0.77871
    -0.69653
    -0.94305
    -0.36785
    -0.05560
    -0.86088
    -1.18956
    -0.51576
    -0.81157
    -0.64723
    -0.87731
    -0.69653
    -0.48289
    -0.28568
    -0.28568
    -0.45002
    -0.61436
    -0.38428
     0.04301
     0.12518
     0.55247
    -0.05560
    -0.02273
     0.19092
     0.40456
     0.56891
     0.19092
    -0.07203
     0.10875
     0.27309
     0.43743
     0.45387
    -0.13777
    -0.49932
    -0.45002
    -0.51576
     0.32239
    -0.12133
    -0.76227
    -0.66367
    -0.18707
    -0.33498
     0.01014
    -0.76227
    -0.66367
    -0.58149
    -0.45002
    -0.18707
    -0.20350
    -0.36785
    -1.12383
    -0.41715
    -0.26924
    -0.10490
    -0.89375
    -1.17313
    -0.81157
    -0.74584
    -0.77871
    -0.89375
    -0.84444
    -1.43608
    -1.14026
    -1.09096
    -0.76227
    -1.58399
    -1.74833
    -1.73189
    -1.41964
    -0.97592
    -1.25530
    -1.97841
    -1.86337
    -1.61685
    -1.38677
    -1.53468
    -1.89624
    -2.25779
    -1.71546
    -1.51825
    -1.20600
    -1.64972
    -1.87980
    -1.73189
    -1.53468
    -0.87731
    -0.91018
    -1.41964
    -1.61685
    -1.17313
    -0.87731
    -0.71297
    -1.04165
    -0.91018
    -0.72940
    -0.26924
     0.04301
    -0.15420
    -0.66367
    -0.56506
    -0.63080
     0.09231
     0.38813
     0.15805
    -0.08846
    -0.13777
     0.02658
     0.19092
    -0.12133
    -0.35141
    -0.12133
     0.09231
     0.37170
     0.01014
     0.01014
    -0.53219
    -0.66367
    -0.17064
     0.07588
    -0.51576
    -0.43358
    -0.71297
    -0.31854
    -0.07203
    -0.18707
    -0.63080
    -1.51825
    -2.06058
    -1.97841
    -0.54863
     0.22379
    -0.02273
    -0.69653
    -0.69653
    -0.15420
    -0.51576
    -0.41715
    -0.66367
    -0.23637
     0.42100
     0.71682
     0.65108
     0.99620
     1.01263
     0.94690
     1.48923
     1.30845
     1.06194
     0.65108
     0.51960
     1.11124
     1.19341
     1.37419
     0.94690
     0.78255
     1.02907
     0.99620
     1.20984
     0.96333
     1.06194
     0.78255
     1.11124
     0.96333
     0.99620
     0.50317
     0.42100
     0.50317
     1.09480
     0.58534
     0.76612
     0.28952
     0.15805
     0.04301
    -0.05560
     0.14162
    -0.40072
    -0.53219
    -0.08846
     0.15805
    -0.13777
    -0.49932
    -0.99235
    -0.46645
    -0.33498
    -0.13777
    -0.08846
    -0.18707
     0.07588
    -0.20350
    -0.26924
     0.22379
     0.60178
     0.58534
     0.02658
     0.40456
     0.48674
     0.60178
    -0.05560
     0.10875
     0.58534
     0.42100
    -0.00629
    -0.31854
    -0.12133
    -0.33498
    -0.58149
    -0.53219
    -1.12383
    -1.23887
    -1.09096
    -1.05809
    -1.07452
    -1.14026
    -1.61685
    -1.96197
    -1.51825
    -1.02522
    -1.50181
    -1.71546
    -2.09345
    -2.37283
    -2.19205
    -1.76476
    -1.68259
    -1.96197
    -1.83050
    -1.84693
    -1.66616
    -1.66616
    -1.97841
    -2.57004
    -1.97841
    -1.53468
    -1.30460
    -1.37034
    -1.32104
    -1.71546
    -1.60042
    -0.99235
    -1.10739
    -0.87731
    -1.07452
    -1.41964
    -1.35391
    -0.77871
    -1.00879
    -1.07452
    -1.10739
    -0.92661
    -0.74584
    -0.66367
    -0.89375
    -0.92661
    -0.99235
    -0.95948
    -0.63080
    -0.74584
    -0.56506
    -0.71297
    -0.72940
    -0.05560
    -0.77871
     0.04301
    -0.49932
     0.05944
     0.51960
     0.20735
    -0.15420
    -0.05560
    -0.17064
    -0.28568
    -0.12133
     0.55247
     0.48674
     0.33883
     0.07588
     0.19092
     0.14162
     0.10875
    -0.66367
     0.14162
     0.07588
    -0.03916
     0.28952
     0.28952
     0.05944
    -0.05560
    -0.17064
     0.51960
     0.40456
    -0.05560
    -0.79514
    -0.54863
     0.04301
     0.20735
    -1.73189
    -2.60291
    -1.61685
    -0.81157
    -0.15420
    -0.71297
    -0.95948
    -1.33747
    -1.28817
    -0.89375
    -0.61436
    -0.18707
    -0.20350
    -0.03916
     0.32239
     0.58534
     0.55247
     0.25666
     0.65108
     0.83186
     0.73325
     1.29202
     0.99620
     0.60178
     0.35526
     0.58534
     1.20984
     0.99620
     0.84829
     0.43743
     0.73325
     1.22628
     1.16054
     0.25666
     0.73325
     0.99620
     1.22628
     1.73574
     1.60427
     1.32488
     0.88116
     0.86472
     1.14411
     1.60427
     2.19590
     1.96582
     1.52210
     1.88365
     1.91652
     1.73574
     1.81791
     2.04799
     1.45636
     1.37419
     1.78505
     1.50566
     1.58783
     0.86472
     0.51960
     1.02907
     0.73325
     0.25666
    -0.25281
    -0.61436
    -0.71297
    -1.10739
    -1.83050
    -1.61685
    -1.92911
    -2.24136
    -2.57004
    -2.80012
    -3.45750
    -3.42463
    -2.80012
    -2.45500
    -2.07701
    -2.73439
    -2.80012
    -2.35640
    -2.40570
    -2.01128
    -1.84693
    -1.35391
    -1.41964
    -1.38677
    -0.99235
    -0.64723
    -0.97592
    -1.27173
    -1.53468
    -1.40321
    -0.95948
    -1.23887
    -1.35391
    -1.45251
    -1.33747
    -1.63329
    -1.41964
    -1.40321
    -1.33747
    -1.53468
    -0.99235
    -0.72940
    -0.48289
    -0.89375
    -1.22243
    -0.94305
    -0.05560
    -0.17064
    -0.03916
    -0.61436
    -0.63080
     0.05944
    -0.03916
     0.20735
     0.05944
    -0.23637
     0.10875
     0.55247
     0.09231
     0.05944
    -0.12133
    -0.08846
     0.38813
     0.73325
     0.50317
     0.02658
     0.37170
     0.38813
     0.76612
     0.55247
     0.74968
     0.17448
     0.35526
     0.81542
     0.63464
     1.11124
     0.63464
     0.42100
     1.47279
     1.39062
     1.76861
     1.98226
     1.17698
     0.47030
     0.88116
     0.83186
     0.79899
     0.79899
     0.63464
     0.73325
     1.29202
     0.68395
    -0.02273
    -0.38428
    -0.59793
    -0.18707
    -0.03916
    -0.17064
    -0.46645
    -0.51576
    -0.03916
    -0.07203
     0.47030
     0.65108
     0.24022
     0.30596
     0.94690
     0.96333
     1.04550
     0.50317
     0.68395
     1.17698
     0.93046
     0.94690
     0.19092
    -0.23637
    -0.20350
    -0.69653
    -0.79514
    -0.21994
    -0.36785
    -0.71297
    -0.66367
    -0.68010
    -0.95948
    -1.14026
    -1.71546
    -0.92661
    -0.41715
     0.22379
    -0.20350
    -0.30211
    -0.25281
     0.20735
     0.35526
     0.93046
     0.53604
    -0.02273
     0.81542
     0.93046
     0.97976
     0.93046
     0.42100
     0.48674
     0.88116
     1.01263
     1.12767
     0.93046
     0.61821
     0.45387
     0.60178
     1.01263
     1.01263
     0.04301
     0.17448
     0.42100
     0.66751
     0.28952
    -0.31854
    -0.08846
    -0.07203
     0.20735
     0.38813
     0.22379
    -0.33498
    -0.35141
    -0.21994
     0.05944
     0.48674
     0.20735
    -0.05560
     0.55247
     0.99620
     0.47030
    -0.40072
    -0.49932
     0.10875
     0.27309
     0.65108
     0.37170
    -0.26924
    -0.02273
    -0.15420
    -0.23637
     0.53604
     0.15805
    -0.21994
    -0.10490
    -0.05560
     0.40456
     0.71682
     0.05944
     0.19092
     0.19092
     0.73325
     0.68395
     0.65108
     0.43743
     0.24022
     0.14162
     1.12767
     0.83186
     0.37170
     0.05944
     0.17448
     0.47030
     0.45387
     0.05944
     0.12518
     0.01014
     0.22379
     0.32239
     0.17448
    -0.20350
    -0.35141
    -0.31854
     0.05944
     0.56891
     0.22379
    -0.30211
    -0.26924
     0.07588
     0.48674
     0.05944
    -0.36785
     0.02658
     0.01014
     0.48674
     0.51960
     0.33883
    -0.03916
     0.14162
     0.35526
     1.40706
     0.88116
     1.02907
     0.91403
     1.45636
     2.98475
     2.57389
     1.06194
     0.70038
     1.30845
     0.78255
     1.76861
     1.81791
     1.53853
     1.32488
     0.84829
     1.01263
     0.99620
     0.28952
     0.12518
     0.14162
     0.56891
     0.63464
     0.38813
     0.35526
     0.58534
     0.81542
     0.97976
     1.02907
     1.01263
     0.63464
     0.48674
     1.02907
     1.75218
     0.68395
     0.78255
     0.42100
     0.76612
     0.32239
    -0.41715
    -0.94305
    -0.61436
    -0.63080
    -0.77871
    -0.71297
    -0.95948
    -1.02522
    -1.53468
    -1.12383
    -0.94305
    -0.71297
    -1.18956
    -1.07452
    -1.05809
    -0.40072
    -0.17064
    -0.12133
    -0.28568
    -0.07203
     0.48674
     0.83186
     0.47030
     0.12518
    -0.21994
    -0.02273
     0.86472
     0.68395
     0.19092
    -0.07203
     0.02658
     0.10875
     0.24022
     0.02658
    -0.28568
    -0.26924
    -0.23637
     0.17448
     0.58534
    -0.13777
    -0.15420
    -0.35141
     0.48674
     0.78255
     0.32239
     0.40456
     0.25666
     0.40456
     0.66751
     0.47030
     0.58534
     0.35526
     0.63464
     0.94690
     1.27558
     0.60178
     0.27309
    -0.66367
     0.10875
     0.60178
     0.38813
     0.24022
     0.14162
     0.37170
     0.10875
     0.01014
     0.20735
    -0.18707
    -0.07203
    -0.21994
     0.32239
     0.15805
    -0.23637
    -0.53219
    -0.46645
     0.17448
     0.19092
    -0.20350
    -0.36785
    -0.45002
    -0.28568
    -0.38428
    -0.36785
    -0.66367
    -0.46645
    -0.36785
    -0.13777
    -0.15420
    -0.40072
    -0.38428
    -0.79514
    -0.02273
     0.09231
    -0.35141
    -0.36785
    -0.43358
    -0.17064
     0.02658
     0.02658
    -0.21994
    -0.07203
    -0.15420
    -0.03916
    -0.10490
     0.47030
     0.24022
     0.20735
     1.01263
     1.98226
     1.65357
     0.53604
     0.07588
    -0.36785
    -0.31854
     0.04301
     0.84829
     1.01263
    -0.00629
     0.02658
    -0.13777
    -0.48289
    -1.20600
    -1.50181
    -1.18956
    -0.91018
    -1.02522
    -0.89375
    -0.64723
    -0.92661
    -0.92661
    -0.82801
    -0.21994
    -0.17064
    -0.30211
    -0.20350
     0.15805
     0.09231
     0.38813
     0.12518
    -0.36785
     0.42100
     0.81542
     0.88116
     0.65108
     0.74968
     0.63464
     0.66751
     0.73325
     1.01263
     0.76612
     0.50317
     0.50317
     0.37170
     0.28952
    -0.03916
    -0.07203
     0.07588
    -0.41715
    -0.74584
    -0.25281
    -0.54863
    -0.81157
    -0.97592
    -1.12383
    -0.79514
    -0.69653
    -0.68010
    -0.86088
    -0.61436
    -0.12133
    -0.18707
    -0.15420
     0.01014
     0.19092
     0.10875
     0.38813
     0.53604
     0.63464
     0.09231
     0.22379
     0.33883
     0.45387
     0.35526
     0.24022
     0.02658
     0.10875
     0.37170
    -0.13777
    -0.54863
     0.05944
    -0.21994
     0.38813
    -0.08846
    -0.28568
    -0.35141
    -0.38428
    -0.07203
     0.27309
     0.22379
    -0.23637
    -0.36785
     0.07588
     0.42100
     0.73325
     0.07588
     0.17448
     0.27309
     0.04301
     0.12518
     0.56891
     0.22379
     0.09231
     0.01014
     0.42100
     0.58534
     0.71682
     0.38813
    -0.38428
    -0.08846
     0.17448
    -0.20350
    -0.10490
    -0.13777
    -0.18707
    -0.03916
     0.05944
     0.05944
    -0.28568
    -0.58149
    -0.15420
    -0.00629
     0.17448
    -0.53219
    -0.64723
    -0.51576
    -0.05560
    -0.28568
    -0.40072
    -0.28568
    -0.08846
    -0.31854
     0.07588
    -0.26924
    -0.40072
    -0.99235
    -0.59793
    -0.20350
     0.05944
    -0.20350
    -0.64723
    -0.48289
    -0.33498
    -0.10490
    -0.13777
    -0.43358
    -0.68010
    -0.15420
    -0.10490
    -0.10490
    -0.41715
    -0.64723
    -0.46645
     0.25666
     0.17448
     0.45387
     0.38813
     0.43743
     0.42100
     1.52210
     1.01263
     0.86472
     0.48674
     0.48674
     0.60178
     0.70038
     1.19341
     0.88116
     0.56891
     0.51960
     0.45387
     0.25666
    -0.40072
    -0.31854
    -0.30211
    -0.12133
     0.01014
    -0.05560
     0.04301
    -0.17064
     0.04301
     0.09231
     0.45387
     0.15805
    -0.07203
     0.22379
     1.07837
     0.89759
     0.66751
     0.94690
     0.58534
     0.65108
    -0.05560
    -0.18707
    -0.00629
    -0.74584
    -2.37283
    -3.60540
    -1.86337
    -0.86088
    -1.12383
    -1.68259
    -2.12632
    -2.20849
    -2.32353
    -2.73439
    -2.25779
    -1.68259
    -0.71297
    -0.61436
    -0.23637
     0.28952
     0.02658
     0.25666
     0.88116
     1.06194
     0.83186
     0.40456
     0.17448
     0.58534
     0.65108
     0.32239
     0.04301
    -0.49932
    -0.05560
    -0.31854
    -0.02273
    -0.25281
    -0.72940
    -0.76227
    -0.26924
    -0.48289
    -0.26924
    -1.30460
    -1.04165
    -0.71297
    -0.10490
    -0.12133
    -0.46645
    -0.59793
    -0.33498
    -0.61436
    -0.30211
    -0.05560
    -0.28568
    -0.12133
    -0.03916
     0.25666
     0.19092
     0.10875
    -0.31854
     0.61821
     0.48674
     0.17448
    -0.40072
    -0.61436
    -0.15420
    -0.07203
    -0.05560
     0.19092
     0.01014
    -0.72940
    -0.56506
    -0.12133
    -0.28568
    -0.63080
    -1.22243
    -0.72940
    -0.21994
    -0.10490
    -0.26924
    -0.82801
    -0.87731
    -0.79514
    -0.69653
    -0.25281
    -0.63080
    -1.20600
    -0.64723
    -0.45002
    -0.28568
    -0.82801
    -0.87731
    -1.18956
    -0.40072
    -0.35141
    -0.15420
    -0.58149
    -1.02522
    -1.00879
    -0.48289
    -0.56506
    -0.38428
    -0.91018
    -0.99235
    -0.71297
    -0.58149
    -0.51576
    -1.20600
    -1.40321
    -1.38677
    -0.82801
    -0.82801
    -1.04165
    -1.40321
    -1.64972
    -1.40321
    -1.48538
    -0.84444
    -1.51825
    -1.60042
    -1.50181
    -1.28817
    -1.32104
    -1.10739
    -1.63329
    -1.20600
    -0.64723
    -0.20350
    -0.77871
    -1.15669
    -1.25530
    -1.04165
    -1.22243
    -0.58149
    -0.26924
    -0.76227
    -0.89375
    -0.86088
    -0.66367
    -1.20600
    -1.32104
    -1.27173
    -1.20600
    -0.87731
    -1.17313
    -1.25530
    -1.66616
    -1.50181
    -1.63329
    -0.64723
    -0.99235
    -1.60042
    -1.89624
    -1.60042
    -1.38677
    -1.05809
    -1.22243
    -1.30460
    -1.33747
    -0.71297
    -0.71297
    -1.02522
    -1.64972
    -1.74833
    -1.99484
    -1.83050
    -1.61685
    -2.24136
    -3.06307
    -5.21597
    -4.73937
    -3.11238
    -2.37283
    -2.91516
    -3.73688
    -3.57254
    -3.58897
    -3.63827
    -3.12881
    -3.44106
    -2.83299
    -2.09345
    -0.92661
    -0.76227
    -0.71297
    -0.49932
    -0.07203
     0.14162
    -0.03916
    -0.08846
    -0.30211
    -0.26924
     0.28952
     0.17448
     0.05944
     0.10875
    -0.30211
    -0.54863
     0.20735
     0.37170
    -0.30211
    -0.28568
    -0.35141
    -0.08846
     0.15805
    -0.21994
    -0.05560
    -0.17064
     0.09231
    -0.05560
     0.24022
    -0.02273
    -0.59793
    -0.87731
    -0.21994
     0.32239
     0.04301
    -0.15420
    -0.28568
     0.22379
     0.35526
     0.05944
     0.25666
     0.55247
     0.48674
     0.86472
     0.84829
     0.60178
     0.07588
     0.20735
     1.04550
     1.98226
     1.68644
     0.81542
     0.19092
     0.53604
     0.84829
     0.99620
     0.88116
     0.38813
     0.30596
     0.55247
     0.66751
     0.60178
     0.42100
    -0.02273
    -0.56506
     0.43743
     0.25666
    -0.08846
    -0.33498
    -0.36785
    -0.31854
    -0.21994
    -0.21994
    -0.54863
    -0.59793
    -0.54863
    -0.26924
    -0.15420
    -0.48289
    -0.45002
    -0.81157
    -0.64723
    -0.02273
    -0.12133
    -0.49932
    -0.54863
    -0.20350
    -0.28568
    -0.10490
    -0.30211
    -0.43358
    -0.28568
    -0.30211
    -0.05560
     0.05944
    -0.05560
     0.12518
     0.01014
     0.96333
     0.96333
     0.45387
    -0.03916
     0.10875
     0.05944
     0.32239
     0.55247
     0.71682
     0.55247
     0.53604
     0.58534
     0.40456
     0.24022
    -0.02273
    -0.38428
     0.56891
     0.68395
     0.50317
     0.30596
     0.01014
     0.35526
     0.45387
     0.37170
     0.68395
     0.48674
     0.25666
     0.42100
     0.73325
     0.91403
     0.40456
     0.12518
     0.47030
     0.74968
     0.61821
     0.76612
     0.25666
     0.47030
     0.55247
     0.50317
     0.63464
     0.79899
     0.86472
     0.63464
     0.63464
     0.74968
     0.43743
    -0.46645
    -0.45002
    -0.30211
    -0.74584
    -1.17313
    -1.97841
    -3.34246
    -3.39176
    -1.86337
    -1.38677
    -1.79763
    -2.33996
    -2.86586
    -2.38927
    -1.73189
    -1.60042
    -1.27173
    -1.23887
    -0.00629
     0.60178
     0.79899
     1.27558
     1.65357
     1.63714
     1.80148
     2.21234
     2.11373
     1.78505
     1.76861
     1.52210
     1.40706
     1.45636
     1.37419
     0.53604
     0.97976
     0.60178
     0.76612
     0.53604
     0.19092
     0.28952
    -0.03916
     0.04301
     0.05944
     0.14162
     0.19092
    -0.10490
     0.35526
     0.25666
     0.28952
     0.17448
    -0.00629
     0.27309
     0.42100
     0.35526
     0.27309
     0.14162
    -0.02273
     0.10875
     0.22379
     0.38813
     0.20735
    -0.05560
     0.12518
     0.56891
     0.42100
    -0.00629
    -0.15420
     0.14162
     0.65108
     0.47030
     1.06194
     1.22628
     0.33883
     0.07588
     0.07588
     0.45387
     0.37170
    -0.13777
    -0.00629
    -0.07203
     0.24022
    -0.28568
    -0.71297
    -0.61436
    -0.61436
    -0.48289
    -0.76227
    -0.41715
    -0.84444
    -0.69653
    -0.74584
    -0.23637
     0.20735
    -0.53219
    -0.21994
    -0.26924
    -0.05560
    -0.03916
    -0.40072
    -0.41715
    -0.31854
    -0.41715
     0.19092
    -0.30211
    -0.26924
    -0.69653
    -0.66367
    -0.15420
    -0.10490
    -0.61436
    -0.36785
    -0.30211
    -0.48289
    -0.03916
    -0.59793
    -0.56506
    -0.40072
    -0.41715
    -0.08846
    -0.12133
    -0.18707
    -0.30211
    -0.18707
     0.28952
     0.74968
     0.35526
    -0.21994
    -0.00629
    -0.23637
     0.05944
     0.55247
     0.32239
     0.55247
     0.05944
     0.17448
     0.24022
    -0.00629
     0.02658
     0.05944
    -0.10490
     0.35526
     0.33883
     0.27309
     0.17448
     0.22379
     0.28952
     0.33883
     0.33883
     0.56891
     0.66751
     0.25666
     0.88116
     0.73325
     0.91403
     0.32239
    -0.03916
     0.70038
     0.79899
     1.12767
     0.68395
     0.55247
     0.81542
     0.81542
     0.19092
     0.45387
     0.22379
    -0.21994
    -0.33498
    -0.38428
    -0.71297
    -1.10739
    -2.61935
    -3.73688
    -3.72044
    -1.79763
    -1.41964
    -1.94554
    -2.86586
    -2.76726
    -2.58648
    -1.86337
    -1.64972
    -1.48538
    -1.00879
     0.01014
     0.96333
     1.01263
     1.47279
     1.90009
     2.60676
     2.83684
     3.11622
     3.00118
     3.05049
     3.13266
     3.46134
     3.21483
     3.54351
     3.03405
     2.67250
     2.96831
     3.01762
     2.54102
     2.39311
     1.60427
     1.53853
     1.85078
     1.57140
     0.88116
     0.63464
     0.10875
     0.33883
    -0.35141
    -0.28568
    -0.12133
    -0.87731
    -0.92661
    -1.15669
    -1.23887
    -1.46895
    -1.60042
    -1.46895
    -0.97592
    -0.28568
    -0.79514
    -1.22243
    -1.46895
    -1.48538
    -1.18956
    -1.20600
    -0.97592
    -1.40321
    -1.50181
    -1.38677
    -1.05809
    -1.02522
    -1.50181
    -2.04415
    -1.60042
    -1.33747
    -1.69903
    -1.92911
    -1.38677
    -1.41964
    -1.09096
    -0.99235
    -0.56506
    -0.81157
    -1.09096
    -0.68010
    -0.56506
    -0.26924
    -0.86088
    -0.99235
    -0.87731
    -0.38428
    -0.33498
    -0.40072
    -0.95948
    -0.91018
    -0.89375
    -0.92661
    -0.53219
    -0.94305
    -1.40321
    -0.97592
    -0.71297
    -0.77871
    -0.86088
    -1.60042
    -0.87731
    -0.92661
    -0.40072
    -0.74584
    -0.86088
    -0.99235
    -0.82801
    -0.66367
     0.19092
    -0.12133
    -0.51576
    -0.36785
     0.22379
     0.65108
     0.33883
     0.12518
     0.22379
     0.42100
     0.84829
     0.94690
     0.93046
     0.83186
     0.91403
     1.42349
     1.25915
     1.30845
     0.73325
     0.37170
     0.43743
     0.76612
     1.32488
     0.33883
     0.17448
    -0.02273
     0.15805
     0.15805
     0.01014
    -0.58149
    -0.81157
    -0.76227
    -0.28568
     0.28952
    -0.08846
    -0.13777
     0.05944
     0.65108
     1.02907
     0.86472
     0.56891
     0.47030
     0.99620
     1.30845
     1.47279
     0.99620
     0.89759
     0.83186
     0.79899
     1.22628
     1.35775
     0.70038
     0.58534
     0.42100
     0.43743
     0.24022
    -0.12133
    -0.51576
    -0.66367
    -0.36785
    -0.43358
    -1.07452
    -1.99484
    -1.83050
    -1.58399
    -0.64723
    -0.46645
    -1.55112
    -1.58399
    -1.68259
    -0.79514
    -0.49932
    -0.45002
    -0.26924
     0.09231
     0.61821
     0.99620
     1.34132
     1.24271
     1.17698
     1.88365
     2.06443
     2.37668
     1.65357
     1.32488
     1.48923
     1.98226
     2.31094
     2.03156
     1.52210
     1.17698
     1.19341
     1.75218
     1.83435
     1.47279
     1.16054
     1.12767
     1.07837
     1.88365
     1.80148
     1.01263
     0.78255
     0.97976
     1.75218
     1.58783
     1.04550
     0.55247
     0.81542
     0.81542
     1.29202
     1.04550
     0.55247
     0.55247
     0.47030
     0.79899
     0.96333
     0.35526
     0.51960
     0.17448
     0.28952
     0.73325
     0.30596
     0.04301
     0.04301
     0.20735
     0.32239
     0.53604
     0.09231
    -0.23637
    -0.51576
    -0.05560
     0.43743
     0.38813
    -0.20350
    -0.18707
    -0.17064
     0.27309
    -0.17064
    -0.40072
    -0.28568
    -0.10490
     0.35526
     0.28952
     0.10875
    -0.31854
    -0.08846
    -0.41715
     0.30596
     0.17448
    -0.10490
    -0.48289
    -0.35141
     0.17448
     0.07588
    -0.28568
    -0.28568
    -0.49932
    -0.10490
     0.09231
     0.05944
    -0.15420
    -0.51576
    -0.68010
    -0.28568
     0.43743
    -0.08846
    -0.41715
    -0.25281
     0.02658
    -0.05560
    -0.08846
     0.07588
    -0.33498
    -0.13777
     0.15805
     0.40456
     0.66751
     0.47030
     0.45387
     1.29202
     2.11373
     1.25915
     0.20735
     0.17448
     0.15805
     0.56891
     0.76612
     1.22628
     0.86472
     0.15805
    -0.03916
     0.24022
     0.02658
    -0.56506
    -0.64723
    -1.18956
    -0.25281
    -0.46645
    -0.79514
    -0.56506
    -0.54863
    -0.48289
    -0.49932
    -0.63080
    -0.40072
    -0.66367
    -0.68010
    -0.12133
    -0.17064
    -0.13777
    -0.21994
    -0.41715
    -0.15420
    -0.07203
    -0.10490
     0.09231
     0.07588
    -0.13777
    -0.08846
    -0.33498
    -0.33498
    -0.97592
    -1.69903
    -1.14026
    -0.81157
    -0.71297
    -0.91018
    -1.22243
    -1.46895
    -1.15669
    -1.27173
    -1.35391
    -1.56755
    -1.30460
    -0.41715
    -0.21994
     0.01014
     0.20735
     0.38813
     0.38813
     0.30596
     0.84829
     0.48674
     0.25666
     0.37170
     0.93046
     1.40706
     0.91403
     0.47030
     0.70038
     0.81542
     0.83186
     0.81542
     1.07837
     0.33883
     0.61821
     0.38813
     0.96333
     0.76612
     0.25666
    -0.15420
     0.94690
     0.78255
     0.94690
     0.40456
     0.32239
     0.04301
     0.35526
     0.43743
     0.56891
     0.30596
    -0.05560
     0.15805
     0.17448
     0.55247
     0.38813
    -0.35141
     0.02658
     0.22379
     0.15805
     0.20735
    -0.05560
    -0.13777
    -0.18707
     0.04301
     0.51960
     0.17448
    -0.23637
    -0.05560
     0.02658
     0.22379
     0.01014
    -0.20350
    -0.02273
     0.04301
    -0.20350
     0.27309
     0.42100
    -0.20350
    -0.15420
    -0.20350
    -0.13777
     0.04301
    -0.23637
    -0.40072
    -0.36785
    -0.00629
    -0.00629
    -0.54863
    -0.33498
    -0.10490
    -0.48289
    -0.25281
    -0.56506
    -0.45002
    -0.54863
    -0.69653
    -0.56506
    -0.33498
    -0.15420
    -0.08846
    -0.40072
    -0.30211
     0.09231
     0.43743
     0.10875
     0.88116
     1.39062
     1.62070
     1.12767
     0.10875
     0.48674
     0.22379
     0.47030
     1.29202
     1.30845
     0.94690
     0.45387
     0.37170
     0.27309
     0.05944
    -0.43358
    -0.76227
    -0.12133
    -0.02273
     0.19092
     0.71682
     0.70038
    -0.38428
    -0.33498
     0.05944
     0.55247
     0.81542
     0.20735
     0.27309
     0.97976
     0.83186
     0.48674
     0.28952
     0.47030
     0.38813
     0.22379
     0.60178
     0.38813
     0.40456
    -0.23637
     0.22379
     0.35526
     0.56891
    -0.08846
    -0.35141
    -0.49932
    -0.10490
    -0.41715
    -0.81157
    -1.32104
    -1.51825
    -1.60042
    -0.77871
    -0.95948
    -0.97592
    -1.43608
    -1.56755
    -1.18956
    -0.99235
    -0.87731
    -0.99235
    -1.09096
    -0.81157
    -0.33498
    -0.58149
    -0.07203
    -0.05560
    -0.10490
     0.48674
     0.37170
     0.33883
     0.09231
     0.09231
     0.20735
     0.51960
     0.61821
     0.55247
     0.04301
     0.14162
     0.43743
     0.40456
     0.01014
     0.04301
     0.07588
     0.37170
     0.28952
    -0.43358
    -0.21994
    -0.54863
     0.07588
    -0.15420
    -0.02273
    -0.33498
    -0.56506
    -0.76227
    -0.40072
    -0.31854
    -0.61436
    -0.68010
    -0.66367
    -0.45002
    -0.43358
    -0.38428
    -0.74584
    -1.20600
    -1.14026
    -0.77871
    -0.35141
    -0.20350
    -0.72940
    -1.17313
    -0.82801
    -0.26924
    -0.69653
    -0.54863
    -0.68010
    -0.79514
    -0.41715
    -0.51576
    -0.41715
    -0.61436
    -1.04165
    -0.91018
    -0.03916
     0.14162
    -0.17064
    -0.31854
    -0.79514
    -0.56506
     0.01014
     0.01014
     0.17448
    -0.26924
    -0.35141
     0.07588
     0.38813
     0.58534
    -0.13777
    -0.46645
    -0.31854
     0.60178
     0.24022
    -0.03916
    -0.12133
    -0.15420
    -0.05560
     0.02658
     0.48674
    -0.51576
    -0.36785
     0.05944
    -0.05560
     0.04301
    -0.18707
    -0.26924
     0.19092
     0.42100
     0.07588
    -0.15420
    -0.54863
    -0.64723
    -1.00879
    -0.94305
    -0.51576
    -0.53219
    -1.33747
    -1.28817
    -1.25530
    -1.76476
    -1.86337
    -2.40570
    -2.19205
    -2.06058
    -1.69903
    -1.96197
    -1.96197
    -2.20849
    -2.32353
    -2.24136
    -2.19205
    -1.96197
    -2.10988
    -1.51825
    -0.95948
    -0.82801
    -1.23887
    -2.02771
    -2.25779
    -1.64972
    -0.54863
    -0.87731
    -1.02522
    -1.53468
    -1.63329
    -1.32104
    -1.41964
    -1.78120
    -2.68508
    -3.86835
    -5.95551
    -5.70899
    -4.13130
    -3.30959
    -4.14774
    -4.18060
    -4.49286
    -4.11487
    -4.37782
    -4.78867
    -4.65720
    -3.52323
    -2.61935
    -1.53468
    -1.27173
    -1.09096
    -0.66367
     0.17448
     0.35526
     0.30596
    -0.03916
     0.14162
     0.71682
     0.88116
     0.61821
     0.19092
     0.15805
    -0.20350
    -0.51576
     0.78255
     0.05944
    -0.02273
    -0.20350
    -0.07203
     0.32239
    -0.05560
    -0.54863
    -0.51576
    -0.20350
    -0.15420
    -0.21994
    -0.10490
    -0.33498
    -0.49932
    -0.81157
    -0.20350
    -0.02273
    -0.58149
    -0.69653
    -0.31854
    -0.07203
    -0.38428
    -0.58149
    -0.38428
    -0.59793
     0.14162
    -0.12133
    -0.28568
    -0.59793
    -0.74584
    -0.69653
     0.10875
     0.09231
    -0.40072
    -1.04165
    -0.17064
    -0.03916
    -0.12133
    -0.54863
    -0.54863
    -0.77871
    -0.20350
    -0.20350
    -0.05560
    -0.53219
    -0.59793
    -0.43358
    -0.07203
     0.40456
     0.02658
    -0.68010
    -0.23637
    -0.46645
    -0.00629
     0.28952
    -0.30211
    -0.40072
    -0.51576
    -0.02273
     0.24022
    -0.00629
    -0.64723
    -0.97592
    -0.63080
    -0.07203
     0.22379
    -0.07203
    -0.79514
    -0.81157
    -0.25281
    -0.05560
     0.15805
    -0.38428
    -0.21994
     0.10875
     0.43743
     0.32239
     0.17448
    -0.15420
    -0.48289
    -0.08846
     0.66751
     0.45387
     0.38813
    -0.38428
    -0.17064
     0.22379
     0.02658
    -0.31854
    -0.48289
    -0.33498
    -0.49932
    -0.18707
     0.10875
    -0.33498
    -0.36785
    -0.71297
     0.07588
    -0.10490
    -0.36785
    -0.45002
    -0.43358
    -0.48289
    -0.41715
    -0.46645
     0.05944
    -0.25281
    -0.28568
     0.35526
     0.83186
     0.91403
     0.17448
    -1.17313
    -0.31854
     0.14162
    -0.87731
    -1.28817
    -1.46895
    -1.79763
    -3.70401
    -5.38031
    -4.47642
    -2.70152
    -2.99734
    -3.04664
    -3.86835
    -4.45999
    -4.65720
    -4.45999
    -3.37532
    -2.35640
    -1.94554
    -1.68259
    -0.82801
    -0.41715
     0.19092
     0.33883
     0.53604
     0.48674
     0.68395
     0.99620
     0.76612
     0.56891
     0.15805
    -0.26924
    -0.17064
     0.60178
    -0.23637
    -0.35141
    -0.40072
    -0.72940
    -0.45002
    -0.21994
    -0.33498
    -1.04165
    -0.95948
    -1.05809
    -0.76227
    -0.64723
    -1.04165
    -1.64972
    -1.76476
    -1.07452
    -0.97592
    -0.77871
    -0.89375
    -1.53468
    -1.23887
    -1.25530
    -0.76227
    -0.56506
    -0.68010
    -0.35141
    -0.20350
    -0.26924
     0.14162
    -0.15420
    -0.41715
    -0.03916
     0.50317
     0.35526
     0.40456
    -0.07203
     0.55247
     0.20735
     0.27309
     0.38813
     0.53604
     0.35526
     0.22379
     0.48674
     0.12518
     0.42100
    -0.35141
     0.15805
     0.79899
     0.15805
    -0.26924
    -0.23637
    -0.05560
     0.09231
    -0.31854
    -0.13777
    -0.46645
    -0.31854
    -0.51576
    -0.20350
    -0.56506
    -0.54863
    -0.71297
    -0.81157
    -0.13777
    -0.07203
    -0.66367
    -0.87731
    -0.74584
    -0.69653
    -0.74584
    -0.49932
    -0.54863
    -0.86088
    -0.71297
    -0.46645
    -0.33498
    -0.26924
    -0.72940
    -0.97592
    -0.46645
    -0.08846
    -0.25281
    -0.23637
    -0.69653
    -0.63080
    -0.30211
     0.05944
     0.10875
     0.04301
    -0.26924
    -0.00629
     0.17448
     0.38813
     0.42100
     0.12518
    -0.00629
     0.35526
    -0.00629
     0.78255
     0.24022
    -0.26924
     0.22379
     0.22379
     0.40456
     0.28952
     0.30596
    -0.08846
    -0.05560
     0.20735
     0.56891
     0.47030
     0.24022
     0.09231
     0.19092
     0.74968
     1.14411
     1.07837
     0.51960
     0.33883
     0.32239
    -0.07203
     0.53604
     0.48674
    -0.54863
    -1.14026
    -1.63329
    -2.63578
    -4.50929
    -4.19704
    -1.86337
    -1.23887
    -1.40321
    -1.84693
    -1.94554
    -2.84943
    -2.25779
    -1.79763
    -0.54863
     0.17448
     0.81542
     1.63714
     2.29451
     2.37668
     2.40955
     2.91901
     3.09979
     2.77110
     3.24770
     3.09979
     2.73823
     2.37668
     2.22877
     2.22877
     2.31094
     1.63714
     1.22628
     1.75218
     1.85078
     1.55497
     1.01263
     0.42100
     0.84829
     0.89759
     0.88116
     0.94690
     0.43743
     0.05944
     0.28952
     0.30596
     0.97976
     0.53604
     0.27309
     0.12518
     0.15805
     0.25666
     0.19092
    -0.05560
     0.05944
     0.22379
     0.25666
     0.91403
     0.20735
    -0.18707
    -0.05560
     0.24022
     0.35526
     0.70038
     0.42100
    -0.00629
     0.25666
     0.91403
     0.94690
     0.63464
     0.81542
     0.30596
     0.32239
     0.61821
     0.56891
     0.48674
    -0.02273
     0.01014
     0.37170
     0.84829
     0.66751
     0.35526
    -0.08846
     0.09231
     0.38813
     0.24022
     0.20735
     0.48674
     0.25666
     0.43743
     0.55247
     0.79899
     0.58534
     0.32239
     0.24022
     0.73325
     0.58534
     0.51960
     0.38813
     0.70038
     0.42100
     0.61821
     0.53604
     0.99620
     0.91403
     0.78255
     1.11124
     0.86472
     0.60178
     0.45387
     0.58534
     1.27558
     1.07837
     1.04550
     0.93046
     0.88116
     0.97976
     0.71682
     0.83186
     0.83186
     0.63464
     0.25666
     0.94690
     0.76612
     0.42100
     0.37170
     0.84829
     1.20984
     1.70287
     1.57140
     1.25915
     0.78255
     0.70038
     1.16054
     1.20984
     1.16054
     0.94690
     1.14411
     1.24271
     1.75218
     1.09480
     1.01263
     0.63464
     0.68395
     0.94690
     1.12767
     0.96333
     0.37170
     0.50317
     1.14411
     1.16054
     1.39062
     1.27558
     0.89759
     0.84829
     1.22628
     1.68644
     1.42349
     0.89759
     0.09231
     0.28952
     0.14162
     0.38813
    -0.54863
    -1.20600
    -1.00879
    -1.00879
    -1.35391
    -2.40570
    -3.21098
    -2.07701
    -1.22243
    -0.94305
    -0.86088
    -1.22243
    -1.73189
    -0.99235
    -0.56506
     0.17448
     0.30596
     0.56891
     0.84829
     1.30845
     1.32488
     1.78505
     2.06443
     1.30845
     1.58783
     1.29202
     1.47279
     0.91403
     0.48674
     0.96333
     1.30845
     0.97976
     1.16054
     1.01263
     0.89759
     1.17698
     0.68395
     1.01263
     1.07837
     0.53604
     0.70038
     0.88116
     1.37419
     1.12767
     0.63464
     0.74968
     0.94690
     1.01263
     0.81542
     0.76612
     0.24022
     0.15805
     0.22379
     0.48674
     0.60178
    -0.13777
    -0.25281
     0.09231
     0.33883
     0.27309
    -0.51576
    -0.84444
    -0.56506
     0.25666
     1.63714
     1.37419
    -0.08846
    -0.21994
    -0.38428
     0.17448
     0.99620
     0.38813
    -0.00629
     0.09231
     0.32239
     0.04301
     0.04301
    -0.68010
    -1.20600
    -0.99235
    -0.13777
    -0.15420
    -1.07452
    -1.64972
    -1.32104
    -1.27173
    -0.71297
    -0.61436
    -1.09096
    -1.18956
    -0.59793
    -0.53219
    -0.28568
    -0.59793
    -1.07452
    -0.92661
    -0.43358
    -0.54863
    -0.46645
    -1.07452
    -0.76227
    -1.04165
    -0.49932
    -0.12133
    -0.30211
    -0.61436
    -0.79514
    -0.36785
    -0.18707
    -0.53219
    -0.49932
    -0.59793
    -0.45002
     0.07588
    -0.18707
    -0.56506
    -0.77871
    -0.38428
    -0.25281
     0.58534
    -0.12133
    -0.18707
    -0.48289
    -0.15420
     0.15805
     0.10875
    -0.23637
     0.20735
     0.68395
     0.93046
     0.84829
     0.55247
     0.74968
     0.51960
     0.70038
     1.19341
     1.62070
     1.04550
     1.17698
     1.86722
     2.24521
     1.68644
     1.29202
     1.29202
     1.35775
     1.52210
     2.01513
     1.67001
     1.12767
     0.97976
     0.93046
     1.11124
     1.06194
    -0.28568
    -1.30460
    -1.27173
    -1.38677
    -1.91267
    -2.80012
    -3.90122
    -4.37782
    -5.11736
    -4.72294
    -3.78618
    -4.01626
    -4.50929
    -4.45999
    -4.72294
    -4.04913
    -4.19704
    -4.04913
    -3.67114
    -2.73439
    -1.78120
    -1.74833
    -1.30460
    -1.05809
    -1.38677
    -0.84444
    -0.95948
    -1.09096
    -1.22243
    -1.27173
    -1.35391
    -0.91018
    -0.72940
    -1.04165
    -1.46895
    -1.46895
    -1.17313
    -0.97592
    -1.30460
    -1.17313
    -1.35391
    -0.72940
    -0.86088
    -0.49932
    -0.31854
    -0.58149
    -1.23887
    -0.45002
    -0.13777
    -0.53219
    -0.64723
    -0.58149
    -0.15420
    -0.15420
    -0.41715
    -0.43358
    -0.28568
    -0.33498
    -0.46645
    -0.31854
    -0.45002
    -0.59793
    -1.09096
    -0.59793
    -0.07203
    -0.33498
    -0.71297
    -0.61436
    -0.00629
    -0.05560
    -0.21994
    -0.38428
    -0.61436
    -0.07203
     0.25666
     0.24022
     0.43743
     0.05944
     0.09231
     0.15805
     1.16054
     1.09480
     0.74968
     0.28952
     0.35526
     0.58534
     0.45387
     0.68395
     0.30596
     0.42100
     0.58534
     0.66751
     0.78255
     0.37170
    -0.17064
    -0.66367
     0.14162
     0.32239
     0.22379
    -0.12133
    -0.02273
    -0.10490
    -0.18707
     0.40456
     0.35526
     0.20735
    -0.02273
     0.19092
     0.50317
     0.38813
     0.15805
    -0.23637
     0.01014
     0.83186
     0.70038
     0.61821
     0.33883
     0.02658
     0.07588
    -0.05560
    -0.18707
    -0.13777
    -0.15420
     0.01014
    -0.00629
     0.05944
    -0.00629
    -0.08846
    -0.66367
     0.07588
     0.02658
    -0.33498
    -0.20350
    -0.36785
    -0.07203
    -0.18707
    -0.31854
    -0.08846
    -0.21994
     0.01014
     0.15805
     0.05944
    -0.21994
    -0.45002
    -0.86088
    -0.28568
    -0.66367
    -0.86088
    -0.94305
    -1.23887
    -1.28817
    -1.38677
    -1.84693
    -1.87980
    -1.23887
    -2.12632
    -1.64972
    -1.04165
    -0.97592
    -1.53468
    -1.78120
    -0.86088
    -0.35141
    -0.12133
     0.04301
    -0.23637
     0.10875
     0.38813
     0.58534
     0.35526
     0.60178
     0.02658
     0.14162
     0.45387
     0.53604
     0.17448
    -0.54863
    -0.68010
    -0.03916
    -0.58149
    -0.49932
    -0.89375
    -1.15669
    -1.20600
    -0.69653
    -0.26924
    -0.64723
    -0.84444
    -1.22243
    -1.14026
    -0.97592
    -0.76227
    -0.99235
    -1.35391
    -1.12383
    -0.72940
    -0.69653
    -0.41715
    -0.68010
    -1.04165
    -0.95948
    -0.95948
    -0.45002
    -0.33498
    -0.87731
    -0.77871
    -0.35141
    -0.33498
    -0.26924
    -0.68010
    -0.68010
    -0.30211
    -0.48289
    -0.20350
    -0.64723
    -0.66367
    -0.56506
    -0.87731
    -0.81157
    -0.18707
    -0.17064
    -0.23637
    -0.45002
    -0.49932
    -0.38428
    -0.94305
    -0.84444
    -0.20350
    -0.45002
    -0.13777
    -0.18707
    -0.46645
    -0.23637
    -0.45002
    -0.12133
    -0.25281
    -0.35141
    -0.53219
    -0.35141
    -0.36785
    -0.43358
    -0.76227
    -0.81157
    -0.07203
    -0.03916
    -0.28568
    -0.45002
    -0.56506
    -0.74584
    -0.77871
    -0.46645
    -0.40072
    -0.58149
    -0.46645
    -0.38428
    -0.31854
    -0.15420
    -0.23637
    -1.27173
    -0.74584
    -0.58149
    -0.35141
    -0.33498
    -0.45002
    -0.48289
    -0.51576
    -0.10490
     0.45387
     0.55247
     0.73325
     0.12518
    -0.59793
    -0.38428
    -0.03916
    -0.00629
    -0.33498
     0.07588
    -0.00629
     0.53604
     0.14162
    -0.40072
    -1.15669
    -1.41964
    -1.05809
    -0.81157
    -1.00879
    -0.94305
    -1.14026
    -1.25530
    -0.69653
    -0.43358
    -0.68010
    -0.86088
    -1.40321
    -0.92661
    -0.69653
    -0.69653
    -0.59793
    -1.50181
    -1.40321
    -0.76227
    -0.66367
    -0.92661
    -1.14026
    -1.48538
    -1.22243
    -0.79514
    -1.33747
    -1.00879
    -1.38677
    -1.41964
    -0.82801
    -0.26924
    -0.25281
    -0.71297
    -0.46645
    -0.63080
    -0.17064
    -0.21994
    -0.56506
    -0.35141
    -0.21994
    -0.07203
    -0.12133
     1.43992
     0.37170
    -0.51576
    -0.31854
    -0.20350
    -0.10490
    -0.08846
    -0.49932
    -0.18707
     0.37170
    -0.15420
    -0.48289
    -0.66367
    -0.76227
    -0.21994
    -0.81157
    -0.61436
    -0.41715
    -0.63080
    -0.84444
    -0.38428
    -0.59793
    -0.94305
    -0.95948
    -0.79514
     0.12518
    -0.07203
    -0.46645
    -0.79514
    -0.46645
    -0.53219
    -0.15420
    -0.49932
    -0.07203
    -0.33498
    -0.38428
     0.19092
     0.27309
     0.01014
    -0.43358
    -0.58149
    -0.03916
     0.02658
     0.28952
     0.07588
    -0.43358
    -0.17064
     0.07588
     0.24022
     0.40456
     0.17448
    -0.26924
    -0.23637
     0.33883
     0.25666
    -0.13777
    -0.46645
    -0.26924
     0.10875
     0.60178
     0.37170
    -0.07203
    -0.26924
    -0.33498
    -0.21994
     0.09231
    -0.05560
    -0.25281
    -0.48289
     0.05944
     0.12518
     0.20735
    -0.18707
    -0.41715
     0.04301
    -0.02273
     0.01014
    -0.05560
    -0.40072
     0.05944
     0.12518
     0.15805
     0.68395
     0.02658
    -0.02273
     0.17448
     0.12518
     0.30596
     0.37170
    -0.15420
     0.51960
     0.68395
     0.47030
     0.63464
     0.43743
     0.40456
     0.58534
     0.48674
     0.61821
     0.56891
     0.22379
     0.43743
     0.93046
     0.58534
     0.47030
     0.07588
     0.55247
     0.84829
     0.91403
     1.32488
     1.60427
     1.63714
     2.21234
     1.02907
     0.81542
     0.60178
     0.61821
     0.56891
     1.47279
     1.65357
     1.35775
     0.63464
     0.04301
     0.02658
     0.37170
     0.01014
    -0.13777
    -1.07452
    -1.04165
    -0.45002
     0.43743
     0.28952
    -0.41715
    -0.66367
    -0.12133
    -0.17064
     0.14162
    -0.10490
    -0.76227
    -0.33498
    -0.17064
    -0.08846
    -0.02273
    -0.66367
    -0.94305
    -0.77871
    -0.79514
    -0.71297
    -0.89375
    -1.43608
    -0.99235
    -0.86088
    -0.69653
    -0.71297
    -1.32104
    -1.43608
    -1.04165
    -0.82801
    -0.56506
    -0.94305
    -1.23887
    -0.87731
    -1.22243
    -0.26924
    -0.17064
    -0.84444
    -0.71297
    -0.36785
    -0.13777
    -0.58149
    -0.58149
    -0.48289
     0.09231
     0.25666
     0.47030
     0.22379
     0.02658
     0.37170
     0.19092
     0.60178
     0.91403
    -0.23637
    -0.21994
     0.12518
     0.30596
     0.12518
    -0.12133
    -0.46645
    -0.17064
     0.32239
    -0.05560
    -0.35141
    -0.99235
    -1.17313
    -0.86088
    -0.49932
     0.01014
    -0.46645
    -0.89375
    -0.46645
     0.02658
    -0.51576
    -0.12133
    -0.87731
    -0.86088
    -0.25281
    -0.13777
    -0.03916
    -0.41715
    -0.53219
    -0.76227
    -0.38428
     0.89759
     0.30596
    -0.23637
    -0.38428
    -0.33498
     0.24022
     0.14162
     0.09231
     0.01014
    -0.38428
     0.48674
     0.79899
     0.71682
     0.33883
    -0.05560
    -0.12133
     0.81542
     0.88116
     0.22379
     0.10875
     0.15805
     0.58534
     1.07837
     0.66751
     0.33883
     0.27309
     0.33883
     0.25666
     0.53604
     0.22379
    -0.17064
    -0.36785
     0.38813
     0.66751
     0.33883
     0.22379
    -0.00629
    -0.13777
     0.09231
     0.07588
    -0.07203
    -0.25281
    -0.17064
     0.32239
     0.14162
     0.15805
    -0.08846
     0.10875
    -0.03916
     0.35526
     0.53604
     0.04301
    -0.25281
    -0.03916
     0.38813
     0.48674
     0.17448
     0.33883
     0.99620
     1.39062
     1.24271
     2.03156
     1.63714
     1.06194
     0.27309
     1.29202
     1.73574
     1.50566
     1.35775
     1.76861
     1.81791
     1.62070
     1.29202
     0.70038
     0.42100
     0.83186
     1.02907
     0.73325
     0.43743
     0.17448
    -0.20350
     0.51960
     0.84829
     0.55247
     0.50317
    -0.26924
    -0.00629
     0.27309
     0.14162
     0.10875
    -0.10490
    -0.07203
     0.35526
     0.88116
    -0.21994
    -0.36785
    -0.81157
    -0.95948
    -0.30211
     0.01014
    -0.43358
    -0.66367
    -0.94305
    -1.02522
    -0.51576
    -0.77871
    -0.49932
    -0.68010
    -0.68010
    -0.20350
    -0.40072
     0.19092
    -0.13777
    -0.74584
     0.20735
     0.48674
     0.66751
     0.83186
     0.38813
     0.38813
     0.27309
     0.37170
     0.51960
     0.25666
     0.51960
     0.19092
     0.22379
     0.71682
     0.53604
    -0.21994
     0.42100
     0.48674
     0.07588
     0.38813
    -0.25281
    -0.31854
     0.24022
    -0.18707
     0.05944
     0.10875
     0.01014
    -0.17064
     0.14162
    -0.02273
    -0.12133
    -0.69653
    -0.36785
     0.48674
     0.04301
     0.02658
     0.02658
     0.28952
     0.89759
     0.51960
     0.43743
     0.50317
     0.28952
     0.38813
     0.93046
     1.11124
     1.04550
     0.97976
     0.84829
     1.34132
     1.42349
     1.04550
     0.84829
     1.04550
     0.84829
     0.86472
     0.79899
     0.97976
     0.56891
     0.63464
     0.14162
     0.70038
     0.58534
     0.24022
    -0.25281
    -0.21994
     0.02658
     0.24022
     0.04301
     0.24022
    -0.26924
    -0.33498
     0.12518
     0.10875
    -0.00629
     0.12518
    -0.12133
     0.05944
     0.12518
    -0.15420
    -0.28568
    -0.35141
    -0.23637
     0.09231
     0.17448
     0.22379
    -0.07203
    -0.41715
    -0.53219
    -0.07203
     0.01014
    -0.31854
    -0.51576
    -0.38428
     0.04301
     0.07588
    -0.17064
    -0.18707
     0.25666
    -0.45002
    -0.31854
    -0.08846
    -0.18707
     0.07588
     0.04301
    -0.20350
    -0.00629
     0.15805
     0.35526
     0.20735
    -0.08846
     0.02658
    -0.25281
    -0.26924
    -0.12133
    -0.07203
    -0.00629
    -0.31854
    -0.12133
     0.05944
     0.33883
     0.65108
     0.78255
     1.52210
     1.16054
    -0.15420
    -0.31854
     0.30596
     0.74968
     0.38813
     0.58534
     1.09480
     0.50317
     0.86472
     0.14162
     0.14162
    -0.48289
    -0.45002
    -0.49932
    -0.23637
    -0.25281
    -0.26924
    -0.38428
    -0.02273
     0.04301
    -0.15420
    -0.21994
    -0.25281
     0.01014
    -0.30211
    -0.26924
    -0.31854
    -0.71297
    -0.84444
    -0.64723
    -0.26924
    -0.53219
    -1.05809
    -1.41964
    -1.58399
    -0.86088
    -0.53219
    -1.14026
    -1.15669
    -1.33747
    -1.32104
    -0.45002
    -0.17064
    -0.23637
    -0.69653
    -0.36785
     0.15805
     0.19092
     0.28952
     0.15805
    -0.17064
     0.37170
     0.60178
     0.70038
     0.78255
     0.37170
     0.15805
     0.53604
     0.50317
     0.84829
     0.32239
     0.10875
     0.37170
     0.88116
     0.93046
     1.12767
     0.63464
     0.32239
     0.60178
     0.30596
     0.86472
     0.68395
     0.76612
     0.53604
     0.53604
     0.89759
     0.71682
     0.33883
     0.47030
     0.51960
     0.58534
     0.32239
     0.14162
     0.14162
     0.60178
     0.30596
     0.50317
     0.43743
     0.47030
     0.65108
     0.73325
     0.78255
     0.50317
     0.33883
     0.78255
     1.06194
     1.37419
     1.43992
     1.14411
     1.47279
     1.37419
     1.80148
     1.06194
     1.34132
     1.07837
     0.97976
     1.19341
     1.58783
     1.37419
     0.81542
     0.70038
     0.81542
     1.19341
     0.56891
     0.61821
     0.05944
     0.12518
     0.40456
     0.33883
     0.38813
     0.35526
    -0.26924
    -0.00629
     0.45387
     0.35526
    -0.10490
    -1.05809
    -0.58149
    -0.15420
     0.02658
    -0.13777
    -0.48289
    -1.23887
    -0.17064
    -0.28568
    -0.36785
    -0.18707
    -1.00879
    -0.87731
    -0.86088
    -0.35141
    -0.33498
    -1.05809
    -1.17313
    -0.59793
    -0.48289
    -0.49932
    -0.54863
    -0.56506
    -0.41715
     0.07588
     0.24022
     0.58534
    -0.64723
    -1.05809
    -0.86088
    -0.40072
    -0.18707
     0.17448
    -0.54863
    -0.53219
    -0.54863
    -1.02522
    -1.37034
    -1.56755
    -1.60042
    -1.23887
    -1.63329
    -0.92661
    -0.74584
    -1.53468
    -0.94305
    -0.97592
    -0.61436
    -0.87731
    -0.87731
    -0.89375
    -0.38428
    -0.02273
     0.09231
     0.74968
    -0.38428
    -0.28568
    -0.20350
    -0.20350
     0.02658
    -0.74584
    -0.69653
    -0.61436
    -0.26924
    -0.35141
    -0.89375
    -1.28817
    -0.95948
    -1.05809
    -0.89375
    -0.89375
    -0.79514
    -1.09096
    -1.07452
    -0.74584
    -0.41715
    -0.64723
    -1.05809
    -0.35141
     0.25666
     0.37170
     0.09231
    -0.48289
    -0.13777
     0.05944
     0.58534
     0.48674
     0.33883
    -0.25281
     0.10875
     0.17448
     0.99620
     0.66751
     0.25666
     0.02658
     0.24022
     0.55247
     0.91403
     0.35526
     0.19092
     0.51960
     0.84829
     1.07837
     0.63464
     0.33883
     0.17448
    -0.00629
     0.88116
     1.01263
     0.32239
     0.24022
     0.38813
     0.73325
     0.61821
     0.51960
     0.25666
     0.32239
     0.60178
     0.81542
     0.68395
     0.51960
     0.38813
     0.48674
     1.34132
     1.24271
     0.97976
     0.58534
     0.96333
     0.94690
     1.01263
     0.86472
     0.50317
     0.78255
     1.06194
     0.88116
     1.11124
     0.89759
     0.93046
     0.66751
     0.58534
     1.16054
     1.24271
     1.11124
     0.81542
     1.20984
     1.29202
     1.27558
     0.84829
     1.04550
     1.52210
     1.50566
     1.47279
     1.25915
     0.84829
     0.91403
     0.66751
     1.16054
     1.35775
     0.81542
     0.27309
     0.40456
     0.66751
     0.51960
     0.17448
    -0.13777
    -0.20350
     0.17448
     0.70038
     0.28952
    -0.26924
    -0.58149
    -0.46645
    -0.20350
     0.22379
    -0.20350
    -0.77871
    -0.89375
    -0.15420
    -0.26924
    -0.46645
    -0.58149
    -0.21994
     0.04301
     0.93046
     1.01263
     0.42100
    -0.95948
    -1.45251
    -0.82801
     0.10875
    -0.31854
    -0.13777
    -0.53219
    -0.89375
    -0.64723
    -1.51825
    -1.60042
    -1.94554
    -2.22492
    -1.69903
    -1.76476
    -1.55112
    -1.69903
    -1.86337
    -2.04415
    -1.35391
    -1.18956
    -1.00879
    -1.23887
    -0.91018
    -0.92661
    -0.68010
    -0.59793
    -0.45002
    -0.61436
    -0.94305
    -0.56506
    -0.71297
    -0.95948
    -0.86088
    -1.22243
    -0.66367
    -0.64723
    -1.02522
    -1.71546
    -1.51825
    -0.92661
    -1.07452
    -1.05809
    -0.89375
    -1.27173
    -0.74584
    -0.36785
    -0.10490
    -0.15420
    -0.23637
    -0.38428
     0.14162
     0.79899
     0.61821
     0.55247
     0.33883
     0.70038
     0.89759
     0.76612
     0.63464
     0.38813
     0.50317
     0.51960
     0.63464
     0.66751
     0.55247
     0.25666
     0.37170
     0.88116
     0.89759
     0.71682
     0.42100
     0.14162
     0.71682
     0.58534
     0.50317
     0.78255
     0.88116
     0.66751
     1.09480
     1.50566
     0.99620
     0.86472
     0.09231
     1.22628
     1.43992
     1.37419
     0.96333
     0.81542
     0.88116
     1.06194
     1.29202
     1.39062
     1.24271
     0.83186
     1.01263
     1.09480
     1.43992
     1.12767
     1.04550
     0.93046
     1.45636
     1.30845
     1.30845
     1.20984
     1.20984
     1.12767
     1.01263
     0.97976
     1.22628
     1.25915
     0.84829
     1.27558
     1.34132
     1.02907
     0.88116
     0.84829
     1.30845
     0.96333
     1.04550
     1.25915
     0.99620
     0.94690
     0.86472
     0.91403
     1.04550
     0.83186
     0.83186
     0.88116
     0.55247
     0.71682
     0.04301
    -0.05560
     0.43743
     0.43743
     0.25666
     0.28952
    -0.13777
    -0.21994
    -0.17064
     0.05944
     0.28952
    -0.30211
    -0.18707
    -0.18707
    -0.03916
     0.10875
     0.20735
    -0.31854
     0.17448
     0.61821
     1.27558
     0.94690
     1.25915
     1.40706
    -0.05560
     0.17448
     0.37170
     0.35526
     0.37170
     0.48674
     0.84829
     0.71682
     0.65108
    -0.66367
    -0.68010
    -0.07203
    -0.40072
    -0.53219
    -0.86088
    -0.54863
    -0.89375
    -0.82801
    -0.71297
    -0.23637
    -0.36785
    -0.49932
    -0.68010
    -0.17064
    -0.08846
    -0.53219
    -0.61436
     0.01014
    -0.25281
    -0.12133
    -0.07203
     0.02658
    -0.53219
    -0.59793
    -0.36785
    -0.28568
    -0.07203
    -0.59793
    -1.27173
    -1.22243
    -1.20600
    -0.74584
    -0.97592
    -1.12383
    -1.33747
    -2.25779
    -2.07701
    -1.35391
    -1.09096
    -1.55112
    -1.32104
    -1.40321
    -1.30460
    -0.51576
    -0.64723
    -0.66367
    -0.43358
    -0.10490
    -0.25281
     0.01014
     0.14162
     0.32239
     0.45387
     0.22379
     0.47030
     0.38813
     0.37170
     0.73325
     0.65108
     0.71682
     0.61821
     0.70038
     1.16054
     1.14411
     1.24271
     1.22628
     1.65357
     1.27558
     1.53853
     1.67001
     1.91652
     1.83435
     1.76861
     1.75218
     1.94939
     2.29451
     2.08086
     1.94939
     2.47529
     2.68893
     2.39311
     2.16303
     2.34381
     2.16303
     2.29451
     2.62319
     2.83684
     2.55746
     2.03156
     2.27807
     2.40955
     2.62319
     2.52459
     1.70287
     1.35775
     1.70287
     1.55497
     1.07837
     0.93046
     0.81542
     0.43743
     0.43743
     0.66751
     0.19092
    -0.26924
    -1.14026
    -0.99235
    -0.25281
    -0.08846
    -0.41715
    -0.64723
    -0.56506
    -0.40072
    -0.41715
    -0.02273
     0.17448
    -0.08846
     0.04301
     0.40456
     0.24022
     0.22379
     0.38813
     0.38813
     0.86472
     0.76612
     0.84829
     0.43743
     0.33883
     0.15805
     0.61821
     0.28952
     0.19092
    -0.12133
    -0.07203
     0.28952
     0.17448
     0.32239
    -0.20350
    -0.15420
    -0.13777
    -0.00629
    -0.07203
    -0.45002
    -0.43358
    -0.43358
     0.79899
     0.25666
    -0.38428
    -0.15420
    -0.28568
     0.04301
     0.19092
     0.48674
     0.73325
     0.55247
     1.68644
     1.91652
     0.65108
    -0.94305
    -0.68010
    -0.56506
    -0.07203
     0.28952
     0.55247
     0.15805
    -0.79514
    -1.02522
    -0.74584
    -1.14026
    -1.43608
    -1.73189
    -1.91267
    -0.72940
    -0.45002
    -0.59793
    -0.58149
    -0.63080
    -0.21994
     0.04301
     0.28952
     0.53604
     0.58534
     0.05944
     0.99620
     0.74968
     0.84829
     0.58534
    -0.03916
     0.09231
     0.40456
     0.43743
    -0.38428
    -0.66367
    -1.04165
    -0.51576
    -0.82801
    -0.68010
    -1.68259
    -2.27423
    -1.66616
    -1.14026
    -0.99235
    -1.12383
    -1.76476
    -1.61685
    -1.18956
    -0.54863
    -0.59793
    -0.66367
    -0.51576
    -0.20350
    -0.45002
     0.02658
     0.14162
    -0.18707
     0.07588
     0.04301
     0.71682
     0.01014
     0.04301
    -0.38428
     0.02658
     0.10875
    -0.25281
    -0.25281
    -0.31854
    -0.26924
     0.19092
    -0.03916
     0.24022
    -0.35141
    -0.48289
    -0.31854
     0.24022
    -0.08846
    -0.15420
    -0.79514
    -0.17064
     0.25666
     0.43743
     0.32239
    -0.00629
    -0.10490
    -0.02273
     0.35526
     0.61821
     0.65108
    -0.08846
     0.47030
     0.86472
     0.86472
     0.86472
     0.37170
     0.73325
     1.09480
     1.29202
     1.06194
     0.89759
     0.50317
     0.84829
     0.93046
     1.29202
     1.22628
     0.61821
     0.48674
     1.30845
     1.35775
     1.47279
     0.55247
     0.35526
     0.86472
     1.09480
     1.45636
     1.04550
     0.78255
     0.55247
     0.73325
     1.40706
     1.96582
     0.74968
     0.91403
     0.73325
     1.20984
     1.17698
     1.04550
     0.88116
     0.53604
     1.37419
     1.42349
     1.16054
     0.96333
     0.51960
     0.45387
     0.89759
     1.24271
     0.88116
     0.30596
     0.63464
     0.73325
     0.73325
     0.83186
     0.42100
     0.45387
     0.68395
     1.70287
     2.13017
     1.75218
     2.55746
     1.40706
     0.24022
     0.60178
     0.97976
     0.25666
     0.76612
     1.19341
     1.71931
     0.73325
    -0.25281
    -0.66367
    -0.43358
    -0.46645
    -0.38428
    -0.63080
    -1.22243
    -0.72940
     0.78255
     0.01014
     0.12518
    -0.43358
    -0.28568
    -0.03916
     0.58534
     0.76612
     0.79899
     0.50317
     0.50317
     0.79899
     1.07837
     0.55247
     0.74968
     0.04301
    -0.00629
     0.38813
     1.17698
     0.60178
     0.12518
     0.22379
     0.50317
     0.91403
     0.48674
    -0.20350
     0.02658
     0.33883
     0.35526
     0.48674
     0.50317
    -0.21994
    -0.48289
     0.12518
     0.63464
     0.70038
     0.19092
     0.02658
     0.42100
     0.63464
     0.50317
     0.56891
     0.63464
     0.65108
     1.17698
     0.94690
     1.24271
     1.65357
     1.09480
     0.89759
     1.60427
     1.90009
     1.45636
     1.40706
     1.16054
     1.50566
     1.57140
     1.14411
     0.70038
     0.61821
     1.07837
     0.91403
     0.91403
     0.56891
     0.07588
    -0.08846
    -0.35141
     0.61821
     0.02658
    -0.17064
    -0.51576
    -0.10490
    -0.33498
    -0.26924
    -0.35141
    -0.53219
    -0.71297
    -0.48289
     0.05944
    -0.15420
    -0.40072
    -0.64723
    -0.69653
     0.30596
     0.07588
    -0.51576
    -0.15420
     0.01014
     0.27309
     0.28952
     0.09231
    -0.00629
     0.28952
    -0.03916
     0.74968
     0.61821
     0.45387
     0.04301
    -0.07203
     0.61821
     0.35526
     0.35526
    -0.10490
     0.10875
     0.05944
     0.04301
     0.15805
    -0.35141
    -0.07203
    -0.53219
    -0.31854
    -0.15420
    -0.25281
    -0.63080
    -1.12383
    -0.40072
    -0.03916
    -0.31854
    -0.41715
    -0.81157
    -0.91018
    -0.45002
    -0.35141
    -0.15420
    -0.10490
     1.06194
     1.58783
     1.76861
     2.09730
     0.33883
    -2.10988
    -1.27173
     0.48674
     0.76612
     0.65108
     0.22379
    -0.23637
    -0.33498
    -1.05809
    -1.63329
    -1.71546
    -1.73189
    -1.86337
    -1.68259
    -1.45251
    -1.51825
    -1.84693
    -1.60042
    -0.95948
    -0.72940
    -0.72940
    -0.95948
    -0.84444
    -0.68010
    -0.99235
    -0.74584
    -0.61436
    -0.77871
    -1.04165
    -0.92661
    -0.68010
    -0.61436
    -0.91018
    -1.18956
    -1.07452
    -0.76227
    -0.79514
    -0.94305
    -1.27173
    -1.20600
    -1.38677
    -1.37034
    -0.82801
    -1.30460
    -0.97592
    -1.14026
    -1.38677
    -1.15669
    -1.32104
    -1.55112
    -1.18956
    -0.91018
    -0.86088
    -0.92661
    -1.04165
    -0.91018
    -0.71297
    -0.86088
    -0.79514
    -0.59793
    -0.51576
    -0.64723
    -0.54863
    -0.49932
    -0.07203
    -0.51576
    -0.89375
    -0.17064
    -0.28568
    -0.23637
    -0.08846
    -0.54863
    -0.54863
    -0.48289
    -0.26924
    -0.20350
    -0.28568
    -0.31854
    -0.28568
    -0.08846
    -0.10490
    -0.21994
    -0.68010
    -0.25281
    -0.33498
    -0.49932
    -0.08846
    -0.23637
    -0.53219
    -0.41715
    -0.26924
    -0.17064
    -0.03916
    -0.08846
    -0.36785
    -0.53219
    -0.10490
     0.04301
    -0.74584
    -0.45002
    -0.17064
    -0.35141
    -0.36785
    -0.05560
    -0.26924
    -0.66367
    -0.71297
    -0.26924
    -0.00629
     0.04301
    -0.23637
    -0.26924
     0.01014
    -0.07203
    -0.68010
    -0.64723
    -0.40072
    -0.08846
    -0.21994
    -0.46645
    -0.71297
    -0.97592
    -1.22243
    -0.94305
    -0.77871
    -1.05809
    -1.27173
    -1.46895
    -1.10739
    -1.25530
    -1.22243
    -1.69903
    -1.35391
    -1.22243
    -1.12383
    -1.07452
    -1.20600
    -1.18956
    -1.37034
    -1.30460
    -0.97592
    -0.82801
    -1.28817
    -1.30460
    -1.14026
    -1.14026
    -1.04165
    -1.02522
    -1.18956
    -0.68010
    -1.05809
    -1.14026
    -0.82801
    -0.81157
    -1.37034
    -1.18956
    -0.84444
    -0.89375
    -0.66367
    -0.76227
    -0.84444
    -0.45002
     0.04301
     0.71682
     1.06194
     1.91652
     2.36025
     0.45387
    -0.61436
    -0.02273
     0.25666
     0.02658
     1.27558
     1.50566
     1.25915
     0.35526
    -0.35141
    -0.58149
    -0.84444
    -0.76227
    -1.17313
    -0.86088
    -1.02522
    -0.53219
    -0.26924
    -0.07203
     0.09231
    -0.18707
    -0.03916
     0.32239
     0.96333
     0.83186
     0.45387
     0.32239
     0.42100
     0.58534
     0.19092
     0.50317
     0.42100
    -0.40072
    -0.40072
    -0.18707
    -0.48289
    -1.35391
    -1.74833
    -1.00879
    -0.63080
    -1.14026
    -0.41715
    -0.95948
    -1.30460
    -1.07452
    -1.17313
    -0.71297
    -0.45002
    -0.59793
    -0.02273
     0.12518
     0.42100
     0.20735
     0.28952
     0.09231
     0.78255
     0.50317
     0.30596
     0.35526
    -0.07203
     0.15805
     0.35526
     0.24022
     0.66751
    -0.02273
    -0.15420
     0.38813
     0.10875
     0.09231
    -0.35141
    -0.36785
     0.12518
     0.30596
     0.58534
    -0.05560
    -0.25281
     0.10875
    -0.05560
    -0.08846
     0.40456
     0.14162
    -0.18707
     0.07588
     0.12518
     0.43743
    -0.28568
    -0.21994
    -0.02273
     0.40456
     0.28952
     0.22379
    -0.23637
    -0.00629
    -0.20350
     0.17448
     0.22379
     0.32239
    -0.30211
     0.12518
     0.27309
     0.51960
     0.05944
    -0.20350
    -0.46645
     0.47030
     0.40456
     0.02658
     0.12518
    -0.07203
    -0.08846
     0.24022
     0.20735
     0.30596
    -0.25281
    -0.30211
     0.04301
    -0.13777
     0.19092
    -0.28568
    -0.79514
     0.01014
     0.14162
     0.24022
    -0.35141
    -0.45002
    -0.56506
    -0.31854
    -0.41715
     0.56891
    -0.20350
    -0.61436
    -0.20350
     0.10875
     0.48674
     0.22379
    -0.20350
     0.02658
     0.38813
     0.22379
     0.50317
     0.28952
    -0.20350
     0.37170
     0.24022
     1.17698
     0.61821
     0.15805
     0.30596
     0.78255
     0.73325
     0.47030
    -0.25281
    -0.20350
     0.12518
     0.42100
     0.43743
    -0.20350
    -0.15420
    -0.53219
    -0.21994
    -0.23637
    -0.25281
    -0.95948
    -1.15669
    -1.73189
    -0.74584
    -0.79514
    -1.30460
    -1.58399
    -1.28817
    -1.20600
    -1.27173
    -1.48538
    -1.78120
    -1.71546
    -1.69903
    -1.45251
    -0.69653
    -0.77871
    -0.89375
    -0.00629
     0.28952
    -0.77871
    -1.14026
    -1.46895
    -1.35391
    -0.76227
    -0.15420
    -0.46645
    -0.72940
    -1.40321
    -1.99484
    -1.92911
    -1.78120
    -2.07701
    -2.47144
    -2.65222
    -2.73439
    -2.27423
    -1.69903
    -2.06058
    -1.96197
    -1.97841
    -1.69903
    -1.18956
    -1.10739
    -1.23887
    -1.12383
    -0.81157
    -0.35141
     0.33883
    -0.35141
    -0.30211
    -0.53219
     0.02658
     0.56891
     0.09231
    -0.02273
    -0.18707
     0.22379
    -0.13777
     0.28952
    -0.02273
    -0.48289
    -0.49932
    -0.15420
     0.51960
     0.19092
    -0.08846
    -0.08846
    -0.02273
     0.22379
    -0.10490
     0.04301
    -0.23637
     0.01014
     0.22379
     0.27309
     0.15805
     0.05944
    -0.26924
     0.09231
     0.55247
     0.37170
    -0.00629
    -0.28568
    -0.31854
     0.27309
     0.32239
    -0.07203
    -0.02273
     0.15805
     0.09231
     0.43743
     0.20735
    -0.13777
    -0.33498
    -0.43358
     0.07588
     0.33883
     0.09231
    -0.33498
    -0.00629
     0.19092
     0.10875
    -0.15420
    -0.03916
    -0.08846
     0.20735
     0.04301
     0.22379
     0.02658
    -0.61436
    -0.48289
     0.28952
     0.50317
     0.25666
    -0.08846
    -0.31854
    -0.17064
     0.24022
    -0.12133
    -0.00629
    -0.36785
     0.15805
     0.71682
     0.78255
     0.53604
     0.15805
     0.15805
     0.35526
     1.29202
     1.12767
     0.66751
     0.96333
     1.12767
     1.45636
     1.62070
     1.45636
     1.68644
     1.57140
     2.03156
     1.91652
     1.75218
     1.88365
     1.39062
     1.47279
     1.94939
     2.04799
     2.29451
     1.62070
     1.47279
     1.57140
     1.25915
     1.02907
     0.73325
     0.61821
     0.58534
     0.17448
     0.32239
    -0.48289
    -0.35141
    -1.10739
    -0.87731
    -1.23887
    -1.94554
    -2.02771
    -1.30460
    -0.69653
    -1.02522
    -1.38677
    -1.45251
    -1.55112
    -1.33747
    -0.58149
     0.12518
     0.42100
     1.11124
     1.24271
     0.74968
     0.53604
     0.58534
     0.60178
    -0.21994
     0.93046
     1.39062
     1.45636
     0.81542
     0.68395
    -0.26924
     0.19092
     0.35526
     0.15805
     0.24022
     0.12518
     0.09231
     0.78255
     1.25915
     0.91403
     0.88116
     0.74968
     0.63464
     1.06194
     0.91403
     0.74968
     1.01263
     1.17698
     1.62070
     1.68644
     1.37419
     0.71682
     0.51960
     1.09480
     1.29202
     1.75218
     1.62070
     1.40706
     1.43992
     1.68644
     1.71931
     2.21234
     1.78505
     1.62070
     1.75218
     1.50566
     1.81791
     1.32488
     1.27558
     1.34132
     1.50566
     1.47279
     1.47279
     2.11373
     1.62070
     1.02907
     1.32488
     1.52210
     1.75218
     1.53853
     1.32488
     1.57140
     1.80148
     1.80148
     1.27558
     1.24271
     1.63714
     1.57140
     1.29202
     1.27558
     0.94690
     1.04550
     0.81542
     0.94690
     0.86472
     0.65108
     0.51960
     0.73325
     0.28952
     0.19092
    -0.17064
    -0.43358
    -0.12133
    -0.31854
    -0.43358
    -0.08846
    -0.49932
    -0.25281
    -0.21994
    -0.46645
    -0.23637
    -0.20350
    -0.51576
    -0.53219
    -0.36785
     0.07588
    -0.17064
    -0.46645
    -0.41715
     0.17448
    -0.13777
    -0.10490
    -0.25281
    -0.23637
    -0.61436
    -0.26924
    -0.05560
    -0.13777
    -0.21994
    -0.35141
    -0.15420
     0.07588
     0.24022
    -0.38428
    -0.40072
     0.02658
     0.09231
     0.22379
     0.32239
    -0.07203
    -0.23637
    -0.15420
     0.15805
     0.42100
     0.27309
    -0.40072
    -0.20350
    -0.26924
     0.01014
    -0.12133
    -0.28568
    -0.35141
    -0.07203
     0.05944
    -0.03916
    -0.21994
    -0.56506
    -0.45002
    -0.25281
    -0.21994
    -0.07203
    -0.10490
    -0.23637
     0.15805
     0.01014
     0.30596
    -0.54863
     0.04301
     0.24022
     0.32239
     0.32239
     0.89759
     1.50566
     1.53853
     2.27807
     3.51065
     2.26164
     0.79899
     0.78255
     1.32488
     1.12767
     2.26164
     2.11373
     1.81791
     1.76861
     0.89759
     0.55247
     0.40456
     0.27309
     0.07588
    -0.59793
    -0.30211
     0.10875
     0.09231
     0.05944
     0.09231
     0.07588
     0.45387
     0.58534
     0.76612
     0.50317
     0.66751
     0.71682
     0.58534
     0.89759
     0.27309
     0.28952
    -0.03916
     0.10875
    -0.03916
     0.02658
     0.04301
    -0.07203
     0.02658
     0.07588
    -0.43358
    -0.05560
    -0.54863
    -0.03916
     0.73325
     0.28952
     0.42100
     0.40456
     0.32239
     0.88116
     1.07837
     1.01263
     1.04550
     0.70038
     0.81542
     1.22628
     0.88116
     0.84829
     1.17698
     0.78255
     0.94690
     1.39062
     0.96333
     0.63464
     0.45387
     0.37170
     1.02907
     1.12767
     0.79899
     0.48674
     0.79899
     0.86472
     0.25666
     0.88116
     0.86472
     0.42100
     0.48674
     0.88116
     0.76612
     0.51960
     0.40456
     0.30596
     0.76612
     0.97976
     0.71682
     0.53604
    -0.02273
     0.33883
     0.89759
     0.51960
     0.71682
     0.37170
     0.32239
     0.51960
     0.66751
     0.88116
     0.32239
     0.19092
     0.30596
     0.50317
     0.53604
     0.47030
     0.20735
     0.30596
     0.17448
     0.28952
     0.70038
     0.33883
    -0.30211
     0.09231
     0.60178
     0.22379
     0.17448
    -0.12133
    -0.48289
     0.33883
     0.35526
     0.35526
    -0.35141
    -0.13777
     0.17448
     0.05944
     0.17448
     0.48674
    -0.23637
    -0.02273
     0.37170
     0.37170
     0.25666
     0.09231
    -0.05560
     0.42100
     0.61821
     0.50317
    -0.31854
    -0.02273
    -0.08846
     0.32239
     0.55247
     0.33883
    -0.15420
    -0.63080
    -0.26924
     0.14162
     0.09231
    -0.61436
    -0.76227
    -0.49932
    -0.10490
     0.22379
     0.40456
     0.83186
     1.62070
     1.45636
     2.16303
     1.04550
    -1.97841
    -1.97841
     0.88116
     1.25915
     1.60427
     0.70038
    -0.25281
    -0.26924
    -0.84444
    -0.84444
    -1.45251
    -1.66616
    -1.92911
    -1.30460
    -1.45251
    -1.04165
    -0.79514
    -1.32104
    -0.92661
    -0.63080
    -0.10490
    -0.30211
    -0.89375
    -0.46645
    -0.45002
     0.02658
    -0.00629
     0.05944
     0.01014
    -0.33498
    -0.18707
     0.27309
     0.27309
    -0.23637
    -0.48289
    -0.21994
    -0.13777
     0.02658
    -0.38428
    -0.45002
    -0.49932
    -0.45002
    -0.10490
    -0.20350
    -0.66367
    -0.48289
    -0.61436
    -0.49932
     0.05944
    -0.30211
    -0.61436
    -0.54863
    -0.12133
     0.24022
     0.17448
    -0.45002
    -0.31854
     0.07588
     0.10875
     0.30596
    -0.08846
    -0.49932
    -0.30211
    -0.18707
     0.56891
     0.07588
    -0.36785
    -0.51576
    -0.25281
     0.32239
    -0.02273
    -0.30211
    -0.41715
    -0.18707
     0.09231
     0.10875
    -0.03916
    -0.17064
    -0.18707
    -0.13777
     0.28952
     0.60178
    -0.08846
    -0.36785
    -0.10490
     0.42100
     0.68395
    -0.08846
    -0.02273
     0.12518
     0.07588
     0.51960
     0.65108
     0.24022
    -0.03916
    -0.18707
     0.01014
     0.91403
     0.60178
    -0.12133
     0.14162
     0.07588
     0.78255
     0.14162
    -0.00629
    -0.13777
    -0.23637
     0.20735
     0.37170
     0.05944
    -0.43358
    -0.28568
    -0.66367
     0.45387
     0.55247
    -0.49932
    -0.54863
    -0.59793
    -0.02273
    -0.08846
    -0.31854
    -0.56506
    -0.40072
    -0.12133
     0.19092
     0.05944
    -0.20350
    -0.45002
    -0.45002
     0.40456
     0.63464
     0.22379
    -0.00629
     0.22379
     0.84829
     0.73325
     0.74968
     0.33883
     0.37170
     1.06194
     1.04550
     0.93046
     0.86472
     0.61821
     0.40456
     0.70038
     1.83435
     2.59033
     2.55746
     2.67250
     3.36274
     0.53604
    -1.60042
    -1.07452
     0.71682
     1.09480
     1.71931
     1.27558
     0.42100
    -0.59793
    -1.61685
    -1.76476
    -1.37034
    -1.30460
    -1.99484
    -1.83050
    -1.60042
    -1.20600
    -1.05809
    -1.04165
    -1.28817
    -1.14026
    -0.92661
    -0.54863
    -0.38428
    -0.54863
    -0.68010
    -1.20600
    -0.36785
    -0.17064
    -0.53219
    -0.30211
    -0.56506
    -0.54863
    -0.33498
    -0.36785
    -0.41715
    -1.02522
    -1.04165
    -0.58149
    -0.36785
    -0.87731
    -1.18956
    -1.61685
    -1.30460
    -0.86088
    -1.27173
    -1.48538
    -1.69903
    -1.30460
    -1.23887
    -1.17313
    -1.17313
    -1.23887
    -1.15669
    -0.77871
    -0.59793
    -0.33498
    -0.54863
    -0.77871
    -0.92661
     0.14162
    -0.03916
    -0.54863
    -0.49932
    -0.30211
    -0.00629
    -0.36785
    -0.28568
    -0.36785
    -0.05560
    -0.26924
     0.05944
    -0.17064
    -0.18707
    -0.13777
    -0.54863
     0.35526
     0.50317
     0.07588
     0.24022
    -0.10490
     0.14162
     0.24022
     0.28952
     0.12518
    -0.13777
     0.14162
     0.17448
     0.38813
     0.60178
     0.27309
    -0.18707
    -0.07203
     0.55247
     0.51960
     0.14162
     0.04301
     0.47030
     0.10875
     0.24022
     0.22379
     0.27309
    -0.05560
     0.09231
     0.15805
     0.22379
    -0.00629
    -0.51576
    -0.46645
     0.20735
    -0.07203
    -0.26924
    -0.45002
    -0.33498
    -0.07203
    -0.51576
    -0.13777
    -0.30211
    -0.48289
    -0.45002
    -0.10490
     0.04301
    -0.07203
    -0.28568
    -0.64723
     0.14162
     0.22379
    -0.21994
    -0.00629
    -0.43358
    -0.33498
    -0.26924
    -0.00629
    -0.00629
    -0.25281
    -0.31854
    -0.40072
     0.12518
     0.38813
     0.35526
    -0.25281
     0.07588
     0.37170
     0.27309
     0.45387
     0.55247
     0.22379
     0.60178
     0.55247
     0.71682
     0.79899
     0.45387
     0.01014
     0.38813
     0.37170
     0.07588
    -0.21994
    -0.30211
     0.20735
     0.14162
     0.22379
     1.02907
     0.99620
     0.63464
     2.09730
     1.43992
     0.17448
    -0.08846
     0.42100
     0.38813
     0.96333
     1.32488
     1.39062
     1.07837
     0.97976
     0.51960
    -0.00629
     0.30596
     0.02658
     0.10875
     0.42100
     0.09231
     0.68395
     1.06194
     0.86472
     0.81542
     1.27558
     1.48923
     1.60427
     1.22628
     1.53853
     1.70287
     1.70287
     1.60427
     1.65357
     1.22628
     1.20984
     0.83186
     0.99620
     0.88116
     0.35526
    -0.17064
    -0.35141
     0.24022
     0.32239
    -0.48289
    -0.66367
    -0.58149
    -1.15669
    -0.54863
    -0.41715
    -0.81157
    -1.40321
    -1.69903
    -0.99235
    -0.35141
    -0.48289
    -0.59793
    -0.48289
    -0.40072
    -0.23637
    -0.46645
    -0.64723
    -0.23637
    -0.51576
    -0.26924
     0.10875
     0.09231
     0.02658
    -0.12133
     0.04301
     0.60178
     0.28952
     0.02658
     0.15805
    -0.02273
     0.19092
     0.30596
     0.20735
     0.27309
     0.33883
     0.14162
     0.89759
     0.56891
     0.43743
     0.19092
     0.47030
     0.60178
     0.84829
     0.97976
     0.25666
     0.27309
     0.51960
     0.79899
     0.30596
     0.89759
     0.35526
     0.02658
     0.53604
     0.76612
     0.56891
     0.22379
     0.45387
     0.28952
     1.07837
     0.71682
     0.48674
     0.63464
     0.48674
     0.97976
     0.66751
     0.79899
     0.76612
     0.66751
     0.86472
     1.25915
     0.84829
     0.88116
     0.47030
     0.70038
     1.11124
     0.97976
     0.78255
     0.48674
     0.61821
     0.84829
     0.81542
     0.68395
     0.99620
     0.55247
     0.93046
     1.22628
     1.29202
     0.71682
     0.68395
     0.71682
     1.45636
     1.52210
     1.52210
     1.04550
     0.86472
     1.52210
     1.88365
     1.50566
     1.24271
     1.27558
     0.93046
     1.85078
     1.94939
     1.68644
     1.09480
     0.83186
     1.04550
     1.48923
     1.35775
     1.06194
     0.66751
     0.50317
     1.02907
     0.66751
     0.66751
     0.53604
     0.22379
     0.30596
     0.68395
     0.76612
     0.27309
    -0.49932
    -0.17064
     0.70038
     0.58534
     0.70038
     0.22379
    -0.10490
     0.01014
     0.47030
     0.65108
     0.81542
     1.22628
     1.99869
     2.50815
     3.72429
     3.16553
    -0.36785
    -1.37034
     1.20984
     1.90009
     1.83435
     1.86722
     1.24271
     0.74968
     0.47030
    -0.30211
    -0.30211
    -0.68010
    -1.10739
    -0.91018
    -0.61436
    -0.38428
    -0.69653
    -0.66367
    -0.13777
    -0.13777
     0.28952
     0.42100
    -0.08846
     0.24022
     0.37170
    -0.03916
     0.12518
     0.02658
    -0.71297
    -0.43358
    -0.13777
    -0.36785
    -0.71297
    -1.35391
    -1.66616
    -1.02522
    -0.46645
    -0.30211
    -1.14026
    -0.81157
    -0.76227
    -0.82801
    -0.10490
     0.01014
    -0.25281
    -0.07203
     0.19092
     1.14411
     1.14411
     0.43743
     0.58534
     0.89759
     1.04550
     1.17698
     0.74968
     0.40456
     0.48674
     0.37170
     0.53604
     0.91403
     0.55247
    -0.12133
     0.19092
     0.09231
     0.20735
     0.20735
    -0.48289
    -0.54863
    -0.05560
     0.24022
    -0.05560
     0.14162
    -0.33498
    -0.45002
    -0.07203
     0.30596
     0.14162
    -0.00629
    -0.18707
     0.01014
     0.20735
     0.20735
     0.07588
     0.09231
     0.32239
     0.76612
     0.68395
     0.86472
     0.48674
     0.27309
    -0.08846
     1.29202
     1.09480
     0.84829
     0.81542
     0.89759
     1.27558
     1.34132
     0.91403
     0.45387
     0.78255
     1.32488
     1.07837
     1.24271
     0.55247
     0.43743
     0.40456
     0.97976
     1.01263
     0.71682
     0.17448
     0.12518
     0.35526
     0.66751
     0.24022
     0.12518
     0.27309
     0.42100
     0.86472
     0.48674
     0.50317
    -0.02273
    -0.02273
     0.22379
     0.79899
     0.56891
     0.05944
     0.22379
     0.07588
     0.78255
     0.51960
     0.01014
    -0.13777
     0.40456
     0.55247
     0.73325
     0.10875
    -0.15420
    -0.17064
    -0.02273
     0.89759
     1.25915
     1.34132
     1.62070
     1.99869
     2.70537
     2.44242
    -0.17064
     0.02658
     0.47030
     0.76612
     1.88365
     1.55497
     0.96333
     0.55247
    -0.26924
    -0.54863
    -0.17064
    -1.10739
    -1.48538
    -1.32104
    -1.20600
    -0.77871
    -1.37034
    -1.02522
    -1.22243
    -0.68010
    -0.20350
    -0.46645
    -0.48289
    -0.71297
    -0.86088
    -0.69653
     0.30596
    -0.08846
    -0.45002
    -0.59793
    -0.12133
     0.01014
    -0.18707
    -0.20350
    -0.58149
    -0.36785
    -0.15420
    -0.07203
     0.05944
    -0.23637
    -0.48289
    -0.49932
    -0.03916
    -0.00629
    -0.72940
    -0.82801
    -0.74584
    -0.61436
    -0.74584
    -0.63080
    -1.30460
    -1.58399
    -1.37034
    -0.69653
    -0.91018
    -1.04165
    -1.27173
    -1.55112
    -1.07452
    -0.61436
    -0.84444
    -1.00879
    -0.94305
    -0.59793
    -0.25281
    -0.23637
    -0.66367
    -0.51576
    -0.43358
    -0.08846
     0.01014
    -0.20350
    -0.82801
    -0.56506
    -0.45002
     0.22379
     0.12518
    -0.63080
    -0.61436
    -0.28568
    -0.25281
    -0.20350
    -0.43358
    -0.64723
    -0.41715
    -0.20350
     0.14162
     0.12518
    -0.58149
    -0.49932
    -0.63080
     0.10875
     0.10875
    -0.03916
    -0.59793
    -0.41715
    -0.41715
    -0.12133
    -0.12133
    -0.26924
    -0.40072
    -0.25281
    -0.13777
    -0.31854
    -0.53219
    -0.97592
    -1.35391
    -0.72940
     0.09231
    -0.66367
    -0.35141
    -0.94305
    -0.81157
    -0.54863
    -0.87731
    -0.23637
    -0.77871
    -0.81157
    -0.61436
    -0.08846
    -0.36785
    -0.49932
    -0.59793
    -0.36785
     0.24022
     0.04301
     0.12518
    -0.25281
    -0.15420
    -0.13777
     0.24022
     0.05944
    -0.07203
    -0.18707
    -0.26924
     0.22379
     0.10875
    -0.05560
    -0.20350
    -0.68010
    -0.20350
     0.17448
    -0.35141
    -0.56506
    -0.46645
    -0.54863
    -0.49932
    -0.49932
    -0.25281
    -0.36785
    -0.46645
    -0.51576
    -0.43358
    -0.41715
    -0.64723
    -1.05809
    -0.43358
    -0.23637
    -0.13777
    -0.41715
    -0.54863
    -0.76227
     0.15805
    -0.21994
     1.14411
     1.19341
     1.68644
     3.05049
     2.16303
    -0.64723
    -0.99235
     0.45387
     0.51960
     1.17698
     1.55497
     1.17698
     0.24022
    -0.00629
    -0.99235
    -1.30460
    -1.10739
    -1.27173
    -1.20600
    -1.58399
    -1.22243
    -1.02522
    -0.94305
    -1.28817
    -1.07452
    -0.31854
    -0.13777
    -0.18707
    -0.26924
     0.05944
    -0.35141
    -0.02273
    -0.20350
     0.05944
    -0.13777
    -0.46645
    -0.56506
    -0.53219
    -0.49932
    -0.79514
    -1.17313
    -1.32104
    -1.27173
    -1.07452
    -0.94305
    -1.00879
    -1.40321
    -1.69903
    -1.71546
    -1.50181
    -0.97592
    -0.79514
    -1.27173
    -1.12383
    -0.91018
    -0.77871
    -1.27173
    -0.76227
    -0.51576
    -0.86088
    -0.48289
    -1.00879
    -0.56506
    -0.68010
    -0.68010
    -0.31854
    -0.03916
    -0.35141
    -0.15420
    -0.33498
     0.10875
     0.05944
    -0.53219
    -0.13777
     0.25666
     0.02658
    -0.03916
     0.12518
     0.09231
    -0.00629
    -0.46645
    -0.07203
    -0.20350
    -0.56506
    -1.20600
    -1.05809
    -0.84444
    -0.82801
    -1.04165
    -1.41964
    -0.79514
    -1.46895
    -1.15669
    -1.05809
    -1.61685
    -1.43608
    -1.78120
    -1.32104
    -0.84444
    -0.69653
    -0.84444
    -1.00879
    -0.99235
    -0.79514
    -0.64723
    -0.89375
    -0.69653
    -0.51576
    -0.71297
    -0.28568
    -0.30211
    -0.30211
    -0.97592
    -0.71297
    -0.56506
    -0.13777
    -0.33498
    -0.41715
    -0.46645
    -0.68010
    -0.46645
    -0.43358
    -0.38428
    -0.35141
    -0.56506
    -0.20350
    -0.38428
    -0.28568
    -0.63080
    -0.89375
    -0.77871
    -0.07203
    -0.08846
    -0.36785
    -0.72940
    -0.46645
    -0.08846
    -0.15420
    -0.13777
     0.10875
    -0.21994
    -0.23637
    -0.05560
     0.50317
     0.12518
    -0.20350
    -0.07203
     0.30596
     0.66751
     0.47030
     0.15805
     0.09231
    -0.15420
     0.37170
    -0.12133
     0.32239
    -0.07203
    -0.28568
     0.02658
     0.19092
     0.63464
     0.20735
     0.20735
     0.88116
     0.70038
     0.56891
    -0.45002
    -0.00629
    -0.31854
     0.55247
     0.25666
     0.61821
     0.63464
    -0.46645
     0.25666
    -0.10490
     0.09231
    -0.51576
    -0.86088
    -0.51576
     0.04301
     0.01014
    -0.13777
    -0.08846
    -0.43358
    -0.00629
    -0.15420
     0.07588
     0.28952
    -0.18707
     0.14162
     0.22379
     0.20735
    -0.17064
    -0.94305
    -0.59793
    -0.58149
    -0.68010
    -0.99235
    -1.37034
    -1.86337
    -2.53718
    -2.19205
    -1.41964
    -0.94305
    -1.43608
    -1.61685
    -1.55112
    -1.18956
    -0.89375
    -0.51576
     0.33883
     0.56891
     0.74968
     1.39062
     1.60427
     1.53853
     1.86722
     2.19590
     2.39311
     2.55746
     2.40955
     1.94939
     2.14660
     2.31094
     2.03156
     1.43992
     1.01263
     1.12767
     1.09480
     1.30845
     0.84829
     0.25666
    -0.08846
     0.07588
    -0.46645
    -0.17064
     0.32239
    -0.45002
    -0.35141
    -0.12133
    -0.02273
     0.14162
    -0.31854
    -0.36785
     0.30596
     0.47030
     0.38813
     0.19092
     0.33883
     0.38813
     0.56891
     0.74968
     0.89759
     0.51960
     0.35526
     0.24022
     0.68395
     0.40456
    -0.07203
    -0.23637
     0.58534
     0.71682
     0.25666
    -0.02273
    -0.46645
    -0.41715
    -0.12133
    -0.13777
     0.53604
    -0.28568
    -0.17064
    -0.48289
    -0.13777
     0.01014
    -0.21994
    -0.79514
    -0.46645
    -0.03916
     0.04301
     0.01014
    -0.38428
    -0.71297
    -0.28568
    -0.08846
     0.48674
     0.37170
    -0.25281
    -0.15420
     0.37170
     0.65108
     0.40456
    -0.05560
     0.09231
     0.28952
     0.48674
     0.84829
     0.50317
     0.33883
     0.32239
     0.30596
     0.78255
     0.99620
     0.81542
     0.50317
     0.33883
     0.86472
     0.79899
     0.33883
     0.15805
     0.40456
     0.83186
     0.81542
     0.74968
     0.04301
    -0.20350
    -0.43358
    -0.28568
     0.09231
     0.19092
    -0.48289
    -0.18707
     0.55247
     0.01014
    -1.10739
    -2.06058
    -2.10988
    -1.73189
    -0.89375
    -0.74584
    -0.76227
    -1.64972
    -1.63329
    -2.02771
    -1.17313
    -1.50181
    -1.97841
    -1.79763
    -1.32104
    -0.76227
    -0.82801
    -1.10739
    -0.77871
    -0.56506
     0.02658
     0.33883
    -0.00629
    -0.07203
    -0.21994
    -0.13777
     0.53604
     0.68395
     0.22379
    -0.41715
    -0.00629
     1.14411
     0.79899
    -0.59793
    -1.12383
    -0.84444
    -0.61436
    -0.86088
    -1.33747
    -1.10739
    -1.40321
    -1.09096
    -0.87731
    -0.74584
    -1.25530
    -1.48538
    -1.35391
    -0.84444
    -0.08846
    -0.20350
    -0.41715
    -0.00629
     0.17448
     0.61821
     0.76612
     1.07837
     0.60178
     0.65108
     0.35526
     1.42349
     1.29202
     0.55247
     0.50317
     0.43743
     0.89759
     0.79899
     0.60178
     0.76612
     0.97976
     0.76612
     1.12767
     1.02907
     0.93046
     0.99620
     0.09231
     0.99620
     1.81791
     0.94690
     0.91403
     0.56891
     1.09480
     1.53853
     0.84829
     0.55247
     0.50317
     0.73325
     0.61821
     0.65108
     0.89759
     0.09231
    -0.33498
     0.07588
     0.68395
     0.55247
     0.10875
    -0.12133
    -0.33498
    -0.08846
    -0.58149
    -0.77871
    -0.46645
    -0.49932
    -0.35141
    -0.36785
    -0.61436
    -0.95948
    -0.81157
    -1.15669
    -0.61436
    -0.64723
    -0.97592
    -0.82801
    -1.07452
    -0.56506
    -0.41715
    -0.45002
    -0.68010
    -0.64723
    -0.48289
    -0.13777
    -0.08846
    -0.48289
    -0.51576
    -0.86088
    -0.26924
     0.12518
     0.04301
    -0.21994
    -0.48289
    -0.03916
    -0.05560
    -0.26924
    -0.38428
    -0.36785
    -0.56506
    -0.23637
     0.09231
     0.01014
    -0.30211
    -0.84444
    -0.15420
     0.09231
    -0.13777
    -0.38428
    -0.84444
    -0.43358
    -0.18707
    -0.28568
    -0.51576
    -0.18707
    -0.43358
    -0.26924
     0.56891
     0.81542
     0.76612
     1.24271
     0.86472
     0.27309
     0.12518
     0.01014
    -0.38428
     0.30596
     0.51960
     0.78255
     0.40456
     0.02658
    -0.76227
    -0.89375
    -1.10739
    -1.02522
    -1.40321
    -1.30460
    -1.86337
    -0.94305
    -0.74584
    -0.82801
    -0.71297
    -0.94305
    -0.95948
    -0.61436
    -0.48289
    -0.49932
    -0.59793
    -0.58149
    -0.20350
    -0.20350
    -0.05560
    -0.63080
    -1.02522
    -0.82801
    -0.49932
    -1.05809
    -1.12383
    -1.23887
    -1.66616
    -2.02771
    -1.92911
    -1.18956
    -1.14026
    -1.32104
    -1.43608
    -1.51825
    -1.22243
    -1.22243
    -1.64972
    -1.12383
    -0.25281
    -0.23637
     0.01014
     0.32239
    -0.23637
     0.28952
     0.30596
     0.58534
     0.68395
     0.50317
     0.55247
     0.58534
     0.88116
     0.93046
     0.61821
     0.32239
     0.88116
     1.06194
     1.01263
     0.63464
     0.37170
     0.33883
     0.10875
     0.05944
     0.73325
     0.42100
     0.43743
     0.14162
     0.42100
     0.55247
     0.35526
    -0.03916
    -0.00629
     0.07588
     0.35526
     0.38813
     0.15805
     0.02658
     0.30596
     0.43743
     0.42100
     0.40456
     0.35526
    -0.12133
     0.19092
     0.30596
     0.32239
    -0.20350
    -0.12133
     0.37170
     0.20735
     0.47030
     0.45387
    -0.08846
     0.33883
     0.07588
     0.66751
     0.50317
     0.38813
     0.37170
     0.84829
     0.83186
     0.99620
     0.56891
     0.35526
     0.61821
     0.48674
     0.73325
     0.58534
     0.42100
     0.37170
     0.22379
     0.28952
     0.30596
     0.47030
     0.02658
    -0.07203
    -0.08846
     0.04301
     0.19092
    -0.58149
     0.02658
    -0.00629
     0.02658
    -0.17064
    -0.07203
    -0.59793
    -0.63080
    -0.61436
    -0.31854
    -0.23637
    -0.56506
    -0.81157
    -0.68010
    -0.21994
    -0.36785
    -0.76227
    -0.28568
    -0.35141
    -0.54863
    -0.56506
    -0.26924
    -0.45002
    -0.54863
    -0.10490
     0.71682
     1.25915
     2.03156
     2.19590
     0.63464
    -1.04165
    -0.46645
    -0.36785
    -0.30211
     0.89759
     0.40456
     0.30596
     0.10875
    -0.74584
    -0.92661
    -1.76476
    -1.55112
    -1.53468
    -1.23887
    -1.64972
    -1.25530
    -1.48538
    -1.37034
    -1.09096
    -0.82801
    -0.59793
    -0.35141
    -0.71297
    -0.18707
    -0.31854
    -0.20350
    -0.64723
    -0.63080
    -0.40072
    -0.46645
    -0.31854
    -0.58149
    -0.76227
    -0.61436
    -0.59793
    -1.07452
    -0.89375
    -1.40321
    -1.46895
    -0.61436
    -0.63080
    -0.87731
    -1.17313
    -1.40321
    -0.92661
    -0.46645
    -0.49932
    -0.59793
    -0.40072
    -0.51576
     0.15805
     0.10875
    -0.28568
     0.30596
     0.09231
     0.25666
     0.68395
     0.65108
     0.63464
     0.02658
     0.30596
     0.60178
     0.74968
     0.55247
     0.38813
     0.09231
     0.45387
     0.45387
     0.33883
     0.58534
     0.30596
    -0.03916
     0.24022
     0.45387
     0.09231
     0.12518
    -0.18707
     0.30596
     0.30596
     0.28952
     0.22379
    -0.08846
    -0.18707
     0.14162
    -0.00629
    -0.07203
    -0.12133
    -0.31854
    -0.10490
     0.22379
     0.20735
    -0.41715
    -0.49932
    -0.38428
    -0.18707
     0.05944
    -0.25281
    -0.72940
    -0.94305
    -0.41715
    -0.58149
    -0.07203
    -0.18707
    -0.86088
    -0.59793
    -0.23637
     0.05944
    -0.46645
    -0.81157
    -0.81157
    -0.43358
     0.09231
    -0.10490
    -0.12133
    -0.38428
    -0.30211
    -0.12133
    -0.17064
     0.27309
     0.01014
    -0.36785
     0.25666
     0.32239
     0.55247
    -0.13777
    -0.18707
    -0.05560
     0.47030
     0.43743
     0.56891
     0.07588
    -0.02273
     0.37170
     0.12518
     0.51960
     0.09231
    -0.45002
     0.10875
     0.42100
     0.58534
     0.15805
    -0.26924
    -0.08846
     0.17448
    -0.02273
     0.10875
    -0.15420
    -0.46645
    -0.26924
    -0.25281
     0.02658
    -0.03916
    -0.40072
    -0.58149
     0.09231
     0.68395
     0.60178
     0.78255
     1.25915
     2.31094
     1.85078
    -0.02273
     0.12518
     0.19092
    -0.38428
     0.91403
     1.30845
     1.16054
     0.12518
    -0.79514
    -0.71297
    -0.48289
    -0.81157
    -1.28817
    -1.55112
    -1.56755
    -0.89375
    -0.54863
    -0.77871
    -0.64723
    -1.51825
    -0.69653
    -0.56506
     0.01014
    -0.12133
    -0.43358
    -0.12133
    -0.08846
     0.02658
    -0.21994
    -0.59793
    -0.72940
    -0.28568
    -0.45002
    -0.64723
    -0.89375
    -1.38677
    -2.10988
    -2.06058
    -0.69653
    -0.84444
    -1.25530
    -1.74833
    -1.50181
    -1.32104
    -1.00879
    -1.37034
    -1.28817
    -0.53219
     0.30596
     0.60178
     0.50317
     0.35526
     0.63464
     0.61821
     1.58783
     1.81791
     1.22628
     1.29202
     1.32488
     1.99869
     2.06443
     1.57140
     1.20984
     1.63714
     1.76861
     1.86722
     1.70287
     1.39062
     0.97976
     1.32488
     1.58783
     1.76861
     1.57140
     0.89759
     0.93046
     1.45636
     1.45636
     0.99620
     0.78255
     0.71682
     0.97976
     1.11124
     1.14411
     0.68395
     0.58534
     0.76612
     0.84829
     1.02907
     1.07837
     0.28952
     0.25666
     0.65108
     1.17698
     0.88116
     0.65108
     0.50317
     0.74968
     0.81542
     1.39062
     1.25915
     0.30596
    -0.53219
    -0.30211
     0.68395
     1.14411
     0.55247
     0.17448
     0.38813
     0.27309
     0.68395
     0.37170
     0.12518
    -0.07203
     0.45387
     0.94690
     0.66751
     0.60178
     0.04301
     0.24022
     0.93046
     1.29202
     0.73325
     0.28952
    -0.03916
     0.40456
     0.58534
     0.58534
     0.35526
     0.51960
     0.22379
     0.50317
     0.37170
     0.27309
     0.12518
    -0.15420
    -0.08846
     0.79899
     0.43743
    -0.12133
     0.05944
    -0.00629
     0.40456
     0.25666
     0.19092
     0.37170
     0.32239
     0.68395
     0.81542
     0.45387
     0.22379
     0.24022
     0.43743
     1.07837
     1.47279
     1.37419
     1.24271
     0.38813
     0.58534
     0.91403
     0.76612
     0.81542
     0.53604
     0.74968
     1.09480
     0.73325
     0.70038
     0.32239
    -0.10490
     0.84829
     0.97976
     0.68395
     0.58534
     0.28952
     0.58534
     0.88116
     1.16054
     0.99620
     0.97976
     0.88116
     1.17698
     1.30845
     1.48923
     1.34132
     0.94690
     0.76612
     1.39062
     0.78255
     0.25666
    -0.21994
    -0.20350
    -0.45002
    -0.71297
    -1.38677
    -1.69903
    -2.25779
    -3.34246
    -2.25779
    -0.97592
    -1.97841
    -2.57004
    -3.16168
    -2.71795
    -2.73439
    -2.50431
    -2.61935
    -2.80012
    -2.25779
    -1.76476
    -2.06058
    -2.47144
    -2.76726
    -2.70152
    -1.97841
    -2.22492
    -2.30709
    -2.78369
    -3.21098
    -2.83299
    -2.71795
    -2.53718
    -2.75082
    -2.88230
    -2.65222
    -2.32353
    -2.27423
    -2.17562
    -2.40570
    -2.22492
    -2.37283
    -1.89624
    -1.97841
    -2.06058
    -2.35640
    -2.17562
    -1.60042
    -1.58399
    -1.71546
    -1.87980
    -2.02771
    -1.60042
    -1.28817
    -1.30460
    -1.22243
    -1.22243
    -1.12383
    -0.74584
    -0.91018
    -0.68010
    -1.17313
    -1.25530
    -0.63080
    -0.82801
    -0.66367
    -0.89375
    -1.09096
    -0.95948
    -1.07452
    -1.04165
    -0.77871
    -1.14026
    -1.22243
    -0.95948
    -0.91018
    -1.02522
    -0.79514
    -1.14026
    -0.92661
    -0.43358
    -0.28568
    -0.41715
    -0.66367
    -0.28568
    -0.31854
    -0.13777
     0.14162
     0.53604
    -0.07203
     0.30596
    -0.02273
     0.38813
    -0.23637
    -0.48289
     0.22379
     0.27309
     0.28952
     0.12518
    -0.05560
    -0.25281
    -0.15420
    -0.35141
    -0.25281
    -0.12133
    -0.21994
    -0.15420
    -0.10490
     0.40456
    -0.15420
    -0.35141
    -0.45002
    -0.15420
     0.01014
    -0.33498
    -0.07203
     0.09231
    -0.03916
    -0.41715
    -0.26924
     0.20735
     0.20735
     0.10875
    -0.43358
     0.45387
     0.33883
    -0.20350
    -0.12133
     0.60178
     0.32239
     0.27309
     0.48674
     0.37170
     0.79899
     0.56891
     0.88116
     1.65357
     1.32488
     0.38813
     0.15805
     0.42100
     0.89759
     0.88116
     0.74968
     0.96333
     0.81542
     0.65108
     0.83186
     0.38813
     0.27309
     0.12518
    -0.20350
     0.15805
     0.09231
     0.43743
    -0.05560
    -0.00629
     0.04301
    -0.00629
    -0.17064
    -0.03916
    -0.08846
    -0.23637
    -0.12133
    -0.05560
    -0.17064
    -0.79514
    -1.17313
    -1.00879
    -1.23887
    -1.05809
    -1.14026
    -1.73189
    -1.30460
    -1.60042
    -1.35391
    -1.60042
    -0.45002
    -0.68010
    -0.59793
    -0.31854
    -0.21994
    -0.53219
     0.09231
     0.43743
     1.07837
     1.50566
     1.19341
     1.20984
     1.60427
     1.37419
     1.42349
     1.11124
     1.01263
     0.93046
     0.73325
     1.04550
     0.88116
     0.66751
     0.37170
     0.15805
     0.42100
     0.53604
     0.42100
     0.10875
     0.01014
     0.09231
     0.20735
    -0.07203
     0.14162
    -0.03916
    -0.12133
     0.10875
     0.22379
     0.04301
     0.04301
    -0.38428
    -0.21994
     0.35526
    -0.03916
    -0.23637
    -0.31854
    -0.21994
    -0.15420
    -0.00629
    -0.23637
     0.07588
    -0.31854
    -0.36785
    -0.15420
     0.15805
    -0.25281
    -0.18707
    -0.30211
     0.17448
     0.19092
     0.14162
    -0.36785
     0.04301
    -0.08846
     0.10875
     0.01014
     0.07588
     0.17448
    -0.30211
     0.30596
     0.35526
     0.51960
     0.15805
    -0.00629
     0.27309
     0.91403
     0.89759
     0.33883
     0.15805
     0.30596
     0.70038
     0.91403
     0.88116
     0.70038
     0.19092
     0.27309
     0.65108
     0.97976
     0.20735
     0.01014
     0.09231
     0.45387
     0.61821
     0.27309
    -0.00629
    -0.18707
     0.10875
     0.17448
     0.17448
     0.14162
    -0.08846
    -0.20350
    -0.05560
     0.32239
    -0.12133
    -0.26924
    -0.48289
    -0.25281
     0.04301
     0.25666
    -0.43358
    -0.45002
    -0.64723
    -0.28568
    -0.26924
    -0.26924
    -0.43358
    -0.64723
    -0.43358
    -0.21994
    -0.23637
    -0.92661
    -0.74584
    -0.53219
    -0.25281
    -0.41715
    -0.77871
    -0.89375
    -0.86088
    -0.64723
    -0.81157
    -0.26924
    -0.00629
    -0.86088
    -0.18707
     0.38813
    -0.10490
    -0.86088
    -0.99235
    -0.71297
    -0.03916
     0.24022
    -0.17064
    -0.31854
    -0.56506
    -0.63080
    -0.49932
    -0.91018
    -0.45002
    -1.23887
    -1.55112
    -1.05809
    -0.94305
    -1.18956
    -2.01128
    -2.10988
    -1.43608
    -1.50181
    -1.53468
    -1.53468
    -2.17562
    -2.10988
    -2.50431
    -1.45251
    -0.76227
    -1.25530
    -1.96197
    -1.35391
    -0.92661
    -0.66367
    -1.04165
    -1.15669
    -0.68010
    -0.28568
    -0.17064
     0.20735
    -0.56506
    -0.64723
    -0.64723
    -0.20350
     0.24022
    -0.12133
    -0.64723
    -0.46645
    -0.31854
    -0.33498
    -0.28568
    -0.54863
    -0.46645
    -0.46645
    -0.05560
    -0.05560
    -0.15420
    -1.09096
    -0.76227
    -0.94305
    -0.15420
    -0.41715
    -1.07452
    -0.99235
    -0.54863
    -0.94305
    -0.68010
    -0.95948
    -1.35391
    -1.12383
    -0.49932
    -0.97592
    -1.04165
    -1.40321
    -1.30460
    -0.95948
    -1.09096
    -0.54863
    -1.14026
    -1.18956
    -1.05809
    -0.79514
    -0.28568
    -0.89375
    -1.02522
    -0.91018
    -0.46645
    -0.28568
     0.02658
    -0.31854
    -0.53219
    -0.03916
    -0.08846
     0.40456
     0.55247
     0.24022
     0.17448
     0.25666
     0.81542
     0.83186
     0.63464
     0.58534
     1.01263
     1.12767
     0.83186
     1.01263
     0.50317
     0.48674
     0.33883
     1.07837
     0.89759
     0.55247
     0.07588
     0.27309
     0.07588
     0.56891
     0.19092
    -0.26924
    -0.18707
     0.25666
     0.20735
     0.38813
     0.51960
    -0.18707
    -0.30211
     0.48674
     0.48674
     0.28952
    -0.17064
    -0.17064
     0.02658
     0.37170
     0.15805
    -0.10490
    -0.31854
    -0.03916
     0.01014
     0.10875
    -0.26924
    -0.31854
    -0.69653
    -0.40072
     0.14162
     0.02658
    -0.54863
    -0.26924
    -0.17064
     0.02658
    -0.12133
    -0.00629
    -0.15420
    -0.30211
     0.10875
     0.04301
     0.43743
    -0.05560
     0.27309
     0.60178
     1.86722
     1.78505
     2.44242
     1.80148
     0.30596
     0.19092
     0.60178
     0.32239
     0.45387
     1.24271
     1.35775
     0.76612
     0.37170
    -0.45002
    -1.04165
    -1.51825
    -0.91018
    -0.40072
    -0.87731
    -1.40321
    -1.14026
    -0.54863
    -0.66367
    -0.43358
    -0.59793
    -0.53219
    -0.26924
     0.12518
     0.02658
     0.40456
    -0.26924
    -0.86088
    -0.31854
     0.14162
    -0.28568
    -0.49932
    -1.20600
    -1.12383
    -0.43358
    -0.81157
    -1.32104
    -1.33747
    -1.23887
    -1.09096
    -1.14026
    -1.04165
    -0.82801
    -1.22243
    -0.95948
    -0.43358
    -0.40072
    -0.30211
    -0.20350
    -0.31854
    -0.03916
     0.02658
     0.30596
     0.19092
     0.15805
     0.14162
     0.22379
     0.58534
     0.30596
    -0.03916
    -0.43358
     0.60178
     0.40456
     0.25666
    -0.13777
    -0.07203
    -0.13777
    -0.20350
     0.05944
    -0.02273
    -0.02273
    -0.26924
    -0.25281
     0.20735
     0.02658
    -0.48289
    -0.97592
    -0.51576
    -0.02273
    -0.25281
     0.02658
    -0.35141
    -0.56506
    -0.02273
    -0.17064
    -0.10490
    -0.10490
     0.01014
     0.22379
     0.25666
     0.43743
     0.45387
     0.40456
     0.43743
     1.32488
     1.32488
     1.06194
     0.96333
     0.96333
     1.19341
     1.07837
     1.02907
     1.24271
     1.01263
     1.29202
     1.01263
     1.39062
     1.02907
     0.56891
     0.45387
     0.86472
     0.96333
     0.78255
     0.61821
     0.43743
     0.48674
     0.70038
     0.33883
     0.86472
     0.32239
     0.30596
     0.35526
     0.65108
     0.32239
     0.48674
    -0.35141
     0.48674
     0.83186
     0.66751
     0.10875
     0.24022
     0.37170
     0.01014
    -0.07203
     0.22379
     0.58534
     0.40456
     0.01014
     0.09231
     0.55247
     0.48674
    -0.00629
     0.12518
     0.40456
     0.43743
     0.51960
     0.74968
     0.55247
     0.20735
     0.30596
     0.73325
     1.07837
     0.86472
     0.68395
     0.76612
     0.61821
     1.30845
     1.48923
     0.74968
     0.42100
     0.79899
     1.02907
     0.79899
     0.93046
     0.63464
     0.86472
     0.47030
     0.56891
     0.42100
     0.51960
     0.24022
     0.71682
     0.37170
     0.12518
    -0.03916
     0.28952
     0.27309
     0.25666
     0.60178
     0.19092
     0.09231
    -0.02273
    -0.08846
     0.24022
     0.40456
     0.10875
     0.10875
    -0.07203
    -0.58149
    -0.56506
    -0.99235
    -1.12383
    -1.17313
    -1.25530
    -1.30460
    -1.60042
    -1.20600
    -2.15919
    -1.89624
    -1.02522
    -1.23887
    -0.99235
    -1.33747
    -1.45251
    -1.33747
    -0.74584
    -0.54863
    -0.54863
    -0.15420
    -0.53219
     0.19092
     0.27309
    -0.15420
    -0.21994
    -0.46645
    -0.79514
    -0.07203
     0.20735
    -0.31854
    -0.69653
    -0.72940
    -0.10490
    -0.59793
    -0.43358
    -0.43358
    -0.89375
    -0.69653
    -0.72940
    -0.58149
    -0.51576
    -0.91018
    -1.02522
    -0.66367
    -0.69653
    -0.53219
    -0.81157
    -0.92661
    -1.00879
    -0.74584
    -0.81157
    -0.77871
    -0.61436
    -0.86088
    -0.69653
    -0.48289
    -0.40072
    -1.02522
    -0.86088
    -0.99235
    -0.41715
    -0.43358
    -0.25281
    -0.53219
    -0.66367
    -0.36785
    -0.30211
    -0.31854
    -0.17064
    -0.48289
    -0.00629
     0.12518
    -0.28568
     0.09231
    -0.84444
    -0.05560
     0.14162
     0.12518
     0.10875
    -0.03916
    -0.08846
    -0.10490
    -0.10490
     0.07588
     0.25666
     0.12518
    -0.02273
     0.35526
     0.19092
    -0.02273
    -0.26924
    -0.23637
     0.27309
     0.60178
     0.37170
    -0.30211
    -0.26924
    -0.10490
     0.20735
    -0.35141
     0.17448
    -0.45002
    -0.35141
     0.09231
     0.05944
     0.12518
    -0.28568
    -0.59793
    -0.35141
    -0.12133
    -0.07203
    -0.00629
    -0.54863
    -0.53219
    -0.02273
    -0.36785
    -0.00629
    -0.03916
    -0.43358
    -0.77871
     0.12518
     0.14162
     0.27309
     0.76612
     0.93046
     0.83186
     0.94690
     1.16054
     1.55497
     1.16054
     1.39062
     1.52210
     2.08086
     2.37668
     2.14660
     1.78505
     2.01513
     2.42598
     2.36025
     2.06443
     1.55497
     2.26164
     2.32738
     2.27807
     1.88365
     1.43992
     1.12767
     1.43992
     1.12767
     1.34132
     1.02907
     0.24022
     0.53604
    -0.13777
    -0.61436
    -1.41964
    -2.04415
    -2.53718
    -2.37283
    -2.83299
    -3.26028
    -4.06556
    -4.45999
    -5.00232
    -3.96696
    -3.37532
    -3.30959
    -4.16417
    -3.78618
    -3.45750
    -3.29315
    -2.99734
    -2.63578
    -2.22492
    -1.04165
    -0.82801
    -0.64723
    -0.89375
    -0.94305
    -0.87731
    -0.36785
    -0.05560
    -0.12133
    -0.64723
    -0.58149
    -0.10490
     0.02658
    -0.25281
    -0.68010
    -1.07452
    -0.23637
     0.17448
     0.10875
     0.20735
    -0.31854
    -0.51576
    -0.00629
     0.24022
     0.58534
     0.32239
    -0.43358
    -0.00629
     0.28952
     0.48674
     0.28952
    -0.17064
    -0.33498
     0.01014
     0.65108
     0.33883
    -0.28568
    -0.36785
    -0.13777
    -0.03916
     0.45387
     0.37170
    -0.15420
    -0.08846
     0.43743
     0.89759
     0.63464
     0.65108
     0.50317
     0.83186
     1.19341
     1.19341
     1.04550
     0.76612
     1.20984
     0.94690
     1.25915
     1.45636
     0.94690
     0.86472
     0.78255
     1.19341
     1.11124
     0.50317
     0.20735
     0.78255
     1.09480
     0.99620
     0.63464
     0.42100
     0.45387
     0.20735
     0.65108
     0.93046
     0.40456
    -0.02273
     0.12518
     0.60178
     0.56891
     0.04301
    -0.12133
     0.37170
     0.48674
     0.61821
     0.10875
     0.07588
    -0.23637
    -0.18707
     0.12518
     1.02907
     0.14162
    -0.21994
     0.07588
     0.04301
     0.47030
     0.22379
    -0.18707
    -0.33498
     0.04301
     0.19092
     0.35526
     0.15805
    -0.18707
    -0.13777
    -0.46645
     0.58534
     0.51960
     0.10875
    -0.21994
    -0.08846
     0.09231
     0.51960
     0.20735
    -0.25281
    -0.07203
     0.12518
     0.40456
     0.48674
     0.04301
     0.07588
    -0.43358
     0.79899
     1.39062
     1.25915
     1.09480
     1.17698
     0.70038
     0.43743
     0.63464
     0.78255
     0.63464
     0.84829
     1.17698
     1.04550
     0.55247
    -0.02273
    -0.03916
    -0.43358
     0.19092
     0.04301
    -0.82801
    -0.33498
    -0.08846
    -0.23637
    -0.21994
    -0.56506
    -0.36785
    -0.35141
    -0.02273
    -0.15420
    -0.23637
    -0.31854
    -0.63080
    -1.05809
    -0.49932
    -0.45002
    -0.86088
    -1.53468
    -1.17313
    -0.89375
    -0.99235
    -1.56755
    -1.83050
    -1.96197
    -1.43608
    -0.77871
    -0.92661
    -1.12383
    -1.41964
    -1.02522
    -0.25281
     0.17448
    -0.33498
    -0.25281
     0.25666
     0.70038
     0.99620
     1.06194
     0.79899
     0.66751
     0.88116
     1.07837
     1.17698
     0.84829
     0.37170
     0.22379
     0.51960
     1.01263
     0.84829
     0.17448
    -0.31854
    -0.18707
     0.15805
     0.01014
    -0.07203
    -0.41715
    -0.53219
    -0.18707
     0.07588
     0.35526
    -0.07203
    -0.05560
    -0.51576
     0.55247
     0.47030
     0.24022
     0.10875
    -0.05560
     0.30596
     0.42100
     0.53604
     0.60178
     0.35526
     0.48674
     0.55247
     0.70038
     0.78255
     0.65108
    -0.05560
     0.28952
     0.94690
     0.79899
     0.83186
     0.51960
     0.71682
     0.33883
     0.43743
     0.12518
     0.22379
     0.19092
     0.28952
     0.20735
     0.24022
    -0.13777
    -0.12133
    -0.15420
     0.43743
     0.09231
    -0.15420
    -0.05560
    -0.17064
    -0.00629
     0.15805
    -0.28568
     0.27309
     0.25666
     0.12518
     0.74968
     0.20735
     0.24022
    -0.10490
    -0.13777
     0.27309
     0.56891
    -0.12133
     0.17448
     0.07588
     0.32239
    -0.07203
     0.14162
    -0.00629
    -0.02273
    -0.33498
    -0.25281
     0.05944
    -0.31854
    -0.46645
    -0.82801
    -0.07203
     0.22379
     0.24022
    -0.07203
    -0.56506
    -0.53219
    -0.45002
     0.02658
     0.05944
     0.17448
     0.02658
     0.73325
     1.90009
     2.16303
     2.44242
     1.45636
    -0.53219
    -0.54863
     0.53604
     0.40456
     0.58534
     0.84829
     0.74968
     0.48674
    -0.13777
    -0.35141
    -0.95948
    -1.55112
    -1.12383
    -1.28817
    -1.00879
    -1.33747
    -1.53468
    -0.66367
    -0.31854
    -0.20350
    -0.30211
    -0.23637
    -0.51576
    -0.53219
    -0.56506
     0.17448
    -0.25281
    -0.33498
    -0.36785
    -0.38428
    -0.31854
    -0.26924
    -0.45002
    -0.46645
    -0.30211
    -0.43358
    -0.36785
    -0.69653
    -0.51576
    -1.07452
    -0.84444
    -0.51576
    -0.30211
    -0.68010
    -0.61436
    -0.72940
    -0.72940
    -0.81157
    -1.30460
    -0.94305
    -0.28568
    -0.41715
    -0.45002
    -0.64723
    -0.43358
    -0.33498
     0.05944
     0.14162
     0.42100
    -0.46645
     0.56891
     0.70038
     1.42349
     0.71682
     1.11124
     0.84829
     1.42349
     1.17698
     1.50566
     1.42349
     1.53853
     1.37419
     1.06194
     1.22628
     1.65357
     1.76861
     0.88116
     0.99620
     1.35775
     1.40706
     1.24271
     0.78255
     1.11124
     0.91403
     0.83186
     1.30845
     1.11124
     0.63464
     0.27309
     0.66751
     1.09480
     1.09480
     0.50317
     0.17448
     0.42100
     0.53604
     0.56891
     0.33883
     0.12518
     0.09231
     0.10875
     0.84829
     0.79899
     0.35526
    -0.23637
    -0.13777
    -0.02273
     0.55247
     0.35526
     0.63464
    -0.30211
     0.19092
     0.35526
     0.17448
     0.07588
     0.25666
     0.09231
    -0.00629
     0.32239
    -0.33498
     0.02658
    -0.64723
    -0.38428
    -0.20350
     0.42100
    -0.07203
    -0.03916
    -0.20350
    -0.45002
    -0.17064
    -0.40072
    -0.36785
     0.04301
    -0.53219
    -0.35141
     0.05944
    -0.13777
    -0.46645
    -0.51576
    -0.17064
    -0.00629
    -0.49932
    -0.26924
    -0.66367
    -0.17064
    -0.45002
    -0.74584
    -0.41715
    -0.23637
    -0.53219
    -0.21994
    -0.33498
    -0.33498
    -1.02522
    -0.86088
    -0.43358
     0.01014
     0.28952
     0.42100
     0.86472
     1.60427
     2.98475
     2.01513
    -0.94305
    -1.81407
    -0.30211
     0.27309
     0.91403
     1.02907
     0.25666
    -0.45002
    -0.77871
    -0.64723
    -1.17313
    -1.74833
    -2.14275
    -2.01128
    -1.91267
    -1.83050
    -1.69903
    -1.38677
    -1.63329
    -1.41964
    -0.64723
    -0.66367
    -0.89375
    -1.33747
    -1.27173
    -0.89375
    -0.43358
    -0.77871
    -0.91018
    -1.43608
    -1.20600
    -1.04165
    -0.79514
    -0.84444
    -1.41964
    -1.94554
    -1.40321
    -1.64972
    -1.60042
    -2.42214
    -2.53718
    -3.21098
    -2.98090
    -1.89624
    -1.91267
    -2.58648
    -2.70152
    -2.65222
    -2.63578
    -2.66865
    -2.20849
    -2.53718
    -2.07701
    -1.71546
    -1.50181
    -0.91018
    -1.46895
    -0.97592
    -0.61436
    -0.41715
    -0.97592
    -0.74584
    -1.00879
    -0.26924
    -0.79514
    -0.56506
     0.01014
    -0.40072
    -0.51576
    -0.21994
    -0.36785
    -0.26924
    -0.76227
    -0.95948
    -0.00629
    -0.36785
    -0.20350
    -0.77871
    -0.64723
    -0.54863
    -0.31854
    -0.31854
    -0.46645
    -0.69653
    -0.87731
    -0.95948
    -0.28568
    -0.46645
    -0.72940
    -1.22243
    -0.51576
    -0.51576
    -0.17064
    -0.51576
    -0.54863
    -0.87731
    -0.53219
    -0.30211
    -0.00629
    -0.08846
     0.65108
     1.17698
     0.60178
     0.38813
     0.24022
    -0.21994
     0.01014
     0.19092
     1.24271
     0.93046
     0.38813
    -0.63080
    -0.51576
    -0.20350
    -0.00629
    -0.30211
    -1.37034
    -1.20600
    -1.14026
    -0.64723
    -0.66367
    -1.00879
    -1.25530
    -1.05809
    -0.58149
    -0.41715
    -0.68010
    -0.79514
    -1.07452
    -0.86088
    -0.82801
    -0.12133
    -0.41715
    -0.92661
    -0.81157
    -0.68010
    -0.49932
    -0.51576
    -1.02522
    -0.86088
    -0.71297
    -0.63080
    -0.51576
    -0.72940
    -1.23887
    -0.95948
    -0.79514
    -0.26924
    -0.03916
    -0.64723
    -0.58149
    -0.25281
    -0.15420
    -0.30211
    -0.72940
    -0.21994
     0.35526
     0.68395
     1.22628
     1.24271
     0.99620
     0.45387
    -0.00629
     0.68395
     0.76612
     0.20735
     0.45387
     0.79899
     1.27558
     0.24022
    -0.02273
    -0.77871
    -0.00629
     1.19341
     0.02658
    -0.58149
    -0.76227
    -0.94305
    -0.58149
    -0.08846
     0.43743
     0.15805
     0.70038
    -0.00629
     0.33883
     0.20735
     0.09231
    -0.36785
    -0.51576
    -0.31854
     0.09231
    -0.30211
    -0.77871
    -1.71546
    -1.43608
    -1.48538
    -1.63329
    -2.35640
    -2.01128
    -1.99484
    -1.58399
    -1.53468
    -1.74833
    -1.84693
    -2.04415
    -1.60042
    -0.74584
    -0.30211
    -0.30211
    -0.53219
     0.05944
    -0.18707
     0.65108
     0.78255
     0.38813
     0.48674
     0.65108
     0.79899
     1.01263
     1.24271
     0.61821
     0.83186
     0.88116
     0.94690
     0.91403
     0.78255
     0.89759
     0.51960
     0.91403
     1.40706
     1.27558
     1.09480
     0.84829
     1.07837
     0.88116
     0.89759
     0.79899
     0.88116
     0.97976
     1.14411
     1.20984
     1.14411
     0.73325
     0.58534
     0.89759
     0.96333
     0.86472
     0.33883
     0.22379
     0.47030
     0.81542
     0.63464
     0.20735
     0.42100
     0.73325
     0.86472
     0.73325
     0.89759
     0.20735
     0.28952
     0.30596
     1.35775
     1.32488
     0.65108
     0.48674
     0.61821
     1.01263
     1.16054
     0.63464
     0.63464
     0.84829
     0.63464
     0.89759
     0.93046
     0.38813
     0.37170
    -0.13777
     1.07837
     0.89759
     1.02907
    -0.02273
     0.22379
     0.71682
     0.32239
     0.43743
     0.30596
     0.01014
    -0.00629
     0.48674
     0.32239
     0.66751
    -0.03916
    -0.49932
    -0.33498
     0.02658
    -0.08846
    -0.31854
    -0.66367
    -0.59793
    -0.18707
    -0.18707
    -0.31854
    -0.56506
    -0.89375
    -0.51576
    -0.41715
    -0.33498
    -0.72940
    -0.84444
    -1.18956
    -0.46645
    -0.17064
    -0.23637
    -0.58149
    -0.45002
    -0.35141
    -0.21994
    -0.12133
    -0.03916
    -0.38428
    -0.35141
     0.14162
     0.22379
     0.07588
     0.14162
    -0.00629
     0.68395
     1.27558
     1.25915
     1.70287
     1.58783
     1.22628
     0.12518
     0.32239
     0.63464
     0.66751
     0.79899
     0.97976
     1.14411
     0.71682
     0.04301
    -0.66367
    -0.35141
    -0.02273
    -0.43358
    -0.66367
    -1.40321
    -0.76227
    -0.40072
    -0.64723
    -1.28817
    -1.15669
    -1.73189
    -2.19205
    -2.22492
    -1.07452
    -1.28817
    -1.73189
    -2.10988
    -1.37034
    -1.10739
    -1.61685
    -1.63329
    -1.74833
    -1.46895
    -1.15669
    -0.43358
    -0.20350
    -0.45002
    -0.38428
     0.27309
     0.27309
     0.55247
     0.12518
    -0.13777
     0.50317
     0.74968
     0.73325
     0.61821
     0.55247
     0.42100
     0.51960
     0.79899
     1.39062
     1.11124
     0.66751
     0.60178
     0.84829
     0.84829
     1.07837
     0.33883
     0.63464
     0.93046
     0.78255
     1.07837
     0.65108
     0.58534
     0.30596
     0.19092
     0.48674
     0.50317
     0.73325
     0.33883
     0.25666
     0.53604
     0.37170
     0.42100
     0.51960
     0.40456
     0.12518
    -0.43358
     0.48674
     0.19092
     0.04301
     0.25666
    -0.07203
     0.20735
     0.42100
    -0.31854
    -0.30211
     0.05944
    -0.05560
    -0.13777
    -0.07203
    -0.02273
     0.24022
     0.01014
    -0.05560
     0.12518
     0.15805
     0.51960
     0.30596
     0.74968
     0.58534
     0.38813
     0.22379
     0.58534
     0.91403
     0.97976
     0.28952
     0.99620
     0.84829
     1.27558
     1.34132
     1.53853
     0.66751
     0.15805
     0.55247
     1.17698
     1.29202
     1.02907
     0.74968
     0.32239
     0.84829
     0.60178
     0.35526
    -0.02273
     0.01014
     0.28952
    -0.10490
     0.04301
    -0.10490
    -1.05809
    -0.84444
    -0.59793
    -0.28568
    -0.51576
    -0.82801
    -1.18956
    -0.82801
    -0.63080
    -0.48289
    -0.81157
    -0.77871
    -0.69653
    -0.38428
     0.09231
     0.09231
    -0.26924
    -0.58149
    -0.20350
    -0.03916
     0.07588
    -0.13777
    -0.46645
    -0.38428
     0.09231
     0.61821
     0.30596
     0.73325
     0.71682
     1.07837
     1.91652
     0.91403
     0.51960
     0.20735
     0.04301
     0.33883
     1.20984
     1.43992
     0.83186
     0.51960
     0.42100
     0.37170
    -0.58149
    -0.08846
    -0.49932
    -0.56506
    -0.15420
    -0.13777
    -0.07203
    -0.00629
    -0.21994
    -0.00629
     0.55247
     0.63464
     0.14162
     0.14162
     0.17448
     0.58534
     0.22379
     0.56891
     0.65108
     0.65108
     0.66751
     0.89759
     0.48674
    -0.05560
    -0.53219
    -0.69653
    -0.36785
    -0.05560
    -0.40072
    -1.02522
    -0.76227
    -0.64723
    -1.40321
    -2.57004
    -1.66616
    -1.41964
    -1.09096
    -0.61436
    -0.74584
    -1.00879
    -1.41964
    -1.02522
    -0.30211
     0.43743
     0.56891
     0.61821
     0.45387
     0.71682
     1.25915
     0.97976
     1.35775
     0.83186
     0.79899
     1.16054
     1.70287
     1.43992
     0.91403
     0.15805
     0.66751
     1.30845
     0.70038
     0.63464
     0.25666
     0.02658
     1.57140
     1.12767
     0.50317
     0.60178
    -0.17064
     0.58534
     0.61821
     0.53604
     0.66751
     0.30596
     0.42100
     0.28952
     0.68395
     0.51960
     0.61821
    -0.12133
    -0.00629
     0.20735
     0.35526
     0.43743
     0.05944
     0.02658
     0.15805
     0.37170
     0.56891
     0.15805
    -0.25281
     0.02658
     0.45387
     0.27309
     0.25666
     0.30596
     0.04301
     0.25666
     0.10875
     0.70038
     0.45387
     0.45387
     0.20735
     0.73325
     0.65108
     0.14162
     0.27309
     0.48674
     1.07837
     1.06194
     0.96333
     0.32239
    -0.03916
     0.27309
     0.37170
     0.66751
     0.71682
    -0.15420
     0.24022
     0.38813
     0.48674
     0.01014
    -0.28568
    -0.40072
     0.10875
     0.50317
     0.48674
     0.30596
    -0.45002
     0.14162
     0.05944
     0.10875
     0.76612
    -0.28568
    -0.23637
     0.10875
     0.76612
     0.93046
     0.12518
    -0.12133
     0.17448
     0.58534
     0.60178
     0.45387
     0.37170
     0.32239
     0.47030
     0.93046
     1.40706
     1.29202
     1.47279
     1.63714
     2.54102
     3.54351
     2.39311
     1.48923
     1.25915
     1.99869
     2.03156
     2.75467
     2.72180
     2.27807
     2.09730
     1.27558
     1.88365
     0.93046
     0.43743
     0.02658
     0.14162
     0.12518
     0.02658
    -0.03916
    -0.61436
    -0.76227
    -0.53219
    -0.38428
    -0.61436
    -1.50181
    -1.66616
    -1.79763
    -0.74584
    -0.81157
    -1.05809
    -1.00879
    -1.12383
    -0.94305
    -0.89375
    -1.02522
    -1.17313
    -0.99235
    -0.61436
    -0.69653
    -0.86088
    -0.79514
    -1.07452
    -0.89375
    -0.82801
    -0.86088
    -1.81407
    -2.63578
    -2.19205
    -1.60042
    -1.20600
    -1.74833
    -2.33996
    -2.29066
    -1.61685
    -1.71546
    -1.55112
    -1.79763
    -1.58399
    -0.97592
    -1.09096
    -0.45002
    -0.26924
    -0.94305
    -0.82801
    -0.08846
     0.53604
     0.19092
    -0.40072
    -0.33498
    -0.31854
     0.02658
     0.33883
     0.42100
    -0.12133
    -0.30211
    -0.30211
     0.50317
     0.91403
     0.22379
    -0.45002
    -0.05560
     0.02658
     0.32239
     0.07588
    -0.05560
    -0.05560
     0.09231
     0.38813
     0.55247
     0.19092
     0.28952
     0.10875
     0.25666
     1.01263
     0.55247
     0.58534
     0.66751
     0.74968
     0.74968
     0.66751
     0.93046
     0.78255
     0.68395
     1.02907
     0.93046
     0.48674
     0.07588
    -0.31854
    -0.10490
     0.71682
    -0.03916
    -0.20350
    -0.59793
    -0.36785
    -0.59793
    -0.63080
    -0.91018
    -1.25530
    -1.25530
    -1.10739
    -0.97592
    -1.09096
    -1.51825
    -1.66616
    -1.58399
    -1.20600
    -1.02522
    -1.56755
    -1.91267
    -1.84693
    -1.87980
    -1.32104
    -1.89624
    -1.91267
    -1.61685
    -1.66616
    -1.40321
    -1.27173
    -1.76476
    -1.79763
    -1.89624
    -1.55112
    -0.69653
    -1.51825
    -1.17313
    -1.27173
    -0.69653
    -0.51576
    -0.45002
    -0.72940
    -0.51576
    -0.23637
     0.01014
     0.30596
     0.09231
     0.14162
    -0.23637
     0.28952
     1.04550
     0.63464
     0.73325
     0.99620
     0.93046
     1.93295
     2.49172
     0.88116
    -0.58149
    -0.00629
     0.56891
     0.76612
     1.11124
     1.42349
     0.76612
    -0.02273
     0.24022
     0.38813
    -0.54863
    -0.59793
    -0.41715
    -0.17064
    -0.12133
    -0.23637
     0.05944
    -0.17064
     0.25666
     0.33883
     0.38813
     0.32239
     0.05944
    -0.17064
     0.73325
     0.93046
     0.79899
     0.79899
     0.58534
     0.56891
     0.61821
     0.10875
     0.33883
     0.01014
     0.24022
    -0.03916
    -0.17064
     0.12518
    -0.61436
    -1.17313
    -1.15669
    -0.18707
    -0.40072
    -0.28568
    -0.94305
    -0.71297
    -0.92661
    -0.51576
    -0.53219
     0.05944
     0.20735
     0.45387
     0.71682
     0.83186
     0.81542
     0.55247
     0.51960
     1.40706
     1.39062
     1.37419
     0.99620
     0.88116
     1.01263
     1.22628
     1.14411
     1.06194
     0.96333
     0.78255
     0.56891
     1.17698
     0.96333
     0.68395
     0.45387
     1.24271
     1.47279
     1.29202
     1.39062
     1.19341
     0.99620
     1.25915
     1.42349
     1.25915
     1.25915
     1.34132
     1.17698
     1.34132
     1.63714
     1.50566
     0.56891
     0.42100
     1.02907
     0.93046
     0.88116
     0.63464
     0.55247
     0.63464
     0.63464
     0.63464
     1.14411
     1.20984
     0.63464
     0.89759
     0.79899
     1.06194
     0.66751
     0.56891
     0.78255
     0.83186
     1.02907
     1.27558
     0.81542
     0.51960
     0.27309
     0.30596
     0.60178
     0.61821
     0.38813
     0.30596
     0.43743
     0.22379
     0.55247
     0.15805
     0.35526
     0.10875
     0.42100
     0.53604
     0.17448
     0.12518
    -0.10490
    -0.10490
     0.28952
     0.25666
     0.22379
     0.01014
     0.22379
     0.05944
     0.02658
    -0.36785
    -0.33498
    -0.02273
     0.04301
    -0.07203
    -0.15420
    -0.13777
    -0.02273
    -0.23637
     0.14162
    -0.26924
     0.02658
     0.01014
     0.42100
     0.84829
     1.68644
     1.88365
     2.04799
     0.58534
    -0.99235
     0.33883
     0.76612
     0.42100
     0.93046
     0.68395
     0.50317
     0.37170
    -0.41715
    -0.72940
    -1.22243
    -0.94305
    -0.72940
    -0.74584
    -1.50181
    -1.15669
    -1.14026
    -0.74584
    -0.21994
    -0.21994
    -0.21994
    -0.66367
    -0.26924
     0.33883
     0.30596
     0.30596
    -0.08846
    -0.00629
    -0.03916
     0.58534
     0.24022
     0.09231
    -0.18707
     0.04301
     0.19092
     0.65108
     0.35526
    -0.17064
    -0.86088
    -0.12133
    -0.28568
    -0.86088
    -0.43358
    -0.82801
    -0.61436
    -0.38428
    -0.10490
    -0.41715
    -0.20350
    -0.58149
    -0.97592
    -0.33498
    -0.25281
     0.09231
    -0.31854
     0.05944
     0.32239
     0.43743
     0.65108
     0.63464
     0.47030
     0.40456
     0.40456
     0.55247
     0.56891
     0.24022
     0.30596
     0.28952
     0.50317
     0.68395
     0.37170
    -0.03916
     0.17448
     0.32239
    -0.05560
    -0.25281
    -0.23637
     0.07588
     0.35526
    -0.12133
     0.19092
     0.28952
     0.14162
     0.63464
     0.50317
     0.53604
     0.48674
     0.02658
     0.27309
     0.63464
     0.60178
     0.40456
     0.32239
     0.37170
     0.45387
     0.17448
     0.42100
    -0.12133
    -0.43358
     0.07588
    -0.12133
     0.02658
     0.14162
    -0.41715
    -0.07203
     0.43743
     0.93046
     0.14162
    -0.08846
    -0.05560
     0.09231
    -0.03916
     0.48674
     0.43743
    -0.10490
     0.05944
     0.20735
     0.71682
    -0.00629
    -0.35141
    -0.46645
    -0.12133
     0.04301
     0.05944
    -0.31854
    -0.54863
    -0.79514
    -0.51576
    -0.02273
    -0.02273
    -0.48289
    -0.69653
    -0.54863
    -0.43358
    -0.33498
    -0.56506
    -0.92661
    -0.87731
    -0.25281
    -0.21994
    -0.28568
    -0.84444
    -0.84444
    -0.38428
    -0.61436
    -0.26924
    -0.33498
    -1.07452
    -0.66367
    -0.45002
    -0.23637
    -0.35141
    -0.91018
    -0.35141
    -0.12133
     0.22379
     0.17448
     0.51960
     0.73325
     1.80148
     1.14411
    -0.77871
    -1.00879
     0.05944
    -0.69653
     0.20735
     0.15805
    -0.08846
    -0.77871
    -1.33747
    -1.48538
    -1.61685
    -1.99484
    -2.30709
    -2.47144
    -2.48787
    -2.02771
    -2.01128
    -1.38677
    -2.50431
    -2.32353
    -2.01128
    -1.35391
    -1.25530
    -1.61685
    -1.94554
    -1.69903
    -1.14026
    -0.94305
    -1.51825
    -1.99484
    -2.20849
    -1.86337
    -1.86337
    -1.58399
    -1.91267
    -2.58648
    -2.91516
    -2.24136
    -1.58399
    -2.02771
    -2.25779
    -2.15919
    -2.04415
    -1.53468
    -1.51825
    -1.76476
    -1.66616
    -1.35391
    -1.30460
    -0.48289
     0.28952
    -0.38428
    -0.59793
    -0.17064
     0.15805
     0.05944
    -0.13777
    -0.43358
    -0.23637
    -0.03916
     0.42100
     0.12518
    -0.23637
    -0.40072
    -0.51576
    -0.30211
     0.15805
    -0.43358
    -0.71297
    -0.59793
    -0.18707
    -0.56506
    -0.30211
    -0.51576
    -0.31854
    -0.21994
     0.02658
     0.38813
     0.19092
    -0.33498
    -0.23637
    -0.53219
     0.40456
     0.48674
     0.24022
     0.25666
     0.84829
     0.60178
     0.40456
    -0.08846
     0.20735
     0.73325
     0.81542
     1.02907
     0.81542
     0.25666
     0.56891
     0.84829
     1.17698
     0.99620
     0.93046
     0.76612
     0.61821
     1.30845
     1.14411
     0.88116
     0.91403
     0.83186
     1.22628
     1.32488
     0.91403
     0.48674
     0.55247
     0.42100
     0.91403
     1.24271
     0.83186
    -0.25281
     0.22379
     0.51960
     0.45387
     0.27309
     0.12518
    -0.15420
     0.15805
     0.07588
     0.24022
    -0.08846
    -0.33498
    -0.17064
    -0.13777
     0.76612
     0.27309
    -0.17064
    -0.51576
    -0.02273
     0.51960
     0.28952
     0.02658
    -0.07203
    -0.13777
     0.47030
     0.74968
     0.50317
     0.12518
    -0.03916
    -0.13777
     0.48674
     0.84829
     0.32239
    -0.02273
     0.24022
     0.66751
     0.25666
     0.38813
     0.12518
     0.58534
     0.81542
     0.74968
     0.93046
     0.79899
     0.01014
    -0.18707
     0.35526
     0.63464
     0.68395
     0.30596
     0.24022
     0.37170
     0.24022
    -0.49932
    -0.36785
    -0.94305
    -0.89375
    -0.69653
    -1.02522
    -1.05809
    -1.32104
    -1.56755
    -1.46895
    -0.76227
    -1.58399
    -1.53468
    -2.19205
    -1.56755
    -0.95948
    -1.41964
    -1.51825
    -1.69903
    -1.76476
    -1.64972
    -1.55112
    -1.71546
    -2.57004
    -3.45750
    -3.17811
    -3.21098
    -4.60790
    -5.95551
    -4.39425
    -3.40819
    -2.78369
    -3.55610
    -4.18060
    -4.52573
    -4.41069
    -3.88479
    -2.89873
    -2.35640
    -1.89624
    -1.60042
    -1.81407
    -0.92661
     0.12518
    -0.07203
    -0.28568
    -0.21994
    -0.51576
     0.28952
    -0.05560
    -0.03916
    -0.38428
    -0.49932
    -0.07203
     0.35526
    -0.10490
    -0.36785
    -0.84444
    -0.30211
     0.24022
    -0.38428
    -0.18707
    -0.36785
    -0.54863
    -0.33498
    -0.61436
    -0.92661
    -0.76227
    -0.66367
    -0.72940
    -0.45002
    -0.51576
    -0.68010
    -0.79514
    -1.10739
    -0.41715
    -0.17064
     0.27309
     0.28952
    -0.10490
    -0.63080
    -0.28568
     0.09231
     0.40456
     0.71682
     0.45387
     0.47030
     0.55247
     0.45387
     0.07588
    -0.20350
     0.61821
     0.70038
     0.50317
     0.65108
     0.38813
     0.01014
     0.68395
     0.51960
     0.97976
     0.60178
     0.68395
     0.53604
     0.78255
     0.93046
     0.48674
    -0.18707
     0.55247
     0.76612
     0.32239
     0.25666
     0.12518
     0.22379
     0.19092
     0.17448
    -0.08846
     0.09231
    -0.33498
    -0.25281
     0.02658
     0.07588
     0.17448
    -0.56506
    -0.64723
    -0.08846
     0.14162
     0.07588
    -0.03916
    -0.49932
    -0.38428
    -0.15420
    -0.07203
     0.28952
     0.14162
    -0.33498
    -0.15420
     0.37170
     0.05944
     0.12518
    -0.35141
     0.07588
     0.48674
     0.15805
     0.55247
     0.37170
     0.10875
     0.51960
     0.89759
     0.73325
     0.51960
     0.47030
     0.15805
     0.24022
     0.63464
     0.65108
     0.15805
     0.50317
     0.28952
     0.25666
     0.33883
     0.15805
    -0.13777
     0.02658
    -0.43358
     0.17448
     0.20735
     0.05944
     0.01014
     0.04301
     0.10875
     0.17448
    -0.00629
     0.02658
     0.60178
     0.32239
     0.55247
     0.45387
     0.60178
    -0.28568
    -0.23637
    -0.00629
    -0.03916
    -0.41715
    -0.87731
    -0.95948
    -1.32104
    -3.01377
    -3.42463
    -2.27423
    -1.33747
    -1.71546
    -2.02771
    -2.17562
    -2.68508
    -2.61935
    -2.19205
    -1.97841
    -0.91018
    -0.71297
    -0.54863
    -0.66367
    -0.25281
     0.20735
     0.27309
     0.02658
     0.32239
     0.66751
     0.51960
     0.51960
     0.42100
     0.02658
    -0.61436
    -0.12133
     0.43743
     0.40456
     0.05944
    -0.17064
     0.02658
    -0.02273
     0.27309
    -0.31854
    -0.30211
    -0.03916
     0.04301
     0.12518
     0.12518
     0.30596
     0.01014
    -0.41715
     0.20735
     0.45387
     0.65108
     0.38813
     0.14162
     0.25666
     0.66751
     0.37170
     0.53604
     0.47030
     0.25666
     0.47030
     0.74968
     0.93046
     0.40456
     0.19092
     0.01014
     0.61821
     0.60178
     0.70038
     0.05944
    -0.00629
     0.05944
     0.60178
     0.24022
     0.48674
     0.43743
     0.17448
     0.45387
     0.33883
     0.48674
     0.22379
    -0.12133
     0.47030
     0.76612
     0.81542
     0.58534
     0.56891
     0.76612
     0.76612
     0.60178
     1.09480
     1.17698
     0.89759
     1.35775
     1.57140
     1.58783
     2.09730
     1.93295
     2.17947
     2.06443
     1.99869
     1.62070
     1.63714
     2.01513
     1.90009
     1.65357
     1.80148
     1.63714
     1.22628
     1.73574
     1.90009
     1.37419
     0.81542
     0.84829
     0.99620
     1.47279
     1.75218
     1.58783
     1.60427
     1.42349
     1.81791
     2.08086
     2.04799
     2.44242
     2.47529
     2.70537
     3.47778
     3.67499
     3.11622
     2.29451
     2.49172
     2.54102
     3.08335
     3.64212
     2.96831
     2.70537
     2.19590
     2.21234
     1.60427
     1.80148
     0.96333
     0.38813
     0.51960
     0.81542
     0.48674
    -0.00629
    -0.59793
    -0.87731
    -0.45002
    -0.72940
    -1.04165
    -1.43608
    -0.94305
    -0.76227
    -0.56506
     0.01014
    -0.45002
    -1.09096
    -1.10739
    -0.54863
    -0.59793
    -1.30460
    -1.81407
    -1.10739
    -1.45251
    -2.60291
    -2.96447
    -2.04415
    -1.58399
    -1.37034
    -2.24136
    -2.24136
    -2.32353
    -2.76726
    -2.37283
    -1.58399
    -0.95948
    -0.66367
    -0.66367
    -0.35141
     0.30596
     1.02907
     1.09480
     1.16054
     0.71682
     0.99620
     1.22628
     1.14411
     1.81791
     1.17698
     0.86472
     1.34132
     1.62070
     1.42349
     1.25915
     0.81542
     0.83186
     1.45636
     1.62070
     1.37419
     0.83186
     0.88116
     0.79899
     1.17698
     1.04550
     1.24271
     0.28952
     0.38813
     0.51960
     0.53604
     0.47030
    -0.23637
    -0.26924
     0.01014
     0.28952
     0.22379
    -0.08846
    -0.82801
    -0.43358
    -0.69653
     0.20735
     0.07588
    -0.36785
    -0.51576
    -0.33498
     0.05944
     0.20735
    -0.21994
    -0.23637
    -0.28568
    -0.02273
     0.56891
     0.20735
    -0.13777
    -0.18707
    -0.18707
     0.33883
     0.93046
     0.09231
     0.19092
    -0.03916
     0.83186
     0.74968
     0.53604
    -0.20350
     0.05944
     0.55247
     1.07837
     0.88116
     0.43743
     0.38813
     0.22379
     0.51960
     1.24271
     0.97976
     0.73325
     0.84829
     0.89759
     1.30845
     1.42349
     0.89759
     0.97976
     0.78255
     1.30845
     1.30845
     1.22628
     0.78255
     0.76612
     0.42100
     0.91403
     1.29202
     0.70038
     0.73325
     1.04550
     0.74968
     0.24022
     0.10875
     0.14162
     0.30596
     0.45387
     0.83186
     0.91403
     0.71682
     0.81542
     1.42349
     1.70287
     2.68893
     1.60427
     0.48674
     0.45387
     1.29202
     0.81542
     1.35775
     1.34132
     1.47279
     1.42349
     1.42349
     1.50566
     0.70038
     0.01014
     0.22379
     0.19092
     0.79899
     0.65108
     0.38813
     0.28952
     0.79899
     1.22628
     1.02907
     0.86472
     0.70038
     0.76612
     1.22628
     1.27558
     1.16054
     1.01263
     0.66751
     0.38813
     1.02907
     1.30845
     1.14411
    -0.00629
     0.09231
     0.14162
    -0.31854
    -1.00879
    -1.18956
    -0.00629
    -0.31854
    -0.03916
    -0.25281
    -0.35141
    -1.04165
    -0.92661
    -0.26924
     0.50317
     0.02658
     0.32239
     0.09231
     0.78255
     1.11124
     1.32488
     1.11124
     1.48923
     1.30845
     1.68644
     1.40706
     1.16054
     1.07837
     1.16054
     1.17698
     1.63714
     1.63714
     1.30845
     1.09480
     1.14411
     1.47279
     1.29202
     1.14411
     0.79899
     0.96333
     1.25915
     1.37419
     1.42349
     1.09480
     0.58534
     0.70038
     1.20984
     1.11124
     0.70038
     0.56891
     0.43743
     0.43743
     0.76612
     0.73325
     0.35526
     0.42100
     0.33883
     0.58534
     0.76612
     0.47030
     0.09231
    -0.10490
     0.42100
     0.76612
     0.86472
     0.63464
     0.25666
     0.42100
     0.60178
     0.84829
     0.86472
     0.71682
     0.71682
     0.76612
     0.89759
     0.70038
     0.71682
     0.48674
     0.35526
     1.02907
     1.25915
     0.96333
     1.04550
     0.63464
     0.78255
     0.78255
     0.71682
     0.66751
     0.55247
     0.66751
     0.88116
     1.16054
     0.89759
     0.47030
     0.14162
     0.45387
     0.93046
     0.76612
     0.48674
     0.55247
     0.38813
     0.74968
     0.65108
     0.70038
     1.06194
     1.22628
     1.02907
     0.96333
     0.89759
     0.51960
     0.19092
     0.78255
     1.04550
     0.99620
     0.94690
     0.86472
     0.61821
     0.71682
     0.47030
     0.78255
     1.29202
     1.68644
     2.13017
     1.63714
     0.76612
     0.60178
     0.50317
     0.07588
     1.30845
     1.67001
     1.27558
     0.86472
     0.12518
     0.53604
    -0.25281
    -0.17064
     0.04301
    -0.76227
    -0.64723
    -0.43358
     0.20735
     0.01014
    -0.17064
    -0.87731
     0.01014
     0.19092
     0.27309
     0.09231
    -0.00629
     0.27309
     0.15805
    -0.05560
     0.56891
     0.17448
     0.12518
    -0.23637
    -0.02273
    -0.03916
    -0.05560
    -0.66367
    -0.21994
     0.51960
    -0.53219
    -0.86088
    -0.99235
    -0.64723
    -0.59793
    -0.28568
    -0.15420
    -0.30211
    -0.38428
    -0.03916
     0.24022
     0.61821
     0.50317
     0.15805
     0.86472
     1.24271
     0.96333
     1.55497
     1.63714
     1.43992
     1.20984
     1.19341
     1.37419
     1.67001
     1.57140
     1.07837
     0.93046
     0.93046
     0.88116
     0.79899
     0.47030
     0.78255
     0.60178
     0.65108
     0.79899
     0.51960
     0.37170
     0.07588
     0.01014
     0.27309
     0.40456
    -0.02273
    -0.15420
     0.05944
    -0.18707
     0.19092
    -0.58149
    -0.31854
    -0.21994
    -0.56506
    -0.63080
    -0.54863
    -0.72940
    -0.72940
    -1.05809
    -0.84444
    -0.68010
    -0.68010
    -0.71297
    -0.87731
    -0.86088
    -0.63080
    -1.12383
    -0.51576
    -0.89375
    -0.99235
    -0.28568
    -0.71297
    -0.33498
    -0.54863
    -0.51576
    -0.31854
     0.09231
     0.20735
    -0.13777
    -0.21994
    -0.30211
    -0.12133
     0.02658
     0.04301
     0.37170
    -0.03916
     0.33883
     0.40456
     0.14162
    -0.36785
    -1.05809
    -0.33498
    -0.17064
    -0.41715
    -0.31854
    -0.69653
    -0.68010
    -0.72940
    -0.40072
    -0.94305
    -1.17313
    -1.14026
    -1.22243
    -1.15669
    -0.82801
    -1.50181
    -1.78120
    -1.45251
    -1.00879
    -1.41964
    -1.35391
    -1.97841
    -2.20849
    -1.79763
    -1.76476
    -1.73189
    -2.17562
    -2.09345
    -2.42214
    -1.91267
    -1.61685
    -1.40321
    -1.76476
    -1.61685
    -0.95948
    -1.12383
    -2.01128
    -2.38927
    -2.45500
    -2.14275
    -1.87980
    -1.22243
    -1.35391
    -1.83050
    -2.19205
    -2.10988
    -2.09345
    -2.09345
    -2.47144
    -2.81656
    -2.52074
    -1.78120
    -1.63329
    -1.69903
    -1.96197
    -1.73189
    -1.73189
    -1.56755
    -1.68259
    -1.22243
    -1.56755
    -1.53468
    -1.33747
    -1.40321
    -1.46895
    -1.74833
    -1.73189
    -1.25530
    -1.20600
    -1.53468
    -1.87980
    -2.19205
    -2.38927
    -2.75082
    -2.43857
    -1.83050
    -1.96197
    -2.09345
    -1.99484
    -1.81407
    -2.04415
    -2.27423
    -2.27423
    -1.71546
    -1.05809
    -0.99235
    -0.92661
    -0.94305
    -0.79514
    -0.08846
    -0.05560
     0.35526
    -0.07203
    -0.05560
     0.14162
     0.45387
     0.61821
     0.30596
     0.09231
     0.37170
     0.63464
     1.22628
     0.89759
     0.73325
     0.28952
     0.63464
     0.74968
     0.97976
     1.02907
     0.58534
     0.73325
     0.58534
     0.93046
     1.25915
     0.84829
     0.51960
     0.96333
     1.30845
     1.19341
     0.70038
     0.73325
     0.50317
     1.12767
     1.47279
     1.45636
     1.24271
     0.79899
     0.78255
     1.27558
     1.35775
     1.07837
     0.48674
     0.58534
     1.07837
     1.32488
     1.20984
     0.65108
     0.58534
     0.50317
     0.53604
     0.74968
     0.81542
     0.24022
     0.42100
     0.58534
     0.91403
     1.02907
     0.89759
     1.30845
     1.62070
     1.06194
     0.48674
     0.60178
     0.50317
     0.71682
     1.04550
     0.88116
     1.50566
     0.79899
     0.53604
     0.76612
     0.61821
     0.32239
     0.24022
    -0.10490
     0.01014
     0.74968
     0.42100
     0.56891
     0.22379
     0.19092
     0.45387
     0.58534
     0.94690
     0.24022
    -0.03916
     0.02658
     0.56891
     0.42100
     0.47030
    -0.26924
     0.40456
     0.38813
     0.81542
     0.76612
     0.33883
     0.24022
     0.68395
     0.48674
     0.53604
     0.53604
    -0.10490
     0.40456
     0.84829
     0.91403
     0.70038
     0.20735
    -0.25281
     0.04301
     0.27309
     0.58534
     0.22379
    -0.20350
    -0.58149
    -0.20350
     0.17448
     0.27309
    -0.23637
    -0.41715
     0.02658
     0.12518
     0.32239
     0.02658
    -0.45002
    -0.20350
     0.02658
     0.38813
     0.33883
     0.35526
     0.10875
     0.02658
    -0.07203
     0.94690
    -0.05560
    -0.64723
    -1.00879
    -0.71297
    -0.95948
    -1.48538
    -2.06058
    -2.52074
    -4.80511
    -6.05411
    -3.32602
    -1.78120
    -2.68508
    -3.19455
    -3.72044
    -3.39176
    -3.19455
    -3.14524
    -2.07701
    -1.33747
    -0.68010
     0.12518
    -0.08846
     0.25666
     0.73325
     1.32488
     1.43992
     0.79899
     0.37170
     0.68395
     0.27309
     0.53604
     0.12518
    -0.43358
    -0.45002
    -0.56506
    -0.17064
    -0.26924
    -0.43358
    -0.72940
    -0.48289
    -0.13777
     0.24022
     0.09231
     0.09231
    -0.05560
    -0.28568
     0.73325
     1.02907
     0.55247
     0.15805
     0.14162
     0.48674
     0.68395
     0.61821
     0.24022
    -0.00629
    -0.02273
     0.56891
     0.47030
    -0.12133
    -0.71297
    -0.54863
    -0.30211
     0.28952
     0.02658
    -0.45002
    -0.81157
    -0.63080
    -0.46645
    -0.54863
    -0.45002
    -0.89375
    -1.02522
    -0.69653
    -0.10490
    -0.64723
    -1.00879
    -1.23887
    -1.48538
    -0.23637
    -0.15420
    -0.07203
     0.12518
    -0.72940
    -0.99235
    -1.04165
    -0.72940
    -0.36785
    -0.41715
     0.01014
    -0.38428
     0.28952
    -0.10490
    -1.02522
    -1.25530
    -0.49932
    -0.07203
    -0.59793
    -0.58149
    -0.38428
    -0.53219
    -0.35141
    -0.40072
    -0.10490
    -0.61436
    -0.36785
    -0.43358
     0.02658
     0.22379
    -0.08846
    -0.45002
     0.04301
     0.74968
     0.27309
     0.22379
     0.12518
     0.02658
     0.53604
     0.65108
     0.51960
     0.43743
     0.53604
     1.06194
     1.40706
     1.62070
     1.24271
     0.74968
     0.04301
     1.17698
     0.97976
     0.58534
     0.93046
     0.73325
     0.94690
     0.94690
     0.81542
     0.45387
     0.12518
     0.19092
     0.50317
     0.63464
     0.30596
     0.66751
     0.12518
     0.99620
     1.01263
     1.24271
     1.24271
     0.83186
     0.73325
     0.94690
     1.12767
     1.47279
     1.20984
     0.97976
     1.63714
     1.63714
     1.17698
     1.12767
     0.70038
     0.63464
     0.66751
     0.19092
     0.09231
    -0.23637
    -1.87980
    -2.91516
    -2.15919
    -0.74584
    -0.84444
    -0.95948
    -1.41964
    -1.97841
    -1.87980
    -1.91267
    -1.53468
    -1.60042
    -0.41715
     0.10875
     0.61821
     0.79899
     1.19341
     1.50566
     1.43992
     1.67001
     2.01513
     1.85078
     1.99869
     1.96582
     2.13017
     1.94939
     1.90009
     1.55497
     2.08086
     1.76861
     1.50566
     1.90009
     1.27558
     1.47279
     1.30845
     1.39062
     1.17698
     1.22628
     0.76612
     0.66751
     0.53604
     0.61821
     0.45387
     0.05944
     0.04301
     0.40456
     0.17448
     0.02658
    -0.02273
     0.05944
     0.07588
     0.14162
     0.53604
     0.60178
     0.35526
     0.63464
     1.25915
     1.34132
     1.45636
     0.94690
     1.47279
     2.40955
     2.01513
     1.34132
     1.47279
     1.40706
     1.19341
     1.24271
     1.50566
     1.58783
     1.02907
     0.55247
     0.35526
     0.43743
     0.55247
     0.25666
    -0.26924
     0.20735
     0.10875
     0.24022
     0.35526
     0.19092
    -0.20350
     0.01014
     0.25666
     0.50317
     0.42100
     0.33883
     0.14162
     0.61821
     0.74968
     0.30596
     0.24022
     0.55247
     0.66751
     0.60178
     0.79899
     0.94690
     0.58534
     0.40456
     0.53604
     0.71682
     0.89759
     0.93046
     0.81542
     0.55247
     1.24271
     0.68395
     0.79899
     0.74968
     1.24271
     0.97976
     1.32488
     1.24271
     1.43992
     1.42349
     0.94690
     1.06194
     1.06194
     1.52210
     1.48923
     1.07837
     1.22628
     1.35775
     0.99620
     0.74968
     1.25915
     0.53604
     0.70038
     1.16054
     1.02907
     0.78255
     0.45387
     0.63464
     0.71682
     0.96333
     1.14411
     0.91403
     0.94690
     0.97976
     1.04550
     0.86472
     1.02907
     1.50566
     0.81542
     1.50566
     1.39062
     1.34132
     0.88116
     0.84829
     1.19341
     1.12767
     1.09480
     0.65108
     0.48674
     0.04301
    -0.20350
    -0.56506
    -1.22243
    -3.47393
    -3.78618
    -1.86337
    -1.14026
    -0.92661
    -1.74833
    -2.53718
    -2.20849
    -1.79763
    -1.53468
    -1.25530
    -1.05809
    -0.82801
     0.25666
     1.01263
     1.86722
     1.96582
     1.71931
     2.01513
     2.42598
     2.37668
     2.21234
     1.90009
     1.48923
     1.70287
     2.31094
     1.45636
     1.39062
     1.11124
     1.34132
     1.43992
     1.35775
     1.07837
     0.76612
     0.51960
     1.25915
     0.89759
     0.78255
     0.56891
     0.02658
     0.76612
     0.78255
     0.88116
     0.55247
     0.43743
    -0.02273
    -0.13777
    -0.15420
     0.17448
     0.02658
    -0.56506
    -0.41715
    -0.51576
    -0.61436
    -1.35391
    -1.09096
    -1.05809
    -0.17064
    -0.72940
    -1.43608
    -1.79763
    -1.23887
    -1.00879
    -0.82801
    -1.38677
    -1.04165
    -1.32104
    -0.56506
    -0.41715
     0.12518
    -0.38428
    -0.71297
    -0.74584
    -0.12133
     0.45387
     0.53604
     0.22379
     0.30596
     0.27309
     0.71682
     0.58534
     0.63464
     0.63464
     0.04301
     0.89759
     0.99620
     0.83186
     0.48674
    -0.03916
     0.22379
     0.50317
     0.71682
     0.42100
     0.07588
    -0.05560
     0.30596
     0.53604
     0.71682
     0.28952
     0.19092
     0.28952
     0.79899
     1.47279
     0.66751
     0.20735
     0.43743
     0.48674
     0.81542
     0.73325
     0.42100
     0.27309
     0.55247
     0.25666
     0.78255
     0.43743
    -0.26924
    -0.08846
    -0.17064
     0.07588
     0.14162
    -0.12133
    -0.23637
    -0.31854
     0.53604
     0.43743
     0.05944
    -0.30211
    -0.17064
     0.27309
     0.14162
     0.50317
     0.12518
    -0.03916
     0.22379
     0.40456
     0.56891
     0.35526
     0.05944
    -0.18707
     0.42100
     0.56891
     0.60178
     0.17448
     0.12518
    -0.07203
     0.24022
     0.60178
     0.12518
    -0.43358
    -0.79514
    -0.35141
    -1.00879
    -1.55112
    -2.81656
    -3.90122
    -3.14524
    -2.45500
    -2.40570
    -2.63578
    -3.26028
    -3.49036
    -3.62184
    -3.09594
    -2.75082
    -3.04664
    -2.58648
    -1.64972
    -0.97592
    -0.87731
    -0.59793
    -0.40072
    -0.08846
     0.42100
     0.68395
     0.66751
     0.91403
     0.60178
     0.65108
     1.30845
     1.20984
     0.73325
     0.56891
     0.66751
     1.14411
     1.07837
     0.73325
     0.47030
     0.55247
     0.94690
     1.22628
     1.32488
     0.79899
     0.37170
     0.60178
     0.81542
     1.24271
     0.71682
     0.66751
     0.65108
     0.73325
     0.60178
     0.81542
     0.55247
     0.35526
     0.48674
     0.70038
     0.93046
     1.09480
     0.96333
     0.40456
     0.09231
     0.53604
     0.88116
     0.68395
     0.73325
     0.84829
     1.42349
     1.27558
     0.56891
     0.89759
     0.70038
     1.02907
     1.09480
     1.07837
     0.79899
     0.73325
     0.43743
     0.86472
     1.55497
     0.88116
     0.65108
     0.32239
     0.61821
     0.71682
     0.10875
    -0.08846
    -0.31854
    -0.25281
    -0.10490
    -0.49932
    -0.71297
    -0.74584
    -0.79514
    -0.89375
    -0.61436
    -1.05809
    -0.99235
    -1.04165
    -1.05809
    -0.48289
    -0.51576
    -0.71297
    -0.72940
    -0.15420
     0.17448
     0.50317
     0.61821
     0.32239
     0.43743
     0.61821
     1.37419
     1.73574
     0.93046
     1.25915
     1.40706
     1.78505
     1.90009
     1.75218
     1.60427
     1.86722
     2.32738
     2.49172
     2.78754
     2.45885
     2.52459
     2.13017
     3.00118
     3.23126
     2.67250
     2.44242
     2.36025
     2.27807
     2.04799
     1.88365
     1.68644
     1.50566
     1.20984
     1.07837
     0.58534
     0.24022
    -0.66367
    -1.18956
    -1.25530
    -0.43358
    -1.17313
    -1.99484
    -2.09345
    -1.68259
    -1.18956
    -0.89375
    -1.23887
    -1.46895
    -1.56755
    -1.58399
    -0.68010
    -0.79514
    -1.35391
    -2.22492
    -2.14275
    -0.89375
    -2.81656
    -4.70650
    -4.52573
    -2.61935
    -2.01128
    -1.81407
    -2.57004
    -2.89873
    -3.04664
    -2.86586
    -2.24136
    -1.76476
    -1.15669
    -0.61436
    -0.51576
     0.78255
     1.27558
     1.55497
     1.25915
     1.48923
     1.75218
     1.71931
     1.73574
     1.55497
     1.48923
     1.09480
     1.32488
     1.27558
     1.14411
     0.76612
     0.28952
     0.74968
     1.14411
     0.81542
     0.17448
     0.22379
     0.22379
     0.32239
    -0.10490
    -0.08846
    -0.10490
    -0.26924
    -0.08846
     0.02658
    -0.17064
    -0.41715
    -0.91018
    -0.76227
    -0.35141
    -0.02273
    -0.36785
    -0.26924
    -0.89375
    -0.35141
    -0.28568
    -0.05560
    -0.07203
    -0.59793
    -0.31854
    -0.00629
    -0.05560
     0.05944
    -0.36785
    -0.77871
     0.01014
     0.51960
     0.66751
     0.35526
    -0.08846
     0.48674
     0.48674
     0.96333
     0.55247
     0.76612
     0.66751
     0.47030
     0.74968
     0.97976
     0.83186
     0.97976
     1.40706
     1.68644
     0.28952
     0.35526
     0.32239
     0.19092
     0.35526
     0.38813
     0.30596
     0.33883
    -0.07203
    -0.40072
    -0.20350
     0.28952
    -0.28568
    -0.87731
    -0.76227
    -0.72940
    -1.40321
    -0.48289
    -0.53219
    -0.76227
    -0.69653
    -0.69653
    -0.66367
    -0.71297
    -0.61436
    -1.32104
    -1.00879
    -0.84444
    -1.05809
    -1.43608
    -1.61685
    -1.60042
    -1.40321
    -1.43608
    -1.60042
    -1.83050
    -1.92911
    -2.35640
    -2.04415
    -1.64972
    -1.60042
    -1.91267
    -1.81407
    -1.40321
    -1.23887
    -1.35391
    -1.60042
    -1.00879
    -0.66367
    -0.49932
    -0.28568
    -0.12133
    -0.17064
    -0.26924
    -0.40072
    -0.38428
    -0.25281
    -0.56506
    -0.48289
    -0.30211
    -0.25281
    -0.36785
    -1.12383
    -0.86088
    -0.84444
    -0.81157
    -0.71297
    -0.87731
    -1.17313
    -1.14026
    -1.25530
    -0.71297
    -0.76227
    -0.36785
    -0.77871
    -0.84444
    -0.77871
    -0.23637
    -0.56506
    -0.74584
    -0.18707
    -0.21994
    -0.18707
     0.24022
    -0.40072
    -0.18707
    -0.48289
    -0.43358
    -0.31854
    -0.58149
    -1.00879
    -1.61685
    -1.37034
    -1.32104
    -1.60042
    -3.07951
    -4.04913
    -3.80262
    -2.76726
    -2.70152
    -2.80012
    -3.58897
    -3.73688
    -2.98090
    -2.24136
    -2.01128
    -1.74833
    -1.28817
    -0.82801
     0.01014
     0.27309
     0.79899
     1.16054
     1.55497
     1.68644
     2.01513
     2.22877
     2.08086
     1.75218
     1.20984
     1.73574
     1.75218
     1.57140
     1.37419
     0.84829
     0.97976
     1.25915
     1.12767
     1.02907
     1.07837
     0.58534
     0.83186
     0.86472
     0.58534
     0.55247
     0.42100
     0.61821
     1.02907
     0.79899
     0.65108
     0.32239
     0.43743
     0.35526
     0.71682
     0.32239
     0.45387
     0.38813
     0.56891
     0.76612
     0.74968
     0.66751
     0.32239
     0.32239
     0.71682
     0.94690
     0.61821
     0.65108
     0.42100
     0.48674
     0.93046
     0.68395
     0.99620
     0.89759
     0.61821
     0.76612
     0.89759
     0.81542
     0.25666
     0.22379
     0.45387
     0.88116
     0.81542
     0.32239
     0.05944
     0.38813
     0.53604
     0.63464
     0.58534
     0.32239
    -0.26924
    -0.49932
     0.35526
     0.37170
     0.09231
     0.09231
    -0.33498
     0.02658
     0.40456
    -0.02273
    -0.20350
    -0.33498
    -0.40072
    -0.30211
    -0.02273
    -0.00629
    -0.40072
    -0.13777
    -0.00629
    -0.36785
     0.10875
    -0.66367
    -0.48289
    -0.45002
    -0.45002
    -0.25281
    -0.38428
    -0.72940
    -0.51576
    -0.07203
    -0.08846
     0.65108
     0.83186
     0.48674
     0.04301
    -0.54863
     0.01014
    -0.18707
    -0.72940
     0.42100
     0.17448
     0.63464
    -0.13777
    -0.51576
    -0.87731
    -1.00879
    -1.07452
    -0.92661
    -0.92661
    -0.95948
    -1.07452
    -0.69653
    -0.33498
    -0.38428
    -0.76227
    -0.66367
    -0.18707
     0.25666
    -0.13777
     0.15805
    -0.28568
     0.05944
     0.15805
     0.19092
     0.50317
    -0.00629
    -0.15420
     0.20735
     0.35526
     0.42100
    -0.12133
    -0.28568
     0.58534
     0.27309
     0.48674
    -0.15420
    -0.51576
    -0.74584
    -0.12133
    -0.25281
    -0.12133
    -0.64723
    -1.28817
    -1.48538
    -1.63329
    -1.14026
    -1.12383
    -1.53468
    -1.37034
    -1.38677
    -1.05809
    -1.38677
    -1.55112
    -1.74833
    -1.17313
    -1.07452
    -0.21994
    -0.13777
    -0.69653
    -0.46645
     0.17448
     0.27309
     0.22379
    -0.18707
    -0.18707
     0.24022
     0.42100
     0.65108
     0.22379
    -0.02273
     0.07588
     0.24022
     0.51960
     0.60178
     0.15805
    -0.13777
     0.33883
     0.55247
     0.30596
     0.38813
    -0.03916
     0.19092
     0.55247
     0.89759
     0.61821
     0.22379
     0.12518
     0.15805
     0.61821
     0.78255
     0.55247
     0.07588
     0.25666
     0.79899
     0.76612
     0.55247
     0.24022
     0.45387
     0.81542
     0.79899
     0.73325
    -0.23637
     0.09231
    -0.05560
     0.48674
     1.04550
     1.24271
     0.48674
     0.10875
     0.28952
     0.05944
     0.20735
     0.27309
    -0.38428
     0.02658
     0.45387
     0.28952
     0.01014
    -0.25281
    -0.23637
     0.20735
     0.35526
     0.66751
    -0.10490
    -0.40072
    -0.13777
     0.55247
     0.58534
     0.12518
     0.15805
    -0.02273
     0.78255
     0.53604
     0.19092
     0.05944
    -0.03916
    -0.35141
     0.32239
     0.71682
     0.38813
    -0.08846
    -0.25281
     0.15805
     0.40456
     0.14162
    -0.25281
    -0.51576
    -0.07203
     0.14162
     0.20735
    -0.18707
    -0.41715
    -0.20350
    -0.07203
     0.65108
     0.89759
     0.93046
     0.17448
    -0.51576
    -0.30211
     0.04301
    -0.43358
    -0.38428
    -0.03916
     0.55247
     0.04301
    -0.45002
    -0.94305
    -1.07452
    -1.73189
    -0.71297
    -0.53219
    -1.48538
    -1.46895
    -1.17313
    -0.91018
    -1.10739
    -0.97592
    -1.17313
    -1.12383
    -1.12383
    -1.15669
    -1.05809
    -1.20600
    -1.18956
    -1.53468
    -0.81157
    -0.64723
    -1.02522
    -1.28817
    -1.61685
    -1.50181
    -1.25530
    -1.66616
    -1.86337
    -2.07701
    -2.19205
    -3.03020
    -3.93409
    -3.83548
    -3.11238
    -3.06307
    -2.71795
    -2.57004
    -2.96447
    -3.53967
    -3.63827
    -3.37532
    -2.50431
    -2.14275
    -1.68259
    -1.25530
    -0.89375
    -0.30211
     0.07588
     0.33883
     0.37170
     0.24022
     0.33883
     1.17698
     1.57140
     0.96333
     0.89759
     0.88116
     1.32488
     1.55497
     0.97976
     0.88116
     1.16054
     1.24271
     1.32488
     1.50566
     1.35775
     1.16054
     0.47030
     1.02907
     1.60427
     1.29202
     1.06194
     0.55247
     0.89759
     1.30845
     1.29202
     1.11124
     1.22628
     1.19341
     1.29202
     1.57140
     1.47279
     1.09480
     0.71682
     0.94690
     1.19341
     1.27558
     1.11124
     0.96333
     1.47279
     2.08086
     1.71931
     1.34132
     0.65108
     0.73325
     1.07837
     1.42349
     1.12767
     1.16054
     0.96333
     0.65108
     1.62070
     1.30845
     0.47030
     0.51960
     0.35526
     0.02658
     0.32239
    -0.20350
     0.28952
    -0.02273
     0.27309
     0.66751
     0.40456
     0.07588
    -0.10490
    -0.25281
     0.10875
     0.73325
     0.22379
     0.40456
     0.55247
     0.65108
     0.43743
     0.55247
     0.60178
     0.65108
     1.20984
     0.83186
     0.81542
     0.99620
     0.68395
     0.19092
     0.35526
     0.93046
     0.76612
     0.81542
     0.37170
     0.48674
     0.71682
     0.32239
     0.45387
     0.58534
     0.17448
     0.48674
     0.58534
     1.27558
     0.94690
     0.47030
     0.19092
     0.55247
     0.96333
     0.96333
     1.09480
     0.60178
     0.38813
     0.42100
     0.63464
     0.51960
     0.48674
     0.37170
     0.15805
     0.65108
     0.73325
     0.38813
    -0.10490
     0.38813
     0.50317
     0.45387
     0.50317
     0.63464
     0.71682
     0.33883
     0.70038
     1.24271
     1.19341
     1.17698
     0.70038
     0.61821
     0.65108
     0.45387
     0.09231
    -0.87731
    -1.32104
    -1.73189
    -3.83548
    -7.63181
    -6.28419
    -2.75082
    -1.69903
    -2.22492
    -3.47393
    -4.49286
    -5.01875
    -4.72294
    -3.68758
    -2.48787
    -1.81407
    -0.97592
     0.14162
     0.53604
     0.99620
     1.63714
     1.62070
     1.35775
     1.04550
     1.22628
     1.27558
     0.99620
     0.83186
     0.35526
     0.32239
    -0.07203
    -0.17064
    -0.56506
    -0.33498
    -0.31854
    -0.26924
    -0.20350
    -0.56506
    -0.97592
    -0.76227
    -1.00879
    -1.20600
    -1.10739
    -1.25530
    -1.50181
    -1.37034
    -0.87731
    -1.27173
    -1.41964
    -1.15669
    -1.12383
    -0.97592
    -0.84444
    -0.99235
    -1.07452
    -0.91018
    -1.02522
    -0.46645
    -0.13777
    -0.21994
    -0.79514
    -0.56506
    -0.51576
    -0.31854
    -0.38428
    -0.58149
    -0.33498
    -1.05809
    -0.63080
     0.40456
     0.51960
    -0.18707
    -1.04165
    -1.04165
    -0.18707
     0.12518
    -0.13777
    -0.45002
    -0.23637
    -0.02273
    -0.23637
    -0.31854
     0.01014
    -0.13777
     0.01014
     0.04301
     0.24022
     0.42100
    -0.12133
    -0.07203
     0.50317
     0.76612
     0.66751
     0.45387
     0.60178
     0.63464
     0.73325
     0.42100
     0.71682
     0.35526
     0.42100
     0.76612
     0.68395
     0.43743
     0.35526
     0.43743
     0.66751
     0.89759
     0.74968
     0.63464
     0.56891
     0.94690
     0.84829
     0.83186
     0.74968
     1.02907
     0.78255
     1.32488
     1.27558
     1.02907
     1.11124
     0.60178
     1.09480
     1.20984
     1.80148
     1.02907
     1.07837
     1.19341
     1.01263
     1.24271
     1.24271
     1.45636
     1.04550
     1.29202
     1.71931
     1.47279
     0.94690
     0.56891
     0.70038
     0.93046
     1.40706
     1.53853
     0.86472
     0.81542
     0.94690
     1.32488
     0.86472
     1.04550
     0.65108
     0.89759
     1.01263
     1.27558
     1.47279
     0.99620
     0.48674
     1.30845
     1.45636
     1.53853
     1.24271
     0.88116
     1.30845
     1.71931
     1.32488
     1.37419
     0.89759
     0.20735
     0.22379
    -0.51576
    -1.38677
    -1.78120
    -4.03270
    -7.18808
    -7.28669
    -4.22991
    -2.89873
    -3.45750
    -4.32851
    -5.10093
    -5.19953
    -5.29814
    -4.39425
    -4.29565
    -3.34246
    -1.78120
    -0.61436
     0.45387
     0.93046
     1.55497
     1.99869
     2.57389
     2.45885
     2.24521
     2.11373
     1.86722
     1.83435
     2.21234
     1.99869
     1.30845
     1.37419
     1.52210
     1.65357
     1.43992
     1.09480
     0.70038
     0.48674
     0.94690
     1.02907
     0.51960
     0.22379
     0.04301
     0.05944
    -0.17064
     0.15805
    -0.12133
    -0.69653
    -0.35141
    -0.36785
    -0.56506
    -0.64723
    -1.27173
    -1.18956
    -0.58149
    -0.36785
    -0.91018
    -1.23887
    -1.30460
    -0.95948
    -0.92661
    -0.87731
    -0.72940
    -1.27173
    -1.00879
    -0.10490
     0.50317
     0.38813
    -0.08846
    -0.43358
     0.51960
     0.93046
     1.83435
     1.62070
     1.02907
     1.20984
     1.43992
     1.65357
     1.94939
     1.58783
     1.22628
     1.47279
     1.20984
     1.58783
     0.91403
     0.27309
     0.27309
     0.89759
     0.55247
     0.27309
     0.02658
    -0.18707
    -0.26924
    -0.21994
     0.24022
    -0.25281
    -0.59793
    -0.28568
    -0.03916
     0.27309
     0.20735
    -0.46645
    -0.38428
     0.15805
     0.68395
     0.61821
     0.63464
     0.19092
     0.30596
     0.35526
     0.94690
     1.07837
     0.48674
     0.60178
     1.17698
     1.55497
     0.94690
     0.76612
     0.84829
     1.20984
     1.37419
     1.52210
     1.35775
     1.12767
     0.88116
     1.02907
     1.30845
     1.39062
     1.34132
     1.07837
     0.94690
     1.24271
     1.11124
     0.97976
     0.58534
     0.79899
     1.24271
     1.48923
     1.32488
     1.20984
     1.02907
     0.89759
     1.57140
     1.96582
     1.83435
     1.25915
     1.39062
     2.04799
     2.37668
     2.39311
     2.08086
     2.14660
     2.45885
     2.29451
     2.57389
     2.55746
     1.94939
     2.13017
     1.85078
     2.82041
     2.75467
     2.32738
     1.76861
     0.79899
     0.94690
     0.70038
    -0.25281
    -1.66616
    -2.15919
    -2.45500
    -4.04913
    -7.64824
    -7.35242
    -5.05162
    -4.06556
    -4.45999
    -4.93658
    -5.75830
    -6.46497
    -5.92264
    -4.57503
    -3.53967
    -2.98090
    -2.37283
    -1.12383
    -0.28568
     0.79899
     1.37419
     1.76861
     1.60427
     1.40706
     1.67001
     2.27807
     2.03156
     1.20984
     0.81542
     0.99620
     0.63464
     0.97976
     0.33883
     0.33883
     0.50317
     0.56891
     0.43743
     0.05944
     0.05944
    -0.40072
    -0.18707
     0.24022
     0.65108
     0.01014
    -0.08846
    -0.05560
     0.47030
    -0.00629
    -0.12133
    -0.13777
     0.42100
     0.70038
     1.40706
     1.67001
     1.86722
     0.99620
     0.12518
     0.89759
     1.60427
     1.29202
     1.16054
     1.06194
     1.53853
     1.83435
     1.43992
     1.32488
     0.73325
     1.04550
     1.29202
     1.42349
     1.27558
     0.73325
     0.96333
     1.25915
     1.57140
     1.94939
     1.81791
     1.55497
     1.57140
     1.78505
     1.52210
     1.37419
     1.16054
     1.45636
     1.32488
     1.02907
     1.01263
     0.28952
     0.28952
    -0.21994
     0.24022
     0.32239
     0.02658
    -0.79514
    -1.15669
    -1.10739
    -0.82801
    -0.95948
    -1.64972
    -1.60042
    -1.78120
    -1.74833
    -1.55112
    -1.50181
    -1.99484
    -2.32353
    -1.71546
    -1.38677
    -1.46895
    -1.60042
    -1.66616
    -1.35391
    -0.91018
    -0.74584
    -0.63080
    -0.71297
    -0.71297
    -0.48289
    -0.03916
    -0.12133
    -0.30211
    -0.51576
     0.24022
     0.38813
     0.55247
     0.28952
     0.42100
     0.38813
     0.66751
     0.65108
     0.53604
     0.32239
     0.35526
     0.58534
     0.40456
     0.84829
     0.61821
     0.50317
     0.12518
     0.53604
     0.48674
     0.35526
     0.28952
    -0.18707
     0.02658
     0.19092
