# Supplementary material for: Software algorithm and hardware design for real-time implementation of new spectral estimator
Source: Biomed Eng Online. 2014 May 9;13:61. doi: 10.1186/1475-925X-13-61 (PMC4057578; doi:10.1186/1475-925X-13-61)
Supplement: Additional file 2 — txtfiles.zip. [file 1475-925X-13-61-S2.zip › FILE027.TXT]

     0.21007
     0.28013
     0.17186
     0.31198
     0.26102
     0.28650
     0.23555
     0.22281
     0.20370
     0.38203
     0.30561
     0.36293
     0.12091
     0.17186
     0.21644
     0.42662
     0.45846
     0.37566
     0.05085
     0.27376
     0.30561
     0.30561
     0.20370
     0.35656
     0.25466
     0.19734
     0.47120
     0.45846
     0.21007
     0.23555
     0.04448
     0.43935
     0.42662
     0.26739
     0.24192
     0.15912
     0.41388
     0.38203
     0.29287
     0.30561
     0.35656
     0.31198
     0.33745
     0.42662
     0.28650
     0.11454
     0.17823
     0.43298
     0.43298
     0.36930
     0.19097
     0.28650
     0.18460
     0.31834
     0.15275
     0.01264
    -0.08290
    -0.29307
    -0.28033
    -0.29307
    -0.49051
    -0.70705
    -0.88538
    -0.10200
     0.77054
     1.59849
     1.59213
     1.54754
     1.27368
     0.23555
    -0.64973
    -0.38224
     0.35019
     0.31834
     0.18460
    -0.14659
    -0.08290
    -0.56056
    -1.38852
    -1.61143
    -1.78339
    -2.21648
    -2.36933
    -2.23559
    -2.26743
    -2.12095
    -1.71971
    -1.17198
    -0.80895
    -0.49688
    -0.16569
     0.43298
     0.29924
     0.48394
     0.85333
     1.28005
     1.52844
     1.70677
     1.76409
     1.59213
     1.08898
     1.29916
     1.74498
     1.68129
     1.51570
     1.23547
     0.83423
     1.15267
     1.18452
     0.00627
    -0.16569
     1.17815
     1.84688
     1.06988
     0.36293
     0.06359
     0.13365
     0.40114
     0.59858
     0.69411
     0.88518
     0.99345
     0.75143
     0.62405
     0.86607
     0.74506
     0.63679
     0.40114
     0.35656
     0.47757
     0.39477
     0.38203
     0.25466
     0.10180
     0.20370
     0.22918
     0.24192
     0.39477
     0.12091
     0.19097
     0.32471
     0.54763
     0.33108
     0.17186
     0.14638
     0.28013
     0.32471
     0.35656
     0.31834
     0.14638
     0.25466
     0.33745
     0.24829
     0.33108
     0.19734
    -0.09563
    -0.08927
     0.10180
    -0.10837
    -0.17843
    -0.42682
    -0.40771
    -0.15295
    -0.00647
     0.31834
     0.45846
     0.71322
     1.16541
     1.03166
     1.24184
     1.18452
     0.78327
     0.65590
     0.82149
     0.91702
     0.91702
     0.94887
     0.85333
     0.89792
     0.57310
     0.26739
    -0.15932
    -0.58604
    -0.53509
    -0.66884
    -0.58604
    -0.50961
    -0.68157
    -0.66247
    -0.42682
    -0.19117
    -0.14659
    -0.24212
    -0.35039
    -0.14659
     0.03174
     0.17823
     0.10180
     0.00627
    -0.17843
     0.01264
     0.06996
     0.31198
     0.12091
    -0.08927
     0.05722
     0.15912
     0.20370
     0.01264
    -0.02558
    -0.12748
     0.11454
     0.10180
     0.21644
     0.17186
    -0.11474
    -0.08290
    -0.05742
     0.22281
     0.12091
    -0.03195
    -0.12111
    -0.03195
     0.19734
     0.00627
    -0.03831
    -0.10200
    -0.10200
     0.17823
     0.02537
     0.03174
    -0.14022
     0.08270
    -0.12111
     0.01901
     0.24192
    -0.01284
    -0.08927
     0.04448
     0.10180
     0.10817
     0.12728
    -0.05742
     0.10817
     0.09543
     0.15912
     0.24829
     0.02537
     0.01901
     0.15275
     0.26739
     0.36293
     0.26739
    -0.00010
     0.05085
     0.22281
     0.08906
     0.02537
    -0.30581
    -0.29307
    -0.37587
    -0.30581
    -0.40771
    -0.61152
    -1.17198
    -1.54138
    -2.43939
    -3.21640
    -4.83410
    -4.06346
     3.80851
    13.27270
     9.26666
    -1.03823
    -4.83410
    -3.57943
    -0.37587
     2.96781
     4.61736
     4.20338
     2.85317
     1.76409
     0.71959
     0.06359
    -0.49688
    -1.23567
    -1.68149
    -2.14642
    -2.21011
    -2.64957
    -2.12732
    -1.94262
    -1.58596
    -0.89812
    -0.40771
    -0.12748
    -0.00010
     0.14638
     0.31834
     0.52215
     0.80875
     0.58584
     0.51578
     0.40751
     0.62405
     0.45846
     0.40114
     0.20370
     0.12728
     0.15275
     0.22281
     0.28650
     0.13365
    -0.05742
    -0.07653
    -0.13385
     0.25466
     0.19097
    -0.10837
    -0.24849
    -0.10837
     0.00627
     0.05722
    -0.11474
    -0.19754
    -0.14659
     0.01901
    -0.02558
     0.04448
    -0.14022
    -0.23575
    -0.31855
     0.03811
     0.08906
    -0.00647
    -0.29307
    -0.12748
     0.00627
     0.06359
    -0.07653
    -0.17206
    -0.10837
    -0.07016
     0.10817
     0.15275
    -0.01921
    -0.14659
    -0.34402
     0.10817
     0.26102
     0.10180
    -0.07016
    -0.03831
     0.08906
     0.12091
     0.09543
     0.10180
    -0.01284
     0.08270
     0.04448
     0.29924
     0.22281
     0.10180
     0.05085
    -0.13385
     0.35019
     0.33745
     0.06996
    -0.06379
     0.01901
     0.19097
     0.24829
     0.12091
     0.15912
     0.04448
     0.14002
     0.21007
     0.27376
     0.15912
     0.05722
    -0.04468
     0.06359
     0.27376
     0.24829
     0.15275
     0.08906
     0.19734
     0.08906
     0.08906
     0.08270
     0.05085
    -0.05742
    -0.08927
    -0.07653
    -0.14022
    -0.25486
    -0.66247
    -0.52235
    -0.37587
    -0.24849
     0.17186
     0.89155
     1.51570
     1.31189
     0.67500
     0.32471
     0.17823
     0.54126
     0.92339
     1.36285
     1.47112
     1.30553
     0.83423
     0.46483
     0.33108
    -0.00647
    -0.12748
    -0.25486
    -0.57330
    -0.65610
    -0.56693
    -0.64336
    -0.38860
    -0.50324
    -0.64336
    -0.62425
    -0.80895
    -0.92359
    -0.86627
    -0.97454
    -0.53509
    -0.48414
    -0.40134
    -0.57967
    -0.76437
    -1.17198
    -1.01276
    -1.13377
    -0.95544
    -0.90449
    -0.70705
    -0.71979
    -0.50961
    -0.43319
    -0.40771
    -0.52235
    -0.18480
    -0.01921
    -0.06379
    -0.03831
    -0.10837
    -0.05742
    -0.12111
    -0.22301
    -0.21027
    -0.49051
    -0.57967
    -1.02549
    -1.31210
    -1.83435
    -2.33112
    -2.98075
    -2.73236
    -1.85345
    -0.24849
     0.67500
     0.78327
     1.23547
     0.60495
     0.13365
    -0.56693
     0.01901
     0.91702
     2.13985
     3.16525
     3.31173
     2.80859
     2.34366
     1.87236
     2.67484
     1.94878
     1.20362
     0.89792
     0.53489
     0.38840
     0.42025
     0.38840
     0.49667
     0.47120
     0.42025
     0.33108
     0.47120
     0.39477
     0.26739
     0.15912
     0.10180
     0.21644
     0.15275
     0.19734
     0.16549
     0.08906
     0.08270
     0.07633
     0.24829
     0.26739
     0.23555
     0.11454
     0.13365
     0.24829
     0.30561
     0.22281
     0.13365
     0.36930
     0.28650
     0.29287
     0.29924
     0.22918
     0.16549
    -0.01284
     0.19734
    -0.07653
     0.08906
     0.14638
     0.17823
     0.31198
     0.15912
     0.04448
     0.13365
     0.13365
     0.11454
     0.19734
     0.31198
     0.25466
     0.25466
     0.28650
     0.24192
     0.47120
     0.45846
     0.39477
     0.33108
     0.37566
     0.38840
     0.49031
     0.06996
     0.38203
     0.29924
     0.32471
     0.40751
     0.56036
     0.25466
     0.03174
     0.02537
    -0.04468
     0.31198
     0.52215
     0.66863
     1.15904
     0.97434
     0.39477
    -0.49051
    -0.20391
     0.07633
     0.75780
     0.75780
     0.29924
    -0.09563
    -0.91722
    -1.00639
    -0.66884
    -0.58604
    -0.74526
    -0.96181
    -1.07008
    -1.16561
    -0.90449
    -1.06371
    -1.10192
    -0.71342
    -0.36950
    -0.21027
     0.00627
     0.19734
     0.09543
     0.22918
     0.33745
     0.62405
     0.84059
     0.85333
     0.64953
     0.68137
     0.81512
     0.70048
     0.47120
     0.68137
     0.31198
     0.31198
     0.47757
     0.47120
     0.40114
     0.35656
     0.16549
     0.18460
     0.35019
     0.26102
     0.17823
     0.10180
     0.06359
     0.01264
     0.01264
     0.31834
    -0.07016
    -0.14659
    -0.23575
    -0.18480
    -0.31218
    -0.49688
    -0.74526
    -0.58604
    -0.45866
    -0.50324
    -0.60515
    -0.75163
    -0.75800
    -0.62425
    -0.67520
    -0.54783
    -0.54783
    -0.62425
    -0.45229
    -0.32491
    -0.21027
    -0.28670
    -0.43319
    -0.17206
    -0.18480
    -0.12111
    -0.10837
    -0.03831
    -0.20391
     0.01901
     0.00627
     0.26102
     0.12091
     0.01901
    -0.00010
    -0.03831
    -0.00010
     0.07633
    -0.03195
     0.08270
     0.68137
     1.24820
     1.20362
     0.76417
     0.50941
     0.48394
     0.56036
     0.42662
     0.46483
     0.30561
     0.32471
     0.42662
     0.50941
     0.26102
    -0.05742
    -0.34402
    -0.42682
    -0.44592
    -0.45229
    -0.58604
    -0.58604
    -0.70705
    -0.56693
    -0.44592
     0.00627
    -0.13385
    -0.26759
    -0.19117
    -0.08290
    -0.00010
     0.12728
    -0.18480
    -0.41408
    -0.13385
     0.01901
    -0.15295
    -0.47140
    -0.32491
    -0.25486
     0.44572
     2.22265
     2.52836
     2.12074
     1.96152
     1.24820
     1.35648
     0.61768
     0.15275
     0.24192
     1.18452
     1.27368
     0.56673
     0.01901
    -0.70068
    -1.25478
    -1.82161
    -2.07636
    -1.90440
    -2.01904
    -2.42665
    -2.07636
    -1.61780
    -1.26114
    -1.05734
    -0.83443
    -0.41408
    -0.04468
     0.37566
     0.59221
     0.68137
     0.78964
     0.90428
     0.89155
     1.02529
     1.08898
     0.75780
     0.71959
     0.79601
     0.89155
     0.70048
     0.63042
     0.56036
     0.66227
     0.85333
     0.77054
     0.65590
     0.47120
     0.54763
     0.49667
     0.68137
     0.76417
     0.52215
     0.50304
     0.54763
     0.66227
     0.56673
     0.31198
     0.26739
     0.30561
     0.37566
     0.28013
    -0.05105
    -0.22301
    -0.55420
    -0.59241
    -0.62425
    -0.63699
    -1.01913
    -1.15287
    -1.29936
    -1.06371
    -1.11466
    -1.19109
    -1.23567
    -1.28025
    -1.12103
    -0.73889
    -0.75163
    -0.52872
    -0.53509
    -0.28670
    -0.12748
     0.19097
     0.05085
     0.01901
     0.21644
     0.40114
     0.65590
     0.77691
     0.64953
     0.50304
     0.52215
     0.75143
     0.75143
     0.66863
     0.73232
     0.63679
     0.61768
     0.90428
     0.91702
     0.80238
     0.66863
     0.76417
     0.85970
     0.92976
     0.73869
     0.77054
     0.70685
     0.86607
     0.83423
     0.85970
     0.84696
     0.69411
     0.64953
     0.87881
     1.01892
     0.86607
     0.62405
     0.67500
     0.75143
     0.71959
     0.64953
     0.50304
     0.42662
     0.43935
     0.53489
     0.59858
     0.58584
     0.52215
     0.33108
     0.18460
     0.42662
     0.24192
     0.30561
     0.66227
     0.99982
     1.33100
     1.37558
     0.79601
    -0.43956
    -1.35668
    -1.28662
    -0.14659
     0.73232
     0.34382
    -0.54146
    -1.12103
    -1.45858
    -1.68786
    -1.93625
    -1.86619
    -1.71334
    -1.45221
    -1.18472
    -1.11466
    -0.92996
    -0.91722
    -0.70068
    -0.37587
    -0.27396
    -0.19117
    -0.35039
    -0.54783
     0.31198
     0.75780
     0.73232
     0.63679
     0.37566
     0.35019
     0.20370
     0.36293
     0.17823
     0.03811
    -0.00647
     0.18460
     0.35656
     0.42025
     0.30561
     0.22281
     0.52215
     1.07624
     1.06988
     0.82786
     0.71322
     0.88518
     1.15904
     1.18452
     1.03803
     0.96160
     0.94887
     0.93613
     0.87881
     0.73869
     0.63679
     0.52852
     0.02537
     0.10817
    -0.06379
    -0.45866
    -0.70068
    -1.03186
    -1.30573
    -1.43310
    -0.48414
     2.62389
     5.15871
     4.39444
     2.47740
     0.45209
     0.06359
     0.81512
     2.15259
     4.01868
     4.39444
     3.88493
     3.18435
     2.19080
     1.21636
     1.10172
     0.64316
     0.31198
    -0.32491
    -0.48414
    -0.59241
    -0.50961
    -0.63699
    -0.77074
    -0.94270
    -0.54146
    -0.25486
    -0.22301
    -0.24849
    -0.33765
    -0.28670
    -0.05742
    -0.15295
    -0.02558
    -0.11474
     0.06996
     0.00627
    -0.04468
     0.15275
     0.08906
    -0.10200
    -0.05105
     0.38203
     0.45846
     0.50304
     0.59858
     0.50304
     0.56036
     0.63679
     0.62405
     0.79601
     0.83423
     0.97434
     0.99982
     0.75143
     0.79601
     0.60495
     0.54763
     0.71959
     0.82149
     0.68137
     0.69411
     0.57310
     0.45846
     0.54126
     0.56036
     0.63042
     0.69411
     0.59221
     0.45209
     0.31198
     0.42662
     0.18460
     0.08906
     0.02537
     0.29924
    -0.00010
    -0.07653
    -0.28670
    -0.56693
    -0.62425
    -0.61152
    -0.67520
    -1.08918
    -1.47769
    -1.72607
    -1.54774
    -1.63691
    -1.85982
    -2.26106
    -2.38844
    -2.11458
    -1.87893
    -1.77703
    -1.80250
    -1.84071
    -1.63054
    -1.35668
    -1.17835
    -0.71979
    -0.63062
    -0.42045
    -0.23575
     0.06996
     0.22281
     0.37566
     0.23555
     0.55399
     0.60495
     0.67500
     0.69411
     0.55399
     0.38840
     0.29287
     0.41388
     0.51578
     0.27376
     0.36930
     0.33108
     0.32471
     0.53489
     0.39477
     0.14002
     0.33108
     0.42662
     0.28013
     0.34382
     0.46483
     0.11454
    -0.03195
     0.09543
     0.21007
     0.07633
    -0.36950
    -0.57967
    -0.29944
    -0.05742
     0.29287
     0.06359
     0.01901
     0.21644
     0.23555
     0.15912
     0.04448
     0.14002
     0.05085
     0.43298
     1.15267
     1.25457
     1.14630
     1.05714
     0.85333
     0.70048
     0.41388
    -0.17206
    -0.55420
     0.23555
     0.53489
     0.54763
     0.42025
     0.37566
     0.03811
    -0.31855
    -0.22301
     0.07633
     0.31834
     0.33745
     0.36293
     0.17823
     0.22918
     0.12091
    -0.08927
     0.06996
    -0.01284
    -0.04468
    -0.12111
    -0.31855
    -0.72616
    -1.04460
    -1.17835
    -0.87901
    -0.95544
    -1.05734
    -1.17835
    -1.28025
    -1.52227
    -1.34394
    -1.24204
    -0.69431
    -0.58604
    -0.61788
    -0.59878
    -0.47140
    -0.53509
    -0.47777
    -0.52872
    -0.46503
    -0.15295
     0.05722
     0.01901
    -0.13385
    -0.14659
    -0.04468
    -0.34402
    -0.61788
    -0.40134
     0.12091
     0.49667
     0.35019
     0.01264
    -0.24849
    -0.36950
    -0.18480
     0.12091
     0.43298
     0.33745
     0.20370
     0.03811
     0.20370
     0.54126
     0.35656
     0.56036
     0.22281
     0.10817
     0.20370
     0.29287
     0.26102
     0.06359
     0.10817
     0.31834
     0.43935
     0.40751
     0.29924
     0.12091
     0.29287
     0.32471
     0.22281
     0.29924
     0.42662
     0.09543
     0.26739
     0.27376
     0.28013
     0.02537
     0.03174
    -0.00647
     0.11454
     0.35019
     0.29287
     0.09543
     0.08906
     0.32471
     0.26739
     0.56673
     0.78964
     1.03803
     1.52844
     1.55391
     0.07633
    -1.92988
    -2.94890
    -1.23567
     0.21644
     0.56036
     0.61131
    -0.23575
    -1.18472
    -1.61780
    -1.57959
    -1.25478
    -0.99365
    -0.91085
    -0.71342
    -0.64336
    -0.19117
     0.01901
     0.24829
     0.33745
     0.63679
     0.54763
     0.49031
     0.47120
     0.08906
     0.11454
     0.39477
     0.21644
     0.40114
     0.30561
     0.23555
     0.43298
     0.36930
     0.30561
     0.35656
     0.12091
     0.23555
     0.40751
     0.51578
     0.35656
     0.35656
     0.00627
     0.31198
     0.22281
     0.49031
     0.33108
     0.15912
     0.18460
     0.19734
     0.18460
     0.15275
    -0.40134
    -0.94907
    -0.77074
    -0.63062
    -0.99365
    -0.93633
    -1.09555
    -0.38224
    -0.18480
    -0.49688
    -1.39489
    -1.24204
    -0.29307
     2.56020
     4.72563
     4.11421
     4.59825
     2.59841
     1.07624
     1.82778
     3.13340
     3.81487
     3.78940
     3.75118
     3.32447
     2.73216
     1.97426
     0.96160
     0.29924
    -0.11474
    -0.36950
    -0.78348
    -1.19746
    -1.47132
    -1.26114
    -0.86627
    -0.55420
    -0.12748
    -0.23575
    -0.42045
    -0.19754
    -0.22938
    -0.17206
     0.15912
     0.15275
     0.35656
     0.42025
     0.62405
     0.42025
     0.14638
     0.16549
     0.21644
     0.28013
     0.38840
     0.01901
    -0.16569
    -0.22938
    -0.29944
    -0.01921
    -0.14659
    -0.22301
    -0.19117
     0.03174
     0.07633
    -0.07653
    -0.14022
    -0.38860
    -0.10200
     0.18460
     0.30561
     0.25466
    -0.17206
    -0.13385
     0.24829
     0.27376
     0.40114
     0.26102
     0.32471
     0.35019
     0.24192
    -0.00010
     0.24192
     0.21644
     0.29287
     0.29924
     0.28013
     0.23555
     0.09543
    -0.06379
    -0.18480
    -0.31218
    -0.26759
    -0.36313
    -0.66247
    -0.74526
    -0.64973
    -0.75163
    -1.05734
    -1.20382
    -1.28662
    -1.05734
    -1.03823
    -0.87264
    -0.82169
    -0.89175
    -0.96181
    -1.05734
    -0.52872
    -0.47140
    -0.66884
    -0.56693
    -0.63062
    -0.46503
    -0.41408
    -0.72616
    -0.42045
    -0.23575
    -0.12748
    -0.02558
    -0.28033
    -0.42682
    -0.42682
    -0.64973
    -0.58604
    -0.31218
    -0.38860
    -0.50324
    -0.59241
    -0.49688
    -0.59241
    -0.56693
    -0.64336
    -0.71979
    -0.73889
    -0.46503
    -0.54783
    -0.63699
    -0.61152
    -0.61788
    -0.63062
    -0.16569
    -0.14659
    -0.40771
    -0.33128
    -0.27396
    -0.12111
    -0.14659
    -0.15932
    -0.19117
    -0.12111
    -0.00647
     0.04448
     0.03811
    -0.14022
    -0.22938
    -0.29307
     0.03811
    -0.00010
    -0.06379
    -0.26759
    -0.30581
    -0.21664
    -0.14022
    -0.22301
    -0.35676
    -0.13385
    -0.08290
     0.11454
    -0.08927
    -0.14022
    -0.14659
    -0.17206
    -0.19117
     0.05722
     0.42662
     0.59221
     0.52852
     0.55399
     0.52852
     0.30561
     0.36930
     0.38840
     0.47757
     0.44572
     0.40751
     0.42025
     0.29924
     0.19097
     0.27376
     0.38840
     0.25466
    -0.04468
    -0.05742
    -0.18480
    -0.02558
     0.01901
    -0.04468
    -0.08927
    -0.09563
    -0.05742
    -0.08290
    -0.08927
    -0.21664
    -0.31218
    -0.29307
     0.03174
     0.01264
    -0.17843
    -0.31218
    -0.32491
     0.03174
    -0.05742
     0.39477
     0.56673
     0.68137
     0.76417
     0.98708
     0.99982
     1.03803
     0.80238
     0.54763
     0.63679
     0.59221
    -0.10837
    -0.49688
    -0.92996
    -1.42037
    -1.33120
    -1.19746
    -0.73889
    -0.71979
    -0.70705
    -0.87264
    -1.00639
    -1.05097
    -1.52864
    -1.51590
    -0.89812
    -0.57967
    -0.72616
    -1.55411
    -2.32475
    -3.31830
    -2.99986
    -1.50953
     0.16549
     0.99345
     0.89792
     0.55399
     0.12728
    -1.48406
    -1.16561
     0.29287
     1.75772
     3.24167
     3.66202
     2.74490
     0.03174
    -0.83443
     2.36913
     5.09502
     5.66823
     3.34358
     0.17823
    -1.99994
    -1.98083
    -0.69431
     0.77691
     0.40751
    -0.21027
    -0.22938
    -0.28033
    -0.32491
    -0.29944
    -0.44592
    -0.65610
    -0.69431
    -0.71342
    -0.75163
    -0.73252
    -0.78348
    -0.54146
    -0.36950
    -0.22301
    -0.28033
    -0.35676
    -0.33765
     0.01901
    -0.15932
    -0.13385
    -0.08290
    -0.22938
    -0.29944
    -0.29307
    -0.28033
    -0.20391
    -0.41408
    -0.48414
    -0.40771
    -0.21664
    -0.25486
    -0.46503
    -0.53509
    -0.25486
    -0.29944
    -0.26123
    -0.25486
    -0.37587
    -0.33765
    -0.36313
    -0.28670
    -0.28670
    -0.25486
    -0.26759
    -0.35676
    -0.17843
    -0.15932
    -0.17206
    -0.42682
    -0.26759
    -0.27396
    -0.22301
    -0.29307
    -0.27396
    -0.29307
    -0.36950
    -0.21664
    -0.22938
    -0.19117
    -0.17843
    -0.32491
    -0.14022
    -0.09563
    -0.12748
    -0.32491
    -0.26759
     0.10180
     0.09543
     0.20370
     0.17823
     0.14638
     0.16549
     0.33745
     0.40751
     0.42662
     0.24829
     0.23555
     0.34382
     0.34382
     0.42025
     0.25466
     0.14638
     0.28013
     0.22918
     0.10180
     0.06359
    -0.03195
    -0.19117
    -0.13385
    -0.10837
     0.02537
     0.01901
    -0.08927
    -0.19117
    -0.17843
    -0.07653
    -0.10200
    -0.07016
     0.10180
     0.08906
     0.08270
     0.33745
     0.21644
     0.22281
     0.22918
     0.43935
     0.70048
     0.80875
     0.60495
     0.61131
     0.55399
     0.69411
     0.76417
     0.40114
     0.53489
     0.40751
     0.24829
     0.01901
    -0.35039
    -0.28033
    -0.31218
    -0.21027
    -0.01921
    -0.09563
    -0.35039
    -1.06371
    -1.42674
    -1.44584
    -1.19746
    -1.30573
    -0.83443
    -0.85353
    -1.15287
    -1.01276
    -0.64973
    -0.23575
     0.02537
    -0.01284
     0.22281
     0.51578
     0.73232
     1.08261
     1.05714
     1.03803
     0.71322
    -0.11474
    -0.66247
    -0.67520
    -0.28670
    -0.27396
    -0.81532
    -1.35031
    -1.82798
    -2.21648
    -1.94899
    -1.87893
    -1.50316
    -1.59233
    -1.54138
    -1.33757
    -1.05734
    -0.81532
    -0.63062
    -0.31218
    -0.21027
    -0.15932
    -0.29944
    -0.47140
    -1.07008
    -1.66239
    -2.03178
    -2.39481
    -2.65593
    -2.96164
    -3.19729
    -3.36925
    -3.55395
    -3.47115
    -3.26098
    -3.03170
    -2.87885
    -2.33112
    -1.91714
    -1.82161
    -1.73244
    -1.39489
    -0.98091
    -0.35676
     0.21007
     0.80238
     0.62405
     0.44572
     0.64316
     0.92339
     1.19088
     1.27368
     1.16541
     0.92339
     0.97434
     1.02529
     1.17815
     1.00619
     0.94887
     0.84059
     1.00619
     1.01892
     1.02529
     0.85333
     0.64316
     0.59858
     0.73869
     0.64316
     0.75780
     0.62405
     0.37566
     0.52852
     0.67500
     0.54763
     0.42025
     0.36293
     0.39477
     0.58584
     0.61768
     0.42662
     0.29287
     0.42025
     0.36930
     0.27376
     0.54763
     0.43298
     0.28650
     0.32471
     0.45846
     0.52215
     0.24829
     0.19734
     0.21007
     0.29287
     0.48394
     0.32471
     0.17823
     0.08906
     0.22281
     0.39477
     0.42025
     0.40114
     0.19097
     0.17186
     0.37566
     0.50304
     0.33745
     0.24829
     0.19734
     0.29287
     0.50304
     0.54126
     0.36293
     0.17823
     0.30561
     0.28650
     0.31834
     0.50941
     0.21644
     0.22281
     0.33745
     0.55399
     0.56036
     0.52215
     0.42662
     0.55399
     0.68774
     0.92976
     0.86607
     0.68137
     0.87881
     1.05714
     0.99345
     1.35648
     1.17178
     0.99345
     1.05077
     1.05077
     1.22910
     0.92339
     0.61131
     0.69411
     0.63679
     0.84059
     0.66227
     0.40114
     0.26739
     0.19097
     0.01264
     0.19097
    -0.01284
    -0.12748
    -0.38860
    -0.10837
     0.00627
     0.05085
    -0.29944
    -0.38860
    -0.18480
    -0.15932
     0.10180
     0.27376
     0.91065
     1.96789
     2.36276
     1.80230
     1.10172
     0.27376
     0.20370
     0.69411
     1.29916
     1.47749
     2.31818
     2.20354
     2.57294
     4.46450
     3.21620
     0.31198
    -2.15916
    -1.33120
     1.51570
     1.42653
     0.51578
     0.26102
     0.52852
     1.08898
     1.64308
     1.15267
    -2.18464
    -6.83394
    -6.84031
    -3.27372
    -1.31846
    -0.55420
    -1.87893
    -3.56032
    -4.26727
    -4.34369
    -3.80234
    -3.35651
    -2.82153
    -2.63046
    -2.45850
    -1.57322
    -1.20382
    -0.69431
    -0.52235
    -0.24849
     0.06359
     0.28650
     0.25466
     0.24192
     0.11454
     0.19734
     0.39477
     0.48394
     0.27376
     0.03174
     0.05722
     0.09543
     0.24829
    -0.03195
    -0.15932
    -0.17843
    -0.04468
     0.09543
     0.01901
    -0.04468
    -0.21664
    -0.29307
    -0.00647
     0.15275
    -0.00647
    -0.24849
    -0.21664
    -0.11474
    -0.04468
    -0.05742
    -0.21664
    -0.21664
    -0.10837
     0.07633
     0.05722
    -0.03831
    -0.19754
    -0.19754
    -0.23575
     0.14638
    -0.08927
    -0.10837
    -0.18480
    -0.13385
     0.01901
    -0.02558
    -0.12111
    -0.26123
    -0.16569
    -0.10200
     0.06359
    -0.10837
    -0.15932
    -0.19117
    -0.26123
     0.04448
     0.24192
     0.01901
    -0.08927
    -0.09563
     0.15275
     0.03174
     0.04448
     0.00627
    -0.00647
     0.02537
     0.17186
     0.17823
     0.19097
     0.05085
    -0.13385
     0.12091
     0.31834
     0.15275
    -0.02558
    -0.08290
    -0.00647
     0.24192
     0.08270
     0.13365
     0.15275
     0.02537
     0.15912
     0.36930
     0.31834
     0.12091
     0.06996
     0.01901
     0.34382
     0.32471
     0.17186
     0.29287
     0.28650
     0.29287
     0.22281
     0.14638
     0.05722
    -0.00647
     0.00627
     0.14002
     0.08270
    -0.06379
    -0.30581
    -0.41408
    -0.05742
    -0.08290
    -0.15295
    -0.14022
    -0.29307
    -0.22301
    -0.01921
     0.02537
    -0.08290
    -0.27396
    -0.05742
     0.06359
     0.15275
     0.12728
     0.03811
    -0.01921
     0.06359
     0.24829
     0.18460
    -0.05105
    -0.23575
    -0.01921
    -0.08927
     0.10817
    -0.15932
    -0.18480
    -0.29944
    -0.03195
     0.03811
    -0.18480
    -0.39497
    -0.47777
    -0.41408
     0.01264
     0.21007
    -0.01284
     0.14002
     0.63679
     0.92339
     0.94250
     0.27376
    -1.07645
    -2.37570
    -2.56677
    -1.78976
    -0.85990
    -0.53509
    -1.66875
    -3.49026
    -3.73228
    -3.47752
    -3.34378
    -3.68770
    -3.96156
    -4.05709
    -4.17810
    -4.08894
    -3.82781
    -3.44568
    -3.13360
    -2.60498
    -2.16553
    -1.77066
    -1.57959
    -1.71334
    -1.31210
    -1.01913
    -1.00002
    -1.24204
    -1.15924
    -0.54146
    -0.07653
     0.19097
     0.24192
     0.17186
     0.06359
    -0.02558
     0.22918
     0.27376
     0.26739
     0.14002
     0.34382
     0.68137
     0.68774
     0.73232
     0.52215
     0.30561
     0.38840
     0.49667
     0.59221
     0.65590
     0.45209
     0.25466
     0.24829
     0.35656
     0.30561
     0.26739
    -0.10837
     0.04448
     0.01264
     0.04448
     0.08270
     0.09543
     0.04448
     0.31198
     0.15912
     0.18460
     0.09543
    -0.02558
    -0.08927
     0.08270
     0.12728
     0.17186
    -0.15295
     0.04448
    -0.12748
     0.05085
    -0.04468
    -0.15932
    -0.15932
    -0.40771
    -0.08290
    -0.23575
    -0.26123
    -0.28033
    -0.28670
    -0.24212
    -0.14659
    -0.13385
    -0.31218
    -0.30581
    -0.22938
    -0.14022
    -0.03831
    -0.19754
    -0.35676
    -0.38224
    -0.36950
    -0.28033
    -0.28033
    -0.35039
    -0.56056
    -0.47777
    -0.30581
    -0.01284
    -0.54146
    -0.73889
    -0.59241
    -0.61152
    -0.47777
    -0.50324
    -0.56693
    -0.66884
    -0.57967
    -0.42682
    -0.40771
    -0.54783
    -0.89812
    -0.91085
    -0.98091
    -0.85990
    -0.90449
    -1.18472
    -1.09555
    -1.14650
    -1.15924
    -1.10829
    -1.24204
    -1.40126
    -1.51590
    -1.63054
    -1.67512
    -1.75792
    -1.89803
    -1.70697
    -1.45858
    -1.33757
    -1.33120
    -1.85982
    -1.75792
    -1.90440
    -1.77703
    -1.68149
    -1.53501
    -1.47769
    -1.73244
    -1.64328
    -1.52227
    -1.45858
    -1.58596
    -1.43310
    -1.25478
    -1.26114
    -1.09555
    -1.19109
    -1.35031
    -1.70697
    -1.57959
    -1.42037
    -0.71342
    -0.68157
    -1.57959
    -3.68133
    -4.35643
    -3.37562
    -2.17190
    -1.42037
    -1.58596
    -2.50308
    -3.17818
    -3.95519
    -4.04436
    -3.64311
    -3.23551
    -2.84700
    -2.49034
    -2.37570
    -2.42665
    -2.42665
    -2.36296
    -2.15916
    -1.97446
    -1.90440
    -2.23559
    -2.12095
    -2.13368
    -2.01904
    -2.10184
    -1.80887
    -1.99357
    -1.96172
    -1.88530
    -1.82161
    -1.86619
    -1.99357
    -2.18464
    -2.12732
    -1.70697
    -1.84071
    -1.84708
    -1.96809
    -1.77703
    -1.52864
    -1.77703
    -1.70060
    -1.63691
    -1.77066
    -1.57959
    -1.55411
    -1.35031
    -1.57322
    -1.79613
    -1.73244
    -1.59870
    -1.64328
    -1.74518
    -1.94262
    -2.02541
    -1.85982
    -1.79613
    -1.73244
    -1.60506
    -1.87893
    -1.92351
    -1.67512
    -1.65602
    -1.50953
    -1.50953
    -1.49679
    -1.15287
    -0.97454
    -0.82169
    -0.95544
    -1.03186
    -1.27388
    -1.47132
    -1.47769
    -1.08281
    -1.02549
    -1.17835
    -1.01913
    -1.14650
    -1.33757
    -1.70060
    -1.85345
    -1.85982
    -1.76429
    -1.59870
    -1.69423
    -1.78339
    -1.79613
    -1.74518
    -1.73881
    -1.52227
    -1.48406
    -1.41400
    -1.22293
    -1.10829
    -1.26751
    -1.35031
    -1.33757
    -1.19746
    -0.78984
    -0.68157
    -0.71342
    -0.82169
    -0.98728
    -0.82169
    -0.91722
    -0.87264
    -0.90449
    -1.18472
    -1.09555
    -0.99365
    -0.91085
    -0.98091
    -1.05734
    -1.31846
    -0.92996
    -0.69431
    -1.00002
    -1.00639
    -1.10192
    -1.13377
    -0.98728
    -0.87901
    -0.73252
    -0.87264
    -0.96817
    -0.91085
    -0.81532
    -0.78984
    -0.92996
    -1.19746
    -1.07645
    -0.95544
    -1.00002
    -0.90449
    -1.15287
    -1.22930
    -1.36305
    -1.52227
    -1.27388
    -1.35031
    -1.65602
    -1.50953
    -1.28662
    -1.26751
    -1.24841
    -1.35031
    -1.28662
    -0.81532
    -0.82169
    -0.73889
    -0.83443
    -0.91085
    -0.76437
    -0.68794
    -0.14659
    -0.11474
    -0.42682
    -0.62425
    -0.45866
    -0.50961
    -0.35039
    -0.10837
    -0.28670
     0.45209
    -0.03195
    -1.57322
    -2.72599
    -1.98083
    -1.57959
    -0.68157
    -0.77074
    -2.52856
    -3.34378
    -3.81508
    -3.61764
    -3.65585
    -3.98067
    -4.26727
    -4.54750
    -4.49018
    -4.31822
    -4.13352
    -4.10805
    -4.13352
    -3.94882
    -3.80234
    -3.50300
    -2.90432
    -2.54129
    -2.49671
    -2.21011
    -1.82161
    -1.47132
    -1.25478
    -1.22293
    -1.17835
    -0.93633
    -0.57330
    -0.60515
    -0.54146
    -0.59878
    -0.60515
    -0.51598
    -0.10837
    -0.12748
    -0.34402
    -0.29944
    -0.32491
    -0.03831
    -0.05105
    -0.12111
    -0.30581
    -0.35676
    -0.31855
    -0.28033
    -0.31218
    -0.41408
    -0.65610
    -0.87901
    -0.61152
    -0.47777
    -0.82169
    -0.86627
    -0.79621
    -0.63699
    -0.54146
    -0.59241
    -0.70068
    -0.75800
    -0.61152
    -0.45229
    -0.12111
    -0.20391
    -0.23575
    -0.13385
    -0.10200
     0.24829
     0.11454
    -0.03195
    -0.07653
     0.11454
     0.15912
     0.01264
    -0.00647
    -0.10200
     0.03174
     0.13365
     0.19097
     0.14002
     0.01901
    -0.05742
     0.04448
     0.50304
     0.42662
     0.19097
    -0.01284
    -0.21027
    -0.35676
    -0.33128
    -0.03195
    -0.01284
     0.12091
     0.05722
     0.08906
    -0.05742
    -0.08290
    -0.22938
    -0.19754
    -0.00647
     0.29287
     0.40751
     0.27376
     0.39477
     0.47757
     0.52852
     0.52215
     0.39477
     0.65590
     0.81512
     0.98708
     0.82149
     0.68137
     0.59858
     0.45209
     0.49667
     0.60495
     0.63679
     0.74506
     0.50304
     0.43298
     0.69411
     0.52215
     0.47120
     0.50304
     0.52215
     0.47757
     0.54126
     0.38840
     0.29924
     0.35656
     0.25466
     0.56036
     0.57310
     0.43298
    -0.04468
    -0.08290
    -0.05105
    -0.18480
    -0.24212
    -0.40134
    -0.71342
    -0.97454
    -1.10829
    -1.21656
    -1.36942
    -1.43947
    -1.40126
    -0.75163
    -0.69431
    -0.62425
    -0.44592
    -0.37587
    -0.19117
     0.71322
     1.15904
     0.41388
     1.05077
     1.82141
     1.03803
     1.73861
     2.38824
     1.84688
     2.04432
     1.49659
     0.61768
    -0.61152
     0.85333
     4.57914
     1.63034
    -1.21656
    -1.68149
    -1.85345
    -1.94262
    -1.50316
    -1.04460
    -1.08281
    -1.48406
    -1.82161
    -2.25469
    -2.51582
    -2.21648
    -2.07000
    -1.89803
    -1.72607
    -1.71971
    -1.43310
    -1.14650
    -0.94270
    -0.61788
    -0.45229
    -0.21664
    -0.07016
    -0.12748
    -0.09563
    -0.26123
    -0.45229
    -0.22301
     0.11454
     0.00627
    -0.11474
    -0.19117
    -0.08290
    -0.15932
    -0.08927
    -0.07653
    -0.15295
    -0.22301
    -0.04468
     0.01264
     0.14002
    -0.03831
    -0.22301
    -0.10200
     0.17186
     0.04448
     0.04448
    -0.00647
    -0.07653
    -0.13385
    -0.06379
    -0.05742
     0.07633
    -0.01921
    -0.02558
     0.03174
     0.21007
     0.02537
    -0.25486
    -0.26759
    -0.07653
    -0.05742
    -0.17206
    -0.24212
    -0.29307
    -0.43319
    -0.49051
    -0.41408
    -0.48414
    -0.55420
    -0.74526
    -0.69431
    -0.71342
    -0.63699
    -0.78984
    -0.91085
    -0.54146
    -0.71342
    -0.52235
    -0.52235
    -0.56693
    -0.62425
    -0.60515
    -0.23575
    -0.43319
    -0.23575
    -0.32491
    -0.43319
    -0.24849
    -0.18480
     0.03174
    -0.00647
     0.21644
     0.45209
     0.31834
     0.26102
     0.22918
     0.14638
    -0.08290
    -0.33128
    -0.13385
     0.15912
     0.13365
     0.10817
    -0.06379
    -0.14022
    -0.42045
    -0.63699
    -0.82806
    -0.58604
    -0.61152
    -0.64973
    -0.64336
    -0.69431
    -0.71979
    -0.87901
    -1.10829
    -0.98091
    -1.22930
    -1.40763
    -1.38215
    -1.32483
    -1.35031
    -1.43947
    -1.36305
    -1.15924
    -1.03186
    -0.92359
    -0.80258
    -0.61152
    -0.30581
    -0.35039
    -0.07653
     0.29924
     0.44572
     0.45209
     0.45209
     0.58584
     0.89792
     0.84696
     0.53489
     0.57947
     0.38840
     0.33108
     0.17823
    -0.09563
    -0.42045
    -0.46503
    -0.31855
    -0.28033
    -0.52235
    -0.64336
    -0.76437
    -0.96181
    -0.63062
    -0.39497
    -0.49051
     0.03811
     0.53489
    -0.72616
    -3.36925
    -4.46470
    -3.24824
    -2.16553
    -2.11458
    -2.41392
    -2.75784
    -3.64311
    -4.15263
    -3.98704
    -3.98067
    -3.76412
    -3.66222
    -3.33741
    -2.30564
    -1.93625
    -1.68786
    -1.40763
    -0.81532
    -0.62425
    -0.50961
    -0.32491
    -0.47140
    -0.30581
    -0.26123
    -0.56693
    -1.17835
    -1.66239
    -2.10821
    -2.62409
    -2.75784
    -3.03170
    -3.28009
    -3.42657
    -3.53484
    -3.76412
    -4.03799
    -3.89787
    -3.42657
    -2.96164
    -2.54129
    -2.49671
    -2.17190
    -0.71342
    -0.21027
    -0.74526
    -0.42682
    -0.21664
     0.22281
     0.79601
     1.29279
     1.31189
     1.10809
     1.08898
     1.19088
     1.05714
     1.08898
     0.73869
     0.49031
     0.53489
     0.47757
     0.33745
     0.55399
     0.43935
     0.24192
     0.21644
     0.30561
     0.42025
     0.29924
     0.21007
     0.11454
     0.43298
     0.50304
     0.55399
     0.31834
     0.36293
     0.32471
     0.32471
     0.30561
     0.53489
     0.40751
     0.12091
     0.30561
     0.50304
     0.54126
     0.38203
     0.25466
     0.39477
     0.36293
     0.28650
     0.27376
     0.28650
     0.61768
     0.89155
     0.91702
     1.03166
     0.87244
     0.63679
     0.76417
     1.01256
     1.02529
     0.90428
     0.50304
     0.75143
     0.64953
     0.41388
     0.29924
     0.19734
     0.31834
     0.40114
     0.26102
     0.36293
     0.14638
    -0.05742
    -0.00647
     0.03811
    -0.05105
     0.06359
     0.17823
     0.34382
     0.44572
    -0.06379
    -0.22938
    -0.18480
    -0.19754
     0.13365
     0.23555
     0.71322
     1.03166
     1.13993
     1.20362
     0.91065
     1.08261
     1.43927
     1.63034
     1.96789
     1.83414
     1.89783
     1.23547
     0.03174
    -0.43319
    -0.41408
    -0.14022
    -0.41408
    -0.68794
    -1.71334
    -2.33749
    -2.54129
    -2.71325
    -2.50945
    -2.47761
    -2.64320
    -2.56677
    -2.24196
    -1.92988
    -1.52227
    -1.07008
    -0.19754
     1.68766
     2.14622
     0.47757
     0.01264
     1.17815
     2.26723
     2.89138
     2.87228
     2.64936
     1.94242
     1.48385
     1.34374
     1.55391
     1.50933
     1.24820
     0.71959
     0.19097
    -0.47140
    -0.80895
    -0.89812
    -1.26751
    -1.36942
    -1.45858
    -1.56685
    -1.56048
    -1.72607
    -1.75792
    -1.52227
    -1.12740
    -1.50953
    -1.52227
    -1.82161
    -2.52219
    -3.08902
    -2.00631
    -0.66247
    -0.99365
    -1.36305
    -1.49679
    -1.43310
    -1.58596
    -1.65602
    -1.42037
    -1.01913
    -0.70705
    -0.36313
    -0.42045
    -0.43319
    -0.08927
     0.01264
     0.41388
     0.75143
     0.30561
     0.13365
     0.35019
     0.71322
     0.78327
     0.59858
     0.55399
     0.39477
     0.59221
     0.71959
     0.75780
     0.54126
     0.22918
     0.06359
     0.24192
     0.49031
     0.37566
    -0.03831
    -0.13385
    -0.15295
    -0.01284
    -0.01921
     0.01264
    -0.18480
    -0.12111
     0.15912
     0.33745
     0.35019
     0.17186
     0.25466
     0.22918
     0.20370
     0.46483
     0.55399
     0.41388
     0.45846
     0.63042
     1.03166
     0.99345
     0.79601
     0.97434
     1.31189
     1.14630
     1.07624
     1.19088
     1.17178
     1.22273
     0.91702
     0.77054
     0.26739
    -0.73889
    -1.08281
    -1.22930
    -0.71979
    -0.57967
    -0.82169
    -1.17835
    -1.59870
    -2.05726
    -2.08273
    -1.77703
    -1.71334
    -1.67512
    -1.54774
    -1.08281
    -0.87901
    -0.92359
    -0.79621
    -0.22301
     0.08270
     0.31834
     0.48394
     0.23555
     0.51578
     0.61768
     0.58584
     0.51578
     0.54763
     0.70048
     0.68137
     0.96160
     1.02529
     0.78327
     0.54763
     0.43935
     0.49667
     0.43298
     0.09543
    -0.11474
    -0.13385
    -0.14022
    -0.15295
    -0.12111
    -0.31855
    -0.38860
    -0.56056
    -0.36950
     0.06359
    -0.10200
    -0.23575
    -0.50961
    -0.21664
    -0.05105
     0.11454
    -0.10200
    -0.15932
    -0.21027
    -0.17206
     0.07633
     0.10180
    -0.02558
    -0.15932
    -0.40771
    -0.01921
     0.05722
     0.01264
     0.00627
    -0.07016
    -0.10200
    -0.15932
    -0.15932
    -0.21664
    -0.60515
    -0.77711
    -0.57330
    -0.20391
    -0.28670
    -0.28670
    -0.71342
    -0.64336
    -0.59878
    -0.48414
    -0.35039
    -0.42045
    -0.54146
    -0.56693
    -0.33128
    -0.52872
    -0.74526
    -1.05097
    -1.00002
    -0.32491
    -0.01921
     0.48394
     0.36293
    -0.52872
    -1.91077
    -2.95527
    -3.17182
    -3.23551
    -2.81516
    -2.40755
    -2.19737
    -2.17190
    -2.64957
    -3.24187
    -3.49026
    -3.21640
    -3.15908
    -2.85974
    -2.54766
    -2.11458
    -1.58596
    -1.01913
    -0.75163
    -0.47777
    -0.52872
    -0.34402
    -0.15295
    -0.10200
     0.01901
     0.29924
     0.47757
     1.16541
     2.10801
     2.39461
     1.10809
    -0.03831
     0.59221
     1.19088
     1.54117
     1.92331
     2.20991
     2.18443
     2.02521
     2.07616
     1.79593
     1.48385
     1.28642
     1.29279
     1.26094
     1.43290
     1.28005
     1.01892
     1.05714
     1.29279
     1.22273
     1.18452
     1.26731
     1.22273
     1.32463
     1.28005
     1.31189
     1.22910
     1.37558
     1.23547
     1.23547
     1.34374
     1.38832
     1.19088
     1.10172
     1.10172
     0.82149
     0.80238
     0.80875
     0.59858
     0.10180
    -0.12111
     0.08906
     0.48394
     0.29924
     0.44572
     0.59221
     0.64316
     0.82786
     0.68137
     0.52852
     0.72595
     0.80875
     1.01256
     0.92976
     0.96160
     1.03166
     1.37558
     1.43290
     1.68129
     2.17170
     2.44556
     1.56665
    -0.21664
    -1.29299
    -1.78976
    -1.17198
     1.44564
     2.29907
     1.15267
    -0.12748
    -1.03823
    -1.10829
    -1.17198
    -0.64336
    -0.21664
    -0.36950
    -0.34402
    -0.38860
    -0.21027
    -0.04468
     0.12728
    -0.01921
    -0.05742
     0.08906
     0.07633
     0.06996
     0.14638
     0.02537
    -0.00647
     0.01901
     0.11454
     0.24829
     0.10180
     0.02537
     0.03174
     0.23555
     0.21007
     0.19734
    -0.06379
     0.20370
    -0.08927
     0.12728
     0.23555
     0.24829
     0.01264
    -0.08290
     0.06996
     0.16549
     0.14002
    -0.11474
    -0.33765
    -0.25486
    -0.33128
    -0.33765
    -0.63062
    -0.63062
    -0.92996
    -0.92996
    -0.89812
    -0.94907
    -0.74526
    -1.08281
    -0.95544
    -0.89812
    -0.90449
    -1.05097
    -0.94270
    -0.93633
    -0.84717
    -0.64336
    -0.56056
    -0.48414
    -0.33128
    -0.54783
    -0.63062
    -0.40134
    -0.37587
    -0.49688
    -0.51598
    -0.49051
    -0.22938
    -0.09563
    -0.39497
    -0.27396
    -0.44592
    -0.57967
    -0.70705
    -0.50961
    -0.26759
    -0.13385
    -0.20391
    -0.28033
    -0.34402
    -0.43956
    -0.59241
    -0.64336
    -0.30581
    -0.24849
    -0.06379
     0.21644
     0.37566
     0.59221
     0.19097
     0.00627
     0.11454
     0.52852
     0.87881
     1.22910
     1.19088
     0.96797
     0.85970
     0.97434
     1.07624
     1.10809
     0.88518
     0.71322
     0.69411
     0.79601
     1.08898
     1.16541
     1.58576
     1.87873
     2.15896
     1.57302
    -0.58604
    -0.82169
    -0.24212
     0.33745
     1.49022
     1.54117
     0.87881
    -0.10837
    -0.64973
    -0.87901
    -0.73889
    -0.93633
    -1.01913
    -1.10192
    -0.94907
    -0.51598
    -0.13385
     0.22281
     0.26739
     0.24192
     0.52215
     0.67500
     1.19725
     1.19725
     1.14630
     1.39469
     1.88510
     1.97426
     2.05069
     2.13985
     1.79593
     1.54117
     1.70677
     1.70677
     1.46475
     1.23547
     0.84059
     0.71959
     0.60495
     0.79601
     0.64316
     0.59221
     0.35656
     0.33745
     0.38203
     0.39477
     0.31198
     0.00627
     0.08270
     0.18460
     0.25466
     0.39477
     0.14638
     0.04448
     0.20370
     0.22918
     0.26739
     0.21007
     0.10817
     0.08270
     0.02537
     0.17823
     0.26102
     0.28650
     0.12091
     0.34382
     0.28013
     0.32471
     0.35019
     0.66227
     0.46483
    -0.39497
    -1.35031
    -1.91077
    -1.59870
    -1.89803
    -2.82789
    -2.61135
    -2.64320
    -3.37562
    -3.74502
    -3.49663
    -2.87248
    -2.69415
    -2.68778
    -2.76421
    -2.55403
    -2.14005
    -1.68149
    -1.21656
    -0.71342
    -0.36950
    -0.14659
    -0.03195
     0.24829
    -0.03195
    -0.42045
    -0.63699
    -0.51598
    -0.82806
    -2.22285
    -2.03815
    -0.90449
    -0.24212
    -0.67520
    -0.91722
    -1.33757
    -1.06371
    -0.69431
    -0.20391
     0.43298
     0.78327
     0.73869
     0.88518
     1.24184
     1.57302
     1.72587
     1.57939
     1.41380
     1.51570
     1.68766
     1.78956
     1.81504
     1.68766
     1.40106
     1.50296
     1.59849
     1.63671
     1.54117
     1.35011
     1.30553
     1.42653
     1.49022
     1.38832
     1.24184
     1.31189
     1.31189
     1.33737
     1.33100
     1.13356
     1.04440
     0.64953
     0.36293
     0.83423
     1.05077
     0.89792
     0.85970
     0.64953
     0.56036
     0.33108
     0.21644
     0.17823
     0.25466
     0.49031
     0.30561
     0.32471
     0.33108
     0.42025
     0.25466
     0.38203
     0.34382
     0.23555
     0.11454
     0.40751
     0.50304
     0.42025
     0.60495
     0.53489
     0.56036
     0.81512
     0.88518
     0.63042
     0.43298
     0.40114
     0.21644
     0.43935
     0.70685
     0.41388
     0.35019
     0.31834
     0.57310
     0.70685
     0.35656
     0.10180
     0.19097
     0.41388
     0.54763
     0.56036
     0.46483
     0.02537
    -0.07016
    -0.39497
    -0.57330
    -0.54146
    -0.26759
     0.05722
     0.18460
     0.10817
     0.40114
     0.32471
     0.10180
     0.19734
     0.44572
     0.70048
     0.57310
     0.07633
     0.29287
     0.46483
     1.12720
     1.41380
     0.91065
     0.50304
     0.28013
     0.16549
     0.13365
     0.10817
     0.17186
     0.25466
     0.17186
     0.40751
     0.40751
     0.54763
     0.68137
     0.65590
     0.82786
     1.10172
     1.10809
     1.17178
     1.07624
     1.02529
     0.91702
     0.91065
     0.71959
     0.73232
     0.60495
     0.61131
     0.39477
     0.21007
     0.05085
    -0.15295
    -0.02558
    -0.08927
    -0.31218
    -0.47140
    -0.56693
    -0.64336
    -0.44592
    -0.47777
    -0.61788
    -0.69431
    -0.61788
    -0.36950
    -0.32491
    -0.31855
    -0.42045
    -0.33765
    -0.25486
     0.21007
     0.18460
     0.12091
    -0.02558
     0.12728
     0.33745
     0.33745
     0.14638
     0.06996
    -0.03831
     0.06996
     0.08270
     0.18460
     0.01264
    -0.18480
    -0.15932
     0.39477
     0.55399
     0.21644
    -0.08290
    -0.12111
     0.12728
     0.26102
     0.28650
     0.33745
     0.30561
     0.25466
     0.43935
     0.54126
     0.47757
     0.29287
     0.01901
     0.13365
     0.40751
     0.16549
     0.08906
     0.04448
     0.04448
     0.12728
     0.14638
     0.22281
     0.10817
     0.06996
     0.10180
     0.28013
     0.21007
     0.08270
     0.03174
     0.08270
     0.38840
     0.33745
     0.34382
     0.43298
     0.33108
    -0.05105
    -0.37587
    -0.03831
     0.12728
     0.18460
     0.26102
     0.15912
     0.10817
    -0.08290
    -0.08290
    -0.24212
     0.10817
    -0.00010
     0.02537
    -0.03195
    -0.08290
     0.11454
     0.08906
     0.07633
    -0.05742
    -0.10200
    -0.09563
     0.14002
     0.07633
     0.17186
     0.34382
     0.01901
     0.12728
     0.24829
     0.16549
     0.06359
     0.08906
     0.19734
     0.33108
     0.32471
     0.23555
     0.21007
     0.15275
     0.26102
     0.42025
     0.54126
     0.19734
     0.10817
     0.12091
     0.45209
     0.53489
     0.62405
     0.38840
     0.29924
     0.27376
     0.37566
     0.52852
     0.49667
     0.28013
     0.33745
     0.29924
     0.47757
     0.47120
     0.28650
    -0.02558
     0.17823
     0.42662
     0.29287
     0.25466
     0.24829
    -0.02558
     0.13365
     0.19734
     0.34382
     0.23555
    -0.05742
    -0.10200
    -0.04468
    -0.18480
    -0.29944
    -0.85990
    -1.38215
    -1.61143
    -2.37570
    -4.76404
    -6.69382
    -3.93608
     5.02497
    13.27270
    10.99900
    -1.36305
    -7.63005
    -6.94858
    -2.30564
     3.29262
     5.84656
     6.29238
     5.75739
     4.26070
     2.12074
     1.34374
     1.16541
    -0.07653
    -1.21019
    -1.45858
    -1.45221
    -0.84717
    -0.13385
     0.31198
     0.32471
     0.25466
     0.06359
    -0.01921
    -0.01284
    -0.17843
    -0.27396
    -0.33128
    -0.21027
    -0.25486
    -0.08927
    -0.18480
    -0.01921
    -0.08927
    -0.05105
     0.05085
     0.08270
     0.16549
     0.18460
     0.25466
     0.10180
     0.17186
     0.39477
     0.38203
     0.33745
     0.12091
     0.08906
    -0.07653
     0.03174
     0.17186
     0.15275
    -0.00010
    -0.11474
    -0.03195
     0.20370
     0.21007
    -0.06379
    -0.09563
    -0.05742
    -0.06379
     0.09543
     0.12091
     0.15275
    -0.00647
     0.09543
     0.20370
     0.32471
     0.39477
     0.01264
     0.07633
     0.10180
     0.40114
     0.10817
     0.14638
     0.06996
     0.01264
     0.13365
     0.28650
     0.33745
     0.11454
     0.02537
     0.01901
     0.40751
     0.65590
     0.21644
     0.06996
     0.04448
     0.31834
     0.08270
    -0.42045
    -0.05105
     0.24829
     0.08270
     0.26739
     0.18460
    -0.03831
    -0.25486
    -0.13385
    -0.03831
     0.13365
     0.10817
     0.29287
     0.26102
     0.26102
     0.49031
     0.38203
     0.56036
     0.45209
     0.24829
     0.44572
     0.47757
     0.33108
     0.31198
     0.29287
     0.26739
     0.43298
     0.35019
     0.16549
     0.17186
     0.21644
     0.27376
     0.05085
     0.09543
     0.26102
     0.32471
     0.39477
     0.47120
     0.42662
     0.41388
     0.57947
     0.57947
     0.92339
     0.86607
     0.64316
     0.41388
     0.59221
     0.80875
     0.86607
     0.73232
     0.68137
     0.63042
     0.63042
     0.64953
     0.59221
     0.42025
     0.07633
     0.20370
     0.33745
     0.46483
     0.30561
    -0.00010
    -0.09563
     0.15275
     0.18460
     0.10817
     0.24829
    -0.03195
    -0.17843
     0.15275
     0.26739
     0.21007
     0.09543
    -0.21027
    -0.12111
     0.08906
     0.20370
     0.09543
    -0.10837
    -0.19754
     0.02537
     0.12091
     0.35019
     0.23555
    -0.15295
    -0.15295
    -0.08927
     0.02537
     0.06996
    -0.26123
    -0.31855
    -0.67520
    -0.95544
    -0.85353
    -0.59241
    -0.12111
     0.57947
     1.54117
     2.22265
     3.33721
     3.39453
     4.06963
     3.75755
     1.29279
    -1.96809
    -0.80895
     0.06359
     0.94250
     1.24820
     0.33745
    -0.73252
    -1.95535
    -2.80242
    -3.82781
    -4.55387
    -4.68762
    -5.08249
    -4.57934
    -3.26735
    -2.63046
    -3.11450
    -2.77057
    -2.33112
    -1.27388
    -0.49688
    -0.03195
     0.08906
     0.05085
     0.15275
     0.45209
     0.24192
     0.47757
     0.31198
     0.22281
     0.45209
     0.56673
     0.78964
     0.56036
     0.41388
     0.53489
     0.80238
     0.91065
     0.78327
     0.47757
     0.32471
     0.30561
     0.47120
     0.51578
     0.49667
     0.21644
     0.40114
     0.45846
     0.77691
     0.66227
     0.42662
     0.28650
     0.31834
     0.61131
     0.71959
     0.77054
     0.50304
     0.61768
     0.75143
     1.07624
     1.41380
     0.99982
     0.66227
     0.68137
     1.05077
     1.15267
     0.68774
     0.25466
     0.42662
     0.70048
     0.82149
     0.94250
     0.71959
     0.38203
     0.37566
     0.30561
     0.63042
     0.59221
     0.30561
     0.53489
     0.62405
     0.95524
     0.78327
     0.78327
     0.72595
     0.73869
     0.71322
     0.70685
     0.72595
     0.54763
     0.64953
     0.59858
     0.71322
     0.55399
     0.48394
     0.40751
     0.54763
     0.63042
     0.30561
     0.25466
     0.15912
     0.35019
     0.63679
     0.58584
     0.43935
     0.45846
     0.58584
     0.56673
     0.85970
     0.97434
     0.64953
     0.55399
     0.56673
     0.61768
     0.86607
     0.75143
     0.54763
     0.70685
     0.91065
     0.94250
     0.82786
     0.52215
     0.40114
     0.27376
     0.35656
     0.66227
     0.38203
     0.25466
     0.23555
     0.35656
     0.51578
     0.52215
     0.27376
     0.12091
     0.28650
     0.49031
     0.59221
     0.59221
     0.40114
     0.43298
     0.47120
     0.84059
     1.03803
     0.73869
     0.52215
     0.63042
     0.70685
     0.84696
     0.92976
     0.62405
     0.68774
     0.77054
     0.88518
     0.58584
     0.51578
     0.29287
     0.14638
     0.26739
     0.40751
     0.01901
    -0.29944
    -0.28670
    -0.15295
     0.33745
     0.57947
     4.36897
    11.21554
     6.98659
    -3.33104
    -4.15900
    -0.90449
     0.57310
     1.40743
     1.73861
     2.14622
     1.30553
    -0.08290
    -0.82806
    -1.26751
    -1.74518
    -1.69423
    -1.84708
    -1.74518
    -1.43947
    -0.73889
     0.03811
     0.55399
     1.08261
     1.23547
     1.56028
     1.99974
     2.07616
     1.80867
     1.48385
     1.22910
     1.17815
     0.98071
     0.74506
     1.46475
     1.06351
    -0.03195
     0.20370
     0.43298
     0.38203
     0.21644
     0.29287
     0.57310
     0.50941
     0.26739
     0.19097
    -0.01921
     0.11454
     0.21007
     0.11454
     0.06996
     0.01264
     0.06359
     0.15912
     0.04448
     0.24829
     0.15912
     0.10180
     0.08906
     0.47120
     0.34382
     0.20370
     0.15275
     0.17823
     0.24192
     0.31834
     0.39477
     0.33745
     0.30561
     0.38203
     0.45846
     0.64953
     0.49031
     0.28650
    -0.03195
    -0.10200
     0.16549
     0.43298
     0.40114
     0.32471
     0.11454
     0.12091
     0.14638
     0.19097
     0.05085
    -0.00647
    -0.05105
     0.17186
     0.27376
     0.17823
     0.05722
     0.17186
     0.18460
     0.03811
     0.11454
     0.27376
     0.25466
     0.09543
     0.18460
     0.33745
     0.19097
     0.16549
     0.24829
     0.17823
     0.35656
     0.28650
     0.00627
     0.18460
     0.23555
     0.10180
     0.11454
     0.14638
     0.27376
     0.28013
     0.38203
     0.40751
     0.45209
     0.38840
     0.33745
     0.42025
     0.54126
     0.49667
     0.30561
     0.32471
     0.63042
     0.63679
     0.47757
     0.44572
     0.43298
     0.26739
     0.29287
     0.40751
     0.24829
     0.19097
     0.13365
     0.13365
     0.30561
     0.14002
     0.04448
    -0.04468
     0.22281
     0.34382
     0.42662
     0.22281
     0.02537
    -0.05742
    -0.01921
     0.01264
    -0.00647
    -0.06379
    -0.10837
    -0.12748
     0.08906
     0.07633
     0.18460
    -0.09563
     0.10817
     0.47757
     0.77054
     0.89155
     0.82149
     0.82149
     0.72595
     0.62405
     0.93613
     0.92339
     1.03166
     0.95524
     0.77691
     0.84059
     0.75780
     0.38203
     0.18460
     0.47120
     0.90428
     1.24184
     1.41380
    -0.05742
    -2.87885
    -3.07628
    -1.67512
    -0.60515
    -0.14022
    -0.95544
    -1.92351
    -2.01904
    -2.31838
    -2.57951
    -2.68778
    -2.13368
    -2.21011
    -2.12095
    -2.06363
    -1.87893
    -1.67512
    -1.17835
    -0.98728
    -0.77074
    -0.58604
    -0.24849
    -0.35676
    -0.39497
    -0.33765
    -0.08290
    -0.10837
     0.08906
     0.21007
     0.00627
     0.15275
     0.25466
     0.46483
     0.45209
     0.55399
     0.80875
     0.78327
     0.64953
     0.65590
     0.80875
     0.97434
     1.02529
     0.77691
     0.86607
     1.05077
     1.11446
     1.14630
     1.03803
     0.90428
     0.76417
     0.75780
     0.94250
     1.00619
     0.96797
     0.75143
     0.64953
     0.71959
     1.02529
     0.88518
     0.56673
     0.57310
     0.58584
     0.75780
     0.82786
     0.72595
     0.61131
     0.46483
     0.47757
     0.89155
     0.80875
     0.69411
     0.49031
     0.46483
     0.64316
     0.77054
     0.64316
     0.77691
     0.57310
     0.61768
     0.81512
     0.93613
     0.77691
     0.60495
     0.50304
     0.75143
     0.82149
     0.96797
     0.79601
     0.72595
     0.72595
     0.97434
     0.49031
     0.36930
     0.29924
     0.52852
     0.73232
     0.88518
     0.54126
     0.34382
     0.24829
     0.21644
     0.45846
     0.26739
     0.36930
     0.47120
     0.48394
     0.49667
     0.47757
     0.15912
     0.31834
     0.21007
     0.42662
     0.56673
     0.64316
     0.43298
     0.39477
     0.40751
     0.47757
     0.50304
     0.38840
     0.42662
     0.33108
     0.35019
     0.35656
     0.35019
     0.54763
     0.59221
     0.64316
     0.84696
     1.01256
     0.83423
     0.70048
     0.88518
     0.83423
     0.84059
     0.82786
     0.77691
     0.74506
     0.93613
     1.02529
     0.87244
     0.68774
     0.40751
     0.26739
     0.35656
     0.27376
     0.18460
    -0.08927
    -0.28670
    -0.25486
    -0.15295
    -0.26759
    -0.49051
    -0.85990
    -0.82169
    -0.75163
    -0.78984
    -0.40771
    -0.07016
     0.13365
     0.68774
     1.21636
     1.49659
     0.91065
     0.28650
     0.30561
     0.96797
     0.83423
     1.66855
     8.08841
     9.50231
     0.67500
    -0.73252
     0.89792
     1.88510
     2.25449
     1.91694
     1.85325
     1.75135
     0.89792
     0.35019
    -0.43956
    -0.56056
    -0.64336
    -0.80258
    -0.80258
    -0.85353
    -0.92359
    -0.89175
    -0.65610
    -0.33128
     0.06359
     0.03811
     0.35019
     0.50304
     0.65590
     0.64953
     0.84696
     0.99982
     0.87881
     0.68774
     0.70685
     0.64316
     0.63042
     0.90428
     0.94887
     1.10809
     1.06351
     0.94887
     1.01892
     1.13993
     1.10172
     0.92339
     0.78964
     0.66863
     0.89155
     0.94887
     0.87881
     0.71959
     0.66863
     0.76417
     0.44572
     0.64953
     0.55399
     0.35656
     0.06359
     0.38203
     0.45846
     0.43298
     0.25466
     0.06359
     0.23555
     0.38203
     0.53489
     0.40751
     0.11454
     0.10180
     0.19097
     0.33745
     0.51578
     0.36293
     0.17186
     0.16549
     0.47120
     0.61768
     0.32471
     0.28013
     0.12091
     0.20370
     0.45209
     0.36930
     0.24829
     0.12728
     0.09543
     0.19097
     0.45209
     0.36930
     0.12728
     0.17823
     0.12091
     0.31198
     0.27376
     0.24192
     0.22281
     0.37566
     0.56036
     0.41388
     0.54763
     0.36293
    -0.07653
    -0.51598
     0.00627
     0.39477
     0.17186
     0.07633
     0.03174
    -0.07653
    -0.08927
     0.03174
    -0.19117
     0.01901
    -0.10200
     0.04448
     0.11454
     0.01264
     0.10180
     0.06996
     0.21007
     0.35019
     0.06359
     0.08270
     0.06359
     0.24192
     0.11454
    -0.03195
    -0.19117
    -0.07653
     0.19097
     0.15275
     0.26739
     0.10817
     0.10817
     0.20370
     0.12728
     0.35019
     0.24829
     0.00627
     0.03811
     0.15912
     0.40751
     0.41388
     0.47120
     0.14638
     0.45209
     0.57310
     1.11446
     0.99345
     0.91065
     1.02529
     1.04440
     1.75135
     1.66855
     0.80238
    -0.42682
    -1.43947
    -1.39489
    -0.87901
    -0.96181
    -1.48406
    -2.21648
    -3.10813
    -3.52211
    -3.88513
    -3.80871
    -3.59216
    -3.28009
    -2.24832
    -0.96817
    -0.55420
    -0.24849
     0.17823
     0.80238
     1.21636
     1.76409
     2.26723
     2.76400
     3.22257
     3.57922
     3.63654
     3.30536
     2.81496
     2.63026
     2.01884
     1.78956
     1.57302
     1.15267
     0.63679
     0.24829
    -0.06379
    -0.57967
    -1.30573
    -1.60506
    -1.19109
    -1.08918
    -1.52864
    -1.94262
    -1.87256
    -1.60506
    -2.02541
    -2.10184
    -2.29928
    -2.77694
    -2.59225
    -1.50953
    -1.15924
    -1.12740
    -1.35668
    -0.94907
    -0.38860
     0.03174
     0.38840
     0.68137
     0.74506
     0.71959
     0.68774
     0.84696
     1.33737
     1.40106
     1.50296
     1.61760
     1.89783
     1.70040
     1.88510
     1.68129
     1.45838
     1.49659
     1.44564
     1.46475
     1.41380
     1.02529
     0.87244
     0.98071
     1.18452
     1.07624
     0.94250
     0.85333
     0.78964
     0.81512
     0.84059
     0.77691
     0.69411
     0.50941
     0.65590
     0.80238
     0.71959
     0.69411
     0.42662
     0.45846
     0.84696
     0.85970
     0.78327
     0.63679
     0.49031
     0.49031
     0.55399
     0.57947
     0.57947
     0.40114
     0.42662
     0.54763
     0.68774
     0.73232
     0.69411
     0.43935
     0.69411
     0.64953
     0.49667
     0.61768
     0.60495
     0.35019
     0.00627
     0.15275
     0.56673
     0.52215
     0.55399
     0.31834
     0.25466
     0.29287
     0.22918
    -0.07016
     0.11454
     0.42662
     0.31834
     0.50941
     0.52215
     0.58584
     0.59858
     0.46483
     0.31198
     0.38203
     0.34382
     0.33745
     0.41388
     0.42662
     0.48394
     0.24829
     0.04448
     0.42025
     0.42662
     0.39477
     0.29924
     0.28013
     0.24192
     0.13365
     0.28013
     0.35656
     0.27376
     0.30561
     0.60495
     0.87244
     0.87244
     0.66863
     0.36930
     0.85970
     1.35011
     1.05077
     0.70048
     0.64316
     0.85970
     0.89792
     1.08898
     1.03803
     0.91702
     0.64953
     0.43935
     0.47120
     0.49667
     0.37566
     0.01901
     0.08270
     0.21007
     0.17823
     0.24829
     0.19734
    -0.16569
    -0.10200
    -0.01921
     0.14638
     0.30561
     0.08906
    -0.04468
     0.11454
     0.23555
     0.20370
     0.12091
     0.06996
     0.19097
     0.33745
     0.31198
     0.30561
     0.22281
     0.15912
     0.17823
     0.29287
     0.54126
     0.38840
     0.11454
     0.10180
    -0.00010
     0.10817
    -0.03831
    -0.26759
    -0.34402
    -0.58604
    -0.89812
    -1.07645
    -1.49679
    -2.26743
    -3.26735
    -5.27356
    -6.80846
    -2.75147
     8.45144
    13.27270
     3.99320
     0.80875
    -0.36950
    -3.13997
    -3.32467
     0.13365
     4.36897
     8.87815
     9.99908
     6.94838
     3.52190
     1.05077
    -0.14659
    -0.32491
     0.01901
     0.21644
     0.40114
     0.65590
     0.43298
     0.19734
     0.43935
     0.66227
     0.80875
     0.78327
     0.77691
     0.81512
     0.67500
     0.66863
     0.62405
     0.73232
     0.52215
     0.42025
     0.25466
     0.25466
     0.29287
     0.08906
     0.02537
     0.01901
    -0.00647
     0.05722
     0.24192
     0.13365
    -0.10200
    -0.08290
    -0.05105
     0.14638
     0.29924
     0.17823
     0.12091
     0.09543
     0.28013
     0.36293
     0.39477
     0.27376
     0.31834
     0.12728
     0.33745
     0.61131
     0.59221
     0.49667
     0.28013
     0.45209
     0.54763
     0.49667
    -0.00647
     0.06359
     0.28650
     0.46483
     0.37566
     0.38203
     0.29924
    -0.00647
     0.14002
     0.31834
     0.32471
     0.17186
     0.21007
     0.11454
     0.26739
     0.36293
     0.38203
     0.29287
     0.33108
     0.33745
     0.27376
     0.33108
     0.34382
     0.19734
     0.31834
     0.20370
     0.43935
     0.14638
     0.08270
     0.04448
     0.23555
     0.29924
     0.17823
     0.06359
    -0.05105
    -0.00010
     0.06996
    -0.03831
     0.08906
    -0.03195
     0.10180
     0.40751
     0.63679
     0.55399
     0.45209
     0.40751
     0.47757
     0.66227
     0.60495
     0.61131
     0.67500
     0.69411
     0.83423
     0.58584
     0.67500
     0.61768
     0.36293
     0.29924
     0.51578
     0.21644
     0.12728
    -0.05105
     0.05085
     0.17186
     0.27376
     0.12728
     0.08270
    -0.05742
     0.22918
     0.06996
     0.36293
     0.28650
     0.08270
     0.05722
     0.12091
     0.36930
     0.31198
    -0.07016
     0.05085
     0.15912
     0.42662
     0.34382
     0.21644
    -0.03195
     0.07633
     0.10817
     0.18460
     0.36930
     0.05085
     0.02537
     0.15275
     0.33745
     0.27376
     0.05722
     0.03811
     0.04448
     0.01264
     0.22281
     0.17186
    -0.00647
     0.06359
    -0.01284
    -0.07016
     0.19097
     0.03811
    -0.01284
     0.02537
     0.13365
     0.03174
     0.03174
    -0.03195
     0.02537
     0.14638
     0.36930
     0.32471
     0.26102
     0.21644
     0.19097
     0.24829
     0.31834
     0.54126
     0.22281
     0.14638
     0.30561
     0.23555
    -0.21027
    -0.41408
    -0.54783
     0.28013
     0.63679
     0.94887
     0.29924
    -1.94899
    -4.49018
    -3.89150
    -2.66867
    -1.15924
    -1.19746
    -1.99357
    -2.29291
    -2.13368
    -1.77703
    -1.77703
    -1.41400
    -1.51590
    -1.40763
    -1.17835
    -0.87901
    -0.36313
    -0.01284
    -0.05742
     0.08270
    -0.09563
    -0.68794
    -1.15287
    -1.61143
    -1.64965
    -1.57322
    -1.61143
    -1.81524
    -1.78976
    -1.66239
    -1.29936
    -1.26114
    -1.35668
    -0.85990
    -0.33128
     0.11454
     0.74506
     1.10809
     1.17178
     1.32463
     1.42017
     1.75772
     1.73224
     1.64308
     1.52207
     1.47112
     1.77682
     1.64945
     1.64945
     1.57302
     1.42653
     1.34374
     1.43290
     1.54754
     1.35648
     0.91065
     0.59221
     0.88518
     1.31826
     1.17178
     1.18452
     0.92339
     0.88518
     0.86607
     0.80238
     0.69411
     0.56673
     0.71322
     0.89155
     1.13356
     0.92339
     0.64953
     0.72595
     0.69411
     0.99982
     0.89155
     0.80875
     0.82786
     0.82149
     1.07624
     0.91065
     0.73869
     0.86607
     0.86607
     0.80238
     1.09535
     1.03803
     0.82786
     0.79601
     0.80238
     0.96797
     0.96160
     0.70048
     0.59221
     0.62405
     0.65590
     0.75780
     0.56036
     0.59221
     0.42025
     0.39477
     0.64953
     0.69411
     0.40114
     0.22281
     0.29287
     0.52215
     0.59858
     0.40114
     0.19734
     0.38203
     0.37566
     0.55399
     0.60495
     0.40751
     0.27376
     0.13365
     0.34382
     0.57310
     0.54126
     0.32471
     0.16549
     0.29287
     0.52215
     0.31198
     0.33108
     0.27376
     0.21007
     0.20370
     0.38840
     0.38203
     0.22281
     0.08906
     0.07633
     0.38203
     0.47120
     0.22918
     0.19734
     0.15275
     0.28650
     0.20370
     0.14002
     0.07633
     0.13365
     0.15275
     0.30561
     0.27376
     0.24829
     0.10817
     0.01901
     0.46483
     0.56036
     0.49667
     0.52852
     0.73869
     0.71322
     0.84696
     0.92976
     0.94250
     1.15904
     1.30553
     1.38832
     1.31826
     0.97434
     0.67500
     0.66863
     0.91065
     1.10809
     1.01256
     0.90428
     0.90428
     0.80238
     0.59858
     0.40751
     0.34382
     0.25466
     0.17186
    -0.09563
    -0.12748
    -0.22938
    -0.36950
    -0.47140
    -0.91722
    -1.21019
    -1.85345
    -1.77066
    -1.43947
    -0.68794
     3.03150
     7.12670
     4.36897
    -2.24832
    -3.50937
    -2.43939
     0.97434
     2.79585
     2.60478
     2.35639
     1.66855
     1.22910
     0.90428
     0.26739
    -0.41408
    -1.23567
    -1.39489
    -0.94907
    -0.52872
    -0.42682
    -0.49051
    -0.26123
     0.03174
     0.27376
     0.38203
     0.37566
     0.27376
     0.50941
     0.70685
     0.74506
     0.57310
     0.45209
     0.31834
     0.21644
     0.35656
     0.37566
     0.34382
     0.19734
     0.14638
     0.12728
     0.12091
     0.21007
     0.03174
    -0.07016
     0.26739
     0.23555
     0.19734
     0.19097
     0.26739
     0.06359
     0.10817
     0.29287
     0.32471
     0.15912
    -0.17843
    -0.07016
     0.26102
     0.21007
     0.03811
    -0.07653
     0.10180
     0.14002
    -0.01921
    -0.07016
    -0.13385
    -0.17843
     0.03174
     0.06996
     0.21644
     0.19097
    -0.02558
     0.03811
     0.12728
     0.22281
     0.18460
     0.07633
     0.31834
     0.33745
     0.22918
     0.33745
     0.22281
     0.21007
     0.14002
     0.21007
     0.09543
     0.08270
     0.13365
     0.08906
     0.31834
     0.38203
     0.33108
    -0.19117
    -0.09563
     0.17186
     0.26739
     0.29924
     0.29287
     0.08906
     0.05085
     0.24829
     0.27376
     0.42662
     0.19097
     0.12728
     0.11454
     0.19734
     0.19097
     0.03174
    -0.12748
     0.13365
     0.11454
    -0.01921
     0.15912
     0.01264
    -0.12111
    -0.10200
    -0.07016
     0.19734
     0.01901
    -0.09563
    -0.08290
     0.01901
     0.12728
     0.10817
    -0.22301
     0.04448
    -0.01284
     0.05085
     0.26102
     0.21644
     0.18460
     0.12091
     0.28013
     0.33108
     0.59858
     0.50941
     0.55399
     0.48394
     0.57947
     0.70685
     0.59221
     0.74506
     0.72595
     0.65590
     0.71959
     0.87881
     0.68774
     0.57947
     0.49667
     0.49667
     0.59858
     0.43298
     0.47120
     0.50941
     0.59221
     0.57310
     0.39477
     0.19734
     0.37566
     0.31834
     0.31834
     0.29287
     0.23555
     0.18460
     0.18460
     0.22281
     0.37566
     0.33745
     0.10817
     0.00627
     0.00627
     0.10817
     0.07633
    -0.08290
    -0.12111
    -0.26123
    -0.36313
    -0.31855
    -0.31218
    -0.54146
    -0.73889
    -0.68794
    -0.44592
    -0.42682
    -0.71979
    -1.14013
    -1.45858
    -1.49042
    -1.30573
    -1.17198
    -0.57967
    -0.14659
    -1.03186
     0.03174
     3.22893
     3.43274
    -0.12748
    -0.59241
     0.34382
     1.24820
     1.18452
     0.78327
     1.20362
     1.71314
     1.41380
     0.47120
    -0.11474
    -0.28670
    -0.71979
    -0.92996
    -0.98091
    -1.08281
    -1.40763
    -1.36942
    -1.17835
    -0.89812
    -0.55420
    -0.61788
    -0.50961
    -0.35039
    -0.26123
    -0.00647
    -0.10200
     0.21644
     0.13365
     0.21644
     0.40114
     0.28013
     0.25466
     0.05085
     0.07633
     0.17823
     0.29287
     0.15275
    -0.00647
    -0.07016
    -0.15295
    -0.00010
    -0.19117
     0.03174
    -0.17843
    -0.29944
    -0.21664
    -0.01921
    -0.06379
    -0.22938
    -0.20391
    -0.10837
     0.06359
     0.13365
     0.14002
     0.14002
     0.12728
     0.22918
     0.21007
     0.27376
     0.15912
     0.10817
     0.21007
     0.39477
     0.33108
     0.17823
    -0.03195
    -0.08927
     0.15275
     0.18460
     0.12091
     0.12091
    -0.04468
    -0.00010
     0.04448
     0.09543
     0.09543
    -0.02558
    -0.12111
     0.08906
     0.23555
     0.20370
    -0.03831
    -0.03195
     0.14002
     0.24829
     0.22918
     0.09543
     0.05722
     0.06996
     0.12728
     0.10817
     0.14638
     0.14002
    -0.20391
    -0.07016
     0.12091
     0.14638
     0.00627
    -0.14659
     0.01264
     0.08270
     0.29924
     0.19097
     0.10180
    -0.01921
     0.03174
     0.10180
     0.42662
     0.20370
     0.03811
     0.09543
     0.40114
     0.36293
     0.17823
     0.14638
     0.06359
     0.12728
     0.45846
     0.36930
     0.22281
     0.14638
     0.12091
     0.18460
     0.44572
     0.54763
     0.34382
     0.38840
     0.46483
     0.59221
     0.53489
     0.47757
     0.31198
     0.56036
     0.69411
     0.54763
     0.53489
     0.54126
     0.57310
     0.66227
     0.62405
     0.71959
     0.62405
     0.33745
     0.49031
     0.79601
     0.82786
     0.49031
     0.35656
     0.31834
     0.57947
     0.70048
     0.54126
     0.37566
     0.41388
     0.27376
     0.00627
     0.07633
    -0.21027
    -0.45229
    -0.49051
    -0.42045
    -0.01921
     0.35656
     0.71959
     0.49667
    -0.59241
    -1.48406
    -0.98091
     0.56036
     1.68129
     1.75772
     0.93613
     0.28650
     0.17823
    -0.45229
     0.01901
     0.20370
     0.77691
     0.03174
    -0.04468
     0.55399
     0.49031
     0.70685
     0.25466
    -0.12111
    -0.78348
    -0.48414
    -0.18480
     0.47120
     1.01892
     0.57947
     0.19734
     0.20370
     0.24192
     0.09543
     0.12091
    -0.06379
    -0.14022
    -0.00010
     0.31198
     0.20370
    -0.08290
    -0.45229
    -0.59878
    -0.54783
     0.12091
    -0.07653
    -0.45229
    -0.32491
    -0.24849
    -0.26123
     0.04448
     0.14638
     0.14638
     0.20370
     0.13365
     0.17186
     0.05085
     0.19734
     0.12728
     0.16549
     0.61768
     0.66227
     0.41388
     0.27376
     0.29924
     0.49031
     0.46483
     0.33745
     0.16549
     0.08906
     0.08906
     0.28013
     0.28013
     0.12728
     0.00627
     0.05085
     0.22281
     0.47757
     0.35019
     0.24192
     0.31198
     0.49667
     0.67500
     0.57947
     0.47757
     0.50304
     0.68137
     0.82786
     0.80875
     0.73232
     0.50304
     0.47757
     0.58584
     0.89155
     0.72595
     0.37566
     0.49667
     0.42662
     0.66863
     0.51578
     0.40751
     0.41388
     0.51578
     0.57310
     0.77054
     0.52215
     0.42025
     0.38203
     0.24192
     0.59858
     0.63042
     0.36930
     0.31834
     0.34382
     0.47120
     0.43935
     0.28650
     0.24829
     0.16549
     0.26739
     0.40751
     0.40114
     0.39477
     0.02537
     0.09543
     0.26102
     0.54763
     0.33745
     0.31834
     0.18460
     0.17186
     0.43935
     0.42662
     0.38203
     0.31198
     0.57947
     0.70685
     0.78327
     0.73869
     0.67500
     0.35656
     0.57310
     0.76417
     0.70685
     0.72595
     0.56673
     0.61131
     0.78964
     0.74506
     0.65590
     0.48394
     0.40751
     0.49031
     0.45846
     0.33108
     0.24192
     0.13365
    -0.05105
     0.12728
     0.10180
    -0.09563
    -0.41408
    -0.35676
    -0.58604
    -0.49688
    -0.57967
    -0.63062
    -0.85990
    -1.01276
    -1.43310
    -1.94899
    -2.29291
    -2.61135
    -0.68794
     2.58568
     1.89146
     1.08898
     0.94250
     0.28650
    -0.37587
    -0.47140
     1.01256
     2.27360
     2.26723
     2.37550
     2.26086
     1.66218
     1.24184
     0.78327
     0.64316
     0.60495
     0.66863
     0.35656
     0.11454
     0.10180
    -0.10837
    -0.07016
     0.24192
     0.40114
     0.14638
     0.26739
     0.17186
     0.31834
     0.39477
     0.38840
     0.18460
     0.08270
     0.42025
     0.32471
     0.28013
     0.17823
     0.11454
     0.06996
     0.17823
     0.26102
     0.29924
     0.14002
     0.14638
     0.31834
     0.48394
     0.57947
     0.35656
     0.12091
     0.29924
     0.34382
     0.26739
     0.35656
     0.23555
     0.16549
     0.25466
     0.14638
     0.19097
     0.02537
    -0.05742
    -0.14659
     0.09543
     0.19734
     0.09543
    -0.07653
    -0.09563
     0.12091
     0.24192
     0.24192
     0.35656
     0.25466
     0.17186
     0.23555
     0.35019
     0.33108
     0.14002
    -0.19117
    -0.05105
    -0.01921
    -0.00010
    -0.01921
     0.02537
     0.08906
     0.12091
     0.12728
    -0.29307
    -0.27396
    -0.21664
    -0.09563
    -0.01284
     0.03811
     0.03174
     0.06359
     0.10817
     0.05722
     0.01901
    -0.18480
    -0.43956
    -0.36950
    -0.29307
    -0.49051
    -0.45229
    -0.47140
    -0.49688
    -0.43956
    -0.42682
    -0.37587
    -0.38860
    -0.45866
    -0.49688
    -0.33765
    -0.30581
    -0.34402
    -0.47140
    -0.24849
    -0.22938
    -0.22938
    -0.22301
    -0.20391
    -0.26759
    -0.47777
    -0.43319
    -0.32491
    -0.04468
    -0.11474
    -0.12748
     0.08270
     0.24829
     0.42025
     0.25466
     0.27376
     0.38203
     0.54763
     0.69411
     0.81512
     0.71322
     0.55399
     0.61768
     0.55399
     0.78327
     0.94250
     0.61131
     0.54763
     0.78327
     0.68137
     0.61131
     0.45846
     0.66863
     0.57947
     0.68137
     0.71959
     0.80875
     0.45209
     0.29924
     0.40751
     0.49667
     0.40751
     0.13365
     0.22918
    -0.00647
    -0.01921
     0.01264
     0.05722
     0.20370
     0.22918
     0.03174
    -0.06379
    -0.21027
    -0.42045
    -0.33128
     0.08270
     0.51578
     1.16541
     0.63042
    -0.83443
    -1.23567
    -0.12111
    -0.01921
    -0.40771
     0.52852
     0.60495
     0.42662
     0.40114
     0.16549
     0.96160
     0.59858
     0.64953
     1.01892
     0.98071
     1.19088
     1.09535
     1.05714
     1.17178
     1.37558
     1.24184
     1.08898
     0.98071
     0.67500
     0.69411
     0.66227
     0.57947
     0.33745
     0.26102
     0.21644
     0.47120
     0.46483
     0.42025
     0.21644
     0.26739
     0.38203
     0.43298
     0.29924
     0.46483
     0.24192
     0.23555
     0.34382
     0.50941
     0.36930
     0.19097
     0.11454
     0.23555
     0.45209
     0.37566
     0.38840
     0.35019
     0.28013
     0.41388
     0.40751
     0.39477
     0.31198
     0.12728
     0.40751
     0.61768
     0.35019
     0.15912
     0.12728
     0.08906
     0.06996
     0.05085
     0.17823
     0.20370
     0.10180
     0.32471
     0.16549
     0.28013
     0.35656
     0.24192
     0.25466
     0.56036
     0.61131
     0.50941
     0.35656
     0.43298
     0.62405
     0.66863
     0.49667
     0.19097
    -0.02558
     0.06996
     0.14638
     0.15275
     0.22281
    -0.05105
     0.03174
     0.17186
     0.12091
     0.18460
    -0.03831
     0.00627
     0.17823
     0.33108
     0.45209
     0.29924
     0.08270
     0.07633
     0.28013
     0.22281
     0.38203
     0.08906
    -0.03195
     0.07633
     0.17186
     0.10180
    -0.10200
    -0.30581
    -0.23575
     0.01264
     0.10817
    -0.09563
    -0.17843
    -0.14659
    -0.10200
    -0.13385
    -0.14659
    -0.02558
    -0.42045
    -0.35039
    -0.10200
    -0.16569
    -0.23575
    -0.40771
    -0.59878
    -0.24849
    -0.06379
    -0.03195
    -0.27396
    -0.39497
    -0.44592
    -0.25486
    -0.15295
     0.05722
    -0.11474
    -0.06379
    -0.01921
     0.23555
     0.34382
     0.14002
     0.16549
     0.21007
     0.26739
     0.40114
     0.40751
     0.35656
     0.14002
     0.21644
     0.15912
     0.27376
     0.06996
    -0.28033
    -0.24212
    -0.33765
    -0.31855
    -0.52872
    -0.69431
    -0.68157
    -0.64336
    -0.49051
    -0.34402
    -0.35676
    -0.54783
    -0.52235
    -0.68157
    -0.35039
    -0.31218
    -0.52235
    -0.69431
    -0.87901
    -1.28662
    -2.02541
    -2.49034
    -2.40118
    -0.52235
     2.46467
     3.02513
     1.20362
     0.78327
    -0.21664
    -1.61780
    -1.11466
     0.04448
     0.42025
     0.52215
     0.80875
     2.49014
     4.08237
     2.21628
     0.32471
     0.06996
    -0.38224
    -0.39497
    -0.08927
     0.26739
     0.56036
     0.84696
     0.98071
     1.04440
     0.97434
     0.61131
     0.58584
     0.67500
     0.59858
     0.49031
     0.47757
     0.19097
     0.44572
     0.42662
     0.56036
     0.38203
     0.22918
     0.32471
     0.29924
     0.58584
     0.55399
     0.22281
     0.29924
     0.47120
     0.50941
     0.43935
     0.31834
     0.10180
     0.26102
     0.36930
     0.36293
     0.48394
     0.22281
     0.15275
     0.11454
     0.45209
     0.55399
     0.23555
     0.16549
     0.19097
     0.23555
     0.40751
     0.30561
     0.15275
     0.15912
     0.17823
     0.37566
     0.42662
     0.29924
     0.02537
     0.12728
     0.21007
     0.44572
     0.26739
     0.17186
     0.08270
     0.22918
     0.40751
     0.21007
     0.28650
     0.12728
     0.03811
     0.19734
     0.17186
     0.12728
    -0.05105
    -0.11474
    -0.33128
    -0.09563
    -0.24849
    -0.46503
    -0.45866
    -0.07016
     0.17823
     0.61131
     1.06988
     1.13993
     1.10809
     0.98708
     0.82149
     0.60495
     0.57947
     0.53489
     0.70685
     1.01256
     0.99982
     0.55399
     0.21644
    -0.14022
    -0.38860
    -0.64973
    -0.85990
    -1.14650
    -1.36942
    -1.17198
    -1.01913
    -1.07645
    -0.92996
    -0.94907
    -0.94270
    -0.63699
    -0.43956
    -0.42682
    -0.42682
    -0.50324
    -0.33765
    -0.35676
    -0.35676
    -0.32491
    -0.40134
    -0.50324
    -0.36950
    -0.22938
    -0.19117
    -0.22301
    -0.28033
    -0.15295
     0.14002
     0.08906
     0.01264
    -0.01284
     0.05085
     0.36293
     0.59221
     0.63042
     0.45846
     0.25466
     0.24829
     0.26739
     0.18460
     0.24192
     0.06359
    -0.08927
     0.64316
     0.84696
     0.99982
     1.27368
     1.28642
     0.89155
     0.40114
     0.33108
     0.54126
     0.89155
     1.01892
     0.61131
    -0.22938
    -0.45229
    -1.11466
    -1.69423
    -1.11466
    -0.89812
    -0.48414
    -0.46503
    -0.15295
     0.01264
     0.10817
     0.12728
    -0.00647
    -0.19117
     0.52215
     1.35648
     1.92968
     2.12711
     2.05706
     2.13348
     1.90420
     1.98700
     1.77682
     1.31189
     0.77054
     0.44572
     0.15912
     0.19097
     0.16549
     0.12728
     0.08270
    -0.06379
    -0.05105
    -0.04468
    -0.13385
    -0.29307
    -0.43956
    -0.21027
    -0.21027
    -0.29944
    -0.18480
    -0.27396
    -0.33765
    -0.26123
    -0.12748
    -0.18480
    -0.07653
    -0.16569
    -0.08290
    -0.07653
    -0.03195
     0.03811
    -0.19754
     0.10817
     0.16549
     0.15912
     0.17823
     0.09543
    -0.01284
     0.11454
     0.15275
     0.17823
     0.37566
     0.21644
     0.21644
     0.27376
     0.47757
     0.51578
     0.22281
     0.33108
     0.47757
     0.42025
     0.54126
     0.49031
     0.31834
     0.19097
     0.36930
     0.38840
     0.35656
     0.21644
     0.10817
     0.08270
     0.17823
     0.14002
    -0.03831
    -0.05742
    -0.11474
    -0.09563
    -0.01921
    -0.06379
    -0.12748
    -0.33765
    -0.33128
    -0.31218
    -0.20391
    -0.19117
    -0.21664
    -0.43319
    -0.26759
    -0.35676
    -0.37587
    -0.40134
    -0.31218
    -0.25486
    -0.32491
    -0.14659
    -0.28033
    -0.35676
    -0.25486
    -0.21664
    -0.18480
     0.00627
    -0.14659
    -0.08290
    -0.02558
    -0.03195
    -0.02558
    -0.15932
    -0.08290
     0.02537
    -0.10200
    -0.02558
    -0.04468
    -0.10200
    -0.27396
    -0.29307
    -0.11474
    -0.07653
    -0.13385
    -0.31218
    -0.23575
    -0.07653
     0.01264
    -0.17206
    -0.24849
    -0.14022
    -0.15295
    -0.17843
    -0.09563
     0.08270
     0.29924
     0.23555
     0.40114
     0.28650
     0.00627
    -0.12111
    -0.22301
    -0.15295
    -0.28670
    -0.41408
    -0.49688
    -0.54783
    -0.50324
    -0.27396
    -0.17206
    -0.43319
    -0.82806
    -1.14650
    -0.46503
     0.31834
     0.40751
    -0.17206
    -0.29944
    -0.09563
     0.21644
     0.29287
    -0.01284
    -0.21664
    -1.07645
    -2.01268
    -1.97446
     0.46483
     3.29262
     4.06963
     1.39469
    -0.83443
    -2.06363
    -1.37578
    -0.17206
     0.62405
     1.01256
     1.41380
     0.90428
     0.95524
     0.85333
     0.52852
     0.21007
    -0.10837
    -0.48414
    -0.63062
    -0.64973
    -0.37587
    -0.14659
    -0.00010
    -0.01921
     0.16549
     0.02537
     0.24192
     0.28650
     0.26102
     0.34382
     0.25466
     0.25466
     0.24829
     0.39477
     0.27376
     0.19734
     0.11454
     0.36293
     0.33108
     0.30561
     0.29287
     0.15912
     0.17186
     0.39477
     0.28013
     0.28650
     0.31834
     0.09543
     0.31834
     0.35019
     0.19734
     0.15912
    -0.04468
     0.24192
     0.28650
     0.28650
     0.12728
    -0.06379
     0.03811
     0.19734
    -0.00010
     0.06996
    -0.00010
    -0.16569
    -0.06379
     0.10180
     0.06996
    -0.11474
    -0.31855
    -0.19117
    -0.06379
    -0.04468
    -0.06379
    -0.36313
    -0.40134
    -0.17843
    -0.14022
    -0.17206
    -0.22938
    -0.54783
    -0.75800
    -0.54783
    -0.29307
    -0.57967
    -0.80258
    -0.90449
    -0.75163
    -0.70705
    -0.70705
    -1.01276
    -1.15287
    -1.14650
    -0.94907
    -1.24204
    -0.89812
    -1.28662
    -1.19109
    -1.14013
    -1.03823
    -1.15924
    -1.22930
    -1.34394
    -0.97454
    -0.49688
    -0.17843
    -0.35039
    -0.43956
    -0.39497
    -0.10200
    -0.05105
     0.29287
     0.27376
     0.39477
     0.43298
     0.64953
     0.73232
     0.47757
     0.28650
     0.39477
     0.49031
     0.52215
     0.31834
     0.19097
     0.01264
     0.10180
    -0.04468
     0.10180
     0.05722
    -0.10837
    -0.15932
    -0.04468
     0.13365
    -0.17206
    -0.26123
    -0.37587
    -0.30581
    -0.00647
    -0.08290
    -0.22938
    -0.29944
    -0.29307
    -0.26123
    -0.21664
    -0.01284
    -0.29944
    -0.24212
    -0.30581
    -0.16569
    -0.14659
    -0.24849
    -0.02558
     0.56673
     0.83423
     0.58584
     0.14638
     0.01264
     0.08906
     0.06996
     0.21644
     0.58584
     0.42025
     0.21644
     0.24829
     0.56673
     0.48394
     0.06359
    -0.13385
    -0.24849
    -0.01921
     0.17823
     0.24829
    -0.06379
    -0.20391
     0.06996
     0.14002
     0.28013
     0.32471
    -0.38860
    -0.52872
    -0.59878
    -0.64973
    -1.25478
    -2.11458
    -2.74510
    -2.77057
    -1.07008
     3.17161
     6.39428
     5.71281
     0.68774
    -0.46503
    -0.21027
     0.45846
     1.87873
     3.31810
     3.56012
     3.74482
     3.07608
     2.03795
     0.89155
    -0.12111
    -0.78348
    -1.19109
    -1.08281
    -1.38215
    -2.07636
    -2.17190
    -2.21648
    -1.66239
    -1.49679
    -1.44584
    -1.15287
    -0.71342
    -0.43956
    -0.22938
    -0.14659
    -0.21664
    -0.04468
     0.14002
     0.22918
    -0.07016
    -0.07653
    -0.28670
    -0.24212
    -0.05105
    -0.00010
    -0.29307
    -0.23575
    -0.23575
    -0.12748
    -0.03195
    -0.32491
    -0.38224
    -0.33128
    -0.22938
    -0.23575
    -0.17206
    -0.33128
    -0.43956
    -0.61788
    -0.30581
    -0.21027
    -0.46503
    -0.50324
    -0.50961
    -0.42045
    -0.34402
    -0.38860
    -0.66884
    -0.54146
    -0.49688
    -0.37587
    -0.31218
    -0.45229
    -0.61152
    -0.59878
    -0.59878
    -0.24212
    -0.40134
    -0.70705
    -0.56693
    -0.41408
    -0.26123
    -0.44592
    -0.45866
    -0.43319
    -0.34402
    -0.32491
    -0.21027
    -0.22938
    -0.33128
    -0.34402
    -0.47777
    -0.01284
    -0.02558
    -0.05742
    -0.22301
    -0.19754
    -0.08927
     0.05722
    -0.09563
    -0.20391
    -0.10200
    -0.03831
    -0.08927
    -0.03831
     0.02537
    -0.11474
    -0.29307
    -0.04468
     0.13365
    -0.03195
    -0.06379
    -0.14659
    -0.08927
     0.02537
    -0.23575
    -0.19117
    -0.13385
    -0.03831
    -0.08290
    -0.11474
    -0.10837
    -0.19754
    -0.44592
    -0.23575
    -0.18480
    -0.16569
    -0.29307
    -0.41408
    -0.29944
    -0.36313
    -0.18480
    -0.35676
    -0.24849
    -0.35039
    -0.41408
    -0.24212
    -0.23575
    -0.29944
    -0.30581
    -0.44592
    -0.02558
     0.00627
    -0.01284
    -0.27396
    -0.26123
    -0.30581
    -0.26759
    -0.32491
    -0.46503
    -0.52872
    -0.80258
    -0.98091
    -0.90449
    -0.44592
     0.22918
     0.73232
     0.96160
     0.40751
    -0.21027
    -0.04468
     0.50941
     1.04440
     0.82786
     0.40114
     0.48394
     0.74506
     1.05714
     0.99345
     0.60495
     0.36930
    -0.05105
    -0.40771
     0.02537
     0.17186
    -0.15932
    -0.15295
    -0.10200
    -0.12111
     0.15912
     0.29287
     0.28013
     0.40114
     0.31198
     0.26739
     0.42025
     0.55399
     0.33108
     0.14638
    -0.05105
     0.10817
     0.04448
    -0.12111
    -0.14022
    -0.40134
    -0.43956
    -0.53509
    -0.57330
    -0.66884
    -0.81532
    -0.94270
    -0.85990
    -0.71979
    -0.37587
    -0.36950
    -0.38860
    -0.26759
    -0.18480
    -0.21664
    -0.10837
    -0.04468
     0.13365
     0.10817
     0.22918
     0.41388
     0.44572
     0.45209
     0.45846
     0.45846
     0.50941
     0.35019
     0.15275
     0.36930
     0.41388
     0.29287
     0.22918
     0.22281
     0.11454
     0.17823
     0.21007
     0.32471
     0.31198
     0.31198
     0.23555
     0.30561
     0.32471
     0.33745
     0.14638
     0.19734
     0.37566
     0.25466
     0.36930
     0.26739
     0.22281
     0.24829
     0.33108
     0.30561
     0.44572
     0.39477
     0.28650
     0.32471
     0.40114
     0.38840
     0.30561
     0.19734
     0.37566
     0.49031
     0.45846
     0.38840
     0.43298
     0.30561
     0.33108
     0.36293
     0.49667
     0.43298
     0.26739
     0.26739
     0.22918
     0.45209
     0.42662
     0.18460
     0.24829
     0.35019
     0.31198
     0.35019
     0.32471
     0.17823
     0.10817
     0.09543
     0.25466
     0.28013
     0.28650
     0.02537
     0.05085
     0.03811
     0.30561
    -0.00010
     0.06359
    -0.18480
    -0.23575
    -0.19754
    -0.14659
    -0.21664
    -0.30581
    -0.47777
    -0.47777
    -0.30581
    -0.14659
     0.06359
     0.20370
     0.00627
    -0.32491
    -0.17843
    -0.02558
     0.15912
     0.02537
    -0.04468
    -0.05742
    -0.07016
     0.03174
    -0.13385
    -0.40134
    -0.61152
    -0.46503
    -0.82806
    -1.14013
    -0.89175
    -0.90449
    -0.82169
    -0.98091
    -1.07008
    -1.01913
    -0.92996
    -0.74526
    -0.87901
    -0.94907
    -0.85353
    -0.87264
    -0.39497
    -0.29944
    -0.35676
    -0.47140
    -0.55420
    -0.32491
    -0.28670
    -0.31218
    -0.15295
    -0.19754
    -0.15295
     0.04448
     0.19097
     0.22281
     0.09543
     0.10180
     0.35656
     0.54763
     0.55399
     0.64953
     0.50304
     0.58584
     0.75143
     0.63042
     0.78964
     0.65590
     0.80238
     0.82149
     0.79601
     0.66227
     0.67500
     0.52215
     0.54763
     0.74506
     0.73869
     0.53489
     0.44572
     0.47757
     0.50304
     0.49031
     0.52852
     0.50304
     0.33745
     0.35019
     0.54763
     0.62405
     0.64953
     0.38203
     0.26102
     0.44572
     0.57310
     0.55399
     0.39477
     0.31834
     0.34382
     0.37566
     0.28650
     0.61131
     0.28650
     0.19097
     0.26102
     0.25466
     0.28013
     0.21007
    -0.07016
     0.15912
     0.30561
     0.25466
     0.23555
     0.10817
     0.06996
     0.24192
     0.10817
     0.26739
     0.22281
     0.12091
     0.05085
     0.30561
     0.20370
     0.12091
    -0.06379
     0.06359
     0.16549
     0.28013
     0.15912
     0.11454
    -0.17843
    -0.15932
    -0.18480
    -0.19754
    -0.22301
    -0.30581
    -0.32491
    -0.52872
    -0.63062
    -0.92359
    -1.41400
    -1.57322
    -1.40763
    -0.66884
    -0.25486
    -0.38860
    -0.59241
    -0.80258
    -0.68794
    -0.47777
    -0.04468
    -0.20391
    -0.10837
    -0.02558
     0.26102
     0.53489
     0.66863
     1.10172
     0.47757
     0.35656
     2.04432
     3.27352
     2.76400
     1.76409
     1.31826
     0.78327
     1.06988
     1.73224
     1.94242
     1.77046
     1.40743
     1.12720
     0.78327
     0.37566
     0.05085
    -0.19754
    -0.49688
    -0.95544
    -1.19746
    -1.41400
    -1.17835
    -1.07645
    -0.85353
    -0.78348
    -0.87901
    -0.68157
    -0.46503
    -0.29944
    -0.14659
    -0.19117
    -0.18480
    -0.07653
     0.23555
     0.14002
     0.11454
     0.01901
    -0.01921
    -0.09563
    -0.02558
     0.07633
     0.05085
    -0.24849
    -0.19117
    -0.12748
    -0.02558
    -0.17206
    -0.28033
    -0.24212
    -0.05742
     0.02537
     0.05722
     0.01901
    -0.26123
    -0.12748
    -0.05742
     0.21007
     0.12091
    -0.08290
    -0.03831
     0.10817
     0.14002
     0.12728
    -0.04468
    -0.12748
     0.10180
     0.18460
     0.05085
    -0.06379
    -0.29307
    -0.22301
    -0.37587
     0.02537
    -0.16569
    -0.35039
    -0.45866
    -0.50961
    -0.36950
    -0.47140
    -0.47777
    -0.58604
    -0.42682
    -0.28670
    -0.16569
    -0.21664
    -0.41408
    -0.33765
    -0.21027
    -0.07653
     0.25466
     0.12728
     0.06359
     0.18460
     0.36930
     0.47120
     0.41388
     0.35019
     0.26739
     0.45209
     0.64953
     0.67500
     0.43935
     0.33745
     0.26102
     0.22918
     0.45846
     0.32471
     0.17823
     0.03174
     0.26739
     0.28013
     0.22281
     0.01901
    -0.14022
    -0.14022
     0.12728
     0.10817
    -0.10200
    -0.26123
    -0.21027
    -0.29944
    -0.01921
     0.04448
    -0.33765
    -0.48414
    -0.45229
    -0.15295
     0.10817
    -0.04468
    -0.28670
    -0.49051
    -0.47777
    -0.54146
    -0.40134
    -0.45866
    -0.49688
    -0.55420
    -0.16569
     0.28650
     0.14638
    -0.19754
    -0.19754
    -0.22301
    -0.29307
    -0.17206
    -0.14022
    -0.08927
    -0.14659
    -0.12111
    -0.19117
    -0.31218
    -0.39497
    -0.43956
    -0.64336
    -0.67520
    -0.96181
    -1.31846
    -1.80887
    -1.82798
    -1.98083
    -1.87893
    -1.39489
     0.01264
     1.10172
     0.27376
    -1.24204
    -1.87256
    -1.34394
    -0.15295
     0.11454
     0.36293
     0.41388
     0.05085
    -0.43956
    -0.68157
    -0.40771
    -0.58604
    -1.01276
    -1.14650
    -1.22930
    -1.12740
    -0.99365
    -0.93633
    -1.20382
    -1.11466
    -1.28662
    -0.85353
    -0.61788
    -0.38224
    -0.34402
    -0.33765
    -0.24849
    -0.42045
    -0.23575
    -0.20391
    -0.62425
    -0.93633
    -1.15924
    -0.80258
     0.10180
     1.35011
     1.15267
     0.17823
    -0.39497
     0.13365
     1.51570
     1.73224
     2.01247
     2.13985
     1.56665
     1.66218
     1.94878
     2.30544
     1.70040
     1.56028
     1.49659
     1.12720
     0.58584
     0.06359
     0.02537
    -0.12111
    -0.50961
    -0.91085
    -1.09555
    -1.12103
    -1.31846
    -1.52227
    -1.54138
    -1.57322
    -1.35031
    -1.22293
    -0.94907
    -0.98091
    -0.95544
    -1.10829
    -0.77074
    -0.57967
    -0.49688
    -0.43956
    -0.35039
    -0.17206
     0.01901
     0.14002
    -0.00010
     0.14638
    -0.00010
     0.12728
     0.15275
    -0.03195
     0.15275
    -0.17206
     0.05085
     0.17186
    -0.09563
    -0.00647
    -0.05105
     0.00627
     0.03811
     0.15912
     0.13365
     0.38840
     0.20370
     0.30561
     0.34382
     0.40751
     0.29924
     0.22918
     0.14638
     0.54126
     0.47757
     0.43935
     0.36293
     0.31834
     0.28013
     0.29924
     0.32471
     0.14002
     0.05722
    -0.00647
    -0.02558
     0.10180
     0.00627
    -0.10200
    -0.36950
    -0.28670
    -0.05742
    -0.11474
    -0.21664
    -0.29307
    -0.45866
    -0.42045
    -0.31855
    -0.49051
    -0.43956
    -0.17843
    -0.22938
    -0.38224
    -0.36313
    -0.44592
    -0.76437
    -0.70705
    -0.71979
    -0.90449
    -0.90449
    -0.97454
    -1.01913
    -1.14013
    -0.80895
    -0.35676
     0.01264
     0.42025
     0.22281
    -0.19117
    -0.36313
    -0.00010
    -0.01921
     0.06359
    -0.22938
    -0.21664
    -0.10837
     0.52215
     0.74506
     0.49031
    -0.25486
    -0.54783
    -0.88538
    -0.87264
    -0.90449
    -0.85353
    -0.67520
    -0.49688
    -0.62425
    -0.75800
    -0.33765
    -0.21027
    -0.03831
     0.06359
    -0.15295
    -0.33765
    -0.32491
    -0.19117
     0.01264
    -0.24849
    -0.21664
    -0.38860
    -0.21664
    -0.07016
    -0.19754
    -0.66247
    -0.79621
    -0.73252
    -0.74526
    -0.78984
    -1.12740
    -1.47132
    -1.64328
    -1.40763
    -0.28033
     0.73869
     1.08261
     0.59858
    -0.01284
    -0.20391
     0.32471
     0.26739
     0.70685
     1.19088
     1.40106
     1.74498
     1.37558
     1.15904
     0.81512
     0.78964
     0.44572
     0.43298
     0.26102
    -0.11474
    -0.26123
    -0.20391
    -0.00010
     0.05085
    -0.33765
    -0.26759
    -0.24849
    -0.08290
    -0.13385
    -0.31218
    -0.47777
    -0.52235
    -0.40771
    -0.31855
    -0.22301
    -0.41408
    -0.38860
    -0.33128
    -0.27396
    -0.48414
    -0.78348
    -0.68794
    -0.49051
    -0.50961
    -0.35039
    -0.28670
    -0.28670
    -0.46503
    -0.35676
    -0.26123
    -0.18480
    -0.35039
    -0.46503
    -0.35039
    -0.23575
    -0.01921
    -0.20391
    -0.12111
    -0.04468
    -0.13385
     0.05085
     0.05085
     0.14638
    -0.01921
    -0.02558
     0.13365
     0.33745
     0.14002
     0.03811
    -0.01921
     0.05085
     0.06996
    -0.09563
    -0.15295
     0.00627
    -0.07016
    -0.07016
     0.08906
     0.14638
    -0.06379
    -0.11474
    -0.00647
     0.19734
     0.24192
     0.19734
     0.06996
    -0.14022
    -0.24212
    -0.00647
    -0.41408
    -0.57967
    -0.52235
    -0.05742
     1.49022
     1.74498
     0.21644
    -0.98091
    -0.73252
    -0.22938
    -0.42045
    -1.08918
    -1.07008
    -0.98091
    -0.69431
    -0.44592
    -1.11466
    -1.34394
    -1.89803
    -1.98083
    -1.95535
    -2.03178
    -1.83435
    -1.85345
    -1.66875
    -1.46495
    -1.19746
    -0.89812
    -0.70705
    -0.68794
    -0.68157
    -0.32491
    -0.43319
    -0.19754
    -0.12748
    -0.17206
    -0.20391
    -0.11474
    -0.17843
    -0.19117
    -0.46503
    -0.47777
    -0.40771
    -0.36950
    -0.42682
    -0.54783
    -0.64336
    -0.64973
    -0.84717
    -0.85990
    -0.84080
    -1.01276
    -0.83443
    -0.59241
    -0.92359
    -1.40126
    -1.82161
    -1.52864
    -0.80258
     0.17823
     0.18460
    -0.63699
    -1.37578
    -0.66884
    -0.39497
    -0.47140
     0.00627
     0.05722
     0.24192
     0.28013
     0.38840
     0.26102
     0.03174
    -0.14659
    -0.09563
    -0.01284
     0.06359
    -0.08290
    -0.35039
    -0.50961
    -0.52872
    -0.57967
    -0.59878
    -0.54783
    -0.95544
    -1.01276
    -0.81532
    -0.90449
    -0.95544
    -1.17198
    -1.16561
    -0.94907
    -0.90449
    -0.78984
    -0.96817
    -0.97454
    -0.85990
    -1.06371
    -0.67520
    -0.42045
    -0.64336
    -0.68157
    -0.60515
    -0.45866
    -0.29307
    -0.35039
    -0.52235
    -0.35039
    -0.21664
    -0.05742
    -0.08927
    -0.32491
    -0.45866
    -0.33128
    -0.35039
    -0.21027
    -0.31218
    -0.44592
    -0.45866
    -0.49688
    -0.32491
    -0.43956
    -0.72616
    -0.58604
    -0.65610
    -0.52235
    -0.65610
    -0.69431
    -0.75800
    -0.48414
    -0.63062
    -0.58604
    -0.87901
    -1.02549
    -1.05097
    -0.84717
    -0.83443
    -0.92996
    -1.28025
    -1.46495
    -1.12103
    -0.21664
     0.25466
    -0.27396
    -1.36942
    -0.05105
     2.95507
     4.87211
     2.01247
    -0.46503
    -1.00639
    -0.31218
     0.81512
     1.73224
     2.16533
     1.85325
     1.15267
     0.46483
    -0.14022
    -0.61152
    -1.01913
    -1.27388
    -1.36942
    -1.21656
    -0.87901
    -0.87901
    -0.69431
    -0.58604
    -0.26123
    -0.08290
    -0.06379
     0.04448
     0.08270
     0.14638
     0.43935
     0.57310
     0.58584
     0.58584
     0.56673
     0.62405
     0.82149
     0.78327
     0.46483
     0.47757
     0.48394
     0.68774
     0.60495
     0.40751
     0.32471
     0.32471
     0.42662
     0.41388
     0.14002
    -0.02558
    -0.03831
    -0.22938
    -0.03831
    -0.12111
    -0.28670
    -0.44592
    -0.35676
    -0.26123
    -0.24212
    -0.15932
    -0.33765
    -0.43319
    -0.35676
    -0.33765
    -0.36950
    -0.33128
    -0.36950
    -0.43956
    -0.28033
    -0.13385
    -0.23575
    -0.40771
    -0.51598
    -0.45866
    -0.49688
    -0.37587
    -0.62425
    -0.66884
    -0.52235
    -0.47777
    -0.43319
    -0.58604
    -0.69431
    -0.84717
    -0.90449
    -0.47777
    -0.63062
    -0.82169
    -0.84717
    -0.76437
    -0.75800
    -0.66884
    -0.70705
    -0.76437
    -0.76437
    -0.77711
    -0.67520
    -0.73889
    -0.70068
    -0.76437
    -0.75163
    -0.49688
    -0.43319
    -0.61152
    -0.58604
    -0.71979
    -0.44592
    -0.45229
    -0.56693
    -0.67520
    -0.44592
    -0.47140
    -0.35676
    -0.34402
    -0.37587
    -0.41408
    -0.49688
    -0.36313
    -0.11474
    -0.22938
    -0.36950
    -0.36313
    -0.32491
    -0.29307
    -0.25486
    -0.22301
    -0.28670
    -0.31218
    -0.36950
    -0.16569
    -0.33765
    -0.36950
    -0.49688
    -0.47140
    -0.35039
    -0.25486
    -0.34402
    -0.42045
    -0.38224
    -0.35039
    -0.39497
    -0.22938
    -0.35039
    -0.43956
    -0.36313
    -0.30581
    -0.25486
    -0.31218
    -0.32491
    -0.57967
    -0.26123
    -0.42045
    -0.43956
    -0.73889
    -0.84717
    -1.01276
    -0.87264
    -0.85990
    -0.80895
    -0.08290
     0.41388
     0.52215
     0.89155
     1.44564
     1.09535
     0.61768
     0.87244
     0.98071
     0.87244
     0.89792
     1.10172
     1.17815
     0.94887
     0.84059
     0.45846
    -0.09563
    -0.52872
    -0.84717
    -1.04460
    -1.31846
    -1.47132
    -1.80250
    -1.71334
    -1.30573
    -1.48406
    -1.39489
    -1.32483
    -1.33120
    -1.28025
    -1.19109
    -1.12103
    -0.95544
    -0.71979
    -0.69431
    -0.30581
     0.11454
     0.36930
     0.41388
     0.54126
     1.01256
     1.26094
     1.40743
     1.53481
     1.43927
     1.50296
     1.64308
     1.65581
     1.60486
     1.64308
     1.27368
     1.24184
     1.08898
     0.78327
     0.45209
    -0.12111
    -0.07653
    -0.11474
    -0.60515
    -0.63062
    -0.93633
    -1.10829
    -1.12740
    -1.08281
    -0.68794
    -0.36313
    -0.80258
    -0.82169
    -0.95544
    -1.07008
    -0.92996
    -1.37578
    -1.23567
    -1.17835
    -1.37578
    -1.70060
    -2.30564
    -3.28646
    -3.96156
    -3.12086
    -1.21019
     0.85970
     2.67484
     0.78964
    -0.14659
     1.96152
     3.03787
     0.54763
    -4.04436
    -2.59861
     0.81512
     3.16525
     4.42629
     3.30536
     1.51570
    -0.21027
    -1.75155
    -2.01904
    -2.17827
    -2.05089
    -1.96172
    -1.71971
    -1.33120
    -1.40126
    -1.35031
    -0.94907
    -0.77074
    -0.52235
    -0.24849
    -0.10200
    -0.22938
    -0.12748
    -0.11474
     0.14638
     0.12728
     0.01264
    -0.09563
    -0.05742
     0.07633
     0.04448
    -0.20391
    -0.13385
    -0.06379
    -0.07653
     0.06996
     0.03174
    -0.26759
    -0.21027
    -0.16569
     0.12728
     0.10817
     0.13365
    -0.08290
    -0.03195
     0.05722
     0.16549
    -0.01284
    -0.01921
     0.05085
    -0.12111
     0.15912
     0.10180
     0.02537
    -0.07653
    -0.15932
    -0.05742
     0.13365
     0.05722
    -0.07653
    -0.18480
    -0.31218
    -0.12748
    -0.09563
    -0.22301
    -0.13385
    -0.26123
    -0.17206
    -0.12111
    -0.18480
    -0.26123
    -0.55420
    -0.43319
    -0.36950
    -0.28033
    -0.35039
    -0.46503
    -0.44592
    -0.38860
    -0.35039
    -0.54783
    -0.38860
    -0.43956
    -0.52872
    -0.47140
    -0.33128
    -0.37587
    -0.47140
    -0.62425
    -0.40771
    -0.30581
    -0.36950
    -0.51598
    -0.46503
    -0.48414
    -0.40771
    -0.55420
    -0.52872
    -0.40771
    -0.53509
    -0.42045
    -0.35039
    -0.40771
    -0.48414
    -0.49051
    -0.59878
    -0.31218
    -0.35039
    -0.44592
    -0.57330
    -0.56693
    -0.54783
    -0.47777
    -0.56056
    -0.52872
    -0.68794
    -0.63699
    -0.57330
    -0.48414
    -0.47140
    -0.69431
    -0.43956
    -0.24849
    -0.19117
    -0.49688
    -0.39497
     0.17186
     0.26102
     0.50304
     0.44572
     0.53489
     0.38840
     0.17186
     0.54763
     0.91065
     0.71322
     0.27376
     0.09543
     0.13365
     0.22918
     0.47120
     0.45846
     0.26739
     0.23555
     0.38840
     0.80875
     1.08898
     0.91702
     0.73232
     0.85970
     1.11446
     1.30553
     1.20999
     0.80238
     0.79601
     0.91702
     0.82786
     0.61131
     0.15912
    -0.13385
    -0.35039
    -0.43956
    -0.46503
    -0.43319
    -0.78984
    -1.22930
    -1.22930
    -1.49679
    -1.66875
    -1.91077
    -1.89167
    -1.70697
    -1.75792
    -1.84708
    -2.00631
    -2.20374
    -2.44576
    -2.80879
    -3.11450
    -3.19729
    -3.38199
    -3.22914
    -2.87885
    -1.94899
    -1.15287
    -1.73881
    -3.61764
    -4.57298
    -3.82144
    -1.71971
    -0.77711
    -1.23567
    -1.84071
    -2.02541
    -1.99994
    -1.41400
    -1.19746
    -1.04460
    -1.19746
    -0.98728
    -0.38224
    -0.22938
    -0.38860
    -0.35039
     0.20370
     0.40751
     0.45209
     0.35019
     0.61768
     0.73869
     0.72595
     0.96160
     1.15267
     0.75780
     0.70048
     0.81512
     1.10809
     0.98708
     0.57947
     0.72595
     0.80875
     1.02529
     0.99345
     0.84696
     0.64953
     0.54126
     0.60495
     0.68774
     0.83423
     0.53489
     0.47120
     0.49667
     0.68137
     0.74506
     0.46483
     0.33108
     0.47757
     0.40114
     0.57947
     0.56673
     0.26739
     0.24192
     0.18460
     0.40114
     0.49667
     0.12091
    -0.01284
     0.09543
     0.04448
     0.08270
    -0.03831
    -0.13385
    -0.14022
    -0.12111
     0.00627
    -0.12111
    -0.17843
    -0.34402
    -0.35039
    -0.39497
    -0.12111
    -0.21027
    -0.33765
    -0.47140
    -0.31218
    -0.17843
    -0.13385
    -0.36950
    -0.42682
    -0.42682
    -0.28670
    -0.11474
    -0.26759
    -0.35039
    -0.37587
    -0.41408
    -0.31855
    -0.10200
    -0.33128
    -0.40134
    -0.43319
    -0.47777
    -0.23575
    -0.41408
    -0.64973
    -0.51598
    -0.43956
    -0.29944
    -0.29307
    -0.39497
    -0.38860
    -0.45866
    -0.15295
     0.18460
    -0.14659
    -0.13385
    -0.07016
     0.11454
     0.36293
     0.40751
     0.35656
     0.29924
     0.52852
     0.59858
     0.75780
     0.64316
     0.56036
     0.48394
     0.59858
     0.83423
     0.90428
     0.71959
     0.50941
     0.51578
     0.71322
     0.81512
     0.68137
     0.64953
     0.59221
     0.55399
     0.53489
     0.79601
     0.56673
     0.68137
     0.56673
     0.92976
     1.05077
     1.04440
     0.85333
     0.54126
     0.45209
     0.15275
     0.22918
     0.03174
    -0.06379
    -0.16569
    -0.23575
    -0.37587
    -0.74526
    -0.87264
    -1.13377
    -1.46495
    -2.05089
    -2.28654
    -2.17190
    -1.92351
    -0.91722
     0.42662
     0.70048
     0.96797
    -1.13377
    -2.37570
    -1.09555
     0.24192
     0.85333
     1.25457
     1.35648
     1.11446
     1.54117
     1.37558
     1.13993
     1.63671
     1.45838
     0.01901
    -0.54783
    -0.12748
     0.18460
     0.52852
    -0.05742
    -0.88538
    -1.31210
    -1.85982
    -1.47132
    -1.44584
    -1.21656
    -1.64328
    -1.65602
    -1.52864
    -1.78976
    -1.26114
    -0.92996
    -1.02549
    -0.89812
    -0.54146
    -0.19754
     0.07633
     0.23555
     0.21644
     0.22918
     0.07633
     0.14002
     0.35019
     0.05085
     0.13365
    -0.28670
    -0.28670
    -0.11474
    -0.26123
    -0.28670
    -0.23575
    -0.37587
    -0.36313
    -0.22301
    -0.15295
    -0.19754
    -0.36950
    -0.36950
    -0.10200
    -0.14022
    -0.22301
    -0.35039
    -0.25486
    -0.32491
    -0.17843
    -0.19117
    -0.17843
    -0.19117
    -0.30581
    -0.21664
    -0.16569
    -0.24212
    -0.32491
    -0.49688
    -0.30581
    -0.20391
    -0.21664
    -0.32491
    -0.33128
    -0.33765
    -0.33765
    -0.34402
    -0.29944
    -0.32491
    -0.31218
    -0.45866
    -0.35676
    -0.32491
    -0.30581
    -0.51598
    -0.33765
    -0.33128
    -0.25486
    -0.33765
    -0.40771
    -0.36950
    -0.31855
    -0.31855
    -0.28033
    -0.32491
    -0.32491
    -0.43956
    -0.23575
    -0.14659
    -0.17206
    -0.46503
    -0.43956
    -0.20391
    -0.24212
    -0.21027
    -0.26759
    -0.31218
    -0.26123
    -0.13385
    -0.10837
    -0.05105
    -0.12748
    -0.08927
     0.03174
     0.06996
     0.05085
     0.15275
    -0.00647
     0.14638
     0.22281
     0.15912
     0.30561
     0.14638
     0.13365
     0.16549
     0.36930
     0.42662
     0.12728
     0.17186
     0.08906
     0.29924
     0.35019
     0.10817
    -0.11474
     0.13365
     0.28650
     0.23555
     0.25466
     0.08270
    -0.03195
    -0.02558
     0.04448
     0.03174
     0.04448
     0.05722
    -0.03831
    -0.00647
    -0.00010
    -0.00010
    -0.31218
    -0.33128
    -0.17843
    -0.27396
    -0.31218
    -0.22938
    -0.40771
    -0.45866
    -0.57330
    -0.46503
    -0.50324
    -0.61788
    -0.73252
    -0.77711
    -0.80258
    -0.96181
    -1.09555
    -1.16561
    -0.95544
    -1.15287
    -1.26751
    -1.40763
    -1.59870
    -1.60506
    -1.56048
    -1.26751
    -0.51598
    -0.00010
    -0.10200
    -1.38852
    -2.39481
    -2.26106
    -0.44592
     0.49667
     0.93613
     0.19097
    -0.48414
    -2.10821
    -2.35023
    -1.96172
    -1.56685
    -1.42037
    -0.98091
    -1.73244
    -2.33112
    -1.84071
    -1.87893
    -1.45858
    -1.35031
    -1.19746
    -0.98091
    -0.87264
    -0.30581
    -0.17843
     0.50941
     0.78327
     0.55399
     0.47757
     0.89155
     1.11446
     0.89792
     0.87244
     0.63679
     0.58584
     0.49667
     0.32471
     0.04448
     0.04448
    -0.05742
    -0.03195
    -0.05742
    -0.19117
    -0.14659
    -0.15295
    -0.22938
    -0.12111
    -0.10837
    -0.12111
    -0.15932
    -0.31218
    -0.32491
    -0.29307
    -0.21027
     0.07633
     0.28013
     0.53489
     0.85333
     0.83423
     0.68774
     0.35019
     0.29287
     0.21644
     0.21007
     0.25466
     0.28650
     0.30561
     0.33745
     0.14002
    -0.24212
    -0.30581
    -0.46503
    -0.68794
    -0.91722
    -0.80258
    -0.74526
    -0.80895
    -1.00002
    -0.55420
    -0.64336
    -0.40134
    -0.48414
    -0.56693
    -0.31218
    -0.32491
    -0.33765
    -0.24849
    -0.17843
    -0.31218
    -0.32491
    -0.08290
    -0.03831
    -0.25486
    -0.28670
    -0.29307
    -0.21027
     0.08906
     0.01901
    -0.15295
    -0.22938
    -0.12111
    -0.05742
     0.03174
    -0.02558
    -0.03195
    -0.06379
     0.18460
     0.33108
     0.28650
     0.15275
     0.18460
     0.41388
     0.47120
     0.53489
     0.54126
     0.28650
     0.48394
     0.64316
     0.63042
     0.85333
     0.61131
     0.66863
     0.79601
     0.80875
     0.85970
     0.68774
     0.37566
     0.67500
     0.68774
     0.65590
     0.63042
     0.48394
     0.29924
     0.29924
     0.16549
     0.15275
     0.10180
    -0.26759
    -0.27396
    -0.35676
    -0.30581
    -0.45866
    -0.72616
    -0.52872
    -0.36313
    -0.17206
    -0.28033
    -0.38860
    -0.70068
    -0.57967
    -0.64336
    -0.32491
    -0.14659
    -0.26123
    -0.49051
    -0.40134
    -0.29944
    -0.07653
    -0.09563
    -0.69431
    -0.73252
    -1.03186
    -1.75155
    -1.98720
    -0.80895
     0.35019
     1.54754
     0.52852
    -1.70060
    -3.05718
    -1.52864
    -0.22938
     1.10172
     2.00610
     0.77691
    -0.84080
    -1.36942
    -1.49042
    -0.62425
    -0.42682
    -0.47140
    -0.54146
    -0.57967
    -0.83443
    -1.10192
    -1.40763
    -1.71971
    -1.54138
    -1.21019
    -0.98728
    -1.08918
    -1.06371
    -0.78984
    -0.31855
    -0.15295
     0.24192
     0.12091
     0.05085
     0.05085
     0.24829
     0.50304
     0.29924
     0.13365
     0.14638
     0.16549
     0.31198
     0.29287
     0.12728
    -0.14022
    -0.13385
    -0.03195
    -0.01284
    -0.03195
    -0.23575
    -0.34402
    -0.24849
    -0.21027
    -0.04468
    -0.19117
    -0.36313
    -0.38860
    -0.21027
    -0.05742
    -0.23575
    -0.21664
    -0.38860
    -0.25486
    -0.02558
     0.01264
    -0.33765
    -0.29307
    -0.30581
    -0.24849
    -0.07016
    -0.17843
    -0.31855
    -0.31855
    -0.21664
    -0.07653
    -0.14022
    -0.21664
    -0.28033
    -0.24212
    -0.14022
    -0.12748
    -0.19117
    -0.29944
    -0.26123
    -0.33765
    -0.19754
    -0.07016
    -0.28033
    -0.26123
    -0.32491
    -0.19117
    -0.21664
    -0.31855
    -0.42682
    -0.40134
    -0.20391
    -0.10200
    -0.18480
    -0.22938
    -0.29307
    -0.26759
    -0.10837
    -0.01284
    -0.14659
    -0.31218
    -0.31218
     0.00627
    -0.07016
     0.07633
     0.03811
    -0.03195
     0.07633
     0.09543
     0.33745
     0.24192
     0.26739
     0.28013
     0.55399
     0.68137
     0.72595
     0.42025
     0.52215
     0.94250
     0.96797
     0.92976
     0.76417
     0.69411
     0.81512
     0.75143
     0.64953
     0.61768
     0.44572
     0.26102
     0.24192
     0.38840
     0.14002
    -0.08927
    -0.17843
    -0.02558
    -0.08927
     0.07633
     0.24192
     0.14002
     0.23555
     0.40751
     0.73232
     0.73869
     0.80238
     0.73232
     0.72595
     0.85970
     0.74506
     0.31834
     0.31834
     0.22281
     0.34382
     0.26102
     0.01264
    -0.50324
    -1.03186
    -1.06371
    -1.00639
    -1.21656
    -1.31210
    -1.52864
    -1.77066
    -1.31846
    -0.84080
    -0.34402
     0.32471
    -0.01921
    -1.64965
    -3.47115
    -3.59853
    -2.12095
    -1.07645
    -1.12740
    -1.21656
    -2.12732
    -3.72591
    -4.08257
    -4.31822
    -3.95519
    -3.23551
    -3.27372
    -3.45205
    -3.26735
    -3.11450
    -2.78968
    -2.42028
    -1.87893
    -1.83435
    -1.43947
    -1.07008
    -0.47140
    -0.04468
     0.01901
     0.22281
     0.18460
     0.69411
     0.88518
     0.88518
     0.75780
     0.87244
     0.96160
     1.03803
     0.84696
     0.78327
     0.76417
     0.94250
     1.17178
     0.89155
     0.76417
     0.66227
     0.42662
     0.63679
     0.84059
     0.86607
     0.65590
     0.57947
     0.40114
     0.45846
     0.56673
     0.47757
     0.50304
     0.36293
     0.29287
     0.45846
     0.57310
     0.45846
     0.31834
     0.19097
     0.39477
     0.43935
     0.39477
     0.36930
     0.24192
     0.21644
     0.31834
     0.49031
     0.29924
     0.22918
     0.24192
     0.26739
     0.29287
     0.23555
     0.21007
     0.01264
     0.18460
     0.24829
     0.32471
     0.21007
     0.15275
     0.14002
     0.17823
     0.19097
     0.17186
     0.17186
     0.19097
     0.15275
     0.09543
     0.19097
     0.14638
     0.01264
     0.13365
     0.21644
     0.11454
     0.09543
    -0.01921
    -0.05105
    -0.03831
     0.00627
    -0.05105
     0.01901
    -0.03831
     0.02537
    -0.06379
    -0.03831
    -0.05742
    -0.11474
    -0.17843
     0.10180
     0.01901
    -0.01921
    -0.00010
    -0.09563
     0.12091
     0.24829
     0.05722
     0.29287
     0.19734
     0.17823
     0.23555
     0.43298
     0.63042
     0.52852
     0.20370
     0.57947
     0.91702
     1.08898
     0.98708
     0.81512
     0.88518
     0.77054
     0.71322
     0.75143
     0.98071
     0.86607
     0.61131
     0.71322
     0.76417
     0.49667
    -0.05742
     0.00627
    -0.10837
    -0.59878
    -0.81532
    -0.65610
    -0.31218
     0.23555
     0.88518
     1.50933
     1.89146
     1.62397
     0.77691
     0.60495
     0.66863
     1.17815
     1.70040
     1.73861
     2.05069
     2.91049
     1.43290
    -1.71334
     0.36293
     3.44548
     3.10156
     0.33745
    -1.41400
    -1.43310
    -0.66247
     0.28650
     1.17815
     1.47112
     1.88510
     1.04440
    -1.32483
    -3.98704
    -2.73873
    -1.31210
    -0.07653
     0.05085
    -1.05734
    -1.77066
    -2.40118
    -2.71325
    -2.71325
    -2.38844
    -1.89167
    -1.66875
    -1.57322
    -1.32483
    -0.83443
    -0.47777
    -0.16569
     0.20370
     0.49667
     0.36930
     0.22918
     0.42025
     0.42662
     0.24829
    -0.17206
    -0.03195
     0.23555
     0.35019
     0.40751
     0.05085
    -0.24212
    -0.17843
    -0.21664
    -0.03831
    -0.08927
    -0.27396
    -0.33765
    -0.41408
    -0.03831
     0.07633
     0.15275
    -0.08927
     0.01901
     0.36930
     0.70048
     0.43298
     0.26102
     0.20370
     0.28650
     0.50304
     0.22281
     0.37566
     0.29287
     0.29924
     0.31834
     0.46483
     0.33108
     0.19734
    -0.15295
    -0.35039
    -0.10837
    -0.07653
    -0.22938
    -0.14022
    -0.26759
    -0.22938
    -0.20391
    -0.17843
    -0.13385
    -0.30581
    -0.29944
    -0.21664
    -0.12111
     0.01264
    -0.32491
    -0.24212
    -0.25486
    -0.18480
    -0.37587
     0.03174
    -0.07653
    -0.28033
    -0.22301
    -0.12748
    -0.21664
    -0.30581
    -0.40771
    -0.24212
    -0.15932
    -0.16569
    -0.21027
    -0.24212
    -0.13385
    -0.31855
    -0.35676
    -0.22301
    -0.18480
    -0.24212
    -0.03195
    -0.01921
    -0.03831
     0.01264
     0.05722
     0.16549
     0.21644
     0.24192
     0.17186
     0.16549
     0.12728
     0.28650
     0.36930
     0.13365
     0.21644
     0.06996
     0.28013
     0.34382
     0.26739
     0.21007
     0.03174
     0.08270
     0.27376
     0.36293
     0.45209
     0.31198
     0.08270
     0.36930
     0.45209
     0.52215
     0.63679
     0.57310
     0.61131
     0.69411
     0.75780
     0.59858
     0.66227
     0.42662
     0.61131
     0.92976
     1.07624
     0.75143
     0.65590
     0.64316
     1.02529
     0.89792
     0.89155
     0.74506
     0.14002
    -0.06379
    -0.08927
     0.11454
    -0.07653
    -0.01921
    -0.28033
    -0.10837
     0.00627
    -0.22301
    -0.50961
    -0.72616
    -0.90449
    -0.87901
    -0.42682
    -0.19117
    -0.63062
    -0.74526
    -0.76437
    -0.26759
     0.03174
    -0.38224
    -0.76437
    -0.63699
    -0.53509
    -0.40771
    -0.05742
     0.45846
     1.70677
     1.87236
    -0.08290
    -4.14626
    -5.47736
    -3.22277
    -1.44584
    -0.90449
    -1.63054
    -2.96164
    -4.01888
    -4.59845
    -4.40101
    -4.36280
    -3.98704
    -4.22905
    -4.27364
    -4.36917
    -4.33096
    -3.68133
    -3.32467
    -2.78968
    -1.82161
    -1.22293
    -1.20382
    -1.57959
    -1.47769
    -1.33757
    -1.05097
    -1.08281
    -1.17835
    -0.70068
    -0.45229
    -0.03831
     0.30561
     0.68774
     0.47757
     0.33108
     0.33745
     0.57310
     0.68137
     0.81512
     0.63042
     0.60495
     0.78964
     1.01892
     1.13993
     0.89792
     0.56673
     0.43298
     0.63042
     0.66863
     0.95524
     0.65590
     0.55399
     0.59221
     0.84696
     1.00619
     0.78964
     0.45209
     0.42025
     0.49031
     0.68774
     0.72595
     0.78964
     0.73869
     0.79601
     0.75143
     1.09535
     1.14630
     0.88518
     0.75780
     0.80238
     0.90428
     0.94250
     0.80238
     0.78964
     0.96160
     0.93613
     0.89792
     0.80238
     0.66227
     0.54763
     0.36293
     0.54126
     0.52852
     0.28650
     0.29924
     0.19097
     0.30561
     0.28650
     0.19097
     0.21007
     0.37566
     0.46483
     0.38203
     0.39477
     0.46483
     0.54763
     0.53489
     0.75780
     0.77054
     0.70048
     0.63042
     0.60495
     0.97434
     0.86607
     0.76417
     0.54126
     0.69411
     0.65590
     0.54126
     0.46483
     0.29924
     0.04448
     0.24192
     0.27376
     0.38840
     0.27376
     0.01264
    -0.00010
     0.28650
     0.55399
     0.48394
     0.31198
     0.19734
     0.63679
     0.80238
     0.86607
     0.73869
     0.59858
     0.66863
     0.57947
     0.97434
     0.78327
     0.24192
     0.04448
    -0.11474
    -0.14022
    -0.09563
    -0.29944
    -0.40771
    -0.35039
     0.09543
     0.66863
     0.40751
    -0.07016
    -0.35676
    -0.48414
    -0.15932
     0.14638
     0.30561
     0.12728
     0.01901
     0.37566
     0.80875
     0.89792
     1.07624
     1.08261
     1.06988
     0.28650
     1.72587
     1.93605
     0.73232
     0.56673
     2.35003
     2.19080
    -0.00647
    -1.89167
    -1.23567
     0.08270
     0.71959
    -0.37587
    -1.92988
    -2.71325
    -2.95527
    -2.94890
    -2.80879
    -2.91069
    -2.86611
    -2.98712
    -2.64957
    -1.98083
    -1.77066
    -1.61780
    -1.10192
    -0.77074
    -0.33128
    -0.14659
     0.09543
     0.54763
     0.97434
     0.70685
     0.82786
     1.01256
     0.73869
     0.54763
     0.36930
     0.66227
     0.81512
     0.24829
     0.13365
     0.01901
     0.02537
    -0.20391
    -0.35676
    -0.70068
    -0.66884
    -0.81532
    -0.47777
    -0.38860
    -0.63699
    -0.81532
    -0.97454
    -0.66884
    -0.40771
    -0.40134
    -0.54146
    -0.66247
    -0.53509
    -0.32491
    -0.34402
    -0.13385
    -0.33765
    -0.33765
    -0.34402
    -0.07016
    -0.05742
     0.01264
    -0.10837
    -0.11474
     0.32471
     0.33108
     0.36930
     0.36930
     0.24192
     0.27376
     0.34382
     0.60495
     0.52852
     0.64316
     0.49031
     0.40114
     0.57310
     0.58584
     0.23555
    -0.38224
     0.09543
     0.68774
     0.82149
     0.89155
     0.55399
     0.24829
     0.03811
     0.05722
     0.26102
     0.45846
     0.39477
     0.58584
     0.43935
     0.47120
     0.61131
     0.36930
     0.37566
     0.49667
     0.33745
     0.22281
     0.33745
     0.36930
     0.44572
     0.47757
     0.64953
     0.77691
     0.77054
     0.71959
     0.77691
     0.72595
     0.68774
     0.54126
     0.77691
     1.13993
     1.07624
     0.94887
     0.79601
     0.68137
     0.71959
     0.68774
     0.63679
     0.70685
     0.56036
     0.55399
     0.53489
     0.56673
     0.51578
     0.31198
     0.13365
     0.23555
     0.18460
    -0.00647
    -0.03195
    -0.27396
    -0.40771
    -0.19117
    -0.11474
    -0.24212
    -0.47777
    -0.64336
    -0.73252
    -0.53509
    -0.48414
    -0.61788
    -0.71342
    -0.84080
    -0.44592
    -0.56056
    -0.42045
    -0.59241
    -0.42045
    -0.56056
    -0.81532
    -0.71979
    -0.72616
    -0.88538
    -0.71979
    -0.50324
     0.07633
     0.82786
     0.63042
    -0.47140
    -1.57322
    -1.36305
    -0.54146
     0.85333
     0.95524
    -0.21027
    -0.98091
    -1.27388
    -1.45858
    -1.74518
    -1.68149
    -1.77703
    -1.96172
    -1.97446
    -2.14642
    -2.64957
    -2.60498
    -2.80879
    -2.85337
    -2.61772
    -2.49671
    -2.42665
    -2.33112
    -2.21011
    -1.87893
    -1.72607
    -1.50316
    -1.47132
    -1.31846
    -1.32483
    -1.23567
    -1.07008
    -0.68157
    -0.68157
    -0.40771
    -0.36313
    -0.42045
    -0.27396
    -0.33765
    -0.21027
    -0.04468
     0.04448
    -0.03195
     0.21644
     0.57310
     0.91702
     0.30561
     0.36293
     0.21644
     0.54763
     0.52852
     0.66863
     0.61131
     0.45846
     0.49031
     0.57947
     0.65590
     0.71959
     0.57947
     0.37566
     0.28013
     0.49031
     0.52215
     0.36930
     0.28650
     0.31834
     0.44572
     0.45209
     0.65590
     0.50941
     0.31834
     0.14638
     0.37566
     0.49031
     0.52215
     0.45846
     0.33108
     0.26102
     0.59221
     0.64316
     1.08261
     1.19088
     0.73869
     0.40114
     0.52852
     0.70048
     0.64953
     0.61768
     0.52852
     0.66863
     0.80238
     0.74506
     0.50941
     0.20370
     0.12728
     0.20370
    -0.03195
     0.08906
    -0.00010
    -0.07016
    -0.02558
     0.11454
     0.01264
    -0.24212
    -0.15295
    -0.23575
    -0.03831
    -0.03831
     0.05085
    -0.03831
     0.08270
     0.20370
     0.21007
     0.36930
     0.49031
     0.55399
     0.57947
     0.76417
     0.82786
     0.91702
     0.92339
     0.87244
     1.24820
     1.11446
     1.16541
     0.98708
     1.00619
     1.00619
     1.01256
     0.75143
     0.73232
     0.33108
     0.29287
     0.34382
     0.25466
     0.19734
     0.33108
     0.26739
     0.57310
     0.49031
     0.18460
    -0.10200
    -0.17843
    -0.04468
     0.19097
     0.13365
     0.21644
    -0.09563
    -0.31218
     0.10180
     0.43298
     0.32471
    -0.04468
    -0.28670
    -0.35039
     0.04448
     0.03174
    -0.25486
     0.01264
    -0.10837
    -0.66884
    -1.78976
    -1.81524
    -1.01276
     0.06359
     0.50304
    -0.07016
    -0.96817
    -1.95535
    -2.53493
    -2.24196
    -1.37578
    -0.71979
    -0.47777
    -0.78984
    -0.87264
    -0.88538
    -0.85990
    -0.56056
    -0.19117
     0.11454
     0.29287
     0.30561
     0.16549
    -0.00010
    -0.26759
    -0.14659
     0.26102
     0.71322
     0.79601
     0.47120
     0.23555
    -0.02558
    -0.05742
    -0.08927
     0.12728
    -0.00647
    -0.07016
     0.03811
    -0.00010
     0.04448
    -0.05742
    -0.16569
     0.03174
     0.16549
     0.16549
     0.20370
     0.15275
     0.06996
     0.19097
    -0.04468
     0.10180
     0.06996
    -0.21664
    -0.18480
    -0.14022
    -0.01284
    -0.23575
    -0.33765
    -0.49051
    -0.23575
    -0.19117
    -0.22301
    -0.35039
    -0.47140
    -0.42682
    -0.24849
    -0.14022
    -0.03195
    -0.26759
    -0.13385
     0.08270
     0.27376
     0.12091
     0.05085
    -0.00647
     0.10180
     0.52215
     0.39477
     0.39477
     0.14638
     0.24192
     0.33108
     0.43298
     0.49667
     0.24829
     0.12728
     0.17823
     0.41388
     0.39477
     0.32471
     0.05722
     0.06359
     0.17186
     0.42662
     0.40114
     0.29287
    -0.01284
     0.00627
    -0.05105
     0.43298
     0.33108
     0.19097
     0.08906
     0.23555
     0.38203
     0.42662
     0.35019
     0.25466
     0.21007
     0.49667
     0.60495
     0.52215
     0.49031
     0.39477
     0.24829
     0.61131
     0.85333
     0.54126
     0.44572
     0.40751
     0.52215
     0.42662
     0.48394
     0.34382
     0.38203
     0.34382
     0.41388
     0.33108
     0.44572
     0.26102
     0.19734
     0.17186
     0.37566
     0.22281
     0.15912
     0.07633
     0.26102
     0.26739
     0.35656
     0.42662
     0.63042
     0.75143
     0.68137
     0.68774
     0.47757
     0.38203
     0.71959
     1.06351
     1.64945
     1.64308
     1.42653
     1.10809
     1.15904
     1.07624
     0.83423
     0.57310
     0.52852
     0.88518
     1.08898
     1.20362
     1.29916
     0.84059
     0.36930
     0.03811
     0.24829
     0.24829
    -0.10837
    -0.17843
    -0.00010
     0.14638
    -0.19117
    -0.70705
    -0.99365
    -0.86627
    -0.64973
    -0.97454
    -1.33757
    -1.70060
    -1.99994
    -1.85345
    -1.30573
    -0.73252
    -0.37587
    -1.60506
    -6.22252
    -7.78290
    -3.72591
    -1.05097
    -0.12111
    -1.08281
    -2.73236
    -3.35015
    -3.81508
    -3.47752
    -2.85974
    -2.29928
    -1.84708
    -1.10192
    -0.43319
    -0.36313
    -0.34402
    -0.19754
    -0.03195
     0.15275
     0.36930
     0.31834
     0.25466
     0.33108
     0.40751
     0.37566
     0.40114
     0.26739
     0.05722
     0.10180
     0.13365
    -0.09563
    -0.23575
    -0.48414
    -0.44592
    -0.51598
    -0.64973
    -0.52872
    -0.35676
    -0.32491
    -0.11474
    -0.22938
    -0.31218
    -0.49051
    -0.66884
    -0.27396
     0.13365
    -0.11474
     0.08906
     0.27376
     0.42662
     0.47757
     0.38840
     0.26102
     0.11454
     0.30561
     0.54763
     0.43935
     0.42025
     0.38840
     0.43935
     0.49031
     0.65590
     0.49667
     0.17186
     0.54763
     0.82786
     0.69411
     0.78964
     0.73869
     0.71322
     0.84696
     1.05077
     0.96160
     0.66863
     0.19097
     0.43935
     0.60495
     1.08898
     0.85333
     0.83423
     0.93613
     0.68137
     0.47757
     0.49667
     0.58584
     0.64953
     0.42025
     0.36930
     0.52852
     0.56036
     0.70685
     0.50941
     0.16549
     0.24829
     0.52852
     0.46483
     0.54126
     0.43298
     0.23555
     0.15912
     0.25466
     0.36293
     0.35656
     0.46483
     0.38203
     0.47757
     0.54763
     0.44572
     0.35019
     0.39477
     0.42662
     0.36293
     0.35019
     0.19097
    -0.13385
    -0.12111
    -0.19754
    -0.23575
    -0.07016
     0.01901
    -0.18480
     0.06996
     0.01901
     0.19734
     0.35656
     0.46483
     0.98708
     1.11446
     0.94250
     1.22910
     1.47112
     1.58576
     1.67492
     1.54754
     1.52844
     1.68129
     1.63034
     1.55391
     1.40106
     1.19088
     1.00619
     0.49031
     0.56036
     0.40114
     0.19734
    -0.11474
    -0.47777
    -0.47777
    -0.36950
    -0.00010
     0.43935
     1.22273
     1.21636
     2.10801
     1.31826
    -1.42674
    -1.74518
    -0.50324
     2.45830
     3.45185
     2.62389
     1.53481
     1.28642
     0.75143
     0.46483
     0.56036
     0.61131
     1.12720
     0.79601
     0.60495
     1.07624
     1.71950
     2.12074
     2.06342
     1.46475
     0.89155
    -2.42028
    -2.56677
     0.19097
     1.94878
     1.20362
    -0.42045
    -1.59870
    -1.50953
    -1.67512
    -2.24196
    -2.77694
    -2.61772
    -2.14642
    -1.90440
    -1.79613
    -1.43310
    -1.39489
    -1.52227
    -1.22930
    -0.92359
    -0.79621
    -0.50961
    -0.21664
     0.04448
     0.28013
     0.41388
     0.24829
     0.30561
     0.36293
     0.38203
     0.21644
     0.27376
     0.38203
     0.17186
     0.34382
     0.36930
     0.36293
     0.42662
     0.29287
     0.34382
     0.37566
     0.40751
     0.30561
     0.45209
     0.35656
     0.40751
     0.34382
     0.35019
     0.52215
     0.45846
     0.44572
     0.38203
     0.37566
     0.17186
     0.20370
     0.41388
     0.43298
     0.26739
     0.33745
     0.18460
     0.35656
     0.33108
     0.22918
     0.09543
     0.14638
     0.22281
     0.42662
     0.43298
     0.17186
    -0.01921
     0.12091
     0.05085
     0.35656
     0.34382
     0.11454
    -0.08927
    -0.12111
     0.05085
     0.08270
    -0.14022
    -0.13385
    -0.14022
    -0.19754
     0.10180
    -0.03831
    -0.03831
    -0.33128
    -0.32491
    -0.13385
     0.05085
     0.03174
    -0.24849
    -0.33128
    -0.19117
     0.03811
     0.01264
    -0.02558
    -0.24212
    -0.40134
    -0.25486
    -0.30581
    -0.28670
    -0.26123
    -0.52235
    -0.49051
    -0.07653
    -0.01284
    -0.01284
    -0.15932
    -0.26759
    -0.13385
    -0.35039
    -0.70068
    -0.24849
    -0.06379
     0.15275
     0.46483
     0.54126
     0.40751
     0.36293
     0.26739
     0.59221
     0.80238
     0.85333
     0.98708
     1.15904
     1.25457
     1.08261
     0.76417
     1.25457
     1.45201
     0.99345
     0.82149
     1.26731
     1.12083
     1.17178
     0.68774
     0.58584
     0.70048
     0.73232
     0.54763
     0.59858
     0.62405
     0.80238
     0.49031
     0.77691
     0.64316
     0.48394
     0.79601
     1.11446
     0.77691
     0.12091
    -0.28670
    -0.24849
    -0.15932
    -0.28033
    -0.71979
    -0.55420
    -0.38860
     0.08270
     0.57310
     0.67500
     0.07633
    -0.84717
    -1.03823
    -0.47140
    -0.11474
    -0.42682
    -0.97454
    -0.91085
    -0.59878
    -0.94270
    -1.18472
    -1.64328
    -1.14650
     0.01264
    -0.38860
    -1.16561
    -1.62417
    -2.06363
    -1.93625
    -1.71334
    -3.68770
    -7.87207
    -7.80201
    -5.32451
    -3.09539
    -2.08273
    -3.19729
    -4.83410
    -6.20978
    -6.03782
    -5.61748
    -5.02517
    -4.06983
    -3.56032
    -2.52856
    -1.52864
    -0.40134
     0.35656
     0.89792
     1.25457
     1.43927
     1.71314
     1.64308
     1.81504
     1.59213
     1.47112
     1.43927
     1.33737
     1.44564
     1.41380
     1.15904
     1.05077
     1.01256
     0.98708
     0.94250
     0.70048
     0.62405
     0.64953
     0.81512
     0.61768
     0.57947
     0.48394
     0.57310
     0.42025
     0.47120
     0.49667
     0.29287
     0.16549
     0.21007
     0.34382
     0.33108
     0.11454
     0.09543
     0.24192
     0.26102
     0.26102
     0.18460
     0.05722
    -0.07653
     0.05085
     0.12091
     0.34382
     0.15912
    -0.07653
     0.10817
     0.33108
     0.43935
     0.26739
     0.05085
    -0.02558
     0.19734
     0.33108
     0.34382
     0.28650
     0.12728
     0.21007
     0.29287
     0.57310
     0.52852
     0.12091
     0.19097
     0.31834
     0.35656
     0.57947
     0.29287
     0.20370
     0.29287
     0.44572
     0.48394
     0.63042
     0.26739
     0.19097
     0.17186
     0.19734
     0.44572
     0.36293
     0.14638
     0.14638
     0.27376
     0.29924
     0.28650
     0.05085
     0.14638
     0.21007
     0.12091
     0.21644
     0.06359
     0.01264
    -0.07016
    -0.09563
     0.27376
     0.18460
     0.09543
     0.00627
     0.01901
     0.03811
     0.05722
    -0.07653
     0.10180
     0.03174
     0.21007
     0.15912
     0.13365
     0.10817
     0.05722
    -0.02558
     0.16549
     0.10180
    -0.05742
    -0.25486
    -0.26759
    -0.10837
    -0.16569
    -0.38224
    -0.56056
    -0.36313
    -0.39497
    -0.28670
    -0.21664
    -0.15932
     0.00627
     0.39477
     1.01256
     1.45838
     1.42017
     1.68129
     1.89783
     2.29907
     2.52199
     2.71942
     2.69395
     2.83406
     3.03150
     3.05061
     2.98055
     2.56657
     2.16533
     1.87873
     2.03795
     2.13348
     1.92331
     1.42653
     0.86607
     0.51578
    -0.15932
    -0.53509
    -0.75163
    -1.10192
    -1.58596
    -1.13377
    -0.42682
     0.47120
     0.77691
     0.05085
    -0.94270
    -1.43947
    -1.59233
    -1.31210
    -0.90449
    -0.53509
    -0.19117
     0.46483
     1.08898
     1.31189
     1.34374
    -0.17206
    -1.06371
    -1.20382
    -1.11466
    -1.61780
    -2.45850
    -1.78339
    -0.49051
     0.44572
     0.84696
     1.49659
     0.97434
    -1.03186
    -5.33724
    -6.43270
    -3.09539
    -0.27396
     1.25457
     0.57310
    -0.56056
    -0.86627
    -1.29299
    -1.33120
    -1.33757
    -1.22293
    -0.99365
    -0.63699
    -0.21027
     0.24192
     0.48394
     0.49667
     0.59221
     0.70685
     0.66227
     0.62405
     0.46483
     0.20370
    -0.03195
    -0.07653
     0.17186
     0.07633
    -0.12111
    -0.26123
    -0.22938
    -0.10837
    -0.23575
    -0.30581
    -0.46503
    -0.42045
    -0.44592
    -0.32491
    -0.18480
    -0.28033
    -0.39497
    -0.49688
    -0.12111
    -0.03831
    -0.16569
    -0.17206
    -0.31218
    -0.20391
    -0.12111
     0.01901
    -0.17206
    -0.20391
    -0.15932
     0.05085
     0.08270
     0.19097
     0.04448
    -0.25486
    -0.09563
     0.04448
     0.09543
     0.14002
    -0.08290
    -0.12111
    -0.01284
     0.15275
     0.18460
     0.08906
    -0.22301
    -0.12748
     0.05722
     0.09543
     0.06996
    -0.26759
    -0.16569
    -0.07016
     0.03811
     0.12091
     0.04448
    -0.14022
    -0.12111
    -0.10200
    -0.03195
    -0.05105
    -0.05105
    -0.12748
    -0.13385
     0.10180
     0.15912
    -0.04468
    -0.09563
    -0.01284
     0.00627
    -0.01284
    -0.01921
    -0.05742
    -0.05742
    -0.03831
    -0.06379
     0.05722
     0.03174
     0.06996
     0.06359
     0.08270
     0.09543
    -0.00010
    -0.29944
     0.07633
     0.21644
     0.05085
    -0.01284
     0.14002
     0.11454
     0.15275
     0.10180
     0.10817
    -0.00647
    -0.01921
    -0.14022
    -0.00010
     0.01901
    -0.12111
    -0.29307
    -0.24212
     0.04448
     0.05085
    -0.25486
    -0.22301
    -0.40771
    -0.26759
    -0.18480
     0.01264
     0.06359
    -0.23575
     0.09543
     0.52215
     0.29924
     0.49031
     0.56673
     0.57947
     0.85970
     1.15267
     1.08898
     0.87881
     0.84059
     0.77054
     0.73232
     0.69411
     0.73232
     0.78327
     0.99982
     1.08261
     1.39469
     1.42653
     1.33100
     0.95524
     0.90428
     0.64953
     0.52215
     0.63042
     0.68774
     0.45209
     0.10817
    -0.01921
    -0.00647
    -0.15295
    -0.77711
    -1.33120
    -1.56685
    -1.38215
    -0.87264
    -0.68157
    -0.68157
    -1.12740
    -1.63054
    -1.66875
    -1.41400
    -1.43310
    -1.33757
    -1.30573
    -1.03823
    -1.02549
    -1.63691
    -2.42028
    -2.81516
    -2.99986
    -3.61764
    -3.77049
    -3.28646
    -2.88522
    -2.04452
    -1.27388
    -0.64336
     0.41388
     1.43290
     0.13365
    -3.76412
    -3.84692
    -1.33757
     1.07624
     1.86599
     1.71314
     0.91065
    -0.03195
    -1.08918
    -1.36942
    -1.37578
    -1.50953
    -1.35031
    -1.50953
    -1.62417
    -1.54774
    -1.42037
    -0.92996
    -0.69431
    -0.57330
    -0.63062
    -0.51598
    -0.24849
     0.28013
     0.57947
     0.60495
     0.51578
     0.54126
     0.59221
     0.74506
     0.68774
     0.48394
     0.61131
     0.81512
     0.87881
     0.92976
     0.67500
     0.52215
     0.57947
     0.68137
     0.35019
     0.35019
     0.30561
     0.12091
     0.26739
     0.44572
     0.56673
     0.22918
     0.22281
     0.11454
     0.31198
     0.40114
     0.33745
     0.29924
     0.19097
     0.25466
     0.34382
     0.29924
     0.31198
     0.09543
     0.07633
     0.21644
     0.40114
     0.18460
     0.12091
     0.03811
     0.12091
     0.33745
     0.22918
     0.20370
     0.01901
    -0.04468
     0.08906
     0.03811
     0.21007
     0.04448
     0.08906
     0.10817
     0.17186
     0.12091
     0.01901
     0.03174
     0.03174
     0.14002
     0.17823
     0.09543
     0.12728
     0.00627
     0.13365
     0.12728
     0.21007
     0.24829
     0.19097
     0.16549
     0.31834
     0.24829
     0.02537
     0.12728
     0.09543
     0.30561
     0.30561
     0.29287
     0.11454
     0.14638
     0.24192
     0.14638
     0.15912
     0.28013
     0.14638
     0.17186
     0.20370
     0.33745
     0.10180
    -0.01284
     0.11454
     0.24192
     0.45209
     0.59221
     0.52215
     0.56036
     0.57947
     0.71959
     0.72595
     1.00619
     1.15267
     1.06988
     1.54117
     1.61123
     1.66218
     1.42017
     1.17178
     1.08261
     1.37558
     1.38195
     1.10172
     0.82786
     0.56036
     0.59858
     0.36293
     0.68137
     0.33745
    -0.04468
    -0.17843
    -0.23575
    -0.19754
    -0.05742
    -0.21664
    -0.13385
    -0.00010
     0.11454
     0.23555
    -0.03831
    -0.11474
     0.37566
     0.29924
    -0.03195
    -0.04468
     0.00627
     0.39477
     0.03174
    -0.19117
    -0.29307
    -0.47777
     0.02537
    -0.14022
    -0.00010
     0.12728
     0.28650
     0.17186
    -0.15932
    -0.24212
     0.01264
     0.70685
     0.92976
     1.65581
     2.42645
     1.69403
    -0.42682
    -2.11458
    -1.07645
     0.99345
     1.57302
     0.77691
    -0.03831
    -0.68157
    -1.08918
    -1.00002
    -0.64973
    -0.19117
    -0.67520
    -0.97454
    -0.80258
    -0.72616
    -0.44592
    -0.49051
    -0.41408
    -0.11474
     0.14002
     0.47757
     0.39477
    -0.05742
    -0.28670
    -0.22301
    -0.08290
     0.14002
     0.13365
    -0.19117
    -0.07016
     0.07633
     0.19734
     0.24829
    -0.01921
    -0.02558
    -0.05105
     0.10180
     0.17186
    -0.02558
    -0.15932
    -0.11474
    -0.01921
     0.37566
     0.51578
     0.16549
    -0.02558
    -0.12748
     0.14002
     0.21644
     0.12091
     0.17186
     0.15912
     0.25466
     0.42662
     0.32471
     0.29924
     0.15912
     0.00627
     0.33108
     0.61131
     0.34382
     0.19734
     0.05085
     0.14638
     0.39477
     0.40751
     0.23555
     0.21644
     0.26739
     0.36293
     0.42025
     0.36293
     0.15275
     0.10180
     0.17823
     0.59858
     0.45209
     0.29924
     0.24829
     0.31834
     0.34382
     0.21644
     0.36930
     0.14638
     0.14638
     0.10817
     0.41388
     0.33108
     0.14002
     0.15912
     0.03174
     0.26102
     0.36293
     0.19097
     0.04448
     0.15275
     0.33108
     0.38203
     0.26102
     0.17823
     0.22918
     0.38203
     0.42025
     0.41388
     0.33108
     0.02537
     0.01264
     0.09543
     0.39477
     0.19097
    -0.00010
    -0.16569
    -0.05742
     0.01264
     0.02537
    -0.12111
    -0.36313
    -0.40771
    -0.25486
    -0.05742
    -0.15932
    -0.21027
    -0.20391
    -0.15932
     0.35019
     0.49667
     0.44572
     0.51578
     0.66227
     1.00619
     1.25457
     1.77046
     1.80230
     1.68766
     1.78319
     1.92331
     2.20991
     2.31818
     2.02521
     1.62397
     1.70677
     1.58576
     1.13356
     0.90428
     0.56036
     0.23555
    -0.36950
    -0.89812
    -1.02549
    -1.29936
    -0.84080
    -0.13385
     0.56673
     0.08906
    -0.57967
    -1.08918
    -0.76437
    -0.71342
    -0.28670
     0.33108
     0.66863
     0.79601
     0.55399
     0.08906
    -0.31855
    -0.56693
    -0.81532
    -1.24204
    -1.34394
    -1.44584
    -1.78339
    -1.96809
    -2.54766
    -2.68141
    -2.96801
    -2.36933
    -1.33120
    -0.71342
    -0.88538
    -3.28646
    -6.51549
    -4.94237
    -2.52856
    -1.34394
    -1.40126
    -2.01268
    -2.30564
    -2.66230
    -3.33741
    -2.85974
    -2.49034
    -2.29291
    -2.17827
    -1.93625
    -1.57322
    -1.16561
    -0.75163
    -0.73889
    -0.48414
    -0.30581
    -0.28033
    -0.05105
     0.17186
     0.17823
    -0.06379
     0.17823
     0.47120
     0.50304
     0.52852
     0.52215
     0.68137
     0.68137
     1.06351
     1.28642
     0.90428
     0.75780
     0.92976
     1.17815
     1.23547
     1.31189
     1.10172
     0.77691
     1.11446
     1.22910
     1.06988
     1.04440
     0.85970
     0.77054
     0.71959
     0.84696
     0.73232
     0.65590
     0.45846
     0.56036
     0.54126
     0.64953
     0.48394
     0.24829
     0.57310
     0.35656
     0.45209
     0.49667
     0.40751
     0.28650
     0.30561
     0.26102
     0.47757
     0.38840
     0.35656
     0.31198
     0.38840
     0.40751
     0.59858
     0.22281
     0.46483
     0.51578
     0.38840
     0.45209
     0.32471
     0.27376
     0.35019
     0.39477
     0.28013
     0.39477
     0.22918
     0.29924
     0.24192
     0.34382
     0.33745
     0.06996
     0.01901
     0.31834
     0.33745
     0.26739
     0.64953
     0.66863
     0.42662
     0.36293
     0.36293
     0.35656
     0.43298
     0.42025
     0.40114
     0.53489
     0.47120
     0.21007
     0.03174
     0.09543
     0.06996
     0.16549
     0.03811
    -0.08927
    -0.21664
    -0.33128
    -0.14659
    -0.13385
     0.05722
    -0.26123
    -0.18480
    -0.12748
     0.10817
     0.15275
     0.14002
     0.24829
     0.47120
     0.62405
     0.91702
     0.93613
     0.93613
     1.18452
     1.19725
     1.48385
     1.64945
     1.68129
     1.76409
     1.89783
     2.30544
     2.59204
     2.56020
     2.60478
     2.35003
     2.13985
     2.19717
     2.14622
     1.89783
     1.49659
     1.56028
     1.49659
     1.48385
     1.09535
     0.73869
     0.36293
    -0.03195
    -0.31218
    -0.87264
    -1.36942
    -1.74518
    -2.29291
    -2.91069
    -3.23551
    -2.73236
    -2.22922
    -1.51590
    -0.46503
     0.19734
     0.29924
     0.66863
     2.25449
     3.85946
     3.34358
    -1.03823
    -3.58579
     0.80875
     5.17782
     4.29254
     2.85317
     1.25457
     0.26102
    -0.32491
    -0.29307
    -1.02549
    -1.52227
    -2.15279
    -2.58588
    -2.84063
    -2.47761
    -1.91714
    -1.59233
    -0.98091
    -0.43956
    -0.68794
    -0.42045
    -0.28670
    -0.26759
    -0.13385
     0.35019
     0.47120
     0.54763
     0.65590
     0.49667
     0.57310
     0.36930
     0.72595
     0.71322
     0.71322
     0.68774
     0.54763
     0.55399
     0.67500
     0.52852
     0.33108
     0.34382
     0.37566
     0.60495
     0.63042
     0.52852
     0.24829
     0.15912
     0.23555
     0.31834
     0.19734
     0.26739
    -0.03195
    -0.03831
    -0.03831
     0.19097
    -0.01284
    -0.08290
    -0.24212
    -0.06379
     0.08906
     0.17186
    -0.21664
    -0.10200
    -0.15932
     0.01901
     0.13365
     0.10817
     0.03174
    -0.14659
     0.05722
     0.17186
     0.35019
     0.10180
     0.09543
     0.12728
     0.27376
     0.22918
     0.21644
     0.07633
     0.12091
     0.26739
     0.06996
     0.19734
     0.08270
    -0.01284
    -0.09563
    -0.03195
    -0.00647
    -0.20391
    -0.32491
    -0.24849
    -0.21664
    -0.15295
    -0.24849
    -0.43956
    -0.36313
    -0.21664
    -0.24212
    -0.31218
    -0.14022
    -0.22301
    -0.19754
    -0.12111
     0.05722
     0.03811
    -0.05105
    -0.15295
    -0.01921
     0.22918
     0.30561
     0.10180
     0.08906
     0.03174
     0.09543
     0.16549
     0.33745
    -0.03195
    -0.00647
    -0.07653
     0.06996
     0.01901
    -0.09563
    -0.22301
    -0.14659
    -0.03195
    -0.02558
    -0.05742
    -0.14022
    -0.15295
    -0.14022
     0.15912
     0.66227
     0.39477
     0.17186
     0.30561
     0.59221
     1.03166
     1.04440
     0.87244
     0.56036
     0.52852
     0.55399
     0.79601
     0.71959
     0.43935
     0.21007
     0.27376
     0.28650
     0.15275
    -0.19754
    -0.43319
    -0.45866
    -0.29307
    -0.15932
    -0.18480
    -0.32491
    -0.49688
    -0.61152
    -0.52872
    -0.54146
    -0.68794
    -0.43956
    -0.12748
     0.04448
     0.57947
     1.21636
     1.83414
     1.43290
     1.31826
     0.29287
    -1.53501
    -2.12095
    -0.37587
     0.80238
     1.27368
     0.29924
    -0.95544
    -1.73881
    -1.68149
    -1.57322
    -1.57322
    -1.64328
    -1.99994
    -2.14642
    -2.12095
    -2.12732
    -2.16553
    -2.25469
    -2.31838
    -2.07000
    -1.29299
    -1.04460
    -1.69423
    -1.95535
    -1.31210
     0.00627
     0.26102
    -1.11466
    -1.10829
    -0.94270
    -0.23575
     0.28013
     0.49667
     0.71322
     0.91065
     1.09535
     1.35648
     1.41380
     1.15904
     0.84059
     0.66863
     0.65590
     0.74506
     0.77691
     0.60495
     0.48394
     0.42025
     0.50941
     0.45209
     0.34382
     0.14638
    -0.04468
    -0.11474
     0.06359
    -0.00647
    -0.07653
    -0.22301
    -0.33128
    -0.28670
     0.15912
    -0.10837
    -0.23575
    -0.26123
    -0.13385
    -0.01284
     0.00627
    -0.13385
    -0.19117
    -0.10200
     0.06996
     0.26102
     0.02537
     0.00627
     0.12728
    -0.03195
     0.25466
     0.36930
     0.06359
     0.00627
     0.10180
     0.22918
     0.27376
     0.03811
    -0.03831
    -0.01284
     0.12728
     0.03174
    -0.03195
    -0.04468
    -0.28670
    -0.40771
    -0.02558
     0.08906
    -0.07653
     0.10180
    -0.14659
    -0.12748
    -0.03195
     0.05722
    -0.05742
    -0.07653
     0.08270
     0.06359
     0.14002
    -0.03195
    -0.04468
    -0.20391
    -0.09563
     0.19097
    -0.00010
    -0.17206
    -0.00010
    -0.10200
    -0.12748
    -0.08290
    -0.19754
    -0.17206
    -0.10837
    -0.16569
    -0.04468
    -0.06379
    -0.00010
    -0.10200
    -0.07653
     0.33108
     0.55399
     0.42025
     0.42025
     0.44572
     0.69411
     0.84696
     1.06988
     0.94250
     0.97434
     1.21636
     1.36285
     1.57939
     1.21636
     1.02529
     0.77054
     1.12083
     1.56665
     1.23547
     1.12083
     0.64953
     0.57947
     0.45209
     0.33108
     0.04448
    -0.40134
    -0.39497
    -0.61788
    -0.21027
     0.08270
    -0.50961
    -0.85353
    -0.73252
    -0.57330
    -1.05097
    -1.50316
    -1.77703
    -1.29936
    -0.34402
    -0.01921
    -0.28670
    -1.38852
    -1.78976
    -2.14642
    -1.52864
     0.82786
     3.74482
     0.70048
    -2.17190
    -2.74510
    -1.67512
    -0.72616
    -0.40771
    -0.01284
     0.50304
     2.10164
     2.39461
     0.71322
    -0.07016
    -0.34402
    -0.17843
     0.26739
     0.95524
     1.10172
     1.06351
     1.26731
     1.24184
     1.29279
     0.89155
     0.50304
     0.56036
     0.44572
     0.49667
     0.38203
     0.36293
     0.26102
     0.35656
     0.23555
     0.42025
     0.40114
     0.15275
     0.33745
     0.56673
     0.48394
     0.54126
     0.49667
     0.54763
     0.46483
     0.47757
     0.45846
     0.27376
     0.22918
     0.30561
     0.16549
     0.34382
     0.37566
     0.29287
    -0.00647
     0.21007
     0.15275
     0.10180
     0.02537
    -0.11474
    -0.14659
    -0.14022
    -0.21027
    -0.16569
    -0.17206
    -0.37587
    -0.29307
    -0.23575
    -0.21664
    -0.22301
    -0.40771
    -0.22301
    -0.18480
    -0.06379
    -0.17206
    -0.31218
    -0.33765
    -0.18480
    -0.13385
     0.03811
     0.03811
    -0.05105
    -0.10837
    -0.03195
     0.15275
     0.08270
    -0.13385
     0.02537
     0.20370
     0.14638
     0.15912
     0.26739
     0.19734
     0.15912
     0.19734
     0.36930
     0.33745
     0.33108
     0.22281
     0.22918
     0.17186
     0.33108
     0.19097
     0.15275
     0.10180
     0.07633
     0.00627
    -0.04468
    -0.09563
    -0.31218
    -0.37587
    -0.29307
    -0.24849
    -0.42045
    -0.45866
    -0.73889
    -0.53509
    -0.33128
    -0.29944
    -0.19754
     0.18460
     0.35019
     0.44572
     0.36930
     0.54126
     0.52215
     0.54763
     0.79601
     1.05077
     1.31189
     1.24820
     0.84059
     0.75780
     0.73869
     0.69411
     0.49031
     0.47757
     0.32471
     0.24192
     0.10180
    -0.12111
    -0.28033
    -0.43319
    -0.56693
    -0.51598
    -0.57330
    -0.70705
    -0.86627
    -0.81532
    -0.92359
    -0.70068
    -0.94270
    -0.75163
    -1.01913
    -1.15924
    -1.08918
    -1.14650
    -1.12103
    -1.27388
    -0.94907
    -0.79621
    -0.87264
    -0.91085
    -0.99365
    -0.91085
    -0.40134
     0.15912
     0.61131
     1.31826
     1.30553
    -0.29944
    -2.70052
    -3.21640
    -0.98091
     0.57947
     0.38840
    -0.78348
    -1.71971
    -2.07636
    -2.82789
    -3.41383
    -3.39473
    -2.89795
    -2.64320
    -2.77694
    -2.80879
    -2.92343
    -3.01896
    -2.79605
    -2.31201
    -1.74518
    -1.36305
    -0.96817
    -0.78984
    -0.71979
    -0.91722
    -1.01276
    -0.96817
    -0.73889
    -0.16569
    -0.10837
     0.17823
     0.04448
     0.03174
    -0.00647
     0.13365
     0.08906
     0.06996
     0.17823
     0.22281
     0.43298
     0.53489
     0.61131
     0.64953
     0.93613
     1.06351
     1.04440
     1.20999
     1.29279
     1.02529
     1.02529
     1.08898
     1.05077
     0.92976
     0.89792
     0.85333
     0.98071
     0.72595
     0.65590
     0.64316
     0.49031
     0.43298
     0.29924
     0.24829
     0.33108
     0.12728
    -0.01284
     0.17186
     0.28650
     0.27376
     0.12728
     0.22281
     0.23555
     0.38840
     0.48394
     0.23555
     0.27376
     0.35019
     0.33745
     0.24192
     0.39477
     0.29924
     0.09543
     0.27376
     0.41388
     0.47120
     0.27376
     0.17823
     0.10817
     0.32471
     0.54126
     0.22281
     0.22281
     0.21644
     0.28013
     0.28013
     0.29287
     0.42662
     0.15275
     0.18460
     0.23555
     0.47757
     0.16549
     0.17823
     0.01264
     0.26739
     0.44572
     0.32471
     0.29287
     0.09543
     0.27376
     0.10817
     0.19734
     0.29287
     0.08906
     0.06996
    -0.03831
     0.26739
     0.20370
    -0.10837
    -0.10837
    -0.01921
     0.30561
     0.36930
     0.52215
     0.87244
     0.78327
     0.66227
     0.58584
     0.77691
     0.62405
     0.71959
     1.16541
     1.41380
     1.42653
     1.43290
     1.28642
     1.62397
     1.74498
     0.77691
     0.42025
     0.49667
     0.52852
     0.61131
     1.28642
     2.01884
     1.73224
     1.13356
     0.54126
     0.10180
    -0.57330
    -1.14013
    -0.87901
    -0.33765
     0.01901
    -0.24212
    -0.66884
    -1.22293
    -1.84708
    -1.60506
    -1.37578
    -1.14650
    -0.91722
    -1.17835
    -1.19109
    -0.84080
    -0.39497
    -0.16569
    -0.14022
     0.14002
     0.40751
     0.72595
     0.91702
     0.68137
     0.21644
     0.17823
     0.37566
     0.64316
     0.84059
     0.57310
     0.21644
     0.12091
     0.34382
     0.32471
     0.28650
     0.12728
     0.31834
     0.57310
     0.78964
     0.66863
     0.46483
     0.02537
    -0.55420
    -0.50961
     0.18460
    -0.03195
    -0.05105
     0.12091
     0.24829
    -0.05742
    -0.35039
    -0.93633
    -0.73889
    -0.40771
    -0.06379
     0.22918
     0.23555
     0.37566
     0.55399
     0.33108
     0.68774
     0.74506
     0.57310
     0.44572
     0.44572
     0.79601
     0.77054
     0.64953
     0.55399
     0.63679
     0.76417
     0.73232
     0.82786
     0.55399
     0.52852
     0.42662
     0.54763
     0.73869
     0.62405
     0.57310
     0.50941
     0.77054
     0.83423
     0.63679
     0.42662
     0.44572
     0.43935
     0.49031
     0.46483
     0.36930
     0.11454
     0.12091
     0.18460
     0.52852
     0.25466
     0.19097
     0.09543
     0.24192
     0.37566
     0.39477
     0.21644
     0.18460
     0.19734
     0.35656
     0.50304
     0.39477
     0.33108
     0.28650
     0.29287
     0.61131
     0.64316
     0.43935
     0.32471
     0.45846
     0.52852
     0.57947
     0.55399
     0.29287
     0.31198
     0.40114
     0.45846
     0.42025
     0.26102
     0.15275
     0.10180
     0.10180
     0.22918
    -0.05742
     0.06996
     0.06996
     0.28650
     0.43298
     0.60495
     0.94887
     0.64316
     0.17823
    -0.66247
    -1.39489
    -0.64336
     0.80238
     1.51570
     1.22273
     0.50304
    -0.17843
    -0.79621
    -0.65610
    -0.18480
     0.12728
     0.17186
     0.05085
    -0.03195
     0.06359
     0.03811
     0.03174
     0.00627
    -0.21027
    -0.25486
    -0.28670
    -0.03195
     0.01264
    -0.17843
    -0.32491
    -0.50324
    -0.42682
    -0.40134
    -0.38224
    -0.49051
    -0.39497
    -0.28033
    -0.17206
    -0.00647
     0.11454
     0.01264
     0.10817
     0.43298
     0.50304
     0.47120
     0.75780
     0.94887
     0.42025
    -0.32491
    -0.21027
     0.10817
    -0.11474
    -0.61152
    -1.24841
    -1.95535
    -2.68141
    -2.98712
    -3.01259
    -2.42028
    -1.89803
    -2.17827
    -2.53493
    -2.73236
    -2.43302
    -2.05089
    -1.73881
    -1.33757
    -0.87264
    -0.61788
    -0.14659
     0.34382
     0.66227
     0.58584
     0.61768
     0.57310
     0.76417
     0.78327
     0.45209
     0.14002
     0.03811
     0.04448
     0.09543
     0.21007
     0.10817
     0.04448
    -0.21664
    -0.19117
    -0.02558
     0.05722
    -0.06379
    -0.13385
     0.36293
     0.49031
     0.58584
     0.65590
     0.80875
     0.79601
     0.92339
     0.92976
     1.07624
     1.19088
     1.01256
     1.09535
     1.27368
     1.22910
     1.29279
     0.80875
     1.03803
     0.92976
     0.92339
     0.75143
     0.71322
     0.30561
     0.26102
     0.47757
     0.59221
     0.61768
     0.50304
     0.49031
     0.66227
     0.70685
     1.01892
     1.05714
     0.77691
     0.16549
     0.30561
     0.56036
     0.21644
    -0.36313
     0.63042
     0.78327
     0.61768
     0.17823
    -0.08290
    -0.25486
    -0.31855
    -0.20391
    -0.27396
    -0.17843
    -0.38860
    -0.13385
    -0.07653
     0.01901
     0.06359
     0.03174
     0.06996
    -0.02558
    -0.06379
    -0.08290
    -0.10837
    -0.15932
    -0.28670
    -0.12748
    -0.00647
    -0.07653
    -0.24212
    -0.26123
    -0.05105
    -0.08927
     0.16549
     0.16549
     0.17823
     0.30561
     0.49667
     0.73232
     0.71959
     0.61768
     0.49031
     0.76417
     0.71322
     0.80238
     0.67500
     0.49031
     0.80238
     0.74506
     0.75143
     0.64316
     0.40751
     0.23555
     0.24829
     0.34382
     0.44572
     0.58584
     0.64316
     0.89155
     1.11446
     1.38195
     1.24820
     1.00619
     1.27368
     1.49022
     1.61760
     1.01892
    -0.86627
    -1.54138
    -0.58604
     0.70685
     1.06988
     0.69411
    -0.21664
    -0.83443
    -1.21019
    -1.21656
    -1.17198
    -1.09555
    -0.73252
    -0.43319
    -0.04468
     0.43298
     0.29924
     0.06359
     0.01264
     0.19097
     0.33745
     0.64953
     0.48394
     0.68137
     0.34382
     0.13365
     0.10817
    -0.03831
     0.14638
     1.13356
     0.21644
     1.09535
     0.76417
     0.67500
     1.83414
     0.86607
     0.05085
     0.43298
     0.52215
     0.63679
     0.75780
     0.82149
     1.02529
     1.06988
     1.10172
     1.10172
     0.54126
     0.22281
     0.22918
     0.51578
     0.95524
     0.96797
     0.85970
     1.04440
     1.06988
     0.84696
     0.79601
     0.85333
     0.98071
     1.01892
     1.03166
     1.12083
     1.15267
     1.10809
     1.31826
     1.19088
     1.08261
     0.93613
     0.80875
     0.92339
     1.11446
     1.09535
     0.96797
     0.78964
     0.68774
     0.75143
     0.56036
     0.43298
     0.15912
     0.03811
     0.10180
     0.01264
    -0.00647
    -0.20391
    -0.26123
    -0.22301
    -0.07016
    -0.01284
     0.00627
    -0.17843
    -0.14659
    -0.02558
    -0.04468
     0.09543
    -0.04468
    -0.03195
    -0.00647
     0.16549
     0.26739
     0.15912
    -0.08927
     0.08906
     0.26739
     0.26102
     0.24192
    -0.01284
    -0.02558
    -0.05742
    -0.01921
     0.01901
    -0.05742
    -0.21664
    -0.24849
    -0.08927
     0.17186
     0.29287
     0.35019
     0.61768
     0.80875
     0.87244
     0.66227
     0.73232
     0.64953
     0.76417
     0.87881
     0.98071
     1.15904
     1.01256
     0.74506
     0.60495
     0.59221
     0.38203
     0.19097
    -0.07653
    -0.08290
    -0.09563
    -0.16569
    -0.17206
    -0.44592
    -0.49688
    -0.22301
    -0.24849
    -0.30581
    -0.21664
    -0.44592
    -0.38224
    -0.23575
     0.01901
    -0.09563
    -0.19117
    -0.29307
    -0.10837
     0.14002
     0.23555
    -0.05742
    -0.14659
    -0.04468
     0.01901
     0.20370
     0.21007
    -0.03195
    -0.29944
    -0.17843
    -0.05742
    -0.21664
    -0.48414
    -0.58604
    -0.49051
    -0.21027
    -0.18480
    -0.43956
    -0.84080
    -0.90449
    -0.72616
    -0.70068
     0.27376
     0.95524
     1.87873
     1.34374
     0.07633
    -1.04460
    -1.67512
    -1.47132
     0.60495
     0.63679
     0.15275
     0.01264
    -1.32483
    -2.48397
    -2.41392
    -2.43302
    -2.11458
    -2.32475
    -2.66867
    -2.80879
    -2.90432
    -2.52219
    -2.41392
    -2.54129
    -2.03178
    -1.84708
    -1.65602
    -1.39489
    -1.22930
    -1.12740
    -1.01913
    -0.90449
    -0.63699
    -0.42045
    -0.61788
    -0.56056
    -0.33128
    -0.04468
     0.06359
    -0.05742
    -0.19754
    -0.11474
    -0.17843
    -0.13385
    -0.08290
    -0.17843
    -0.28033
    -0.01921
     0.19734
     0.26102
     0.17186
     0.22918
     0.24829
     0.31834
     0.55399
     0.59221
     0.35656
     0.50304
     0.59858
     0.81512
     0.79601
     0.70685
     0.70685
     0.56036
     0.57947
     0.69411
     0.59858
     0.20370
    -0.04468
    -0.01284
     0.14638
     0.10817
    -0.03195
    -0.26123
    -0.17206
    -0.12111
    -0.10837
    -0.15932
    -0.19117
    -0.15295
    -0.15932
    -0.09563
     0.22918
     0.09543
     0.01901
     0.03811
     0.23555
     0.29924
     0.22281
     0.06359
     0.14002
     0.21644
     0.45846
     0.43298
     0.35656
     0.08906
     0.16549
     0.23555
     0.56036
     0.39477
     0.19097
     0.24829
     0.34382
     0.27376
     0.31198
     0.26102
     0.31198
     0.19097
     0.36930
     0.45846
     0.36930
     0.31834
     0.17823
     0.19097
     0.38203
     0.29287
     0.18460
     0.14638
     0.21007
     0.31834
     0.17823
     0.15912
     0.15275
     0.15275
     0.12091
     0.12091
     0.22281
     0.19097
     0.06359
    -0.09563
     0.20370
     0.22281
     0.09543
     0.14638
     0.17823
     0.35019
     0.15912
    -0.05742
    -0.12111
     0.10817
     0.20370
     0.31198
     0.58584
     0.51578
     0.53489
     0.50941
     0.77691
     1.24184
     0.98071
     0.69411
     0.49667
    -0.19754
    -0.46503
     0.05722
     0.04448
    -0.21664
    -0.80895
    -1.25478
    -1.44584
    -1.68149
    -1.78339
    -2.15916
    -1.96809
    -1.70060
    -1.85982
    -1.87893
    -1.52864
    -1.34394
    -1.29936
    -0.89812
    -0.54783
    -0.50961
    -0.26123
    -0.01284
     0.26102
     0.25466
     0.42025
     0.30561
     0.32471
     0.45209
     0.44572
     0.44572
     0.47120
     0.50304
     0.50304
     0.31834
     0.42025
     0.42025
     0.35656
     0.29287
     0.32471
     0.58584
     0.61768
     0.31834
     0.11454
     0.26102
     0.33745
     0.19734
    -0.02558
    -0.31855
    -0.59241
    -0.77711
    -0.89812
    -0.97454
    -1.06371
    -0.71342
    -0.00010
     0.75143
     0.77054
     0.31834
    -0.12748
    -0.24849
     0.42662
     0.82786
     1.15267
     1.84051
     1.80867
     1.75135
     1.75772
     1.36921
     1.28005
     1.31189
     1.35011
     1.21636
     0.91065
     0.69411
     0.95524
     0.87881
     0.59858
     0.15912
     0.29287
     0.81512
     0.94250
     0.44572
     0.23555
     0.40114
     0.21644
     0.36930
     0.58584
     0.66227
     0.29924
     0.16549
     0.08270
    -0.08290
     0.07633
     0.19734
     0.31834
     0.31198
     0.19097
     0.02537
    -0.09563
     0.06359
     0.26102
     0.26739
     0.20370
     0.24829
     0.24829
     0.29924
     0.30561
     0.21644
     0.17823
     0.37566
     0.25466
     0.20370
    -0.01284
    -0.02558
    -0.05742
     0.01264
    -0.02558
    -0.00647
     0.04448
    -0.18480
    -0.19117
    -0.59878
    -0.89175
    -1.36942
    -0.91085
    -0.54783
    -0.47777
    -0.57330
    -0.89175
    -1.11466
    -1.24204
    -1.18472
    -0.96181
    -1.00002
    -0.88538
    -1.00002
    -0.92996
    -0.64336
    -0.61152
    -0.59241
    -0.73889
    -0.53509
    -0.45866
    -0.40771
    -0.34402
    -0.34402
    -0.22938
    -0.36313
    -0.07016
     0.09543
     0.19097
     0.16549
     0.12091
     0.10180
     0.21644
     0.29287
     0.10817
     0.08270
     0.28650
     0.25466
     0.22918
     0.33108
     0.12728
     0.27376
     0.28013
     0.44572
     0.49031
     0.45209
     0.28013
     0.31198
     0.29924
     0.42662
     0.17186
     0.19734
     0.44572
     0.45209
     0.60495
     0.55399
     0.68137
     0.88518
     0.73232
     0.82149
     0.70685
     0.55399
     0.40751
     0.49031
     0.32471
     0.31834
     0.10817
    -0.15295
    -0.08927
    -0.46503
    -0.57330
    -0.77711
    -0.98091
    -1.27388
    -1.45858
    -1.33120
    -1.21019
    -0.96817
    -0.80895
    -1.06371
    -0.96817
    -0.95544
    -0.94270
    -1.02549
    -0.49051
    -0.39497
    -0.34402
    -0.22301
    -0.35039
    -0.39497
    -0.57330
    -0.64973
    -0.51598
    -0.50961
    -0.42682
    -0.71342
    -0.73889
    -0.67520
    -0.54783
    -0.65610
    -0.65610
    -0.54783
    -0.58604
    -0.24849
    -0.16569
    -0.15295
    -0.25486
    -0.21664
    -0.14022
     0.14002
     0.28013
     0.22918
     0.10180
     0.21644
     0.24192
     0.41388
     0.17186
    -0.13385
    -0.12111
     0.10180
     0.26739
     0.36293
     0.29287
     0.29287
     0.24829
     0.22281
     0.14638
     0.11454
     0.30561
     0.54126
     0.38840
     0.66863
     0.43298
     0.34382
     0.06359
     0.04448
     0.08906
     0.17823
     0.01901
    -0.22938
    -0.25486
    -0.15932
    -0.03195
    -0.04468
    -0.21664
    -0.31855
    -0.19117
    -0.09563
    -0.07016
     0.09543
     0.10817
    -0.10200
     0.13365
     0.24192
     0.18460
    -0.03195
    -0.03831
     0.10180
     0.13365
     0.18460
     0.12091
    -0.01921
     0.06996
     0.12728
     0.00627
     0.15275
     0.12728
     0.01264
    -0.01284
     0.21007
     0.25466
     0.12091
    -0.02558
    -0.00647
     0.21007
     0.24829
     0.17186
     0.06359
    -0.07016
     0.03811
     0.18460
     0.06996
     0.21644
     0.21007
     0.15275
     0.22281
     0.17186
     0.54126
     0.59858
    -0.11474
     0.03811
     0.42025
    -0.01284
    -1.14013
     1.29279
     1.31826
    -0.30581
    -0.14659
    -0.18480
     1.12720
     1.47749
     1.03803
     0.33108
     0.48394
     0.59858
     0.54126
     0.54126
     1.07624
     1.10809
     1.01256
     0.47120
     0.38840
     0.37566
     0.19734
     0.11454
    -0.20391
    -0.51598
    -0.64973
    -0.61788
    -0.54146
    -0.60515
    -0.64336
    -0.70068
    -0.71342
    -0.64336
    -0.71979
    -0.82169
    -0.97454
    -0.84080
    -0.63699
    -0.48414
    -0.35039
    -0.71979
    -0.63699
    -0.63699
    -0.33765
    -0.29307
    -0.46503
    -0.27396
     0.05085
     0.50941
     0.70048
     0.77691
     0.65590
     0.68774
     0.84059
     0.91702
     1.17815
     1.22910
     0.95524
     1.05714
     1.12083
     1.08261
     0.92339
     0.78964
     0.63042
     0.59858
     0.45209
     0.29924
    -0.06379
    -0.01921
    -0.07016
    -0.11474
    -0.00010
    -0.03195
    -0.32491
    -0.35676
    -0.18480
    -0.17843
    -0.21664
    -0.54783
    -0.47777
    -0.50961
    -0.26759
    -0.28033
    -0.31855
    -0.24849
    -0.11474
    -0.22301
     0.03811
     0.24192
     0.15275
     0.00627
     0.10817
     0.27376
     0.47757
     0.42025
     0.38840
     0.54126
     0.56673
     0.36930
     0.49667
     0.31198
     0.21007
     0.16549
     0.15275
     0.24829
     0.08906
    -0.03195
    -0.15932
    -0.16569
     0.01264
    -0.34402
    -0.22938
    -0.31855
    -0.14659
     0.00627
    -0.06379
    -0.03831
    -0.17843
    -0.05105
     0.12728
     0.47757
     0.61131
     0.49667
     0.31198
     0.33108
     0.70048
     0.62405
     0.29924
     0.30561
     0.58584
     0.73869
     1.29279
     1.47749
     1.29916
     0.98708
     0.64316
     1.00619
     1.28642
     0.62405
     0.49031
     0.42662
     0.66863
     0.58584
     0.49031
     0.09543
    -0.11474
    -0.06379
    -0.35676
    -0.84080
    -0.78348
    -1.20382
    -1.17835
    -0.97454
    -0.68157
    -0.77074
    -0.95544
    -0.73889
    -0.63062
    -0.40134
    -0.57967
    -0.61152
    -0.38224
    -0.11474
     0.14638
     0.15912
     0.10180
     0.03174
    -0.05105
     0.07633
     0.40114
     0.35656
     0.17186
     0.27376
     0.19097
     0.34382
     0.32471
     0.31198
     0.21007
     0.25466
     0.38203
     0.37566
     0.24829
     0.17186
     0.10817
    -0.11474
     0.19097
     0.21644
     0.17186
     0.06996
    -0.03195
     0.03811
     0.11454
     0.16549
     0.03811
     0.01264
    -0.06379
     0.08270
     0.10180
    -0.19754
    -0.22938
    -0.60515
    -0.56693
    -0.43319
    -0.80258
    -1.22293
    -1.49679
    -1.64328
    -1.79613
    -1.68149
    -1.38215
    -1.24841
    -1.29299
    -1.36305
    -1.35031
    -1.44584
    -1.66239
    -1.63054
    -1.31846
    -0.49688
     0.02537
     0.17186
     0.38840
     0.90428
     1.91694
     0.87881
     0.12091
     0.89792
     1.45201
     1.31826
     1.66218
     1.68766
     1.30553
     0.92976
     0.33108
     0.81512
     0.73232
     0.40751
     0.31834
    -0.02558
    -0.26759
    -0.38860
    -0.45229
    -0.65610
    -0.91085
    -0.85990
    -0.75163
    -0.31218
    -0.21027
    -0.02558
     0.02537
     0.49031
     0.81512
     0.35656
    -0.42045
    -0.52872
    -0.54146
    -0.24212
    -0.06379
    -0.32491
    -0.72616
    -0.95544
    -1.08918
    -0.68794
    -1.01276
    -1.34394
    -1.62417
    -1.61780
    -1.31210
    -1.15287
    -1.02549
    -0.75800
    -0.54146
    -0.24212
     0.00627
     0.13365
     0.31834
     0.33745
     0.30561
     0.49667
     0.67500
     0.57947
     0.57947
     0.43298
     0.64316
     0.76417
     0.68137
     0.64316
     0.64316
     0.54126
     0.64953
     0.61768
     0.66227
     0.49667
     0.48394
     0.47120
     0.49667
     0.28650
     0.03811
    -0.21027
    -0.20391
    -0.03195
     0.05085
    -0.07016
    -0.17843
    -0.27396
    -0.15295
     0.02537
     0.22281
     0.17823
     0.04448
    -0.01921
    -0.03831
     0.18460
     0.32471
     0.36930
     0.50941
     0.69411
     0.40751
     0.50304
     0.31834
     0.28650
     0.22281
     0.33108
     0.43298
     0.48394
     0.40751
     0.27376
     0.32471
     0.52215
     0.45209
     0.33108
     0.33745
     0.56036
     0.41388
     0.35656
     0.29287
    -0.00010
    -0.19117
    -0.05105
     0.36930
     0.94250
     0.75143
     0.30561
    -0.01284
     0.26739
     0.46483
     0.22281
     0.29924
     0.34382
     0.37566
     0.43935
     0.38840
     0.31198
     0.37566
     0.38203
     0.51578
     0.58584
     0.17186
    -0.12748
    -0.37587
    -0.14659
     0.07633
     0.22281
     0.05085
     0.22281
     0.25466
     0.09543
     0.21644
    -0.21027
    -0.36313
    -0.47777
    -0.31218
    -0.11474
     0.22918
    -0.10837
    -0.64973
    -0.48414
    -0.44592
    -0.04468
    -0.06379
    -0.21664
    -0.55420
    -1.00639
    -0.81532
    -0.19754
    -0.29307
    -0.30581
    -0.29307
    -0.42045
    -0.51598
    -0.48414
    -0.47777
    -0.25486
    -0.28670
    -0.31218
    -0.25486
    -0.40771
    -0.26123
    -0.36313
    -0.20391
    -0.29944
    -0.49051
    -0.61152
    -0.44592
    -0.05742
     0.14002
    -0.24849
    -0.45229
    -0.24849
     0.19097
     0.49667
     0.46483
     0.30561
     0.66863
     0.17186
     0.04448
     0.59858
     0.77691
     0.62405
     0.36930
     0.30561
     0.38203
     0.22281
     0.08270
    -0.10837
    -0.31855
    -0.31218
    -0.26759
    -0.32491
    -0.43319
    -0.33765
    -0.45866
    -0.45866
    -0.22301
    -0.14659
    -0.35676
    -0.28670
    -0.30581
     0.01264
    -0.02558
    -0.04468
    -0.12111
    -0.11474
    -0.07653
    -0.05105
    -0.07653
    -0.01921
    -0.23575
    -0.32491
    -0.26759
    -0.42682
    -0.78348
    -1.34394
    -1.85345
    -1.92351
    -0.78348
     0.91702
     0.77691
    -0.33765
    -1.07645
    -0.47140
    -0.09563
     0.60495
     0.57310
     0.31834
     0.63679
     1.00619
     1.24820
     1.14630
     1.16541
     1.27368
     1.07624
     0.63679
     0.22281
     0.12728
     0.23555
     0.49667
     0.37566
     0.05085
    -0.29944
    -0.55420
    -0.43319
    -0.13385
     0.13365
    -0.07016
    -0.26123
    -0.35676
    -0.49051
    -0.48414
    -0.19117
     0.05722
     0.40114
     0.47757
     0.10180
    -0.31218
    -0.27396
    -0.12111
     0.19097
     0.29287
     0.43935
     0.15912
    -0.09563
    -0.12111
     0.16549
     0.56673
     0.66227
     0.67500
     0.75143
     0.52852
     0.27376
     0.07633
     0.26102
     0.36930
     0.31198
     0.53489
     0.66227
     0.52215
     0.31834
     0.03811
    -0.00010
    -0.01284
    -0.01921
    -0.25486
    -0.46503
    -0.49051
    -0.49688
    -0.38860
    -0.22301
    -0.40134
    -0.47777
    -0.37587
    -0.18480
    -0.22938
    -0.26759
    -0.45229
    -0.54146
    -0.26759
    -0.17206
    -0.21027
    -0.54783
    -0.48414
    -0.61152
    -0.66247
    -0.61152
    -0.54783
    -0.79621
    -0.80258
    -0.69431
    -0.63062
    -0.75163
    -0.89812
    -0.90449
    -0.72616
    -0.56056
    -0.65610
    -0.71979
    -0.72616
    -0.81532
    -0.77711
    -0.70705
    -0.56056
    -0.66884
    -0.68794
    -0.64336
    -0.48414
    -0.48414
    -0.55420
    -0.70068
    -0.74526
    -0.35676
    -0.26759
    -0.31855
    -0.41408
    -0.39497
    -0.26759
    -0.17206
    -0.05742
    -0.01284
    -0.29307
    -0.18480
    -0.11474
     0.01901
    -0.14659
    -0.18480
    -0.40134
    -0.16569
    -0.13385
    -0.04468
    -0.29944
    -0.38224
    -0.46503
    -0.57330
    -0.59878
    -0.70068
    -1.20382
    -1.54138
    -1.59870
    -1.36305
    -0.59241
     0.15275
     0.52852
     0.08906
    -0.80895
    -0.61788
    -0.01284
    -0.12111
    -0.06379
     0.04448
     0.29287
     0.61768
     1.61123
     1.68766
     1.56665
     1.98700
     2.17170
     1.13356
     0.21007
     0.30561
     0.36930
     0.42025
     1.13356
     1.45201
     1.28005
     0.77054
    -0.29944
    -0.36950
    -0.61788
    -0.47777
    -0.33765
    -0.10200
    -0.07653
    -0.31218
    -0.33128
    -0.50961
    -0.31218
     0.05722
     0.24192
     0.28013
     0.31834
     0.49031
     0.50941
     0.74506
     0.75780
     0.59221
     0.45846
     0.57310
     0.66227
     0.68774
     0.39477
     0.30561
     0.22281
     0.35656
     0.47120
     0.37566
     0.04448
     0.15912
    -0.06379
     0.20370
     0.26102
     0.17823
    -0.07653
    -0.06379
    -0.07653
     0.02537
     0.10817
     0.11454
     0.11454
     0.29287
     0.07633
    -0.00647
    -0.05742
    -0.08927
    -0.27396
    -0.07016
     0.11454
    -0.08290
    -0.32491
    -0.44592
    -0.11474
     0.01264
    -0.00647
    -0.32491
    -0.38224
    -0.24849
    -0.07653
     0.08906
     0.14002
     0.01264
    -0.12111
    -0.26759
     0.08906
     0.24829
     0.03811
    -0.25486
    -0.21664
    -0.22938
    -0.20391
    -0.44592
    -0.54146
    -0.56693
    -0.67520
    -0.48414
    -0.59878
    -0.68794
    -0.71342
    -0.88538
    -0.47140
    -0.20391
    -0.50324
    -0.43956
    -0.49051
    -0.23575
    -0.22938
    -0.04468
    -0.24849
    -0.22938
    -0.23575
    -0.07016
     0.00627
    -0.26759
    -0.23575
    -0.47140
    -0.36313
    -0.19117
    -0.43319
    -0.58604
    -0.70068
    -0.67520
    -0.77711
    -0.57330
    -0.67520
    -1.01276
    -0.97454
    -1.02549
    -0.98091
    -1.05097
    -0.96817
    -1.16561
    -1.10829
    -0.78348
    -0.77074
    -0.84080
    -1.06371
    -1.14013
    -0.98091
    -0.89812
    -0.89175
    -0.89812
    -0.92996
    -0.82806
    -0.84717
    -0.72616
    -0.70068
    -0.88538
    -0.47140
     0.36930
     1.43290
     2.05706
     1.63671
     1.47112
     1.07624
    -0.25486
    -0.12748
     0.22918
     0.28013
     0.08270
     0.52215
     0.56673
     0.36293
    -0.31855
    -1.22293
    -1.42674
    -1.46495
    -1.78976
    -1.71334
    -1.51590
    -1.09555
    -0.92359
    -0.63699
    -0.45866
    -0.16569
    -0.00647
     0.14638
     0.33108
     0.42025
     0.46483
     0.24192
     0.33745
     0.54763
     0.51578
     0.50304
     0.43935
     0.41388
     0.34382
     0.40114
     0.36930
     0.47120
     0.47120
     0.44572
     0.36293
     0.36293
     0.42025
     0.31834
     0.07633
     0.22281
     0.36293
     0.24192
     0.21007
     0.15275
     0.17186
     0.18460
     0.08906
     0.19097
     0.15912
     0.09543
     0.11454
     0.12728
     0.18460
     0.14002
    -0.11474
     0.02537
     0.21007
     0.08906
     0.21007
     0.08270
     0.10180
     0.06359
     0.05722
     0.06359
     0.18460
     0.02537
     0.08270
     0.17823
     0.16549
     0.20370
     0.06996
     0.03811
     0.14638
     0.11454
     0.19734
     0.05722
    -0.01921
    -0.08927
     0.00627
     0.03811
     0.07633
     0.06359
    -0.05105
    -0.07016
    -0.00647
    -0.02558
    -0.03195
    -0.29944
    -0.05742
    -0.00010
     0.03811
     0.00627
    -0.10200
    -0.10837
    -0.00010
     0.17186
     0.21007
     0.24829
    -0.00010
     0.03174
    -0.05742
     0.18460
     0.06996
    -0.28033
    -0.13385
    -0.18480
    -0.20391
    -0.15932
    -0.17206
    -0.12748
    -0.23575
    -0.15295
    -0.10200
     0.03174
     0.12091
    -0.00010
     0.40114
     0.66227
     0.73869
     0.49667
     0.65590
     0.66227
     0.77691
     0.60495
     0.50304
     0.51578
     0.42662
     0.25466
     0.25466
     0.19097
     0.17186
    -0.16569
    -0.57967
    -0.84080
    -1.04460
    -1.36942
    -1.10829
     0.48394
     0.43298
    -0.20391
     0.22918
    -0.38224
    -1.79613
    -2.10184
    -1.21656
     0.45209
     1.89783
     2.15259
     1.12083
     0.26739
     0.31834
     0.48394
     1.08898
     1.01892
     0.73869
     0.68774
     0.63042
     0.45846
     0.48394
     0.25466
     0.23555
     0.12091
    -0.19117
    -0.80258
    -1.17835
    -1.21019
    -1.05734
    -0.92359
    -1.17198
    -1.08918
    -0.98091
    -0.94270
    -0.80895
    -0.66247
    -0.60515
    -0.76437
    -0.70705
    -0.57330
    -0.42682
    -0.26759
    -0.39497
    -0.47777
    -0.35676
    -0.22938
    -0.15295
    -0.17843
    -0.17206
    -0.15295
     0.06996
    -0.01921
     0.20370
    -0.03195
    -0.08927
    -0.06379
     0.08906
     0.24192
     0.16549
     0.14638
     0.02537
     0.04448
     0.14638
     0.03811
     0.19097
    -0.05105
     0.04448
     0.15912
     0.19097
     0.19734
     0.14002
    -0.05742
     0.14638
     0.14638
     0.10180
    -0.07016
    -0.42045
    -0.35039
     0.17823
     0.36930
     0.63042
     0.05722
    -0.17206
    -0.08290
     0.05085
     0.23555
     0.04448
    -0.00647
     0.16549
     0.34382
     0.43298
     0.21644
     0.08270
     0.02537
     0.15912
     0.10817
     0.03811
    -0.00647
    -0.06379
    -0.06379
     0.04448
     0.05085
    -0.04468
    -0.12748
    -0.13385
     0.00627
     0.07633
    -0.03195
    -0.06379
    -0.23575
    -0.08927
    -0.19754
    -0.21027
    -0.07653
    -0.22938
    -0.30581
    -0.12111
    -0.08927
    -0.24212
    -0.35676
    -0.32491
    -0.20391
    -0.14022
    -0.17206
    -0.27396
    -0.24212
    -0.09563
     0.22281
     0.22281
     0.23555
     0.04448
    -0.25486
    -0.02558
     0.05722
     0.08270
    -0.16569
    -0.24212
    -0.36313
    -0.23575
    -0.26759
    -0.31218
    -0.27396
    -0.49051
    -0.76437
    -0.95544
    -0.74526
    -0.73889
    -0.85353
    -0.80895
    -0.65610
    -0.75800
    -0.55420
    -0.48414
    -0.25486
     0.43935
     1.24820
     1.30553
     1.52207
     1.90420
     2.21628
     2.25449
     2.08890
     1.63671
     1.40106
     1.09535
     1.48385
     1.86599
     1.91694
     1.58576
     1.10172
     0.50304
     0.06359
    -0.59878
    -0.81532
    -1.01276
    -0.64336
    -0.80258
    -0.69431
    -0.43319
    -0.52872
    -0.58604
    -0.49688
    -0.40771
    -0.31218
    -0.43956
    -0.52235
    -0.50324
    -0.25486
    -0.23575
    -0.35676
    -0.48414
    -0.54146
    -0.43319
    -0.48414
    -0.32491
    -0.27396
    -0.50324
    -0.46503
    -0.36950
    -0.07653
    -0.18480
    -0.33765
    -0.35039
    -0.20391
    -0.00647
    -0.01284
    -0.22938
    -0.24212
    -0.28033
    -0.23575
     0.03174
     0.17823
    -0.17206
    -0.11474
    -0.06379
     0.10180
     0.06996
    -0.06379
    -0.21664
    -0.05105
     0.15912
     0.14638
     0.18460
     0.07633
     0.01264
     0.06996
     0.08906
     0.27376
     0.24829
    -0.19117
    -0.29307
     0.03174
     0.29924
     0.15275
     0.08270
     0.00627
     0.04448
     0.21644
     0.21644
     0.05722
    -0.01284
     0.09543
     0.12091
     0.42662
     0.31834
     0.18460
     0.16549
     0.18460
     0.29287
     0.25466
     0.24192
     0.10817
     0.06359
     0.12091
     0.28650
     0.14002
    -0.15295
    -0.12748
    -0.21664
     0.14638
     0.03811
    -0.16569
    -0.23575
    -0.24212
    -0.19117
    -0.23575
    -0.26123
    -0.42682
    -0.38860
    -0.12748
    -0.33765
    -0.15932
    -0.28033
    -0.31855
    -0.42045
    -0.35039
    -0.08290
    -0.25486
    -0.28033
    -0.33128
    -0.19754
    -0.10200
    -0.12748
    -0.10837
    -0.17206
    -0.21027
    -0.07016
    -0.00010
    -0.08927
    -0.31218
    -0.33765
    -0.12748
    -0.02558
    -0.24849
    -0.46503
    -0.65610
    -0.62425
    -0.58604
    -0.31855
     0.00627
    -0.10200
    -0.15932
    -0.52235
    -1.10192
    -1.43947
    -1.84708
    -2.40118
    -3.56032
    -4.47107
    -3.60490
    -0.40771
     5.78924
     9.43862
     4.68105
    -0.53509
    -2.61772
    -1.90440
     0.40114
     2.57294
     4.18427
     4.83390
     3.81487
     2.91686
     1.87873
     1.07624
     0.23555
    -0.77711
    -1.68786
    -2.17190
    -2.42665
    -2.40755
    -2.49034
    -2.38844
    -2.36296
    -2.00631
    -1.49679
    -1.35031
    -0.96817
    -0.86627
    -0.93633
    -0.53509
    -0.13385
    -0.13385
    -0.07653
    -0.10837
     0.01901
     0.11454
     0.12728
     0.12091
     0.13365
     0.09543
     0.14638
     0.08270
     0.12728
     0.01264
    -0.14022
    -0.32491
    -0.04468
    -0.12111
    -0.15932
    -0.27396
    -0.24212
    -0.19117
    -0.17843
    -0.24212
    -0.23575
    -0.34402
    -0.10837
    -0.19117
    -0.16569
    -0.16569
    -0.26759
    -0.38860
    -0.12748
    -0.00010
    -0.03195
    -0.10837
    -0.14659
    -0.22301
     0.01901
     0.01901
     0.07633
     0.03174
    -0.09563
     0.06996
     0.17186
     0.16549
     0.02537
    -0.15295
     0.01901
     0.27376
     0.22281
     0.10817
     0.03811
    -0.04468
    -0.15932
     0.03174
     0.13365
     0.03811
    -0.07653
    -0.12111
     0.03174
     0.01264
    -0.05105
    -0.22301
    -0.30581
    -0.07016
     0.00627
    -0.03195
    -0.15295
    -0.20391
    -0.13385
    -0.03831
    -0.07016
    -0.08290
    -0.19117
    -0.13385
    -0.08290
    -0.07653
    -0.07653
    -0.13385
    -0.33765
    -0.14022
    -0.10200
    -0.01284
    -0.04468
    -0.23575
    -0.20391
    -0.21027
    -0.04468
    -0.20391
    -0.18480
    -0.17843
    -0.19117
    -0.04468
    -0.10200
    -0.05742
    -0.29307
    -0.20391
    -0.13385
    -0.08290
    -0.23575
    -0.26123
    -0.23575
    -0.14659
    -0.19117
    -0.19754
    -0.12111
    -0.15295
    -0.27396
    -0.31855
    -0.14659
    -0.23575
    -0.32491
    -0.45866
    -0.21027
    -0.21027
    -0.25486
    -0.21664
    -0.28670
    -0.31855
    -0.29307
    -0.35676
    -0.18480
    -0.28670
    -0.19117
    -0.26123
    -0.15932
    -0.07016
    -0.25486
    -0.18480
    -0.05742
     0.09543
     0.00627
    -0.02558
     0.11454
    -0.04468
     0.00627
     0.07633
    -0.05105
     0.03174
    -0.19754
    -0.11474
    -0.08927
     0.59858
     0.52215
    -0.22301
    -0.88538
    -1.35668
    -1.63691
    -2.05726
    -1.23567
     1.94878
     4.89759
     3.85309
     1.73861
     0.50941
    -0.17206
    -0.49051
     0.66863
     1.71950
     2.06979
     1.85325
     2.22265
     1.98063
     1.20362
     0.80875
    -0.05105
    -0.94270
    -1.47769
    -1.55411
    -1.49679
    -1.27388
    -1.23567
    -0.91722
    -0.79621
    -0.70068
    -0.57330
    -0.59241
    -0.63062
    -0.36313
    -0.46503
    -0.21027
    -0.05105
    -0.05105
    -0.02558
    -0.12748
    -0.08927
    -0.01284
     0.10817
    -0.09563
    -0.17843
    -0.25486
    -0.26759
    -0.10200
    -0.36950
    -0.21664
    -0.18480
    -0.19117
    -0.19117
    -0.14022
    -0.29944
    -0.17206
    -0.22301
    -0.12111
    -0.03195
    -0.10200
    -0.12748
    -0.26759
    -0.12111
    -0.12748
    -0.22938
    -0.17206
    -0.14659
    -0.24849
    -0.03831
    -0.16569
    -0.21027
    -0.42682
    -0.42045
    -0.37587
    -0.12748
    -0.15295
    -0.21027
    -0.40134
    -0.42682
    -0.20391
    -0.27396
    -0.43319
    -0.30581
    -0.31218
    -0.36950
    -0.14659
    -0.26123
    -0.37587
    -0.42682
    -0.38860
    -0.19754
    -0.16569
    -0.15295
    -0.45229
    -0.38224
    -0.21664
    -0.15295
    -0.28670
    -0.15932
    -0.34402
    -0.31218
    -0.19754
     0.05722
    -0.09563
    -0.43956
    -0.26759
    -0.25486
    -0.06379
    -0.13385
    -0.19117
    -0.31855
    -0.24849
    -0.02558
    -0.26123
    -0.04468
    -0.21027
    -0.24849
    -0.10837
    -0.01921
    -0.07653
    -0.14022
    -0.12748
    -0.02558
     0.04448
     0.21007
     0.21644
     0.14002
    -0.04468
     0.01901
     0.22918
     0.19097
     0.25466
     0.22281
     0.23555
     0.29287
     0.31834
     0.28650
     0.13365
     0.13365
     0.29924
     0.36293
     0.45209
     0.12091
     0.14002
     0.25466
     0.22918
     0.28013
     0.40114
     0.08906
     0.22918
     0.31834
     0.48394
     0.50304
     0.38203
     0.21007
     0.36293
     0.55399
     0.49031
     0.39477
     0.43935
     0.35656
     0.51578
     0.35656
     0.49031
     0.41388
     0.16549
     0.13365
     0.29287
     0.40114
     0.21644
     0.22281
     0.46483
     0.63042
     0.42025
     0.43298
     0.38203
     0.16549
     0.26739
     0.32471
     0.41388
     0.47757
     0.33745
     0.12728
     0.30561
     0.31834
     0.03174
    -0.46503
    -0.61152
    -0.83443
    -0.96181
    -1.52864
    -2.08273
    -3.11450
    -2.89158
     0.59221
     4.76384
     5.48990
     3.49006
     0.44572
    -1.45858
    -1.54774
     0.27376
     1.92331
     3.15888
     3.43911
     2.82769
     2.25449
     1.63671
     0.86607
     0.03811
    -0.40134
    -0.96181
    -1.10829
    -1.32483
    -1.39489
    -1.23567
    -0.87901
    -0.71979
    -0.61152
    -0.63062
    -0.41408
    -0.30581
    -0.16569
    -0.03831
    -0.21664
    -0.21027
    -0.01921
    -0.12748
     0.10817
    -0.00647
    -0.17206
    -0.27396
     0.05722
    -0.00010
     0.03811
    -0.13385
    -0.26759
    -0.25486
     0.08270
     0.03174
     0.05085
    -0.21664
    -0.23575
    -0.07016
     0.00627
     0.13365
    -0.14022
    -0.29307
    -0.18480
    -0.03195
    -0.05742
    -0.00010
    -0.22301
    -0.28670
    -0.03195
     0.10817
     0.01901
    -0.12748
    -0.21664
    -0.28670
    -0.11474
     0.03174
    -0.00647
    -0.27396
    -0.24212
    -0.03195
     0.03174
    -0.10837
    -0.33128
    -0.19117
    -0.22938
     0.02537
    -0.07653
    -0.12748
    -0.18480
    -0.24212
    -0.28670
     0.01264
     0.03174
    -0.19754
    -0.28033
    -0.08290
    -0.14659
    -0.05742
    -0.08927
    -0.24849
    -0.14659
    -0.08927
    -0.07016
    -0.08290
    -0.12748
    -0.31218
    -0.28033
    -0.07653
    -0.02558
    -0.18480
    -0.07653
    -0.19117
    -0.05742
    -0.04468
    -0.05742
    -0.08927
     0.01901
    -0.07653
     0.21644
     0.18460
     0.05722
    -0.05105
    -0.02558
     0.11454
     0.22281
     0.24192
     0.12091
     0.07633
     0.03811
     0.14638
     0.14002
     0.06359
    -0.06379
     0.09543
     0.05722
     0.06996
    -0.06379
     0.05085
    -0.11474
    -0.10837
     0.19097
     0.08906
    -0.03831
    -0.22301
    -0.12748
     0.01901
    -0.02558
     0.09543
    -0.12748
    -0.03831
    -0.02558
     0.03811
     0.07633
     0.05085
    -0.09563
    -0.24849
     0.10180
     0.14638
     0.03811
    -0.03195
    -0.21664
    -0.04468
     0.01264
     0.03811
    -0.04468
    -0.05105
    -0.07653
    -0.01284
     0.08270
    -0.00647
    -0.06379
    -0.07653
     0.22918
     0.31834
     0.15275
     0.01901
     0.01264
    -0.03195
    -0.03831
    -0.14022
    -0.15295
    -0.15932
    -0.25486
    -0.16569
     0.13365
     0.24829
     0.24192
     0.20370
    -0.07016
    -0.01284
     0.09543
     0.27376
     0.47757
     0.60495
     1.06988
     1.18452
     0.38203
     0.22918
     0.30561
     0.43298
     0.44572
     0.68137
     0.73869
     0.45209
     0.19734
     0.26102
     0.22918
     0.18460
     0.06996
    -0.03195
    -0.00647
     0.22281
     0.22281
     0.20370
     0.15275
     0.03174
     0.22281
     0.17823
     0.00627
    -0.04468
    -0.26123
    -0.05105
     0.02537
    -0.10200
    -0.16569
    -0.33765
    -0.28033
    -0.24212
    -0.22938
    -0.22301
    -0.40134
    -0.29944
    -0.31855
    -0.13385
    -0.31218
    -0.28033
    -0.53509
    -0.54146
    -0.29307
    -0.29944
    -0.35676
    -0.39497
    -0.45229
    -0.47777
    -0.35676
    -0.38224
    -0.27396
    -0.35039
    -0.38224
    -0.33128
    -0.27396
    -0.26759
    -0.29944
    -0.52235
    -0.15295
    -0.08290
    -0.03831
     0.02537
    -0.08927
    -0.12748
    -0.05742
     0.08270
     0.14002
     0.01901
     0.17186
     0.10180
     0.20370
     0.31834
     0.25466
     0.16549
     0.29924
     0.24829
     0.28650
     0.29287
     0.31198
     0.26102
     0.21644
     0.35019
     0.26739
     0.28650
     0.26102
     0.14638
     0.18460
     0.29924
     0.21644
    -0.04468
     0.00627
     0.25466
     0.08270
     0.05085
     0.15275
     0.12091
     0.09543
    -0.00010
     0.19734
     0.12728
     0.10817
     0.01901
     0.17186
     0.18460
     0.24829
     0.21007
     0.03811
     0.28650
     0.26102
     0.19097
     0.31198
     0.13365
    -0.00647
     0.22281
     0.19734
     0.31198
     0.21644
     0.11454
     0.23555
     0.31834
     0.31834
     0.23555
    -0.04468
     0.06359
     0.16549
     0.20370
     0.25466
     0.10817
     0.01901
    -0.04468
     0.14002
     0.10817
     0.13365
     0.12091
    -0.12111
    -0.00647
     0.04448
     0.09543
    -0.17206
    -0.19117
    -0.09563
    -0.12111
    -0.11474
    -0.05742
    -0.12748
    -0.08927
    -0.30581
    -0.31855
    -0.36950
    -0.54146
    -0.88538
    -1.18472
    -1.12740
    -1.08281
    -1.12740
    -0.26123
     0.61131
     0.45846
    -0.57967
    -1.18472
    -0.65610
     0.15275
     1.59849
     2.40735
     2.26723
     1.44564
     0.44572
    -0.35039
     0.19097
     0.77691
     0.73232
     0.43298
     0.05722
    -0.28670
    -0.68794
    -1.04460
    -1.55411
    -1.86619
    -1.99357
    -1.58596
    -1.10829
    -0.86627
    -0.80258
    -0.71342
    -0.44592
    -0.21027
    -0.06379
     0.24829
     0.65590
     0.77054
     0.64953
     0.67500
     0.84059
     0.66863
     0.29287
     0.10180
     0.03811
     0.10817
    -0.08927
    -0.18480
    -0.20391
    -0.22301
    -0.01921
    -0.33765
    -0.09563
    -0.24212
    -0.33765
    -0.08927
    -0.02558
     0.17823
     0.08270
     0.01901
     0.14002
     0.34382
     0.31198
     0.15912
    -0.02558
    -0.07016
     0.03174
    -0.01284
    -0.00010
    -0.10200
    -0.08927
    -0.03195
    -0.03831
     0.14638
    -0.08927
    -0.38224
    -0.24212
    -0.19117
     0.03811
    -0.03195
    -0.07653
    -0.22301
    -0.24212
     0.00627
    -0.14659
    -0.07016
    -0.26123
    -0.16569
    -0.13385
     0.00627
    -0.14659
    -0.08927
    -0.28670
    -0.13385
    -0.01284
     0.42025
     0.20370
     0.10817
     0.15912
     0.22281
     0.19097
     0.50304
     0.32471
     0.33108
     0.49031
     0.45846
     0.66227
     0.58584
     0.50941
     0.35019
     0.56036
     0.63042
     0.44572
     0.28650
     0.34382
     0.37566
     0.30561
     0.35656
     0.47757
     0.24829
     0.18460
     0.26739
     0.27376
     0.15912
     0.02537
    -0.05105
     0.26739
     0.22281
     0.13365
     0.19097
     0.10817
     0.24829
     0.22918
     0.09543
     0.23555
     0.12728
     0.03811
     0.18460
     0.47757
     0.56673
     0.08906
    -0.07016
     0.00627
     0.08270
    -0.18480
    -0.33128
    -0.44592
    -0.38224
    -0.08290
     0.19734
     0.45209
     0.59858
     0.17186
    -0.24849
    -0.49688
    -0.45866
    -0.29944
     0.04448
    -0.03195
    -0.21027
    -0.51598
    -0.73889
    -0.82169
    -0.85353
    -0.71979
    -0.52872
    -0.63699
    -0.86627
    -1.20382
    -1.00639
    -0.66884
    -0.32491
    -0.33128
    -0.26123
    -0.21664
     0.01901
     0.26739
     0.45209
     0.35656
     0.35656
     0.28013
     0.29287
     0.35019
     0.36930
     0.12091
     0.11454
     0.06359
    -0.07016
    -0.41408
    -0.85990
    -1.42037
    -1.23567
    -0.54146
     1.07624
     1.07624
    -0.59878
    -0.99365
     0.03174
     0.82786
     0.89155
     0.31198
    -0.03195
     0.26102
     0.90428
     1.20999
     1.17178
     0.96797
     0.95524
     0.92976
     0.62405
     0.26739
    -0.00010
     0.12728
     0.15912
    -0.15932
    -0.18480
    -0.11474
    -0.19754
    -0.42682
    -0.43956
    -0.47777
    -0.29944
    -0.38860
    -0.31218
    -0.10837
     0.05085
     0.14002
     0.09543
    -0.08290
    -0.15295
    -0.05742
     0.26102
     0.42662
     0.15275
     0.08270
     0.22281
     0.36930
     0.32471
     0.19097
    -0.01921
     0.06996
     0.05085
     0.20370
     0.16549
     0.08270
    -0.07016
    -0.07653
     0.08270
     0.44572
     0.35019
     0.24829
     0.18460
     0.35656
     0.52215
     0.42025
     0.25466
     0.33745
     0.26739
     0.47757
     0.54126
     0.49667
     0.27376
     0.23555
     0.17186
     0.48394
     0.50304
     0.36293
     0.28650
     0.23555
     0.15275
     0.22281
     0.28650
     0.14638
     0.15275
     0.12728
     0.17823
     0.12091
    -0.06379
     0.05722
    -0.05105
     0.12091
     0.11454
     0.04448
     0.06996
     0.03174
     0.15912
     0.29924
     0.26739
     0.07633
     0.33108
     0.45846
     0.34382
     0.14638
     0.22281
     0.25466
     0.43298
     0.57947
     0.61131
     0.28650
    -0.06379
    -0.45866
    -0.36313
     0.23555
     0.19097
     0.99982
     1.20362
     0.76417
     0.08270
     0.50304
     1.00619
     0.50941
     1.33737
     1.43927
     1.48385
     0.85970
     0.30561
     0.45209
     0.44572
     0.64953
     0.61768
     0.33745
     0.00627
    -0.26759
    -0.33128
    -0.58604
    -0.56693
    -0.38860
    -0.72616
    -0.78348
    -0.41408
    -0.18480
    -0.17206
    -0.20391
    -0.17843
    -0.18480
     0.01901
     0.03174
    -0.05742
    -0.16569
    -0.36313
    -0.17843
    -0.17206
    -0.33765
    -0.57967
    -0.96181
    -0.93633
    -0.89175
    -1.12103
    -1.32483
    -1.64965
    -1.87256
    -1.78976
    -1.89803
    -1.76429
    -1.70697
    -1.65602
    -1.57322
    -1.62417
    -1.58596
    -1.50316
    -1.36942
    -1.16561
    -0.77711
    -0.57967
    -0.38224
    -0.23575
    -0.08927
     0.16549
     0.32471
     0.33745
     0.14002
     0.53489
     0.63042
     0.85970
     0.65590
     0.57947
     0.51578
     0.64953
     0.81512
     0.77054
     0.77691
     0.66227
     0.41388
     0.62405
     1.02529
     1.28642
     1.30553
     0.61131
     0.57310
     0.51578
     0.42662
     0.33745
     0.42025
     0.50941
     0.77054
     1.03166
     0.73232
     0.15912
    -0.25486
    -0.24849
    -0.27396
    -0.18480
    -0.22301
    -0.17843
    -0.03831
    -0.08927
     0.02537
     0.13365
     0.06996
    -0.17843
    -0.15932
     0.15912
     0.30561
     0.31834
     0.26739
     0.12728
     0.24192
     0.24829
     0.35019
     0.41388
     0.34382
     0.08270
     0.24192
     0.37566
     0.21644
     0.02537
    -0.12111
     0.00627
     0.21007
     0.12091
     0.19097
     0.19097
     0.08270
     0.12728
     0.30561
     0.31834
     0.22918
     0.12091
    -0.05742
     0.13365
     0.20370
     0.05722
     0.06359
     0.17186
     0.17823
     0.07633
     0.19734
     0.14638
     0.02537
     0.03811
     0.08906
     0.12728
     0.34382
     0.12091
     0.05722
     0.12728
     0.04448
     0.03174
    -0.08290
    -0.08290
    -0.00010
     0.06996
    -0.26759
    -0.97454
    -1.21019
    -1.15287
    -1.21019
    -1.10192
    -0.64973
     1.15904
     3.89767
     4.05052
     1.40743
    -0.33765
    -0.08927
     0.84059
     2.04432
     2.57931
     2.57294
     1.97426
     1.58576
     1.30553
     1.03166
     0.37566
    -0.16569
    -0.50324
    -1.01913
    -1.47132
    -1.81524
    -1.61780
    -1.48406
    -1.75155
    -1.36305
    -1.09555
    -0.71979
    -0.50324
    -0.33128
    -0.18480
    -0.06379
    -0.17843
     0.17823
     0.26102
     0.07633
     0.12728
     0.08906
     0.38203
     0.45846
    -0.05105
     0.01264
    -0.11474
    -0.10837
    -0.12111
    -0.24849
    -0.27396
    -0.43319
    -0.46503
    -0.26123
    -0.16569
    -0.19754
    -0.26759
    -0.29944
    -0.21664
    -0.05105
    -0.16569
    -0.21027
    -0.02558
    -0.23575
    -0.08290
     0.09543
     0.09543
    -0.10200
    -0.17843
    -0.07016
     0.06996
     0.07633
    -0.08927
    -0.06379
    -0.05742
     0.15275
     0.04448
    -0.01284
     0.12091
     0.00627
     0.01901
     0.08906
     0.04448
    -0.03831
    -0.08927
    -0.02558
     0.07633
     0.12091
     0.14638
     0.03174
     0.00627
     0.10180
     0.18460
     0.00627
     0.14002
     0.05722
     0.12728
     0.17186
     0.11454
     0.18460
    -0.13385
     0.05722
     0.16549
     0.19097
     0.17823
    -0.05105
     0.00627
    -0.05105
     0.13365
    -0.01921
     0.27376
     0.45209
     0.24192
     0.23555
     0.17823
     0.19734
    -0.02558
     0.02537
     0.03811
     0.06996
     0.17186
    -0.17206
    -0.26759
    -0.19117
     0.29287
     0.42662
     0.31198
     0.21644
    -0.12111
    -0.26759
     0.09543
     0.29924
     0.14638
     0.06359
    -0.05742
     0.28650
     0.34382
     0.33745
    -0.12111
    -0.47777
    -0.55420
    -0.32491
    -0.43956
    -0.04468
    -0.23575
    -0.33128
    -0.04468
     0.18460
    -0.07653
    -0.26123
    -0.22301
    -0.02558
     0.26739
     0.35019
     0.33108
     0.23555
     0.28013
     0.22918
     0.25466
     0.29287
     0.21007
     0.03811
    -0.12111
     0.14002
     0.08906
    -0.06379
    -0.14022
    -0.07653
    -0.00647
    -0.02558
     0.01264
     0.02537
    -0.00010
     0.08270
    -0.08290
     0.06996
     0.13365
    -0.01921
     0.05722
     0.10180
     0.10817
     0.22281
     0.12091
     0.11454
     0.40751
     0.36930
     0.28650
     0.22918
     0.14638
     0.19097
     0.28650
     0.25466
     0.34382
     0.23555
     0.24192
     0.34382
     0.27376
    -0.01921
    -0.16569
    -0.19117
    -0.28670
    -0.28670
    -0.56693
    -0.64973
    -0.87264
    -0.93633
    -1.26114
    -2.15279
    -3.26735
    -5.80217
    -5.52194
     1.82141
    10.73151
    12.68676
     3.66839
    -3.61764
    -4.58571
    -1.46495
     2.35003
     5.13961
     5.76376
     5.38163
     3.72571
     2.08890
     1.45838
     0.51578
    -0.60515
    -1.38215
    -1.68786
    -1.62417
    -1.97446
    -2.09547
    -2.15279
    -1.83435
    -1.30573
    -0.91085
    -0.70705
    -0.57330
    -0.31218
     0.03174
     0.28013
     0.64953
     0.45846
     0.69411
     1.17815
     1.02529
     0.76417
     0.60495
     0.45846
     0.45209
     0.66863
     0.95524
     0.77691
     0.61131
     0.45209
     0.42662
     0.35656
     0.39477
     0.22918
     0.06996
     0.07633
     0.15912
     0.18460
     0.00627
    -0.11474
     0.08906
     0.09543
     0.06996
     0.21644
     0.10180
     0.08270
     0.14638
     0.03174
     0.18460
     0.26102
     0.20370
     0.14638
     0.26102
     0.29287
     0.20370
     0.18460
    -0.03831
     0.08906
     0.23555
     0.29924
     0.15275
     0.17823
    -0.00647
     0.12728
     0.27376
     0.29924
     0.02537
    -0.09563
    -0.02558
     0.06996
     0.17823
     0.07633
     0.21644
     0.10180
     0.10817
     0.14002
     0.10180
    -0.03831
    -0.12748
     0.03174
    -0.05105
     0.23555
     0.12728
    -0.01284
    -0.14659
    -0.07016
     0.08270
    -0.05105
     0.04448
     0.05085
     0.26739
     0.29924
     0.24829
     0.08270
     0.00627
    -0.01284
    -0.03831
     0.31834
     0.28650
     0.15912
    -0.07016
     0.06996
     0.33108
     0.52852
     0.40751
     0.14002
     0.03174
     0.09543
     0.09543
     0.44572
     0.31834
     0.14638
     0.01264
     0.43935
     0.55399
     0.34382
     0.17823
     0.14002
     0.04448
    -0.03195
     0.22281
     0.10817
     0.03174
     0.22281
     0.36930
     0.48394
     0.29924
     0.33108
     0.24829
     0.26739
     0.78964
     0.61768
     0.57310
     0.58584
     0.63042
     0.74506
     0.62405
     0.55399
     0.33108
     0.47120
     0.49667
     0.58584
     0.33745
     0.29287
     0.17186
     0.12728
     0.40114
     0.23555
     0.01901
    -0.12748
    -0.21664
    -0.12748
    -0.19754
    -0.29944
    -0.35676
    -0.10837
     0.10817
    -0.17206
    -0.57330
    -0.78348
    -0.81532
    -0.54783
     0.21007
     0.84696
     0.39477
    -0.74526
    -1.21656
    -1.01913
    -0.21664
     0.24829
    -0.59241
    -1.42674
    -1.80887
    -1.73244
    -1.51590
    -1.59233
    -2.15279
    -2.54766
    -2.70052
    -2.18464
    -2.77694
    -2.96801
    -3.27372
    -3.32467
    -3.11450
    -2.64957
    -2.31838
    -2.13368
    -1.97446
    -1.65602
    -1.53501
    -1.28025
    -1.15287
    -1.05734
    -0.91722
    -0.28670
    -0.09563
     0.12728
     0.17823
     0.37566
     0.42662
     0.52215
     0.72595
     0.76417
     0.69411
     0.78327
     0.65590
     0.54126
     0.71322
     0.58584
     0.63042
     0.77691
     0.82786
     0.69411
     0.76417
     0.79601
     0.62405
     0.64316
     0.72595
     0.71959
     0.71322
     0.59858
     0.84059
     0.75143
     0.82149
     0.82149
     0.58584
     0.79601
     0.77691
     0.66227
     0.70685
     0.61131
     0.49667
     0.52852
     0.59858
     0.52852
     0.45209
     0.35656
     0.51578
     0.55399
     0.46483
     0.35019
     0.19734
     0.18460
     0.51578
     0.46483
     0.29287
     0.34382
     0.17823
     0.32471
     0.47120
     0.45846
     0.38840
     0.21644
     0.24192
     0.40114
     0.43935
     0.47757
     0.31198
     0.15275
     0.53489
     0.64953
     0.65590
     0.65590
     0.47757
     0.45846
     0.53489
     0.43298
     0.28013
    -0.08927
     0.16549
     0.37566
     0.47757
     0.56673
     0.34382
    -0.00010
     0.01264
    -0.00647
     0.05085
     0.12091
     0.01901
     0.10180
     0.03811
     0.07633
     0.39477
     0.50941
     0.34382
     0.06996
     0.15275
     0.24192
     0.25466
     0.22918
     0.25466
     0.35019
     0.35019
     0.36930
     0.47120
     0.45846
     0.36293
     0.33108
     0.33745
     0.42662
     0.55399
     0.50941
     0.43935
     0.61131
     0.84059
     1.03803
     0.86607
     1.12720
     1.01256
     0.95524
     1.03166
     1.08261
     0.95524
     1.12083
     1.08261
     1.32463
     1.33737
     1.15267
     1.08261
     0.96160
     1.08261
     0.91702
     0.69411
     0.75780
     0.84696
     0.85333
     0.82149
     0.88518
     0.61768
     0.70685
     0.72595
     0.75780
     0.55399
     0.25466
     0.17823
     0.44572
     0.49667
     0.71322
     0.70048
     0.99345
     0.74506
     0.36930
     0.24192
    -0.01921
    -0.00010
    -0.05742
    -0.00010
     0.30561
     0.67500
     0.58584
     0.50304
    -0.84717
    -2.17827
    -1.39489
    -1.42674
     0.69411
     1.24820
    -0.61788
     0.15912
     3.48369
     4.36897
     2.41371
    -4.24179
    -7.08869
    -1.56048
     2.06979
     3.72571
     3.72571
     1.49022
    -0.33765
    -1.45858
    -2.06363
    -1.95535
    -1.44584
    -1.26751
    -0.88538
    -0.49051
    -0.45229
    -0.77711
    -0.80895
    -0.48414
    -0.50961
    -0.33128
    -0.50324
    -0.50324
    -0.32491
    -0.14659
    -0.19117
    -0.00647
     0.10180
    -0.11474
     0.02537
     0.14638
     0.09543
    -0.07653
    -0.01921
     0.04448
     0.17823
     0.14638
     0.04448
     0.08270
     0.10180
     0.11454
    -0.02558
    -0.00010
     0.11454
     0.01264
     0.14638
     0.12091
     0.15275
     0.02537
    -0.03195
     0.07633
     0.35019
     0.13365
     0.06996
    -0.11474
     0.06359
     0.22918
     0.21644
    -0.06379
     0.08270
     0.05085
     0.05722
     0.25466
     0.19097
    -0.01921
    -0.11474
    -0.14022
     0.11454
     0.25466
     0.22281
     0.06359
    -0.03831
     0.12728
     0.28650
     0.10817
     0.12091
    -0.00010
     0.04448
     0.14638
     0.30561
     0.28650
     0.05722
     0.16549
     0.21007
     0.47120
     0.50304
     0.45209
     0.21644
     0.25466
     0.50304
     0.60495
     0.75780
     0.73869
     0.43298
     0.47757
     0.54126
     0.24829
    -0.23575
     0.03811
     0.24192
     0.19097
     0.36293
     0.05722
    -0.17206
    -0.31218
    -0.28670
    -0.26123
    -0.08927
     0.06996
    -0.19117
    -0.08927
     0.08906
     0.26739
     0.06996
    -0.15932
    -0.24212
     0.19097
     0.42662
     0.40114
     0.27376
     0.24829
     0.23555
     0.42662
     0.45846
     0.57947
     0.42662
     0.35019
     0.36930
     0.45209
     0.44572
     0.75143
     0.84059
     1.20362
     1.36921
     1.18452
     0.75780
     0.58584
     0.44572
     0.58584
     0.59221
     0.74506
     0.70685
     0.46483
     0.42025
     0.25466
     0.05722
    -0.02558
    -0.50961
    -0.56056
    -0.50961
    -0.45866
    -0.52872
    -0.66884
    -0.45866
     0.47757
    -0.48414
    -0.38860
    -0.28670
    -0.32491
     0.01264
     0.35656
     0.38203
     0.35019
     0.14002
     0.19097
     0.35656
     0.70685
     0.96160
     1.17815
     0.94887
     0.29924
    -1.12740
    -2.11458
    -1.89803
    -0.78348
    -0.23575
    -0.73252
    -1.41400
    -2.15279
    -2.64957
    -2.71962
    -2.84063
    -2.47124
    -2.43302
    -2.54129
    -2.56677
    -2.64320
    -2.59861
    -2.61772
    -1.95535
    -1.80887
    -1.98083
    -2.05089
    -2.17190
    -2.12095
    -1.82161
    -1.77066
    -1.57322
    -1.49042
    -1.29936
    -1.35031
    -1.52864
    -1.71334
    -1.74518
    -1.59233
    -0.86627
    -0.26759
    -0.31218
    -0.36950
    -0.46503
    -0.33128
    -0.14022
     0.01901
     0.09543
     0.29287
     0.44572
     0.48394
     0.73869
     0.70048
     0.72595
     0.73869
     0.89792
     1.11446
     1.02529
     0.91065
     0.94250
     1.14630
     1.03803
     0.81512
     0.82786
     0.79601
     0.89155
     1.04440
     0.96797
     0.89792
     0.75780
     0.72595
     0.84696
     1.07624
     0.82786
     0.63042
     0.66227
     0.65590
     0.84059
     0.74506
     0.61768
     0.48394
     0.64953
     0.73869
     0.80875
     0.64316
     0.57947
     0.49667
     0.40751
     0.66227
     0.76417
     0.50304
     0.42662
     0.49031
     0.58584
     0.59221
     0.51578
     0.36293
     0.38840
     0.42025
     0.59221
     0.50304
     0.41388
     0.26739
     0.08906
     0.35019
     0.62405
     0.65590
     0.54126
     0.58584
     0.74506
     0.63679
     0.72595
     0.79601
     0.78964
     0.63679
     0.35656
     0.68137
     1.05077
     0.96160
     0.82149
     0.91702
     0.92339
     0.77054
     0.73232
     0.63042
     0.71959
     0.88518
     0.59221
     0.81512
     0.77691
     0.94887
     1.05714
     0.96160
     0.62405
     0.52215
     0.57947
     0.49031
     0.81512
     0.74506
     0.57310
     0.59221
     0.84059
     0.90428
     0.77054
     0.26739
    -0.24849
    -0.70705
    -0.85353
    -0.80258
    -0.40134
    -0.01921
     0.43935
     1.28005
     1.36921
     0.57947
    -0.13385
    -0.28670
    -0.14022
     0.11454
     0.57947
     0.80238
     1.10172
     1.08898
     1.13356
     0.87244
     0.77691
     0.08270
     0.18460
     0.94887
     1.15267
     0.89792
     1.59849
     0.56673
     0.21007
     0.24192
    -0.69431
    -2.52856
     0.05085
     2.24812
     1.00619
     0.14638
    -0.51598
    -1.40763
    -1.50953
    -1.32483
    -0.91722
    -0.71342
    -0.63699
    -0.91722
    -0.71342
    -0.72616
    -0.37587
    -0.11474
     0.01901
     0.12728
     0.18460
     0.31834
     0.33108
     0.53489
     0.40751
     0.33108
     0.05085
     0.17823
     0.26739
     0.05085
    -0.00010
     0.06359
     0.02537
    -0.00010
    -0.10837
     0.03811
    -0.14022
    -0.15295
    -0.14022
    -0.17206
    -0.00647
    -0.01284
    -0.24212
    -0.07016
     0.03174
    -0.05105
    -0.19117
    -0.25486
    -0.38224
    -0.46503
    -0.64973
    -0.71342
    -0.77711
    -0.71342
    -0.73252
    -0.70705
    -0.48414
    -0.57967
    -0.73889
    -0.51598
    -0.36950
    -0.30581
    -0.21664
    -0.11474
     0.03811
     0.04448
     0.26739
     0.26102
     0.33108
     0.33108
     0.36930
     0.54763
     0.62405
     0.54763
     0.25466
     0.08906
     0.37566
     0.50941
     0.48394
     0.47120
     0.36930
     0.40114
     0.44572
     0.48394
     0.47120
     0.47757
     0.26739
     0.24829
     0.52215
     0.49667
     0.49031
     0.12091
     0.28013
     0.49667
     0.37566
     0.50304
     0.23555
     0.09543
     0.07633
     0.14002
     0.23555
     0.17823
     0.03174
    -0.12111
    -0.08927
     0.03174
    -0.00647
    -0.31218
    -0.26759
     0.05722
     0.06996
     0.22918
     0.31834
     0.10180
    -0.03831
     0.21644
     0.62405
     0.52852
     0.33108
     0.63679
     0.88518
     1.08261
     1.23547
     1.22910
     1.08261
     1.26731
     1.28642
     1.39469
     1.59213
     1.36921
     1.31826
     1.28642
     1.09535
     1.37558
     1.32463
     0.99982
     0.89155
     0.88518
     0.85333
     0.77054
     0.35656
     0.31198
     0.15912
    -0.01921
    -0.24849
    -0.42682
    -0.38860
    -0.49051
    -0.45229
    -0.61788
    -0.70068
    -0.55420
    -0.46503
    -0.31218
    -0.24849
    -0.15932
    -0.33128
    -0.29944
    -0.47777
    -0.22301
     0.21644
     0.59221
     0.52215
     0.63042
     0.48394
     0.52852
     0.49031
     0.54126
     0.32471
     0.68774
     0.99345
     1.35648
     1.61123
     1.38195
    -0.45229
    -3.15271
    -2.91069
    -1.07645
    -0.19754
    -0.66884
    -1.52227
    -2.19737
    -2.61135
    -2.80879
    -3.04444
    -3.59853
    -3.58579
    -3.48389
    -3.22277
    -3.19092
    -3.15271
    -3.29919
    -3.29282
    -3.11450
    -2.82789
    -2.85974
    -2.97438
    -2.90432
    -2.72599
    -2.59225
    -2.49034
    -2.39481
    -2.20374
    -2.06363
    -1.73244
    -1.47769
    -1.16561
    -0.98728
    -0.78984
    -0.32491
    -0.13385
    -0.10200
    -0.22938
    -0.27396
    -0.00647
     0.26102
     0.35019
     0.32471
     0.20370
     0.36293
     0.52852
     0.44572
     0.51578
     0.68137
     0.55399
     0.63042
     0.68137
     0.91065
     0.82149
     0.82786
     0.84059
     0.94250
     1.01892
     0.97434
     0.83423
     0.92339
     0.90428
     0.71322
     0.88518
     0.90428
     0.71322
     0.70048
     0.85970
     0.80875
     0.73232
     0.68137
     0.59858
     0.71322
     0.78327
     0.78327
     0.64953
     0.33108
     0.50304
     0.63679
     0.45846
     0.57310
     0.45846
     0.28650
     0.45209
     0.42025
     0.43935
     0.21007
     0.05085
     0.23555
     0.28650
     0.42025
     0.21644
     0.12091
     0.20370
     0.38840
     0.34382
     0.49667
     0.47120
     0.33108
     0.36930
     0.66863
     0.70048
     0.70685
     0.64953
     0.40751
     0.47120
     0.58584
     0.68137
     0.53489
     0.57310
     0.61768
     0.59858
     0.62405
     0.61768
     0.54763
     0.62405
     0.76417
     0.92339
     0.72595
     0.68137
     0.82786
     0.91702
     1.05714
     1.05714
     1.03803
     0.83423
     0.75780
     0.75780
     0.91065
     1.08898
     0.99982
     0.71322
     0.66863
     0.77054
     0.69411
     0.50304
     0.24829
     0.33108
     0.48394
     0.45209
     0.70048
     0.84059
     0.70685
     0.21644
    -0.08927
     0.02537
    -0.00010
    -0.19117
    -0.05105
     0.19097
     0.41388
     0.41388
     0.41388
     0.51578
     0.34382
     0.03174
     0.24829
     0.87881
     0.61131
     1.06988
     1.29916
     1.10172
     0.82786
     0.34382
     0.25466
     0.15275
    -0.34402
     1.47749
     2.35639
     0.96797
     0.23555
     0.04448
    -0.77074
    -1.23567
    -0.80895
    -0.53509
    -0.37587
    -0.15932
    -0.14022
    -0.78984
    -1.34394
    -1.20382
    -1.28025
    -1.22293
    -1.31846
    -1.41400
    -1.24204
    -1.08918
    -0.63699
    -0.60515
    -0.59878
    -0.66884
    -0.79621
    -0.48414
    -0.18480
    -0.15932
    -0.24212
    -0.24212
    -0.07016
     0.19097
    -0.01284
     0.01264
    -0.12111
    -0.00647
     0.06359
     0.07633
     0.09543
    -0.01921
    -0.09563
    -0.22301
     0.17186
     0.18460
     0.14002
    -0.01284
    -0.12748
    -0.05105
     0.14002
    -0.03195
    -0.14022
    -0.01921
     0.00627
     0.05085
     0.05722
     0.05085
    -0.06379
    -0.31218
     0.03811
     0.09543
     0.03811
    -0.09563
    -0.11474
    -0.01284
     0.05085
    -0.06379
    -0.10837
    -0.08927
     0.07633
     0.03811
     0.12728
    -0.03831
    -0.10837
    -0.14022
    -0.04468
     0.10180
     0.15912
     0.01264
    -0.11474
    -0.28033
    -0.24212
    -0.33765
    -0.24212
    -0.17843
    -0.11474
    -0.13385
    -0.14022
    -0.16569
    -0.37587
    -0.29944
    -0.37587
     0.10180
     0.09543
    -0.15295
    -0.19117
     0.03811
     0.03811
     0.17823
     0.07633
    -0.05742
    -0.05105
     0.08906
     0.14638
     0.27376
     0.19097
    -0.08290
    -0.17206
     0.17186
     0.24829
     0.16549
     0.08270
     0.17186
     0.16549
     0.26739
     0.46483
     0.37566
     0.45846
     0.47120
     0.49031
     0.56673
     0.61131
     0.66227
     0.46483
     0.51578
     0.82149
     0.83423
     0.59858
     0.51578
     0.47120
     0.57947
     0.41388
     0.38203
     0.33108
     0.39477
     0.33745
     0.23555
     0.17823
     0.04448
     0.04448
    -0.03831
     0.15275
     0.35656
     0.15912
     0.14638
     0.07633
     0.26102
     0.23555
     0.27376
     0.18460
     0.16549
     0.05722
     0.03811
     0.15275
    -0.00010
    -0.17206
    -0.48414
    -0.17843
     0.10180
     0.48394
     0.11454
    -0.58604
    -0.39497
    -0.41408
    -0.19117
    -0.03195
     0.35656
     1.11446
     1.26094
     0.29924
    -1.47769
    -1.57959
    -0.79621
     0.33108
     0.95524
     0.15912
    -0.71979
    -1.77703
    -2.75784
    -2.45850
    -2.19737
    -2.01904
    -2.26743
    -2.42028
    -2.44576
    -2.47761
