# Supplementary material for: Software algorithm and hardware design for real-time implementation of new spectral estimator
Source: Biomed Eng Online. 2014 May 9;13:61. doi: 10.1186/1475-925X-13-61 (PMC4057578; doi:10.1186/1475-925X-13-61)
Supplement: Additional file 2 — txtfiles.zip. [file 1475-925X-13-61-S2.zip › FILE028.TXT]

     0.47640
     0.14486
    -0.40771
    -0.96029
    -1.16553
    -0.64453
    -0.36035
    -0.70768
    -0.83399
    -0.97608
     0.23959
     0.49219
     0.16065
     0.16065
     0.47640
     0.98162
     1.48683
     1.07634
     1.09213
     1.56577
     1.77101
     1.51840
     1.20265
     0.95004
     1.07634
     1.32895
     1.37631
     1.59734
     1.45525
     1.47104
     1.54998
     2.03940
     2.84458
     2.16570
     1.31316
     0.88689
     0.03435
    -1.08659
    -1.02344
    -0.83399
    -0.97608
    -0.66032
    -0.67611
    -1.48129
    -2.12859
    -2.41277
    -2.57065
    -3.17059
    -1.98650
    -1.98650
    -2.22332
    -2.04965
    -0.97608
     0.06592
     0.17644
    -0.06038
    -0.62874
    -0.17090
     0.35010
     0.90268
     0.85531
     0.20801
    -0.36035
    -0.31299
    -0.07617
     0.61850
     0.36589
     0.00277
    -0.15511
     0.49219
     1.06055
     0.74480
     0.80795
     0.66586
     1.12371
     1.28158
     2.03940
     2.14992
     1.83416
     1.70786
     2.89194
     3.72870
     3.52346
     3.49188
     3.16034
     3.44452
     3.66555
     3.79185
     3.61819
     3.20770
     2.98667
     3.16034
     3.19191
     2.44989
     2.52882
     1.97625
     1.42368
     2.02361
     1.61313
     1.02898
     0.83953
     0.66586
     0.57113
     0.03435
    -0.28141
    -0.92871
    -1.08659
    -3.06007
    -3.94419
    -4.05471
    -3.36004
    -3.97577
    -5.91767
    -7.24385
    -8.58582
    -9.67518
   -10.78033
   -10.81190
   -11.15924
   -11.25396
   -11.47499
   -11.79075
   -11.80654
   -11.69602
   -11.15924
   -10.68560
   -10.30669
    -9.73833
    -9.34363
    -8.45951
    -7.30700
    -6.59655
    -6.32816
    -5.93346
    -5.27037
    -4.43361
    -3.94419
    -4.18101
    -3.95998
    -4.32310
    -4.35468
    -4.10207
    -3.29689
    -1.65495
    -2.06544
    -2.49171
    -1.90756
    -2.80747
    -2.61801
    -2.77589
    -2.17595
    -1.84441
    -1.68653
    -1.68653
    -2.03386
    -2.38119
    -1.62338
    -1.62338
    -1.41814
    -1.90756
    -2.61801
    -3.28110
    -2.33383
    -2.01807
    -2.20753
    -2.12859
    -2.28647
    -2.44435
    -2.06544
    -2.09701
    -2.03386
    -2.46013
    -2.55486
    -2.66538
    -2.42856
    -2.76010
    -2.55486
    -3.56528
    -2.88641
    -2.63380
    -2.71274
    -2.61801
    -2.60222
    -2.50750
    -2.88641
    -2.50750
    -2.72853
    -2.53907
    -2.47592
    -2.41277
    -2.00229
    -2.00229
    -2.28647
    -2.61801
    -2.41277
    -2.04965
    -1.98650
    -2.08123
    -2.11280
    -2.33383
    -2.25489
    -2.17595
    -2.27068
    -1.92335
    -1.90756
    -1.44971
    -1.71811
    -1.35499
    -1.59180
    -1.67074
    -1.93914
    -1.33920
    -0.86556
    -1.00765
    -1.13396
    -1.30762
    -1.10238
    -0.88135
    -0.66032
    -0.99186
    -0.72347
    -1.16553
    -1.13396
    -0.48665
    -0.56559
    -1.08659
    -1.33920
    -0.91293
    -0.13932
    -0.21826
    -0.48665
    -0.73926
    -1.29183
    -0.88135
    -0.59717
    -0.40771
    -0.48665
    -0.92871
    -1.08659
    -0.72347
    -0.23405
    -0.13932
    -1.03923
    -0.94450
    -0.62874
    -0.51823
    -0.34456
    -0.58138
    -0.62874
    -0.99186
    -0.43929
     0.01856
     0.09750
    -0.01302
    -0.28141
    -0.73926
    -0.02881
    -0.12353
    -0.28141
    -0.56559
    -0.45508
    -0.26562
    -0.02881
     0.33431
    -0.12353
    -0.28141
    -0.72347
    -0.66032
    -0.47087
    -0.06038
    -0.54981
    -0.39193
    -0.53402
    -0.18668
     0.08171
    -0.13932
    -0.07617
     0.23959
    -0.09196
    -0.07617
     0.06592
    -0.29720
    -0.09196
     0.05013
    -0.12353
     0.17644
    -0.01302
    -0.02881
    -0.80241
    -0.91293
    -0.50244
     0.06592
     0.30274
     2.19728
     2.24464
     0.46062
    -0.04459
     0.03435
     0.74480
     1.21843
     1.31316
     1.37631
     1.02898
     0.68165
     0.49219
     1.42368
     1.21843
     0.74480
    -0.58138
     0.01856
    -0.42350
    -0.24984
    -0.10775
    -0.37614
    -1.03923
    -0.58138
    -0.80241
    -0.26562
    -0.45508
    -1.02344
    -1.35499
    -0.72347
    -0.20247
    -0.42350
    -1.56023
    -3.23374
    -1.40235
    -0.77083
    -0.62874
    -0.84977
    -1.41814
    -1.46550
    -1.27605
    -0.42350
    -0.15511
    -0.40771
    -0.94450
    -0.77083
    -0.28141
     0.22380
    -0.12353
    -0.10775
     0.28695
    -0.50244
     0.01856
     0.36589
     0.28695
    -0.48665
    -0.75505
    -0.23405
     0.00277
    -0.48665
    -0.92871
    -0.92871
    -0.86556
    -0.61296
    -0.70768
    -0.56559
    -0.64453
    -0.92871
    -0.96029
    -0.66032
    -0.59717
    -1.00765
    -1.08659
    -1.30762
    -0.64453
    -0.37614
    -0.39193
    -0.75505
    -0.67611
    -0.70768
    -0.59717
    -0.67611
    -0.45508
    -0.86556
    -0.70768
    -0.18668
    -0.29720
    -0.32878
    -0.45508
    -0.36035
    -0.02881
    -0.04459
     0.35010
    -0.07617
    -0.29720
     0.03435
     0.30274
     0.14486
     0.12907
     0.16065
    -0.15511
     0.08171
     0.57113
    -0.10775
    -0.37614
    -0.61296
    -0.45508
     0.11328
     0.05013
    -0.45508
    -0.61296
     0.14486
     1.25001
    -0.73926
    -0.70768
    -0.59717
    -0.83399
     0.01856
     0.11328
     0.58692
    -0.29720
    -0.67611
    -0.53402
     0.52377
     0.25537
     0.06592
    -0.48665
    -0.64453
    -0.34456
    -0.10775
    -0.28141
     0.27116
    -0.56559
    -0.53402
     0.27116
     0.30274
     0.17644
    -0.59717
    -0.58138
     0.00277
     0.11328
     0.23959
     0.20801
    -0.40771
    -0.34456
     0.17644
     0.36589
     0.52377
     0.60271
    -0.10775
    -0.02881
     0.61850
     0.49219
     0.36589
     0.17644
     0.49219
     0.74480
     1.18686
     1.15528
     0.85531
     0.46062
     1.01319
     0.76059
     1.17107
     0.95004
     0.82374
     0.61850
     0.79216
     0.98162
     1.13949
     0.71322
     0.57113
     0.85531
     0.66586
     0.90268
     0.01856
     0.20801
     0.12907
     0.12907
     0.53956
     0.25537
    -0.06038
     0.00277
     0.19222
     0.36589
     0.03435
    -0.51823
    -0.64453
    -0.32878
     0.42904
     0.16065
    -0.07617
    -0.47087
    -0.39193
    -0.02881
     0.17644
     0.22380
    -0.13932
     0.00277
    -0.28141
     0.23959
     0.38168
    -0.02881
    -0.42350
    -0.24984
    -0.34456
    -0.56559
    -1.68653
    -2.69695
    -2.76010
    -2.39698
    -0.40771
     1.77101
     3.50767
     1.37631
    -1.02344
    -1.10238
    -0.04459
     0.90268
     0.95004
     1.25001
     2.18149
     2.57619
     2.21307
     1.78680
     2.18149
     1.51840
     1.37631
     0.99740
     0.31853
    -0.59717
    -0.73926
    -0.45508
    -0.32878
    -0.10775
    -0.39193
    -0.70768
    -0.45508
    -0.07617
    -0.15511
    -0.15511
    -0.70768
    -0.80241
    -0.88135
    -0.58138
    -0.12353
    -0.24984
    -0.70768
    -0.53402
    -0.54981
    -0.58138
    -0.37614
    -0.37614
    -0.37614
    -0.23405
    -0.02881
     0.05013
    -0.37614
    -0.64453
    -0.37614
    -0.02881
     0.17644
     0.05013
    -0.07617
     0.17644
     0.14486
     0.44483
     0.09750
    -0.24984
    -0.37614
     0.05013
     0.36589
     0.66586
    -0.06038
    -0.20247
    -0.15511
    -0.10775
     0.38168
     0.58692
    -0.53402
    -0.64453
     0.06592
    -0.04459
     0.19222
    -0.23405
    -0.15511
    -0.18668
     0.42904
     0.72901
     0.46062
    -0.26562
    -0.34456
    -0.40771
     0.17644
     0.55534
     0.20801
    -0.28141
    -0.39193
     0.35010
     0.77637
     0.22380
    -0.06038
    -0.39193
    -0.23405
     0.49219
     0.35010
     0.16065
    -0.13932
    -0.15511
     0.01856
     1.07634
     0.66586
     0.14486
    -0.02881
     0.17644
     0.50798
     0.49219
     0.36589
    -0.01302
     0.33431
     0.58692
     0.77637
     0.69743
     0.60271
     0.31853
    -0.10775
     0.95004
     1.20265
     0.35010
     0.20801
     0.71322
     0.47640
     0.72901
     0.90268
     0.71322
     0.58692
     0.47640
     1.06055
     0.69743
     0.52377
     0.23959
     0.03435
     0.69743
     1.02898
     0.76059
     0.28695
     0.52377
     0.74480
     0.63428
     0.41325
     0.23959
    -0.02881
     0.25537
     0.69743
     0.61850
     0.44483
     0.20801
     0.44483
     0.25537
     1.17107
     0.72901
     0.36589
     0.20801
     0.39747
     0.71322
     1.07634
     0.47640
     0.50798
     0.16065
     0.31853
     0.80795
     0.20801
    -0.73926
    -1.18132
    -1.27605
     0.08171
     0.95004
     1.20265
     1.47104
     0.69743
    -0.06038
    -0.04459
     0.52377
     0.66586
     1.20265
     0.88689
     1.17107
     1.29737
     1.01319
     1.37631
     1.26580
     1.32895
     1.47104
     0.60271
     0.14486
    -0.10775
    -0.01302
     0.05013
     0.46062
     0.06592
     0.11328
    -0.07617
     0.08171
     0.22380
     0.39747
     0.31853
    -0.54981
    -0.28141
    -0.01302
     0.42904
    -0.24984
    -0.24984
    -0.12353
    -0.40771
    -0.18668
     0.06592
     0.52377
     0.17644
     0.09750
    -0.06038
     0.01856
     0.09750
    -0.23405
     0.20801
     1.02898
     0.17644
     0.14486
     0.23959
     0.20801
     0.03435
     0.19222
     0.28695
     0.11328
     0.09750
    -0.24984
    -0.01302
    -0.06038
    -0.23405
    -0.26562
    -0.54981
     0.08171
     0.16065
    -0.13932
    -0.36035
    -0.66032
    -0.36035
     0.16065
    -0.04459
    -0.04459
    -0.10775
     0.35010
     0.20801
     0.41325
     0.57113
     0.09750
    -0.12353
    -0.02881
     0.36589
     0.38168
     0.36589
     0.01856
     0.36589
     0.27116
     0.39747
     0.12907
     0.11328
    -0.15511
    -0.50244
    -0.12353
     0.09750
     0.36589
    -0.40771
    -0.72347
     0.08171
     0.05013
     0.55534
     0.01856
    -0.34456
    -0.59717
    -0.54981
    -0.12353
     0.33431
     0.08171
    -0.01302
    -0.04459
    -0.01302
     0.53956
     0.20801
    -0.67611
    -0.24984
     0.14486
     0.06592
     0.36589
     0.01856
     0.01856
    -0.01302
     0.12907
     0.55534
     0.98162
     0.19222
    -0.06038
     0.05013
     0.01856
     0.27116
    -0.66032
    -0.34456
    -0.47087
    -0.84977
    -0.47087
    -0.59717
    -0.53402
    -0.29720
     0.16065
     1.07634
     1.02898
     0.35010
    -0.28141
     0.22380
     0.99740
     1.51840
     1.80258
     1.84995
     1.99204
     1.54998
     1.43946
     1.31316
     2.52882
     1.69207
     1.43946
     0.83953
     0.74480
     0.76059
     0.95004
     0.76059
     1.12371
     0.85531
     0.83953
     0.14486
     0.63428
     0.44483
     0.36589
     0.20801
     0.28695
    -0.21826
    -0.17090
    -0.40771
    -0.07617
    -0.29720
    -0.51823
    -0.89714
    -0.92871
    -0.50244
    -0.28141
    -1.00765
    -0.62874
    -0.61296
    -0.50244
    -0.13932
    -0.09196
    -0.48665
    -0.61296
    -0.36035
    -0.31299
     0.22380
    -0.15511
    -0.12353
    -0.34456
     0.20801
     0.50798
     0.30274
    -0.15511
    -0.24984
    -0.15511
     0.33431
     0.58692
     0.23959
    -0.07617
    -0.26562
     0.12907
     0.66586
     0.72901
     0.61850
     0.01856
     0.12907
     0.30274
     0.55534
     0.17644
     0.44483
     0.20801
     0.47640
     0.69743
     0.83953
     0.25537
     0.20801
    -0.18668
     0.44483
     0.69743
     0.12907
     0.27116
     0.09750
     0.19222
     0.46062
     0.14486
     0.72901
     0.27116
    -0.06038
     0.44483
     0.63428
     0.12907
    -0.07617
     0.09750
     0.41325
     0.50798
     0.50798
     0.57113
     0.42904
     0.50798
     0.82374
    -0.07617
     0.49219
     0.44483
     0.12907
     0.47640
     0.63428
     0.39747
     0.31853
    -0.01302
    -0.01302
     0.68165
     0.23959
     0.14486
    -0.09196
    -0.40771
    -0.17090
     0.27116
    -0.17090
    -0.09196
    -0.12353
    -0.02881
     0.36589
     0.39747
    -0.34456
    -0.32878
    -0.54981
     0.03435
     0.60271
     0.00277
    -0.21826
    -0.10775
     0.49219
     0.58692
     0.57113
     0.85531
     0.23959
     0.00277
     0.28695
     0.60271
     0.55534
    -0.18668
    -0.50244
    -0.09196
     0.14486
    -0.54981
    -1.08659
    -1.02344
     0.01856
     0.57113
     2.03940
     2.37095
     0.53956
    -0.17090
     0.52377
     1.53419
     2.18149
     2.87616
     2.07098
     1.99204
     2.33937
     2.07098
     2.79722
     2.10255
     1.51840
     1.15528
     0.96583
     0.83953
     0.71322
    -0.01302
    -0.47087
     0.12907
     0.49219
     0.00277
    -0.24984
    -0.58138
     0.12907
     0.28695
     0.39747
    -0.04459
    -0.07617
    -0.12353
     0.14486
     0.19222
     0.38168
    -0.01302
     0.06592
     0.00277
     0.49219
     0.33431
     0.16065
     0.14486
     0.50798
     0.52377
     0.72901
     0.49219
     0.28695
     0.35010
     0.47640
     0.42904
     0.79216
     1.09213
     0.33431
     0.31853
     1.18686
     0.82374
     0.71322
     0.23959
     0.19222
     0.71322
     0.71322
     0.76059
     0.17644
     0.27116
     0.44483
     0.39747
     0.91846
     0.53956
    -0.28141
    -0.15511
     0.38168
     0.38168
     0.50798
    -0.15511
    -0.43929
    -0.01302
     0.33431
     0.38168
     0.09750
    -1.38656
    -1.05502
     0.53956
     0.05013
     0.17644
    -0.07617
    -0.50244
    -0.59717
    -0.01302
     0.23959
    -0.18668
    -0.50244
    -0.29720
     0.23959
     0.53956
     0.44483
     0.05013
    -0.15511
    -0.15511
    -0.09196
     0.91846
     0.60271
     0.05013
    -0.21826
     0.05013
     0.55534
     0.17644
     2.16570
     1.12371
    -0.83399
     0.22380
     0.57113
     0.65007
     0.55534
     0.65007
     0.08171
     0.76059
     0.90268
    -0.15511
    -0.24984
     0.09750
     0.36589
     0.31853
    -0.23405
    -0.50244
    -0.40771
    -0.09196
     0.11328
    -0.28141
    -0.43929
    -0.47087
    -0.58138
    -0.20247
    -0.04459
    -0.72347
    -0.97608
    -0.73926
    -0.34456
    -0.59717
    -0.64453
    -1.03923
    -0.62874
    -0.43929
     0.06592
    -0.17090
    -0.34456
    -0.42350
    -0.13932
    -0.20247
     0.14486
    -0.29720
    -0.86556
    -1.37077
    -1.51286
    -1.08659
    -0.77083
     0.06592
    -0.07617
     1.73943
     1.37631
     0.68165
     0.05013
    -0.36035
     0.44483
     0.52377
     1.48683
     2.27622
     1.29737
     0.95004
     1.56577
     2.93931
     2.60776
     1.72364
     0.44483
     0.27116
     0.19222
     0.98162
     1.09213
     0.41325
     0.46062
     0.05013
     0.60271
     1.12371
     0.76059
     0.11328
     0.03435
     0.16065
     0.53956
    -0.07617
    -0.13932
    -0.17090
     0.09750
     0.16065
     0.49219
     0.19222
    -0.15511
    -0.37614
     0.05013
     0.68165
     0.52377
    -0.17090
    -0.04459
     0.14486
     0.55534
     0.50798
    -0.02881
     0.17644
     0.53956
     0.71322
     0.82374
     0.41325
     0.42904
     0.36589
     0.36589
     0.69743
     1.18686
     0.47640
     0.57113
     0.93425
     0.95004
     0.83953
     0.85531
     0.58692
     0.46062
     0.72901
     1.15528
     0.68165
     0.91846
     0.49219
     0.00277
     0.68165
     1.18686
     0.49219
     0.17644
     0.17644
     0.28695
     0.38168
     0.38168
     0.00277
     0.11328
     0.12907
     0.19222
     0.35010
     0.53956
    -0.10775
    -0.39193
     0.05013
     0.47640
     0.66586
    -0.06038
    -0.07617
    -0.01302
     0.12907
     0.61850
     0.17644
     0.17644
    -0.12353
    -0.32878
     0.61850
     0.82374
     0.69743
     0.25537
     0.05013
     1.06055
     1.28158
     0.72901
     0.47640
     0.42904
     0.68165
     0.93425
     1.12371
     1.23422
     1.10792
     0.95004
     1.01319
     0.93425
     0.95004
     0.63428
     0.28695
     1.23422
     1.36052
     1.12371
     0.93425
     1.36052
     0.98162
     1.17107
     1.21843
     1.07634
     0.50798
     0.49219
     0.28695
     0.22380
     0.12907
    -0.24984
    -1.07080
    -0.07617
     0.44483
     1.13949
     1.83416
     0.80795
     0.33431
    -0.09196
     0.38168
     0.80795
     1.28158
     1.29737
     1.21843
     1.53419
     1.18686
     0.49219
     1.42368
     1.84995
     1.89731
     0.91846
     0.46062
    -0.06038
     0.01856
    -0.07617
    -0.09196
     0.65007
     1.01319
     0.53956
     0.35010
     0.50798
     0.41325
     0.38168
     0.09750
    -0.36035
     0.41325
     0.38168
     0.31853
     0.36589
     0.17644
    -0.20247
     0.09750
     0.31853
     0.68165
     0.30274
    -0.09196
     0.14486
     0.28695
     0.28695
     0.36589
    -0.34456
     0.20801
     0.39747
     0.68165
     0.33431
     0.08171
    -0.07617
    -0.42350
     0.16065
     0.19222
     0.61850
    -0.04459
     0.05013
     0.12907
     0.35010
     0.50798
     0.20801
    -0.17090
     0.22380
     0.25537
     0.47640
     0.41325
     0.05013
    -0.04459
     0.33431
     0.09750
     0.65007
     0.61850
     0.01856
     0.49219
     0.23959
     0.36589
     0.42904
     0.53956
     0.93425
     0.41325
     0.69743
     0.52377
     0.69743
     0.60271
     0.47640
     0.50798
     0.98162
     0.69743
     0.61850
     0.63428
     0.44483
     0.46062
     0.50798
    -0.09196
     0.30274
     0.16065
     0.20801
     0.03435
     0.47640
    -0.96029
    -0.61296
    -0.04459
     0.55534
     0.41325
     0.17644
    -0.18668
     0.36589
     0.47640
     0.68165
     0.09750
     0.42904
     0.87110
     0.76059
     1.04477
     1.06055
     1.15528
     1.09213
     0.95004
     0.93425
     1.36052
     1.23422
     1.12371
     0.30274
     0.91846
     1.15528
     0.80795
     0.42904
     0.83953
     0.82374
     0.87110
     1.17107
     0.65007
     0.17644
     0.20801
     0.19222
     0.31853
     0.41325
     0.25537
     0.06592
    -0.13932
     0.06592
     0.11328
    -0.42350
    -0.20247
    -0.24984
    -0.53402
    -0.18668
    -0.13932
    -0.01302
    -0.17090
    -0.24984
     0.00277
     0.39747
     0.50798
     0.22380
    -0.09196
    -0.53402
    -0.29720
    -1.62338
    -2.19174
    -1.73389
    -1.44971
     0.90268
     2.29201
     3.08140
     2.73407
     0.00277
    -1.16553
    -0.32878
     0.98162
     1.61313
     1.80258
     2.68670
     2.62355
     2.18149
     1.56577
     2.65513
     2.63934
     1.56577
     0.66586
     0.66586
     0.06592
    -0.23405
     0.12907
     0.60271
     0.55534
     0.61850
     0.35010
     0.12907
     0.19222
     0.17644
    -0.40771
     0.17644
    -0.18668
    -0.54981
    -0.09196
     0.00277
    -0.04459
    -0.56559
    -0.59717
    -0.34456
    -0.02881
     0.00277
    -0.07617
    -0.50244
    -0.15511
    -0.18668
    -0.29720
     0.20801
    -0.18668
    -0.36035
     0.06592
     0.06592
     0.11328
    -0.32878
    -0.18668
    -0.40771
     0.20801
     0.23959
    -0.04459
    -0.31299
    -0.23405
    -0.26562
     0.08171
    -0.17090
     0.12907
    -0.39193
    -0.29720
     0.28695
     0.03435
    -0.17090
    -0.64453
    -0.47087
     0.06592
     0.60271
     0.20801
    -0.13932
    -0.36035
    -0.12353
     0.12907
    -0.01302
     0.35010
    -0.15511
    -0.10775
     0.19222
     0.55534
     0.25537
     0.08171
    -0.47087
     0.01856
     0.49219
     0.44483
     0.01856
    -0.02881
    -0.20247
    -0.06038
     0.17644
     0.35010
     0.44483
    -0.01302
    -0.13932
     0.50798
     0.61850
     0.05013
     0.08171
     0.09750
     0.47640
     0.65007
     0.74480
     0.12907
     0.25537
     0.50798
     0.39747
     0.61850
     0.72901
     0.06592
     0.00277
     0.57113
     0.46062
     0.57113
     0.00277
    -0.32878
     0.01856
     0.11328
     0.55534
     0.05013
    -0.29720
    -0.13932
     0.00277
     0.00277
     0.49219
     0.01856
    -0.07617
     0.00277
     0.39747
     0.41325
     0.33431
    -0.01302
     0.12907
     0.44483
     0.79216
     0.44483
     0.09750
     0.17644
     0.49219
     0.36589
     1.12371
     0.42904
     0.12907
     0.03435
     0.68165
     0.68165
     0.50798
     0.28695
     0.47640
     0.39747
     1.07634
     1.20265
     0.44483
     0.57113
     0.53956
     0.63428
     0.99740
     0.76059
    -0.04459
    -0.06038
     0.23959
     0.06592
    -0.80241
    -1.51286
    -2.19174
    -2.23910
    -0.70768
     1.04477
     2.49725
     1.36052
     0.72901
     0.14486
     0.19222
     0.71322
     0.69743
     1.26580
     2.37095
     2.68670
     2.97088
     2.13413
     0.85531
     1.45525
     1.58155
     1.43946
     0.93425
    -0.24984
    -0.40771
    -0.83399
    -0.23405
     0.28695
     0.01856
    -0.06038
    -0.42350
    -0.23405
     0.11328
     0.23959
     0.12907
    -0.21826
     0.11328
     0.36589
     0.39747
     0.47640
    -0.23405
    -0.56559
    -0.69190
     0.14486
     0.12907
    -0.36035
    -0.73926
    -0.72347
    -0.28141
    -0.56559
    -0.69190
    -1.10238
    -0.80241
    -0.94450
    -0.24984
    -0.83399
    -0.86556
    -0.80241
    -0.88135
    -0.40771
     0.19222
    -0.77083
    -0.96029
    -0.66032
    -0.34456
    -0.21826
    -0.53402
    -0.62874
    -0.53402
    -0.23405
     0.12907
     0.05013
    -0.37614
    -0.72347
    -0.64453
    -0.48665
     0.49219
     0.05013
    -0.32878
    -0.48665
    -0.26562
     0.50798
     0.20801
    -0.07617
    -0.26562
    -0.31299
     0.14486
     0.16065
     0.16065
    -0.12353
    -0.28141
    -0.43929
     0.35010
     0.49219
     0.12907
    -0.28141
    -0.31299
    -0.09196
     0.39747
    -0.20247
    -0.15511
    -0.36035
    -0.01302
     0.20801
     0.46062
     0.42904
    -0.20247
    -0.36035
     0.31853
     0.19222
     0.36589
    -0.23405
    -0.21826
     0.27116
     0.12907
     0.30274
     0.36589
     0.28695
     0.03435
     0.30274
     0.17644
     0.09750
     0.03435
    -0.24984
     0.09750
     0.80795
     0.27116
     0.19222
     0.30274
     0.25537
     0.50798
     0.76059
     0.05013
     0.22380
     0.16065
     0.33431
     0.47640
     0.63428
     0.61850
     0.27116
     0.12907
     0.91846
     0.68165
     0.95004
     0.41325
     0.53956
     0.80795
     0.87110
     0.58692
     0.52377
     0.16065
     0.49219
     0.50798
    -0.20247
    -0.59717
    -1.08659
    -2.30226
    -1.74968
    -0.36035
     1.04477
     2.68670
     1.67628
     1.36052
     0.80795
     0.74480
     0.76059
     1.31316
     1.96046
     2.84458
     3.23928
     3.34979
     2.49725
     1.39210
     2.29201
     3.16034
     1.99204
     1.06055
    -0.04459
    -0.20247
     0.08171
     0.22380
     0.25537
    -0.01302
    -0.06038
     0.01856
     0.30274
     0.27116
     0.03435
    -0.51823
    -0.51823
    -0.17090
     0.20801
    -0.40771
    -0.18668
    -0.54981
    -0.54981
    -0.45508
    -0.10775
    -0.17090
    -0.50244
    -0.26562
    -0.36035
    -0.12353
    -0.13932
    -0.32878
    -0.51823
    -0.20247
     0.27116
     0.05013
     0.35010
    -0.10775
    -0.28141
     0.01856
    -0.21826
     0.08171
    -0.29720
    -0.10775
    -0.21826
    -0.15511
    -0.18668
    -0.26562
    -0.64453
    -0.31299
    -0.12353
    -0.17090
    -0.51823
    -0.12353
    -0.50244
    -0.39193
     0.11328
    -0.02881
     0.30274
     0.33431
     0.01856
     0.36589
     0.58692
     0.71322
     0.27116
     0.31853
     0.79216
     0.87110
     0.85531
     0.53956
     0.68165
     0.72901
     0.74480
     0.83953
     0.53956
     0.47640
     0.30274
     0.19222
     0.41325
     0.25537
    -0.04459
    -0.43929
     0.19222
     0.09750
    -0.12353
     0.11328
    -0.59717
    -0.67611
    -0.40771
    -0.54981
    -0.39193
    -0.51823
    -0.54981
    -0.45508
    -0.29720
    -0.17090
     0.01856
    -0.81820
    -0.70768
    -0.47087
    -0.23405
    -0.36035
    -0.23405
    -0.47087
    -0.42350
    -0.20247
    -0.06038
     0.05013
    -0.07617
    -0.26562
    -0.34456
     0.16065
    -0.01302
    -0.10775
    -0.31299
     0.00277
     0.14486
     0.35010
     0.42904
     0.53956
     0.25537
    -0.23405
     0.31853
     0.66586
     0.69743
     0.25537
     0.22380
     0.46062
     0.60271
     0.52377
     0.49219
     0.83953
     0.74480
     0.65007
     0.91846
     0.53956
     0.61850
     0.36589
     0.46062
     0.68165
     0.72901
     0.38168
    -0.13932
    -0.69190
    -0.59717
    -1.14974
    -2.49171
    -1.10238
     0.19222
     3.06561
     3.38137
     2.11834
     1.12371
     0.38168
     0.55534
     1.36052
     2.51304
     3.14455
     2.90773
     2.97088
     3.03404
     2.32358
     1.45525
     2.63934
     1.56577
     1.12371
     0.61850
     0.39747
    -0.28141
    -0.73926
    -0.81820
    -0.40771
    -0.20247
    -0.12353
    -0.88135
    -0.56559
    -0.59717
    -0.09196
    -1.03923
    -1.29183
    -1.26026
    -1.22868
    -1.08659
    -1.32341
    -0.88135
    -1.79704
    -1.52865
    -1.65495
    -0.96029
    -1.05502
    -1.10238
    -1.21289
    -1.63917
    -1.08659
    -0.70768
    -1.13396
    -1.11817
    -0.99186
    -0.92871
    -0.66032
    -0.48665
    -0.53402
    -1.05502
    -0.92871
    -0.77083
    -0.39193
    -0.37614
    -0.50244
    -0.89714
    -0.77083
    -0.40771
    -0.62874
    -0.24984
    -0.20247
    -0.80241
    -0.20247
    -0.32878
    -0.13932
    -0.26562
    -0.58138
     0.01856
     0.27116
     0.12907
     0.31853
    -0.17090
    -0.06038
     0.31853
    -0.15511
     0.20801
     0.01856
    -0.32878
     0.01856
    -0.01302
     0.17644
     0.03435
    -0.07617
    -0.37614
     0.25537
     0.22380
     0.27116
    -0.48665
    -0.01302
     0.35010
     0.35010
     0.50798
     0.52377
     0.23959
     0.20801
     0.47640
     0.66586
     0.50798
     0.16065
    -0.18668
     0.19222
     0.52377
     0.76059
     0.20801
     0.01856
     0.05013
     0.35010
     0.09750
     0.41325
     0.12907
    -0.10775
     0.19222
     0.46062
     0.31853
     0.12907
    -0.09196
     0.01856
     0.36589
     0.68165
     0.38168
    -0.13932
    -0.18668
     0.03435
     0.06592
     0.55534
     0.44483
    -0.24984
     0.11328
     0.58692
     0.88689
     0.77637
     0.12907
    -0.20247
     0.53956
     1.02898
     0.82374
     0.69743
     0.68165
     0.83953
     0.66586
     1.20265
     1.50261
     1.07634
     0.60271
     0.72901
     0.95004
     1.09213
     0.88689
     0.41325
     0.53956
     1.17107
     0.82374
     0.98162
     0.22380
     0.22380
     0.30274
     0.36589
     0.44483
     0.46062
     0.11328
     0.66586
     0.30274
     0.49219
     0.38168
    -0.51823
    -0.26562
    -0.73926
    -1.21289
    -1.48129
    -2.90219
    -2.22332
    -0.15511
     2.54461
     4.37600
     3.31822
     1.02898
    -0.18668
     0.83953
     1.15528
     2.16570
     2.79722
     3.28664
     3.79185
     3.79185
     3.00246
     1.66049
     2.03940
     1.42368
     1.02898
     0.49219
    -0.02881
    -1.29183
    -1.43392
    -1.08659
    -0.89714
    -0.83399
    -1.11817
    -1.40235
    -1.29183
    -0.97608
    -0.59717
    -0.88135
    -1.48129
    -1.37077
    -1.43392
    -1.07080
    -0.43929
    -0.72347
    -1.27605
    -0.83399
    -0.54981
    -0.62874
    -0.54981
    -0.89714
    -0.91293
    -0.67611
    -0.20247
    -0.06038
    -0.83399
    -1.05502
    -0.96029
    -0.69190
     0.05013
    -0.32878
    -0.64453
    -1.03923
    -0.75505
    -0.45508
    -0.50244
    -0.77083
    -0.86556
    -0.86556
    -0.36035
    -0.20247
    -0.47087
    -0.53402
    -0.69190
    -1.22868
    -0.20247
    -0.24984
    -0.70768
    -0.77083
    -0.70768
    -0.13932
    -0.40771
    -0.15511
    -0.54981
    -0.31299
    -0.18668
     0.12907
    -0.23405
    -0.37614
    -0.31299
    -0.73926
    -0.31299
     0.35010
    -0.04459
    -0.15511
    -0.17090
     0.16065
     0.16065
    -0.18668
    -0.62874
    -0.64453
    -0.29720
    -0.17090
     0.14486
    -0.26562
    -0.45508
    -0.75505
    -0.75505
     0.36589
    -0.13932
    -0.48665
    -1.03923
    -0.51823
    -0.69190
    -0.51823
    -0.73926
    -0.89714
    -0.61296
    -0.09196
    -0.01302
    -0.34456
    -0.89714
    -0.75505
    -1.10238
    -0.13932
     0.09750
    -0.34456
    -0.37614
    -0.39193
    -0.31299
     0.05013
    -0.04459
    -0.43929
    -0.62874
    -0.28141
     0.14486
     0.20801
    -0.23405
    -0.34456
    -0.47087
     0.05013
     0.19222
     0.25537
    -0.09196
    -0.17090
    -0.24984
    -0.10775
     0.01856
    -0.06038
    -0.23405
    -0.02881
     0.17644
     0.16065
     0.19222
    -0.01302
    -0.50244
    -0.36035
     0.52377
     0.33431
     0.00277
    -0.39193
    -0.36035
     0.08171
    -0.09196
     0.08171
     0.03435
    -0.18668
     0.01856
    -0.02881
    -0.20247
    -0.43929
    -0.62874
    -0.83399
     0.01856
    -0.06038
    -0.40771
    -0.58138
    -0.81820
    -0.48665
    -0.31299
    -0.47087
    -0.81820
    -0.69190
    -0.77083
    -0.51823
    -0.51823
    -0.56559
    -0.75505
    -1.52865
    -0.54981
     0.47640
    -0.39193
    -0.36035
    -0.77083
    -0.86556
    -0.78662
    -0.80241
    -1.29183
    -2.04965
    -2.08123
    -2.85483
    -3.36004
    -2.01807
    -0.31299
     2.95510
     2.27622
     1.78680
     0.05013
    -0.43929
    -0.32878
     0.68165
     2.26043
     2.92352
     3.06561
     2.81301
     2.16570
     1.61313
     1.48683
     2.07098
     1.04477
     0.23959
    -1.14974
    -0.73926
    -0.86556
    -1.00765
    -1.62338
    -1.52865
    -1.32341
    -1.05502
    -0.88135
    -0.78662
    -0.97608
    -1.13396
    -0.59717
    -0.51823
    -0.29720
    -0.40771
    -0.96029
    -0.48665
    -0.13932
    -0.40771
    -0.18668
    -0.43929
    -0.31299
    -0.10775
    -0.10775
     0.05013
    -0.09196
     0.16065
    -0.24984
     0.19222
    -0.01302
     0.12907
    -0.23405
    -0.29720
     0.50798
     0.36589
     0.31853
     0.17644
     0.19222
     0.30274
     0.14486
     0.30274
     0.28695
     0.03435
     0.36589
     0.23959
     0.88689
     0.49219
     0.60271
    -0.15511
     0.76059
     0.68165
     0.98162
     0.38168
     0.68165
     0.52377
     0.83953
     0.80795
     1.12371
     1.01319
     1.26580
     0.83953
     1.06055
     1.02898
     0.95004
     0.55534
     1.15528
     1.56577
     1.50261
     1.18686
     1.04477
     1.17107
     0.99740
     1.23422
     1.18686
     1.34474
     0.90268
     0.80795
     1.13949
     1.40789
     0.93425
     0.58692
     0.63428
     1.18686
     1.17107
     1.21843
     0.55534
     0.83953
     0.39747
     0.36589
     0.90268
     1.10792
     0.82374
     0.60271
     0.66586
     1.01319
     1.17107
     0.80795
     0.35010
     0.91846
     0.57113
     0.79216
     0.95004
     0.63428
     0.69743
     0.53956
     0.88689
     1.42368
     1.02898
     0.60271
     0.31853
     0.55534
     0.87110
     0.72901
     0.20801
     0.90268
     0.68165
     0.52377
     0.91846
     0.80795
     0.30274
     0.03435
     0.17644
     0.28695
     0.53956
    -0.02881
     0.09750
    -0.26562
     0.16065
     0.23959
    -0.26562
    -0.26562
    -0.21826
    -0.50244
    -0.06038
     0.03435
    -0.40771
    -0.34456
    -0.18668
     0.11328
     0.22380
     0.41325
     0.05013
    -0.20247
    -0.48665
    -0.59717
    -0.99186
    -1.87598
    -1.29183
    -2.42856
    -2.39698
    -0.40771
     1.72364
     3.61819
     1.86573
     0.61850
    -0.15511
    -0.17090
     0.79216
     1.64471
     2.03940
     2.87616
     3.03404
     2.71828
     2.90773
     1.70786
     1.23422
     2.10255
     1.20265
     0.09750
    -0.48665
    -0.56559
    -0.66032
    -0.64453
    -0.59717
    -0.75505
    -1.16553
    -0.77083
    -0.56559
    -0.88135
    -0.62874
    -0.67611
    -0.89714
    -0.67611
    -0.62874
    -0.75505
    -1.24447
    -1.37077
    -0.94450
    -0.01302
    -0.70768
    -0.78662
    -1.03923
    -0.70768
    -0.42350
    -0.67611
    -0.69190
    -0.56559
    -0.47087
    -0.18668
     0.14486
    -0.23405
    -0.56559
    -0.58138
    -0.32878
    -0.10775
     0.23959
     0.03435
    -0.09196
    -0.32878
    -0.07617
     0.12907
    -0.01302
     0.22380
    -0.17090
    -0.28141
     0.22380
     0.36589
     0.17644
    -0.04459
    -0.31299
     0.23959
     0.36589
     0.19222
     0.00277
     0.11328
     0.05013
     0.08171
     0.01856
     0.16065
    -0.12353
    -0.01302
     0.14486
     0.46062
     0.19222
    -0.17090
    -0.12353
     0.19222
     0.36589
     0.28695
     0.11328
    -0.15511
     0.20801
     0.68165
     0.09750
     0.57113
     0.23959
     0.09750
     0.17644
     0.77637
     0.66586
     0.23959
    -0.09196
     0.09750
     0.74480
     1.15528
     0.76059
     0.69743
     0.68165
     0.69743
     0.41325
     0.80795
     0.93425
     1.06055
     0.52377
     0.98162
     1.15528
     0.83953
     0.60271
     0.33431
     0.72901
     1.12371
     0.82374
     0.66586
     0.35010
     0.50798
     0.35010
     0.69743
     0.90268
     0.42904
    -0.09196
     0.61850
     0.53956
     0.27116
     0.00277
    -0.32878
    -0.21826
     0.47640
     0.41325
     0.20801
     0.05013
    -0.72347
    -0.12353
    -0.26562
     0.19222
    -0.07617
    -0.92871
    -0.97608
    -1.19711
    -1.10238
    -1.56023
    -2.25489
    -2.22332
    -0.10775
     3.08140
     3.33400
     0.83953
    -0.37614
    -0.64453
     0.01856
     1.78680
     2.93931
     2.10255
     2.49725
     2.89194
     2.27622
     1.86573
     0.96583
     1.32895
     1.69207
     1.32895
     0.47640
    -0.23405
    -0.59717
    -0.80241
    -0.70768
    -0.48665
    -0.15511
    -0.51823
    -0.88135
    -0.39193
    -0.28141
    -0.10775
    -0.67611
    -0.70768
    -0.59717
    -0.54981
    -0.06038
    -0.15511
    -0.50244
    -0.47087
    -0.28141
    -0.47087
     0.09750
     0.16065
    -0.39193
    -0.31299
     0.08171
     0.44483
     0.28695
     0.03435
     0.16065
     0.49219
     0.68165
     0.66586
     0.27116
     0.08171
     0.25537
     0.14486
     0.91846
     0.76059
     0.25537
    -0.21826
     0.38168
     0.53956
     0.27116
    -0.21826
    -0.56559
    -0.34456
     0.17644
     0.03435
    -0.01302
    -0.50244
    -0.21826
    -0.80241
    -0.29720
    -0.09196
    -0.13932
    -0.69190
    -0.45508
    -0.67611
    -0.20247
    -0.36035
    -0.75505
    -0.70768
    -0.20247
    -0.09196
    -0.01302
    -0.53402
    -0.73926
    -0.62874
    -0.77083
     0.25537
     0.05013
    -0.28141
    -0.53402
    -0.37614
     0.00277
     0.11328
    -0.42350
    -0.47087
    -0.32878
     0.17644
    -0.01302
    -0.20247
    -0.50244
    -0.23405
    -0.66032
     0.22380
     0.41325
    -0.21826
    -0.53402
    -0.29720
     0.11328
     0.08171
     0.06592
    -0.40771
    -0.18668
     0.23959
     0.47640
     0.14486
    -0.01302
     0.08171
    -0.48665
     0.14486
     0.76059
     0.17644
    -0.13932
     0.08171
     0.46062
     0.42904
     0.35010
     0.12907
     0.14486
     0.33431
     0.68165
     0.58692
     0.58692
     0.17644
     0.11328
     0.23959
     1.31316
     0.50798
     0.33431
     0.12907
     1.06055
     0.63428
     0.58692
     0.27116
     0.28695
     0.25537
     0.55534
     0.83953
     0.66586
     0.25537
     0.17644
     0.01856
     0.72901
     0.77637
     0.08171
    -0.12353
    -0.04459
     0.06592
     0.30274
     0.12907
     0.25537
    -0.17090
    -0.18668
    -0.02881
    -0.36035
     0.00277
    -0.43929
    -0.99186
    -0.61296
    -0.37614
    -0.75505
    -1.81283
    -2.53907
    -2.85483
    -4.02313
    -4.59149
    -1.18132
     4.42337
     5.82848
     3.55503
     0.33431
    -0.56559
    -0.94450
     0.35010
     1.36052
     3.83922
     4.47073
     4.17076
     3.27085
     3.63397
     2.81301
     1.80258
     1.20265
     0.06592
    -0.40771
    -0.61296
    -0.54981
    -0.58138
    -0.89714
    -1.35499
    -1.16553
    -0.77083
    -0.86556
    -0.88135
    -1.40235
    -1.29183
    -1.13396
    -0.86556
    -0.89714
    -0.86556
    -1.02344
    -0.86556
    -0.86556
    -0.78662
    -0.59717
    -0.83399
    -0.99186
    -0.50244
     0.03435
     0.14486
     0.00277
    -0.12353
    -0.24984
     0.01856
    -0.17090
    -0.02881
     0.03435
    -0.24984
     0.28695
     0.09750
     0.30274
    -0.15511
    -0.40771
    -0.02881
     0.41325
     0.33431
    -0.17090
    -0.23405
    -0.06038
    -0.20247
     0.31853
     0.20801
    -0.01302
    -0.15511
     0.01856
     0.16065
     0.08171
     0.00277
    -0.31299
    -0.43929
     0.30274
     0.53956
     0.11328
     0.01856
    -0.26562
     0.09750
    -0.01302
     0.25537
     0.42904
     0.20801
    -0.20247
     0.17644
     0.27116
     0.30274
     0.22380
    -0.39193
     0.28695
     0.63428
     0.12907
     0.17644
     0.20801
    -0.24984
    -0.18668
     0.19222
     0.52377
     0.09750
    -0.01302
    -0.21826
     0.53956
     0.50798
     0.20801
    -0.51823
    -0.24984
     0.35010
     0.01856
     0.41325
    -0.04459
     0.05013
    -0.15511
     0.27116
    -0.02881
     0.27116
    -0.09196
     0.05013
     0.01856
     0.33431
     0.03435
    -0.47087
    -0.06038
     0.08171
     0.12907
    -0.02881
     0.36589
    -0.12353
    -0.31299
    -0.28141
    -0.09196
     0.85531
     0.61850
     0.14486
    -0.02881
     0.33431
     0.31853
     0.19222
     0.35010
     0.76059
     0.61850
     0.03435
     0.61850
     0.20801
     0.06592
     0.12907
     0.33431
     0.23959
    -0.01302
    -0.26562
    -0.17090
    -0.12353
    -0.01302
     0.09750
    -0.66032
    -0.15511
    -0.01302
     0.01856
     0.05013
     0.16065
    -0.07617
    -0.24984
    -0.07617
     0.23959
     0.31853
     0.17644
    -0.13932
     0.14486
     0.22380
     0.35010
     0.08171
    -0.34456
     0.19222
     0.28695
     0.44483
     0.39747
     0.08171
    -0.12353
    -0.29720
     0.22380
     0.68165
     0.17644
     0.14486
    -0.09196
    -0.26562
    -0.89714
    -1.57601
    -2.36541
    -2.82325
    -2.34962
     0.20801
     2.51304
     3.88658
     1.28158
     0.01856
    -1.41814
     0.35010
     0.46062
     1.58155
     2.05519
     2.27622
     2.16570
     2.43410
     1.23422
     0.68165
     0.95004
     0.53956
     0.17644
     0.03435
    -1.13396
    -1.59180
    -2.30226
    -1.56023
    -1.00765
    -1.24447
    -1.48129
    -1.52865
    -1.40235
    -1.10238
    -1.60759
    -1.21289
    -1.16553
    -1.70232
    -1.56023
    -1.05502
    -1.32341
    -1.54444
    -1.82862
    -1.44971
    -1.40235
    -1.16553
    -1.26026
    -1.68653
    -1.21289
    -0.99186
    -1.26026
    -1.14974
    -1.30762
    -1.05502
    -1.00765
    -0.58138
    -0.58138
    -0.86556
    -0.94450
    -0.97608
    -0.50244
    -0.34456
    -0.40771
    -0.56559
    -0.88135
    -0.84977
    -0.51823
    -0.59717
    -0.24984
    -0.54981
    -0.84977
    -0.24984
    -0.18668
    -0.89714
    -0.96029
    -1.02344
    -0.58138
    -0.45508
    -0.02881
    -0.42350
    -0.81820
    -0.78662
    -0.32878
    -0.64453
    -0.66032
    -0.62874
    -0.91293
    -0.40771
    -0.31299
    -0.34456
    -0.48665
    -0.94450
    -0.75505
    -0.09196
     0.01856
    -0.37614
    -0.78662
    -0.73926
    -0.13932
    -0.47087
    -0.28141
    -0.04459
    -0.50244
    -0.62874
     0.20801
     0.08171
     0.01856
    -0.81820
    -0.54981
    -0.26562
     0.23959
     0.12907
    -0.02881
    -0.32878
    -0.09196
    -0.20247
     0.03435
     0.14486
     0.11328
    -0.42350
     0.12907
     0.14486
     0.14486
     0.01856
    -0.23405
     0.11328
     0.52377
     0.47640
     0.39747
    -0.10775
    -0.26562
    -0.15511
    -0.18668
     0.22380
     0.08171
    -0.59717
     0.05013
    -0.01302
    -0.12353
    -0.10775
    -0.64453
    -0.48665
    -0.10775
    -0.13932
    -0.15511
    -0.53402
    -0.69190
    -0.13932
    -0.26562
     0.01856
     0.09750
    -0.51823
    -0.32878
    -0.26562
    -0.01302
    -0.40771
    -0.59717
    -0.84977
    -0.36035
     0.16065
    -0.01302
    -0.48665
    -0.50244
    -0.47087
    -0.26562
    -0.12353
    -0.07617
    -0.75505
    -1.00765
    -0.40771
     0.33431
     0.16065
     0.01856
    -0.51823
    -0.23405
     0.30274
     0.60271
     0.20801
     0.00277
     0.06592
     0.68165
     0.66586
     1.28158
     1.45525
     0.82374
     0.87110
     1.18686
     1.45525
     0.88689
     0.31853
    -0.04459
    -0.24984
    -0.81820
    -0.96029
    -2.39698
    -1.90756
     0.41325
     2.05519
     4.94436
     2.98667
     0.42904
    -1.19711
     0.53956
     1.45525
     1.96046
     2.73407
     3.30243
     3.58661
     2.02361
     1.96046
     1.29737
     1.28158
     1.04477
     0.20801
    -0.28141
    -0.48665
    -1.62338
    -1.60759
    -1.40235
    -1.10238
    -1.00765
    -1.02344
    -1.32341
    -1.13396
    -0.62874
    -0.28141
    -0.36035
    -0.67611
    -0.59717
    -0.23405
    -0.06038
     0.39747
    -0.01302
    -0.54981
    -0.51823
    -0.13932
     0.03435
    -0.07617
    -0.45508
    -0.36035
     0.03435
     0.46062
     0.09750
     0.00277
    -0.09196
     0.03435
    -0.29720
     0.42904
     0.36589
    -0.10775
    -0.21826
     0.30274
     0.53956
     0.58692
     0.28695
    -0.09196
     0.11328
     0.82374
     0.79216
     0.44483
    -0.01302
    -0.04459
     0.06592
     0.72901
     1.26580
     0.55534
     0.19222
     0.28695
     0.83953
     0.90268
     0.66586
     0.23959
    -0.07617
     0.35010
     0.68165
     0.90268
     0.57113
     0.05013
    -0.18668
     0.17644
     1.07634
     0.50798
    -0.02881
    -0.31299
    -0.20247
     0.46062
     0.55534
     0.12907
     0.28695
     0.30274
     0.44483
     0.47640
     0.57113
     0.17644
    -0.02881
     0.01856
     0.63428
     0.71322
     0.30274
    -0.02881
     0.36589
     0.69743
     0.71322
     0.28695
     0.31853
     0.33431
     0.57113
     0.65007
     0.27116
     0.52377
     0.42904
    -0.10775
     1.01319
     1.01319
     0.50798
     0.08171
     0.33431
     0.33431
     0.53956
     0.20801
     0.33431
    -0.01302
     0.49219
     0.55534
     0.87110
     0.31853
     0.28695
     0.03435
     0.41325
     0.83953
     0.50798
    -0.09196
     0.08171
     0.31853
     0.85531
     0.60271
     0.22380
     0.25537
     0.46062
     0.60271
     0.46062
     0.00277
    -0.26562
    -0.23405
    -0.73926
     0.36589
     0.39747
    -0.24984
    -0.54981
    -0.37614
    -0.43929
    -0.29720
    -0.43929
    -0.72347
    -0.70768
    -0.67611
    -0.17090
     0.12907
     0.14486
    -0.23405
    -0.40771
     0.09750
     0.50798
     0.06592
     0.08171
     0.12907
     0.03435
     0.52377
     0.74480
     0.60271
     0.49219
     0.58692
     1.10792
     0.99740
     0.63428
     0.09750
    -0.86556
    -0.99186
    -0.43929
    -1.02344
    -2.23910
    -0.47087
     1.56577
     4.70755
     3.42873
     2.32358
     0.63428
     0.52377
     1.31316
     2.26043
     3.28664
     3.91815
     3.93394
     3.68134
     3.50767
     2.70249
     2.27622
     2.65513
     1.88152
     1.15528
    -0.01302
     0.00277
    -0.06038
    -0.34456
    -0.32878
    -0.20247
    -0.04459
     0.01856
    -0.17090
    -0.78662
    -0.17090
     0.17644
    -0.02881
    -0.10775
    -0.37614
    -0.31299
     0.08171
     0.06592
     0.00277
    -0.45508
    -0.39193
    -0.28141
    -0.12353
    -0.15511
    -0.50244
    -1.10238
    -0.67611
     0.17644
    -0.15511
    -0.31299
    -0.72347
    -0.62874
    -0.59717
    -0.42350
    -0.36035
    -0.31299
    -0.50244
    -0.64453
    -0.31299
    -0.42350
    -0.09196
    -0.61296
    -0.64453
    -0.21826
     0.03435
     0.05013
    -0.40771
    -0.64453
    -0.54981
    -0.21826
    -0.37614
    -0.15511
    -0.26562
    -0.26562
    -0.28141
    -0.26562
     0.03435
    -0.70768
    -0.97608
    -0.32878
    -0.45508
    -0.15511
    -0.36035
    -0.73926
    -0.39193
    -0.37614
    -0.84977
    -0.13932
    -0.29720
    -0.20247
    -0.58138
    -0.45508
    -0.28141
    -0.28141
    -0.73926
    -0.21826
     0.05013
    -0.12353
    -0.13932
    -0.15511
    -0.48665
    -0.42350
    -0.13932
     0.06592
    -0.01302
    -0.45508
    -0.31299
    -0.07617
     0.00277
    -0.07617
    -0.20247
    -0.37614
     0.17644
    -0.06038
    -0.09196
    -0.10775
    -0.40771
    -0.15511
    -0.28141
     0.11328
     0.20801
    -0.10775
     0.14486
    -0.24984
     0.08171
     0.19222
    -0.47087
    -0.39193
     0.25537
    -0.20247
     0.16065
    -0.12353
     0.23959
    -0.18668
    -0.24984
    -0.10775
     0.03435
    -0.02881
    -0.34456
    -0.13932
     0.11328
     0.25537
     0.27116
    -0.48665
    -0.20247
    -0.20247
    -0.37614
    -0.86556
    -0.36035
    -0.91293
    -1.51286
    -1.73389
    -0.72347
     1.66049
     3.46031
     2.49725
     0.87110
     0.63428
     0.69743
     1.09213
     2.62355
     2.57619
     2.71828
     2.65513
     2.92352
     2.82879
     0.80795
     0.19222
     1.70786
     1.83416
     0.91846
     0.09750
    -0.81820
    -0.97608
    -0.47087
    -0.84977
    -0.99186
    -0.20247
    -0.58138
    -0.04459
    -0.09196
    -0.28141
    -0.64453
    -0.47087
    -0.58138
    -0.18668
    -0.15511
     0.06592
    -0.39193
    -0.23405
     0.06592
     0.01856
     0.06592
     0.19222
     0.09750
    -0.24984
     0.23959
     0.12907
     0.05013
    -0.12353
    -0.04459
     0.46062
     0.30274
     0.27116
     0.01856
    -0.32878
    -0.51823
    -0.84977
    -0.31299
    -0.04459
    -0.07617
    -0.32878
    -0.10775
     0.16065
    -0.18668
    -0.26562
    -0.43929
     0.16065
     0.27116
     0.27116
    -0.06038
    -0.36035
     0.22380
     0.66586
     0.42904
     0.46062
     0.27116
    -0.04459
     0.35010
     0.08171
     0.41325
    -0.29720
    -0.39193
    -0.36035
    -0.12353
     0.36589
     0.12907
    -0.50244
    -0.61296
    -0.42350
    -0.54981
    -0.86556
    -0.73926
    -0.96029
    -0.97608
    -0.75505
    -0.54981
    -0.84977
    -1.13396
    -1.29183
    -0.91293
    -0.47087
    -0.50244
    -0.81820
    -1.38656
    -0.88135
    -0.70768
    -0.84977
    -0.06038
    -0.51823
    -0.69190
    -0.34456
    -0.28141
    -0.17090
    -0.42350
    -0.88135
    -0.61296
    -0.34456
     0.23959
    -0.20247
    -0.40771
    -0.50244
    -0.23405
    -0.26562
    -0.09196
    -0.02881
    -0.56559
    -0.32878
    -0.28141
    -0.10775
    -0.20247
    -0.51823
    -0.64453
    -0.01302
     0.03435
     0.01856
    -0.36035
    -0.29720
    -0.39193
    -0.58138
    -0.21826
     0.01856
    -0.66032
    -0.32878
    -0.06038
     0.08171
    -0.04459
    -0.56559
    -0.56559
    -0.20247
     0.06592
     0.08171
    -0.06038
    -0.75505
    -0.29720
    -0.15511
     0.05013
     0.20801
    -0.07617
    -0.26562
     0.01856
     0.42904
     0.38168
     0.00277
    -0.45508
    -0.66032
    -0.10775
    -0.26562
    -0.89714
    -1.67074
    -2.61801
    -2.46013
    -0.92871
     2.24464
     4.94436
     2.97088
     1.61313
    -0.09196
     0.83953
     1.53419
     1.69207
     3.01825
     3.72870
     4.34443
     4.07603
     3.04982
     1.92889
     1.59734
     1.72364
     1.69207
     1.77101
     0.03435
    -0.32878
    -0.70768
    -0.13932
    -0.40771
    -0.48665
    -0.84977
    -0.56559
    -0.02881
     0.33431
    -0.09196
    -0.29720
    -0.21826
    -0.28141
     0.17644
     0.28695
     0.05013
    -0.23405
    -0.09196
     0.49219
     0.28695
     0.50798
     0.44483
     0.57113
     0.83953
     0.71322
     0.83953
     0.47640
     0.72901
     0.41325
    -0.01302
     0.63428
     0.58692
    -0.18668
    -0.20247
     0.31853
     0.22380
    -0.06038
    -0.50244
    -1.27605
    -0.48665
    -0.42350
    -0.62874
    -0.64453
    -1.27605
    -1.37077
    -1.30762
    -0.23405
    -0.36035
    -1.13396
    -1.32341
    -0.94450
    -0.59717
    -0.62874
    -1.29183
    -1.35499
    -1.22868
    -0.58138
    -0.29720
    -0.67611
    -0.96029
    -1.02344
    -0.99186
    -0.59717
    -0.13932
    -0.54981
    -1.05502
    -1.16553
    -0.50244
    -0.24984
    -0.24984
    -0.62874
    -0.58138
    -0.34456
    -0.18668
    -0.10775
    -0.42350
    -0.72347
    -0.88135
    -0.62874
     0.00277
     0.31853
    -0.32878
    -0.21826
    -0.06038
    -0.07617
     0.17644
    -0.45508
    -0.29720
    -0.23405
    -0.13932
     0.39747
    -0.04459
    -0.06038
    -0.26562
    -0.56559
    -0.09196
     0.46062
    -0.17090
    -0.81820
    -1.03923
    -0.56559
    -0.28141
    -0.43929
    -0.62874
    -1.07080
    -0.54981
    -0.64453
    -0.83399
    -0.92871
    -0.94450
    -1.60759
    -0.70768
    -0.36035
    -0.70768
    -0.54981
    -0.39193
    -0.48665
     0.27116
    -0.10775
    -0.15511
    -0.26562
    -0.47087
     0.05013
     0.14486
    -0.34456
    -0.92871
    -1.43392
    -1.18132
    -0.64453
    -1.00765
    -1.52865
    -0.62874
     1.54998
     3.06561
     1.47104
     0.28695
    -0.18668
    -0.09196
     1.75522
     3.44452
     3.41294
     2.93931
     2.38673
     2.60776
     2.24464
     1.36052
     0.82374
     0.91846
     1.18686
     0.82374
     0.30274
    -0.43929
    -0.70768
    -1.03923
    -0.99186
    -0.39193
    -0.32878
    -0.67611
    -0.75505
    -1.10238
    -0.62874
     0.06592
     0.08171
    -0.21826
    -0.59717
    -0.04459
    -0.34456
     0.12907
    -0.26562
    -0.54981
    -0.54981
    -0.40771
     0.05013
     0.12907
     0.01856
    -0.40771
    -0.43929
     0.12907
     0.38168
    -0.20247
    -0.18668
    -0.26562
    -0.23405
    -0.02881
    -0.18668
     0.06592
    -0.20247
    -0.04459
     0.27116
     0.17644
     0.41325
    -0.37614
    -0.26562
    -0.23405
     0.06592
    -0.04459
     0.16065
    -0.17090
    -0.21826
    -0.04459
     0.03435
    -0.26562
     0.09750
    -0.66032
    -0.26562
     0.05013
    -0.09196
    -0.13932
    -0.53402
     0.17644
     0.39747
    -0.06038
     0.03435
    -0.06038
     0.05013
    -0.01302
     0.11328
    -0.01302
    -0.20247
    -0.39193
     0.12907
     0.08171
     0.05013
    -0.09196
    -0.75505
    -0.47087
    -0.09196
    -0.15511
    -0.43929
    -0.40771
    -0.62874
    -0.29720
    -0.13932
     0.00277
    -0.39193
    -0.23405
    -0.36035
    -0.10775
    -0.24984
    -0.06038
    -0.72347
    -1.26026
    -0.48665
    -0.42350
    -0.62874
    -1.05502
    -1.32341
    -1.29183
    -1.03923
    -1.16553
    -1.26026
    -1.24447
    -1.68653
    -1.22868
     0.09750
     1.45525
     1.26580
     0.57113
     0.46062
     0.39747
     1.04477
     1.02898
     1.26580
     1.09213
     1.07634
     1.37631
     1.28158
     1.37631
     0.85531
     0.14486
    -0.54981
    -0.83399
     0.22380
    -0.42350
    -0.66032
    -0.92871
    -0.91293
    -0.75505
    -0.91293
    -0.88135
    -0.89714
    -0.77083
    -0.61296
    -0.62874
    -0.92871
    -0.99186
    -0.89714
    -0.81820
    -0.69190
    -1.18132
    -1.30762
    -0.59717
    -0.77083
    -0.59717
    -0.36035
    -0.45508
    -0.96029
    -0.89714
    -0.72347
    -0.58138
    -0.51823
    -0.67611
    -0.91293
    -0.39193
    -0.21826
    -0.50244
    -0.96029
    -0.72347
    -0.50244
    -0.58138
    -0.43929
    -0.39193
    -0.75505
    -0.58138
    -0.43929
    -0.13932
    -0.04459
    -0.37614
    -0.51823
    -0.34456
    -0.28141
    -0.07617
    -0.96029
     0.00277
    -0.26562
    -0.37614
     0.12907
    -0.15511
    -0.47087
    -0.28141
    -0.62874
    -0.13932
    -0.34456
    -0.43929
    -0.58138
    -1.00765
    -0.73926
    -0.37614
    -0.72347
    -0.86556
    -0.54981
    -0.67611
    -0.94450
    -0.66032
    -0.78662
    -1.13396
    -1.37077
    -1.32341
    -0.83399
    -0.88135
    -1.21289
    -1.16553
    -1.18132
    -0.80241
    -1.00765
    -1.37077
    -1.35499
    -1.37077
    -1.16553
    -0.94450
    -0.94450
    -1.11817
    -1.71811
    -1.41814
    -1.49708
    -1.56023
    -1.57601
    -1.56023
    -1.86020
    -2.23910
    -1.32341
    -2.01807
    -1.51286
    -1.14974
    -0.02881
     0.71322
     0.46062
     0.00277
    -0.23405
    -0.47087
     0.30274
     0.99740
     1.26580
     0.99740
     0.46062
     0.87110
     0.76059
     0.14486
    -0.04459
    -0.32878
    -1.21289
    -1.48129
    -1.84441
    -0.81820
    -1.07080
    -0.69190
    -0.92871
    -0.86556
    -0.97608
    -0.88135
    -1.16553
    -0.83399
    -1.38656
    -0.53402
    -0.48665
    -0.12353
    -0.36035
    -0.56559
    -0.24984
    -0.23405
    -0.99186
    -1.40235
    -0.78662
    -0.81820
    -0.50244
    -0.75505
    -0.73926
    -1.02344
    -0.88135
    -0.42350
    -0.48665
    -0.66032
    -0.64453
    -0.61296
    -0.50244
    -0.40771
    -0.54981
    -1.16553
    -1.24447
    -1.07080
    -0.28141
    -0.43929
    -0.77083
    -1.16553
    -1.10238
    -0.97608
    -1.21289
    -0.94450
    -0.92871
    -1.21289
    -1.08659
    -0.72347
    -0.61296
    -0.92871
    -1.19711
    -1.02344
    -0.69190
    -0.21826
    -0.50244
    -0.64453
    -1.29183
    -0.81820
    -0.66032
    -0.45508
    -0.37614
    -0.75505
    -0.73926
    -0.18668
    -0.17090
    -0.61296
    -0.73926
    -0.97608
    -0.61296
     0.06592
    -0.21826
    -0.48665
    -0.42350
    -0.54981
    -0.17090
    -0.09196
     0.11328
    -0.29720
    -0.62874
    -0.15511
     0.25537
     0.00277
    -0.59717
    -0.43929
    -0.23405
     0.08171
     0.36589
    -0.15511
    -0.17090
    -0.59717
    -0.09196
    -0.32878
    -0.06038
    -0.13932
    -0.51823
    -0.24984
     0.44483
     0.23959
     0.16065
    -0.54981
    -0.34456
    -0.04459
     0.36589
     0.16065
    -0.13932
    -0.43929
    -0.12353
     0.23959
     0.42904
     0.36589
     0.06592
    -0.07617
     0.30274
     0.47640
     0.44483
    -0.01302
     0.05013
     0.17644
     0.66586
     0.74480
     0.77637
     0.36589
     0.20801
     0.71322
     0.63428
     1.10792
     0.41325
     0.33431
     0.23959
     1.01319
     0.90268
     0.53956
     0.31853
     0.55534
     0.71322
     0.93425
     0.53956
     0.33431
     0.06592
     0.25537
     0.08171
     0.79216
     0.44483
    -0.26562
    -0.23405
     0.14486
     0.23959
     0.36589
    -0.51823
    -0.45508
    -0.23405
    -0.10775
    -0.07617
    -0.40771
    -0.54981
    -0.32878
    -0.37614
     0.00277
    -0.09196
    -0.48665
    -0.70768
    -0.48665
    -0.17090
    -0.20247
    -0.72347
    -0.66032
    -0.40771
    -0.17090
     0.01856
    -0.40771
    -0.56559
    -0.67611
    -0.92871
    -0.47087
    -0.50244
    -1.38656
    -2.39698
    -2.60222
    -2.46013
    -3.20216
    -4.05471
    -3.80210
    -1.19711
     3.31822
     3.31822
     0.36589
    -3.67580
    -2.46013
    -0.24984
     2.41831
     3.09719
     3.30243
     1.91310
     2.49725
     3.33400
     3.44452
     2.86037
     1.94467
     1.48683
     1.25001
     1.06055
     1.02898
     0.27116
     0.12907
    -0.15511
    -0.40771
     0.30274
     0.49219
    -0.18668
    -0.34456
    -0.36035
     0.38168
     0.31853
    -0.01302
    -0.12353
    -0.10775
     0.20801
     0.66586
     0.01856
     0.08171
    -0.13932
    -0.45508
     0.25537
     0.66586
     0.36589
    -0.06038
     0.05013
     0.53956
     0.55534
     0.31853
     0.12907
     0.33431
     0.39747
     0.58692
     0.55534
     0.60271
     0.39747
     0.22380
     0.30274
     0.85531
     0.85531
     0.57113
     0.36589
     0.53956
     0.60271
     0.66586
     0.19222
     0.42904
     0.49219
     0.42904
     0.90268
     0.52377
     0.31853
     0.22380
     0.08171
     0.52377
     0.52377
     0.17644
    -0.07617
    -0.07617
     0.36589
     0.60271
     0.22380
    -0.28141
    -0.01302
     0.22380
     0.44483
     0.23959
    -0.32878
    -0.01302
    -0.40771
     0.30274
     0.68165
     0.17644
     0.06592
     0.05013
     0.17644
     0.30274
     0.23959
     0.19222
     0.11328
     0.11328
     0.50798
     0.77637
     0.38168
     0.44483
    -0.10775
     0.39747
     1.13949
     0.90268
     0.46062
     0.03435
     0.58692
     0.68165
     1.07634
     0.87110
     0.36589
     0.50798
     0.79216
     1.07634
     0.95004
     0.65007
     0.41325
    -0.06038
     0.88689
     0.74480
     0.63428
     0.44483
     0.22380
     0.47640
     0.65007
     0.53956
     0.33431
    -0.07617
     0.14486
     0.33431
     0.52377
     0.28695
     0.00277
    -0.48665
     0.30274
     0.60271
     0.19222
     0.16065
    -0.04459
    -0.40771
     0.27116
     0.38168
     0.05013
     0.12907
     0.16065
     0.20801
     0.55534
     0.36589
     0.31853
     0.00277
     0.41325
     0.69743
     0.33431
     0.33431
     0.03435
     0.11328
     0.23959
     0.41325
     0.36589
    -0.04459
    -0.21826
    -0.04459
     0.01856
     0.03435
    -0.43929
    -0.81820
    -0.92871
    -0.42350
    -0.62874
    -0.92871
    -0.89714
    -1.00765
    -0.69190
    -0.77083
    -0.81820
    -0.89714
    -1.05502
    -1.16553
    -1.49708
    -1.44971
    -2.12859
    -1.93914
    -2.69695
    -2.98113
    -1.60759
     0.55534
     2.81301
     2.18149
     0.91846
    -0.21826
    -0.75505
     1.06055
     1.54998
     2.30779
     2.81301
     2.97088
     1.39210
     1.70786
     0.82374
     0.88689
     1.34474
     0.68165
     0.08171
    -1.13396
    -1.84441
    -1.84441
    -1.73389
    -1.67074
    -1.54444
    -1.49708
    -1.65495
    -1.02344
    -0.67611
    -0.64453
    -0.73926
    -1.16553
    -0.45508
    -0.45508
    -0.12353
    -0.18668
    -0.53402
    -0.29720
    -0.40771
    -0.48665
    -0.10775
    -0.48665
    -0.09196
    -0.40771
    -0.15511
    -0.28141
    -0.28141
    -0.62874
    -0.34456
    -0.34456
    -0.40771
     0.09750
    -0.56559
    -0.45508
    -0.34456
     0.08171
     0.16065
    -0.23405
    -0.18668
    -0.26562
    -0.07617
     0.38168
    -0.23405
    -0.61296
     0.20801
    -0.13932
     0.39747
     0.20801
     0.08171
    -0.01302
     0.27116
     0.30274
     0.05013
     0.42904
     0.11328
     0.27116
     0.35010
     0.52377
     0.65007
     0.38168
     0.27116
     0.71322
     0.49219
     0.63428
     0.80795
     0.50798
     0.31853
     0.42904
     0.58692
     0.85531
     0.46062
     0.52377
     0.19222
     0.52377
     0.50798
     0.14486
    -0.21826
     0.17644
     0.38168
     0.38168
     0.30274
     0.30274
     0.06592
    -0.01302
     0.03435
     0.58692
     0.47640
     0.09750
    -0.06038
    -0.04459
     0.38168
     0.38168
    -0.09196
     0.08171
     0.30274
    -0.04459
     0.41325
     0.42904
    -0.01302
    -0.26562
    -0.20247
     0.35010
     0.19222
     0.39747
     0.06592
     0.06592
    -0.01302
     0.49219
    -0.13932
     0.03435
     0.08171
     0.00277
     0.09750
     0.28695
     0.00277
    -0.20247
    -0.24984
     0.06592
     0.22380
     0.22380
    -0.17090
    -0.13932
    -0.12353
     0.05013
    -0.04459
    -0.39193
     0.08171
    -0.04459
    -0.21826
     0.22380
     0.17644
    -0.21826
    -0.32878
    -0.29720
     0.01856
     0.22380
    -0.34456
    -0.59717
    -0.56559
    -0.26562
    -0.18668
    -0.36035
    -0.53402
    -0.69190
    -0.40771
    -0.70768
    -0.13932
    -0.53402
    -0.88135
    -1.08659
    -0.62874
     0.09750
    -0.39193
    -0.67611
    -0.84977
    -0.51823
    -0.23405
    -0.83399
    -0.21826
    -0.45508
    -0.59717
     0.08171
     0.27116
     0.35010
    -0.32878
    -0.47087
    -0.18668
     0.28695
     0.14486
    -0.45508
    -1.30762
    -2.06544
    -1.98650
    -2.47592
    -3.37583
    -2.57065
    -0.72347
     2.10255
     4.72333
     2.51304
    -0.29720
    -2.12859
    -0.31299
     1.12371
     2.84458
     3.80764
     2.87616
     2.68670
     3.31822
     2.78143
     1.86573
     2.95510
     1.97625
     0.39747
     0.09750
    -0.15511
    -0.62874
    -1.03923
    -1.19711
    -0.72347
    -0.34456
    -0.29720
    -0.54981
    -0.66032
    -0.81820
    -0.29720
    -0.78662
    -0.10775
    -0.09196
    -0.39193
    -0.37614
     0.03435
    -0.31299
    -0.40771
    -0.43929
    -0.20247
     0.25537
     0.50798
     0.17644
    -0.48665
    -0.36035
    -0.10775
    -0.09196
     0.52377
    -0.13932
    -0.09196
    -0.28141
     0.12907
     0.41325
     0.09750
    -0.04459
    -0.42350
     0.11328
     0.60271
     0.31853
     0.00277
    -0.01302
     0.25537
     0.05013
     0.17644
     0.66586
    -0.18668
    -0.15511
     0.03435
     0.46062
     0.42904
     0.03435
    -0.15511
     0.11328
     0.39747
     0.47640
     0.35010
    -0.21826
    -0.13932
    -0.10775
     0.09750
     0.65007
     0.17644
    -0.47087
    -0.45508
     0.19222
     0.58692
     0.03435
    -0.47087
    -0.58138
     0.00277
     0.23959
     0.69743
     0.46062
    -0.23405
    -0.37614
    -0.26562
     0.31853
     0.38168
    -0.02881
    -0.02881
    -0.07617
     0.50798
    -0.07617
    -0.20247
    -0.45508
    -0.07617
     0.17644
     0.17644
    -0.28141
    -0.56559
    -0.28141
    -0.31299
    -0.07617
    -0.01302
    -0.32878
    -0.66032
    -0.29720
     0.14486
    -0.13932
    -0.18668
    -0.61296
    -0.26562
     0.06592
     0.38168
    -0.26562
    -0.40771
    -0.39193
    -0.32878
    -0.09196
     0.44483
    -0.09196
    -0.34456
    -0.15511
     0.06592
    -0.20247
    -0.34456
    -0.50244
    -0.64453
    -0.24984
     0.14486
    -0.02881
    -0.50244
    -1.05502
    -0.37614
    -0.72347
    -0.07617
    -0.02881
    -0.78662
    -1.02344
    -0.40771
     0.17644
    -0.07617
    -0.39193
    -0.81820
    -0.09196
     0.12907
     0.38168
    -0.01302
    -0.40771
    -0.50244
    -0.56559
    -0.04459
     0.87110
    -0.32878
    -0.75505
    -0.70768
    -0.39193
    -0.15511
    -0.50244
    -0.96029
    -0.50244
    -0.36035
    -0.21826
    -0.09196
    -0.77083
    -0.75505
    -1.14974
    -0.66032
    -0.18668
    -0.75505
    -1.44971
    -2.11280
    -1.98650
    -2.11280
    -2.87062
    -2.09701
    -0.17090
     2.52882
     3.58661
     2.03940
     0.22380
    -1.05502
     0.08171
     1.15528
     2.84458
     3.64976
     2.78143
     1.61313
     2.05519
     1.75522
     1.53419
     1.96046
     1.21843
     0.12907
    -0.47087
    -0.78662
    -1.13396
    -1.62338
    -1.22868
    -1.07080
    -0.39193
     0.11328
    -0.56559
    -0.51823
    -0.53402
    -0.12353
     0.23959
    -0.24984
    -0.69190
    -0.58138
    -0.42350
     0.06592
    -0.07617
    -0.36035
    -0.48665
    -0.73926
    -0.13932
     0.30274
    -0.29720
    -0.31299
    -0.53402
    -0.28141
    -0.15511
     0.11328
    -0.37614
    -0.37614
    -0.43929
     0.25537
     0.36589
     0.55534
     0.11328
    -0.12353
    -0.28141
     0.68165
     0.65007
     0.41325
     0.16065
     0.30274
     0.61850
     0.68165
     0.58692
     0.06592
     0.11328
     0.50798
     0.36589
     0.57113
     0.17644
    -0.02881
    -0.59717
     0.28695
     0.53956
     0.17644
     0.06592
    -0.24984
    -0.23405
    -0.18668
     0.05013
    -0.15511
    -0.15511
    -0.17090
     0.16065
     0.31853
     0.16065
    -0.18668
    -0.92871
    -0.23405
     0.41325
     0.05013
    -0.17090
    -0.37614
    -0.07617
    -0.18668
     0.08171
    -0.28141
    -0.12353
    -0.12353
    -0.23405
    -0.10775
    -0.15511
    -0.23405
    -0.45508
    -0.26562
     0.35010
     0.03435
    -0.36035
    -0.18668
     0.03435
     0.11328
     0.03435
    -0.04459
    -0.07617
    -0.18668
    -0.17090
     0.35010
     0.41325
     0.14486
     0.01856
    -0.26562
     0.39747
     0.46062
     0.30274
    -0.04459
     0.12907
    -0.06038
     0.19222
     0.08171
     0.19222
    -0.24984
    -0.10775
     0.30274
    -0.18668
     0.22380
    -0.34456
    -0.86556
    -0.36035
     0.09750
    -0.09196
    -0.13932
    -0.62874
    -0.42350
    -0.39193
    -0.09196
    -0.24984
    -0.28141
    -0.78662
    -0.28141
    -0.62874
    -0.17090
    -0.15511
    -0.83399
    -0.92871
    -0.15511
    -0.09196
    -0.17090
    -0.48665
    -0.92871
    -0.66032
    -0.50244
    -0.24984
    -0.04459
    -0.26562
    -0.48665
    -0.43929
    -0.09196
     0.31853
    -0.53402
    -0.97608
    -0.62874
    -1.30762
    -1.84441
    -1.86020
    -2.80747
    -3.18637
    -1.40235
     0.52377
     2.98667
     2.00783
     0.61850
    -0.47087
     0.36589
     1.45525
     2.40252
     2.46567
     3.85500
     3.39716
     2.81301
     3.55503
     3.69712
     3.03404
     2.71828
     1.80258
     1.58155
     0.96583
     0.46062
     0.14486
     0.00277
     0.01856
    -0.23405
    -0.83399
    -0.36035
     0.09750
    -0.37614
     0.01856
    -0.07617
    -0.51823
    -0.53402
    -0.09196
    -0.20247
     0.12907
    -0.36035
    -0.18668
     0.01856
     0.25537
     0.14486
    -0.36035
    -0.67611
    -0.06038
     0.05013
     0.01856
    -0.09196
    -0.39193
    -0.37614
     0.08171
    -0.12353
     0.17644
     0.03435
    -0.12353
    -0.26562
    -0.13932
     0.33431
     0.31853
    -0.21826
    -0.07617
     0.03435
     0.63428
     0.63428
     0.38168
     0.35010
    -0.02881
     0.00277
     0.06592
     1.01319
     0.41325
     0.06592
    -0.18668
     0.35010
     0.88689
     0.05013
     0.08171
     0.12907
     0.14486
     0.05013
     0.19222
     0.33431
    -0.36035
    -0.23405
    -0.20247
     0.25537
     0.55534
    -0.29720
    -0.40771
    -0.18668
    -0.02881
    -0.58138
    -0.09196
    -0.06038
     0.60271
     0.06592
     0.08171
     0.23959
    -0.06038
    -0.06038
    -0.18668
     0.38168
     0.30274
     0.01856
    -0.07617
    -0.07617
    -0.09196
    -0.15511
    -0.64453
     0.11328
     0.09750
     0.23959
    -0.06038
     0.12907
    -0.26562
    -0.24984
     0.05013
     0.76059
     1.02898
     0.53956
     0.16065
     0.65007
     0.77637
     0.85531
     0.44483
     0.87110
     0.66586
     0.42904
     0.58692
     1.07634
     0.58692
    -0.06038
     0.01856
     0.55534
     0.57113
     0.09750
    -0.20247
    -0.54981
    -0.56559
    -0.13932
    -0.20247
    -0.28141
    -0.75505
    -0.88135
    -0.34456
    -0.26562
    -0.64453
    -1.03923
    -0.78662
    -1.02344
    -0.40771
    -0.32878
    -0.23405
    -0.77083
    -1.22868
    -0.81820
    -0.26562
    -0.26562
    -0.51823
    -0.72347
    -0.39193
    -0.31299
    -0.40771
    -0.34456
    -0.61296
    -0.75505
    -0.64453
     0.06592
     0.12907
    -0.31299
    -1.38656
    -0.73926
    -0.17090
    -0.31299
     0.03435
    -0.06038
    -0.31299
    -0.53402
    -0.53402
    -0.47087
    -0.59717
    -1.86020
    -2.12859
    -1.95492
    -2.33383
    -1.08659
     0.25537
     3.12876
     4.78649
     2.43410
     0.16065
    -0.72347
     1.32895
     2.57619
     3.17613
     4.07603
     3.33400
     2.03940
     2.95510
     3.04982
     2.41831
     2.30779
     1.26580
     0.72901
     0.61850
    -0.42350
    -0.64453
    -0.84977
    -1.13396
    -0.91293
    -0.42350
     0.12907
    -0.21826
    -0.70768
    -0.84977
     0.00277
     0.41325
     0.31853
    -0.26562
    -0.53402
    -0.59717
    -0.15511
     0.12907
     0.44483
    -0.43929
    -0.97608
    -0.17090
     0.55534
     0.72901
    -0.02881
    -0.51823
    -0.51823
     0.33431
     0.44483
     0.47640
    -0.12353
    -0.37614
    -0.18668
     0.47640
     0.85531
     0.20801
    -0.40771
    -0.50244
     0.19222
     0.52377
    -0.12353
    -0.17090
    -0.47087
    -0.59717
    -0.04459
     0.39747
     0.00277
    -0.80241
    -0.77083
    -0.45508
     0.17644
    -0.09196
    -0.75505
    -0.42350
    -0.51823
    -0.02881
    -0.12353
    -0.21826
    -0.17090
    -0.20247
    -0.10775
    -0.13932
     0.16065
    -0.40771
    -0.21826
     0.01856
    -0.80241
     0.20801
    -0.04459
    -0.09196
    -0.02881
     0.09750
     0.08171
    -0.20247
    -0.36035
    -0.17090
     0.38168
     0.38168
     0.22380
    -0.39193
     0.00277
     0.27116
    -0.01302
     0.33431
    -0.02881
    -0.18668
    -0.31299
     0.16065
     0.47640
    -0.26562
    -0.61296
    -0.69190
     0.06592
     0.33431
     0.17644
    -0.43929
    -0.73926
    -0.54981
    -0.80241
     0.16065
    -0.09196
    -0.64453
    -1.02344
    -0.12353
     0.31853
    -0.01302
    -0.31299
    -0.75505
    -0.37614
     0.05013
     0.33431
     0.03435
    -0.32878
    -0.42350
    -0.64453
     0.35010
     0.99740
     0.16065
    -0.02881
    -0.32878
     0.00277
     0.44483
     0.08171
     0.05013
    -0.24984
     0.11328
     0.46062
     0.95004
     0.44483
    -0.13932
    -0.07617
    -0.06038
     0.68165
     0.61850
     0.17644
    -0.10775
    -0.04459
     0.09750
     0.46062
     0.30274
    -0.36035
     0.01856
    -0.24984
     0.09750
     0.01856
    -0.01302
    -0.13932
    -0.24984
     0.11328
     0.09750
    -0.06038
    -0.32878
    -0.43929
    -0.81820
    -0.78662
    -1.65495
    -2.11280
    -2.49171
    -2.38119
    -1.14974
     0.46062
     2.78143
     3.00246
     1.45525
    -0.24984
    -0.51823
     0.55534
     1.83416
     2.35516
     3.60240
     2.86037
     1.67628
     1.72364
     1.59734
     1.80258
     2.37095
     1.48683
     0.30274
    -0.69190
    -1.13396
    -1.16553
    -0.43929
    -0.50244
    -0.78662
    -1.11817
    -0.29720
     0.53956
    -0.01302
    -0.28141
    -0.56559
    -0.23405
    -0.07617
    -0.02881
     0.14486
    -0.56559
    -1.18132
    -0.73926
     0.35010
     0.33431
    -0.17090
    -1.13396
    -1.02344
    -0.56559
    -0.26562
     0.03435
    -0.84977
    -0.92871
    -0.64453
    -0.06038
     0.11328
     0.08171
    -0.58138
    -1.05502
    -0.28141
     0.09750
    -0.12353
    -0.34456
    -0.54981
    -0.69190
    -0.36035
    -0.06038
    -0.20247
    -0.21826
    -0.42350
    -0.53402
    -0.26562
    -0.32878
    -0.37614
    -0.81820
    -0.67611
    -0.09196
    -0.26562
    -0.31299
    -0.01302
    -0.31299
    -0.40771
    -0.75505
    -0.62874
    -0.40771
    -0.61296
    -0.45508
    -0.43929
    -0.56559
    -0.37614
    -0.67611
    -0.73926
    -0.36035
    -0.69190
    -0.73926
    -0.61296
    -0.64453
    -0.56559
    -0.45508
    -0.96029
    -1.21289
    -0.61296
    -0.23405
    -0.13932
    -0.54981
    -0.64453
    -0.88135
    -1.08659
    -0.73926
    -0.34456
    -0.47087
    -0.97608
    -0.67611
    -0.73926
    -0.40771
    -0.43929
    -0.75505
    -1.08659
    -1.03923
    -1.00765
    -0.66032
    -0.69190
    -0.92871
    -1.67074
    -1.11817
    -0.24984
    -0.31299
    -0.99186
    -1.03923
    -1.14974
    -0.99186
    -0.69190
    -0.56559
    -0.61296
    -0.77083
    -0.88135
    -0.28141
    -0.12353
    -0.02881
    -0.83399
    -1.13396
    -0.34456
    -0.20247
    -0.09196
    -0.53402
    -0.77083
    -1.07080
    -0.53402
     0.00277
     0.14486
    -0.53402
    -0.83399
    -0.70768
    -0.51823
    -0.48665
    -0.45508
    -0.96029
    -0.91293
    -0.61296
    -0.42350
    -0.13932
    -0.51823
    -0.84977
    -0.88135
    -0.37614
    -0.62874
    -0.53402
    -0.53402
    -0.45508
    -0.48665
    -0.78662
    -0.48665
    -1.30762
    -1.57601
    -1.70232
    -1.92335
    -2.58644
    -1.30762
     0.52377
     2.57619
     2.56040
     0.88689
    -0.04459
    -0.53402
     1.10792
     1.91310
     2.03940
     2.48146
     2.30779
     0.91846
     2.03940
     1.56577
     1.10792
     0.79216
    -0.10775
    -0.07617
    -0.50244
    -1.35499
    -1.46550
    -1.90756
    -1.92335
    -1.51286
    -1.27605
    -0.77083
    -1.46550
    -1.71811
    -0.51823
    -0.62874
    -0.21826
    -0.37614
    -0.64453
    -0.77083
    -0.72347
    -0.34456
    -0.15511
     0.00277
    -0.24984
    -0.32878
    -0.02881
     0.12907
     0.41325
    -0.50244
    -0.62874
    -0.54981
    -0.43929
    -0.06038
    -0.12353
    -0.50244
    -1.00765
    -0.26562
    -0.10775
    -0.02881
    -0.54981
    -0.70768
    -0.86556
    -0.37614
     0.01856
    -0.43929
    -0.59717
    -0.31299
    -0.75505
    -0.20247
     0.38168
    -0.01302
    -0.42350
    -0.42350
    -0.47087
     0.00277
    -0.09196
    -0.13932
    -0.01302
    -0.36035
     0.01856
    -0.13932
     0.35010
     0.19222
     0.03435
    -0.32878
     0.11328
     0.42904
     0.00277
    -0.21826
     0.14486
    -0.07617
     0.25537
     0.50798
     0.52377
    -0.06038
     0.09750
     0.16065
    -0.23405
     0.01856
     0.19222
    -0.17090
     0.00277
     0.05013
     0.25537
     0.09750
     0.06592
     0.14486
     0.16065
    -0.07617
     0.09750
    -0.07617
     0.23959
     0.66586
     0.03435
     0.20801
     0.83953
     0.99740
     0.88689
     0.79216
     0.71322
     0.39747
     0.39747
     1.06055
     1.56577
     1.06055
     0.72901
     0.90268
     1.21843
     1.73943
     1.36052
     1.07634
     1.20265
     0.57113
     1.04477
     1.29737
     1.66049
     0.58692
     0.63428
     0.83953
     1.39210
     1.84995
     1.07634
     0.68165
     0.50798
     0.99740
     1.25001
     0.91846
     1.07634
     0.83953
     0.77637
     1.50261
     1.64471
     1.40789
     0.82374
     0.65007
     0.99740
     1.25001
     1.42368
     0.99740
     0.87110
     0.52377
     0.90268
     0.53956
     0.47640
     0.76059
    -0.66032
    -1.26026
    -0.01302
     2.00783
     4.13918
     3.39716
     2.35516
     1.43946
     1.50261
     3.14455
     3.27085
     3.22349
     3.57082
     4.12340
     2.95510
     2.97088
     2.54461
     2.30779
     2.98667
     2.29201
     1.62892
     1.04477
     0.06592
     0.01856
    -0.02881
     0.09750
     0.05013
    -0.02881
     0.17644
     0.03435
    -0.06038
     0.36589
     0.39747
     0.65007
     0.53956
     0.46062
     0.22380
    -0.53402
    -0.64453
     0.60271
     0.93425
     0.69743
     0.46062
     0.30274
     0.47640
     1.13949
     1.07634
     0.85531
     0.90268
     0.71322
     1.02898
     1.25001
     1.32895
     1.06055
     0.44483
     0.87110
     1.58155
     1.67628
     1.23422
     0.47640
     0.49219
     0.99740
     0.96583
     1.36052
     0.83953
     0.20801
     0.31853
     1.07634
     1.70786
     1.20265
     0.47640
     0.27116
     0.44483
     1.07634
     1.28158
     0.91846
     0.69743
     0.17644
     0.55534
     1.51840
     1.64471
     0.90268
     0.35010
     0.38168
     1.18686
     1.12371
     0.71322
     0.52377
     0.33431
     0.69743
     0.68165
     1.10792
     0.91846
     0.27116
     0.25537
     0.27116
     0.68165
     0.50798
     0.12907
     0.11328
     0.05013
     0.47640
     0.46062
     0.25537
     0.31853
     0.28695
     0.11328
     0.33431
     0.28695
    -0.12353
     0.11328
    -0.06038
     0.31853
     0.65007
     0.53956
     0.12907
     0.46062
     0.93425
     2.74985
     1.42368
     0.28695
     0.12907
     0.74480
     1.06055
     0.96583
     0.93425
     1.13949
     0.87110
     0.95004
     0.90268
     0.03435
    -0.36035
    -0.53402
    -0.70768
    -0.34456
    -0.88135
    -1.32341
    -0.77083
     0.09750
    -0.34456
     0.20801
     1.32895
     1.72364
     1.54998
     1.25001
     1.54998
     1.23422
     1.04477
     1.40789
     2.51304
     3.61819
     3.22349
     1.97625
     1.73943
     1.06055
     1.10792
     1.66049
     0.49219
     0.31853
    -0.13932
     0.16065
     0.99740
     1.06055
    -0.04459
    -0.32878
    -0.18668
     0.41325
     0.79216
     0.23959
     0.31853
     0.05013
     1.25001
     2.82879
     0.33431
     0.58692
    -0.07617
     0.08171
     0.63428
     1.21843
     0.82374
     0.35010
     0.47640
     0.39747
     0.66586
     0.49219
     0.09750
    -0.04459
     0.14486
     0.09750
     0.41325
     0.17644
     0.19222
    -0.07617
     0.08171
     0.46062
     0.35010
     0.33431
     0.31853
     0.35010
     0.01856
     0.11328
    -0.10775
    -0.09196
     0.06592
     0.11328
     0.33431
    -0.28141
    -0.04459
    -0.01302
    -0.12353
     0.06592
     0.14486
    -0.36035
    -0.34456
    -0.04459
     0.31853
     0.55534
    -0.18668
    -0.32878
     0.08171
     0.41325
     0.41325
     0.49219
     0.00277
    -0.02881
    -0.29720
     0.33431
     0.65007
     0.16065
    -0.40771
    -0.21826
     0.36589
     0.82374
     0.23959
    -0.13932
    -0.62874
    -0.04459
     0.38168
     0.38168
     0.23959
     0.06592
    -0.20247
     0.17644
     1.04477
     0.77637
     0.08171
    -0.13932
    -0.34456
     0.42904
     0.47640
     0.46062
    -0.02881
    -0.06038
     0.33431
     1.17107
     1.07634
     0.76059
     0.01856
     0.17644
     0.80795
     1.18686
     1.20265
     0.87110
     0.90268
     1.04477
     1.34474
     1.20265
     1.13949
     0.39747
     0.74480
     0.77637
     0.96583
     0.90268
     0.65007
    -0.18668
     0.16065
     0.39747
     0.14486
     0.50798
    -0.04459
    -0.45508
    -1.14974
    -1.82862
    -1.84441
    -1.79704
    -2.63380
    -1.74968
    -0.09196
     1.48683
     2.97088
     1.09213
     0.61850
    -0.39193
    -0.31299
     1.54998
     1.80258
     2.52882
     3.03404
     3.20770
     1.80258
     1.06055
     1.18686
     1.67628
     2.05519
     0.69743
    -0.36035
    -1.35499
    -1.22868
    -1.10238
    -0.89714
    -1.21289
    -1.00765
    -0.94450
    -0.70768
    -0.15511
    -0.56559
    -0.40771
    -0.64453
    -0.21826
     0.00277
     0.23959
    -0.15511
    -0.45508
    -1.11817
     0.52377
     0.58692
     0.53956
    -0.10775
    -0.28141
    -0.40771
     0.11328
     0.20801
     0.35010
    -0.31299
    -0.07617
    -0.17090
     0.53956
     0.80795
     0.12907
    -0.29720
    -0.50244
     0.19222
     0.22380
     0.39747
     0.19222
    -0.23405
     0.06592
     0.01856
     0.53956
     0.87110
     0.27116
     0.05013
    -0.34456
     0.33431
     0.27116
     0.08171
     0.09750
     0.27116
     0.22380
     0.41325
     0.79216
     0.25537
     0.01856
     0.11328
     0.33431
     0.36589
     0.41325
     0.52377
     0.22380
     0.17644
     0.33431
     0.55534
     0.38168
     0.85531
     0.41325
     0.38168
     0.05013
     0.14486
     0.27116
     0.28695
     0.00277
     0.08171
     0.28695
     0.33431
     0.35010
     0.08171
     0.00277
    -0.36035
    -0.24984
    -0.12353
    -0.17090
     0.00277
    -0.32878
    -0.28141
    -0.23405
    -0.06038
    -0.01302
    -0.01302
    -0.02881
    -0.18668
    -0.20247
     0.01856
     0.09750
     0.25537
    -0.47087
    -0.07617
     0.39747
     0.61850
     0.77637
     0.14486
     0.00277
    -0.21826
    -0.10775
     0.30274
     0.50798
     0.44483
    -0.07617
     0.11328
     0.60271
     1.04477
     0.17644
     0.06592
     0.16065
     0.33431
     0.42904
     0.49219
     0.61850
     0.33431
    -0.18668
     0.47640
     0.96583
     0.98162
     0.53956
     0.00277
    -0.13932
     0.31853
     0.57113
    -0.13932
     0.16065
    -0.01302
     0.08171
     0.41325
     0.52377
     0.16065
    -0.26562
    -0.56559
    -0.21826
     0.22380
    -0.07617
     0.11328
    -0.43929
    -0.01302
     0.03435
     0.11328
     0.28695
     0.01856
    -0.45508
    -0.62874
    -0.94450
    -1.41814
    -1.60759
    -2.55486
    -3.23374
    -1.19711
     1.18686
     4.96015
     4.62861
     2.57619
    -0.72347
    -0.45508
     1.29737
     2.71828
     3.39716
     4.01288
     2.59198
     3.23928
     3.00246
     2.19728
     1.92889
     2.37095
     1.31316
     0.22380
    -0.83399
    -1.51286
    -1.33920
    -1.21289
    -1.59180
    -0.97608
    -0.64453
    -0.62874
    -0.21826
    -0.23405
    -0.48665
    -0.86556
    -0.67611
    -0.29720
     0.12907
    -0.06038
    -0.17090
    -0.50244
     0.17644
     0.49219
     0.08171
    -0.07617
    -0.43929
    -0.37614
     0.00277
     0.39747
     0.14486
    -0.18668
    -0.59717
     0.03435
     0.87110
     0.90268
     0.14486
    -0.28141
    -0.28141
     0.27116
     0.17644
     0.41325
     0.28695
    -0.34456
     0.16065
     0.58692
     0.79216
     0.28695
    -0.37614
    -0.45508
     0.09750
     0.42904
     0.71322
    -0.10775
    -0.31299
    -0.26562
     0.28695
     0.74480
     0.98162
     0.42904
    -0.18668
     0.31853
     0.85531
     0.57113
     0.20801
     0.14486
     0.11328
     1.69207
     1.59734
     0.27116
     0.25537
     0.16065
     0.20801
     0.09750
     0.57113
     0.52377
     0.12907
    -0.07617
     0.23959
     0.16065
    -0.01302
    -0.18668
    -0.06038
    -0.12353
     0.03435
     0.03435
    -0.24984
    -0.29720
     0.06592
    -0.26562
     0.14486
     0.31853
    -0.06038
     0.28695
     0.38168
     0.31853
     0.01856
    -0.26562
    -0.02881
     0.19222
     0.46062
     0.17644
     0.00277
     0.08171
     0.17644
     0.30274
     0.06592
     0.58692
    -0.29720
    -0.36035
     0.11328
     0.41325
    -0.04459
    -0.17090
    -0.31299
    -0.15511
     0.22380
     0.39747
     0.03435
    -0.58138
    -0.51823
    -0.15511
    -0.26562
     0.46062
    -0.50244
    -1.02344
    -0.32878
     0.20801
     0.57113
     0.23959
    -0.86556
    -0.62874
    -0.89714
    -0.34456
     0.66586
    -0.01302
    -0.43929
    -0.26562
    -0.23405
     0.49219
     0.58692
    -0.42350
    -0.43929
     0.01856
     0.52377
     0.25537
    -0.06038
    -0.15511
     0.08171
     0.41325
     0.95004
     0.63428
     0.36589
     0.05013
    -0.01302
     0.52377
     0.09750
    -0.47087
    -1.37077
    -1.49708
    -1.11817
    -2.14438
    -0.92871
     0.36589
     3.14455
     4.09182
     2.27622
     1.26580
    -0.58138
     1.09213
     1.83416
     2.79722
     4.21812
     3.16034
     2.46567
     2.93931
     2.70249
     2.07098
     2.11834
     0.95004
     0.58692
    -0.07617
    -0.24984
    -0.69190
    -1.11817
    -1.05502
    -0.81820
    -0.78662
     0.05013
    -0.34456
    -0.72347
    -0.73926
    -0.04459
     0.46062
     0.23959
    -0.61296
    -0.36035
     0.35010
     0.63428
     0.98162
     0.28695
    -0.02881
    -0.10775
     0.19222
     0.80795
     1.06055
     0.39747
    -0.09196
     0.20801
     0.93425
     0.91846
     0.42904
    -0.10775
    -0.18668
    -0.01302
     0.53956
     0.09750
    -0.24984
    -0.72347
    -0.78662
    -0.18668
     0.66586
    -0.01302
    -0.67611
    -0.91293
    -0.86556
    -0.39193
    -0.23405
    -0.50244
    -0.67611
    -0.70768
    -0.28141
     0.20801
    -0.07617
    -0.53402
    -0.62874
    -0.73926
     0.12907
     0.05013
    -0.07617
    -0.47087
    -0.43929
    -0.20247
     0.14486
     0.23959
     0.19222
    -0.04459
     0.17644
     0.19222
     0.05013
     0.08171
    -0.10775
    -0.13932
     0.52377
     0.55534
     0.35010
     0.28695
     0.60271
     0.33431
     0.46062
    -0.18668
     0.08171
     0.17644
    -0.06038
     0.41325
     0.06592
    -0.10775
     0.00277
    -0.10775
    -0.02881
     0.58692
    -0.01302
    -0.37614
    -0.42350
    -0.24984
     0.01856
    -0.01302
    -0.17090
    -0.01302
     0.27116
     0.52377
     0.58692
     0.22380
    -0.01302
    -0.21826
     0.44483
     1.04477
     1.01319
     0.66586
     0.47640
     0.93425
     1.31316
     1.67628
     1.29737
     0.68165
     0.90268
     1.18686
     1.20265
     1.34474
     1.02898
     0.42904
     0.36589
     0.93425
     1.54998
     0.57113
     0.16065
    -0.37614
    -0.10775
     0.06592
     0.05013
    -0.04459
    -0.32878
    -0.48665
    -0.12353
    -0.06038
     0.23959
    -0.39193
    -0.75505
    -0.59717
    -0.04459
     0.14486
    -0.29720
    -0.50244
    -0.50244
    -0.58138
    -0.17090
    -0.13932
    -0.12353
    -0.28141
    -0.66032
    -0.10775
    -0.21826
    -0.09196
    -0.61296
    -0.47087
    -0.06038
     0.14486
     0.09750
     0.20801
     0.19222
     0.06592
    -0.43929
    -0.24984
    -0.15511
     0.06592
     0.11328
     0.01856
    -0.50244
    -0.80241
    -1.35499
    -1.57601
    -1.52865
    -2.20753
    -2.14438
    -0.10775
     2.40252
     3.17613
     2.54461
     1.37631
     0.16065
     1.25001
     1.94467
     3.19191
     3.23928
     2.00783
     2.67091
     2.35516
     2.35516
     1.99204
     2.43410
     1.73943
     0.47640
    -0.17090
    -0.47087
    -0.31299
    -0.97608
    -0.84977
    -0.75505
    -0.40771
    -0.07617
     0.53956
     0.11328
    -0.32878
    -0.48665
     0.95004
     1.06055
     0.74480
    -0.02881
    -0.15511
    -0.18668
    -0.10775
    -0.12353
     0.09750
    -0.48665
    -0.54981
    -0.24984
    -0.10775
     0.22380
    -0.48665
    -1.03923
    -0.58138
    -0.62874
    -0.40771
    -0.45508
    -0.54981
    -1.03923
    -0.50244
    -0.51823
     0.06592
    -0.06038
    -0.58138
    -0.51823
    -0.51823
    -0.42350
    -0.12353
    -0.59717
    -0.39193
    -0.13932
    -0.47087
     0.14486
     0.20801
    -0.39193
    -0.28141
    -0.69190
    -0.18668
    -0.34456
     0.00277
    -0.59717
    -0.54981
    -0.42350
    -0.24984
    -0.72347
    -0.26562
    -0.15511
    -0.67611
    -0.53402
    -0.73926
    -0.77083
    -0.67611
    -0.59717
    -0.66032
    -0.45508
    -0.28141
    -0.24984
    -0.12353
    -0.13932
    -0.21826
    -0.89714
    -0.50244
    -0.15511
    -0.10775
     0.03435
    -0.10775
    -0.31299
    -0.43929
     0.27116
     0.19222
     0.00277
    -0.06038
    -0.51823
    -0.31299
     0.17644
     0.17644
     0.09750
    -0.53402
     0.00277
     0.25537
     0.41325
     0.66586
     0.14486
    -0.23405
    -0.39193
    -0.21826
     0.31853
     0.72901
     0.20801
    -0.04459
     0.00277
     0.44483
     0.69743
     0.53956
     0.35010
     0.17644
     0.11328
     0.49219
     0.98162
     0.50798
     0.00277
     0.11328
     0.65007
     1.09213
     0.85531
     0.28695
     0.12907
     0.23959
     0.42904
     0.50798
     0.42904
     0.52377
     0.23959
     0.25537
     0.71322
     0.50798
     0.53956
    -0.09196
    -0.09196
     0.33431
     0.42904
     0.28695
     0.17644
    -0.18668
     0.06592
     0.38168
     0.33431
     0.57113
    -0.07617
    -0.21826
    -0.10775
     0.14486
    -0.02881
     0.05013
    -0.15511
     0.47640
     0.31853
     0.31853
     0.49219
     0.31853
    -0.06038
    -0.04459
    -0.32878
    -0.32878
    -0.75505
    -1.26026
    -1.78126
    -1.62338
    -2.25489
    -2.12859
    -0.17090
     1.91310
     3.64976
     1.92889
     0.72901
    -1.62338
     0.52377
     1.66049
     2.26043
     2.95510
     2.68670
     1.84995
     3.04982
     2.46567
     1.58155
     1.13949
     0.96583
     0.25537
     0.30274
    -0.21826
    -0.84977
    -1.18132
    -1.05502
    -0.24984
    -0.32878
    -0.28141
    -0.21826
    -0.48665
    -0.51823
     0.00277
     0.27116
     0.08171
    -0.54981
    -0.75505
    -0.24984
     0.28695
     0.11328
    -0.64453
    -1.37077
    -0.78662
    -0.66032
    -0.88135
    -0.56559
    -1.08659
    -1.22868
    -0.89714
    -0.31299
    -0.50244
    -0.97608
    -1.63917
    -1.14974
    -0.66032
    -0.67611
    -0.72347
    -1.22868
    -1.26026
    -0.99186
    -0.62874
    -0.53402
    -0.54981
    -1.19711
    -1.29183
    -0.80241
    -0.58138
    -0.80241
    -1.11817
    -1.05502
    -0.89714
    -0.67611
    -0.61296
    -0.78662
    -0.72347
    -1.05502
    -1.05502
    -1.18132
    -0.80241
    -1.19711
    -1.07080
    -1.08659
    -0.78662
    -1.13396
    -1.27605
    -0.97608
    -1.00765
    -0.89714
    -1.16553
    -1.10238
    -1.21289
    -1.07080
    -0.84977
    -1.26026
    -0.59717
    -0.97608
    -0.92871
    -0.58138
    -0.20247
    -0.84977
    -1.30762
    -1.16553
    -0.84977
    -0.70768
    -0.39193
    -0.72347
    -1.02344
    -1.11817
    -0.37614
    -0.88135
    -0.31299
    -0.75505
    -1.22868
    -1.03923
    -0.62874
    -0.18668
    -0.84977
    -1.24447
    -1.24447
    -0.64453
    -0.18668
    -0.36035
    -0.72347
    -1.13396
    -0.84977
    -0.77083
    -0.07617
    -0.24984
    -0.89714
    -0.94450
    -0.67611
    -0.12353
     0.01856
    -0.54981
    -1.26026
    -0.96029
    -0.34456
    -0.18668
    -0.28141
    -0.97608
    -0.89714
    -0.75505
    -0.56559
     0.06592
    -0.83399
    -0.78662
    -0.77083
    -0.26562
     0.05013
    -0.62874
    -0.81820
    -0.80241
    -0.91293
    -0.40771
    -0.51823
    -1.13396
    -1.51286
    -2.06544
    -2.52329
    -1.82862
    -2.71274
    -2.99692
    -1.33920
     0.17644
     2.02361
     1.09213
    -0.26562
    -0.94450
    -0.59717
     1.15528
     1.59734
     2.19728
     1.91310
     2.35516
     0.53956
     1.43946
     1.26580
     1.23422
     1.29737
     0.90268
     0.33431
    -0.69190
    -1.35499
    -1.68653
    -1.21289
    -0.61296
    -0.81820
    -0.45508
    -0.83399
    -1.11817
    -0.70768
    -0.13932
     0.19222
    -0.66032
    -0.89714
    -0.72347
    -0.21826
    -0.12353
    -0.23405
    -0.86556
    -0.34456
    -0.01302
     0.46062
     0.12907
    -0.42350
    -0.45508
    -0.40771
    -0.01302
     0.55534
     0.36589
     0.06592
    -0.23405
     0.06592
     0.38168
     0.39747
     0.01856
    -0.43929
    -0.12353
     0.00277
     0.57113
     0.22380
    -0.40771
    -0.45508
    -0.43929
     0.31853
     0.72901
     0.05013
    -0.04459
    -0.21826
    -1.18132
    -0.89714
     0.52377
     0.01856
    -0.23405
     0.09750
     0.25537
     0.20801
     0.16065
    -0.17090
    -0.77083
     0.33431
     0.79216
     0.47640
     0.47640
     0.17644
     0.58692
     0.57113
     0.91846
     0.76059
     0.72901
     0.69743
     0.96583
     0.79216
     0.90268
     0.72901
     0.68165
     0.60271
     1.32895
     1.10792
     0.71322
     0.82374
     0.95004
     0.93425
     0.55534
     0.44483
     0.11328
     0.72901
     0.42904
     0.72901
     0.46062
     0.25537
     0.36589
     0.35010
     1.21843
     0.71322
     0.14486
     0.22380
     0.71322
     0.77637
     1.04477
     0.55534
     0.77637
     0.79216
     1.23422
     1.31316
     1.43946
     0.71322
     0.82374
     0.46062
     1.06055
     1.88152
     1.31316
     0.76059
     0.99740
     1.34474
     1.70786
     1.80258
     1.01319
     1.15528
     1.20265
     1.25001
     1.86573
     1.69207
     1.39210
     0.66586
     1.06055
     2.30779
     2.37095
     1.72364
     1.91310
     1.20265
     1.70786
     1.70786
     1.23422
     1.09213
     0.96583
     0.36589
     0.77637
     0.79216
    -0.15511
    -0.02881
     1.07634
     3.80764
     4.78649
     3.01825
     2.07098
     0.90268
     2.10255
     3.36558
     3.83922
     4.34443
     4.26549
     2.90773
     3.31822
     3.22349
     2.79722
     2.97088
     2.33937
     1.73943
     1.50261
     0.66586
     0.28695
     0.33431
     0.50798
     0.19222
     0.63428
     0.53956
     0.47640
     0.57113
     0.76059
     0.71322
     1.21843
     1.09213
     0.49219
     0.99740
     1.21843
     0.95004
     0.76059
     0.63428
     0.60271
     0.96583
     1.07634
     0.96583
     0.76059
     0.95004
     1.07634
     1.40789
     1.36052
     0.85531
     0.35010
     0.35010
     1.28158
     1.31316
     0.96583
     0.83953
     0.69743
     0.55534
     0.72901
     0.95004
     0.72901
     0.65007
     0.33431
     0.46062
     1.02898
     0.66586
     0.44483
    -0.29720
     0.74480
     1.12371
     1.02898
     0.80795
     0.41325
    -0.06038
     0.30274
     0.55534
     0.79216
     0.44483
     0.41325
     0.42904
     0.47640
     0.93425
     0.88689
    -0.07617
    -0.13932
     0.47640
     0.44483
     0.76059
     0.16065
     0.23959
     0.11328
     0.27116
     0.23959
     0.76059
     0.39747
     0.33431
     0.17644
     0.52377
     0.52377
     0.11328
     0.16065
     0.55534
     0.65007
     0.60271
     0.52377
     0.74480
     0.49219
     0.65007
     0.38168
     0.77637
     0.49219
     0.47640
     0.79216
     0.41325
     0.98162
     0.49219
     0.39747
     3.58661
     3.19191
    -0.54981
     0.19222
     0.30274
     0.95004
     0.99740
     1.36052
     1.15528
     1.20265
     0.65007
     0.61850
     0.28695
     0.17644
    -0.10775
    -0.58138
    -0.18668
     0.20801
    -0.15511
    -0.01302
    -0.29720
    -0.47087
    -0.02881
    -0.37614
     0.22380
     0.09750
    -0.39193
    -0.48665
    -0.36035
     0.08171
    -0.10775
    -0.53402
    -0.66032
    -0.13932
    -0.06038
     0.31853
     0.09750
    -0.09196
    -0.50244
    -0.42350
     0.30274
     0.30274
     0.19222
    -0.06038
    -0.15511
     0.30274
     0.52377
     0.27116
     0.03435
     0.19222
     0.42904
     0.14486
     0.47640
     0.06592
    -0.40771
    -0.62874
    -0.61296
    -1.03923
    -2.50750
    -3.80210
    -2.85483
     0.03435
     2.84458
     5.44958
     3.01825
     0.52377
    -1.59180
    -0.13932
     1.84995
     3.09719
     3.74449
     3.20770
     2.79722
     3.71291
     3.68134
     2.62355
     2.49725
     2.62355
     1.32895
     0.72901
     0.09750
    -0.07617
    -0.17090
    -0.20247
    -0.24984
     0.33431
     0.14486
     0.60271
     0.47640
    -0.02881
     0.36589
     0.12907
     0.06592
     0.38168
     0.44483
     0.41325
    -0.09196
    -0.50244
     0.05013
    -0.01302
    -0.01302
     0.23959
    -0.04459
    -0.51823
    -0.45508
    -0.50244
     0.16065
     0.00277
    -0.45508
    -0.47087
    -0.36035
    -0.26562
    -0.10775
    -0.34456
    -0.18668
    -0.12353
    -0.37614
     0.19222
     0.30274
    -0.31299
    -0.54981
    -0.37614
     0.08171
     0.44483
     0.20801
    -0.07617
    -0.26562
    -0.06038
     0.41325
     0.23959
     0.12907
    -0.06038
    -0.58138
    -0.13932
     0.47640
     0.28695
    -0.34456
    -0.48665
    -0.10775
     0.49219
     1.10792
     0.88689
    -0.15511
    -0.01302
     0.05013
     0.55534
     0.87110
     0.91846
     0.36589
     0.53956
     0.98162
     1.62892
     0.82374
     0.76059
     0.44483
     0.93425
     1.32895
     0.88689
     0.93425
     0.49219
     0.57113
     0.49219
     0.66586
     1.37631
     0.52377
     0.03435
     0.38168
     0.60271
     0.17644
     0.09750
    -0.45508
     0.03435
     0.17644
     0.47640
    -0.06038
    -0.31299
    -0.43929
    -0.50244
    -0.47087
    -0.13932
    -0.39193
    -0.80241
    -0.28141
    -0.23405
    -0.28141
    -0.45508
    -0.81820
    -0.40771
    -0.04459
    -0.29720
    -0.59717
    -0.92871
    -0.77083
    -0.28141
    -0.64453
    -0.21826
    -0.29720
    -0.83399
    -0.80241
    -0.24984
    -0.07617
    -0.66032
    -0.92871
    -0.97608
    -0.51823
     0.00277
    -0.10775
    -0.62874
    -0.54981
    -0.39193
    -0.02881
    -0.12353
     0.14486
    -0.34456
    -0.86556
     0.05013
     0.28695
     0.17644
    -0.36035
    -0.28141
    -0.01302
     0.57113
     0.61850
     0.19222
    -0.15511
    -0.04459
     0.27116
     0.66586
     1.17107
     0.53956
    -0.04459
     0.17644
     0.58692
     1.02898
     0.44483
    -0.21826
    -0.42350
    -0.84977
    -0.77083
    -1.33920
    -2.41277
    -2.47592
    -0.42350
     1.56577
     4.31285
     3.06561
     1.06055
    -1.08659
     0.03435
     1.28158
     2.40252
     2.68670
     2.10255
     2.38673
     3.14455
     3.04982
     1.69207
     1.91310
     1.88152
     1.18686
     0.90268
     0.65007
    -0.58138
    -0.54981
     0.06592
     0.61850
     0.93425
     0.77637
     0.72901
     0.52377
     1.10792
     1.17107
     0.66586
     0.60271
     0.30274
     0.35010
     0.36589
     0.90268
    -0.12353
    -0.29720
    -0.23405
     0.47640
     0.16065
    -0.21826
    -0.84977
    -0.73926
    -0.28141
     0.08171
    -0.07617
    -0.64453
    -0.91293
    -0.83399
    -0.64453
    -0.10775
    -0.34456
    -0.81820
    -1.40235
    -0.73926
    -0.20247
    -0.32878
    -0.80241
    -0.86556
    -0.62874
    -0.17090
     0.27116
     0.11328
    -0.37614
    -0.69190
    -0.75505
     0.05013
     0.52377
    -0.15511
    -0.37614
    -0.15511
    -0.02881
     0.28695
     0.06592
    -0.37614
    -0.26562
    -0.24984
    -0.02881
     0.39747
    -0.24984
    -0.37614
    -0.48665
    -0.24984
     0.57113
     0.20801
    -0.04459
    -0.10775
    -0.01302
    -0.13932
     0.08171
    -0.21826
    -0.15511
     0.03435
     0.36589
     0.44483
     0.36589
     0.01856
    -0.20247
    -0.59717
     0.63428
     0.50798
    -0.40771
    -0.13932
    -0.12353
     0.16065
    -0.17090
     0.08171
    -0.07617
    -0.06038
    -0.10775
     0.47640
    -0.09196
    -0.24984
    -0.24984
    -0.43929
     0.35010
     0.85531
     0.23959
    -0.07617
     0.17644
     0.47640
     0.31853
     0.14486
    -0.17090
    -0.32878
     0.05013
     0.36589
    -0.02881
    -0.01302
    -0.64453
    -0.81820
    -0.12353
     0.20801
    -0.31299
    -0.84977
    -0.81820
    -0.66032
    -0.48665
    -0.07617
    -0.67611
    -0.61296
    -0.54981
    -0.15511
    -0.13932
    -0.10775
    -0.47087
    -0.32878
    -0.17090
     0.61850
     0.35010
    -0.17090
    -0.17090
    -0.29720
    -0.07617
     0.22380
    -0.69190
    -1.03923
    -1.43392
    -1.59180
    -1.86020
    -1.86020
    -1.33920
    -0.07617
     1.42368
     2.11834
     1.02898
    -0.10775
    -0.96029
     0.71322
     1.59734
     1.96046
     2.70249
     2.41831
     1.10792
     1.36052
     1.26580
     1.67628
     2.27622
     1.25001
     0.14486
    -0.59717
    -0.64453
    -0.94450
    -1.38656
    -1.16553
    -0.91293
    -0.96029
    -0.39193
    -0.53402
    -0.88135
    -0.77083
    -0.67611
    -0.28141
    -0.42350
    -0.50244
    -0.78662
    -1.05502
    -0.13932
    -0.31299
    -0.20247
    -0.06038
    -0.20247
    -0.24984
    -0.10775
    -0.54981
    -0.28141
    -0.28141
    -0.36035
    -0.10775
    -0.13932
    -0.10775
    -0.40771
    -0.66032
    -0.09196
     0.25537
    -0.23405
    -0.56559
    -0.13932
    -0.36035
    -0.17090
    -0.47087
    -0.34456
    -0.17090
    -0.67611
    -0.50244
    -0.39193
    -0.39193
    -0.48665
    -1.29183
    -0.89714
    -0.43929
    -0.83399
    -1.03923
    -1.08659
    -1.05502
    -0.89714
    -0.89714
    -0.78662
    -1.03923
    -1.14974
    -1.21289
    -0.83399
    -0.45508
    -0.58138
    -1.21289
    -1.21289
    -0.50244
    -0.43929
    -0.39193
    -0.69190
    -0.56559
    -0.84977
    -0.40771
    -0.18668
    -0.28141
    -0.58138
    -0.48665
    -0.31299
    -0.01302
     0.09750
    -0.43929
    -0.66032
    -0.24984
     0.08171
    -0.12353
    -0.23405
    -0.32878
    -0.53402
    -0.29720
    -0.07617
     0.09750
    -0.40771
    -0.32878
    -0.53402
    -0.50244
    -0.01302
    -0.23405
    -0.70768
    -0.26562
    -0.40771
    -0.02881
    -0.10775
     0.00277
    -0.29720
    -0.36035
    -0.48665
     0.05013
     0.12907
    -0.61296
    -0.24984
    -0.28141
     0.25537
     0.03435
    -0.18668
    -0.02881
     0.03435
    -0.10775
     0.00277
     0.11328
    -0.13932
    -0.28141
    -0.01302
    -0.09196
     0.44483
     0.08171
     0.00277
     0.03435
     0.03435
     0.36589
    -0.29720
    -0.23405
     0.09750
    -0.12353
    -0.15511
     0.03435
    -0.34456
    -0.26562
    -0.43929
    -0.10775
     0.00277
    -0.37614
    -0.83399
    -0.80241
    -0.84977
    -0.62874
    -1.10238
    -2.00229
    -2.17595
    -2.17595
    -2.16017
    -3.04428
    -2.58644
    -1.26026
     0.46062
     2.57619
     1.67628
     0.52377
    -1.08659
     0.28695
     1.34474
     2.26043
     3.11297
     1.81837
     2.35516
     2.74985
     2.27622
     1.86573
     2.24464
     1.64471
     0.44483
     0.11328
    -0.07617
    -0.32878
    -0.58138
    -0.75505
    -0.80241
    -0.78662
    -0.07617
    -0.40771
    -0.32878
    -0.09196
    -0.21826
     0.01856
     0.09750
     0.11328
    -0.29720
    -0.40771
    -0.69190
     0.09750
    -0.01302
    -0.36035
    -0.36035
    -0.50244
     0.08171
     0.17644
     0.06592
    -0.04459
    -0.21826
    -0.18668
     0.35010
     0.27116
    -0.15511
    -0.07617
    -0.12353
     0.31853
     0.65007
     0.23959
     0.27116
    -0.04459
     0.22380
     0.50798
    -0.20247
    -0.07617
     0.14486
    -0.07617
     0.35010
     0.14486
    -0.13932
    -0.15511
     0.09750
     0.12907
     0.57113
     0.03435
     0.03435
    -0.23405
    -0.15511
     0.20801
     0.03435
     0.25537
     0.23959
     0.00277
     0.46062
     0.99740
     0.57113
     0.12907
    -0.23405
     0.23959
     0.80795
     0.88689
     0.74480
     0.38168
     0.53956
     0.91846
     1.09213
     0.55534
     0.85531
     0.68165
     0.42904
     0.93425
     1.21843
     0.82374
     0.09750
     0.47640
     1.01319
     1.32895
     1.06055
     0.74480
     0.06592
     0.49219
     1.06055
     0.61850
     0.85531
     0.60271
     0.49219
     1.29737
     1.01319
     1.26580
     0.65007
     0.63428
     0.71322
     1.23422
     1.31316
     1.04477
     0.74480
     0.71322
     1.15528
     1.09213
     1.13949
     1.23422
     0.93425
     0.79216
     1.06055
     1.43946
     0.63428
     0.61850
     0.68165
     0.79216
     1.40789
     1.37631
     0.77637
     0.74480
     0.82374
     1.25001
     0.88689
     0.91846
     0.42904
     0.79216
     1.02898
     1.36052
     1.10792
     0.91846
     0.77637
     0.91846
     1.25001
     1.04477
     0.83953
     0.19222
     0.50798
     0.58692
    -0.04459
    -0.01302
    -0.80241
    -1.02344
    -0.89714
    -1.29183
    -0.36035
     0.55534
     2.21307
     2.52882
     1.47104
     1.10792
     0.17644
     0.93425
     2.44989
     3.01825
     3.38137
     3.80764
     2.37095
     2.10255
     1.99204
     2.08676
     2.79722
     1.59734
     0.63428
     0.09750
     0.30274
     0.63428
    -0.18668
     0.06592
    -0.32878
    -0.21826
     0.42904
     0.58692
     0.55534
     0.12907
     0.03435
     0.66586
     1.31316
     1.06055
     0.49219
     0.20801
     0.31853
     0.57113
     0.96583
     0.68165
     0.27116
     0.31853
     0.35010
    -0.15511
     0.90268
     0.38168
     0.36589
     0.12907
     0.49219
     0.63428
    -0.28141
    -0.13932
    -0.04459
     0.20801
     0.52377
     0.58692
     0.17644
     0.05013
     0.12907
     0.41325
     0.91846
     0.39747
    -0.12353
    -0.34456
     0.35010
     0.63428
     0.16065
     0.05013
    -0.37614
     0.38168
     0.17644
     0.39747
    -0.06038
    -0.47087
    -0.17090
    -0.23405
     0.33431
     0.60271
    -0.04459
    -0.12353
     0.16065
     0.41325
     0.23959
     0.05013
    -0.12353
    -0.10775
     0.65007
     0.90268
     0.46062
     0.12907
     0.27116
     0.14486
     0.72901
     1.02898
     0.47640
     0.03435
    -0.31299
     0.66586
     0.72901
     0.39747
    -0.15511
     0.25537
     0.16065
     0.71322
     0.68165
    -0.06038
     0.00277
    -0.45508
     0.20801
     0.63428
     0.57113
    -0.36035
    -0.29720
     0.08171
     0.50798
     0.33431
    -0.15511
    -0.28141
     0.17644
     0.39747
     0.47640
     0.11328
    -0.02881
    -0.12353
     0.01856
     0.85531
     0.98162
     0.53956
     0.41325
     0.72901
     0.96583
     1.04477
     0.96583
     0.58692
     0.95004
     1.09213
     1.45525
     1.53419
     1.28158
     1.02898
     0.83953
     1.10792
     1.45525
     1.04477
     0.66586
     0.38168
     0.90268
     1.02898
     0.66586
     0.35010
     0.57113
     0.49219
     0.74480
    -0.01302
    -1.16553
    -0.92871
    -0.31299
     1.34474
     2.95510
     3.25506
     0.17644
    -0.56559
    -0.21826
     1.07634
     1.17107
     0.80795
     0.35010
    -0.10775
     1.15528
     0.76059
     0.50798
    -0.36035
    -0.62874
    -1.05502
    -0.69190
    -0.72347
    -1.33920
    -1.43392
    -1.46550
    -1.16553
    -1.07080
    -0.80241
    -0.73926
    -1.10238
    -0.54981
    -0.23405
    -0.23405
    -0.48665
    -0.75505
    -1.19711
    -0.32878
     0.19222
    -0.45508
    -0.40771
    -0.80241
    -0.40771
    -0.01302
    -0.21826
    -0.29720
    -0.80241
    -0.64453
    -0.36035
    -0.17090
    -0.09196
    -0.53402
    -1.08659
    -0.48665
     0.28695
     0.46062
    -0.51823
    -0.40771
    -0.75505
    -0.43929
     0.00277
    -0.09196
    -0.23405
    -0.53402
    -0.45508
     0.01856
    -0.01302
     0.03435
    -0.50244
    -0.88135
    -0.34456
    -0.07617
    -0.66032
    -0.29720
    -0.40771
    -0.39193
    -0.29720
    -0.12353
    -0.58138
    -0.12353
    -0.36035
    -0.18668
     0.01856
    -0.42350
    -0.43929
    -0.80241
    -0.01302
     0.00277
     0.09750
    -0.17090
    -0.29720
    -0.12353
     0.00277
     0.20801
    -0.26562
    -0.10775
    -0.39193
    -0.20247
     0.11328
     0.33431
    -0.12353
    -0.29720
     0.05013
     0.06592
     0.55534
     0.08171
    -0.26562
     0.11328
     0.06592
     0.09750
     0.27116
     0.19222
     0.12907
     0.19222
     0.35010
     0.69743
     0.33431
    -0.04459
    -0.54981
     0.53956
     0.36589
     0.69743
     0.00277
    -0.04459
    -0.13932
     0.50798
     0.44483
     0.44483
    -0.12353
     0.06592
     0.03435
     0.30274
     0.16065
    -0.34456
    -0.59717
     0.12907
     0.46062
     0.44483
     0.27116
    -0.13932
    -0.50244
    -0.13932
     0.06592
     0.44483
     0.08171
     0.01856
    -0.20247
     0.35010
     0.65007
     0.68165
    -0.17090
     0.01856
     0.47640
     0.44483
     0.60271
     0.47640
     0.17644
     0.09750
     0.68165
     0.76059
     0.71322
     0.65007
     0.52377
     0.38168
     0.83953
     0.98162
     0.28695
     0.38168
     0.88689
     0.95004
     1.04477
     0.95004
     0.52377
     0.60271
     0.52377
     0.58692
     0.77637
     0.69743
     0.69743
     0.57113
     0.74480
     0.85531
     0.77637
     0.27116
     0.53956
     0.28695
     0.35010
    -0.01302
    -0.21826
    -0.78662
    -1.08659
    -1.60759
    -2.08123
    -2.87062
    -3.48634
    -2.28647
    -0.56559
     1.91310
     2.33937
     0.22380
    -1.79704
    -2.36541
    -1.03923
     0.31853
     2.57619
     2.41831
     1.83416
     2.11834
     2.29201
     2.13413
     1.88152
     1.01319
     0.50798
     0.63428
     0.52377
    -0.69190
    -0.66032
    -0.61296
    -0.69190
    -0.75505
    -0.67611
    -0.91293
    -1.32341
    -1.22868
    -1.13396
    -0.61296
    -0.83399
    -1.13396
    -1.51286
    -0.84977
    -0.59717
    -0.88135
    -1.18132
    -1.16553
    -1.24447
    -1.10238
    -0.92871
    -0.80241
    -1.13396
    -1.14974
    -1.18132
    -0.73926
    -0.61296
    -0.80241
    -1.03923
    -1.03923
    -0.92871
    -0.48665
    -0.89714
    -0.31299
    -0.47087
    -0.78662
    -0.50244
     0.01856
    -0.45508
    -0.89714
    -0.80241
    -0.43929
    -0.01302
    -0.26562
    -0.40771
    -0.56559
    -0.58138
    -0.13932
    -0.56559
    -0.47087
    -0.45508
    -0.64453
    -0.58138
    -0.01302
    -0.40771
    -0.48665
    -0.75505
    -0.92871
    -0.18668
     0.05013
    -0.45508
    -0.84977
    -0.62874
    -0.21826
    -0.37614
    -0.53402
    -0.39193
    -0.83399
    -0.50244
    -0.34456
    -0.23405
    -0.39193
    -0.97608
    -0.69190
    -0.18668
    -0.37614
    -0.37614
    -0.81820
    -0.72347
    -0.61296
    -0.18668
    -0.88135
    -0.39193
    -0.66032
    -0.86556
    -0.31299
    -0.26562
    -0.78662
    -1.00765
    -1.07080
    -0.36035
    -0.40771
    -0.07617
    -0.56559
    -0.86556
    -0.73926
    -0.51823
    -0.40771
    -0.32878
    -0.47087
    -0.67611
    -0.51823
    -0.18668
     0.14486
    -0.61296
    -0.83399
    -0.34456
    -0.09196
     0.16065
     0.03435
    -0.31299
    -0.61296
    -0.09196
    -0.06038
     0.46062
     0.05013
    -0.18668
    -0.20247
     0.60271
     0.50798
    -0.06038
     0.01856
    -0.07617
     0.36589
     0.50798
     0.41325
    -0.12353
    -0.13932
    -0.13932
     0.16065
     0.30274
     0.23959
    -0.21826
    -0.28141
    -0.13932
     0.25537
    -0.17090
    -0.28141
    -0.91293
    -0.28141
    -0.17090
     0.05013
    -0.17090
    -0.34456
    -0.56559
    -0.15511
    -0.02881
    -0.17090
    -0.36035
    -1.78126
    -1.21289
    -0.69190
    -1.63917
    -2.25489
    -0.80241
     1.10792
     3.42873
     2.41831
     1.31316
    -0.96029
     0.09750
     1.42368
     1.89731
     2.98667
     2.30779
     1.69207
     2.21307
     2.26043
     1.66049
     1.61313
     0.98162
     0.63428
     0.49219
    -0.15511
    -0.42350
    -1.37077
    -1.07080
    -0.99186
    -0.97608
    -0.58138
    -0.32878
    -1.13396
    -1.29183
    -0.64453
    -0.32878
    -0.53402
    -0.99186
    -1.24447
    -0.80241
    -0.31299
    -0.06038
    -0.83399
    -1.11817
    -1.00765
    -0.84977
    -0.77083
    -0.12353
    -0.59717
    -0.83399
    -1.00765
    -0.20247
     0.08171
    -0.36035
    -1.08659
    -0.77083
    -0.69190
    -0.17090
     0.05013
    -0.23405
    -0.64453
    -0.36035
    -0.54981
     0.52377
     0.16065
    -0.62874
    -0.48665
    -0.17090
     0.31853
     0.17644
    -0.17090
    -0.24984
    -0.13932
     0.31853
     0.22380
     0.17644
    -0.31299
    -0.47087
    -0.34456
     0.28695
     0.44483
     0.03435
    -0.42350
    -0.24984
     0.20801
     0.42904
    -0.15511
    -0.45508
    -0.32878
     0.14486
     0.42904
    -0.17090
    -0.28141
    -0.29720
    -0.31299
    -0.20247
     0.88689
     0.11328
    -0.17090
    -0.20247
     0.33431
     0.27116
     0.22380
    -0.40771
    -0.12353
     0.30274
     0.79216
     0.55534
     0.39747
     0.30274
    -0.18668
     0.12907
     0.72901
     0.65007
    -0.31299
     0.14486
     0.28695
     0.74480
     0.66586
     0.20801
    -0.02881
     0.30274
     0.60271
     0.90268
     0.44483
     0.12907
    -0.13932
     0.19222
     0.49219
     1.31316
     0.12907
    -0.17090
     0.36589
     0.49219
     0.52377
     0.16065
     0.14486
     0.08171
     0.30274
     0.68165
     0.72901
     0.22380
    -0.02881
    -0.31299
     0.55534
     1.17107
     0.50798
     0.19222
     0.09750
     0.49219
     0.88689
     0.65007
     0.49219
     0.17644
     0.49219
     1.06055
     0.96583
     0.55534
     0.22380
     0.16065
     0.17644
     1.02898
     0.79216
     0.50798
     0.11328
     0.42904
     0.39747
     0.85531
     0.50798
     0.30274
     0.50798
     0.68165
     0.96583
     0.71322
     0.49219
     0.46062
     0.20801
     1.07634
     1.18686
     0.76059
     0.36589
     0.52377
     0.80795
     1.01319
     0.36589
     0.55534
     0.20801
     0.57113
     0.63428
     0.96583
     0.49219
     0.36589
     0.31853
     0.71322
     1.02898
     0.52377
    -0.15511
    -0.09196
    -0.43929
    -0.80241
    -1.00765
    -2.08123
    -2.28647
    -0.04459
     2.19728
     4.89700
     3.60240
     1.59734
    -0.84977
     0.58692
     2.07098
     2.79722
     2.95510
     1.75522
     2.82879
     3.14455
     2.51304
     1.34474
     1.23422
     1.31316
     0.44483
    -0.36035
    -0.83399
    -1.41814
    -1.74968
    -1.98650
    -1.16553
    -0.72347
    -0.91293
    -1.27605
    -0.80241
    -0.61296
    -0.26562
    -0.04459
    -0.24984
    -0.40771
    -0.28141
     0.12907
     0.36589
     0.31853
    -0.24984
    -0.72347
    -0.23405
     0.27116
     0.41325
     0.12907
    -0.18668
    -0.29720
     0.08171
    -0.18668
     0.05013
    -0.28141
    -0.62874
    -0.26562
     0.17644
    -0.04459
    -0.20247
    -0.58138
    -0.50244
     0.52377
     0.38168
    -0.10775
    -0.06038
    -0.48665
    -0.81820
     0.25537
     0.39747
     0.22380
    -0.29720
     0.11328
     0.28695
     0.38168
     0.38168
    -0.09196
    -0.23405
     0.49219
     0.65007
     0.57113
     0.28695
     0.11328
     0.23959
     0.33431
     0.55534
     0.50798
     0.23959
     0.11328
     0.17644
     0.35010
     0.39747
     0.09750
    -0.70768
     0.23959
     0.50798
     0.41325
     0.00277
     0.16065
     0.11328
    -0.06038
     0.08171
     0.33431
    -0.02881
    -0.10775
    -0.01302
     0.28695
     0.42904
     0.57113
    -0.32878
    -0.20247
     0.23959
     0.53956
     0.22380
    -0.20247
    -0.20247
     0.14486
     0.49219
     0.31853
     0.53956
    -0.12353
     0.00277
     0.38168
     0.57113
     0.30274
    -0.02881
    -0.15511
     0.58692
     0.50798
     0.31853
     0.44483
     0.25537
     0.03435
     0.27116
     0.57113
     0.25537
     0.22380
     0.11328
     0.25537
     0.30274
     0.61850
     0.12907
    -0.02881
     0.33431
     0.39747
     0.65007
     0.42904
     0.65007
    -0.12353
     0.16065
     0.11328
     0.74480
     0.65007
     0.41325
     0.00277
     0.08171
     0.61850
     0.23959
    -0.20247
    -0.07617
     0.27116
     0.03435
    -0.06038
     0.00277
    -0.26562
    -0.26562
    -0.24984
    -0.21826
     0.17644
     0.06592
    -0.15511
    -0.32878
    -0.20247
     0.01856
    -0.31299
    -0.29720
     0.19222
    -0.04459
     0.05013
     0.00277
    -0.50244
    -0.99186
    -1.48129
    -1.52865
    -1.57601
    -2.50750
    -2.11280
    -0.45508
     2.43410
     2.48146
     1.23422
    -0.48665
    -0.75505
     1.06055
     1.13949
     2.32358
     1.84995
     0.93425
     1.70786
     1.89731
     2.10255
     1.59734
     1.61313
     0.44483
     0.03435
    -0.56559
    -0.77083
    -1.67074
    -1.33920
    -1.10238
    -1.43392
    -0.72347
    -0.48665
    -1.13396
    -0.97608
    -0.66032
    -0.10775
     0.20801
    -0.39193
    -0.39193
    -0.45508
    -0.13932
     0.39747
    -0.20247
    -0.39193
     0.06592
    -0.42350
     0.31853
     0.08171
    -0.15511
    -0.66032
    -0.59717
    -0.47087
    -0.17090
     0.30274
     0.01856
    -0.28141
    -0.31299
     0.44483
     0.25537
    -0.09196
     0.12907
    -0.31299
    -0.29720
     0.33431
     0.46062
    -0.06038
    -0.12353
    -0.48665
     0.05013
     0.11328
    -0.07617
    -0.40771
    -0.84977
    -0.62874
    -0.17090
    -0.61296
    -0.36035
    -0.29720
    -0.58138
    -0.40771
     0.14486
    -0.07617
    -0.50244
    -0.72347
    -0.42350
     0.42904
     0.12907
    -0.34456
    -0.20247
    -0.24984
     0.33431
    -0.21826
     0.14486
     0.12907
    -0.34456
    -0.01302
     0.52377
     0.19222
    -0.50244
    -0.47087
    -0.17090
     0.55534
     0.46062
    -0.04459
    -0.24984
    -0.12353
    -0.02881
    -0.10775
     0.19222
     0.16065
    -0.23405
     0.01856
     0.17644
     0.77637
     0.20801
    -0.37614
    -0.13932
     0.30274
     0.72901
     0.74480
     0.09750
    -0.12353
     0.22380
     0.36589
     0.44483
     0.63428
     0.31853
     0.11328
     0.52377
     0.49219
     0.39747
     0.12907
    -0.18668
     0.25537
     0.63428
     0.71322
     0.17644
    -0.02881
    -0.01302
     0.08171
    -0.18668
     0.44483
    -0.09196
    -0.43929
    -0.36035
     0.00277
     0.28695
    -0.20247
    -0.75505
    -0.78662
     0.01856
     0.17644
    -0.02881
    -0.80241
    -0.94450
    -0.56559
    -0.40771
    -0.18668
    -0.56559
    -1.52865
    -1.63917
    -1.24447
    -1.92335
    -1.29183
     0.00277
     2.37095
     2.16570
     1.10792
     0.35010
    -0.56559
     0.80795
     1.53419
     2.22886
     2.54461
     1.92889
     1.42368
     1.34474
     1.20265
     1.42368
     1.40789
     0.95004
    -0.34456
    -0.75505
    -0.70768
    -0.48665
    -0.94450
    -1.35499
    -1.18132
    -0.96029
    -0.83399
    -0.31299
    -0.42350
    -0.81820
    -0.77083
    -0.06038
    -0.12353
    -0.36035
    -0.62874
    -0.67611
    -0.47087
    -0.06038
    -0.54981
    -0.67611
    -1.02344
    -0.69190
    -0.91293
    -0.02881
    -0.24984
    -0.59717
    -0.92871
    -0.32878
    -0.13932
    -0.28141
    -0.75505
    -1.03923
    -0.48665
    -0.37614
     0.47640
    -0.10775
    -0.31299
    -0.50244
    -0.21826
    -0.15511
     0.38168
    -0.43929
    -0.42350
    -0.42350
     0.36589
     0.41325
     0.03435
    -0.20247
     0.03435
     0.31853
     0.74480
     0.50798
    -0.24984
    -0.12353
     0.00277
    -0.07617
     0.79216
     0.47640
    -0.01302
     0.06592
     0.05013
     0.50798
     0.14486
    -0.18668
    -0.32878
     0.12907
     0.55534
     0.71322
     0.28695
    -0.21826
     0.03435
    -0.01302
     0.63428
     0.58692
     0.17644
    -0.34456
    -0.24984
     0.42904
     0.38168
    -0.21826
    -0.42350
    -0.07617
     0.01856
     0.44483
     0.06592
    -0.39193
    -0.26562
    -0.61296
    -0.10775
     0.52377
    -0.36035
    -0.32878
    -0.26562
     0.06592
     0.08171
     0.06592
    -0.37614
    -0.29720
     0.00277
     0.33431
     0.16065
    -0.18668
    -0.50244
    -0.28141
    -0.06038
     0.47640
     0.35010
    -0.23405
    -0.58138
    -0.29720
     0.11328
    -0.09196
    -0.58138
    -0.88135
    -0.70768
    -0.36035
    -0.26562
    -0.37614
    -0.99186
    -0.86556
    -1.03923
     0.05013
     0.19222
    -0.88135
    -1.08659
    -1.43392
    -1.57601
    -2.11280
    -2.87062
    -1.14974
     0.61850
     1.69207
     3.16034
     1.96046
     0.49219
    -0.83399
    -0.81820
     1.77101
     2.84458
     2.81301
     2.40252
     2.14992
     1.29737
     2.38673
     1.64471
     1.04477
     1.06055
     0.63428
     0.36589
    -0.24984
    -0.39193
    -1.44971
    -1.37077
    -1.37077
    -0.42350
    -0.45508
    -0.91293
    -1.10238
    -0.96029
    -0.97608
    -0.77083
    -0.92871
    -0.80241
    -0.67611
    -0.80241
    -0.53402
    -0.75505
    -0.84977
    -1.18132
    -1.44971
    -0.51823
    -0.13932
    -0.62874
    -0.78662
    -0.88135
    -0.28141
    -0.45508
    -0.23405
    -0.40771
    -0.50244
    -0.42350
    -0.37614
    -0.17090
    -0.36035
    -0.69190
    -1.03923
     0.09750
     0.53956
    -0.06038
    -0.31299
    -0.54981
    -0.42350
     0.03435
     0.05013
    -0.54981
    -0.29720
    -0.51823
    -0.06038
     0.17644
     0.05013
    -0.15511
    -0.58138
    -0.34456
     0.12907
     0.22380
    -0.84977
    -0.72347
    -0.45508
    -0.15511
     0.20801
    -0.04459
    -0.24984
    -0.31299
    -0.18668
     0.01856
    -0.07617
    -0.29720
    -0.66032
    -0.59717
    -0.06038
     0.61850
     0.05013
    -0.13932
    -0.20247
    -0.10775
    -0.07617
    -0.06038
    -0.01302
    -0.48665
    -0.29720
    -0.10775
     0.20801
     0.38168
    -0.15511
    -0.89714
     0.08171
     0.39747
     0.42904
     0.03435
    -0.15511
    -0.31299
     0.08171
     0.30274
     0.38168
     0.42904
     0.31853
     0.50798
     0.61850
     0.71322
     0.33431
     0.11328
     0.25537
     0.58692
     0.69743
     0.69743
     0.36589
     0.16065
     0.14486
     0.66586
     0.49219
     0.61850
     0.22380
     0.11328
     0.36589
     0.14486
     0.39747
    -0.53402
    -0.13932
     0.66586
     0.41325
     0.39747
     0.22380
    -0.01302
    -0.29720
    -0.06038
     0.14486
     0.22380
     0.11328
     0.05013
     0.08171
     0.28695
     0.11328
     0.03435
    -0.51823
     0.00277
    -0.01302
    -0.01302
    -0.40771
    -0.10775
    -0.02881
     0.06592
    -0.12353
    -0.10775
    -0.34456
    -0.53402
    -0.81820
    -0.86556
    -1.00765
    -1.81283
    -2.80747
    -2.74432
    -3.12322
    -2.09701
     0.06592
     2.24464
     2.19728
     1.18686
    -0.28141
    -0.83399
     0.47640
     0.95004
     2.02361
     1.73943
     1.69207
     2.57619
     2.03940
     1.39210
     1.20265
     1.73943
     1.56577
     0.49219
    -0.77083
    -1.67074
    -1.63917
    -1.32341
    -0.80241
    -0.59717
    -0.66032
    -0.84977
    -0.40771
    -0.18668
    -0.26562
    -0.88135
    -0.58138
    -0.70768
    -0.51823
    -0.47087
    -0.59717
    -0.84977
    -1.29183
    -0.40771
    -0.28141
     0.16065
    -0.61296
    -0.66032
    -0.64453
    -0.43929
    -0.31299
    -0.69190
    -0.10775
    -0.26562
    -0.42350
     0.05013
    -0.15511
    -0.26562
    -0.54981
    -0.64453
    -0.54981
    -0.32878
    -0.67611
    -0.72347
    -0.51823
    -0.32878
    -0.34456
    -0.64453
    -0.67611
    -0.66032
    -0.39193
    -0.70768
    -0.17090
    -0.31299
    -0.66032
    -0.53402
    -0.37614
     0.35010
     0.06592
    -0.20247
     0.11328
     0.01856
     0.08171
     0.23959
    -0.02881
     0.23959
     0.28695
     0.38168
     0.90268
     0.74480
     0.44483
     0.33431
     0.00277
     0.74480
     0.74480
     0.50798
     0.05013
    -0.01302
     0.11328
     0.41325
    -0.23405
     0.09750
    -0.29720
    -0.37614
     0.06592
    -0.39193
    -0.50244
    -1.05502
    -0.89714
    -0.51823
    -0.34456
    -0.40771
    -0.73926
    -0.62874
    -1.11817
    -0.42350
    -0.75505
    -0.94450
    -0.97608
    -1.16553
    -0.86556
    -0.40771
    -0.70768
    -1.48129
    -1.29183
    -0.92871
    -0.58138
    -0.51823
    -0.96029
    -1.13396
    -1.02344
    -0.58138
    -0.96029
    -0.75505
    -0.36035
    -0.64453
    -0.10775
    -0.06038
    -0.26562
    -0.13932
    -0.81820
    -0.50244
    -0.12353
     0.27116
     0.19222
    -0.23405
    -0.37614
    -0.07617
     0.30274
    -0.07617
     0.17644
    -0.04459
    -0.26562
     0.17644
     0.19222
     0.19222
    -0.18668
     0.05013
     0.42904
     0.85531
     0.87110
     0.42904
     0.19222
     0.46062
     0.99740
     0.65007
     0.90268
     0.68165
     0.30274
     0.76059
     1.23422
     0.79216
     0.50798
    -0.09196
     0.12907
     0.61850
     0.83953
     0.19222
    -0.75505
    -0.56559
    -0.78662
    -0.70768
    -1.03923
    -1.48129
    -2.33383
    -2.55486
    -2.72853
    -2.20753
    -0.48665
     1.34474
     2.27622
     1.17107
     0.31853
    -1.10238
     0.23959
     0.50798
     2.00783
     2.32358
     1.45525
     2.22886
     1.62892
     0.93425
     0.58692
     1.28158
     0.66586
    -0.07617
    -0.97608
    -1.73389
    -1.62338
    -1.05502
    -1.38656
    -2.14438
    -1.82862
    -1.22868
    -1.02344
    -0.75505
    -0.61296
    -0.66032
     0.17644
    -0.20247
    -0.39193
    -0.73926
    -0.78662
    -0.64453
    -0.15511
     0.08171
     0.27116
    -0.29720
    -0.58138
    -0.26562
    -0.37614
     0.11328
    -0.31299
    -0.70768
    -1.05502
    -0.37614
    -0.06038
    -0.31299
    -1.18132
    -1.00765
    -0.54981
    -0.31299
    -0.17090
    -0.84977
    -1.00765
    -0.96029
    -1.02344
    -0.75505
    -0.50244
    -1.13396
    -1.19711
    -0.83399
    -0.26562
    -0.59717
    -0.88135
    -1.07080
    -0.89714
    -0.42350
    -0.54981
    -0.62874
    -0.72347
    -1.07080
    -0.86556
    -0.34456
     0.12907
    -0.67611
    -0.69190
    -0.70768
    -0.39193
    -0.42350
    -0.64453
    -0.97608
    -1.10238
    -0.34456
    -0.42350
     0.17644
    -0.67611
    -0.92871
    -0.78662
    -0.64453
    -0.26562
    -0.36035
    -0.83399
    -0.99186
    -0.80241
    -0.28141
    -0.24984
    -0.72347
    -1.30762
    -0.64453
    -0.32878
     0.12907
    -0.43929
    -1.13396
    -1.07080
    -1.07080
    -0.43929
    -0.12353
    -0.72347
    -1.03923
    -0.77083
    -0.42350
    -0.32878
    -0.99186
    -1.16553
    -0.72347
    -0.51823
    -0.31299
    -0.58138
    -0.64453
    -0.84977
    -0.97608
    -0.48665
     0.16065
    -0.21826
    -0.58138
    -0.99186
    -0.70768
    -0.45508
    -0.40771
    -0.97608
    -0.54981
    -0.51823
    -0.29720
    -0.18668
    -0.80241
    -0.81820
    -0.89714
    -0.83399
    -0.37614
    -0.28141
    -1.07080
    -0.67611
    -0.42350
    -0.04459
    -0.02881
    -0.54981
    -0.96029
    -0.53402
    -0.86556
    -0.96029
    -1.22868
    -1.46550
    -2.31804
    -2.41277
    -0.34456
     2.11834
     3.03404
     1.23422
     0.47640
    -0.43929
     0.49219
     1.26580
     1.69207
     1.99204
     2.29201
     1.32895
     2.07098
     1.42368
     0.72901
     0.57113
     1.02898
     0.46062
    -0.06038
    -1.51286
    -1.78126
    -1.90756
    -1.29183
    -1.00765
    -1.41814
    -1.32341
    -1.33920
    -1.19711
    -0.88135
    -0.96029
    -1.00765
    -1.33920
    -1.33920
    -0.84977
    -0.72347
    -1.00765
    -0.92871
    -1.08659
    -1.11817
    -0.72347
    -1.03923
    -1.32341
    -1.56023
    -1.21289
    -0.97608
    -1.16553
    -1.19711
    -1.32341
    -1.76547
    -1.02344
    -0.77083
    -1.18132
    -1.74968
    -1.65495
    -1.44971
    -1.13396
    -1.27605
    -1.48129
    -1.68653
    -1.30762
    -1.22868
    -0.92871
    -1.14974
    -1.44971
    -2.01807
    -1.44971
    -1.16553
    -1.40235
    -1.68653
    -1.52865
    -1.56023
    -1.18132
    -1.26026
    -1.43392
    -1.52865
    -1.41814
    -1.37077
    -1.26026
    -1.29183
    -1.51286
    -1.71811
    -2.03386
    -0.92871
    -0.70768
    -1.51286
    -1.52865
    -1.65495
    -1.59180
    -1.27605
    -1.62338
    -1.59180
    -1.70232
    -1.60759
    -1.54444
    -1.33920
    -1.24447
    -1.76547
    -1.98650
    -1.44971
    -1.10238
    -1.46550
    -1.70232
    -1.79704
    -1.76547
    -1.38656
    -1.26026
    -1.26026
    -1.48129
    -1.65495
    -1.18132
    -0.99186
    -1.29183
    -1.46550
    -1.82862
    -1.43392
    -1.08659
    -1.07080
    -1.40235
    -1.41814
    -1.46550
    -1.27605
    -0.88135
    -1.16553
    -1.18132
    -1.67074
    -1.48129
    -1.03923
    -1.07080
    -1.10238
    -1.62338
    -1.48129
    -1.02344
    -0.56559
    -0.84977
    -1.10238
    -1.13396
    -1.38656
    -1.05502
    -0.67611
    -0.91293
    -0.99186
    -0.97608
    -0.45508
    -0.59717
    -0.51823
    -0.99186
    -0.88135
    -0.67611
    -0.47087
    -0.40771
    -0.62874
    -0.54981
    -0.69190
    -0.47087
    -0.24984
    -0.06038
    -0.37614
    -0.36035
    -0.21826
    -0.23405
    -0.09196
    -0.13932
    -1.00765
    -0.06038
     0.38168
     0.33431
     0.20801
    -0.06038
    -0.36035
    -0.42350
    -0.24984
    -0.69190
    -1.27605
    -1.49708
    -1.38656
    -2.16017
    -0.86556
     0.77637
     2.74985
     3.46031
     2.59198
     0.60271
    -0.31299
     1.48683
     1.91310
     2.73407
     2.86037
     1.89731
     3.03404
     2.41831
     2.00783
     1.09213
     1.58155
     0.90268
    -0.04459
    -0.72347
    -1.02344
    -1.48129
    -1.19711
    -1.26026
    -1.22868
    -0.89714
    -0.92871
    -0.89714
    -0.40771
    -0.29720
    -0.45508
    -0.73926
    -0.32878
    -0.17090
    -0.01302
    -0.72347
    -0.13932
    -0.15511
    -0.06038
     0.27116
    -0.09196
    -0.45508
    -0.24984
    -0.36035
     0.19222
     0.19222
     0.19222
    -0.15511
    -0.26562
     0.06592
     0.49219
    -0.20247
     0.06592
    -0.24984
     0.03435
     0.20801
     0.20801
    -0.15511
    -0.48665
     0.05013
     0.31853
     0.28695
    -0.13932
     0.06592
    -0.17090
     0.08171
     0.03435
    -0.36035
    -0.28141
     0.20801
     0.17644
     0.03435
     0.58692
    -0.07617
    -0.18668
    -0.21826
     0.16065
     0.01856
     0.19222
    -0.01302
    -0.02881
    -0.47087
     0.47640
     0.23959
    -0.20247
    -0.01302
    -0.09196
     0.20801
     0.41325
    -0.04459
    -0.17090
    -0.29720
     0.00277
     0.71322
     0.49219
     0.12907
     0.06592
    -0.10775
     0.36589
     0.72901
    -0.02881
     0.23959
    -0.02881
    -0.07617
     0.31853
     0.39747
     0.11328
    -0.13932
    -0.58138
     0.06592
     0.47640
     0.16065
    -0.20247
    -0.40771
    -0.13932
    -0.04459
    -0.04459
    -0.04459
     0.08171
    -0.07617
     0.14486
     0.35010
     0.14486
    -0.23405
    -0.39193
    -0.02881
     0.44483
     0.93425
     0.44483
     0.11328
     0.52377
     0.69743
     0.79216
     0.44483
     0.88689
     0.53956
     0.55534
     1.07634
     1.09213
     0.88689
     0.53956
     0.27116
     1.01319
     1.36052
     1.02898
     0.52377
     0.46062
     0.49219
     0.65007
     0.46062
     0.91846
     0.58692
     0.31853
     0.74480
     1.15528
     0.85531
     0.08171
     0.22380
     0.30274
     0.95004
     0.76059
     0.53956
    -0.01302
     0.44483
     0.58692
     0.44483
     0.61850
     0.44483
    -0.10775
     0.49219
     0.65007
     0.05013
     0.03435
     0.08171
     0.06592
     0.69743
     0.66586
     0.14486
    -0.53402
    -0.69190
    -0.89714
    -1.57601
    -2.83904
    -2.94956
    -2.74432
    -0.62874
     1.78680
     4.02867
     4.83385
     1.69207
    -1.41814
    -0.84977
     1.50261
     2.84458
     3.14455
     2.49725
     2.46567
     3.14455
     2.67091
     2.26043
     1.97625
     0.71322
     0.35010
     0.05013
    -0.72347
    -1.52865
    -1.93914
    -1.60759
    -1.05502
    -0.24984
    -1.07080
    -0.91293
    -0.51823
    -0.45508
    -0.26562
     0.00277
    -0.12353
    -0.80241
    -0.83399
    -0.21826
    -0.06038
    -0.66032
    -0.73926
    -0.97608
    -0.51823
    -0.29720
    -0.20247
    -1.26026
    -1.18132
    -0.94450
    -0.75505
    -0.64453
    -0.50244
    -1.10238
    -0.91293
    -0.54981
    -0.24984
    -0.47087
    -0.86556
    -0.91293
    -0.56559
     0.06592
    -0.21826
    -0.70768
    -0.53402
    -0.42350
    -0.42350
    -0.21826
     0.22380
    -0.58138
    -0.69190
    -0.45508
    -0.01302
    -0.23405
    -0.17090
    -0.84977
    -0.56559
    -0.10775
     0.09750
     0.05013
    -0.50244
    -0.37614
    -0.48665
    -0.20247
     0.39747
    -0.13932
    -0.61296
    -0.50244
    -0.07617
     0.30274
    -0.10775
    -0.32878
    -0.64453
    -0.07617
     0.42904
     0.35010
    -0.20247
    -0.48665
    -0.23405
    -0.31299
     0.44483
     0.41325
    -0.20247
    -0.36035
     0.05013
     0.72901
     0.55534
    -0.15511
    -0.54981
    -0.21826
     0.30274
     0.46062
     0.39747
     0.16065
    -0.07617
    -0.29720
     0.38168
     0.35010
     0.05013
    -0.17090
    -0.12353
     0.17644
     0.49219
     0.17644
    -0.47087
     0.00277
    -0.04459
     0.39747
     0.52377
    -0.10775
    -0.36035
    -0.47087
    -0.26562
     0.38168
    -0.02881
    -0.83399
    -0.18668
     0.08171
     0.12907
     0.11328
    -0.31299
    -0.64453
    -0.36035
     0.05013
     0.30274
     0.03435
    -0.29720
    -0.36035
    -0.58138
     0.36589
     0.47640
    -0.06038
    -0.18668
    -0.18668
     0.36589
     0.27116
    -0.04459
    -1.02344
    -0.61296
     0.63428
     0.65007
     0.39747
    -0.07617
    -0.18668
    -0.83399
    -0.09196
     0.44483
     0.06592
    -0.48665
    -0.31299
    -0.18668
     0.31853
    -0.07617
    -0.47087
    -0.99186
    -0.58138
    -0.40771
    -1.62338
    -1.60759
    -2.41277
    -3.37583
    -1.56023
     0.90268
     2.95510
     2.57619
     1.12371
     0.35010
    -0.28141
     1.51840
     1.48683
     2.40252
     2.48146
     1.91310
     2.98667
     2.65513
     1.66049
     0.72901
     0.44483
     1.04477
     0.55534
    -0.81820
    -1.46550
    -2.36541
    -1.62338
    -1.51286
    -1.37077
    -1.79704
    -1.38656
    -1.19711
    -0.80241
    -0.62874
    -0.88135
    -1.22868
    -1.43392
    -0.77083
    -0.09196
    -0.42350
    -0.67611
    -1.02344
    -0.56559
    -0.04459
    -0.78662
    -0.66032
    -0.70768
    -0.78662
    -0.59717
    -0.04459
    -0.39193
    -0.70768
    -1.11817
    -0.54981
     0.00277
    -0.09196
    -0.72347
    -0.40771
    -0.86556
    -0.54981
    -0.12353
    -0.40771
    -0.83399
    -0.36035
    -0.45508
    -0.15511
    -0.20247
    -0.61296
    -0.62874
    -0.84977
    -0.39193
     0.17644
    -0.28141
    -0.83399
    -0.80241
    -0.48665
     0.16065
    -0.47087
    -0.56559
    -0.62874
    -0.39193
    -0.12353
    -0.28141
    -0.13932
    -0.47087
    -1.19711
    -0.37614
     0.27116
    -0.24984
    -0.12353
    -0.69190
    -0.23405
    -0.28141
    -0.37614
    -0.37614
    -0.50244
    -0.67611
    -0.02881
     0.00277
     0.03435
    -0.13932
    -0.67611
    -0.34456
     0.20801
     0.27116
    -0.06038
    -0.34456
    -0.28141
    -0.21826
     0.08171
     0.25537
    -0.20247
     0.00277
    -0.10775
    -0.09196
     0.23959
     0.01856
    -0.54981
    -0.31299
    -0.12353
     0.23959
    -0.01302
    -0.54981
    -0.34456
    -0.31299
    -0.24984
    -0.04459
    -0.26562
    -0.47087
    -0.62874
    -0.37614
    -0.24984
    -0.34456
    -0.61296
    -0.88135
    -0.23405
    -0.02881
     0.00277
    -0.34456
    -0.26562
    -0.58138
    -0.40771
    -0.42350
    -0.09196
    -0.29720
    -0.28141
    -0.15511
    -0.13932
     0.22380
     0.01856
    -0.80241
    -0.32878
     0.08171
     0.16065
    -0.04459
    -0.34456
    -0.47087
    -0.20247
    -0.15511
     0.00277
    -0.21826
    -0.36035
    -0.34456
    -0.28141
    -0.15511
    -0.31299
    -0.77083
    -0.80241
    -0.37614
    -0.17090
    -0.07617
    -0.45508
    -0.61296
    -0.21826
    -0.47087
    -0.28141
    -0.42350
    -0.47087
    -0.12353
    -0.32878
    -0.06038
     0.08171
    -0.12353
    -0.96029
    -0.39193
     0.22380
     0.06592
    -0.23405
    -0.81820
    -1.90756
    -2.64959
    -2.47592
    -2.98113
    -1.65495
     0.09750
     2.21307
     3.36558
     2.16570
     0.41325
    -1.70232
     0.49219
     1.42368
     2.30779
     1.99204
     1.59734
     2.29201
     1.94467
     1.80258
     1.20265
     1.66049
     0.58692
    -0.10775
    -1.10238
    -1.48129
    -1.41814
    -1.84441
    -1.98650
    -1.16553
    -1.30762
    -0.67611
    -0.37614
    -0.73926
    -0.77083
    -0.91293
    -0.50244
    -0.07617
    -0.23405
    -0.20247
    -0.43929
    -0.09196
     0.09750
    -0.45508
    -0.58138
    -0.02881
    -0.50244
    -0.28141
    -0.04459
     0.01856
    -0.75505
    -0.77083
    -0.56559
    -0.28141
    -0.09196
    -0.75505
    -0.64453
    -0.53402
    -0.54981
    -0.18668
    -1.03923
    -0.59717
    -0.47087
    -0.58138
    -0.18668
    -0.13932
    -0.72347
    -0.77083
    -0.86556
    -0.24984
     0.22380
    -0.51823
    -0.42350
    -0.70768
    -0.32878
    -0.04459
    -0.72347
    -0.20247
    -0.26562
    -0.48665
     0.03435
     0.08171
    -0.17090
    -0.53402
    -0.64453
    -0.32878
     0.03435
     0.03435
    -0.18668
    -0.34456
    -0.42350
    -0.02881
    -0.21826
    -0.28141
    -0.31299
    -0.23405
    -0.36035
    -0.06038
     0.06592
    -0.06038
    -0.12353
    -0.21826
    -0.17090
     0.50798
     0.39747
     0.17644
     0.12907
     0.38168
     0.25537
     0.52377
     0.74480
     0.60271
     0.52377
     0.60271
     0.93425
     0.76059
     0.53956
    -0.04459
     0.28695
     0.80795
     0.68165
     0.28695
    -0.02881
    -0.06038
     0.09750
    -0.15511
    -0.02881
    -0.10775
    -0.53402
    -0.64453
    -0.01302
    -0.34456
    -0.77083
    -0.96029
    -0.67611
    -0.42350
    -0.29720
    -0.75505
    -0.77083
    -0.99186
    -0.58138
    -0.21826
    -0.54981
    -0.36035
    -0.62874
    -0.86556
    -0.21826
     0.19222
    -0.53402
    -0.50244
    -0.53402
    -0.09196
     0.22380
     0.52377
    -0.51823
    -0.20247
    -0.29720
     0.09750
    -0.01302
     0.09750
    -0.06038
    -0.42350
     0.25537
     0.06592
     0.23959
    -0.40771
    -0.56559
    -0.47087
     0.19222
     0.14486
     0.00277
    -0.56559
    -0.53402
    -0.26562
    -0.18668
    -0.07617
    -0.21826
    -0.61296
    -0.73926
     0.23959
    -0.06038
    -0.39193
    -0.48665
    -0.53402
     0.23959
     0.08171
    -0.40771
    -1.44971
    -1.71811
    -2.12859
    -2.14438
    -2.22332
    -1.98650
    -0.48665
     1.37631
     3.44452
     2.24464
     0.55534
    -1.62338
    -0.07617
     0.60271
     2.35516
     2.76564
     1.39210
     1.61313
     1.92889
     1.29737
     0.79216
     1.45525
     0.93425
    -0.23405
    -0.84977
    -1.02344
    -1.57601
    -1.70232
    -1.93914
    -1.40235
    -0.84977
    -0.86556
    -0.37614
    -0.62874
    -0.66032
    -0.83399
    -0.53402
    -0.20247
    -0.51823
    -0.72347
    -0.53402
    -0.32878
    -0.32878
    -0.40771
    -1.10238
    -0.83399
    -0.32878
    -0.34456
    -0.09196
    -0.43929
    -0.97608
    -0.67611
    -0.47087
    -0.07617
    -0.12353
    -0.47087
    -0.58138
    -0.09196
     0.00277
    -0.26562
    -0.47087
    -0.97608
    -0.36035
     0.03435
    -0.20247
    -0.40771
    -0.50244
    -0.99186
    -0.61296
    -0.45508
    -0.28141
    -0.54981
    -0.88135
    -1.02344
    -0.37614
    -0.17090
    -0.45508
    -0.91293
    -0.97608
    -0.47087
     0.06592
    -0.01302
    -0.70768
    -0.81820
    -0.83399
    -0.70768
     0.31853
    -0.23405
    -0.58138
    -0.77083
    -0.78662
     0.17644
    -0.32878
    -0.62874
    -0.51823
    -0.72347
    -0.07617
    -0.20247
    -0.13932
    -0.80241
    -0.59717
    -0.69190
     0.27116
     0.35010
    -0.29720
    -0.59717
    -0.56559
     0.09750
    -0.01302
    -0.61296
    -0.91293
    -0.06038
    -0.10775
    -0.07617
     0.11328
     0.17644
    -0.01302
    -0.92871
    -0.17090
     0.08171
    -0.61296
    -0.62874
    -0.09196
    -0.13932
     0.06592
    -0.26562
    -0.72347
    -0.53402
    -0.39193
    -0.01302
    -0.47087
    -0.56559
    -0.99186
    -0.73926
    -0.80241
     0.03435
    -0.32878
    -0.88135
    -0.43929
    -0.51823
     0.01856
    -0.17090
    -0.48665
    -0.67611
    -0.34456
    -0.06038
     0.19222
     0.03435
    -0.36035
    -0.28141
    -0.31299
     0.36589
     0.66586
     0.05013
    -0.17090
    -0.20247
     0.17644
     0.11328
     0.12907
    -0.06038
    -0.29720
     0.36589
     0.23959
     0.33431
    -0.23405
    -0.34456
    -0.81820
    -0.24984
     0.06592
    -0.12353
    -0.45508
    -0.70768
    -0.45508
    -0.47087
    -0.12353
    -0.50244
    -0.78662
    -0.83399
    -0.67611
    -0.77083
    -0.88135
    -1.18132
    -2.01807
    -2.49171
    -1.44971
    -2.31804
    -3.59686
    -2.69695
    -0.39193
     2.29201
     3.03404
     1.18686
    -1.05502
    -1.78126
     0.11328
     1.25001
     2.41831
     2.05519
     0.53956
     1.29737
     1.94467
     1.17107
     0.06592
     0.38168
    -0.20247
    -0.43929
    -1.67074
    -2.38119
    -2.03386
    -2.20753
    -2.31804
    -1.67074
    -1.67074
    -1.60759
    -1.59180
    -2.11280
    -1.32341
    -0.89714
    -1.05502
    -1.19711
    -0.99186
    -0.80241
    -0.75505
    -0.96029
    -0.97608
    -1.21289
    -1.13396
    -0.92871
    -0.73926
    -0.72347
    -1.29183
    -1.79704
    -0.78662
    -0.47087
    -0.83399
    -0.96029
    -1.24447
    -1.41814
    -1.21289
    -0.91293
    -0.99186
    -1.08659
    -1.60759
    -1.07080
    -0.77083
    -0.94450
    -0.78662
    -1.52865
    -1.62338
    -0.86556
    -0.84977
    -0.94450
    -1.16553
    -1.18132
    -1.27605
    -1.03923
    -0.66032
    -1.10238
    -1.11817
    -1.05502
    -1.03923
    -1.00765
    -0.86556
    -1.14974
    -1.48129
    -1.11817
    -0.83399
    -0.45508
    -0.94450
    -0.91293
    -1.33920
    -0.94450
    -1.07080
    -0.81820
    -0.66032
    -0.58138
    -0.86556
    -0.43929
    -0.43929
    -0.61296
    -0.91293
    -0.69190
    -0.56559
    -0.40771
    -0.31299
    -0.42350
    -0.69190
    -0.62874
    -0.34456
    -0.72347
    -0.15511
    -0.31299
    -0.75505
    -0.67611
    -0.21826
    -0.47087
    -0.97608
    -1.22868
    -0.45508
    -0.28141
    -0.59717
    -0.45508
    -0.53402
    -0.59717
    -0.70768
    -0.15511
    -0.12353
    -0.53402
    -0.54981
    -0.43929
    -0.01302
    -0.02881
    -0.48665
    -0.45508
     0.09750
    -0.09196
     0.01856
    -0.13932
    -0.40771
    -0.51823
    -0.17090
    -0.32878
     0.22380
    -0.36035
    -0.40771
    -0.21826
     0.09750
     0.20801
    -0.15511
    -0.40771
    -0.32878
    -0.26562
    -0.04459
     0.23959
     0.14486
    -0.09196
    -0.51823
    -0.06038
     0.06592
     0.33431
    -0.09196
    -0.04459
    -0.37614
     0.01856
     0.22380
    -0.29720
    -0.04459
    -0.37614
     0.16065
     0.16065
     0.14486
     0.09750
    -0.45508
    -0.40771
    -0.32878
     0.16065
    -0.02881
     0.25537
    -0.42350
     0.00277
     0.46062
    -0.10775
    -0.02881
     0.39747
    -0.02881
     0.19222
     0.05013
     0.16065
    -0.40771
    -0.96029
    -1.63917
    -1.27605
    -1.67074
    -0.31299
     1.53419
     3.88658
     3.49188
     1.81837
    -0.54981
     0.05013
     1.20265
     2.19728
     3.36558
     2.74985
     1.58155
     1.81837
     1.92889
     1.72364
     0.93425
     0.98162
     0.01856
    -0.36035
    -0.67611
    -1.21289
    -2.38119
    -1.43392
    -1.32341
    -1.29183
    -0.88135
    -0.58138
    -0.89714
    -0.91293
    -1.13396
    -0.26562
     0.19222
    -0.32878
    -0.66032
    -0.10775
    -0.10775
     0.09750
    -0.15511
    -0.20247
    -0.02881
    -0.77083
     0.14486
     0.39747
     0.22380
    -0.61296
    -0.53402
    -0.18668
     0.38168
     0.57113
     0.01856
    -0.12353
    -0.36035
    -0.12353
     0.14486
     0.25537
    -0.17090
    -0.24984
     0.05013
     0.49219
     0.68165
    -0.20247
    -0.01302
    -0.40771
     0.06592
     0.55534
     0.42904
    -0.17090
    -0.48665
    -0.13932
     0.65007
     0.53956
     0.14486
    -0.09196
    -0.02881
     0.11328
     0.36589
     0.08171
    -0.02881
    -0.26562
     0.05013
     0.46062
     0.50798
     0.53956
     0.11328
     0.11328
     0.53956
    -0.07617
     0.39747
     0.57113
     0.17644
     0.14486
     0.31853
     0.76059
     0.60271
     0.55534
     0.14486
     0.57113
     0.88689
     0.39747
     0.30274
     0.49219
     0.80795
     0.39747
     0.39747
     1.23422
     0.55534
     0.38168
     0.72901
     0.99740
     0.66586
     0.20801
     0.11328
     0.91846
     1.26580
     0.83953
     0.42904
     0.57113
     1.09213
     1.12371
     0.76059
     1.09213
     0.91846
     0.33431
     0.58692
     1.25001
     1.18686
     0.22380
     0.16065
     0.95004
     1.31316
     0.83953
     0.38168
     0.36589
     0.33431
     0.20801
     0.47640
     1.10792
     0.80795
     0.28695
     0.01856
     1.23422
     1.34474
     0.50798
     0.12907
     0.47640
     0.98162
     0.69743
     0.46062
     0.36589
    -0.64453
    -1.10238
    -0.73926
    -0.37614
     0.00277
    -0.72347
     0.39747
     2.86037
     2.48146
     1.04477
     0.11328
    -0.56559
     0.65007
     2.18149
     2.82879
     3.08140
     2.40252
     0.72901
     0.80795
     1.04477
     1.07634
     0.96583
     0.71322
     0.23959
     0.03435
    -0.51823
    -1.13396
    -1.26026
    -1.05502
    -0.99186
    -0.31299
    -0.36035
    -0.64453
    -0.73926
    -0.20247
     0.03435
     0.20801
    -0.09196
     0.12907
     0.17644
     0.25537
     0.27116
    -0.07617
    -0.13932
    -0.06038
     0.16065
     0.53956
     0.42904
    -0.07617
    -0.23405
     0.12907
     0.19222
     0.01856
    -0.31299
    -0.58138
    -0.61296
    -0.37614
     0.22380
     0.08171
    -1.16553
    -1.05502
    -0.69190
     0.25537
     0.38168
    -0.24984
    -0.88135
    -0.80241
    -0.69190
    -0.29720
     0.25537
    -0.28141
    -0.89714
    -0.75505
     0.28695
     0.42904
    -0.28141
    -1.03923
    -0.94450
    -0.40771
     0.42904
     0.06592
    -0.40771
    -0.86556
    -0.75505
    -0.28141
     0.77637
     0.53956
    -0.21826
    -0.48665
    -0.12353
     0.44483
     0.31853
    -0.12353
     0.06592
     0.03435
    -0.18668
     0.83953
     0.74480
    -0.07617
     0.05013
    -0.23405
     0.66586
     0.79216
     0.19222
     0.08171
     0.11328
     0.16065
     0.31853
     0.66586
     0.30274
     0.25537
     0.23959
     0.31853
     0.14486
     0.03435
     0.27116
     0.16065
     0.36589
     0.39747
     0.08171
     0.41325
     0.30274
     0.57113
     0.17644
     0.28695
    -0.15511
    -0.01302
     0.53956
     0.66586
     0.25537
    -0.13932
     0.09750
     0.36589
     0.38168
     0.95004
     0.19222
    -0.34456
    -0.10775
     0.11328
     0.76059
     0.52377
    -0.24984
    -0.21826
     0.44483
     0.57113
     0.46062
     0.28695
    -0.09196
    -0.10775
    -0.24984
     0.39747
     0.98162
     0.23959
    -0.43929
    -0.28141
     0.65007
     1.17107
     0.53956
    -0.15511
    -0.23405
    -0.10775
     0.60271
     0.79216
     0.39747
     0.08171
    -0.40771
     0.33431
     1.18686
     0.55534
     0.03435
    -0.21826
    -0.10775
     0.28695
     0.72901
     0.58692
     0.19222
    -0.31299
    -0.36035
     0.06592
    -0.15511
    -1.29183
    -2.14438
    -2.30226
    -2.55486
    -1.22868
     0.65007
     3.55503
     3.44452
     1.97625
     0.19222
     0.12907
     1.23422
     2.16570
     3.22349
     2.57619
     2.43410
     3.31822
     2.90773
     2.10255
     2.05519
     2.21307
     0.91846
     0.57113
    -0.29720
    -0.64453
    -1.02344
    -1.08659
    -1.21289
    -0.91293
    -0.58138
    -0.32878
    -0.31299
    -0.54981
    -0.39193
    -0.32878
     0.00277
     0.16065
    -0.26562
    -0.51823
    -0.66032
    -0.58138
    -0.21826
    -0.17090
    -0.37614
    -0.83399
    -0.10775
     0.14486
     0.23959
     0.11328
    -0.89714
    -0.09196
    -0.36035
     0.91846
     0.57113
     0.25537
     0.01856
     0.22380
     0.76059
     0.95004
     0.69743
     0.05013
    -0.21826
     0.14486
     0.17644
     0.77637
     0.35010
    -0.39193
    -0.73926
     0.16065
     0.69743
     0.47640
    -0.13932
    -0.20247
    -0.45508
     0.30274
     0.25537
     0.22380
    -0.43929
    -0.24984
    -0.12353
     0.83953
     0.69743
     0.11328
    -0.58138
    -0.59717
     0.08171
     0.38168
    -0.10775
     0.05013
    -0.18668
    -0.42350
    -0.04459
     0.49219
     0.52377
    -0.02881
    -0.28141
    -0.04459
     0.27116
     0.03435
    -0.13932
     0.03435
     0.53956
     0.65007
     0.28695
     0.60271
     0.39747
     0.20801
     0.27116
     0.35010
     0.46062
     0.46062
     0.35010
     0.47640
     0.20801
     0.11328
     0.19222
     0.28695
     0.72901
     0.44483
     0.08171
    -0.28141
    -0.18668
    -0.18668
     0.12907
     0.31853
     0.06592
    -0.13932
     0.06592
     0.52377
     0.38168
    -0.06038
    -0.21826
    -0.26562
     0.25537
     0.39747
     0.23959
     0.28695
    -0.17090
     0.33431
     0.38168
     0.50798
     0.42904
     0.19222
     0.03435
    -0.01302
     0.22380
     0.39747
     0.52377
    -0.48665
    -0.04459
     0.47640
     0.49219
     0.35010
    -0.04459
    -0.39193
    -0.37614
    -0.26562
     0.16065
     0.25537
    -0.24984
    -0.72347
    -0.47087
     0.19222
     0.35010
    -0.86556
    -2.16017
    -1.27605
    -1.60759
    -1.76547
    -1.40235
    -0.31299
     1.31316
     2.60776
     1.59734
     1.58155
     0.20801
     0.33431
     1.47104
     2.10255
     3.06561
     2.95510
     1.18686
     2.37095
     1.88152
     1.45525
     2.16570
     2.33937
     1.15528
    -0.24984
    -0.75505
    -0.80241
    -0.70768
    -0.54981
    -0.73926
    -0.80241
    -0.45508
    -0.32878
    -0.54981
    -0.13932
     0.00277
    -0.51823
    -0.47087
    -0.28141
    -0.56559
    -0.69190
    -0.56559
    -0.21826
    -0.18668
    -0.47087
    -0.04459
    -0.12353
    -0.10775
     0.11328
    -0.72347
    -0.13932
     0.38168
    -0.06038
     0.09750
     0.23959
     0.19222
     0.06592
     0.16065
     0.61850
     0.58692
     0.28695
    -0.09196
     0.08171
     0.31853
     0.31853
     0.20801
    -0.61296
     0.12907
     0.25537
     0.68165
     0.63428
     0.17644
    -0.42350
    -0.58138
     0.03435
     0.31853
     0.50798
    -0.02881
    -0.34456
    -0.09196
     0.55534
     0.79216
    -0.24984
     0.11328
    -0.15511
    -0.26562
     0.44483
     0.49219
     0.35010
    -0.40771
    -0.26562
     0.44483
     0.99740
     0.96583
     0.38168
    -0.09196
    -0.07617
     0.68165
     0.28695
     0.35010
     0.39747
    -0.15511
     0.25537
     1.02898
     1.32895
     0.57113
     0.03435
    -0.07617
     0.35010
     0.69743
     0.49219
     0.05013
     0.05013
     0.03435
     0.28695
     0.60271
     0.61850
     0.06592
    -0.18668
     0.12907
     0.60271
     0.12907
     0.16065
     0.33431
    -0.06038
     0.16065
     0.55534
     0.77637
     0.58692
     0.47640
     0.42904
     0.06592
     0.14486
     0.08171
    -0.02881
    -0.01302
     0.03435
    -0.42350
    -0.02881
    -0.28141
     0.03435
     0.01856
    -0.26562
    -0.92871
    -0.91293
    -0.18668
     0.50798
    -0.86556
    -0.13932
    -0.75505
    -0.43929
    -0.01302
     0.23959
    -0.28141
    -1.10238
    -1.65495
    -1.67074
    -0.77083
    -1.76547
    -1.95492
    -0.73926
     1.86573
     3.50767
     2.24464
     1.04477
    -0.50244
     0.09750
     1.37631
     2.68670
     3.31822
     2.52882
     1.31316
     1.26580
     2.16570
     2.29201
     2.26043
     1.25001
    -0.18668
    -0.62874
    -0.80241
    -0.56559
    -0.29720
    -1.07080
    -1.43392
    -0.92871
    -0.13932
     0.46062
    -0.20247
    -1.07080
    -0.64453
    -0.02881
     0.53956
    -0.06038
    -0.13932
    -0.37614
    -0.24984
     0.05013
     0.80795
     0.22380
    -0.17090
    -0.47087
     0.36589
     0.46062
     0.33431
    -0.04459
     0.03435
    -0.01302
     0.50798
     0.87110
     0.57113
     0.20801
     0.06592
     0.06592
     0.72901
     0.71322
     0.00277
     0.16065
     0.27116
     0.55534
     0.30274
     0.23959
     0.11328
     0.12907
     0.14486
     0.35010
     0.14486
     0.16065
     0.01856
    -0.01302
     0.22380
     0.17644
    -0.04459
     0.20801
     0.50798
     0.49219
     0.14486
    -0.23405
    -0.45508
    -0.10775
     0.39747
     0.46062
     0.00277
    -0.61296
     0.01856
     0.16065
     0.36589
     0.39747
    -0.28141
    -0.70768
    -0.47087
     0.28695
     0.47640
    -0.04459
    -0.40771
    -0.39193
     0.57113
     1.06055
     0.60271
     0.19222
    -0.24984
    -0.06038
     0.28695
     0.99740
     0.72901
    -0.01302
    -0.28141
     1.29737
     4.20234
     2.52882
     0.93425
    -0.12353
     0.12907
     0.76059
     1.54998
     1.07634
     0.66586
     0.53956
     0.08171
     0.68165
     1.01319
    -0.21826
    -0.91293
    -1.70232
    -0.83399
    -0.88135
    -1.00765
    -1.37077
    -1.32341
    -1.30762
    -0.53402
     0.49219
    -0.04459
    -0.73926
    -1.03923
    -0.94450
     0.11328
    -0.04459
    -0.07617
    -0.54981
    -0.07617
     0.09750
     0.05013
    -0.21826
    -0.13932
    -0.12353
    -0.31299
    -0.10775
    -0.48665
    -0.40771
    -0.50244
    -0.18668
    -0.04459
     0.03435
    -0.42350
    -0.02881
     0.09750
     0.08171
    -0.07617
    -0.32878
    -0.36035
     0.01856
     0.30274
     0.41325
    -0.12353
     0.00277
     0.12907
     0.35010
     0.83953
     0.90268
    -0.32878
    -0.86556
    -1.24447
    -0.97608
    -0.91293
    -2.41277
    -2.39698
    -0.36035
     2.49725
     5.22855
     3.34979
     1.07634
    -1.49708
     0.19222
     1.50261
     3.38137
     3.38137
     1.39210
     1.97625
     2.97088
     2.79722
     2.37095
     1.42368
     0.72901
     0.23959
    -0.18668
    -0.58138
    -0.84977
    -1.33920
    -1.46550
    -1.51286
    -0.01302
     0.47640
     0.01856
    -0.50244
    -0.61296
     0.06592
     0.57113
     0.58692
     0.09750
     0.09750
     0.23959
     0.44483
     0.91846
     0.95004
     0.39747
    -0.29720
     0.27116
     0.74480
     0.42904
     0.12907
     0.20801
    -0.04459
     0.14486
     0.25537
     0.09750
     0.31853
    -0.10775
     0.00277
    -0.06038
     0.16065
    -0.28141
    -0.43929
    -0.24984
     0.01856
     0.03435
    -0.13932
     0.11328
     0.30274
    -0.07617
    -0.23405
    -0.40771
    -0.36035
    -0.17090
     0.46062
     0.27116
     0.25537
     0.08171
    -0.07617
     0.16065
     0.61850
     0.44483
    -0.28141
     0.01856
     0.17644
     0.11328
     0.36589
    -0.01302
    -0.53402
    -0.20247
    -0.17090
     0.58692
     0.08171
    -0.50244
    -0.75505
    -1.07080
    -0.15511
    -0.01302
    -0.02881
    -0.58138
    -0.78662
    -0.34456
     0.03435
     0.31853
    -0.17090
    -0.81820
    -0.39193
    -0.17090
     0.01856
     0.01856
     0.09750
    -0.77083
    -0.59717
     0.41325
     0.52377
     0.11328
    -0.56559
    -0.75505
    -0.28141
     0.00277
     0.03435
    -0.04459
    -0.18668
    -0.34456
     0.22380
     0.65007
     0.66586
     0.16065
     0.01856
     0.33431
     0.63428
     0.88689
     0.61850
     0.68165
     0.41325
     0.44483
     0.82374
     1.32895
     1.23422
     0.49219
     0.46062
     0.41325
     0.77637
     0.71322
     0.06592
     0.19222
     0.44483
     0.27116
     0.12907
     0.28695
    -0.02881
    -0.54981
    -0.81820
    -0.21826
    -0.45508
    -0.42350
    -0.78662
    -0.40771
    -0.66032
    -0.83399
    -0.86556
    -0.21826
    -0.28141
    -0.53402
    -0.96029
    -0.80241
    -0.67611
    -0.58138
    -0.36035
    -0.24984
    -0.66032
    -0.43929
    -0.29720
    -0.10775
     0.12907
    -0.42350
    -0.92871
    -0.37614
     0.08171
    -0.20247
    -0.42350
    -1.16553
    -1.90756
    -1.49708
    -1.37077
    -2.27068
    -1.11817
     0.55534
     3.30243
     3.06561
     1.94467
     0.63428
    -0.01302
     0.85531
     2.32358
     3.77606
     3.16034
     2.51304
     3.20770
     2.71828
     2.68670
     1.99204
     2.98667
     2.02361
     0.95004
     0.47640
     0.16065
     0.41325
     0.68165
    -0.13932
    -0.18668
     0.47640
     0.66586
     0.93425
     0.69743
     0.36589
     0.16065
     0.55534
     0.79216
     1.26580
     0.53956
     0.01856
    -0.36035
    -0.09196
     0.63428
    -0.21826
    -0.26562
     0.11328
    -0.34456
     0.03435
     0.39747
     0.35010
    -0.01302
    -0.77083
    -0.24984
    -0.28141
     0.03435
    -0.37614
    -0.21826
    -0.50244
    -0.06038
    -0.21826
     0.50798
     0.42904
     1.78680
     0.69743
    -0.66032
    -0.13932
     0.14486
     0.20801
     0.65007
     0.60271
     0.90268
     0.65007
     0.79216
     0.25537
     0.20801
     0.19222
    -0.48665
    -0.01302
     0.03435
    -0.18668
     0.19222
    -0.09196
    -0.43929
    -0.07617
     0.12907
     0.22380
     0.27116
    -0.04459
    -0.50244
    -0.24984
    -0.37614
     0.30274
    -0.45508
    -0.37614
    -0.18668
    -0.13932
     0.19222
     0.39747
    -0.23405
    -0.88135
    -1.10238
    -0.45508
     0.17644
    -0.06038
    -0.42350
    -0.84977
    -0.59717
     0.28695
    -0.07617
    -0.06038
    -0.23405
    -0.88135
    -0.37614
    -0.07617
    -0.04459
    -0.45508
    -0.70768
    -0.80241
     0.30274
     0.57113
     0.12907
    -0.45508
    -0.73926
    -0.92871
    -0.20247
    -0.48665
    -0.15511
    -0.67611
    -0.62874
    -0.17090
     0.39747
    -0.17090
    -0.53402
    -0.81820
    -0.80241
     0.08171
    -0.07617
    -0.36035
    -0.69190
    -0.67611
    -0.43929
    -0.62874
    -0.45508
    -0.53402
    -1.44971
    -1.29183
    -0.91293
    -1.08659
    -1.59180
    -0.78662
    -0.06038
     1.36052
     2.16570
     1.61313
     0.68165
     0.25537
     0.16065
     0.35010
     2.67091
     3.38137
     2.59198
     2.38673
     1.59734
     0.28695
     0.52377
     0.36589
     1.10792
     1.18686
     0.69743
    -0.54981
    -1.14974
    -1.13396
    -1.21289
    -0.51823
    -1.03923
    -0.53402
    -0.72347
    -0.61296
    -0.37614
    -0.20247
    -0.61296
    -0.91293
    -0.84977
    -0.37614
    -0.04459
     0.09750
    -0.66032
    -0.73926
    -0.43929
     0.08171
     0.08171
     0.03435
    -0.51823
    -0.91293
    -0.70768
     0.31853
     0.16065
    -0.07617
    -0.58138
    -0.07617
     0.25537
     0.63428
     0.16065
    -0.37614
    -0.61296
    -0.09196
     0.12907
     0.22380
    -0.02881
    -0.61296
    -0.75505
    -0.36035
     0.14486
    -0.10775
    -0.72347
    -1.03923
    -0.83399
    -0.36035
    -0.09196
    -0.89714
    -0.83399
    -0.70768
    -1.02344
    -0.31299
     0.16065
    -0.28141
    -0.83399
    -0.56559
     0.05013
    -0.06038
    -0.02881
    -0.18668
    -0.07617
    -0.07617
     0.44483
     0.68165
     0.53956
     0.23959
     0.05013
     0.09750
     1.06055
     0.23959
     0.19222
     0.27116
     0.33431
     0.31853
     0.44483
     0.17644
     0.01856
     0.05013
    -0.23405
    -0.23405
    -0.32878
    -0.43929
    -0.40771
    -0.86556
    -0.04459
    -0.43929
    -1.00765
    -0.53402
    -0.39193
    -0.34456
    -0.69190
    -1.27605
    -1.35499
    -0.88135
    -0.53402
    -0.47087
    -1.03923
    -1.00765
    -0.96029
    -0.84977
    -0.50244
    -0.54981
    -1.21289
    -1.29183
    -0.84977
    -0.39193
    -0.43929
    -0.73926
    -1.38656
    -0.99186
    -0.34456
     0.06592
    -0.40771
    -0.58138
    -1.21289
    -1.07080
    -0.66032
     0.23959
    -0.58138
    -1.05502
    -0.88135
    -0.37614
    -0.20247
    -0.23405
    -0.84977
    -0.84977
    -0.99186
    -0.69190
    -0.23405
    -0.70768
    -0.97608
    -1.26026
    -1.11817
    -0.01302
     0.08171
    -0.80241
    -0.96029
    -1.11817
    -0.78662
    -0.72347
    -0.67611
    -1.10238
    -0.78662
    -0.62874
    -0.40771
    -0.40771
    -0.53402
    -0.64453
    -1.29183
    -0.62874
    -0.26562
    -0.72347
    -1.00765
    -1.03923
    -0.54981
    -0.66032
    -0.51823
    -0.75505
    -0.59717
    -0.45508
    -0.75505
    -0.78662
    -1.05502
    -1.00765
    -1.00765
    -0.78662
    -0.34456
    -0.81820
    -0.94450
    -0.99186
    -0.39193
    -0.28141
    -0.66032
    -1.27605
    -0.99186
    -0.78662
    -0.45508
    -0.50244
    -0.81820
    -0.75505
    -0.59717
    -0.17090
     0.39747
    -0.31299
    -1.57601
    -1.70232
    -1.98650
    -1.63917
    -2.30226
    -3.81789
    -2.36541
     0.25537
     4.15497
     5.86006
     2.11834
    -1.21289
    -1.73389
    -0.06038
     2.33937
     3.90237
     2.60776
     2.16570
     2.89194
     2.44989
     2.92352
     1.51840
     1.09213
     0.57113
     0.03435
    -0.13932
    -0.80241
    -1.13396
    -1.63917
    -1.62338
    -0.86556
    -0.06038
     0.01856
    -0.17090
    -0.47087
    -0.28141
     0.14486
     0.47640
     0.19222
     0.28695
    -0.04459
     0.08171
     0.50798
     0.74480
     0.49219
    -0.17090
    -0.31299
     0.30274
     0.23959
     0.27116
     0.19222
     0.00277
    -0.18668
     0.12907
     0.27116
     0.53956
     0.31853
     0.11328
     0.23959
     0.33431
     0.09750
     0.46062
    -0.18668
    -0.01302
    -0.40771
     0.17644
     0.38168
     0.58692
     0.55534
     0.01856
     0.11328
    -0.28141
     0.09750
    -0.02881
     0.87110
     0.87110
     0.50798
     0.28695
     0.50798
     0.87110
     1.53419
     0.58692
     0.63428
     0.41325
     0.80795
     0.90268
     0.98162
     0.58692
     0.36589
     0.49219
     1.07634
     1.34474
     1.07634
     0.23959
     0.11328
     0.20801
     1.20265
     1.13949
     0.68165
     0.44483
     0.31853
     0.61850
     1.04477
     0.93425
     0.68165
     0.06592
     0.23959
     0.66586
     0.91846
     0.71322
     0.08171
    -0.01302
     0.52377
     1.06055
     1.10792
     0.63428
     0.12907
     0.31853
     0.33431
     0.74480
     0.72901
     0.69743
     0.31853
     0.44483
     0.90268
     1.23422
     0.90268
     0.25537
     0.60271
     0.98162
     1.13949
     0.87110
     0.57113
     0.57113
     0.66586
     0.68165
     0.96583
     1.29737
     1.02898
     0.66586
     1.07634
     0.69743
     0.90268
     0.49219
     0.61850
     0.98162
     0.69743
     0.90268
     1.18686
     1.01319
     0.96583
     0.91846
     0.65007
     0.66586
     0.85531
     0.88689
     1.01319
     0.82374
     0.80795
     0.66586
     0.69743
     1.42368
     1.15528
     0.69743
     0.57113
     0.53956
     0.49219
     0.85531
     0.72901
     0.58692
     0.52377
     0.66586
     0.80795
     1.26580
     1.01319
     0.25537
    -0.24984
     0.47640
     1.02898
     1.28158
     0.69743
     0.38168
     0.52377
     0.47640
     0.91846
     1.04477
     0.77637
     0.31853
     0.27116
     0.68165
     0.80795
     0.83953
    -0.13932
    -0.04459
     0.50798
     0.91846
     1.17107
     0.93425
     0.42904
     0.19222
     0.60271
     0.74480
     0.47640
     1.59734
     2.56040
     3.66555
     5.84427
     5.13382
     4.78649
     1.94467
     0.80795
     1.02898
     2.14992
     3.42873
     3.08140
     1.99204
     1.96046
     1.88152
     0.99740
     0.50798
    -0.62874
    -1.24447
    -1.78126
    -0.99186
    -0.94450
    -1.26026
    -0.47087
    -0.47087
    -0.40771
     0.06592
     0.25537
     0.74480
     0.16065
    -0.06038
     0.22380
     0.63428
     0.09750
     0.23959
     0.09750
     0.53956
     0.49219
     0.06592
     0.69743
     0.31853
     0.53956
     0.14486
     0.42904
    -0.10775
     0.30274
     0.05013
     0.28695
     0.16065
     0.42904
     0.17644
     0.38168
     0.63428
     0.65007
    -0.39193
    -0.17090
     0.01856
    -0.01302
     0.36589
     0.30274
     0.20801
    -0.15511
    -0.01302
     0.52377
     0.60271
     0.20801
    -0.51823
    -0.12353
    -0.01302
     0.63428
     0.60271
    -0.04459
     0.16065
     0.17644
     0.65007
     1.28158
     0.71322
     0.14486
    -0.20247
     0.14486
     1.01319
     1.13949
     0.61850
    -0.06038
     0.30274
     0.79216
     1.26580
     0.71322
     0.41325
     0.31853
     0.25537
     0.79216
     1.09213
     0.38168
     0.19222
     0.23959
     0.52377
     1.50261
     0.93425
     0.69743
    -0.01302
     0.31853
     0.63428
     0.39747
     0.79216
     0.58692
     0.03435
     0.09750
     0.87110
     0.93425
     0.35010
    -0.07617
    -0.10775
     0.30274
     0.44483
     0.47640
     0.22380
    -0.06038
    -0.17090
     0.16065
     0.41325
     0.65007
     0.17644
     0.00277
     0.28695
     0.44483
     0.35010
    -0.07617
    -0.06038
     0.20801
     0.42904
     0.52377
     0.28695
     0.22380
    -0.09196
     0.12907
    -0.29720
    -0.02881
    -0.61296
    -0.15511
    -0.20247
    -0.04459
    -0.77083
    -0.36035
     0.39747
    -0.18668
    -0.10775
    -0.24984
    -0.66032
    -0.61296
    -0.50244
     0.03435
    -0.10775
     0.09750
    -0.20247
    -0.45508
     0.16065
     0.66586
     0.27116
    -0.09196
    -0.37614
     0.06592
     0.76059
     0.65007
     0.46062
    -0.06038
     0.09750
     0.25537
     1.09213
     0.82374
     0.58692
    -0.28141
    -0.13932
     0.49219
     0.50798
     0.12907
    -0.07617
    -0.56559
    -0.01302
     0.08171
     0.11328
     0.22380
    -0.40771
    -0.15511
    -0.26562
    -0.45508
    -0.64453
    -1.54444
    -2.50750
    -2.90219
    -2.69695
    -1.24447
    -1.11817
     0.80795
     5.11803
     3.06561
     0.66586
    -0.04459
     0.79216
     1.64471
     3.22349
     3.60240
     3.79185
     4.89700
     4.29706
     4.21812
     4.40758
     3.71291
     2.93931
     1.77101
     1.39210
     1.17107
     1.51840
     0.74480
     0.33431
     0.19222
    -0.10775
     0.03435
    -0.04459
     0.11328
    -0.39193
    -0.48665
    -0.20247
    -0.24984
    -0.13932
    -0.92871
    -0.73926
    -0.53402
    -0.12353
    -0.23405
    -0.96029
    -0.83399
    -0.59717
    -0.99186
    -0.23405
    -0.21826
    -0.54981
    -0.67611
    -0.15511
     0.14486
    -0.09196
    -0.54981
    -0.75505
    -0.39193
     0.25537
     0.08171
     0.22380
    -0.32878
    -0.77083
    -0.29720
     0.16065
     0.53956
     0.16065
    -0.48665
    -0.29720
     0.39747
     0.46062
     0.09750
    -0.21826
    -0.48665
     0.17644
     0.77637
     0.82374
     0.23959
    -0.21826
    -0.24984
    -0.01302
     0.76059
     0.79216
     0.01856
    -0.17090
     0.05013
     0.58692
     1.01319
     0.28695
    -0.24984
     0.12907
     0.42904
     0.55534
     0.55534
     0.06592
    -0.15511
    -0.29720
     0.50798
     0.95004
     0.38168
     0.00277
    -0.15511
     0.33431
     0.39747
     0.20801
    -0.02881
    -0.04459
     0.14486
     0.58692
     0.63428
     0.30274
     0.00277
    -0.07617
    -0.07617
     0.52377
     0.08171
    -0.20247
    -0.31299
    -0.17090
     0.14486
     0.11328
    -0.66032
    -0.36035
    -0.34456
     0.09750
     0.09750
    -0.73926
    -0.72347
    -0.34456
    -0.67611
     0.19222
     0.00277
    -0.54981
    -0.54981
    -0.04459
     0.28695
    -0.06038
    -0.45508
    -0.37614
    -0.28141
     0.14486
     0.27116
     0.38168
    -0.02881
    -0.09196
     0.12907
     0.85531
     0.85531
     0.53956
    -0.07617
     0.05013
     0.68165
     1.01319
     0.66586
     0.63428
     0.19222
     0.58692
     1.01319
     0.96583
     0.63428
     0.12907
    -0.23405
     0.27116
     1.04477
     0.63428
    -0.12353
    -0.51823
    -0.02881
     0.33431
     0.23959
     0.27116
    -0.15511
    -0.29720
     0.33431
     0.50798
     0.49219
     0.50798
     0.20801
    -0.01302
     1.17107
     1.18686
     0.91846
     0.87110
     0.66586
     0.90268
     1.18686
     1.04477
     0.82374
     0.60271
     0.50798
     0.27116
    -0.18668
    -0.86556
    -0.67611
    -2.01807
    -2.00229
    -0.37614
     1.40789
     3.79185
     2.73407
     1.73943
    -0.07617
     0.42904
     1.26580
     2.05519
     2.35516
     1.48683
     1.84995
     2.44989
     1.89731
     1.02898
     0.96583
     1.97625
     0.53956
    -0.58138
    -1.44971
    -1.51286
    -1.41814
    -1.26026
    -1.33920
    -1.19711
    -0.96029
    -0.48665
    -0.07617
    -0.47087
    -0.62874
    -0.83399
    -0.88135
     0.36589
     0.17644
    -0.23405
    -0.91293
    -0.72347
    -0.37614
    -0.10775
    -0.04459
    -0.21826
    -0.43929
    -0.26562
     0.36589
     0.17644
     0.00277
    -0.45508
    -0.81820
    -0.07617
     0.31853
     0.28695
    -0.18668
    -0.42350
    -0.37614
     0.35010
     0.08171
     0.20801
     0.03435
    -0.59717
    -0.07617
     0.05013
     0.55534
     0.11328
    -0.67611
    -0.37614
     0.44483
     0.79216
     0.52377
    -0.06038
    -0.20247
    -0.10775
     0.33431
     0.58692
     0.53956
    -0.07617
     0.03435
    -0.06038
    -0.47087
     0.35010
     0.09750
     0.12907
     0.19222
    -0.21826
    -0.37614
    -0.47087
    -0.51823
    -0.56559
    -0.50244
    -0.42350
    -0.45508
    -0.45508
    -0.51823
    -0.67611
    -0.48665
    -0.69190
    -0.81820
    -1.35499
    -0.31299
    -0.31299
    -0.51823
    -0.72347
    -0.50244
    -0.48665
    -0.61296
    -0.26562
    -0.53402
    -0.18668
    -0.58138
    -0.18668
     0.01856
     0.09750
    -0.31299
    -0.51823
     0.20801
     0.63428
     0.39747
     0.22380
     0.03435
    -0.26562
     0.27116
     0.46062
     0.53956
     0.44483
     0.27116
     0.52377
     0.61850
     0.71322
     0.65007
     0.14486
    -0.02881
     0.53956
     0.63428
     0.44483
     0.52377
     0.17644
     0.05013
     0.42904
     0.69743
     0.76059
     0.08171
    -0.13932
     0.00277
     0.12907
     0.63428
     0.33431
    -0.06038
     0.09750
     0.28695
     0.30274
     0.46062
     0.11328
    -0.21826
    -0.12353
    -0.12353
     0.63428
     0.63428
     0.52377
     0.12907
     0.50798
     0.49219
     0.68165
    -0.02881
    -0.36035
     0.00277
    -0.59717
    -0.59717
    -0.06038
     1.18686
     3.04982
     4.21812
     3.17613
     2.79722
     1.56577
     1.96046
     3.20770
     3.93394
     4.91279
     3.50767
     3.06561
     4.06025
     3.28664
     2.78143
     3.19191
     2.52882
     1.81837
     1.01319
     0.20801
     0.05013
    -0.37614
    -0.53402
    -0.53402
    -0.72347
    -0.37614
    -0.67611
    -1.02344
    -0.56559
    -0.77083
    -1.13396
    -0.94450
    -1.27605
    -1.74968
    -1.76547
    -1.52865
    -1.52865
    -1.38656
    -1.49708
    -1.35499
    -1.51286
    -1.14974
    -1.40235
    -1.65495
    -1.65495
    -1.40235
    -1.51286
    -0.86556
    -0.99186
    -1.30762
    -1.37077
    -1.16553
    -0.64453
    -0.45508
    -0.73926
    -1.07080
    -1.19711
    -0.78662
    -0.32878
    -0.67611
    -0.64453
    -0.54981
    -0.59717
     0.03435
     0.38168
    -0.07617
    -0.75505
    -0.72347
    -0.40771
     0.47640
     0.17644
     0.00277
    -0.48665
    -0.06038
     0.16065
     0.33431
     0.01856
    -0.24984
    -0.29720
    -0.34456
     0.12907
     0.47640
    -0.23405
    -0.67611
    -0.59717
     0.14486
     0.36589
     0.17644
    -0.26562
    -0.47087
    -0.40771
    -0.01302
    -0.23405
     0.06592
    -0.43929
    -0.20247
    -0.07617
     0.58692
    -0.02881
    -0.48665
    -0.37614
    -0.01302
     0.16065
     0.06592
    -0.07617
    -0.26562
     0.06592
     0.23959
     0.12907
     0.35010
     0.33431
     0.08171
     0.12907
     0.50798
     0.22380
    -0.01302
    -0.15511
    -0.01302
     0.33431
     0.42904
     0.16065
     0.20801
     0.17644
     0.38168
     0.00277
     0.09750
     0.25537
    -0.21826
     0.01856
     0.38168
     0.44483
     0.05013
    -0.09196
    -0.12353
     0.44483
     0.47640
     0.38168
    -0.34456
    -0.28141
    -0.13932
     0.17644
     0.17644
     0.06592
    -0.26562
    -0.50244
     0.38168
     0.39747
     0.16065
    -0.80241
    -0.47087
    -0.21826
     0.61850
     0.28695
    -0.07617
    -0.61296
    -0.29720
     0.05013
     0.33431
     0.55534
    -0.21826
    -0.62874
    -0.39193
    -0.04459
    -0.31299
    -1.33920
    -1.73389
    -1.87598
    -1.51286
    -1.35499
    -0.21826
     1.25001
     2.76564
     1.78680
     1.28158
     0.23959
     1.28158
     1.13949
     2.07098
     2.89194
     2.52882
     2.59198
     2.90773
     2.32358
     1.81837
     2.37095
     1.94467
     1.25001
     0.35010
    -0.43929
    -0.89714
    -0.40771
    -0.32878
    -0.62874
    -0.62874
    -0.53402
    -0.59717
    -0.78662
    -0.96029
    -0.91293
    -0.77083
    -0.77083
    -0.53402
    -0.66032
    -0.81820
    -1.19711
    -1.07080
    -1.08659
    -0.47087
    -0.92871
    -1.11817
    -0.81820
    -0.32878
    -0.37614
    -0.39193
    -1.00765
    -0.42350
    -0.21826
     0.05013
    -0.42350
    -0.99186
    -0.89714
    -0.73926
    -0.84977
     0.05013
    -0.40771
    -0.92871
    -1.11817
    -0.50244
    -0.04459
    -0.51823
    -0.99186
    -1.11817
    -0.73926
    -0.28141
     0.17644
    -0.64453
    -0.59717
    -0.75505
    -0.77083
    -0.02881
     0.47640
    -0.83399
    -0.51823
    -0.81820
     0.05013
    -0.17090
    -0.39193
    -0.58138
    -0.75505
    -0.23405
    -0.06038
     0.31853
    -0.47087
    -0.61296
    -0.91293
    -0.51823
     0.19222
    -0.26562
    -0.73926
    -0.56559
    -0.34456
    -0.07617
    -0.10775
    -0.42350
    -0.59717
    -0.34456
    -0.36035
    -0.04459
    -0.31299
    -0.61296
    -0.54981
    -0.48665
     0.55534
     0.30274
    -0.53402
    -0.45508
    -0.17090
     0.23959
    -0.32878
    -0.48665
    -0.15511
    -0.34456
    -0.04459
     0.30274
     0.06592
    -0.10775
    -0.07617
    -0.23405
     0.28695
     0.08171
    -0.32878
    -0.29720
    -0.15511
     0.05013
     0.11328
    -0.31299
    -0.32878
    -0.26562
    -0.02881
     0.01856
    -0.32878
    -0.67611
    -1.21289
    -1.62338
    -0.56559
     0.17644
    -0.67611
    -0.92871
    -0.99186
    -0.50244
     1.12371
     2.43410
     1.96046
     0.74480
     0.38168
     0.76059
     1.07634
     1.39210
     2.24464
     2.48146
     2.11834
     2.92352
     2.29201
     0.14486
    -0.09196
    -0.37614
     1.01319
     0.98162
     0.28695
    -0.58138
    -1.10238
    -0.61296
    -0.10775
    -0.53402
    -0.43929
    -0.88135
    -0.92871
    -0.42350
     0.20801
     0.03435
    -0.70768
    -0.81820
    -0.31299
    -0.01302
    -0.13932
    -0.20247
     0.66586
     0.14486
    -0.39193
    -0.21826
    -0.13932
    -0.36035
    -0.67611
    -0.01302
     0.46062
     0.12907
    -0.32878
    -0.84977
    -0.78662
    -0.40771
    -0.77083
    -0.72347
    -0.73926
    -0.66032
    -0.75505
    -0.51823
    -0.73926
    -0.80241
    -1.43392
    -1.10238
    -0.13932
    -0.61296
    -0.94450
    -1.44971
    -1.27605
    -0.86556
    -0.92871
    -1.18132
    -1.29183
    -1.37077
    -1.56023
    -1.27605
    -1.07080
    -1.44971
    -1.89177
    -1.84441
    -1.10238
    -0.94450
    -1.37077
    -1.49708
    -1.52865
    -1.43392
    -1.37077
    -0.88135
    -0.99186
    -1.13396
    -1.26026
    -0.84977
    -0.88135
    -0.53402
    -0.97608
    -1.44971
    -0.61296
    -0.13932
    -0.58138
    -0.73926
    -1.05502
    -0.83399
    -0.51823
    -0.42350
    -0.59717
    -0.70768
    -0.91293
    -0.53402
    -0.54981
    -0.47087
    -0.96029
    -1.32341
    -1.03923
    -0.47087
    -0.75505
    -0.66032
    -0.89714
    -0.77083
    -0.72347
    -0.39193
    -0.54981
    -0.50244
    -0.92871
    -0.64453
    -0.53402
    -0.15511
    -0.54981
    -0.75505
    -0.69190
    -0.26562
     0.27116
    -0.15511
    -0.18668
    -0.40771
    -0.42350
    -0.07617
    -0.04459
    -0.02881
    -0.29720
    -0.31299
    -0.06038
     0.20801
     0.23959
    -0.07617
    -0.53402
     0.09750
     0.28695
     0.11328
     0.44483
    -0.02881
    -0.23405
    -0.13932
     0.76059
     0.36589
     0.28695
     0.06592
     0.11328
     0.20801
     0.39747
     0.23959
    -0.34456
    -0.26562
     0.09750
     0.36589
     0.50798
     0.39747
     0.03435
    -0.47087
     0.06592
     0.22380
     0.00277
    -0.07617
    -0.12353
     0.05013
     0.39747
     0.08171
     0.14486
    -0.15511
     0.25537
     0.01856
    -0.43929
    -0.47087
    -1.90756
    -2.01807
    -2.30226
    -3.24953
    -1.74968
    -0.07617
     2.67091
     3.85500
     0.76059
    -1.74968
    -2.41277
     0.27116
     2.40252
     3.23928
     2.82879
     1.81837
     2.56040
     2.56040
     2.71828
     2.92352
     2.54461
     2.22886
     1.21843
     0.82374
     0.65007
     0.87110
     0.82374
    -0.10775
     0.22380
     0.44483
     0.58692
     0.79216
     0.85531
     0.38168
     0.47640
     0.44483
     0.91846
     0.95004
     0.71322
     0.39747
     0.17644
     0.90268
     0.98162
     0.65007
     0.47640
     0.38168
     0.28695
     0.23959
     0.30274
     0.41325
    -0.36035
    -0.26562
    -0.12353
     0.39747
     0.36589
     0.00277
    -0.45508
    -0.29720
     0.05013
     0.06592
    -0.47087
    -0.06038
    -0.04459
     0.12907
     0.85531
     0.42904
     0.35010
     0.08171
     0.11328
     0.85531
     0.71322
     0.80795
     0.39747
     0.30274
     0.69743
     0.91846
     0.60271
     0.98162
     0.88689
     0.83953
     0.88689
     1.07634
     0.74480
     0.68165
     0.50798
     1.09213
     1.06055
     1.29737
     0.79216
     0.66586
     0.79216
     1.32895
     0.69743
     0.57113
     0.69743
     0.72901
     0.69743
     1.31316
     0.63428
     0.44483
     0.36589
     0.63428
     0.82374
     0.79216
     0.55534
     0.11328
     0.38168
     0.47640
     0.58692
     0.23959
     0.46062
     0.36589
     0.55534
     0.77637
     0.77637
     0.28695
    -0.28141
    -0.02881
     0.71322
     0.96583
     0.60271
     0.06592
     0.08171
     0.61850
     1.01319
     0.36589
     0.72901
    -0.01302
     0.06592
     0.71322
     0.90268
     0.46062
     0.14486
    -0.15511
     0.16065
     0.44483
     0.71322
     0.35010
    -0.17090
    -0.20247
     0.61850
     0.22380
     0.16065
    -0.01302
    -0.12353
    -0.01302
     0.71322
     0.98162
     0.06592
    -0.24984
     0.14486
     0.71322
     0.77637
     0.85531
     0.20801
     0.16065
     0.44483
     1.10792
     0.74480
     0.91846
     0.85531
     0.20801
     0.95004
     1.25001
     0.58692
     0.23959
    -0.23405
    -0.43929
     0.14486
    -0.06038
    -1.03923
    -1.49708
    -0.17090
     2.21307
     3.58661
     2.29201
     0.69743
    -0.42350
     0.47640
     2.48146
     2.90773
     2.71828
     2.41831
     1.59734
     2.22886
     2.56040
     1.80258
     1.53419
     1.67628
     1.23422
     0.66586
     0.41325
    -0.39193
    -0.64453
    -0.64453
     0.14486
     0.03435
    -0.18668
    -0.45508
    -0.37614
     0.57113
     0.42904
     0.44483
    -0.09196
    -0.53402
    -0.06038
     0.12907
     0.42904
     0.41325
    -0.21826
    -0.42350
     0.05013
     0.52377
     0.35010
    -0.43929
    -0.20247
     0.09750
     0.61850
     0.33431
     0.09750
    -0.21826
    -0.17090
     0.00277
     0.46062
     0.31853
     0.01856
    -0.31299
    -0.02881
     0.90268
     0.61850
     0.23959
    -0.04459
    -0.20247
     0.82374
     0.57113
     0.57113
    -0.04459
    -0.50244
     0.01856
     0.14486
     0.90268
     0.47640
    -0.50244
    -0.21826
     0.09750
     0.05013
    -0.29720
    -0.53402
    -0.36035
    -0.73926
    -0.06038
     0.05013
    -0.54981
    -0.67611
    -0.58138
    -0.32878
    -0.26562
     0.11328
    -0.50244
    -0.61296
    -0.18668
     0.30274
     0.05013
    -0.36035
    -0.36035
    -0.12353
     0.25537
     0.42904
    -0.01302
    -0.42350
    -0.40771
    -0.29720
     0.06592
     0.58692
    -0.20247
    -0.26562
    -0.20247
     0.53956
     0.11328
     0.06592
    -0.50244
    -0.36035
     0.22380
     0.27116
     0.33431
    -0.21826
    -0.42350
    -0.13932
    -0.23405
     0.58692
     0.23959
    -0.58138
    -0.50244
     0.06592
     0.33431
     0.05013
    -0.62874
    -0.58138
     0.06592
     0.30274
     0.22380
    -0.07617
    -0.72347
    -0.72347
    -0.66032
    -0.72347
    -0.10775
    -0.70768
    -1.22868
    -1.32341
    -0.83399
     0.00277
     1.25001
     1.80258
     1.56577
     0.38168
     0.53956
     0.33431
     0.16065
     1.53419
     2.30779
     2.92352
     3.23928
     1.94467
     0.31853
    -0.01302
     0.33431
     1.12371
     1.34474
     0.12907
    -0.42350
    -0.61296
    -0.50244
    -0.61296
    -0.66032
    -0.84977
    -0.72347
    -0.56559
     0.27116
    -0.28141
    -0.54981
    -0.56559
    -0.09196
     0.25537
     0.27116
    -0.28141
    -0.26562
     0.12907
     0.39747
     0.60271
     0.12907
     0.12907
    -0.10775
     0.09750
     1.07634
     0.99740
     0.31853
     0.46062
     0.63428
     1.23422
     1.31316
     0.87110
     0.55534
     0.77637
     0.83953
     1.01319
     1.15528
     0.63428
     0.61850
     0.11328
     0.99740
     1.48683
     0.65007
     0.01856
     0.44483
     1.07634
     0.66586
     0.41325
    -0.02881
     0.28695
     0.30274
     0.65007
     0.82374
     0.49219
     0.01856
    -0.34456
    -0.15511
     0.66586
     0.12907
    -0.28141
    -0.50244
    -0.83399
     0.39747
     0.36589
    -0.06038
    -0.15511
    -0.53402
    -0.10775
    -0.01302
     0.08171
    -0.12353
    -0.48665
    -0.36035
     0.35010
     0.61850
     0.03435
    -0.01302
    -0.37614
    -0.07617
    -0.24984
    -0.24984
    -0.31299
    -0.42350
    -0.18668
     0.01856
     0.03435
    -0.17090
    -0.50244
    -1.18132
    -0.06038
     0.01856
    -0.31299
    -0.77083
    -0.72347
    -0.75505
    -0.42350
    -0.39193
    -0.07617
    -0.40771
    -0.47087
    -0.37614
     0.05013
    -0.21826
    -0.50244
    -0.31299
     1.42368
     1.47104
     0.68165
     1.04477
     0.09750
    -0.58138
     0.99740
     3.20770
     2.62355
     1.42368
     0.58692
     0.47640
     0.66586
     0.01856
     0.41325
     0.57113
     0.30274
     0.76059
     0.52377
     0.25537
    -0.31299
    -0.47087
    -0.59717
    -0.53402
    -0.29720
    -0.12353
    -0.23405
    -0.24984
     0.01856
     0.52377
     0.28695
    -0.04459
    -0.66032
    -0.21826
     0.12907
    -0.17090
    -0.51823
    -0.66032
    -0.59717
    -0.48665
    -0.32878
    -0.58138
    -0.78662
    -1.11817
    -0.94450
    -1.02344
    -0.67611
    -1.21289
    -1.51286
    -1.07080
    -0.51823
    -0.54981
    -0.75505
    -0.99186
    -1.08659
    -1.32341
    -0.54981
    -0.73926
    -0.77083
    -0.67611
    -0.88135
    -0.56559
    -0.23405
    -0.13932
    -0.61296
    -0.39193
    -0.28141
    -0.07617
    -0.17090
    -0.24984
    -0.07617
    -0.48665
    -0.29720
     0.12907
     0.14486
     0.27116
    -0.39193
     0.17644
     0.01856
     0.05013
    -0.20247
    -0.54981
     0.05013
     0.14486
     0.11328
     0.16065
    -0.10775
    -0.10775
    -0.36035
    -0.12353
     0.09750
     0.14486
    -0.18668
    -0.40771
     0.05013
     0.03435
     0.28695
    -0.64453
     0.01856
     0.03435
     0.30274
     0.30274
    -0.01302
    -0.12353
    -0.32878
     0.25537
     0.25537
     0.01856
     0.14486
     0.23959
     0.19222
     0.41325
     0.57113
    -0.15511
    -0.32878
     0.27116
     0.00277
     0.55534
    -0.01302
    -0.12353
    -0.26562
    -0.02881
     0.06592
     0.27116
     0.09750
    -0.47087
    -0.31299
    -0.09196
     0.35010
    -0.02881
    -0.51823
     0.06592
     0.55534
     0.36589
     0.68165
     0.50798
     0.25537
     0.33431
     0.63428
     1.18686
     1.18686
     1.23422
     0.58692
     1.18686
     1.50261
     1.67628
     1.02898
     1.12371
     1.21843
     1.06055
     1.42368
     1.53419
     0.99740
     0.72901
     0.71322
     1.10792
     1.37631
     0.50798
     0.19222
     0.44483
     0.09750
     0.00277
    -0.88135
    -0.81820
    -0.92871
    -2.04965
    -0.96029
     0.65007
     3.03404
     2.90773
     1.48683
     0.50798
     0.17644
     1.15528
     1.61313
     1.92889
     2.11834
     1.50261
     2.08676
     1.56577
     1.21843
    -0.01302
     0.55534
     0.39747
    -0.32878
    -1.19711
    -2.23910
    -2.19174
    -2.12859
    -1.59180
    -1.81283
    -1.67074
    -1.89177
    -1.26026
    -0.78662
    -1.18132
    -0.92871
    -0.86556
    -0.99186
    -0.26562
    -0.34456
    -0.62874
    -0.89714
    -0.89714
    -0.62874
    -0.15511
    -0.48665
    -0.86556
    -1.08659
    -0.67611
    -0.39193
    -0.78662
    -0.69190
    -0.48665
    -0.84977
    -0.42350
    -0.15511
    -0.36035
    -1.11817
    -0.99186
    -0.83399
    -0.09196
    -0.29720
    -0.69190
    -1.03923
    -0.84977
    -0.50244
    -0.77083
    -1.29183
    -1.22868
    -1.03923
    -0.47087
    -0.39193
    -0.42350
    -0.86556
    -1.48129
    -0.86556
    -0.42350
     0.06592
    -0.06038
    -0.18668
    -0.86556
    -0.37614
     0.14486
     0.11328
     0.22380
    -0.13932
    -0.31299
     0.01856
     0.47640
     0.33431
    -0.43929
    -0.64453
    -0.13932
     0.25537
     0.17644
    -0.36035
    -0.15511
    -0.42350
    -0.29720
    -0.13932
     0.30274
    -0.10775
    -0.59717
    -0.69190
     0.20801
    -0.17090
    -0.58138
    -0.73926
    -0.45508
    -0.17090
     0.08171
    -0.15511
    -0.75505
    -0.54981
    -0.48665
    -0.47087
    -0.23405
    -0.39193
    -0.75505
    -0.37614
    -0.07617
    -0.24984
    -0.39193
    -0.70768
    -0.58138
    -0.32878
    -0.13932
    -0.17090
    -0.61296
    -0.77083
    -0.34456
    -0.24984
    -0.20247
     0.17644
    -0.51823
    -0.69190
    -0.15511
     0.11328
     0.08171
    -0.59717
    -0.94450
    -0.15511
     0.06592
     0.12907
    -0.28141
    -0.42350
    -0.31299
    -0.50244
    -0.23405
     0.03435
    -0.34456
    -0.77083
    -0.67611
    -0.06038
     0.19222
    -0.12353
    -0.66032
    -0.28141
    -0.42350
     0.27116
     0.03435
    -0.56559
    -0.36035
    -0.23405
    -0.43929
     0.36589
     0.44483
    -0.83399
    -0.29720
     0.14486
     0.30274
    -0.02881
    -0.21826
    -0.53402
     0.08171
     0.52377
     0.49219
     0.01856
     0.16065
     0.25537
     0.28695
     1.04477
     1.43946
     0.44483
     0.31853
     0.08171
    -0.40771
    -1.03923
    -1.59180
    -2.34962
    -2.33383
    -0.37614
     0.71322
     2.87616
     2.08676
     0.46062
    -1.24447
    -1.76547
     0.72901
     0.65007
     1.32895
     1.25001
     0.58692
     1.39210
     1.18686
     0.20801
    -0.06038
     0.44483
     0.08171
    -0.59717
    -1.84441
    -2.28647
    -2.63380
    -2.72853
    -1.65495
    -1.71811
    -2.22332
    -2.38119
    -1.48129
    -1.56023
    -1.19711
    -1.81283
    -2.06544
    -1.63917
    -0.99186
    -1.10238
    -1.35499
    -1.56023
    -1.40235
    -1.62338
    -0.81820
    -0.84977
    -1.30762
    -1.60759
    -1.48129
    -0.54981
    -0.86556
    -1.32341
    -1.32341
    -1.24447
    -0.70768
    -0.48665
    -0.61296
    -1.16553
    -1.29183
    -1.52865
    -0.75505
    -0.09196
    -0.51823
    -1.40235
    -0.91293
    -0.56559
    -0.42350
    -0.59717
    -1.00765
    -1.26026
    -0.84977
    -0.31299
    -0.12353
    -0.54981
    -1.13396
    -1.02344
    -0.80241
     0.31853
    -0.07617
    -0.64453
    -1.02344
    -0.36035
    -0.26562
    -0.02881
    -0.37614
    -0.72347
    -0.42350
    -0.13932
     0.39747
    -0.20247
    -0.34456
    -0.66032
    -0.88135
     0.47640
     0.38168
    -0.26562
    -0.29720
    -0.07617
     0.11328
     0.22380
     0.11328
    -0.18668
    -0.21826
    -0.12353
     0.20801
     0.36589
     0.41325
    -0.31299
    -0.51823
     0.25537
     0.41325
     0.72901
    -0.04459
    -0.37614
     0.20801
     0.33431
     0.35010
     0.03435
     0.05013
     0.14486
     0.22380
     0.66586
     0.35010
     0.35010
    -0.13932
    -0.09196
     0.91846
     0.53956
     0.23959
     0.01856
     0.17644
     0.42904
     0.52377
     0.39747
     0.09750
     0.17644
     0.52377
     0.66586
     0.38168
     0.42904
     0.17644
    -0.15511
     0.90268
     1.04477
     0.71322
     0.19222
     0.25537
     0.88689
     0.98162
     0.72901
     0.53956
     0.36589
     0.17644
     0.60271
     0.80795
     0.83953
     0.49219
    -0.13932
     0.33431
     1.23422
     0.41325
     0.27116
     0.11328
     0.06592
     0.55534
     0.47640
     0.27116
     0.30274
     0.09750
     0.31853
     0.58692
     0.28695
     0.30274
    -0.09196
     0.00277
     0.66586
     0.77637
     0.12907
     0.12907
    -0.62874
    -0.99186
    -1.14974
    -1.46550
    -1.82862
    -0.12353
     1.40789
     3.87079
     3.72870
     2.16570
     0.33431
    -0.77083
     2.22886
     3.00246
     3.66555
     3.41294
     2.27622
     2.98667
     3.08140
     2.43410
     1.48683
     2.05519
     1.15528
     0.80795
     0.30274
    -0.20247
    -0.81820
    -1.38656
    -0.83399
    -0.18668
    -0.34456
    -0.32878
    -0.23405
    -0.43929
     0.09750
     0.36589
     0.17644
     0.27116
     0.33431
     0.39747
     0.41325
     0.60271
     0.30274
    -0.02881
     0.08171
     0.85531
     0.72901
     0.63428
     0.25537
     0.19222
     0.05013
     0.20801
     0.28695
     0.01856
    -1.05502
    -0.34456
     0.27116
     0.44483
     0.47640
    -0.24984
    -0.43929
     0.16065
     0.28695
     0.20801
     0.23959
    -0.02881
    -0.10775
     0.22380
     0.66586
     0.82374
     0.57113
     0.53956
     0.66586
     0.69743
     0.65007
     0.71322
    -0.32878
     0.57113
     0.63428
     0.63428
     0.61850
     0.57113
     0.20801
     0.22380
     0.36589
     0.68165
     0.30274
    -0.06038
     0.19222
     0.19222
     0.55534
     0.46062
    -0.18668
    -0.06038
     0.46062
     0.50798
     0.27116
     0.35010
     0.12907
    -0.18668
     0.14486
     0.38168
     0.41325
     0.27116
    -0.04459
    -0.02881
     0.38168
     0.63428
     0.08171
    -0.13932
     0.08171
     0.28695
     0.30274
     0.25537
     0.16065
    -0.13932
    -0.07617
     0.12907
     0.33431
     0.52377
    -0.06038
    -0.23405
    -0.15511
     0.30274
     0.03435
    -0.07617
    -0.02881
     0.30274
     0.30274
     0.33431
     0.46062
    -0.02881
    -0.15511
     0.03435
     0.28695
     0.17644
     0.30274
     0.00277
    -0.26562
     0.36589
     0.41325
    -0.29720
    -0.13932
    -0.18668
    -0.02881
     0.00277
    -0.10775
    -0.29720
    -0.94450
    -0.42350
    -0.24984
    -0.10775
    -0.18668
    -0.80241
    -0.36035
    -0.56559
    -0.31299
    -0.70768
    -0.72347
    -0.32878
    -0.67611
    -0.43929
    -0.42350
    -0.40771
    -0.84977
    -0.99186
    -0.53402
    -0.39193
    -0.26562
    -0.47087
    -0.80241
    -0.58138
    -0.23405
    -0.28141
    -0.70768
    -0.18668
    -0.34456
    -0.07617
     0.06592
     0.49219
    -0.04459
    -0.39193
    -0.24984
     0.17644
    -0.07617
    -0.69190
    -1.33920
    -1.44971
    -1.70232
    -0.86556
     0.36589
     3.30243
     3.38137
     1.72364
     0.95004
     0.39747
     1.20265
     1.83416
     2.51304
     2.52882
     2.35516
     3.14455
     2.57619
     1.73943
     1.58155
     2.24464
     1.04477
     0.61850
     0.00277
    -0.67611
    -0.97608
    -0.45508
    -0.51823
    -0.96029
    -1.07080
    -0.56559
    -0.13932
    -0.07617
    -0.23405
    -0.28141
    -0.37614
     0.01856
     0.05013
    -0.04459
     0.01856
    -0.45508
    -0.47087
     0.25537
     0.38168
    -0.34456
    -0.36035
    -0.39193
     0.22380
     0.39747
     0.20801
    -0.18668
    -0.64453
    -0.29720
     0.14486
    -0.20247
    -0.07617
    -0.24984
    -0.28141
     0.11328
     0.35010
     0.06592
    -0.32878
    -0.59717
     0.16065
     0.42904
     0.58692
     0.19222
    -0.54981
    -0.23405
     0.30274
     0.28695
     0.52377
     0.35010
    -0.20247
    -0.04459
     0.41325
     0.11328
     0.06592
    -0.53402
    -0.39193
     0.22380
     0.36589
     0.44483
    -0.36035
    -0.36035
    -0.04459
     0.12907
     0.06592
     0.31853
    -0.39193
    -0.51823
    -0.13932
     0.31853
    -0.02881
    -0.17090
    -0.61296
    -0.20247
     0.12907
     0.19222
    -0.04459
    -0.61296
    -0.48665
    -0.23405
     0.09750
     0.14486
    -0.43929
    -0.39193
    -0.06038
     0.22380
     0.23959
    -0.20247
    -0.69190
    -0.28141
     0.27116
     0.14486
     0.23959
    -0.20247
    -0.34456
    -0.07617
    -0.37614
     0.50798
     0.14486
    -0.31299
    -0.45508
     0.17644
     0.09750
    -0.39193
    -0.24984
    -0.48665
     0.08171
     0.36589
     0.05013
    -0.54981
    -0.47087
    -0.53402
    -0.39193
    -0.21826
    -0.29720
    -0.91293
    -0.69190
    -0.20247
    -0.06038
    -0.32878
    -0.75505
    -1.19711
    -0.70768
    -0.29720
    -0.40771
    -0.62874
    -0.89714
    -0.77083
    -0.72347
    -0.58138
     0.14486
    -0.66032
    -0.78662
    -0.42350
    -0.40771
    -0.21826
    -0.56559
    -0.97608
    -0.73926
    -0.20247
    -0.02881
    -0.17090
    -0.69190
    -0.64453
    -0.37614
    -0.53402
     0.12907
    -0.36035
    -0.91293
    -0.81820
    -0.23405
     0.08171
    -0.04459
    -0.77083
    -0.86556
    -0.21826
     0.49219
     0.35010
    -0.12353
    -0.26562
    -0.20247
    -0.45508
    -0.32878
    -0.73926
    -1.40235
    -1.97071
    -2.28647
    -1.11817
     0.90268
     2.82879
     2.86037
     1.94467
     0.06592
    -0.20247
     1.20265
     1.67628
     2.68670
     2.21307
     2.18149
     3.25506
     2.49725
     2.05519
     1.01319
     1.99204
     1.25001
     0.39747
    -0.56559
    -1.02344
    -1.14974
    -0.73926
    -0.50244
    -0.96029
    -0.88135
    -0.61296
    -0.50244
     0.49219
     0.12907
    -0.45508
    -0.23405
     0.23959
     0.77637
     0.39747
    -0.02881
     0.33431
     0.22380
     0.52377
     0.66586
     0.19222
    -0.13932
    -0.09196
    -0.13932
     0.36589
     0.49219
    -0.32878
    -0.29720
    -0.36035
     0.08171
    -0.20247
    -0.36035
    -0.61296
    -0.50244
     0.06592
    -0.09196
    -0.07617
    -0.31299
    -0.62874
    -0.73926
     0.28695
     0.31853
    -0.23405
    -0.64453
    -0.45508
     0.01856
    -0.10775
     0.17644
    -0.10775
    -0.53402
    -0.01302
     0.46062
     0.65007
    -0.10775
    -0.21826
    -0.23405
     0.14486
     0.74480
     0.85531
     0.39747
     0.38168
     0.58692
     1.07634
     1.06055
     0.77637
     0.58692
     0.53956
     0.58692
     0.85531
     0.87110
     0.66586
     0.30274
     0.09750
     0.71322
     0.82374
     0.09750
    -0.24984
    -0.48665
    -0.28141
     0.06592
    -0.37614
    -0.53402
    -0.50244
    -0.69190
    -0.47087
    -0.28141
    -0.67611
    -0.88135
    -1.24447
    -0.83399
    -0.42350
    -1.00765
    -0.86556
    -0.88135
    -0.99186
    -0.70768
    -0.56559
    -0.84977
    -1.35499
    -0.89714
    -0.83399
    -0.75505
    -0.83399
    -1.08659
    -1.40235
    -1.27605
    -0.32878
    -0.47087
    -0.94450
    -1.02344
    -0.86556
    -0.91293
    -0.48665
    -0.97608
    -0.89714
    -0.78662
    -0.61296
    -0.20247
    -0.24984
    -0.36035
    -0.91293
    -1.00765
    -0.09196
    -0.02881
    -0.18668
    -0.53402
    -0.59717
    -0.42350
    -0.04459
    -0.04459
    -0.20247
    -0.45508
    -0.12353
     0.05013
     0.09750
    -0.20247
    -0.53402
    -0.83399
    -0.23405
     0.42904
     0.19222
    -0.04459
    -0.43929
    -0.20247
     0.01856
    -0.29720
    -0.04459
    -0.10775
    -0.53402
    -0.32878
    -0.06038
     0.06592
     0.05013
    -0.53402
    -0.10775
     0.42904
     0.14486
     0.09750
    -0.58138
    -1.00765
    -1.21289
    -1.33920
    -1.30762
    -1.93914
    -1.78126
    -0.47087
     2.56040
     3.99709
     2.67091
     0.82374
    -1.16553
     1.26580
     1.73943
     3.11297
     2.95510
     2.21307
     2.95510
     3.06561
     2.59198
     1.86573
     2.10255
     1.53419
     1.40789
     0.52377
     0.01856
    -0.73926
    -1.00765
    -0.48665
    -0.07617
    -0.29720
     0.11328
     0.08171
    -0.23405
    -0.20247
     0.08171
     0.09750
    -0.17090
    -0.32878
    -0.02881
     0.01856
     0.19222
     0.19222
    -0.81820
    -0.53402
    -0.12353
    -0.26562
    -0.39193
    -0.86556
    -0.69190
    -0.66032
    -0.10775
    -0.15511
    -0.20247
    -0.45508
    -0.56559
    -0.34456
    -0.28141
    -0.09196
    -0.64453
    -0.84977
    -0.12353
    -0.04459
    -0.13932
    -0.09196
    -0.29720
    -0.61296
    -0.17090
     0.05013
    -0.23405
    -0.26562
    -0.61296
    -0.69190
    -0.29720
     0.03435
    -0.24984
    -0.77083
    -0.32878
    -0.37614
    -0.28141
     0.00277
    -0.37614
    -0.80241
    -0.59717
    -0.47087
    -0.15511
    -0.17090
    -0.31299
    -0.32878
    -0.28141
    -0.09196
     0.14486
    -0.59717
    -0.40771
    -0.56559
    -0.34456
    -0.26562
    -0.31299
    -0.48665
    -0.69190
    -0.66032
    -0.37614
    -0.21826
    -0.48665
    -0.70768
    -0.81820
    -0.42350
    -0.70768
    -0.64453
    -0.80241
    -0.29720
    -0.62874
    -0.72347
    -0.37614
    -0.67611
    -0.69190
    -0.91293
    -0.78662
    -0.39193
    -0.58138
    -0.91293
    -0.94450
    -0.45508
    -0.37614
    -0.61296
    -0.81820
    -0.47087
    -0.54981
    -0.58138
    -0.47087
    -0.34456
    -0.67611
    -0.89714
    -0.54981
    -0.20247
     0.09750
    -0.39193
    -0.70768
    -0.80241
    -0.07617
    -0.39193
    -1.13396
    -0.47087
    -0.83399
    -0.77083
    -0.42350
    -0.21826
    -0.80241
    -0.94450
    -1.07080
    -0.70768
    -0.12353
    -0.61296
    -0.91293
    -0.97608
    -0.73926
    -0.48665
    -0.67611
    -1.44971
    -1.48129
    -1.08659
    -1.40235
    -1.54444
    -0.97608
     0.38168
     2.02361
     1.34474
     0.82374
     0.09750
    -0.64453
     0.60271
     1.54998
     1.94467
     2.05519
     1.28158
     0.71322
     0.61850
     0.35010
     0.52377
     1.18686
     0.22380
    -0.40771
    -1.37077
    -0.94450
    -0.97608
    -1.33920
    -1.54444
    -1.60759
    -1.08659
    -0.73926
    -0.97608
    -0.56559
    -0.51823
    -0.75505
    -0.24984
    -0.12353
    -0.32878
    -0.59717
    -1.02344
    -0.37614
    -0.21826
    -0.21826
    -0.53402
    -0.48665
    -0.32878
    -0.06038
    -0.15511
    -0.06038
    -0.17090
    -0.58138
    -0.42350
     0.09750
     0.12907
    -0.18668
    -0.62874
    -0.20247
     0.38168
     0.61850
     0.23959
     0.20801
     0.17644
     0.35010
    -0.06038
     0.12907
     0.08171
    -0.20247
    -0.07617
     0.23959
     0.50798
     0.00277
    -0.66032
    -0.75505
    -0.28141
     0.08171
    -0.12353
    -0.83399
    -1.27605
    -0.64453
    -0.54981
    -0.37614
    -0.59717
    -0.92871
    -0.88135
    -0.77083
    -0.32878
    -0.70768
    -1.03923
    -1.52865
    -0.89714
    -0.48665
    -0.40771
    -0.73926
    -0.97608
    -0.89714
    -0.48665
    -0.56559
    -0.01302
    -1.05502
    -1.22868
    -0.99186
    -0.24984
    -0.28141
    -0.64453
    -1.11817
    -0.96029
    -0.10775
    -0.21826
    -0.31299
    -1.08659
    -0.99186
    -0.91293
    -0.88135
    -0.36035
    -0.42350
    -0.92871
    -0.91293
    -0.37614
    -0.67611
    -0.17090
    -0.83399
    -1.38656
    -0.89714
    -0.45508
    -0.53402
    -0.83399
    -1.33920
    -0.89714
    -0.91293
    -0.75505
    -0.54981
    -1.05502
    -1.54444
    -1.08659
    -0.84977
    -1.26026
    -1.35499
    -1.63917
    -1.08659
    -0.81820
    -0.64453
    -0.77083
    -1.56023
    -1.40235
    -1.60759
    -1.56023
    -1.56023
    -1.73389
    -2.66538
    -2.80747
    -2.19174
    -1.27605
     0.47640
     1.23422
     0.39747
    -0.04459
    -0.54981
    -0.43929
     0.69743
     1.01319
     1.47104
     1.75522
     1.75522
     1.31316
     1.10792
     0.88689
     1.04477
     1.97625
     1.26580
     0.30274
    -0.89714
    -0.62874
    -0.18668
    -0.12353
    -0.50244
    -0.81820
    -0.73926
    -0.28141
    -0.15511
     0.27116
    -0.32878
    -0.78662
    -0.56559
     0.20801
    -0.12353
    -0.13932
    -0.75505
    -0.12353
    -0.12353
     0.28695
     0.42904
    -0.51823
    -0.39193
    -0.40771
    -0.10775
     0.50798
    -0.01302
    -0.10775
    -0.04459
     0.16065
     0.65007
     0.06592
    -0.23405
    -0.28141
     0.01856
     0.20801
     0.42904
     0.03435
    -0.10775
    -0.06038
    -0.21826
     0.63428
     0.69743
    -0.36035
    -0.20247
     0.01856
     0.42904
     0.19222
    -0.18668
     0.01856
     0.14486
     0.23959
     0.35010
     0.46062
    -0.18668
    -0.23405
     0.03435
     0.47640
     0.55534
     0.27116
    -0.10775
    -0.06038
     0.33431
     0.09750
     0.19222
    -0.23405
    -0.21826
     0.20801
     0.01856
     0.14486
    -0.34456
    -0.48665
    -0.86556
    -0.12353
     0.28695
    -0.01302
    -0.45508
    -0.88135
    -0.20247
    -0.17090
    -0.15511
    -0.39193
    -0.64453
    -0.26562
     0.28695
     0.16065
     0.11328
    -0.04459
    -0.34456
    -0.32878
     0.98162
     0.66586
    -0.06038
    -0.40771
     0.35010
     0.44483
     0.83953
     0.33431
     0.09750
     0.25537
     0.52377
     0.79216
     0.42904
     0.11328
    -0.01302
    -0.26562
     0.69743
     0.72901
     0.17644
    -0.13932
     0.14486
     0.01856
     0.01856
     0.01856
    -0.02881
    -0.06038
    -0.39193
    -0.09196
    -0.20247
     0.80795
     2.37095
     1.77101
     1.84995
     2.05519
     1.10792
     0.33431
     1.89731
     2.73407
     3.49188
     2.24464
     2.59198
     1.23422
     0.71322
     1.09213
     0.91846
     1.69207
     0.91846
    -0.26562
    -0.67611
    -0.29720
    -0.56559
    -1.05502
    -1.05502
    -1.10238
    -0.77083
    -0.47087
    -0.73926
    -0.61296
    -0.73926
    -1.08659
    -0.51823
    -0.20247
    -0.83399
    -1.05502
    -1.19711
    -0.13932
     0.16065
    -0.61296
    -0.84977
    -0.89714
    -0.20247
    -0.17090
     0.09750
    -0.66032
    -0.28141
    -0.48665
     0.00277
     0.36589
     0.39747
    -0.02881
    -0.70768
     0.05013
     0.87110
     0.57113
     0.19222
    -0.12353
    -0.24984
     0.28695
     0.52377
     0.30274
     0.12907
     0.01856
     0.25537
     0.36589
     0.38168
     0.16065
    -0.43929
    -0.59717
     0.38168
     0.42904
     0.19222
     0.08171
    -0.18668
     0.11328
     0.22380
     0.12907
     0.12907
    -0.17090
    -0.21826
     0.17644
     0.22380
     0.28695
    -0.17090
    -0.51823
     0.17644
     0.49219
     0.20801
    -0.17090
    -0.13932
    -0.09196
    -0.20247
    -0.06038
     0.12907
     0.03435
    -0.37614
     0.08171
     0.12907
     0.05013
     0.16065
    -0.62874
    -0.43929
     0.38168
    -0.01302
    -0.06038
    -0.23405
    -0.17090
    -0.04459
    -0.02881
     0.08171
     0.03435
    -0.21826
    -0.17090
    -0.12353
     0.17644
    -0.20247
    -0.58138
    -0.47087
    -0.07617
    -0.01302
     0.01856
    -0.28141
    -0.47087
    -0.50244
    -0.29720
    -0.34456
    -0.24984
    -0.34456
    -0.59717
    -0.17090
     0.03435
    -0.02881
    -0.29720
    -0.59717
    -0.17090
     0.27116
     0.05013
    -0.40771
    -0.39193
    -0.59717
    -0.06038
    -0.06038
    -0.02881
    -0.07617
    -0.28141
    -0.32878
    -0.04459
     0.39747
     0.01856
    -1.02344
    -0.89714
    -1.13396
    -2.03386
    -1.59180
    -2.58644
    -2.99692
    -1.59180
     0.39747
     3.25506
     2.57619
     1.40789
    -1.43392
    -0.58138
     0.99740
     1.89731
     2.26043
     1.84995
     1.83416
     2.81301
     2.79722
     1.92889
     1.54998
     1.10792
     0.61850
    -0.07617
    -0.43929
    -0.99186
    -1.26026
    -1.37077
    -1.11817
    -0.91293
    -1.52865
    -1.43392
    -1.19711
    -1.13396
    -0.91293
    -0.64453
    -1.03923
    -1.13396
    -1.21289
    -0.83399
    -0.66032
    -0.73926
    -0.94450
    -1.33920
    -1.27605
     1.21843
     2.70249
    -2.72853
    -0.91293
    -1.08659
    -0.18668
    -0.04459
     0.41325
    -0.15511
    -0.53402
    -0.28141
    -0.24984
    -0.56559
    -0.96029
    -1.07080
    -0.83399
    -0.78662
    -0.70768
    -0.91293
    -0.72347
    -0.42350
    -0.51823
    -0.26562
    -0.39193
    -0.13932
    -0.56559
    -0.48665
     0.09750
     0.08171
     0.30274
     0.01856
    -0.09196
     0.16065
     0.36589
     0.11328
    -0.31299
    -0.13932
     0.03435
    -0.18668
     0.53956
     0.36589
    -0.20247
    -0.42350
     0.05013
     0.46062
     0.25537
     0.05013
    -0.62874
    -0.31299
     0.12907
     0.23959
     0.11328
    -0.34456
    -0.18668
    -0.34456
     0.31853
    -0.04459
    -0.45508
    -0.86556
    -0.72347
    -0.53402
     0.08171
    -0.28141
    -0.83399
    -0.72347
    -0.69190
    -0.26562
    -0.89714
    -0.70768
    -0.69190
    -1.11817
    -0.51823
    -0.66032
    -0.29720
    -0.81820
    -0.94450
    -0.75505
    -0.06038
    -0.32878
    -0.59717
    -0.81820
    -0.73926
    -0.23405
    -0.50244
    -0.66032
    -0.47087
    -0.75505
    -0.13932
    -0.36035
     0.00277
    -0.50244
    -1.14974
    -0.89714
    -0.43929
    -0.20247
    -0.37614
    -0.99186
    -0.67611
    -0.56559
    -0.28141
    -0.39193
    -0.31299
    -0.45508
    -0.67611
    -0.32878
    -0.23405
    -0.78662
    -0.58138
    -1.16553
    -0.17090
    -0.15511
     0.30274
    -0.48665
    -1.05502
    -0.70768
    -0.59717
    -0.75505
    -0.53402
    -0.78662
    -0.78662
    -0.72347
    -0.23405
    -0.43929
    -0.81820
    -1.00765
    -0.88135
    -0.53402
    -0.20247
    -0.99186
    -0.72347
    -0.86556
    -0.28141
    -0.40771
    -0.15511
    -0.67611
    -1.02344
    -1.21289
    -1.10238
    -0.92871
    -1.86020
    -2.61801
    -2.08123
    -0.04459
     3.08140
     3.34979
     2.07098
     0.79216
    -0.10775
     1.48683
     1.99204
     2.97088
     2.33937
     1.84995
     2.52882
     3.01825
     2.65513
     1.31316
     1.07634
     0.96583
     0.68165
     0.06592
    -1.37077
    -1.70232
    -1.57601
    -1.54444
    -1.49708
    -0.73926
    -1.02344
    -1.46550
    -1.10238
    -0.47087
    -0.96029
    -1.03923
    -1.51286
    -1.16553
    -0.59717
    -0.56559
    -0.86556
    -1.13396
    -1.67074
    -1.13396
    -0.89714
    -0.81820
    -0.61296
    -1.38656
    -1.35499
    -0.86556
    -0.39193
    -0.78662
    -1.40235
    -1.16553
    -0.47087
    -0.12353
    -0.26562
    -0.21826
    -0.89714
    -0.56559
    -0.50244
    -0.17090
     0.22380
    -0.53402
    -0.86556
    -0.24984
     0.22380
    -0.09196
    -0.29720
    -0.70768
    -0.47087
     0.16065
     0.22380
    -0.24984
    -0.37614
    -0.80241
    -0.47087
     0.30274
     0.58692
    -0.13932
    -0.34456
    -0.20247
     0.65007
     0.50798
     0.27116
    -0.50244
    -0.23405
     0.00277
     0.57113
     0.42904
     0.22380
    -0.15511
    -0.12353
     0.09750
     0.52377
     0.11328
    -0.66032
    -0.56559
    -0.32878
     0.08171
    -0.13932
    -0.80241
    -0.86556
    -0.66032
     0.14486
    -0.10775
    -0.28141
    -1.05502
    -0.64453
    -0.94450
    -0.23405
    -0.45508
    -0.43929
    -0.77083
    -0.59717
    -0.13932
    -0.13932
    -0.42350
    -0.73926
    -0.53402
    -0.32878
     0.05013
     0.00277
    -0.34456
    -0.37614
    -0.59717
    -0.10775
     0.63428
    -0.29720
    -0.51823
    -0.37614
    -0.04459
    -0.07617
    -0.23405
    -0.64453
    -0.50244
    -0.37614
     0.08171
     0.16065
    -0.10775
    -0.72347
    -0.45508
    -0.45508
     0.14486
    -0.12353
    -0.54981
    -0.47087
    -0.02881
     0.36589
     0.08171
    -0.64453
    -0.88135
    -1.44971
    -1.24447
    -0.72347
    -2.00229
    -1.92335
    -1.02344
    -0.06038
     2.13413
     1.94467
    -0.23405
    -0.80241
    -1.37077
     0.50798
     1.97625
     2.10255
     1.40789
     1.17107
     0.28695
     0.95004
     1.07634
     0.36589
     0.69743
    -0.13932
    -0.12353
    -0.42350
    -1.10238
    -1.65495
    -2.30226
    -1.73389
    -1.40235
    -1.38656
    -1.76547
    -1.38656
    -1.74968
    -1.41814
    -0.94450
    -1.43392
    -1.54444
    -1.84441
    -1.56023
    -0.73926
    -0.83399
    -1.29183
    -1.67074
    -0.91293
    -0.91293
    -0.37614
    -0.62874
    -0.89714
    -0.62874
    -0.18668
    -0.01302
    -0.01302
    -0.28141
    -0.50244
    -0.59717
     0.06592
     0.49219
     0.08171
    -0.26562
    -0.50244
    -0.04459
    -0.01302
    -0.15511
    -0.64453
    -0.59717
    -0.45508
    -0.37614
    -0.04459
    -0.40771
    -0.73926
    -1.07080
    -0.43929
    -0.01302
    -0.23405
    -0.88135
    -1.07080
    -0.64453
    -0.12353
    -0.13932
    -0.48665
    -0.29720
    -0.53402
    -0.34456
    -0.13932
    -0.36035
    -0.37614
    -0.83399
    -0.58138
     0.25537
     0.23959
    -0.20247
    -0.67611
    -0.42350
    -0.21826
     0.01856
    -0.28141
    -0.43929
    -0.50244
    -0.28141
     0.08171
    -0.15511
    -0.04459
    -0.58138
    -1.02344
    -0.10775
     0.00277
     0.03435
    -0.40771
    -0.72347
    -0.64453
    -0.40771
    -0.45508
    -0.40771
    -0.54981
    -0.51823
    -0.43929
    -0.04459
     0.90268
     0.08171
    -1.05502
    -0.36035
     0.06592
     0.03435
    -0.04459
     0.11328
    -0.04459
    -0.07617
     0.12907
     0.03435
    -0.10775
    -0.50244
    -0.31299
    -0.13932
     0.09750
    -0.01302
    -0.61296
    -0.64453
    -0.54981
    -0.91293
    -1.13396
    -1.03923
    -1.24447
    -1.73389
    -1.56023
    -1.43392
     0.22380
     1.86573
     1.04477
     0.41325
     0.03435
    -0.61296
     0.11328
     1.37631
     1.89731
     1.91310
     2.05519
     0.66586
     0.79216
     0.68165
     0.20801
     0.61850
     1.40789
     0.42904
    -0.39193
    -0.91293
    -1.18132
    -1.26026
    -1.29183
    -1.52865
    -0.86556
    -0.53402
    -0.56559
    -0.21826
    -0.51823
    -0.77083
    -1.13396
    -0.42350
    -0.64453
    -0.70768
    -0.78662
    -0.84977
    -0.94450
    -0.73926
    -0.39193
    -1.29183
    -0.91293
    -0.81820
    -0.72347
    -0.72347
    -0.84977
    -1.14974
    -1.11817
    -0.81820
    -0.77083
    -0.53402
    -0.97608
    -0.51823
    -1.02344
    -0.61296
    -0.32878
    -1.07080
    -0.97608
    -0.69190
    -0.66032
    -0.62874
    -0.12353
    -0.94450
    -1.11817
    -0.86556
    -0.62874
    -0.01302
    -0.81820
    -0.91293
    -0.91293
    -0.58138
    -0.43929
    -0.54981
    -1.27605
    -0.75505
    -0.31299
    -0.56559
    -0.37614
    -0.43929
    -0.84977
    -0.91293
    -0.61296
    -0.23405
    -0.28141
    -0.64453
    -0.58138
    -0.48665
    -0.06038
    -0.15511
    -0.73926
    -0.18668
    -0.45508
    -0.42350
    -0.34456
    -0.24984
    -0.20247
    -0.66032
    -0.29720
    -0.13932
     0.17644
    -0.40771
    -0.56559
    -0.40771
    -0.26562
     0.06592
    -0.64453
    -0.51823
    -0.13932
    -0.43929
    -0.23405
    -0.12353
    -0.18668
    -0.66032
    -0.36035
    -0.10775
    -0.04459
     0.08171
    -0.12353
    -0.40771
    -0.13932
     0.22380
     0.20801
    -0.07617
     0.12907
     0.30274
     0.08171
     0.61850
     0.36589
    -0.02881
    -0.39193
    -0.15511
     0.36589
     0.08171
     0.38168
     0.03435
    -0.17090
     0.01856
     0.09750
    -0.36035
    -0.20247
     0.28695
    -0.17090
    -0.88135
     0.14486
     0.14486
     1.28158
     1.96046
     1.42368
     0.53956
    -0.07617
     0.08171
    -1.16553
    -0.48665
     0.08171
     0.42904
     0.98162
    -0.02881
    -0.34456
    -0.88135
    -1.05502
    -1.16553
    -1.48129
    -1.84441
    -1.43392
    -0.78662
    -0.83399
    -0.89714
    -1.13396
    -0.80241
    -0.40771
    -0.56559
    -0.58138
    -0.17090
    -0.66032
    -0.51823
    -0.23405
    -0.21826
    -0.45508
    -0.72347
    -0.53402
     0.00277
     0.25537
    -0.01302
    -0.17090
    -0.51823
    -0.10775
     0.01856
    -0.24984
    -0.01302
    -0.21826
    -0.28141
     0.41325
     0.52377
     0.16065
    -0.32878
    -0.43929
     0.22380
     0.52377
     0.28695
    -0.24984
    -0.32878
    -0.17090
     0.31853
     0.08171
     0.17644
    -0.24984
    -0.21826
    -0.13932
     0.35010
     0.25537
    -0.20247
    -0.43929
    -0.53402
     0.20801
     0.35010
     0.31853
    -0.24984
    -0.45508
     0.12907
    -0.07617
     0.20801
     0.17644
    -0.43929
     0.03435
     0.06592
     0.50798
     0.14486
    -0.32878
    -0.36035
     0.20801
     0.31853
     0.53956
     0.22380
    -0.31299
    -0.13932
     0.30274
     0.09750
     0.58692
     0.01856
    -0.23405
     0.03435
     0.80795
     0.38168
     0.09750
    -0.23405
    -0.04459
     0.55534
     0.66586
     0.39747
    -0.13932
    -0.15511
     0.31853
     0.19222
     0.57113
     0.55534
     0.03435
     0.36589
     0.53956
     0.66586
     0.08171
     0.01856
     0.16065
     0.65007
     1.04477
     0.63428
     0.31853
     0.11328
     0.17644
     0.41325
     0.83953
     0.58692
     0.28695
     0.20801
     0.01856
     0.69743
     0.35010
    -0.17090
    -0.32878
     0.16065
     0.55534
     0.35010
    -0.10775
    -0.42350
    -0.51823
    -0.29720
     0.05013
     0.44483
    -0.29720
    -0.89714
    -0.31299
    -0.31299
    -0.07617
    -0.43929
    -1.10238
    -0.73926
    -0.34456
    -0.24984
    -0.59717
    -0.81820
    -0.88135
    -0.83399
