# Supplementary material for: Software algorithm and hardware design for real-time implementation of new spectral estimator
Source: Biomed Eng Online. 2014 May 9;13:61. doi: 10.1186/1475-925X-13-61 (PMC4057578; doi:10.1186/1475-925X-13-61)
Supplement: Additional file 2 — txtfiles.zip. [file 1475-925X-13-61-S2.zip › FILE029.TXT]

     0.40703
     0.36012
     0.56655
     0.52901
     0.40234
     0.31320
     0.18653
     0.18184
     0.27567
     0.16308
     0.07394
    -0.03866
     0.05048
     0.02233
     0.06455
    -0.01989
    -0.21224
    -0.32484
    -0.13249
    -0.01989
    -0.17471
    -0.22632
    -0.32953
    -0.17002
    -0.14656
    -0.12780
    -0.14656
    -0.11372
    -0.16064
    -0.07619
     0.05517
     0.04110
    -0.01520
    -0.14187
    -0.05742
     0.06925
     0.07394
    -0.03397
    -0.17471
    -0.07619
    -0.08557
    -0.14656
    -0.06212
     0.01764
    -0.13249
    -0.07150
     0.01295
    -0.09027
    -0.10434
    -0.04804
    -0.04804
     0.13962
     0.10678
     0.07394
     0.02702
    -0.00582
     0.09270
     0.15369
    -0.05742
    -0.15595
    -0.16064
    -0.17940
    -0.17471
     0.06455
     0.48679
     0.92779
     1.42040
     1.62213
     0.81520
     0.07863
    -0.05273
    -0.22632
    -0.96758
    -1.15055
    -0.82214
    -0.59226
    -1.05671
    -1.95279
    -2.86764
    -3.77779
    -3.93261
    -3.12567
    -2.70343
    -3.11629
    -2.48293
    -1.59155
    -1.46018
    -0.97227
    -0.10434
     0.67914
     1.39225
     2.20388
     2.47130
     2.05375
     1.66436
     1.57991
     2.69180
     3.97258
     3.75677
     2.66834
     1.94116
     1.58460
     1.46262
     1.60806
     1.62683
     1.49546
     1.22805
     0.93717
     0.82458
     1.16237
     1.42978
     1.41102
     1.93177
     1.43447
     0.66038
     0.30851
     0.51025
     0.69322
     0.81989
     0.68383
     0.12085
    -0.17940
    -0.21694
    -0.20286
    -0.35768
    -0.47966
    -0.39990
    -0.51250
    -0.73769
    -0.77522
    -0.70954
    -0.97696
    -0.85029
    -0.70016
    -0.77992
    -0.74708
    -0.78930
    -0.80337
    -0.87844
    -0.72362
    -0.70016
    -0.53596
    -0.67201
    -0.57349
    -0.55942
    -0.44213
    -0.41867
    -0.46559
    -0.48904
    -0.32484
    -0.34830
    -0.32953
    -0.32015
    -0.43744
    -0.47028
    -0.42805
    -0.07150
     0.33666
     0.41642
     0.26629
    -0.01989
    -0.09027
    -0.35299
    -0.51719
    -0.10903
     0.44926
     0.33666
     0.25691
     0.00826
    -0.13249
    -0.20286
    -0.29200
    -0.26854
    -0.12311
    -0.07619
    -0.08557
    -0.12311
    -0.03866
     0.06925
     0.11147
     0.01764
     0.11616
     0.18653
     0.23814
     0.34604
     0.37419
     0.24752
     0.31790
     0.20530
     0.19123
     0.05986
     0.07863
     0.04110
     0.00357
     0.08801
     0.15369
    -0.13718
    -0.19817
    -0.26854
    -0.41867
    -0.48435
    -0.50781
    -0.53127
    -0.73300
    -0.58756
    -0.28731
    -0.00113
     0.00826
    -0.15595
    -0.41867
    -0.36706
    -0.16064
     0.03171
     0.18653
     0.41642
     0.68383
     0.59469
     0.55716
     0.49148
     0.40234
     0.22876
     0.28036
     0.52432
     0.45395
     0.33197
     0.25691
     0.11616
     0.07863
     0.00357
    -0.17940
    -0.23101
    -0.27793
    -0.45151
    -0.40460
    -0.37176
    -0.53596
    -0.84091
    -1.03795
    -1.02857
    -0.71893
    -0.78461
    -0.62040
    -0.46089
     0.20999
     0.78235
     0.59939
    -0.00582
    -0.56880
    -0.83621
    -0.60164
     0.47741
     1.55176
     2.84662
     2.83723
     1.31719
     0.68852
    -0.03866
    -0.56880
     0.38358
     0.99816
     0.75890
     0.29913
    -0.13249
    -0.28731
     0.13493
     0.24283
     0.18653
     0.49617
     0.36481
     0.38827
     0.51025
     0.78235
     0.82927
     0.36012
     0.18184
    -0.01989
    -0.42805
    -0.14187
     0.33197
     0.68852
     0.45395
     0.45395
     0.67445
     0.18653
    -0.32484
    -0.69078
    -1.17400
    -1.32882
    -0.77522
    -0.16064
    -0.01520
     0.13024
    -0.23101
    -0.88782
    -1.03326
    -1.00042
    -1.33821
    -1.81674
    -2.00909
    -1.85896
    -1.53994
    -1.53994
    -1.80736
    -2.04662
    -2.12169
    -1.93403
    -1.75575
    -1.57747
    -1.33351
    -1.23968
    -1.07548
    -0.58287
    -0.67670
    -0.65794
    -0.49843
    -0.25916
    -0.18410
    -0.44213
    -0.19817
    -0.01989
     0.28506
     0.34135
     0.35074
     0.35543
     0.36012
     0.44926
     0.41642
     0.47741
     0.55247
     0.28036
     0.22876
     0.24283
     0.25221
     0.16308
     0.13493
     0.00826
     0.13493
     0.19592
     0.16777
     0.05517
    -0.03866
     0.00357
     0.03641
     0.04110
     0.16777
     0.06455
     0.04579
     0.26160
     0.33666
     0.32728
     0.24752
     0.12085
     0.22407
     0.43987
     0.51963
     0.46802
     0.36950
     0.22407
     0.28975
     0.05517
     0.27098
     0.07863
     0.01295
     0.28036
     0.37889
     0.37419
     0.04579
    -0.17471
    -0.07150
     0.15369
     0.10209
     0.05048
     0.07863
     0.15838
     0.91841
     1.33126
     1.15767
     0.55716
    -0.23101
    -0.31077
    -0.09965
     0.37419
     0.67914
     0.61346
     0.35074
     0.17715
    -0.02458
    -0.10434
    -0.17471
    -0.25916
    -0.15595
     0.29444
     0.52901
     0.56185
     0.13024
     0.29444
     0.53840
     0.76828
     0.95125
     0.75421
     0.58531
     0.66507
     0.85273
     0.95125
     0.76359
     0.58062
     0.21937
     0.21468
     0.16308
     0.42580
     0.32259
     0.18653
     0.19123
     0.35074
     0.24752
     0.13493
     0.03171
    -0.06212
    -0.01989
     0.02702
    -0.17940
     0.18184
     0.95594
     1.42509
     1.09669
     0.50086
     0.00826
     0.28975
     1.46262
     2.42907
     2.36339
     1.19990
     0.42580
    -0.12780
     0.07394
     1.54238
     1.92239
     1.54707
     1.19990
     0.81050
     0.29913
     0.39765
     0.41173
     0.12554
    -0.06681
    -0.30138
    -0.29669
     0.02702
     0.54309
     0.56655
     0.29913
     0.01295
     0.21468
     0.03641
    -0.21224
    -0.34830
    -0.35768
    -0.19348
     0.10678
     0.12085
     0.14431
     0.23814
     0.43987
     0.53840
     0.44926
     0.12085
     0.02702
     0.41173
     0.80112
     0.79643
     0.80112
     0.90433
     0.80581
     0.49617
     0.60408
     0.35543
    -0.04335
    -0.13718
    -0.14656
     0.16308
    -0.08088
    -0.32953
    -0.60633
    -0.54534
    -0.68609
    -0.77522
    -0.75177
    -0.97227
    -1.01918
    -1.04733
    -0.71424
    -0.50312
    -0.55472
    -0.44682
    -0.53596
    -0.44213
    -0.45151
    -0.43274
    -0.36237
    -0.13718
     0.08332
     0.26160
     0.40703
     0.32728
     0.33197
     0.36481
     0.26160
     0.35543
     0.20999
    -0.00113
    -0.02928
    -0.02928
     0.05048
    -0.08557
    -0.23570
    -0.35299
    -0.55942
    -0.54065
    -0.56880
    -0.68139
    -0.87844
    -0.92066
    -0.85967
    -0.59695
    -0.51719
    -0.64386
    -0.62979
    -0.53596
    -0.09027
     0.07394
     0.13024
    -0.07150
    -0.17471
    -0.02928
     0.28975
     0.21468
     0.17246
     0.10209
    -0.01520
     0.22407
     0.35074
     0.17715
     0.14431
     0.03171
     0.19123
     0.32259
     0.15838
     0.13962
     0.11616
     0.08801
     0.12085
     0.12554
     0.21468
     0.07863
    -0.02458
     0.04579
     0.19592
     0.10678
     0.01764
    -0.02928
    -0.15125
    -0.09027
    -0.03397
    -0.10903
    -0.22163
    -0.28262
    -0.32015
    -0.26854
    -0.47028
    -0.56880
    -0.90659
    -0.97696
    -0.32484
     0.52901
     1.22336
     0.98878
     0.02702
    -0.41398
    -0.22163
     0.08332
     0.23345
     0.43987
     0.88557
     1.13891
     1.08261
     0.88088
     0.52432
     0.24283
     0.19123
     0.13962
     0.11616
    -0.08088
    -0.25916
    -0.19348
    -0.24508
    -0.15125
    -0.33422
    -0.36706
    -0.27323
    -0.11372
     0.46333
     1.27496
     0.98409
    -0.41867
    -0.68609
    -0.95819
    -1.57278
    -1.38981
    -1.23499
    -0.61571
    -1.62439
    -3.48222
    -3.40247
    -3.03184
    -3.05999
    -2.42663
    -2.22490
    -2.63306
    -3.09752
    -2.94270
    -1.52117
    -0.67201
    -0.47966
    -0.19817
     0.36481
     0.90433
     1.43917
     1.55176
     1.84263
     1.98338
     1.85202
     1.76288
     1.77226
     1.84733
     1.44386
     1.17175
     0.90903
     0.69791
     0.68852
     0.44457
     0.43049
     0.26160
     0.22876
     0.32728
     0.29913
     0.45864
     0.54309
     0.62284
     0.59469
     0.81989
     0.85273
     0.66507
     0.57124
     0.97471
     1.30311
     1.24212
     1.24681
     1.37818
     1.20928
     1.03100
     0.65099
     0.23814
     0.00357
     0.09740
     0.28506
     0.36012
     0.09740
    -0.24508
    -0.77522
    -1.05202
    -1.12709
    -1.11301
    -0.90659
    -0.74238
    -0.85498
    -0.86905
    -0.78930
    -0.77992
    -0.79399
    -0.91597
    -1.05202
    -1.07548
    -1.05671
    -0.91597
    -0.69078
    -0.69078
    -0.70954
    -0.93943
    -0.82683
    -0.70954
    -0.61102
    -0.90659
    -1.32882
    -1.10832
    -0.72831
    -0.80337
    -0.88313
    -0.98165
    -0.93004
    -0.88782
    -0.79399
    -1.01918
    -0.92066
    -0.86436
    -0.98165
    -0.81745
    -0.83621
    -0.74708
    -0.74708
    -0.64386
    -0.64386
    -0.62040
    -0.66732
    -0.54534
    -0.57349
    -0.52657
    -0.52188
    -0.53596
    -0.35299
    -0.33891
    -0.39521
    -0.37176
    -0.38583
    -0.39052
    -0.35299
    -0.32953
    -0.21224
     0.03171
     0.12085
     0.01764
    -0.08088
    -0.09965
     0.09740
     0.10209
     0.05517
     0.06925
     0.21937
     0.33666
     0.34604
     0.28506
     0.34135
     0.26629
     0.42580
     0.59469
     0.78705
     0.79174
     0.87618
     0.84334
     0.88557
     0.85273
     0.60408
     0.69791
     0.54309
     0.51025
     0.80112
     1.12483
     1.24212
     1.10138
     0.96063
     1.42509
     1.59398
     1.55176
     1.45793
     1.19990
     1.16237
     0.55716
     0.11147
     0.31790
     0.85273
     1.23743
     1.42509
     1.89424
     1.66436
     0.56655
    -0.32953
    -1.75575
    -2.23428
    -1.80266
    -0.90659
    -0.29669
    -0.33891
    -0.81276
    -1.68538
    -2.34688
    -3.05999
    -3.54321
    -3.59951
    -2.89578
    -1.98563
    -2.28120
    -2.54861
    -2.25774
    -2.12169
    -2.22490
    -1.89180
    -1.15524
    -0.69078
    -0.02928
     0.58062
     0.97471
     1.38756
     1.42978
     1.34064
     1.10607
     1.05446
     1.44855
     2.22734
     1.88486
     1.19521
     1.14829
     0.91372
     0.89495
     0.68852
     0.59000
     0.56655
     0.24752
     0.32259
     0.12085
    -0.01520
     0.13493
     0.23345
     0.36950
     0.22407
     0.27098
     0.27567
     0.54309
     0.62284
     0.62284
     0.51494
     0.75890
     0.89964
     0.98878
     1.19990
     1.28435
     0.92310
     0.78235
     0.99816
     1.18113
     1.03570
     0.87618
     0.90903
     0.87149
     0.81989
     0.70729
     0.67914
     0.57593
     0.66507
     0.51025
     0.12085
    -0.61102
    -1.23030
    -1.03326
    -0.91597
    -1.13178
    -1.12709
    -1.29129
    -1.36166
    -1.39450
    -1.43673
    -1.56809
    -1.08017
    -0.93004
    -1.42734
    -1.64315
    -1.62439
    -1.08017
    -0.79868
    -0.48435
    -0.24508
     0.11616
     0.20530
    -0.17940
    -0.61102
    -0.47497
    -0.48435
    -0.52657
    -0.53596
    -0.66263
    -0.68139
    -0.50312
    -0.57349
    -0.14656
    -0.22163
    -0.46559
    -0.75177
    -0.70016
    -0.39052
    -0.34361
    -0.18410
    -0.01520
     0.13962
     0.00357
    -0.27323
    -0.57818
    -0.77522
    -0.60164
    -0.24978
    -0.01051
    -0.07150
    -0.33891
    -0.56880
    -0.49843
    -0.09496
    -0.17002
    -0.23570
    -0.26854
    -0.47497
    -0.47497
    -0.64386
    -0.77992
    -0.78930
    -0.75646
    -0.71893
    -0.46089
    -0.12311
    -0.32484
    -0.52657
    -0.42336
     0.03641
     0.28975
     0.32259
     0.31320
     0.40703
     0.33666
     0.37419
     0.59469
     0.70260
     1.03570
     0.83865
     0.64630
     0.76828
     0.55247
     0.30851
     0.67445
     1.06384
     1.02631
     0.74013
    -0.22163
    -1.39450
    -1.48833
    -0.94881
    -0.42336
    -0.05742
    -0.04335
    -0.39521
    -0.80337
    -1.30536
    -0.84560
    -0.54534
    -1.10832
    -0.98165
    -0.30138
    -0.09027
     0.51494
     0.43518
     0.88088
     1.61744
     2.08190
     1.65028
     1.21397
     1.05915
     1.16237
     1.15767
     1.04977
     0.81050
     0.43518
     0.31790
     0.28506
    -0.06212
    -0.37176
    -0.59695
    -0.70016
    -0.85967
    -1.00042
    -0.74238
    -0.72362
    -0.66263
    -0.50781
    -0.30138
     0.00357
    -0.10434
    -0.09965
     0.09270
     0.34604
     0.43049
     0.51963
     0.64630
     0.55247
     0.80581
     0.91372
     1.02162
     0.97471
     1.02162
     0.83396
     0.84804
     1.09669
     1.12483
     0.88557
     0.84804
     0.75890
     0.85742
     1.06854
     1.01224
     0.96063
     0.85742
     0.97940
     1.10607
     1.14360
     1.01693
     0.97940
     0.89964
     1.14829
     1.43447
     1.59868
     1.68781
     1.71596
     1.99276
     1.87547
     1.74880
     1.39694
     1.41102
     1.32657
     1.57053
     1.67843
     1.60806
     1.41102
     1.34534
     1.38756
     1.27496
     0.65568
     0.26160
     0.07394
    -0.09965
    -0.22632
    -0.04804
     0.11616
     0.06455
     0.08332
     0.23814
     0.19123
     0.05986
    -0.38114
    -0.24508
    -0.21694
    -0.23101
    -0.31077
    -0.32484
    -0.34830
    -0.23101
    -0.33891
    -0.43274
    -0.39521
    -0.51250
    -0.78930
    -0.84560
    -1.14116
    -1.11770
    -1.01918
    -1.09894
    -1.31944
    -1.14116
    -1.26783
    -1.21153
    -1.23499
    -1.24907
    -1.14585
    -1.32882
    -1.33821
    -1.31006
    -1.28660
    -1.17869
    -1.02387
    -0.93474
    -0.80337
    -0.97696
    -1.07079
    -0.85967
    -0.61571
    -0.57349
    -0.53127
    -0.69547
    -0.49373
    -0.54065
    -0.62510
    -1.13647
    -1.19746
    -0.99103
    -0.96288
    -0.85498
    -0.69078
    -0.63448
    -0.57818
    -0.88782
    -1.00511
    -1.13178
    -0.99103
    -0.90659
    -0.68609
    -0.32953
    -0.55003
    -0.97696
    -0.99573
    -0.93004
    -0.97696
    -1.05671
    -1.42734
    -1.31475
    -1.32413
    -1.50241
    -1.53994
    -1.30536
    -1.47426
    -1.39450
    -1.37105
    -1.05202
    -0.78930
    -0.51250
    -0.22632
    -0.27793
    -0.48435
    -0.33891
     0.33197
     0.61815
     0.38827
    -0.01051
     0.04579
     0.16777
     0.12554
     0.05517
     0.11616
     0.00357
    -0.09496
    -0.28731
    -0.39521
    -0.42805
    -0.48435
    -0.42336
    -0.26854
    -0.18879
     0.21937
     0.10678
    -0.02928
     0.40234
     0.81520
     1.17175
     1.64090
     2.38216
     2.89353
     1.47201
     0.53840
     0.01295
     0.36950
     1.68312
     2.33055
     2.25080
     1.73004
     1.07792
     0.44457
     0.40234
     0.20530
     0.07394
     0.03171
     0.12554
     0.17715
     0.23814
     0.32259
     0.29444
     0.32259
     0.27567
     0.28506
     0.28506
     0.29913
     0.28036
     0.18184
     0.18653
     0.27567
     0.30382
     0.30851
     0.28506
     0.30851
     0.23814
     0.46802
     0.46333
     0.37889
     0.43987
     0.32259
     0.42111
     0.40703
     0.48679
     0.36481
     0.43049
     0.63223
     0.46802
     0.58531
     0.63223
     0.53370
     0.53370
     0.51494
     0.88557
     1.19052
     1.44855
     1.57991
     1.78634
     1.66436
     1.17644
     0.71198
     0.11147
    -0.02928
     0.17246
     0.72137
     0.59939
    -0.70954
    -1.96687
    -2.42194
    -2.38441
    -2.78319
    -3.04591
    -2.98492
    -3.01307
    -2.71282
    -2.26243
    -2.29996
    -2.93801
    -2.76911
    -2.36095
    -1.84489
    -1.22561
    -0.72831
    -0.40460
    -0.40460
    -0.35768
    -0.03866
     0.36012
     0.35543
     0.24283
    -0.05273
    -0.22163
    -0.15125
    -0.10903
    -0.01989
    -0.10434
    -0.32953
    -0.19817
    -0.20286
    -0.18879
    -0.33891
    -0.18879
    -0.10903
     0.13493
     0.33666
    -0.14187
    -0.81276
    -0.56880
     0.04579
     1.19521
     1.31249
     0.15369
    -0.48904
    -0.45620
    -0.09496
     0.21937
     0.49148
     0.23814
    -0.21694
    -0.25447
    -0.38583
    -0.29669
    -0.48435
    -0.42336
    -0.17471
    -0.06212
    -0.38114
    -0.39052
    -0.18879
    -0.06681
    -0.02928
     0.07863
     0.10678
    -0.01520
     0.05986
     0.25221
     0.48679
     0.32728
     0.13493
    -0.32015
    -0.52188
    -0.39521
    -0.23101
    -0.06212
    -0.29200
    -0.67670
    -0.57818
    -0.77053
    -0.72831
    -0.84091
    -0.68139
    -0.37645
    -0.29669
    -0.26385
    -0.58756
    -0.67670
    -0.53596
    -0.19348
    -0.25916
    -0.11841
    -0.06212
    -0.14656
     0.01295
    -0.01051
    -0.00582
    -0.18410
    -0.38114
    -0.32015
    -0.10903
     0.09270
    -0.01051
    -0.05273
    -0.10434
    -0.10903
    -0.03866
     0.05517
     0.09270
    -0.11841
    -0.19817
     0.11616
     0.77297
     1.28904
     1.44386
     1.38287
     1.65028
     1.79103
     1.54238
     1.31249
     1.01693
     1.13422
     1.43447
     1.89893
     2.14758
     1.86609
     1.49546
     1.26558
     1.13422
     0.89495
     0.74482
     0.49617
     0.70729
     0.84804
     0.99816
     0.95594
     1.02162
     0.70729
     0.59000
     0.32728
     0.36950
     0.39765
     0.39296
     0.55247
     0.48679
     0.48210
     0.09270
    -0.05742
    -0.18879
    -0.04804
    -0.05273
    -0.15125
    -0.08557
    -0.05273
     0.15369
     0.28506
     0.65099
     0.89495
     0.79174
     0.87618
     1.18113
     1.00755
     0.60408
     0.18184
     0.01764
     0.45395
     0.80581
     0.97940
     0.73075
     0.36481
     0.18184
     0.26629
    -0.07150
    -0.34830
    -0.51250
    -0.48435
    -0.31546
     0.21937
     0.49148
     0.10678
    -0.40929
    -1.08486
    -1.13178
    -0.82214
    -0.24039
    -0.30138
    -1.24437
    -1.18339
    -0.48435
     0.05517
    -0.31077
    -1.14116
    -2.37972
    -2.56269
    -1.98094
    -1.75106
    -1.46488
    -1.66661
    -2.03255
    -2.10292
    -2.16391
    -2.23428
    -2.14514
    -2.10292
    -2.22021
    -1.68538
    -1.59624
    -1.29129
    -1.25376
    -1.14585
    -0.78461
    -0.54065
    -0.27793
    -0.08557
     0.36481
     0.48679
     0.42580
     0.27567
     0.22876
     0.16308
     0.26160
     0.41173
     0.30851
     0.07394
    -0.11372
    -0.15125
    -0.06212
    -0.16064
    -0.72362
    -1.00042
    -0.90190
    -0.64386
    -0.50781
    -0.43744
    -0.60164
    -0.83621
    -0.70485
    -0.47966
    -0.50312
    -0.67670
    -0.82214
    -0.64855
    -0.20755
    -0.12311
    -0.01520
    -0.17471
    -0.24978
    -0.34830
    -0.14656
    -0.22163
    -0.25916
    -0.32953
    -0.34361
    -0.41867
    -0.13718
    -0.05742
    -0.24039
    -0.32015
    -0.15595
     0.05517
     0.11147
     0.10209
     0.14431
     0.12085
     0.30851
     0.38358
     0.47272
     0.61346
     0.53370
     0.62754
     0.76828
     0.87618
     0.85742
     0.79174
     0.67914
     0.92310
     0.99347
     1.07792
     0.94187
     0.86680
     1.03100
     1.13422
     0.98409
     1.14360
     0.83396
     0.71667
     0.80581
     0.93248
     0.87149
     0.59939
     0.65099
     0.56185
     0.73075
     0.73544
     0.68852
     0.47272
     0.27098
     0.06925
     0.06925
     0.11147
     0.15838
     0.14900
     0.09270
     0.28036
     0.38827
     0.22407
     0.28975
     0.23814
     0.19592
     0.30851
     0.17246
     0.17246
     0.11616
     0.08801
     0.06455
     0.11616
     0.10678
     0.11147
    -0.00582
     0.26160
     0.42111
     0.16308
    -0.20286
    -0.40460
    -0.55003
    -0.78930
    -2.15453
    -2.18737
     2.07252
     1.66436
    -0.11372
    -0.33891
     0.64630
     2.01153
     4.44173
     4.54494
     3.86467
     2.81847
     2.71056
     2.77155
     3.85060
     4.77952
     4.90619
     4.08517
     2.69180
     1.95523
     1.48608
     1.11545
     0.50086
     0.13024
    -0.28262
    -0.67670
    -1.37574
    -2.26712
    -2.72689
    -2.51577
    -2.23897
    -1.83550
    -1.70414
    -1.78859
    -2.18737
    -1.93403
    -1.59624
    -1.44611
    -1.58216
    -1.61970
    -1.65723
    -2.08885
    -1.69476
    -1.61970
    -1.56340
    -1.36635
    -1.22092
    -0.99103
    -1.03326
    -0.92535
    -0.97227
    -0.88782
    -0.62510
    -0.30138
    -0.22632
    -0.09027
    -0.14187
    -0.34830
    -0.40929
    -0.46089
    -0.51719
    -0.55942
    -0.43744
    -0.58756
    -0.60164
    -0.67670
    -0.91128
    -1.07548
    -1.37574
    -1.38043
    -1.40858
    -1.20215
    -1.09425
    -1.29129
    -1.22092
    -0.98165
    -1.00042
    -0.95819
    -0.87375
    -0.69078
    -0.61571
    -0.43744
    -0.37176
    -0.11372
    -0.06681
     0.01764
     0.02702
     0.30382
     0.38358
     0.42111
     0.34135
     0.54309
     0.50556
     0.62284
     0.53370
     0.43987
     0.57124
     0.62284
     0.59000
     0.54309
     0.28036
     0.28036
     0.15838
     0.16777
     0.19592
     0.10678
    -0.16064
    -0.02928
     0.10678
     0.08801
     0.01764
    -0.05742
    -0.10903
    -0.03397
    -0.07150
     0.03171
     0.09270
    -0.01051
    -0.09965
    -0.00113
     0.08801
     0.05048
    -0.03866
    -0.17940
    -0.01989
     0.02233
    -0.01051
     0.06455
    -0.10434
    -0.15125
    -0.01051
    -0.09965
     0.05517
    -0.11372
    -0.15125
    -0.08557
    -0.05742
    -0.11841
    -0.13249
    -0.17940
    -0.16064
    -0.10903
    -0.11841
    -0.07150
    -0.22163
    -0.23101
    -0.30607
    -0.24508
    -0.14187
    -0.14187
    -0.16064
    -0.14656
    -0.18879
    -0.16533
    -0.13249
    -0.34361
    -0.16064
    -0.12311
    -0.17002
     0.02702
     0.00357
    -0.05742
    -0.13249
    -0.06681
    -0.02458
     0.14431
     0.16777
     0.22407
     0.17246
     0.16308
     0.41642
     0.76359
     1.19990
     1.33126
     0.97471
     0.05048
    -0.53127
    -0.95350
    -0.31077
     0.78235
     1.51892
     1.23274
     0.51025
    -0.53127
    -1.39450
    -0.83152
    -0.08557
    -0.36237
    -0.50781
    -0.06681
     0.04110
     0.67445
     1.71127
     1.00286
     0.20530
     0.02702
     0.13024
     0.30851
     0.49148
     0.58531
     0.94187
     1.72066
     1.98338
     0.99347
     0.63223
     0.37419
     0.00826
     0.32728
     0.66976
     0.88088
     0.84334
     0.99816
     1.25151
     1.34534
     1.08730
     1.07792
     1.25620
     0.97001
     0.68383
     0.81989
     1.19052
     1.38287
     1.03570
     0.43518
    -0.56411
    -1.06141
    -1.06141
    -1.31006
    -1.31475
    -1.28660
    -1.22561
    -1.34290
    -1.65723
    -2.05131
    -2.20144
    -2.07477
    -2.12169
    -1.68538
    -1.39919
    -1.18808
    -0.93004
    -0.63917
    -0.51250
    -0.56411
    -0.44213
    -0.36237
    -0.17471
    -0.07619
     0.01764
    -0.21694
    -0.25447
    -0.21694
    -0.17471
    -0.43274
    -0.47497
    -0.38583
    -0.21694
    -0.04804
     0.05517
    -0.09965
    -0.45620
    -0.53596
    -0.50781
    -0.28731
    -0.19348
    -0.33891
    -0.34361
    -0.05273
     0.16308
     0.08332
     0.45864
     0.80581
     0.90433
     1.73004
     2.20857
     1.70658
     1.23743
     1.33595
     1.51423
     1.77226
     2.28364
     2.06314
     1.79572
     1.54707
     1.44855
     1.22805
     1.06384
     0.98409
     0.83396
     0.82927
     0.97940
     0.80581
     0.46333
     0.44457
     0.50086
     0.81050
     0.94656
     0.97001
     0.85742
     0.74951
     0.79643
     0.70260
     0.60877
     0.71667
     0.14900
     0.33197
     0.32259
     0.25221
     0.14431
    -0.16064
    -0.24039
    -0.24039
    -0.15125
    -0.24978
    -0.29200
    -0.37176
    -0.39052
    -0.32015
    -0.28731
    -0.26854
    -0.37176
    -0.42805
    -0.39990
    -0.30138
    -0.25447
    -0.36237
    -0.43744
    -0.28731
    -0.16064
    -0.15125
    -0.28262
    -0.27323
    -0.31546
    -0.21694
    -0.09496
    -0.07619
    -0.08088
    -0.19348
    -0.16533
    -0.11841
    -0.09496
    -0.13718
    -0.25447
    -0.39990
    -0.31546
    -0.43274
    -0.29200
    -0.48435
    -0.62979
    -0.61571
    -0.70016
    -0.58287
    -0.59226
    -0.65794
    -0.47966
    -0.12780
     0.46802
     1.18582
     1.63152
     1.51892
     1.92708
     2.48537
     3.60664
     3.80837
     3.34392
     3.27354
     3.65355
     3.31107
     2.91230
     1.61744
     0.66976
    -0.62510
    -0.84560
    -1.45080
    -2.58145
    -3.61828
    -3.12098
    -3.04122
    -4.47213
    -4.96943
    -5.43389
    -5.06795
    -4.54250
    -3.56198
    -2.53923
    -2.07946
    -1.78390
    -1.14585
    -0.33891
     0.20061
     0.45864
     0.87149
     1.06854
     1.10607
     0.90433
     0.68383
     0.41173
     0.19592
     0.11616
     0.18184
     0.28975
     0.03171
    -0.48435
    -0.75646
    -0.86905
    -0.97696
    -1.12240
    -1.15055
    -1.18808
    -1.27722
    -1.08956
    -0.95350
    -0.88782
    -1.03795
    -0.71424
    -0.70485
    -0.77992
    -1.00042
    -0.97696
    -1.22561
    -1.03326
    -0.85967
    -0.70016
    -0.70016
    -0.72831
    -0.76115
    -0.80807
    -0.79399
    -0.90659
    -1.03326
    -0.99573
    -0.96758
    -0.82683
    -0.66732
    -0.60164
    -0.77053
    -0.79868
    -0.56411
    -0.53127
    -0.34830
    -0.42805
    -0.42805
    -0.32953
    -0.35299
    -0.16064
    -0.23570
    -0.29200
    -0.29200
    -0.20286
     0.00826
    -0.04335
    -0.16064
    -0.16533
    -0.07150
     0.04579
     0.12554
     0.07863
     0.02702
     0.07863
     0.12554
     0.28506
     0.24752
     0.22876
     0.20999
     0.08332
     0.25221
     0.40234
     0.37419
     0.27098
     0.23814
     0.24752
     0.38827
     0.24752
     0.19123
     0.22876
     0.22876
     0.28036
     0.31790
     0.36950
     0.20530
     0.11147
     0.19123
     0.23345
     0.35543
     0.21468
     0.10209
     0.15369
     0.12554
     0.28036
     0.22876
     0.15369
     0.23345
     0.22407
     0.20061
     0.24752
     0.15838
     0.12085
     0.09270
     0.16777
     0.23345
     0.10209
     0.07863
     0.09270
     0.13962
     0.21468
     0.18184
     0.12085
     0.13962
     0.12554
     0.17246
     0.15838
     0.18653
     0.18184
     0.09740
     0.32259
     0.44457
     0.38827
     0.27098
     0.16777
     0.23814
     0.35074
     0.36950
     0.40703
     0.30851
     0.28506
     0.17246
     0.13493
    -0.01051
     0.05048
    -0.18410
    -0.08088
     0.07863
     0.03171
    -0.32484
    -0.46089
    -0.35299
    -0.13718
     0.25221
    -0.05273
    -1.20215
    -2.22021
    -1.38981
     1.14829
     3.70985
     7.78677
     9.60707
     6.93761
     4.12271
     1.64559
     0.62284
     0.90433
     3.31107
     5.71782
     6.40747
     5.41756
     3.71454
     1.96931
     0.66038
    -0.37176
    -1.09425
    -1.62908
    -2.07946
    -1.86365
    -1.48833
    -1.09894
    -0.45151
    -0.15125
    -0.27323
    -0.10434
     0.05517
     0.25221
     0.48210
     0.52432
     0.47272
     0.46802
     0.46333
     0.23345
    -0.29200
    -0.98634
    -1.04264
    -0.87375
    -0.84560
    -0.74238
    -0.77992
    -1.22561
    -1.53056
    -1.48364
    -1.31006
    -1.26783
    -1.29598
    -1.20215
    -1.39919
    -1.38981
    -1.24437
    -1.15055
    -1.02857
    -0.90659
    -0.77522
    -0.70485
    -0.66732
    -0.71424
    -0.69078
    -0.57349
    -0.46089
    -0.33422
    -0.34361
    -0.22632
    -0.19348
    -0.15595
    -0.11841
    -0.10903
    -0.29200
    -0.09027
    -0.15595
    -0.17940
    -0.16533
    -0.20286
    -0.21694
    -0.23570
    -0.27793
    -0.18410
    -0.24039
    -0.23570
    -0.35299
    -0.26854
    -0.30607
    -0.20755
    -0.38114
    -0.36237
    -0.17002
    -0.16533
    -0.09027
    -0.07150
    -0.13249
    -0.16533
    -0.11372
    -0.02928
     0.05048
    -0.15595
    -0.08088
    -0.10434
     0.05517
     0.05986
     0.00826
    -0.08557
     0.02702
    -0.01989
    -0.05273
    -0.15595
    -0.19817
    -0.22163
    -0.25447
    -0.18879
    -0.08557
    -0.11841
    -0.25447
    -0.31077
    -0.20755
    -0.13718
    -0.20755
    -0.32953
    -0.21694
    -0.17940
    -0.14187
    -0.12311
    -0.12311
    -0.23570
    -0.22632
    -0.11841
    -0.09965
    -0.02928
    -0.17940
    -0.03397
    -0.13718
    -0.10903
    -0.03397
    -0.07619
    -0.02458
    -0.05273
     0.02233
     0.07394
     0.03641
    -0.07150
    -0.16064
    -0.13249
     0.02233
     0.00357
    -0.01520
    -0.24508
    -0.21224
    -0.17940
    -0.18879
    -0.33891
    -0.29669
    -0.22163
    -0.37645
    -0.23570
    -0.08088
    -0.22632
    -0.28731
    -0.25447
    -0.08557
     0.03171
    -0.01520
    -0.11841
    -0.13249
    -0.08088
    -0.06212
    -0.11372
    -0.13249
    -0.11372
    -0.24508
    -0.25447
    -0.09965
    -0.19348
    -0.32015
    -0.26385
     0.35074
     1.16237
     1.30311
     1.54707
     1.84263
     1.89424
     1.74880
     1.01224
     0.28506
     0.21937
     0.63223
     1.15767
     1.44855
     1.10138
     0.60408
    -0.70954
    -1.85896
    -1.85896
    -1.52587
    -1.59624
    -2.35157
    -3.13974
    -2.52046
    -1.69476
    -1.39450
    -0.90659
    -0.85967
    -0.17002
     0.88088
     0.80112
     0.65099
     0.70260
     1.00286
     1.35003
     1.85671
     2.14289
     2.40092
     2.20388
     2.18042
     1.84733
     1.49546
     1.44386
     1.27965
     1.06854
     0.51963
     0.20530
    -0.08557
    -0.09965
    -0.26854
    -0.31546
    -0.10434
     0.00826
    -0.29200
    -0.51719
    -0.85029
    -0.70016
    -0.76584
    -0.62979
    -0.49843
    -0.61571
    -0.66732
    -0.64855
    -0.55003
    -0.66263
    -0.63448
    -0.76584
    -0.54534
    -0.41867
    -0.45620
    -0.61102
    -0.72831
    -0.68609
    -0.60164
    -0.63448
    -0.63917
    -0.68139
    -0.66732
    -0.47028
    -0.37645
    -0.42805
    -0.54065
    -0.56411
    -0.50312
    -0.31546
    -0.22632
    -0.29669
    -0.37176
    -0.37645
    -0.21224
    -0.28262
    -0.21694
    -0.22163
    -0.36706
    -0.31546
    -0.34830
    -0.32953
    -0.35768
    -0.48904
    -0.56880
    -0.38114
    -0.30607
    -0.32484
    -0.39990
    -0.53127
    -0.50781
    -0.39521
    -0.42336
    -0.31077
    -0.54065
    -0.52188
    -0.44682
    -0.39521
    -0.32015
    -0.46559
    -0.40929
    -0.32484
    -0.30138
    -0.24039
    -0.36237
    -0.44213
    -0.46089
    -0.38583
    -0.20755
    -0.02928
    -0.15125
    -0.16533
    -0.04335
    -0.04335
     0.02233
    -0.07150
    -0.17471
    -0.21224
     0.02233
    -0.00113
     0.15369
    -0.00113
    -0.05273
    -0.09027
    -0.12780
    -0.02928
    -0.09965
    -0.24039
    -0.19817
    -0.15125
    -0.11841
    -0.11372
    -0.25447
    -0.27793
    -0.23570
    -0.06681
    -0.22632
    -0.33891
    -0.47966
    -0.58756
    -0.69078
    -0.57818
    -0.55003
    -0.77522
    -0.85029
    -0.85498
    -0.87844
    -1.10832
    -1.40389
    -1.19277
    -0.52188
     0.00357
     0.66976
     1.28904
     1.77226
     3.03897
     3.86467
     4.09925
     3.97727
     3.04366
     3.35330
     4.51210
     5.53954
     5.15014
     4.67161
     3.99134
     4.14616
     4.06641
     4.19777
     3.57380
     2.62142
     1.85202
     0.76828
     0.02233
    -0.24508
    -0.27793
    -0.21224
     0.06455
    -0.48435
    -0.88313
    -1.46957
    -2.11230
    -1.74637
    -1.76513
    -1.69007
    -2.36564
    -2.57676
    -2.36095
    -1.94341
    -1.70414
    -1.27252
    -1.42265
    -1.07079
    -1.10832
    -1.11301
    -0.37176
    -0.10903
    -0.34830
    -0.17940
     0.06925
     0.07863
     0.02702
    -0.20286
    -0.20286
    -0.06212
    -0.38114
    -0.11372
    -0.05742
    -0.30607
    -0.52657
    -0.64386
    -0.78461
    -0.67670
    -0.89251
    -0.74238
    -0.66263
    -0.61571
    -0.37645
    -0.34361
    -0.40929
    -0.47028
    -0.61571
    -0.48904
    -0.20755
    -0.17002
    -0.20755
    -0.17002
     0.05048
     0.06455
     0.15838
     0.07394
     0.06925
     0.10678
     0.13962
     0.29913
     0.15838
     0.07394
    -0.05742
    -0.01989
     0.15838
     0.19592
     0.03641
    -0.09496
    -0.09496
     0.07863
    -0.14187
    -0.27323
    -0.42805
    -0.24978
    -0.11841
    -0.07150
    -0.13718
    -0.05742
    -0.07619
    -0.17940
     0.11147
     0.22876
    -0.08557
    -0.07150
     0.08801
     0.29444
     0.44457
     0.51963
     0.46333
     0.52901
     0.40703
     0.54309
     0.59939
     0.46333
     0.35543
     0.26629
     0.36012
     0.51494
     0.42580
     0.33666
     0.22876
     0.12085
     0.10678
     0.09740
    -0.02458
    -0.12311
    -0.15595
    -0.20286
    -0.17471
    -0.09965
    -0.26385
    -0.37645
    -0.34830
    -0.08088
    -0.20755
    -0.21224
    -0.27323
    -0.28731
    -0.23101
    -0.09965
    -0.14656
    -0.08557
    -0.06681
    -0.09496
    -0.05273
     0.05986
     0.10209
     0.00357
    -0.10434
     0.20530
     0.28975
     0.17715
     0.09740
     0.10209
    -0.08088
    -0.06212
    -0.04804
    -0.06681
    -0.24978
    -0.31077
    -0.27323
    -0.21694
    -0.31077
    -0.71893
    -1.00511
    -0.96288
    -0.66263
    -0.55942
    -0.17002
     0.33666
     0.58062
     0.44926
     0.70729
     1.02631
     0.86211
     0.49617
     0.51025
     0.97471
     1.60337
     1.41571
     1.35941
     1.22805
     1.72066
     1.73942
     1.42509
     0.43987
    -0.09027
    -0.47966
    -0.25916
    -0.11372
     0.29913
     0.22407
     0.23814
     0.48210
     0.79174
     0.97940
     0.64630
     0.41642
     0.25691
    -0.11841
    -0.32953
    -0.80807
    -1.33351
    -1.87773
    -1.92933
    -1.67130
    -2.09823
    -4.20002
    -3.91853
     0.31320
    -0.30607
    -1.95279
    -2.77850
    -3.67927
    -2.79726
    -1.57747
    -0.77992
    -0.33422
     0.05048
     0.51494
     0.74482
     0.75890
     0.83396
     0.75421
     0.36481
     0.06925
    -0.05742
    -0.18410
    -0.41867
    -0.50312
    -0.71424
    -0.65794
    -0.65794
    -0.66732
    -0.67201
    -0.70016
    -0.81745
    -0.83152
    -0.82214
    -0.78930
    -0.84091
    -0.92535
    -0.85498
    -0.85029
    -0.77522
    -0.85498
    -0.89720
    -0.74238
    -0.69547
    -0.69078
    -0.54065
    -0.63917
    -0.61571
    -0.69078
    -0.64386
    -0.51250
    -0.47028
    -0.58756
    -0.54534
    -0.43274
    -0.45620
    -0.29200
    -0.50781
    -0.37176
    -0.30607
    -0.37645
    -0.21224
    -0.32015
    -0.17471
    -0.26385
    -0.21694
    -0.11841
    -0.04335
    -0.03866
    -0.08557
    -0.03397
     0.05517
     0.07863
    -0.07619
     0.04110
     0.10678
     0.04110
     0.10209
     0.05048
     0.09270
    -0.16533
     0.00826
     0.16777
     0.09740
    -0.13249
    -0.18879
    -0.29200
    -0.17002
    -0.20286
    -0.32953
    -0.32953
    -0.23570
    -0.29669
    -0.19348
    -0.07619
    -0.14656
    -0.24039
    -0.20286
    -0.01520
     0.04110
     0.19592
     0.18184
     0.23345
     0.36012
     0.51963
     0.76359
     0.69322
     0.77766
     0.81989
     0.96063
     1.16237
     1.02631
     0.75421
     0.66976
     0.53840
     0.26629
     0.03641
     0.16777
     0.21468
     0.35543
     0.35074
     0.28975
    -0.05273
    -0.22632
    -0.29669
    -0.15125
     0.19123
     0.30851
     0.41173
     0.31320
     0.43518
     0.66507
     0.87149
     0.97471
     1.06854
     1.10138
     1.05915
     1.10138
     1.13422
     1.12483
     0.98878
     0.74482
     0.66038
     0.71667
     0.77766
     0.66038
     0.65099
     0.58531
     0.52901
     0.34135
     0.26629
     0.13962
     0.27567
     0.61815
     0.77766
     0.74482
     0.66507
     0.81050
     1.05915
     0.82927
     0.42580
    -0.07619
    -0.24978
    -0.16533
     0.71198
     1.73004
     2.53229
     2.03968
     1.52361
     2.04437
     2.37747
     1.93646
     2.41969
     3.49404
     3.88344
     2.87007
     2.14289
     2.06314
     1.61275
     1.60806
     1.56114
     0.76828
     1.12953
     1.34534
     0.16308
    -1.35228
    -1.78390
    -2.21082
    -1.79328
    -1.59624
    -2.05131
    -1.80266
    -1.53994
    -1.23030
    -1.61031
    -2.02786
    -1.94810
    -1.89180
    -1.58216
    -1.54463
    -1.59155
    -1.65254
    -1.48364
    -1.76982
    -1.55871
    -1.53056
    -1.51648
    -1.19277
    -1.03795
    -0.93004
    -0.89251
    -0.83152
    -0.73300
    -0.53596
    -0.51719
    -0.39990
    -0.33891
    -0.47028
    -0.37645
    -0.47966
    -0.43274
    -0.43274
    -0.48435
    -0.62979
    -0.58756
    -0.39990
    -0.40460
    -0.56880
    -0.59695
    -0.44213
    -0.36706
    -0.37645
    -0.41867
    -0.49373
    -0.43744
    -0.40929
    -0.37645
    -0.24039
    -0.37645
    -0.45151
    -0.42336
    -0.22632
    -0.23570
    -0.18879
    -0.23570
    -0.22163
    -0.01520
     0.13962
     0.05048
     0.00357
    -0.01051
    -0.06212
     0.00357
     0.20061
     0.17715
     0.07863
     0.02233
     0.06925
     0.14900
     0.13493
    -0.05273
    -0.18879
    -0.17940
     0.07863
     0.13493
    -0.00113
    -0.17471
    -0.13718
    -0.10434
     0.13024
     0.18184
    -0.09965
    -0.24508
    -0.12311
     0.14900
     0.05048
    -0.05742
     0.08801
     0.10209
     0.19123
    -0.00582
    -0.15125
    -0.45151
    -0.67670
    -0.93474
    -1.07079
    -0.99103
    -1.12240
    -0.68139
    -0.77522
    -0.20755
    -0.17002
    -0.17002
    -0.55003
    -0.67201
    -0.48904
    -0.17940
     0.04110
     0.49148
     0.60877
     0.66038
     0.68383
     0.87618
     0.88088
     0.81989
     0.69322
     0.63223
     0.51963
     0.77766
     1.09199
     1.22805
     1.66905
     1.64090
     1.72535
     1.66436
     1.36410
     1.06854
     0.89026
     1.04508
     1.52361
     1.46731
     1.17644
     1.04508
     0.87149
     0.66976
     0.23345
    -0.36706
    -0.32953
    -0.18879
     0.17246
    -0.04335
    -0.26854
    -0.41398
    -0.50781
    -0.28262
    -0.02458
    -0.15125
    -0.17940
    -0.21694
    -0.44682
    -0.45620
    -0.33891
    -0.36237
    -0.42336
    -0.44682
    -0.45151
    -0.33422
    -0.43744
    -0.50312
    -0.45620
    -0.59695
    -0.28262
    -0.20755
    -0.67201
    -0.82683
    -0.90659
    -0.50312
    -0.31546
    -0.27793
    -0.26854
     0.19592
     0.57593
     0.60408
     0.75421
     0.78235
     0.59469
     0.53840
     0.62284
     1.01693
     1.52361
     1.73473
     2.51352
     3.62541
     1.72066
    -0.34830
    -0.86905
    -0.39052
     0.74482
     0.83865
     0.37419
    -0.22163
    -1.02857
    -1.52587
    -0.89251
    -0.42336
    -0.68609
    -0.90190
    -0.83152
    -0.74708
    -0.59226
     0.04579
     0.60877
     0.94187
     1.49077
     1.52830
     1.03570
     0.74013
     0.61815
     0.32728
     0.21468
     0.51963
     0.28506
     0.05517
    -0.39052
    -0.85967
    -1.14116
    -1.39919
    -1.73229
    -2.01378
    -2.05131
    -2.05131
    -1.97156
    -1.92933
    -1.84020
    -1.69007
    -1.76513
    -1.33821
    -1.15055
    -1.11770
    -0.96758
    -0.89720
    -0.84091
    -0.62040
    -0.48435
    -0.50312
    -0.47028
    -0.47966
    -0.21224
    -0.21224
    -0.17940
    -0.21694
    -0.35768
    -0.31546
     0.03641
    -0.01051
    -0.17471
    -0.16533
    -0.18410
    -0.04804
    -0.00582
     0.04110
     0.16777
     0.12085
     0.11147
     0.21937
     0.16308
     0.16308
     0.06455
     0.05048
     0.23345
     0.17715
     0.14900
     0.22407
     0.34135
     0.49617
     0.68852
     0.53840
     0.31790
     0.36012
     0.46333
     0.54309
     0.58531
     0.79643
     0.94187
     0.96532
     1.12014
     1.18113
     0.98878
     0.79643
     0.63223
     0.51025
     0.39296
     0.48679
     0.66976
     0.59000
     0.40234
    -0.14656
    -0.59226
    -1.01449
    -1.03795
    -1.13647
    -1.03326
    -1.04264
    -1.20684
    -0.68139
    -0.34830
    -0.09027
     0.19123
     0.22407
     0.22876
     0.19123
     0.10678
     0.28975
     0.01764
    -0.15595
     0.06455
     0.90433
     2.08659
     1.75819
     1.21397
     0.46802
     0.03641
     0.15838
    -0.12780
    -0.12311
     0.10678
     0.23345
     0.30851
     0.30851
     0.19592
     0.24752
    -0.01520
    -0.15125
    -0.32015
    -0.06212
    -0.10903
    -0.19348
    -0.32015
    -0.52657
    -0.53596
    -0.59695
    -0.48435
    -0.28731
    -0.29669
    -0.22632
    -0.10903
     0.13962
     0.31790
     0.50556
     0.49617
     0.63692
     0.83865
     0.47272
     0.53370
     0.48210
     0.66976
     0.73544
     0.92310
     0.76359
     0.68383
     0.49148
     0.34135
     0.36012
     0.16777
     0.15369
    -0.15125
    -0.20286
    -0.24508
    -0.22163
    -0.29200
    -0.29200
    -0.51250
    -0.59226
    -0.48435
    -0.37645
    -0.35299
    -0.47028
    -0.54065
    -0.43274
    -0.44213
    -0.37176
    -0.33891
    -0.52657
    -0.51719
    -0.56880
    -0.45620
    -0.41398
    -0.34830
    -0.44213
    -0.39990
    -0.62040
    -0.75177
    -0.87844
    -0.84560
    -0.58287
    -0.10903
     0.35543
     0.58062
     0.48210
     0.50556
     0.73544
     0.92310
     0.99816
     1.10607
     0.97471
     1.06384
     1.01224
     1.15298
     1.24212
     1.35941
     1.12483
     0.94187
     0.78705
     0.06455
    -0.60633
    -0.71893
    -0.42336
    -0.11841
     0.01764
     0.16777
    -0.13249
    -0.43744
    -0.65794
    -0.50781
    -0.34830
    -0.38583
    -0.63448
    -0.59695
    -0.59695
    -0.48904
    -0.45151
     0.13493
     0.59469
    -0.18410
    -2.25305
    -2.60491
    -1.00511
    -0.16533
    -0.23101
    -0.91597
    -0.91597
    -0.72362
    -0.76115
    -1.09894
    -1.21153
    -0.89251
    -0.85967
    -0.74238
    -0.61102
    -0.47497
    -0.28262
    -0.04335
    -0.01051
     0.07394
     0.17246
     0.21468
     0.29444
     0.60408
     0.77766
     0.74482
     0.77297
     0.67445
     0.71198
     0.57593
     0.67445
     0.52432
     0.82458
     1.07792
     0.47272
    -0.52188
    -0.77522
    -0.87375
    -0.45151
    -0.52657
    -0.77053
    -1.11770
    -1.62439
    -1.31006
    -1.21623
    -1.58685
    -1.82143
    -1.56809
    -1.46488
    -1.01449
    -1.01918
    -1.13647
    -1.03795
    -0.81745
    -0.67201
    -0.58756
    -0.51250
    -0.56411
    -0.48435
    -0.47028
    -0.13718
     0.10678
     0.17246
     0.13493
     0.31790
     0.47272
     0.60877
     0.69791
     0.69322
     0.81989
     0.75890
     0.79174
     1.02162
     1.12483
     1.27496
     1.29842
     1.49077
     1.35003
     0.94656
     0.92310
     0.57593
     0.50086
     0.58062
     0.65099
     0.84804
     0.68852
     0.50556
     0.15838
     0.07394
     0.26160
     0.14900
     0.05986
     0.01295
     0.06455
    -0.09965
     0.13493
    -0.12780
    -0.18879
    -0.19817
    -0.04804
    -0.08557
    -0.12311
    -0.26854
    -0.24978
    -0.10434
    -0.03866
     0.10678
    -0.08088
    -0.15125
    -0.02928
    -0.01520
     0.10678
     0.15838
    -0.06681
     0.02702
     0.05048
     0.04579
     0.10678
    -0.12311
    -0.17471
    -0.10903
     0.00357
    -0.11841
    -0.17471
    -0.15595
    -0.07619
     0.07863
     0.46802
     0.77297
     0.71667
     0.70729
     0.70729
     0.86680
     0.77297
     0.41642
     0.29913
     0.53840
     0.81989
     0.94656
     0.94187
     0.71667
     0.45864
     0.28975
     0.27098
     0.31790
    -0.21224
    -0.27793
     0.12085
     0.38827
     0.46333
     0.15369
    -0.07150
     0.13962
     0.14431
     0.47741
     0.66976
     0.39765
    -0.31077
    -0.46559
    -1.01918
    -1.51648
    -1.36635
    -1.00511
    -0.69547
    -1.03795
    -1.26783
    -1.21153
    -1.36635
    -1.52117
    -1.46488
    -1.14585
    -0.67201
    -0.69547
    -0.83152
    -0.83621
    -0.93004
    -0.67670
    -0.45151
    -0.55472
    -0.66263
    -0.66732
    -0.68139
    -0.83152
    -1.00511
    -1.32882
    -1.33351
    -1.32882
    -1.34290
    -1.31006
    -1.35228
    -1.42265
    -0.79399
     0.64630
     1.79572
     3.02020
     2.11943
     0.51963
    -0.48904
     0.05517
     0.82458
     1.94585
     2.45722
     2.43376
     1.77226
     1.96461
     1.57053
     0.78705
     0.44926
     0.48210
     0.86680
     1.15298
     1.21397
     1.27496
     0.81050
     0.36950
     0.32728
     0.32259
     0.43987
     0.79174
     0.90903
     0.82927
     0.64161
     0.51494
    -0.00113
     0.13962
     0.23814
     0.44457
     0.34135
     0.68383
     1.12014
     1.41571
     1.40163
     0.75421
    -0.31077
    -1.14116
    -0.65794
     0.50086
     1.39225
     1.42978
     1.31719
     0.79643
     0.34135
     0.10209
    -0.29200
    -0.25916
    -0.15125
     0.28975
     0.48210
     0.83396
     0.86680
     0.76359
     0.72606
     0.65099
     0.55716
     0.26160
    -0.03866
    -0.16533
    -0.25447
    -0.11841
    -0.16533
    -0.35768
    -0.35768
    -0.32015
    -0.21224
    -0.22163
    -0.21224
    -0.38583
    -0.29200
    -0.24039
    -0.07619
    -0.16064
    -0.09027
    -0.15125
    -0.24978
    -0.10903
     0.13493
     0.05048
     0.06925
    -0.04335
     0.02233
     0.10678
     0.06925
     0.05517
     0.02702
     0.07394
     0.11147
     0.19123
     0.12085
     0.19123
    -0.10434
     0.04110
     0.11147
     0.06455
    -0.09027
    -0.10434
    -0.11372
    -0.08557
    -0.21224
    -0.20755
    -0.24978
    -0.29200
    -0.38114
    -0.27323
    -0.32484
    -0.46089
    -0.57349
    -0.63917
    -0.27323
    -0.33422
    -0.49373
    -0.57349
    -0.48904
    -0.36706
    -0.36237
    -0.42805
    -0.53596
    -0.43274
    -0.48904
    -0.32015
    -0.24978
    -0.31546
    -0.48904
    -0.58756
    -0.27323
    -0.21694
    -0.37176
    -0.31077
    -0.37176
    -0.02928
     0.23345
     0.30851
     0.50556
     0.29913
     0.20061
     0.39765
     0.58062
     0.73075
     0.61346
     0.48679
     0.21937
     0.25221
     0.08801
    -0.02928
    -0.28262
    -0.14656
    -0.26854
     0.23345
     0.24283
    -0.38583
    -0.73769
    -0.26854
     0.15838
     0.60877
     0.95594
     0.87618
     0.55247
     0.41173
    -0.19348
    -0.69547
     0.02233
     0.91372
     0.89026
     0.36950
    -0.68139
    -0.92066
    -0.83152
    -0.70954
    -0.64386
    -0.31077
    -0.66732
    -0.80337
    -0.91597
    -0.51719
    -0.33422
    -0.34361
    -0.16064
     0.01295
    -0.40460
    -0.69078
    -0.56411
    -0.79399
    -1.38043
    -1.84020
    -1.51648
    -0.61102
    -0.38114
    -0.74708
    -1.29129
    -0.64386
    -0.07150
    -0.02458
     0.03641
    -0.43274
    -0.72362
    -0.20286
     0.60877
     0.78235
     1.19052
     1.26089
     0.80112
     0.14900
    -0.39052
    -0.83152
    -1.16931
    -1.32413
    -0.98165
    -1.05202
    -1.29129
    -1.37105
    -1.55401
    -1.60093
    -1.63377
    -1.39919
    -1.18339
    -0.92535
    -0.63917
     0.05986
     0.42111
     0.16777
     0.02702
     0.16308
     0.53370
     1.09199
     1.11545
     1.21866
     1.15767
     1.11545
     0.95594
     0.99347
     0.93717
     0.81050
     0.53370
     0.45864
     0.41173
     0.37889
     0.34135
     0.20061
     0.26160
     0.20999
     0.17715
     0.27098
     0.15369
     0.14900
     0.12085
     0.08332
     0.20999
     0.16777
     0.06925
     0.13962
     0.12085
     0.04110
     0.16777
    -0.01520
     0.13493
     0.12554
     0.14431
     0.16308
     0.10209
     0.17715
    -0.00582
     0.11616
     0.16308
     0.17715
     0.16308
     0.11147
     0.07863
     0.07863
     0.16777
     0.05986
     0.01764
     0.06925
     0.00826
     0.08332
     0.05986
     0.05517
    -0.09496
    -0.00582
     0.05048
     0.07863
     0.13493
    -0.00113
     0.01295
     0.00826
     0.18653
     0.06455
    -0.06681
     0.05517
     0.03641
    -0.04804
    -0.07619
    -0.01051
    -0.19817
    -0.16533
     0.05986
     0.38358
     0.33666
    -0.01051
    -0.08088
     0.07394
     0.24283
     0.51494
     0.48210
     0.59939
     0.84804
     0.88088
     0.70260
     0.42111
     0.58531
     1.12483
     1.84733
     1.96931
     1.74880
     1.34534
     1.15767
     1.09669
     1.10607
     1.20928
     1.29842
     1.37818
     1.22336
     0.96532
     1.04977
     1.18582
     1.03570
     0.76828
     0.47741
     0.66976
     0.78235
     0.97001
     1.13891
     1.10138
     1.10607
     1.57991
     1.82856
     1.57522
     1.43447
     1.09669
     0.94187
     1.19052
     1.71596
     1.43447
     1.25151
     1.60337
     1.97869
     1.49077
     0.96063
     0.66976
     0.41642
     0.30382
     0.84334
     1.82387
     2.18981
     1.99276
     1.33595
     1.02631
     0.53370
    -0.06212
    -0.19817
    -0.02928
     0.15369
    -0.08557
    -0.39521
    -0.73769
    -1.08486
    -1.60562
    -2.21552
    -2.82541
    -3.26172
    -4.11088
    -4.46744
    -4.06866
    -3.34617
    -2.85356
    -2.68467
    -2.56738
    -2.25774
    -1.09894
    -0.73300
    -1.79797
    -1.96687
    -1.62908
    -0.89720
    -0.14187
     0.66038
     1.01693
     1.02162
     0.68383
     0.26629
     0.01764
    -0.35299
    -0.67670
    -0.86905
    -0.82214
    -0.59226
    -0.94881
    -1.12240
    -1.13647
    -1.08956
    -0.90659
    -0.82683
    -0.71424
    -0.77053
    -0.70954
    -0.54534
    -0.27323
    -0.17940
    -0.37645
    -0.40929
    -0.30607
    -0.02928
    -0.00113
    -0.01051
    -0.21694
    -0.22163
    -0.09965
    -0.05273
    -0.01051
     0.05048
    -0.23570
    -0.11372
    -0.05742
    -0.05273
    -0.02928
    -0.16064
    -0.28262
    -0.08088
     0.07394
    -0.05742
    -0.09027
    -0.20286
    -0.03866
    -0.17940
    -0.10903
    -0.02928
    -0.17471
    -0.22163
    -0.10434
    -0.04804
    -0.13249
    -0.19817
    -0.22632
    -0.14187
    -0.13718
    -0.09496
    -0.15595
    -0.35299
    -0.24039
    -0.16533
    -0.15595
    -0.01989
    -0.09496
    -0.03397
     0.02233
     0.05986
     0.05517
     0.12085
     0.04579
     0.11147
     0.22876
     0.32728
     0.38827
     0.29444
     0.29913
     0.21937
     0.28975
     0.36012
     0.35543
     0.15838
     0.23814
     0.21937
     0.36012
     0.14900
    -0.02458
    -0.08557
     0.08801
     0.22407
     0.11147
    -0.12311
    -0.10903
    -0.12311
    -0.20286
    -0.13249
     0.05517
     0.06925
     0.40234
     0.72137
     1.12953
     1.24212
     1.12483
     0.88088
     1.00755
     1.36410
     1.51423
     1.73004
     1.50015
     1.44855
     1.21866
     0.91841
     0.48679
     0.21468
     0.81520
     1.78634
     2.81847
     2.68241
     1.91301
     1.74411
     2.07721
     2.60735
     3.35799
     3.33453
     3.22194
     3.67232
     4.27752
     4.42765
     4.11801
     3.18910
     2.68710
     1.92239
     0.78235
    -0.31077
    -0.02458
     0.36950
    -0.41867
    -1.32413
    -1.99032
    -2.17798
    -2.43602
    -2.66590
    -2.64713
    -2.63306
    -2.21552
    -1.13178
    -0.74238
    -0.30138
     0.48210
     1.16706
     1.33595
     1.21866
     1.42509
     1.64090
     1.84263
     2.35870
     2.74809
     2.30709
     1.78164
     1.78634
     1.51423
     0.83396
     0.31790
     0.00357
    -0.38583
    -0.53127
    -0.79399
    -1.15993
    -1.47426
    -1.58685
    -1.50710
    -1.40858
    -1.45549
    -1.59155
    -1.45549
    -1.29129
    -0.85498
    -0.50781
    -0.63917
    -1.19746
    -1.15524
    -0.88782
    -0.54534
    -0.57818
    -0.61102
    -0.82683
    -0.89720
    -0.94881
    -0.88782
    -0.99573
    -1.00042
    -1.28191
    -1.33351
    -1.15055
    -1.00042
    -1.30067
    -1.39450
    -1.41327
    -1.34759
    -1.29129
    -1.26783
    -1.22092
    -1.31944
    -1.27252
    -1.19277
    -1.15055
    -1.10832
    -1.27722
    -1.34290
    -1.15993
    -0.98165
    -1.22561
    -1.13178
    -1.27722
    -1.11770
    -1.13647
    -1.04264
    -1.14116
    -0.97227
    -1.11770
    -1.06610
    -0.98634
    -0.97227
    -1.01449
    -1.03795
    -0.91128
    -0.67670
    -0.65325
    -0.62510
    -0.54065
    -0.49373
    -0.50312
    -0.53596
    -0.51250
    -0.44213
    -0.50781
    -0.36706
    -0.28262
    -0.27793
    -0.27323
    -0.45620
    -0.37176
    -0.21694
    -0.27793
    -0.36706
    -0.40460
    -0.36706
    -0.28731
    -0.27793
    -0.19348
    -0.21694
    -0.14656
    -0.06212
     0.05048
     0.02702
     0.02702
    -0.06212
    -0.08088
     0.05517
     0.22876
     0.13962
     0.21937
     0.20061
     0.24752
     0.32259
     0.34604
     0.30382
     0.35074
     0.30382
     0.39296
     0.41642
     0.45864
     0.50556
     0.36012
     0.51025
     0.61346
     0.36950
     0.29444
     0.29444
     0.36950
     0.44457
     0.63692
     0.63692
     0.68852
     0.60877
     0.53370
     0.67445
     1.17644
     1.59398
     1.59868
     1.58460
     1.82856
     1.56114
     1.65497
     2.02560
     2.29302
     2.59797
     2.72464
     2.51821
     2.11943
     1.63152
     1.10607
     1.02631
     1.27496
     1.21866
     1.27965
     1.15767
     0.89026
     0.90903
     1.80041
     1.80510
     1.54238
     1.13422
     1.62683
     2.64488
     2.87477
     2.53698
     2.22265
     2.28833
     2.87007
     3.16095
     2.48068
     1.33595
     1.23274
     1.14829
     1.13422
     0.92779
     0.65099
     0.85273
     0.45395
     0.14431
    -0.32953
    -1.07079
    -1.35228
    -1.10363
    -0.72831
    -0.38114
    -0.35768
    -0.31077
    -0.24978
    -0.35768
    -0.38114
    -0.96758
    -1.35228
    -1.31006
    -0.98634
    -0.87844
    -0.92066
    -0.85029
    -1.08956
    -1.25845
    -1.13647
    -1.09425
    -1.10832
    -1.22092
    -1.23030
    -1.24907
    -1.15993
    -1.19746
    -1.07079
    -1.00042
    -1.06141
    -0.99103
    -0.75646
    -0.74238
    -0.57349
    -0.60164
    -0.65325
    -0.40460
    -0.15595
    -0.08557
    -0.30607
    -0.22632
    -0.32015
    -0.27793
    -0.23570
    -0.15125
    -0.22632
    -0.36237
    -0.27323
    -0.25916
    -0.22163
    -0.30607
    -0.32484
    -0.42336
    -0.26854
    -0.27323
    -0.31077
    -0.48904
    -0.45620
    -0.55472
    -0.54065
    -0.46559
    -0.37645
    -0.38114
    -0.62979
    -0.58287
    -0.48435
    -0.57349
    -0.65794
    -0.69547
    -0.65794
    -0.58287
    -0.55472
    -0.52657
    -0.41398
    -0.58287
    -0.49373
    -0.40929
    -0.32953
    -0.38583
    -0.38583
    -0.33891
    -0.27793
    -0.20286
    -0.17471
    -0.30138
    -0.23101
    -0.23570
    -0.20755
    -0.35299
    -0.28731
    -0.33891
    -0.24508
    -0.14187
    -0.20755
    -0.23101
    -0.17471
    -0.14656
    -0.01989
    -0.03866
    -0.10903
    -0.19348
    -0.18410
    -0.12311
    -0.03397
    -0.24039
    -0.23570
    -0.30607
    -0.24039
    -0.27793
    -0.20755
    -0.33891
    -0.20755
     0.01295
     0.39296
     0.79174
     0.66507
     0.28975
     0.41173
     0.74013
     1.21866
     1.39225
     2.03499
     1.74411
     1.50954
     1.57522
     1.65028
     1.55645
     1.35941
     1.63621
     1.75819
     1.95054
     2.09128
     1.78164
     1.96461
     1.86140
     1.74880
     1.57053
     1.58929
     1.22336
     0.47741
    -0.07150
    -0.19348
    -0.51250
    -0.70016
    -1.35228
    -2.15453
    -2.54861
    -2.14045
    -1.87773
    -2.21082
    -1.74167
    -1.99971
    -3.06468
    -3.03653
    -2.05601
    -1.40858
    -0.93943
    -0.45620
     0.13962
     0.03171
    -0.79868
    -0.85498
    -0.41398
    -0.26854
    -0.46559
    -0.24978
    -0.55472
    -0.68609
    -0.56411
    -0.70954
    -0.41398
    -0.52188
    -0.66263
    -0.52188
    -0.35299
    -0.03397
     0.06455
     0.27098
     0.15369
     0.36012
     0.39296
     0.17246
     0.04579
     0.02702
     0.08332
     0.00357
    -0.06681
    -0.14187
    -0.25916
    -0.25916
    -0.12311
    -0.17471
    -0.31546
    -0.34361
    -0.44213
    -0.28731
    -0.16533
    -0.38114
    -0.38114
    -0.39052
    -0.31546
    -0.25447
    -0.31546
    -0.33891
    -0.43744
    -0.60164
    -0.55003
    -0.44213
    -0.38583
    -0.55942
    -0.69078
    -0.62510
    -0.37176
    -0.36706
    -0.33422
    -0.47966
    -0.54065
    -0.41867
    -0.43744
    -0.28731
    -0.32484
    -0.52188
    -0.32953
    -0.28262
    -0.08088
    -0.24039
    -0.24039
    -0.42336
    -0.20755
    -0.14656
    -0.04804
    -0.18879
    -0.22632
    -0.17940
    -0.17471
     0.16777
     0.23814
    -0.00113
     0.02702
     0.13493
     0.29444
     0.11616
     0.15369
     0.24752
     0.30851
     0.44926
     0.57593
     0.66507
     0.53370
     0.67445
     0.63692
     0.59939
     0.62754
     0.29913
     0.13962
     0.14431
     0.37419
     0.42580
     0.38358
     0.12085
     0.02233
    -0.07150
    -0.17940
    -0.10903
    -0.23570
    -0.28731
    -0.09027
     0.28975
     0.88088
     0.88088
     0.81050
     0.64630
     0.68852
     0.78235
     1.08261
     1.17644
     1.27496
     1.43917
     1.55645
     1.60806
     1.55176
     1.25151
     1.13891
     1.14829
     1.23743
     1.23743
     0.85742
     0.78235
     0.88557
     0.88557
     0.77297
     0.82458
     0.70729
     0.77297
     0.89495
     0.93248
     0.86211
     0.84334
     0.82927
     0.95125
     1.22336
     1.42040
     1.21866
     0.93248
     1.02631
     1.08261
     0.81520
     0.81989
     0.76359
     0.53840
     0.33666
    -0.18410
    -0.31077
    -0.33891
    -0.45151
    -0.49373
    -0.45151
     0.01295
    -0.92535
    -1.64784
    -0.93943
    -0.81276
    -0.78461
    -0.69078
     0.12085
     0.79174
     0.52432
     0.55247
     0.43518
     0.55716
     0.49148
     0.29444
    -0.10903
     0.68383
     0.90903
     0.34604
     0.04110
    -0.04335
     0.07863
     0.05986
     0.20530
    -0.04335
    -0.58756
    -1.03326
    -0.79399
    -0.40460
    -0.37176
    -0.29200
    -0.12311
     0.41642
     0.31790
    -0.34830
    -1.33821
    -2.14984
    -1.97625
    -1.12709
    -0.77053
    -0.93943
    -1.53525
    -2.21082
    -2.40787
    -2.86294
    -3.13974
    -3.54790
    -3.23357
    -2.77381
    -2.58145
    -2.41256
    -2.41256
    -2.52516
    -3.11629
    -3.20073
    -3.30864
    -2.85825
    -2.34688
    -1.91526
    -1.83550
    -1.73229
    -1.84958
    -2.01378
    -1.97625
    -1.78390
    -1.36635
    -1.20684
    -1.13647
    -0.85967
    -0.81745
    -0.60164
    -0.33891
    -0.20755
    -0.20755
    -0.29200
    -0.17002
     0.02702
     0.13493
     0.15369
     0.16308
     0.11616
     0.43987
     0.63692
     0.60408
     0.59000
     0.62284
     0.75421
     0.84804
     0.91841
     0.83865
     0.70729
     0.62284
     0.76359
     0.96532
     1.65497
     1.22336
     0.39296
     0.60408
     0.65568
     0.74013
     0.77297
     0.66507
     0.63692
     0.69791
     0.64161
     0.63692
     0.69322
     0.56655
     0.63223
     0.64161
     0.67445
     0.66507
     0.51494
     0.45395
     0.61815
     0.63692
     0.70260
     0.50086
     0.49148
     0.36012
     0.23345
    -0.09027
    -0.47028
    -0.79868
    -1.26314
    -1.07548
     0.24283
     1.76757
     1.59398
     1.11545
     1.10138
     0.67445
     0.94187
     1.74880
     2.79970
     3.69578
     3.67701
     3.90220
     3.67701
     3.06243
     2.90291
     2.50883
     2.39623
     2.17104
     2.01153
     1.50015
     1.25151
     1.39225
     1.31249
     0.87618
     0.41642
     0.20999
    -0.10434
    -0.29669
    -0.24508
     0.15838
     0.16308
     0.22407
     0.43518
     0.42111
     0.08332
    -0.51250
    -0.12311
     0.14900
     0.38827
     0.76828
     0.40234
    -0.09027
     0.34604
     0.23345
     0.20061
     0.12085
    -0.28731
    -0.43274
    -0.19817
     0.28506
     0.39765
    -0.38114
    -0.61571
    -1.09894
    -1.29129
    -1.31006
    -1.61500
    -1.43204
    -1.58216
    -1.69476
    -1.59624
    -1.61031
    -1.65723
    -1.70883
    -1.89180
    -1.48364
    -1.13178
    -0.99573
    -1.36635
    -1.15055
    -1.27252
    -1.23499
    -1.11301
    -1.01449
    -0.86905
    -0.70016
    -0.51250
    -0.37176
    -0.27323
    -0.18410
    -0.00582
    -0.01520
     0.01764
     0.09740
     0.05986
     0.22876
     0.41173
     0.43987
     0.54309
     0.61815
     0.62754
     0.79643
     1.07323
     1.23743
     1.45324
     1.33126
     1.23274
     0.95594
     0.72137
     0.60408
     0.75421
     0.81520
     0.79643
     0.81989
     0.77297
     0.57124
     0.52432
     0.35074
     0.20530
    -0.10903
    -0.44213
    -1.06610
    -1.16462
    -0.76584
    -0.18879
     0.10209
     0.16777
    -0.03397
    -0.02458
    -0.04804
    -0.38583
    -0.94881
    -1.27252
    -1.38512
    -0.94412
    -0.02458
     0.79174
     0.77297
     0.51963
     0.25221
     0.08332
    -0.04804
     0.00826
    -0.01051
    -0.11841
    -0.06212
    -0.19817
    -0.00582
    -0.09965
    -0.25916
    -0.55003
    -0.78461
    -1.08486
    -1.08956
    -1.30536
    -1.55871
    -1.78390
    -1.81205
    -1.68068
    -1.76982
    -1.58685
    -1.51648
    -1.63377
    -1.31006
    -1.26314
    -1.03326
    -1.01449
    -0.81745
    -0.48435
    -0.19817
    -0.00113
     0.20530
     0.42111
     0.44457
     0.61346
     0.69322
     0.72137
     0.96532
     1.15298
     1.27496
     1.42978
     1.41102
     1.39225
     1.40163
     1.45324
     1.46262
     1.50015
     1.38756
     1.29373
     1.14829
     1.26089
     1.35003
     1.05915
     1.01224
     1.08730
     1.08261
     1.31719
     1.46262
     1.48608
     1.35941
     1.49077
     1.07323
     1.07323
     0.95594
     0.76828
     0.64630
     1.04508
     1.21397
     1.06384
     1.17175
     0.94187
     0.07863
    -0.73300
    -0.77053
    -0.90659
    -0.79399
    -0.23101
    -0.05273
    -0.39521
    -0.70016
    -1.15055
    -1.20215
    -1.25845
    -0.69078
     0.25691
    -0.41867
    -0.70954
    -0.43274
    -0.27793
    -0.30607
    -0.04804
     0.09270
     0.37419
     0.47741
     0.44457
     0.08801
    -0.15125
    -0.47028
    -0.73769
    -0.83152
    -0.63448
    -0.44213
    -0.03397
    -0.35768
    -0.66263
    -0.89251
    -0.77522
    -0.73300
    -0.99103
    -1.06141
    -0.92535
    -0.62510
    -0.39521
    -0.41867
    -0.41867
    -0.37645
    -0.18879
    -0.34361
    -0.02458
    -0.03397
    -0.07619
    -0.14187
     0.08332
     0.07863
     0.03171
    -0.01051
    -0.08088
     0.17246
     0.26629
     0.32259
     0.18653
     0.12554
     0.14900
     0.17246
     0.20530
     0.12554
     0.02702
     0.11616
     0.26160
     0.39296
     0.45395
     0.54778
     0.70260
     0.89964
     1.26558
     1.05915
     0.80581
     0.84804
     1.06384
     1.32657
     1.54238
     1.38287
     1.16706
     1.10607
     1.33126
     1.45793
     1.33595
     0.92779
     0.59469
     0.59469
     0.52901
     0.59469
     0.58531
     0.48679
     0.43987
     0.33666
     0.20530
     0.31790
     0.13024
    -0.12780
     0.11147
     0.07394
     0.14900
    -0.01520
    -0.26854
    -0.26385
     0.14900
     0.27567
     0.52901
     0.24752
     0.24752
     0.19123
     0.15369
     0.44926
     0.51963
     0.35543
     0.31790
     0.48679
     0.69791
     0.55716
     0.37889
     0.26629
     0.27567
     0.25221
     0.31320
     0.22876
     0.06455
     0.00357
    -0.00582
     0.04579
     0.24283
    -0.07619
    -0.24508
    -0.03397
     0.04579
     0.07394
    -0.11372
    -0.19817
    -0.51719
    -0.32953
    -0.29200
    -0.36706
    -0.51719
    -0.56411
    -0.57818
    -0.50781
    -0.17940
    -0.20755
    -0.18410
    -0.44213
    -0.67670
    -0.74708
    -1.02387
    -1.49302
    -1.87773
    -2.39379
    -2.26243
    -1.66661
    -1.07079
    -0.88782
    -1.39919
    -2.02316
    -2.23897
    -2.11230
    -1.97625
    -2.15453
    -2.40787
    -2.55800
    -2.26243
    -0.91597
     0.18653
     0.38827
    -1.72760
    -3.45876
    -2.20613
    -1.07079
    -0.23570
    -0.93474
    -1.35697
    -0.88313
    -1.28660
    -1.14585
    -0.93004
    -0.43274
     0.56185
     0.91841
     0.87149
     0.21937
     0.42580
     1.35941
     1.92708
     1.88486
     1.67843
     1.39225
     1.52361
     1.93177
     1.93177
     1.41571
     1.33126
     1.40163
     1.31249
     1.13891
     0.65568
     0.36012
     0.11147
     0.02233
    -0.05273
    -0.22632
    -0.39990
    -0.61571
    -0.72831
    -0.33891
     0.14900
     0.30851
     0.04579
     0.07394
    -0.26854
    -0.54065
    -0.59226
    -0.43274
     0.10678
     0.52901
     0.64630
     0.51025
     0.34604
     0.18653
     0.11616
     0.27098
     0.40703
     0.31320
     0.41173
     0.66038
     0.97001
     1.01693
     1.22336
     1.18113
     1.30311
     1.45793
     1.66905
     1.57522
     1.42509
     1.42509
     1.38287
     1.73004
     1.90362
     1.81918
     1.60337
     1.35472
     1.41571
     1.26089
     1.05446
     1.02631
     0.75421
     0.83865
     0.82458
     0.87618
     0.67914
     0.42111
     0.28506
     0.37419
     0.54778
     0.41173
     0.17715
     0.23814
     0.13024
     0.20061
     0.15838
     0.09740
     0.01764
    -0.00113
     0.12554
     0.19592
     0.07863
    -0.24508
    -0.44682
    -0.84091
    -0.86905
    -0.80337
    -0.91128
    -0.81745
    -0.85967
    -0.77053
    -0.66263
    -0.55003
    -0.63448
    -0.63917
    -0.69078
    -0.43744
    -0.22163
    -0.02458
     0.12085
     0.03171
     0.24752
     0.44926
     0.47272
     0.30851
     0.24752
     0.20530
     0.17715
     0.21468
     0.05986
    -0.01520
    -0.13249
    -0.12311
    -0.17940
    -0.24039
    -0.31077
    -0.42805
    -0.56411
    -0.36706
    -0.32015
    -0.40460
    -0.46559
    -0.55472
    -0.49843
    -0.48435
    -0.41867
    -0.42336
    -0.46559
    -0.51719
    -0.61102
    -0.45620
    -0.50781
    -0.56880
    -0.63917
    -0.38583
    -0.37176
    -0.23101
    -0.34830
    -0.22163
    -0.23570
    -0.18410
    -0.05742
    -0.08088
    -0.24039
    -0.24039
    -0.19817
    -0.17002
    -0.24978
    -0.44213
    -0.71893
    -0.59695
    -0.56411
    -0.76584
    -0.83152
    -0.96288
    -1.14116
    -0.97696
    -0.65325
     0.12554
     1.00286
     1.38287
     1.21866
     0.75890
     1.18582
     0.57124
    -1.61500
    -2.19206
    -1.38512
     0.05048
    -0.70016
    -0.59695
    -0.43744
    -1.58216
    -3.20073
    -3.37432
    -2.55800
    -1.68538
    -0.81276
    -0.65325
    -1.22092
    -0.96758
    -0.75646
     0.13493
     0.95125
     1.39225
     2.09598
     2.37277
     2.05375
     1.20928
     0.59000
     0.13962
    -0.13249
    -0.14656
     0.03171
    -0.31546
    -0.79868
    -1.00980
    -1.39919
    -1.64315
    -1.49772
    -1.55401
    -1.39919
    -1.09425
    -0.81276
    -0.67670
    -0.79399
    -0.60164
    -0.29669
     0.07394
     0.45395
     0.66038
     0.79174
     0.88557
     0.96532
     0.58062
     0.97471
     1.23743
     0.82927
     0.66976
     0.78705
     0.86211
     0.60877
     0.51963
     0.36950
     0.11616
    -0.25916
    -0.40929
    -0.70485
    -0.67201
    -0.66263
    -0.77053
    -0.81276
    -0.81745
    -0.98634
    -1.09894
    -1.00511
    -0.99103
    -1.13178
    -1.18339
    -1.08956
    -0.88782
    -0.82683
    -1.05671
    -1.07548
    -1.09894
    -0.96288
    -0.92535
    -1.06610
    -0.86905
    -0.89720
    -0.85967
    -0.82683
    -0.84560
    -0.89720
    -0.80337
    -0.74708
    -0.60164
    -0.51250
    -0.53596
    -0.58756
    -0.72831
    -0.57818
    -0.63917
    -0.77522
    -0.75177
    -0.84091
    -0.84560
    -0.70485
    -0.62040
    -0.54534
    -0.58756
    -0.59226
    -0.46089
    -0.38114
    -0.24508
    -0.37176
    -0.30138
    -0.16064
     0.15838
     0.18184
     0.28036
     0.18184
     0.05986
     0.16777
     0.25221
     0.18653
     0.15369
     0.10678
     0.13024
     0.24283
     0.16777
     0.08332
     0.00357
     0.04110
    -0.00582
     0.01764
     0.03641
     0.10678
     0.07394
     0.01295
     0.06455
     0.04579
     0.08332
     0.00826
    -0.09496
    -0.04804
     0.09270
     0.08801
     0.03641
    -0.08088
    -0.08088
     0.26629
     0.38827
     0.51963
     0.43987
     0.36481
     0.81520
     1.12483
     0.99816
     0.86211
     1.10138
     1.18582
     1.53300
     1.80041
     1.79572
     1.48608
     1.39694
     1.51892
     1.42040
     1.41571
     1.45793
     1.21397
     1.21397
     1.07323
     0.86680
     0.60408
     0.39296
     0.45864
     0.51963
     0.55247
     0.30851
     0.07863
    -0.00113
     0.04579
    -0.02928
     0.04579
     0.06925
    -0.08088
    -0.15595
     0.09740
     0.18184
     0.02233
    -0.19348
    -0.13718
    -0.03866
     0.07394
    -0.02458
    -0.11372
    -0.20286
     0.07863
     0.50556
     0.63223
     0.80112
     0.62284
     0.39296
     0.48210
     0.20999
    -0.24039
    -0.37176
     0.15838
    -0.13249
    -0.36706
    -0.15595
    -0.21224
    -0.78461
    -2.24367
    -2.30465
    -1.37105
    -2.44540
    -3.53852
    -2.99900
    -2.22021
    -0.92535
    -0.77522
    -1.22092
    -1.48364
    -1.95279
    -0.98165
    -0.81276
    -0.50781
    -0.10903
    -0.49373
    -0.30138
    -0.01989
    -0.09496
    -0.23101
    -0.12780
    -0.08557
    -0.00582
    -0.36706
    -0.58287
    -1.00511
    -0.79868
    -0.66263
    -0.39052
    -0.45620
    -0.64386
    -0.56880
    -0.31077
    -0.20755
    -0.16064
    -0.09027
    -0.23101
    -0.31546
    -0.43744
    -0.37176
    -0.45151
    -0.61102
    -0.74708
    -0.67670
    -0.55942
    -0.62979
    -0.64855
    -0.74708
    -0.71893
    -0.72362
    -0.62510
    -0.47028
    -0.49843
    -0.67201
    -0.53127
    -0.42336
    -0.26385
    -0.28731
    -0.45620
    -0.36237
    -0.12780
    -0.00582
    -0.01051
     0.01764
    -0.01051
     0.00357
    -0.01520
     0.16308
     0.22407
     0.03641
    -0.07619
    -0.00113
     0.05986
     0.13962
     0.11147
     0.06925
     0.08801
     0.10678
     0.25221
     0.32259
     0.20061
     0.15838
     0.30851
     0.30851
     0.57593
     0.57124
     0.43049
     0.38827
     0.56655
     0.60408
     0.38827
     0.13493
     0.05517
     0.01295
     0.16308
     0.50086
     0.64161
     0.84334
     1.05446
     1.11076
     1.27027
     1.24681
     0.94656
     1.19990
     1.58929
     1.90832
     2.02560
     1.90832
     1.85202
     1.83325
     1.81918
     1.57053
     1.27027
     1.05915
     0.93717
     0.75421
     0.78235
     0.59000
     0.24752
     0.05048
     0.14431
     0.09270
     0.01295
     0.00357
    -0.11372
    -0.04804
     0.02233
     0.03171
     0.04579
    -0.01989
    -0.10434
    -0.08088
     0.16777
     0.22407
     0.08801
     0.01295
    -0.02928
     0.12554
     0.16777
     0.05048
    -0.03866
    -0.12311
    -0.02458
    -0.08557
     0.02233
    -0.07619
    -0.22163
    -0.26854
    -0.14187
    -0.08088
    -0.09496
    -0.24508
    -0.21224
    -0.14187
    -0.02928
     0.02702
     0.09740
     0.03171
     0.03171
     0.17246
     0.22407
     0.27098
     0.09270
    -0.01989
     0.11147
     0.13024
    -0.05273
    -0.09027
    -0.16064
    -0.13718
     0.00826
     0.20061
     0.38827
     0.51963
     0.67914
     0.60408
     0.31790
     0.38827
     0.32728
     0.51963
     0.70729
     1.04039
     1.12014
     1.16237
     0.62284
    -0.17002
    -1.11301
    -1.85427
    -1.91995
    -1.27252
    -1.83550
    -2.16860
    -0.17002
     1.03570
    -1.03326
    -2.64244
    -2.12638
    -0.16064
     0.12554
    -1.24907
     0.21468
     1.54238
     2.29302
     2.17104
     2.70118
     2.05375
     1.65028
     0.96532
     0.87618
     0.92310
     0.85273
     0.26160
     0.37889
     0.25691
    -0.01989
    -0.74708
    -1.09894
    -1.39450
    -1.67130
    -1.89180
    -1.89649
    -1.94341
    -1.92933
    -2.43133
    -2.72689
    -2.32811
    -2.04193
    -2.02786
    -2.11699
    -2.20144
    -2.25305
    -2.29527
    -2.41256
    -2.27181
    -1.80736
    -1.43673
    -1.10363
    -0.85967
    -0.63917
    -0.52188
    -0.40929
    -0.21224
     0.05048
     0.33666
     0.33197
     0.30851
     0.51494
     0.67914
     0.66976
     0.61815
     0.41173
     0.26629
     0.28975
     0.36950
     0.35543
     0.32259
     0.15369
     0.13962
     0.10678
     0.20061
     0.06455
     0.04110
    -0.03397
     0.13024
     0.13024
     0.08332
     0.04579
    -0.05273
    -0.12311
    -0.10434
     0.00826
    -0.06212
    -0.05273
    -0.13249
    -0.09027
    -0.06681
    -0.03397
    -0.17002
    -0.13249
     0.08332
     0.01764
    -0.00113
     0.05986
     0.05986
     0.12085
     0.05048
     0.25221
     0.43518
     0.14900
     0.08332
     0.09740
     0.16308
     0.23345
     0.13024
     0.09740
     0.08801
     0.16308
     0.15369
     0.23345
     0.10678
     0.08332
     0.10209
     0.08801
     0.08801
     0.22876
     0.13024
     0.12085
     0.15369
     0.22407
     0.26629
     0.17246
     0.19123
     0.34604
     0.31320
     0.32259
     0.27567
     0.18653
     0.17246
     0.19123
     0.29913
     0.36481
     0.28506
     0.21468
     0.28975
     0.46802
     0.49148
     0.52432
     0.68852
     0.83396
     0.91372
     0.91372
     0.99816
     0.99347
     0.81989
     0.80112
     0.89964
     0.89026
     0.86211
     0.80581
     0.69322
     0.61815
     0.61815
     0.46333
     0.07863
     0.05986
     0.08332
     0.20999
     0.28036
    -0.10434
    -0.37176
    -0.18879
     0.15838
     0.35543
     0.63223
     0.59939
     0.73075
     0.58531
     0.64630
     0.27098
    -0.03397
    -0.10903
     0.23345
     0.65099
     0.78705
     0.62754
     0.38358
     0.09270
     0.26160
    -0.15595
    -0.62040
    -0.63917
    -0.22632
    -0.16533
    -0.55472
    -0.79868
    -0.96758
    -1.56809
    -1.64784
    -1.22561
    -1.38512
    -1.69945
    -1.28660
    -0.22163
     0.22876
    -0.19817
    -0.79868
    -0.69078
    -0.34361
    -0.15125
     0.47272
     0.99347
     1.26558
     1.17175
     1.23743
     1.53300
     1.79572
     1.73942
     1.31249
     1.04039
     0.90903
     1.10138
     1.35003
     1.54238
     1.61744
     1.05446
     0.74482
     0.71198
     0.85742
     0.98409
     1.10607
     0.87149
     1.04039
     1.15298
     1.09199
     0.83865
     0.65568
     0.54778
     0.44457
     0.49617
     0.53840
     0.43518
     0.13024
     0.02702
     0.01295
    -0.29200
    -0.49373
    -0.71893
    -0.71424
    -0.58287
    -0.55003
    -0.66263
    -0.96758
    -1.00511
    -1.00511
    -0.81745
    -0.68609
    -0.66732
    -0.51719
    -0.29200
    -0.10903
     0.00357
    -0.03866
     0.01295
    -0.03866
     0.05048
     0.16308
     0.14900
     0.13962
    -0.00113
     0.05986
     0.15369
     0.16777
     0.15838
    -0.00582
    -0.08557
    -0.16064
    -0.07150
    -0.27323
    -0.07619
    -0.12780
    -0.20755
    -0.11372
     0.00826
    -0.05273
    -0.13249
    -0.22163
    -0.13718
     0.05517
     0.09740
     0.03171
    -0.02458
    -0.05742
     0.04579
     0.12554
     0.20530
     0.13493
     0.08801
     0.24283
     0.25691
     0.22876
     0.10678
     0.07394
     0.20530
     0.23345
     0.29444
     0.26160
     0.15369
     0.20999
     0.27567
     0.29444
     0.33197
     0.24283
     0.17246
     0.26629
     0.24752
     0.47272
     0.26160
     0.15369
     0.14431
     0.29444
     0.33666
     0.36012
     0.01295
    -0.02928
     0.05986
    -0.01520
    -0.01989
    -0.10434
    -0.29669
    -0.41398
    -0.26385
    -0.16533
    -0.07619
    -0.16533
    -0.02928
     0.07863
     0.33666
     0.66038
     0.97471
     0.97001
     1.00755
     1.42040
     1.55176
     1.83794
     1.94116
     1.80041
     1.50954
     1.18113
     1.19521
     0.98878
     0.32728
    -0.44682
    -0.32484
    -0.45620
    -0.83152
    -1.77451
    -2.44540
    -2.83949
    -2.88171
    -2.43602
    -1.90588
    -1.98563
    -2.34219
    -2.64713
    -3.38370
    -3.99829
    -3.45407
    -2.52046
    -1.65723
    -1.68538
    -2.26712
    -2.96147
    -3.23826
    -2.92393
    -3.08814
    -2.83010
    -2.47355
    -2.76442
    -3.23826
    -3.36493
    -2.85356
    -2.44071
    -2.23428
    -2.28589
    -2.14984
    -2.01847
    -1.68538
    -1.15524
    -0.87375
    -0.60633
    -0.38583
    -0.23101
    -0.14656
    -0.28262
    -0.11372
     0.18653
     0.18653
     0.38827
     0.52432
     0.47741
     0.54309
     0.51025
     0.37889
     0.41642
     0.28506
     0.16777
     0.18184
     0.11147
     0.58531
     1.16706
     1.09669
     0.82927
     0.52901
     0.61815
     0.90433
     0.83396
     0.99816
     1.30780
     1.56114
     1.21397
     1.04039
     0.95594
     0.99347
     1.12953
     1.50015
     1.49546
     1.24212
     1.27496
     1.28904
     1.48139
     1.42978
     1.43447
     1.41102
     1.48608
     1.54238
     1.55645
     1.49077
     1.39694
     1.19990
     1.18113
     1.04508
     1.20459
     1.10607
     0.73544
     0.68852
     0.59939
     0.57124
     0.55247
     0.43987
     0.39765
     0.40703
     0.43518
     0.36950
     0.36012
     0.17715
     0.13024
     0.13493
     0.37889
     0.37419
     0.23814
     0.09270
     0.05986
     0.24752
     0.24283
     0.19592
     0.02233
     0.10209
     0.05986
     0.14431
     0.21937
     0.13962
    -0.01520
    -0.03866
     0.16308
     0.18184
     0.08332
     0.02702
    -0.04335
     0.12554
     0.06455
     0.04110
     0.05986
     0.05986
     0.04110
     0.19123
     0.09270
     0.04579
    -0.00582
    -0.17002
     0.00357
     0.04579
     0.01295
    -0.11841
    -0.12780
    -0.11372
    -0.11372
    -0.24978
    -0.25447
    -0.36706
    -0.41867
    -0.18410
    -0.11841
    -0.15125
    -0.23570
    -0.35768
    -0.41398
    -0.06681
    -0.13718
    -0.22163
    -0.22632
    -0.29669
    -0.41398
    -0.23570
    -0.19817
    -0.09027
     0.08332
     0.21468
    -0.13249
    -0.03397
     0.17246
     0.23345
    -0.66732
    -1.04264
    -0.61571
    -0.19348
    -0.48435
    -0.27323
     0.03641
    -0.00582
    -0.55472
    -0.23570
    -0.04804
    -0.52657
    -0.20755
    -0.22632
     0.05517
     0.99816
     1.30780
     1.47670
     2.21795
     2.11474
     1.28435
     0.95125
     1.09199
     1.12483
     1.20459
     1.26089
     1.05915
     1.00286
     0.79174
     0.31320
     0.00357
    -0.17940
    -0.54065
    -0.67201
    -0.62510
    -0.51719
    -0.44213
    -0.52188
    -0.50312
    -0.36706
    -0.17002
    -0.09027
     0.08801
     0.06925
    -0.01989
     0.12554
     0.16308
     0.06455
     0.19123
     0.04579
     0.38827
     0.33197
     0.11616
    -0.04804
    -0.12780
    -0.05273
     0.05986
     0.22407
     0.60408
     0.35543
     0.20061
     0.39765
     0.85273
     1.29373
     0.97940
     0.09740
     0.04579
     0.21468
     0.54309
     0.45864
    -0.00113
     0.00357
     0.14900
     0.20530
     0.36012
     0.17715
    -0.19348
    -0.20755
    -0.24508
     0.00826
     0.05986
     0.05048
     0.14900
     0.49617
     0.59939
     0.75421
     0.75890
     0.77766
     0.72606
     0.80112
     0.81989
     0.84804
     0.57593
     0.54778
     0.56185
     0.57593
     0.66038
     0.53840
     0.29444
     0.44926
     0.51963
     0.51025
     0.43049
     0.11616
     0.06455
     0.00826
     0.04579
     0.16308
     0.17715
    -0.04335
    -0.14187
    -0.12311
    -0.18879
    -0.16533
    -0.39052
    -0.23101
    -0.25447
    -0.32015
    -0.36237
    -0.42805
    -0.43274
    -0.54534
    -0.55942
    -0.55472
    -0.53596
    -0.49843
    -0.63917
    -0.64855
    -0.71893
    -0.65794
    -0.80807
    -0.69078
    -0.73300
    -0.85498
    -0.74708
    -0.65325
    -0.72362
    -0.92535
    -0.85967
    -0.84091
    -0.82214
    -1.03795
    -1.03795
    -1.28191
    -1.18808
    -1.31006
    -1.35697
    -1.26783
    -1.15993
    -0.99103
    -0.99573
    -0.92066
    -0.98165
    -1.06141
    -0.98165
    -0.84091
    -0.72362
    -0.38583
    -0.38114
    -0.24508
    -0.28731
    -0.31077
    -0.37176
    -0.22632
    -0.18410
    -0.15125
    -0.13718
    -0.09027
    -0.13249
    -0.28731
    -0.36706
    -0.33422
    -0.23101
    -0.15595
     0.20061
     0.72606
     1.18582
     1.41102
     1.07323
    -0.27323
    -1.59155
    -2.73627
    -2.61429
    -1.14116
     0.31320
     0.63692
     0.07394
    -1.48364
    -3.49630
    -5.02104
    -5.73884
    -5.61686
    -5.50895
    -3.61358
    -1.80266
    -0.90190
    -1.12240
    -1.16462
    -1.69476
    -1.76044
    -1.59624
    -1.43673
    -0.51719
     0.84804
     1.65497
     2.23672
     2.23203
     1.88486
     1.37348
     1.40163
     1.51423
     1.19990
     0.85742
     0.55247
     0.21468
    -0.00582
     0.11147
     0.05517
    -0.05273
     0.02702
    -0.03866
     0.11147
     0.17715
     0.51494
     0.16308
    -0.15595
    -0.38583
     0.16308
     0.13493
     0.54778
     0.41642
     0.13962
     0.15369
     0.05517
    -0.38583
    -0.43274
    -0.17002
    -0.20286
     0.03171
     0.21468
     0.07863
    -0.24508
    -0.27323
    -0.22163
    -0.16533
     0.02702
     0.16777
     0.18184
     0.31320
     0.48210
     0.63692
     0.68852
     0.67445
     0.68852
     0.91372
     0.98409
     0.98878
     0.91841
     0.94656
     1.09669
     0.98878
     1.02631
     1.04977
     0.94656
     0.90903
     0.97940
     1.04977
     0.83396
     0.60877
     0.53370
     0.71667
     0.73075
     0.63692
     0.48679
     0.35543
     0.45395
     0.38358
     0.31320
     0.23345
    -0.01520
    -0.08088
    -0.06212
    -0.06681
    -0.07619
    -0.17940
    -0.29200
    -0.31546
    -0.26854
    -0.28731
    -0.31546
    -0.36706
    -0.48435
    -0.46089
    -0.36706
    -0.24508
    -0.27793
    -0.38583
    -0.37645
    -0.14656
    -0.08557
    -0.07619
    -0.14187
    -0.17002
     0.01764
    -0.10434
    -0.11372
    -0.19348
    -0.19348
    -0.10434
    -0.10434
     0.05517
     0.07394
    -0.10903
    -0.03866
    -0.09965
     0.04579
     0.02233
    -0.12311
    -0.15125
    -0.05742
     0.03641
     0.06925
     0.03171
    -0.05742
    -0.09496
     0.02702
     0.10209
     0.10678
     0.02702
    -0.05742
     0.00826
     0.12554
     0.14900
     0.05986
    -0.06681
     0.00826
     0.21468
     0.18653
     0.13024
    -0.17002
    -0.21694
    -0.00113
    -0.01051
     0.03171
     0.02233
    -0.08557
    -0.16533
    -0.10903
     0.00826
    -0.12780
    -0.21224
    -0.40929
    -0.31546
    -0.24039
    -0.25916
    -0.32015
    -0.28262
    -0.36237
    -0.44682
    -0.47028
    -0.71424
    -1.34290
    -1.61500
    -0.63448
     1.46262
     5.77411
     9.76658
     9.76658
     8.24185
     3.30638
     0.19123
     0.05517
     1.12014
     2.36808
     4.02888
     5.29089
     4.19308
     1.73004
    -0.77053
    -2.40787
    -3.39308
    -3.62297
    -4.95535
    -5.80452
    -5.75291
    -4.67856
    -3.17258
    -2.42194
    -1.56809
    -1.04733
    -0.92535
    -0.63917
    -0.13718
     0.11616
     0.11147
     0.24752
     0.22876
    -0.09496
    -0.29200
    -0.37176
    -0.39990
    -0.44213
    -0.22632
    -0.15595
    -0.15595
    -0.06212
    -0.07150
    -0.11841
     0.04110
    -0.01520
    -0.10434
    -0.08557
    -0.06681
     0.09270
     0.16308
     0.10209
     0.11616
     0.31790
     0.41642
     0.47272
     0.33197
     0.25691
     0.20061
     0.28506
     0.60877
     1.00755
     1.15767
     0.79174
     0.74013
     0.93248
     1.05446
     1.13422
     0.96063
     0.91841
     1.03570
     1.00286
     1.10607
     0.92779
     0.66038
     0.48210
     0.30851
     0.28506
     0.15369
    -0.15125
    -0.28262
    -0.43744
    -0.39521
    -0.60633
    -0.70954
    -0.87844
    -0.85029
    -0.97696
    -0.84091
    -0.87844
    -0.83152
    -0.93474
    -0.90659
    -0.73300
    -0.71893
    -0.71893
    -0.72831
    -0.67201
    -0.46089
    -0.40929
    -0.42336
    -0.29200
    -0.27323
    -0.24039
    -0.06212
    -0.06212
    -0.25447
    -0.15125
    -0.24508
     0.04110
     0.15838
     0.05986
     0.04579
    -0.01520
     0.06455
     0.11147
     0.09270
     0.03641
    -0.03397
     0.02233
    -0.06212
     0.04579
     0.07394
     0.00357
    -0.17002
    -0.03397
     0.17246
    -0.00582
    -0.03397
    -0.11372
    -0.08088
     0.01764
     0.07394
     0.06925
    -0.07150
    -0.17940
    -0.16533
    -0.07150
    -0.02928
    -0.15125
    -0.22632
    -0.18879
    -0.11372
    -0.08088
    -0.12311
    -0.23101
    -0.20286
    -0.15595
    -0.13249
    -0.22632
    -0.24039
    -0.20755
    -0.17940
    -0.01989
    -0.14187
    -0.16064
    -0.22163
    -0.30138
    -0.20755
    -0.14187
    -0.19817
    -0.26854
    -0.32015
    -0.35768
    -0.23101
    -0.19348
    -0.24039
    -0.26854
    -0.32953
    -0.28262
    -0.27323
    -0.32484
    -0.46089
    -0.50312
    -0.33891
    -0.17002
    -0.03866
     0.37419
     0.91372
     2.04906
     3.09996
     3.42836
     2.66365
     0.74482
    -1.03795
    -1.61031
    -1.04733
     0.67445
     2.11474
     2.27894
     1.40163
     0.19123
    -0.47497
    -1.05671
    -2.15922
    -3.14913
    -4.33608
    -5.81859
    -6.60676
    -5.06326
    -2.82541
    -1.37105
    -0.80807
    -1.73229
    -2.62837
    -3.65581
    -3.66050
    -2.89109
    -2.21552
    -1.28191
    -0.40460
     0.64161
     1.15767
     1.41102
     1.61744
     1.63621
     1.56584
     1.40163
     1.41102
     1.27496
     1.12014
     0.93248
     0.65568
     0.75421
     0.56655
     0.44926
     0.43987
     0.30382
     0.30851
     0.18653
     0.43518
     0.60877
     0.48210
     0.31790
     0.36012
     0.41642
     0.57124
     0.60877
     0.47272
     0.60877
     0.66976
     0.62754
     0.78235
     0.66507
     0.63223
     0.49148
     0.48210
     0.49617
     0.51963
     0.33197
     0.34604
     0.27098
     0.42111
     0.45864
     0.37889
     0.43049
     0.53840
     0.53840
     0.48679
     0.59939
     0.66507
     0.72137
     0.67914
     0.46333
     0.59000
     0.56655
     0.55716
     0.63692
     0.71198
     0.69322
     0.55716
     0.29913
     0.36481
     0.28975
     0.34135
     0.27567
     0.31790
     0.19123
     0.11147
     0.22876
     0.30851
     0.24752
     0.21937
     0.09270
     0.08332
     0.13024
     0.25221
     0.05517
     0.09740
     0.18653
     0.15369
     0.13962
     0.18653
     0.13962
     0.00826
    -0.02458
     0.11147
     0.19592
     0.20999
     0.05517
     0.00357
     0.09740
    -0.09027
    -0.13718
    -0.07150
    -0.04804
    -0.08088
     0.05517
     0.10678
    -0.01051
    -0.11372
    -0.14656
    -0.03866
    -0.03397
    -0.05742
    -0.17471
    -0.12780
    -0.17471
     0.07863
    -0.00113
    -0.06212
    -0.10434
    -0.00582
    -0.05273
    -0.09496
    -0.09027
    -0.17940
    -0.24978
    -0.19817
     0.02233
    -0.04804
    -0.17471
    -0.19348
    -0.32953
    -0.18410
    -0.20755
    -0.32953
    -0.17002
    -0.11841
     0.00826
     0.36012
     0.41642
     0.20061
     0.27098
     0.08801
    -0.14187
     0.15838
     0.28506
     0.45864
     0.36012
     0.33666
    -0.03866
    -0.50312
    -0.45151
    -0.48435
    -0.36237
    -0.28731
    -0.45620
    -0.38114
    -0.55942
    -0.77522
    -0.84091
    -0.66263
    -0.50312
    -0.43274
    -0.50312
    -0.41398
    -0.28731
    -0.30607
    -0.34830
    -0.30607
    -0.40929
    -0.47966
    -0.37645
    -0.37645
    -0.47028
    -0.63448
    -0.65325
    -0.58287
    -0.51250
    -0.58287
    -0.53127
    -0.44213
    -0.37645
    -0.40929
    -0.57349
    -0.63917
    -0.74238
    -0.67201
     0.09740
     0.98409
     2.07252
     2.15227
     1.71127
     0.92779
    -0.16064
    -2.02786
    -3.03184
    -3.25234
    -1.95748
    -0.62040
     1.24212
     2.38216
     1.26558
    -1.68538
    -2.24836
    -2.23428
    -1.49772
    -1.70883
    -2.55330
    -0.88313
     0.85273
     1.34534
     1.05446
     0.99816
     0.60877
     0.36012
     0.23814
     0.26629
     0.19592
    -0.11372
    -0.09027
     0.05517
     0.20061
     0.10678
     0.05986
     0.03171
     0.23814
     0.36012
     0.33666
     0.25221
     0.02702
    -0.01520
    -0.04804
    -0.01051
     0.05048
    -0.13249
    -0.24039
    -0.23570
    -0.08088
    -0.04804
    -0.05273
    -0.15125
    -0.02928
     0.11616
     0.22407
     0.17715
    -0.05273
    -0.06212
    -0.10434
    -0.14656
     0.08332
     0.16308
     0.08332
     0.09270
     0.12085
     0.18184
    -0.00582
    -0.07619
    -0.01520
     0.05048
     0.07863
     0.20530
     0.14431
     0.12554
     0.00826
     0.09270
     0.28036
     0.18184
     0.10678
     0.06925
     0.07394
     0.27098
     0.16777
     0.08801
    -0.03866
    -0.00582
     0.03641
     0.07863
     0.05517
    -0.01989
    -0.03866
    -0.04335
     0.16308
     0.13962
     0.06925
    -0.07150
    -0.05273
    -0.00113
     0.06925
    -0.02458
    -0.07619
    -0.04804
     0.05048
     0.16308
     0.10209
     0.06925
     0.05986
    -0.03866
    -0.06681
     0.16308
    -0.00113
    -0.04335
    -0.05742
    -0.01520
     0.17715
    -0.03866
    -0.10903
    -0.07619
    -0.08557
     0.04110
     0.01764
    -0.15125
    -0.15595
     0.06455
     0.29913
     0.62284
     0.62284
     0.43987
     0.44926
     0.24752
     0.23345
     0.08332
     0.13024
     0.20530
    -0.09965
    -0.18879
     0.05986
     0.00826
    -0.00582
    -0.31077
    -0.76584
    -0.69547
    -0.83621
    -0.91128
    -0.90659
    -0.74708
    -0.64386
    -0.55472
    -0.60633
    -0.57818
    -0.57349
    -0.45151
    -0.27793
    -0.25916
    -0.43274
    -0.39052
    -0.50312
    -0.23101
    -0.09027
    -0.01520
    -0.12780
    -0.06212
    -0.05742
     0.13024
     0.08332
     0.11147
     0.05986
     0.04579
     0.12554
     0.08801
     0.15838
    -0.00113
     0.03641
     0.05048
     0.34135
     0.28036
     0.09740
     0.03171
     0.06455
     0.19592
     0.22876
     0.30851
     0.48210
     0.60877
     0.76359
     1.08730
     0.95125
     1.02162
     1.24681
     1.45324
     2.28833
     2.73871
     2.73871
     2.47130
     2.29771
     2.25549
     1.65028
     1.41102
     1.30311
     1.07323
     1.02631
     1.00755
     0.84804
     0.44926
     0.30851
     0.77297
     0.41173
     0.65568
     0.57124
    -0.92535
    -2.59084
    -3.93730
    -2.40318
    -0.55003
     0.29913
     0.45864
    -0.63917
    -2.52046
    -3.91853
    -4.38299
    -3.35086
    -1.60093
    -1.70883
    -1.28660
    -0.95350
    -1.15055
    -1.00980
    -0.92535
    -0.24039
    -0.24978
     0.30382
     0.57593
     0.91841
     0.87618
     0.93717
     0.80581
     0.61346
     0.49148
     0.22876
     0.26629
     0.32259
     0.19592
    -0.05742
    -0.03866
     0.00357
     0.05517
     0.22407
     0.23814
     0.33197
     0.34604
     0.70260
     0.87149
     0.92779
     0.89026
     0.83396
     0.88088
     1.11076
     0.81520
     0.76359
     0.73544
     0.64161
     0.66976
     0.73075
     0.64161
     0.53370
     0.60877
     0.63692
     0.65099
     0.60408
     0.59469
     0.40703
     0.47741
     0.69322
     0.78235
     0.96063
     1.19052
     0.68852
     0.59469
     0.73075
     0.81520
     0.85742
     0.76828
     0.73544
     0.83396
     0.74951
     0.67914
     0.42111
     0.26160
     0.41642
     0.51025
     0.66976
     0.67914
     0.76359
     0.52901
     0.14431
    -0.04804
     0.36481
     0.52432
     0.71667
     0.74482
     0.50086
     0.21468
     0.19123
    -0.15125
    -0.17002
    -0.24978
    -0.08557
     0.13493
    -0.25447
    -0.54534
    -0.81276
    -0.71424
    -0.70016
    -0.66263
    -0.70954
    -0.73300
    -0.57349
    -0.56411
    -0.67670
    -0.74708
    -0.67201
    -0.42336
    -0.37645
    -0.36237
    -0.37645
    -0.34830
    -0.31546
    -0.26385
    -0.14187
    -0.18879
    -0.20755
    -0.25447
    -0.30138
    -0.14187
    -0.03397
    -0.22632
    -0.15125
    -0.03397
    -0.09027
    -0.17940
    -0.36237
    -0.51250
    -0.82214
    -1.02857
    -0.71424
    -0.41867
    -0.25916
    -0.36706
    -0.53596
    -0.56880
    -0.92535
    -1.19746
    -1.38981
    -1.70883
    -2.03724
    -1.52587
    -1.01918
    -1.14585
    -0.98165
    -0.77992
    -0.29669
     0.09270
     0.30851
     0.39765
     0.46333
     0.26160
    -0.14656
    -0.68609
    -0.74238
    -0.37645
    -0.30138
    -0.21694
    -0.53596
    -0.82214
    -1.25376
    -1.71822
    -2.35157
    -3.17727
    -3.61358
    -3.55729
    -3.47284
    -2.48762
    -3.13036
    -4.58003
    -4.46275
    -3.07875
    -1.58685
    -0.75177
    -1.63377
    -2.79257
    -3.44938
    -3.51506
    -3.33679
    -2.40318
    -0.62040
    -0.21224
    -0.54534
    -1.23968
    -1.06141
    -0.72831
    -0.28262
    -0.19817
    -0.09965
    -0.00582
     0.98409
     1.87078
     1.95054
     1.57053
     1.33126
     1.35003
     1.45324
     1.70189
     1.58929
     1.36879
     1.36879
     1.28904
     0.97940
     0.73075
     0.71667
     0.76828
     0.78705
     0.33666
     0.33197
     0.25221
     0.13024
    -0.00113
     0.28975
     0.43049
     0.50086
     0.46802
     0.44926
     0.54309
     0.71198
     0.55716
     0.69322
     0.63692
     0.60877
     0.68852
     0.74013
     0.84334
     0.64161
     0.64161
     0.72137
     0.79174
     0.84334
     0.76828
     0.75421
     0.73544
     0.80581
     0.80581
     0.86211
     0.83396
     0.77297
     0.81050
     0.84334
     0.99816
     0.82927
     0.83396
     0.79174
     0.83396
     0.99347
     0.83396
     0.89964
     0.88557
     0.87149
     0.87618
     0.80581
     0.88557
     0.69791
     0.64161
     0.68852
     0.75890
     0.69791
     0.51494
     0.36481
     0.50556
     0.56185
     0.48210
     0.33197
     0.26629
     0.28036
     0.27098
     0.17715
     0.27098
     0.19592
     0.08332
     0.15369
     0.19592
     0.20530
    -0.00582
    -0.11372
    -0.05742
     0.02702
     0.32259
     0.52432
     0.74482
     0.77297
     0.79643
     0.42580
     0.21937
     0.05986
     0.03641
     0.08801
     0.25691
     0.28975
    -0.07150
    -0.11841
    -0.28731
    -0.25916
     0.05048
     0.69322
     0.70729
     0.43049
     0.36950
     0.21468
     0.36481
     0.61815
     0.83865
     1.43447
     1.76288
     1.73473
     1.72066
     1.98338
     1.95992
     1.93177
     2.15697
     1.96461
     1.82387
     1.66436
     1.53769
     1.33126
     0.82927
     0.51025
     0.43518
     0.61815
     1.16237
     2.11474
     2.13351
     0.99816
    -0.41867
    -1.25376
    -1.12240
    -0.75177
    -0.05742
     0.94187
     1.19052
     0.16777
    -0.75646
    -0.96758
    -1.32882
    -2.27651
    -2.71751
    -1.50241
    -0.89720
    -0.77992
    -1.45549
    -1.40389
    -0.85967
    -0.96288
    -1.17869
    -1.32882
    -1.27252
    -1.01449
    -0.25447
     0.02702
     0.62754
     0.99816
     0.84334
     0.78705
     0.67914
     0.50086
     0.35543
     0.17246
     0.13493
     0.02702
    -0.28262
    -0.65794
    -1.16462
    -1.42265
    -0.95819
    -0.07619
     0.23814
    -0.30607
    -0.96758
    -0.97227
    -0.93004
    -0.71893
    -0.28731
    -0.17940
     0.13493
     0.50556
     0.49148
     0.44926
     0.48679
     0.49617
     0.56655
     0.59000
     0.77297
     0.58531
     0.34604
     0.32728
     0.36950
     0.42111
     0.37889
     0.32728
     0.20530
     0.28506
     0.36012
     0.37419
     0.21468
     0.11616
     0.08332
     0.05517
     0.19123
     0.25221
     0.04579
    -0.01989
    -0.02458
    -0.07619
     0.02702
    -0.17471
    -0.28731
    -0.28731
    -0.25916
    -0.22163
    -0.17002
    -0.26385
    -0.24508
    -0.29669
    -0.28731
    -0.31077
    -0.42805
    -0.78461
    -0.68609
    -0.67201
    -0.42805
    -0.47497
    -0.51250
    -0.68609
    -0.68139
    -0.62510
    -0.61571
    -0.63448
    -0.71424
    -0.67670
    -0.67201
    -0.39521
    -0.27323
    -0.28262
    -0.25916
    -0.24508
    -0.04335
    -0.12311
    -0.01520
    -0.04804
    -0.14187
     0.00357
     0.01295
    -0.05742
    -0.05742
    -0.10434
    -0.18410
    -0.03866
     0.03171
    -0.18410
    -0.30607
    -0.28731
    -0.16533
     0.16308
     0.11616
    -0.00113
     0.05986
     0.32259
     0.33666
     0.49148
     0.35074
     0.44457
     0.56655
     0.63223
     0.94656
     1.00286
     0.77766
     0.62284
     0.78235
     0.81050
     0.76828
     0.81989
     0.87149
     0.83865
     0.90433
     1.19990
     1.82387
     2.48537
     3.01551
     2.93106
     2.60735
     1.30780
     0.73544
     0.54778
     1.02162
     1.42509
     1.36879
     0.74951
    -0.21224
    -1.23499
    -2.02316
    -2.72689
    -2.86294
    -2.68467
    -1.68538
    -1.37105
    -2.24367
    -2.07008
    -1.60562
    -2.07008
    -2.76911
    -2.02316
    -0.08557
     0.57593
     0.66507
     0.93248
     0.97940
     1.11076
     1.11545
     0.92310
     0.68383
     1.16237
     1.40163
     1.23743
     0.89964
     0.61346
     0.67914
     0.59000
     0.80112
     1.44855
     1.43447
     1.02631
     0.56185
     0.16308
     0.13024
     0.45864
     0.65568
     0.59939
     0.54309
     0.68383
     0.67914
     0.41173
     0.26160
     0.34604
     0.34135
     0.50086
     0.50556
     0.40234
     0.53370
     0.50556
     0.50086
     0.68383
     0.69791
     0.50086
     0.49617
     0.61346
     0.75890
     0.56185
     0.51963
     0.79643
     0.67914
     0.69322
     0.52432
     0.39765
     0.14431
     0.23814
     0.23345
     0.22876
     0.20061
     0.15838
    -0.01051
     0.17715
     0.21468
     0.10209
    -0.01520
    -0.14187
     0.01295
    -0.07150
    -0.01520
    -0.07150
    -0.12780
    -0.20286
    -0.17002
    -0.21224
    -0.11841
    -0.22163
    -0.37645
    -0.37645
    -0.32953
    -0.36237
    -0.50312
    -0.49843
    -0.48904
    -0.45151
    -0.45151
    -0.32484
    -0.44213
    -0.41867
    -0.45151
    -0.47966
    -0.31546
    -0.32015
    -0.39521
    -0.64855
    -0.47497
    -0.45620
    -0.44213
    -0.40929
    -0.30138
    -0.19817
    -0.24039
    -0.17002
    -0.17002
    -0.11841
    -0.10434
    -0.07619
     0.04579
     0.10209
     0.07863
     0.01295
     0.11616
     0.19123
     0.32728
     0.46802
     0.22876
     0.05048
     0.01764
     0.07394
    -0.04335
    -0.01051
     0.03171
     0.03641
    -0.04804
     0.03171
    -0.09965
    -0.29669
    -0.29669
    -0.26385
    -0.18410
    -0.31077
    -0.47028
    -0.41867
    -0.18410
    -0.13249
     0.00357
     0.13493
     0.28506
     0.35543
     0.43987
     0.35543
     0.44457
     0.15369
    -0.09496
     0.29444
     0.77766
     1.49077
     1.57991
     0.83865
    -0.12780
    -0.24039
    -0.49843
    -0.49843
    -0.50781
    -0.15125
     0.36950
     0.48210
    -0.41398
    -1.10363
    -1.84958
    -2.56738
    -2.70343
    -2.71751
    -2.88171
    -2.90048
    -2.41725
    -1.80266
    -1.34290
    -1.55871
    -2.29996
    -2.75504
    -2.51577
    -1.83550
    -0.97227
    -0.45151
    -0.17471
     0.01764
     0.44926
     0.60408
     1.00286
     1.35472
     1.57522
     1.34534
     1.09199
     0.92779
     0.98409
     0.99347
     0.60877
     0.09270
    -0.02928
    -0.09496
    -0.17002
    -0.26385
    -0.23570
    -0.53596
    -0.37176
    -0.20286
     0.05986
     0.02233
     0.25221
     0.89964
     1.25620
     1.15767
     1.06384
     1.08261
     1.31719
     1.56584
     0.32728
    -1.09894
    -2.29058
    -1.67599
    -0.54065
     0.26629
     1.04039
    -0.32484
    -2.40318
    -3.11629
    -2.83010
    -2.20144
    -1.80736
    -1.26314
    -1.04733
    -0.68139
    -0.55472
    -0.39052
    -0.12780
    -0.04335
    -0.05742
     0.04110
     0.08801
    -0.12311
    -0.22163
    -0.33422
    -0.34830
    -0.32484
    -0.23101
    -0.19348
    -0.03397
     0.16308
     0.43987
     0.26629
     0.22407
     0.26629
     0.26629
     0.34604
     0.46802
     0.51494
     0.55247
     0.55247
     0.66507
     0.76828
     0.82927
     0.79643
     0.56185
     0.46333
     0.63692
     0.54778
     0.35074
     0.32259
     0.33666
     0.43987
     0.36012
     0.29444
     0.21937
     0.05517
    -0.00113
    -0.00113
     0.03641
     0.40703
     0.55716
     0.56655
     0.58531
     0.50086
     0.46333
     0.44457
     0.46333
     0.61815
     0.74482
     0.76828
     0.71667
     0.42111
     0.24752
     0.42111
     0.61346
     0.72137
     0.50556
     0.18653
     0.06925
    -0.10434
    -0.02458
     0.12085
     0.12085
     0.20530
     0.27567
     0.54778
     0.74482
     0.82458
     0.89495
     0.81520
     0.97940
     1.16706
     0.89026
     0.69791
     0.59469
     0.65099
     0.67914
     0.74951
     1.02162
     0.97001
     1.00755
     0.41173
     0.03171
    -0.90190
    -1.19746
    -1.01449
    -1.18808
    -1.38981
    -1.42734
    -1.13178
    -0.61102
    -0.54065
    -1.46018
    -3.00369
    -2.25305
    -1.51179
    -1.13647
    -0.86905
    -1.08956
    -1.47426
    -1.50241
    -0.95819
    -0.56411
    -0.48435
    -0.51719
    -0.59226
    -0.35299
    -0.36237
    -0.22632
    -0.29669
    -0.06212
    -0.12311
    -0.17940
    -0.02928
     0.10209
     0.13962
     0.12554
    -0.01989
     0.03641
     0.08332
     0.07863
     0.12085
    -0.01989
    -0.09027
     0.00826
     0.03641
     0.33197
     0.33666
     0.37889
     0.47741
     0.44926
     0.29444
     0.28036
     0.35543
     0.60408
     0.90903
     0.87618
     0.66976
     0.65099
     0.70260
     0.66507
     0.51025
     0.70729
     0.91841
     0.66976
     0.31320
     0.25691
     0.31790
     0.32728
     0.11616
     0.16308
     0.11616
     0.07394
     0.07863
    -0.04804
    -0.26854
    -0.24508
    -0.30607
     0.20061
     0.86211
     1.02162
     0.97001
     0.76828
     0.85742
     1.07792
     0.72137
     1.04039
     1.46262
     1.22336
     1.22336
     1.72066
     1.94585
     1.81449
     1.40163
     0.90903
     0.77297
     0.51025
     0.53840
     0.55716
     0.33666
    -0.81276
    -2.50639
    -2.60491
    -1.76044
    -0.90190
     0.26629
     0.57124
    -1.04733
    -2.07477
    -2.19675
    -1.70883
    -1.06610
    -0.69078
    -0.40460
    -0.13249
     0.18653
     0.36481
     0.36012
     0.21468
     0.11616
     0.05986
     0.12085
     0.19123
     0.23814
     0.05986
    -0.17471
    -0.23101
    -0.02458
     0.22407
     0.22876
     0.11616
    -0.05742
     0.02702
     0.19123
     0.31320
     0.42580
     0.46802
     0.62754
     0.64630
     0.69322
     0.36012
     0.11616
     0.06455
     0.26629
     0.48679
     0.58531
     0.29444
     0.30851
     0.63223
     0.50556
     0.30851
     0.30851
     0.48679
     0.35543
     0.35543
     0.08801
    -0.12780
    -0.10903
    -0.09027
    -0.09027
     0.22407
     0.18653
    -0.08088
    -0.02928
    -0.19348
    -0.15125
    -0.32953
    -0.82683
    -0.95350
    -0.89251
    -0.78930
    -0.70954
    -0.64855
    -0.17471
    -0.05742
    -0.31077
    -0.55942
    -0.44682
    -0.64386
    -0.77522
    -0.90659
    -0.65325
    -0.04804
     0.88088
     1.18113
     1.70189
     1.99276
     2.41500
     2.57451
     1.83325
     1.62683
     1.57522
     2.06783
     2.60266
     2.63081
     2.43376
     2.17573
     2.08190
     1.80510
     1.45793
     1.06854
     0.72606
     0.47741
     0.21468
     0.05986
    -0.05742
    -0.12311
    -0.23570
    -0.41398
    -0.14656
    -0.11841
    -0.28731
    -0.24978
    -0.40929
    -0.18879
    -0.03866
     0.07863
    -0.03866
    -0.32015
    -0.55003
    -0.35299
    -0.39521
    -0.45151
    -0.25916
    -0.05273
     0.04579
    -0.06212
    -0.64855
    -0.85967
    -0.75646
    -0.67201
    -0.56411
    -0.53596
    -0.49373
    -0.53596
    -0.55942
    -0.69547
    -0.55472
    -0.55942
    -0.56880
    -0.70954
    -0.68609
    -0.42336
    -0.34361
    -0.43744
    -0.45151
    -0.47966
    -0.41867
    -0.31546
    -0.34830
    -0.37645
    -0.35768
    -0.41867
    -0.36706
    -0.32953
    -0.31546
    -0.38114
    -0.41398
    -0.22163
    -0.17940
    -0.14187
    -0.33891
    -0.24508
    -0.22632
    -0.13718
    -0.18879
    -0.15595
    -0.12311
    -0.10903
    -0.05273
    -0.04335
    -0.09965
    -0.12780
    -0.23101
    -0.07150
    -0.01989
    -0.11841
    -0.09965
    -0.33422
    -0.36706
    -0.54065
    -0.46559
    -0.32953
    -0.25916
    -0.17940
    -0.09496
     0.10678
     0.35074
     0.23814
     0.06925
     0.05048
     0.25691
     0.16308
    -0.03397
    -0.27793
    -0.37176
     0.42111
     1.16237
     1.42978
     0.81989
    -0.56880
    -1.81674
    -2.20144
    -1.23030
     0.52901
     0.53370
    -0.01520
    -1.70414
    -2.37972
    -1.64315
    -2.04662
    -2.15922
    -1.15993
    -1.12240
    -1.53525
    -3.40716
    -4.51435
    -3.51037
    -2.27651
    -2.00909
    -2.42663
    -2.28120
    -2.62368
    -2.73158
    -2.83010
    -2.94270
    -2.72689
    -2.66590
    -2.11230
    -1.62908
    -1.08017
    -0.49373
    -0.22632
    -0.43274
    -0.25916
    -0.12780
     0.00826
     0.21937
     0.38358
     0.68852
     0.87149
     1.09199
     1.06854
     0.96063
     0.88088
     0.68852
     0.66038
     0.59000
     0.50556
     0.35543
     0.18653
     0.05517
     0.03641
     0.07863
    -0.14656
    -0.23570
    -0.18410
    -0.20286
    -0.21694
    -0.23101
    -0.24039
    -0.20286
    -0.13249
     0.03171
     0.25221
     0.27098
     0.11147
    -0.07150
     0.00357
     0.12085
     0.18184
     0.21468
     0.37419
     0.34604
     0.42580
     0.56185
     0.47741
     0.47741
     0.39296
     0.46333
     0.46333
     0.50556
     0.49148
     0.44926
     0.49148
     0.54309
     0.62754
     0.52432
     0.45395
     0.46802
     0.43049
     0.51494
     0.51025
     0.36481
     0.25221
     0.36481
     0.37419
     0.50556
     0.43518
     0.30851
     0.31790
     0.30851
     0.35074
     0.31790
     0.38827
     0.36012
     0.35543
     0.47272
     0.50556
     0.43987
     0.43518
     0.39765
     0.60877
     0.65568
     0.66038
     0.57124
     0.51025
     0.55247
     0.63692
     0.59000
     0.51963
     0.64630
     0.48679
     0.50556
     0.56185
     0.47741
     0.47272
     0.32728
     0.30382
     0.57593
     0.67914
     0.51494
     0.33666
     0.00357
     0.12085
     0.14431
    -0.04335
     0.02233
     0.17246
     0.10209
     0.04110
    -0.06681
    -0.17940
    -0.36237
    -0.45151
    -0.21694
    -0.08557
    -0.19348
    -0.17002
    -0.16533
    -0.18410
     0.02702
     0.06925
     0.07863
     0.21937
     0.29444
     0.39296
     0.53840
     0.48679
     0.52432
     0.42111
     0.66038
     0.81050
     0.89495
     0.93717
     0.88557
     0.88557
     1.01693
     1.02162
     0.98878
     0.97471
     0.82458
     0.95594
     1.10607
     1.30311
     1.10138
     0.69791
     0.47741
     0.44457
     0.80581
     1.01693
     1.07323
     1.29373
     1.35472
     1.02631
    -0.11372
    -1.43204
    -1.39450
    -0.93474
    -0.58287
    -0.46559
    -0.57349
    -0.75646
    -0.77053
    -0.91597
    -0.80807
    -0.32953
     0.51025
     1.24212
     0.67445
     0.10209
     0.98409
     1.35003
     2.16635
     3.06243
     3.53158
     3.47997
     2.14758
     0.95125
     0.49148
     1.27027
     1.93646
     2.23203
     1.44855
     0.86211
     0.33197
     0.07394
    -0.34830
    -0.50781
    -0.65794
    -1.17400
    -1.07079
    -0.75646
    -0.58287
    -0.64855
    -0.91597
    -1.03326
    -1.17400
    -1.21623
    -1.25845
    -1.46018
    -1.39919
    -1.23499
    -1.14116
    -0.81276
    -0.55003
    -0.60164
    -0.53127
    -0.29669
    -0.11841
    -0.05742
    -0.03397
     0.04110
     0.07863
     0.37419
     0.36481
     0.25691
     0.30382
     0.30382
     0.43987
     0.46802
     0.53840
     0.46802
     0.34135
     0.32728
     0.45395
     0.41642
     0.36481
     0.16308
     0.15369
     0.32728
     0.34135
     0.14900
     0.21468
     0.13024
     0.11616
     0.11147
     0.27567
     0.26160
    -0.06681
     0.00826
     0.13024
     0.19592
     0.13493
     0.01764
    -0.06681
     0.05048
     0.07394
     0.13024
     0.00826
    -0.14656
    -0.11841
    -0.15595
    -0.01051
    -0.04804
    -0.17940
    -0.24978
    -0.21694
    -0.04335
    -0.13718
    -0.31546
    -0.30138
    -0.34830
    -0.26385
    -0.19817
    -0.21224
    -0.38583
    -0.38583
    -0.39990
    -0.29669
    -0.23570
    -0.35768
    -0.46559
    -0.39990
    -0.25916
    -0.27323
    -0.25916
    -0.29669
    -0.35299
    -0.14187
     0.03641
     0.14900
     0.03171
    -0.03397
     0.08801
    -0.01520
     0.22407
     0.35543
     0.12554
     0.23345
     0.27098
     0.34604
     0.46802
     0.35543
     0.38358
     0.44926
     0.61346
     0.60408
     0.65568
     0.56655
     0.60408
     0.63223
     0.91372
     1.05446
     0.76359
     0.55716
     0.34135
     0.21937
    -0.01989
    -0.22163
    -0.65794
    -0.69078
    -0.36237
    -0.17940
     0.00357
    -0.29669
    -0.64386
    -0.88313
    -0.88313
    -1.17869
    -1.40389
    -1.18339
    -0.72362
    -0.02928
     0.82458
     1.46731
     2.21326
     2.30709
     1.50015
     1.11076
     0.93717
     0.55247
     0.11616
     0.61346
     1.74880
     2.33993
     1.91770
     0.75890
    -0.29669
    -0.94412
    -1.29129
    -1.53056
    -1.60562
    -1.76982
    -2.22490
    -2.40787
    -2.55800
    -2.63306
    -2.52046
    -1.98563
    -2.31404
    -2.07477
    -2.04193
    -1.61970
    -1.27722
    -0.93004
    -0.47497
    -0.47028
    -0.27793
     0.21937
     0.60408
     0.86680
     1.15767
     1.39225
     1.15298
     1.26089
     1.19990
     1.62683
     1.90362
     1.58929
     1.28904
     0.62754
     0.07863
    -0.05742
    -0.55472
    -0.75646
    -0.12780
     0.39296
     0.44457
    -0.28262
    -2.08415
    -4.39237
    -2.46417
    -0.51250
    -0.99573
    -0.77522
    -1.06141
    -1.24437
    -1.23499
    -1.08956
    -0.90659
    -0.67670
    -0.43744
    -0.17471
     0.02702
     0.23345
     0.17246
     0.03171
     0.02702
    -0.11372
     0.07394
    -0.00113
    -0.14187
    -0.35768
    -0.47497
    -0.55472
    -0.65794
    -0.70016
    -0.81745
    -0.84091
    -0.95350
    -0.92066
    -0.89251
    -0.91128
    -0.85029
    -1.06141
    -0.75177
    -0.62510
    -0.63448
    -0.57349
    -0.62510
    -0.58287
    -0.57349
    -0.34361
    -0.31077
    -0.36706
    -0.29669
    -0.24978
    -0.17940
    -0.07150
    -0.12311
    -0.17471
    -0.03866
     0.17715
     0.13962
     0.07394
     0.00826
    -0.00582
     0.08332
     0.10678
     0.17246
     0.07394
     0.03171
     0.05048
     0.04110
     0.04579
     0.08801
    -0.01520
    -0.06212
     0.10678
     0.14900
     0.03641
    -0.09496
    -0.19817
    -0.37645
    -0.56880
    -0.53596
    -0.64386
    -0.71893
    -0.73300
    -0.64386
    -0.36237
    -0.01051
    -0.03866
    -0.28262
    -0.29669
    -0.27323
    -0.07150
    -0.00582
     0.18184
     0.45395
     0.61346
     0.83865
     0.74013
     0.82927
     0.67914
     0.66507
     0.77766
     0.91372
     0.58062
     0.34604
     0.59469
     0.61815
     0.65568
     0.55247
     0.63692
     0.51025
     0.12085
    -0.24978
    -0.28262
     0.28506
     0.57124
     0.61815
     0.21468
     0.04579
    -0.19348
    -0.24039
    -0.38583
    -0.60633
    -1.02387
    -1.28191
    -0.57818
     0.07863
     0.51025
     0.17246
    -0.46089
    -0.62510
    -0.81276
    -0.74708
    -0.54534
    -0.42805
    -0.32015
    -0.44213
    -0.33891
    -0.21694
     0.05048
    -0.15125
    -0.12311
    -0.11372
    -0.21224
    -0.17002
    -0.09027
     0.06455
     0.31790
     0.38358
     0.31320
     0.55247
     0.59939
     0.61815
     0.58062
     0.41173
     0.27567
     0.24283
     0.22407
     0.25691
     0.34135
     0.43987
    -0.05742
     0.03171
     0.11147
     0.67914
     0.92779
     0.89026
     0.53370
     0.45864
     0.44926
     0.36481
     0.67445
     0.94187
     1.14829
     0.97940
     0.91372
     0.71667
     0.14900
    -0.21694
    -0.20755
    -0.54534
    -0.83152
    -1.04733
    -1.36635
    -1.51648
    -1.53525
    -1.66661
    -1.11301
    -1.00042
    -0.87844
    -0.85029
    -0.77992
    -0.93943
    -0.90659
    -0.00113
    -0.58756
    -1.07548
    -0.32953
     0.23814
     0.38827
     0.31320
     0.11147
    -0.57349
    -0.46559
    -0.52657
    -0.62979
    -0.45151
    -0.49843
    -0.29669
    -0.47497
    -0.22163
     0.18653
     0.30382
     0.36012
     0.27098
     0.33197
     0.61815
     0.53840
     0.66507
     0.89964
     0.77297
     0.34604
     0.23814
     0.24283
     0.13024
     0.03641
    -0.09496
    -0.28262
    -0.29200
    -0.26854
    -0.32484
    -0.44213
    -0.27793
    -0.17471
    -0.15125
     0.11147
     0.20061
     0.10678
     0.31320
     0.25221
     0.40703
     0.31320
     0.20530
     0.14900
     0.34135
     0.43518
     0.48210
     0.76828
     0.85273
     1.01224
     1.06854
     0.96532
     1.19052
     1.27496
     1.27965
     1.53300
     1.61744
     1.71127
     1.53300
     1.46731
     1.71596
     1.79103
     1.74880
     1.58929
     1.48139
     1.09199
     0.88088
     0.86211
     0.89964
     0.59469
     0.62284
     0.70260
     0.61346
     0.39765
     0.09740
    -0.23101
    -0.49843
    -0.52657
    -0.28262
     0.02702
    -0.32484
    -0.69078
    -0.85498
    -0.89251
    -0.80337
    -1.19746
    -1.60093
    -1.69945
    -1.60562
    -1.53525
    -1.70414
    -1.30536
    -1.07548
    -0.88313
    -0.55003
    -0.69078
    -1.01918
    -1.01918
    -0.69547
    -0.26854
     0.10209
     0.43987
     0.55247
     0.73544
     1.09199
     1.10138
     1.01224
     0.95594
     0.88088
     0.95125
     1.02162
     0.87149
     0.81989
     0.36950
     0.20530
     0.13493
     0.04110
     0.21937
    -0.02928
    -0.30138
    -0.32953
    -0.30607
    -0.34361
    -0.53596
    -0.63917
    -0.57818
    -0.50312
    -0.42336
    -0.47497
    -0.59695
    -0.61102
    -0.61102
    -0.56880
    -0.47497
    -0.53127
    -0.65325
    -0.51719
    -0.47966
    -0.41867
    -0.49843
    -0.50312
    -0.57349
    -0.45620
    -0.33891
    -0.27323
    -0.30138
    -0.40929
    -0.38583
    -0.36706
    -0.11841
    -0.01520
    -0.13249
    -0.15595
     0.02702
    -0.04335
    -0.08088
    -0.10434
    -0.29669
    -0.06212
     0.04110
     0.08332
     0.04579
    -0.03397
     0.14900
     0.56655
     0.37889
    -0.41867
    -1.47426
    -1.19277
    -0.85967
    -0.13249
     0.26160
     0.20999
    -1.80266
    -3.86223
    -4.05459
    -4.71140
    -4.69732
    -3.87631
    -3.05530
    -2.72220
    -3.21011
    -2.52985
    -1.15055
    -2.35157
    -2.64244
    -2.48293
    -1.59624
    -1.03795
    -0.18879
     0.33197
     0.58531
     0.71198
     0.95594
     0.89495
     0.37889
     0.13024
    -0.07619
    -0.04804
    -0.22632
    -0.57818
    -0.70485
    -0.70485
    -0.35768
    -0.25916
    -0.18410
    -0.06681
     0.00826
     0.27098
     0.57593
     0.81520
     0.74013
     0.56655
     0.47272
     0.67914
     0.65568
     0.47272
     0.22876
     0.26160
     0.26160
     0.29444
     0.24752
     0.02702
    -0.11372
    -0.08088
    -0.08557
    -0.01520
    -0.24978
    -0.16533
    -0.38583
    -0.32484
    -0.09496
    -0.17002
    -0.24039
    -0.35768
    -0.25447
    -0.16064
    -0.15595
    -0.17471
    -0.19348
    -0.21224
    -0.14187
     0.00826
     0.01295
    -0.12311
    -0.07619
    -0.09027
     0.04579
     0.05986
    -0.04804
    -0.07619
    -0.08557
    -0.00113
    -0.02458
    -0.06212
    -0.08557
    -0.07150
    -0.02928
     0.01764
     0.11616
    -0.07619
    -0.12311
    -0.23570
    -0.02458
     0.13493
    -0.09027
    -0.17471
    -0.14656
     0.06455
     0.00357
    -0.02458
    -0.09027
    -0.12780
    -0.07150
    -0.08088
    -0.01051
    -0.14187
    -0.24508
    -0.29669
    -0.25447
    -0.05273
    -0.09027
    -0.21224
    -0.35299
    -0.35768
    -0.23101
    -0.27323
    -0.09496
     0.00826
     0.29913
     0.32259
     0.47272
     0.33197
     0.16777
     0.30851
     0.26160
     0.15369
    -0.08557
    -0.61571
    -1.07079
    -0.39521
     0.36012
     1.54238
     2.45253
     1.76757
     0.20530
    -1.58216
    -2.11699
    -0.99573
    -0.30607
     0.80112
     1.14829
     1.60337
     1.24681
     0.42111
     0.00826
    -0.08557
     0.04110
     0.16308
     0.31790
     0.37889
     0.60877
     0.76359
     0.88557
     0.84804
     0.85273
     0.66976
     0.54778
     0.53840
     0.59469
     0.37889
     0.25691
     0.13024
    -0.05273
     0.11616
     0.20999
     0.51025
     0.39765
     0.47741
     0.45395
     0.51494
     0.62754
     0.87149
     0.96063
     0.83865
     1.14829
     1.33595
     1.36410
     1.32657
     1.27965
     1.44855
     1.72535
     1.77226
     1.64559
     1.43917
     1.25620
     1.35941
     1.52830
     1.67843
     1.63621
     1.65028
     1.66905
     1.68312
     1.54238
     1.28435
     1.17644
     1.09669
     1.14829
     0.69322
     0.53840
     0.42580
     0.32728
     0.47272
     0.18653
    -0.36237
    -0.95350
    -0.85029
    -0.68139
    -0.59695
    -0.44213
    -0.24978
    -0.41398
    -1.44142
    -2.04662
    -2.63306
    -2.45009
    -2.32342
    -2.90048
    -2.97085
    -2.19206
    -1.54932
    -0.10434
     2.13820
     2.22734
    -0.35299
    -0.89720
    -2.24836
    -1.33821
     0.24283
     1.43447
     2.25549
     2.20857
     1.67843
     1.04508
     0.40234
    -0.20286
    -0.55003
    -0.91128
    -1.21623
    -1.54932
    -1.45549
    -1.33351
    -1.42734
    -1.25376
    -1.31006
    -1.18339
    -1.02857
    -0.81276
    -0.72362
    -0.70016
    -0.71424
    -0.52657
    -0.43274
    -0.43274
    -0.38114
    -0.57349
    -0.51250
    -0.28731
    -0.30138
    -0.25916
    -0.30607
    -0.43274
    -0.36237
    -0.33422
    -0.20286
    -0.11841
    -0.21694
    -0.32953
    -0.27793
    -0.14656
    -0.16064
    -0.30138
    -0.27323
    -0.17471
    -0.12780
    -0.15125
    -0.02458
    -0.09496
     0.01764
     0.17246
     0.17246
     0.36012
     0.41173
     0.09740
    -0.02458
     0.25691
     0.49148
     0.39296
     0.27567
     0.13493
    -0.04804
    -0.39990
    -0.43274
    -0.30138
    -0.39052
    -0.48435
    -0.55472
    -0.56880
    -0.82683
    -1.24907
    -1.20684
    -0.72831
    -0.31546
    -0.39052
    -0.55472
    -0.17940
    -0.24508
    -0.05273
     0.26160
     0.60877
     0.86211
     1.28904
     1.53769
     1.46262
     1.09669
     1.31249
     1.35472
     1.49546
     1.39694
     1.31249
     1.02162
     0.96063
     0.83396
     0.18653
    -0.25916
    -0.83621
    -1.38981
    -1.59155
    -1.38512
    -0.93943
    -0.91128
    -0.89720
    -0.50781
    -0.83152
    -0.82683
    -0.77522
     0.08332
     0.94187
     1.46262
     1.70189
     1.78634
     2.03968
     2.23203
     2.40561
     2.22734
     2.69180
     3.00613
     2.83723
     2.11943
     1.80979
     1.64090
     1.47670
     1.37818
     1.09669
     0.94187
     0.63692
     0.59939
     0.48679
     0.41642
     0.26160
     0.20530
    -0.01520
     0.15369
     0.15369
    -0.03397
    -0.27793
    -0.39521
    -0.30138
    -0.28731
    -0.30138
    -0.45620
    -0.67201
    -0.82214
    -0.77522
    -0.63448
    -0.74708
    -0.88313
    -0.97227
    -0.92066
    -0.83152
    -0.66263
    -0.74238
    -0.63917
    -0.78461
    -0.54534
    -0.45620
    -0.30138
    -0.17940
     0.03171
     0.15838
    -0.08557
    -0.14656
     0.01295
    -0.11841
    -0.15595
    -0.20755
    -0.22632
    -0.53596
    -0.71424
    -0.54534
    -0.15595
     0.05048
    -0.12780
    -0.40929
    -0.95819
    -1.14585
    -1.21623
    -1.06610
    -0.69078
    -0.33891
     0.16777
     0.40703
     0.41642
     0.24283
    -0.14187
    -0.14656
     0.00357
     0.54309
     1.10607
     1.77695
     1.50485
     1.62683
     2.94514
     3.64417
     2.26487
     0.52901
    -0.05273
     0.00826
     0.77766
     1.80510
     1.90362
     1.12953
     0.37419
    -0.21224
    -0.78930
    -0.90659
    -1.16931
    -1.45549
    -1.44142
    -1.13178
    -1.15524
    -1.21623
    -1.23968
    -1.24437
    -1.06141
    -1.04264
    -0.87844
    -0.93474
    -1.08017
    -0.96758
    -0.90190
    -0.74708
    -0.66263
    -0.86905
    -0.85498
    -0.73769
    -0.71424
    -0.59226
    -0.65794
    -0.63917
    -0.68609
    -0.57818
    -0.39052
    -0.34361
    -0.44682
    -0.41398
    -0.32484
    -0.24039
    -0.06681
    -0.13718
    -0.35768
    -0.28731
    -0.22632
    -0.02458
    -0.02458
    -0.22163
    -0.30138
    -0.25916
    -0.19348
    -0.23101
    -0.28731
    -0.44682
    -0.44213
    -0.56880
    -0.12311
     0.54309
     0.60877
     0.74482
     0.74951
     0.66976
     0.44926
     0.27098
     0.12554
     0.40234
     0.49617
     0.68852
     1.42509
     1.76757
     2.18511
     2.40561
     1.74880
     0.78705
     0.11616
     0.23345
     0.77766
     1.29842
     2.51821
     2.71056
     1.75819
     0.68852
     0.18653
     0.26160
     1.20928
     1.42509
     1.04039
     0.89495
     0.51963
     0.46802
     0.36012
     0.44926
     0.60877
     0.72606
     0.66507
     0.51025
     0.29444
     0.29913
     0.26160
     0.28506
     0.35543
     0.36481
     0.30382
     0.34604
     0.15369
     0.06455
    -0.01520
    -0.39990
    -0.56411
    -0.31077
    -0.14187
    -0.11841
    -0.27323
    -0.27793
    -0.23101
    -0.31546
    -0.55942
    -0.55942
    -0.51719
    -0.46089
    -0.68609
    -0.50781
    -0.48904
    -0.44682
    -0.48435
    -0.45151
    -0.34361
    -0.32484
    -0.28262
    -0.37645
    -0.47028
    -0.50312
    -0.45620
    -0.36706
    -0.46089
    -0.58287
    -0.66263
    -0.48904
    -0.44213
    -0.45151
    -0.64855
    -0.57818
    -0.61571
    -0.55003
    -0.62510
    -0.56880
    -0.52657
    -0.39052
    -0.35299
    -0.39521
    -0.42336
    -0.51719
    -0.48904
    -0.39521
    -0.39990
    -0.38114
    -0.51250
    -0.63917
    -0.43274
    -0.04335
     0.27098
     0.24752
     0.45864
     1.14829
     2.21326
     2.80439
     2.54636
     2.10067
     2.46660
     2.46660
     2.59797
     2.58858
     2.33993
     2.63550
     2.83254
     2.36339
     1.24212
     0.76828
     1.16237
     0.62284
     0.55716
    -0.12780
    -1.09894
    -2.29058
    -3.03184
    -2.28120
    -1.13647
    -1.05671
    -1.37574
    -1.74637
    -2.13576
    -2.29527
    -2.75504
    -3.12098
    -3.07875
    -2.70343
    -2.46417
    -2.18737
    -1.99971
    -2.08415
    -2.27181
    -2.41725
    -2.15922
    -1.84958
    -1.78859
    -1.66192
    -1.42265
    -1.19746
    -0.95819
    -0.71424
    -0.50781
    -0.39521
    -0.47497
    -0.16533
     0.05048
     0.05048
     0.10209
     0.00357
    -0.13249
     0.13024
     0.12085
     0.18653
     0.02702
    -0.24508
    -0.31077
    -0.11372
    -0.15595
    -0.18879
    -0.27793
    -0.36706
    -0.47497
    -0.36237
    -0.26854
    -0.16533
    -0.26854
     0.04579
    -0.12780
    -0.28262
    -0.41398
    -0.47028
    -0.48904
    -0.36237
    -0.24978
    -0.36706
    -0.48435
    -0.50781
    -0.71893
    -0.76115
    -1.07079
    -0.78930
    -0.18410
     0.12554
     0.34604
     0.16777
    -0.04804
     0.03641
     0.35074
     0.60408
     0.49617
     0.46802
     0.42580
     0.43518
     0.62284
     1.04508
     1.48608
     1.65028
     1.04039
     0.50086
     0.70260
     0.51025
     0.50086
     0.59939
     0.75421
     1.44386
     1.57053
     1.39225
     1.13422
     0.86211
     0.74013
     0.89964
     0.65568
     0.51025
     0.37889
     0.24283
     0.42580
     0.45864
     0.23345
     0.12085
     0.04579
     0.07863
     0.24283
     0.30382
     0.17246
    -0.04804
    -0.13718
    -0.16533
    -0.04335
     0.31790
     0.52432
     0.47272
     0.44457
     0.37419
     0.26629
     0.22876
     0.36481
     0.28975
     0.32728
     0.45864
     0.41642
     0.43518
     0.44926
     0.36012
     0.26629
     0.30382
     0.29444
     0.27567
     0.21937
     0.22407
     0.22407
     0.11616
     0.14900
     0.05517
    -0.00113
     0.13024
    -0.02928
    -0.05273
    -0.07150
    -0.05273
    -0.03866
     0.10678
     0.14900
     0.39765
     0.59000
     0.44457
     0.24752
     0.14431
     0.19592
     0.38358
     0.52432
     0.51494
     0.57124
     0.42580
     0.41642
     0.06925
     0.07863
     0.10678
     0.23814
     0.55716
     0.82458
     1.98807
     1.34534
    -0.04804
    -1.02387
    -1.23968
    -0.57349
     0.67914
     1.26558
     1.33126
     0.79174
     0.13024
    -0.32484
    -0.32484
    -0.10434
    -0.04335
    -0.20755
    -0.19348
    -0.08557
     0.01764
     0.06455
     0.15838
     0.06925
    -0.22632
    -0.19348
    -0.02458
     0.26629
     0.22876
     0.10209
     0.05986
     0.28975
     0.31790
     0.09270
     0.07394
    -0.09027
    -0.68139
    -0.92535
    -0.69078
    -0.77992
    -0.45620
    -0.36706
    -0.55472
    -0.84091
    -1.99971
    -2.25774
    -2.28120
    -2.43133
    -1.78390
    -1.26783
    -0.42336
     0.56655
     0.58062
     0.48210
    -0.34361
    -1.24437
    -1.14116
    -0.20286
    -0.08088
    -0.34830
    -0.23570
    -0.91597
    -1.57747
    -1.71822
    -1.54932
    -1.84958
    -2.28589
    -3.03653
    -3.58074
    -3.61358
    -3.50099
    -2.79257
    -1.94810
    -1.78390
    -1.97156
    -1.92464
    -1.58685
    -0.94412
    -1.25376
    -1.79797
    -1.87773
    -1.34290
    -0.05742
    -0.12311
    -0.57818
    -0.62979
    -0.65794
    -0.55942
    -0.63917
    -0.90659
    -0.80807
    -0.35299
     0.10678
     0.29444
     0.24283
     0.19123
     0.22407
     0.44926
     0.43518
     0.32259
     0.39296
     0.22407
     0.21937
     0.39296
     0.25691
     0.24752
    -0.07619
    -0.06212
     0.08332
     0.18184
     0.10209
     0.06925
    -0.05742
    -0.02928
     0.18184
     0.19592
     0.24752
     0.21937
    -0.01051
     0.20530
     0.39765
     0.67914
     0.79174
     0.92310
     0.76828
     0.85273
     0.84804
     0.67445
     0.38827
     0.72137
     1.10138
     1.11076
     1.21397
     1.09669
     0.82458
     0.78235
     0.88557
     0.81989
     0.63223
     0.59469
     0.56185
     0.59000
     0.69791
     0.66976
     0.66507
     0.46802
     0.50556
     0.52901
     0.57593
     0.68852
     0.47272
     0.46802
     0.59939
     0.63223
     0.57124
     0.57593
     0.61346
     0.75890
     0.84334
     0.74951
     0.73544
     0.53370
     0.40703
     0.37889
     0.54309
     0.73075
     0.73544
     0.76359
     0.65568
     0.62754
     0.54778
     0.48679
     0.43049
     0.51025
     0.69791
     0.63223
     0.65568
     0.56185
     0.61815
     0.71198
     0.66507
     0.73075
     0.68383
     0.62754
     0.66038
     0.76359
     0.91841
     0.93717
     0.70260
     0.68852
     0.76828
     0.90903
     0.91841
     0.71667
     0.63223
     0.71667
     0.70260
     0.82458
     0.70260
     0.54778
     0.35074
     0.47272
     0.66507
     0.54778
     0.44457
     0.23345
     0.24752
     0.29913
     0.43518
     0.40703
     0.18653
     0.05986
     0.15369
     0.35074
     0.45864
     0.38358
     0.18653
     0.17246
     0.22407
     0.29444
     0.18653
     0.15369
     0.13024
     0.13493
     0.15838
     0.29444
     0.27098
     0.15369
    -0.08557
    -0.07619
     0.18184
     0.20999
     0.12085
     0.18184
     0.20999
     0.39296
     0.48679
     0.54778
     0.59000
     0.78705
     1.53300
     2.04906
     2.15227
     1.85671
     0.98878
    -0.23101
    -1.02387
    -1.43204
    -0.87375
    -0.00582
     0.66507
     2.07252
     3.31107
     3.88813
    -0.27323
    -3.79655
    -3.92792
    -3.25703
    -1.66661
    -0.15125
     1.55176
     0.90433
    -0.12311
    -0.69078
    -0.59695
    -0.82214
    -1.23968
    -1.34290
    -1.60093
    -1.40389
    -1.10832
    -0.65794
    -0.29669
    -0.01989
     0.00357
    -0.13249
    -0.03397
    -0.03866
    -0.01520
     0.07394
     0.00826
    -0.16064
    -0.12311
     0.05048
     0.26629
     0.23814
     0.06925
    -0.00582
     0.03641
     0.03641
     0.11616
    -0.00113
    -0.24508
    -0.24978
    -0.39052
    -0.24039
    -0.17940
    -0.25916
    -0.24508
    -0.32953
    -0.37176
    -0.42805
    -0.50312
    -0.48904
    -0.54534
    -0.28731
    -0.10903
    -0.33891
    -0.41398
    -0.52188
    -0.60164
    -0.40929
    -0.33891
    -0.44213
    -0.47028
    -0.50781
    -0.46559
    -0.41398
    -0.30138
    -0.32015
    -0.28262
    -0.28262
    -0.19817
    -0.14656
    -0.14656
    -0.16064
    -0.15595
    -0.05742
     0.14431
     0.01295
    -0.07619
    -0.00113
     0.09740
     0.09740
     0.07863
     0.01764
    -0.00582
    -0.02458
    -0.01520
     0.19123
     0.10678
     0.29913
     0.09740
    -0.05273
     0.22876
     0.24752
     0.51963
     0.35543
     0.21937
     0.15838
     0.27098
     0.18653
     0.14900
     0.36012
     0.46333
     0.60408
     0.58062
     0.50556
     0.35074
     0.13493
     0.33666
     0.53840
     0.60408
     0.59939
     0.56185
     0.64630
     0.70729
     0.69322
     0.59000
     0.54778
     0.47272
     0.60877
     0.91841
     1.06384
     0.86680
     0.59939
     0.97471
     1.43447
     1.09199
     1.08261
     1.06384
     1.10138
     0.94656
     0.78235
     0.27098
     0.17715
     0.28975
     0.52901
     0.50556
     0.32259
     0.07863
    -0.22163
    -0.52188
    -0.40460
    -0.39521
    -0.32484
    -0.27323
    -0.32015
    -0.04804
     0.09740
     0.29913
     0.44457
     0.45395
     0.35543
     0.33666
     0.40703
     0.39296
     0.30851
     0.05517
     0.23814
     0.22876
     0.19592
     0.00826
    -0.13249
    -0.18879
    -0.38583
    -0.31077
    -0.25447
    -0.26385
    -0.27793
    -0.14187
     0.03171
     0.23345
     0.29913
     0.33666
     0.47272
     1.02631
     1.19521
     0.63223
     0.14900
    -0.40929
    -1.28191
    -1.84489
    -1.71353
    -0.89720
    -0.26854
    -0.48904
    -0.76115
    -1.32413
    -1.27722
    -0.61102
     0.67445
     1.41102
     0.83865
     0.07394
    -0.61102
    -0.44682
     0.01295
     0.51963
     0.91841
     1.00286
     1.05915
     0.45864
    -0.38583
    -0.99103
    -1.36635
    -1.50241
    -1.70883
    -1.48833
    -1.07079
    -0.28262
     0.15838
    -0.36706
    -1.04264
    -1.17400
    -0.39990
     0.55247
     1.01693
     0.51963
    -0.66263
    -2.27651
    -3.24296
    -3.11629
    -2.80665
    -2.36095
    -2.44071
    -2.66121
    -3.13505
    -3.58544
    -3.71680
    -3.79186
    -3.44938
    -2.92862
    -2.42663
    -2.03724
    -1.72291
    -1.32882
    -0.80807
    -0.49373
    -0.34830
    -0.21224
     0.02233
     0.13024
     0.22407
     0.45395
     0.42111
     0.29913
     0.39765
     0.52901
     0.58062
     0.66976
     0.54778
     0.55716
     0.53840
     0.65568
     0.57124
     0.55247
     0.64161
     0.63692
     0.64161
     0.59000
     0.52432
     0.51025
     0.49148
     0.53840
     0.58062
     0.61346
     0.50556
     0.47741
     0.51494
     0.52901
     0.57593
     0.34604
     0.42580
     0.43049
     0.51025
     0.48210
     0.46333
     0.39296
     0.49617
     0.38827
     0.46802
     0.49148
     0.40234
     0.33197
     0.37419
     0.46333
     0.54778
     0.38358
     0.33666
     0.35543
     0.45395
     0.46333
     0.53370
     0.40703
     0.25691
     0.33197
     0.32728
     0.40703
     0.39765
     0.31790
     0.20530
     0.25691
     0.48210
     0.28506
     0.32259
     0.13493
     0.20530
     0.26629
     0.30382
     0.26629
     0.23814
     0.08332
     0.19123
     0.34604
     0.47272
     0.36950
     0.28036
     0.16777
     0.24283
     0.43049
     0.51963
     0.78705
     0.84334
     0.98878
     1.28904
     1.41102
     1.37348
     1.15767
     0.94187
     1.06854
     1.20928
     1.12483
     1.12953
     1.01693
     1.18113
     1.40163
     1.35472
     1.50015
     1.68312
     1.39694
     1.40632
     1.18113
     0.59939
     0.24752
     0.33197
     0.64630
     0.87618
     1.02631
     1.07792
     1.15298
     0.97001
     0.71667
     0.83865
     0.98878
     1.05915
     0.93248
     0.31320
     0.28506
     0.16777
     0.95125
     2.69180
     3.02958
     2.47599
     1.68781
     1.54707
     1.50015
     1.20459
     1.96461
     2.21326
     1.37818
     1.69720
     1.78634
     1.36410
     1.76757
     1.41571
     1.02631
     0.89964
     0.70729
     0.90433
     0.72606
     0.43049
     0.22407
    -0.15595
    -0.19348
     0.02702
    -0.15595
     0.10678
     0.14431
     0.10209
    -0.10434
     0.11147
    -0.09027
    -0.23570
    -0.39990
    -0.29669
     0.11147
     0.30382
     0.53840
     0.58062
     0.40234
     0.25691
     0.24752
     0.18184
     0.30382
     0.47741
     0.62284
     1.08261
     1.79103
     1.92708
     1.15298
     0.36950
    -0.26385
    -0.66732
    -0.59695
    -0.81745
    -0.35768
    -0.11841
    -0.59695
    -0.93474
    -1.34759
    -1.90588
    -2.42194
    -2.72220
    -2.70343
    -2.57676
    -2.52516
    -2.49232
    -2.27181
    -2.17798
    -1.97625
    -1.92933
    -1.96687
    -1.87773
    -1.86365
    -1.72291
    -1.60093
    -1.56809
    -1.66661
    -1.58685
    -1.40858
    -1.34290
    -1.30067
    -1.29129
    -1.16462
    -0.98634
    -0.99103
    -1.06141
    -0.93474
    -0.95819
    -0.84560
    -0.71893
    -0.65325
    -0.49373
    -0.64855
    -0.50312
    -0.39990
    -0.34361
    -0.36237
    -0.42805
    -0.39052
    -0.20755
    -0.09027
    -0.14656
    -0.16064
    -0.18410
    -0.17471
    -0.01051
     0.13493
     0.11147
    -0.04335
    -0.09965
     0.04579
     0.24283
     0.16308
     0.09270
     0.03641
     0.18184
     0.29913
     0.40703
     0.28506
     0.13493
     0.10678
     0.11616
     0.32728
     0.35543
     0.28506
     0.11616
     0.17246
     0.28975
     0.39296
     0.33197
     0.14431
     0.13024
     0.24752
     0.32259
     0.35543
     0.29444
     0.18184
     0.20530
     0.18184
     0.46333
     0.40703
     0.30851
     0.22407
     0.22876
     0.43049
     0.46333
     0.45864
     0.43049
     0.42580
     0.59939
     0.75421
     0.77766
     0.66507
     0.53370
     0.60408
     0.88088
     1.20928
     1.51423
     2.03968
     2.27425
     2.11005
     1.95054
     1.92708
     1.88955
     1.63152
     1.69251
     1.39225
     1.97400
     2.62142
     2.34932
     1.68781
     1.34064
     1.01693
    -0.00113
    -0.59226
    -1.21623
    -1.91526
    -1.30067
    -0.29200
     0.63223
     0.41173
    -0.88782
    -1.08956
    -1.38043
    -1.01449
    -1.04733
    -0.69547
     0.02702
     0.75890
     0.94187
     0.76828
     0.15369
     0.03171
     0.22407
     0.24283
     0.33666
     0.40703
     0.56185
     0.52432
     0.61815
     0.33666
     0.25691
     0.27567
     0.18184
     0.59000
     0.64161
     0.70729
     0.73075
     0.86211
     1.03570
     1.08730
     0.95594
     0.82927
     0.67914
     0.80581
     1.02162
     1.16237
     1.04508
     0.71198
     0.59469
     0.77766
     0.95125
     0.67914
     0.59939
     0.98409
     1.11545
     1.30311
     1.32657
     0.97001
     1.14829
     1.07323
     0.86680
     1.02162
     1.21866
     1.10138
     1.03570
     1.36410
     1.64090
     1.56584
     1.18113
     0.68852
     0.12554
    -0.10903
    -0.32484
    -0.27793
    -0.07150
    -0.24508
    -0.46089
    -0.77053
    -1.03795
    -1.32413
    -1.72760
    -1.87304
    -1.61970
    -1.69007
    -1.68068
    -1.54463
    -1.43673
    -1.34759
    -1.21623
    -1.31006
    -1.19277
    -1.18339
    -1.09425
    -0.92535
    -0.96758
    -0.95350
    -1.01918
    -0.94412
    -0.70485
    -0.74238
    -0.70954
    -0.79868
    -0.80337
    -0.77992
    -0.62979
    -0.62979
    -0.66732
    -0.61102
    -0.70485
    -0.51719
    -0.39990
    -0.51250
    -0.55942
    -0.65794
    -0.66732
    -0.40460
    -0.44213
    -0.44213
    -0.54065
    -0.55472
    -0.45620
    -0.32953
    -0.31546
    -0.40929
    -0.48435
    -0.45620
    -0.49843
    -0.32953
    -0.35299
    -0.47966
    -0.50781
    -0.32953
    -0.29200
    -0.27323
    -0.31077
    -0.44213
    -0.45151
    -0.38583
    -0.25916
    -0.40460
    -0.43274
    -0.36706
    -0.35768
    -0.32015
    -0.17940
    -0.30607
    -0.39052
    -0.36706
    -0.30607
    -0.32015
    -0.27323
    -0.32953
    -0.32953
    -0.35768
    -0.26854
    -0.25447
    -0.42805
    -0.79868
    -0.89720
    -0.83621
    -0.55472
    -0.36706
    -0.47028
    -0.57349
    -0.92535
    -1.15524
    -1.09425
    -0.80337
    -0.35768
    -0.02458
    -0.28731
    -0.34830
     0.20061
     0.31790
     0.36481
     0.51494
     0.73544
     1.00286
     1.94585
     3.20317
     3.37206
     3.35799
     2.60266
     1.70658
     1.81449
     2.18981
     2.63081
     2.72464
     2.49006
     1.94585
     1.11545
     0.43049
     0.65099
     0.63223
    -1.43673
    -1.65254
     0.81050
     1.36879
     0.58062
    -0.63917
    -1.28660
    -1.74167
    -0.56411
     1.25151
     1.88017
     1.48608
     1.29842
     1.19990
     0.95125
     0.65568
     0.54309
     0.41642
     0.44926
     0.34135
    -0.06212
    -0.15125
    -0.40460
    -1.02387
    -1.15993
    -0.96758
    -1.00980
    -1.03795
    -1.27722
    -1.04264
    -0.79868
    -0.64855
    -0.23101
     0.03641
     0.36950
     0.81520
     0.88088
     0.93717
     0.57593
     0.49148
     0.57593
     0.79174
     0.82458
     1.05915
     0.90433
     0.43518
     0.37419
     0.09740
     0.29913
     0.30851
     0.21937
     0.03171
    -0.31546
    -0.15125
     0.21468
     0.15369
     0.02702
    -0.19348
    -0.74708
    -1.21153
    -1.89649
    -1.85896
    -1.71353
    -2.11699
    -2.17798
    -2.41256
    -2.83479
    -3.21481
    -3.48691
    -3.48222
    -3.48222
    -3.47753
    -3.35555
    -3.25234
    -2.99900
    -2.69405
    -2.45009
    -2.24367
    -2.08415
    -1.93403
    -1.85896
    -1.68068
    -1.63377
    -1.45080
    -1.37574
    -1.30536
    -1.21153
    -0.96288
    -1.02857
    -1.01918
    -0.97227
    -0.72362
    -0.73769
    -0.58756
    -0.67201
    -0.64386
    -0.60164
    -0.37645
    -0.42336
    -0.38114
    -0.24508
    -0.33891
    -0.11841
    -0.15125
    -0.04335
    -0.16064
    -0.20286
    -0.06681
     0.02702
     0.08332
     0.07394
     0.03171
    -0.00582
     0.15838
     0.17715
     0.22407
     0.28975
     0.18184
     0.15369
     0.27567
     0.37889
     0.30382
     0.24752
     0.25691
     0.50556
     0.45395
     0.58062
     0.47272
     0.36012
     0.29444
     0.36481
     0.34604
     0.48679
     0.42580
     0.25691
     0.39296
     0.38358
     0.49617
     0.37419
     0.23345
     0.34135
     0.42111
     0.45864
     0.41173
     0.32259
     0.34135
     0.41642
     0.39296
     0.73075
     0.89026
     0.70729
     0.75890
     0.75890
     0.88557
     0.90433
     1.14360
     1.52830
     1.78634
     2.07721
     2.19450
     2.39623
     2.61204
     2.16635
     1.92239
     1.36879
     1.40632
     1.27027
     1.33126
     2.11474
     2.52759
     2.46660
     1.47201
     0.36012
    -0.55003
    -0.73300
    -0.26385
     0.34135
     0.66507
     0.67914
     0.44457
     0.23345
     0.07863
     0.07863
     0.67914
     1.16706
     1.04508
     0.60408
     0.60877
     0.75890
     0.96063
     0.87618
     1.21866
     1.94585
     2.53229
     2.61673
     3.05773
     3.05304
     2.78094
     2.51821
     2.39623
     2.44784
     2.81378
     3.23601
     3.25478
     2.94514
     2.61673
     2.39154
     1.71127
     1.27965
     1.16706
     0.86211
     0.58062
     0.33197
     0.00826
    -0.27793
    -0.67201
    -0.64386
    -0.54065
    -0.43274
    -0.36706
    -0.55942
    -0.56880
    -0.42336
    -0.15125
    -0.05273
     0.14900
     0.25221
     0.51963
     0.56655
     0.64630
     0.69791
    -0.01520
    -0.40460
    -0.38114
     0.12554
     0.31790
     0.26629
     0.28975
     0.36950
     0.31320
     0.40234
     0.13024
    -0.53127
    -1.53525
    -1.84958
    -1.47895
    -0.94881
    -1.07548
    -1.36635
    -1.68068
    -2.27181
    -2.73627
    -2.65652
    -2.46417
    -2.64244
    -2.46886
    -2.35626
    -2.36564
    -2.97085
    -3.57605
    -3.13505
    -3.35086
    -2.86764
    -2.64244
    -2.65652
    -2.47824
    -2.47824
    -2.35626
    -2.55330
    -2.71282
    -2.68467
    -2.71751
    -2.44071
    -2.17329
    -1.95279
    -1.88242
    -1.72760
    -1.41796
    -1.08956
    -0.76115
    -0.73769
    -0.70016
    -0.51250
    -0.31077
    -0.11372
    -0.12780
    -0.22163
    -0.12780
     0.01295
     0.22876
     0.37889
     0.26160
     0.23345
     0.19592
     0.37419
     0.56655
     0.53370
     0.44457
     0.30382
     0.37419
     0.61346
     0.72137
     0.60877
     0.36481
     0.09740
     0.03171
    -0.14187
    -0.09496
    -0.13718
    -0.12311
    -0.15595
     0.03171
     0.02702
    -0.14656
    -0.09496
    -0.02928
     0.07863
     0.32728
     0.36012
     0.37889
     0.58062
     0.75421
     1.03570
     1.20459
     1.33595
     1.26558
     1.05446
     1.01693
     1.04977
     0.97940
     0.94187
     1.06384
     1.18113
     0.95125
     0.80112
     0.68383
     0.31320
     0.17246
    -0.21224
    -0.33891
    -0.35299
    -0.69078
    -0.49843
    -0.29669
    -0.48904
    -0.28262
    -0.04335
    -0.00113
    -0.46089
    -0.58756
    -0.41867
     0.04110
     0.70729
     0.92779
     1.10607
     1.02162
     1.00755
     0.98878
     0.78235
     0.74013
     1.40163
     2.30240
     3.05773
     2.93106
     2.08659
     1.29373
     1.35941
     1.78634
     1.46262
     1.41571
     1.92708
     2.12412
     1.85671
     1.52361
     1.08261
     0.59469
     0.71667
     0.73075
     0.29913
     0.04110
    -0.16533
    -0.14656
    -0.04335
    -0.09027
    -0.00113
    -0.09027
    -0.03397
     0.04579
     0.30382
     0.18184
     0.17715
     0.25221
     0.26160
     0.55716
     0.36012
     0.35543
     0.19123
     0.31320
     0.54778
     0.54778
     0.58062
     0.74013
     0.62754
     0.65099
     0.73544
     0.78235
     0.37419
    -0.18410
    -0.13718
     0.10209
     0.23345
     0.09740
    -0.02928
    -0.31546
    -0.48435
    -0.64855
    -0.70954
    -0.80807
    -0.60164
    -0.40460
    -0.21224
    -0.11372
    -0.11841
    -0.47966
    -1.24907
    -1.25845
    -0.91597
    -0.68139
    -0.54534
    -0.49843
    -0.36237
    -0.39052
    -0.65794
    -1.17400
    -1.58216
    -2.00909
    -2.45478
    -2.16860
    -1.75575
    -0.94881
    -0.79399
    -0.85498
    -1.32413
    -1.44142
    -1.72291
    -1.70883
    -1.53056
    -1.21153
    -1.09894
    -1.08486
    -0.61571
    -0.73769
    -0.71424
    -0.81745
    -0.77053
    -0.86436
    -0.92066
    -0.87844
    -0.64386
    -0.79399
    -0.71424
    -0.65325
    -0.79868
    -0.70954
    -0.83621
    -0.67670
    -0.83152
    -0.88782
    -0.95350
    -0.89720
    -0.82683
    -0.69078
    -0.81276
    -0.95819
    -0.94412
    -0.85967
    -0.91597
    -0.79868
    -0.76115
    -0.61571
    -0.47497
    -0.30138
    -0.26854
     0.02702
     0.16777
     0.47272
     0.63223
     0.96063
     1.20928
     1.20459
     1.46262
     1.35472
     1.31249
     1.40632
     1.59398
     1.75350
     1.54238
     1.48608
     1.74411
     2.25080
     2.39154
     2.17573
     2.15227
     2.15697
     1.99745
     1.81918
     2.21795
     2.40561
     2.38216
     2.17104
     2.22265
     1.99745
     1.98338
     1.96931
     1.78634
     1.41102
     1.10607
     0.92310
     0.79643
     0.91372
     1.09199
     0.70729
     0.46802
     0.18653
     0.20999
     0.25691
     0.02233
    -0.24039
    -0.26385
    -0.24508
    -0.17002
     0.03171
     0.10678
     0.04579
    -0.16533
    -0.36237
    -0.58287
    -0.58287
    -0.56880
    -0.48435
    -0.07619
     0.28036
     0.10209
     0.20061
     0.28506
     0.28036
     0.25691
     0.40234
     0.36481
     0.01764
    -0.01051
    -0.02458
     0.07394
     0.25221
     0.20061
     0.15369
     0.26629
     0.23814
     0.34604
     0.28975
     0.23345
     0.11616
     0.15838
     0.12085
     0.26160
     0.50556
     0.52901
     0.55247
     0.54778
     0.54778
     0.80581
     0.60877
     0.41173
     0.39765
     0.43987
     0.51963
     0.43049
    -0.57349
    -1.34290
    -0.69078
    -0.11372
     0.37889
     0.51963
     0.13962
    -0.12311
     0.05517
     0.16308
     0.09740
    -0.09965
    -0.34830
    -0.16064
     0.18653
     0.19592
     0.19592
    -0.03866
    -0.00113
    -0.00582
    -0.20286
    -0.61102
    -0.85498
    -1.19277
    -1.20684
    -1.38981
    -1.33351
    -1.18339
    -1.16931
    -1.41796
    -1.58685
    -1.50710
    -1.31944
    -1.10832
    -0.91597
    -0.76115
    -1.15993
    -1.51648
    -1.66661
    -1.75575
    -1.47895
    -1.19277
    -1.15055
    -0.95350
    -0.85967
    -1.08017
    -1.02857
    -1.15524
    -1.16462
    -1.14116
    -1.10363
    -0.96288
    -0.76584
    -0.73300
    -0.70016
    -0.91128
    -0.94412
    -0.86905
    -0.69547
    -0.72831
    -0.57349
    -0.69078
    -0.55003
    -0.40929
    -0.32484
    -0.27793
    -0.29669
    -0.21694
    -0.10434
     0.19123
     0.25691
     0.13024
     0.11147
     0.19123
     0.43518
     0.43049
     0.64630
     0.52901
     0.51494
     0.51963
     0.72606
     0.74951
     0.70729
     0.84804
     0.84804
     1.06384
     1.15767
     1.19990
     1.08730
     0.95125
     0.89495
     0.52901
     0.41173
     0.26160
     0.16308
    -0.10903
    -0.00113
     1.01693
     1.13422
     0.85273
     1.26089
     0.75421
    -0.71893
    -0.96758
     0.35074
     1.04508
     1.52361
     1.37348
     0.99816
     0.42580
    -0.01520
     0.68383
     1.55176
     1.94585
     1.48608
     1.09669
     1.38756
     1.69720
     1.53769
     1.53300
     1.39225
     1.59398
     1.64559
     1.82387
     1.89893
     1.76288
     1.46262
     1.36879
     1.26089
     1.12483
     0.93717
     0.79643
     0.60408
     0.57124
     0.49148
     0.45395
     0.44457
     0.35074
     0.42580
     0.73544
     0.81520
     0.97001
     0.84804
     0.46333
     0.25221
     0.22407
     0.26629
     0.26160
     0.35074
     0.19592
     0.10678
     0.23814
     0.16777
     0.01295
     0.00357
    -0.04335
    -0.08557
    -0.00582
    -0.03866
    -0.57818
    -0.69078
    -0.49843
    -0.17002
    -0.25447
    -0.31077
    -0.46559
    -0.53127
    -0.36706
    -0.19348
    -0.31546
    -0.32484
    -0.03397
     0.14900
     0.37419
     0.25691
    -0.13718
    -0.07150
     0.20530
     0.34604
     0.39296
     0.19123
    -0.09027
    -0.55472
    -0.81745
    -1.22561
    -1.58216
    -2.01378
    -2.56269
    -2.98492
    -3.04591
    -2.64244
    -2.58145
    -2.58145
    -2.67998
    -2.52985
    -2.37972
    -2.17798
    -1.99971
    -1.72291
    -1.35228
    -0.92066
    -0.40929
    -0.01520
     0.12554
     0.26160
     0.24283
     0.51494
     0.47741
     0.28036
     0.15838
     0.17246
     0.09270
    -0.03866
    -0.33891
    -0.51250
    -0.53127
    -0.53596
    -0.60164
    -0.83152
    -1.05202
    -1.10832
    -1.19746
    -1.02857
    -1.10363
    -1.11770
    -1.27252
    -1.30536
    -1.17400
    -1.16462
    -1.15055
    -1.30536
    -1.19277
    -1.11770
    -0.98634
    -0.99103
    -1.02387
    -1.05202
    -1.13178
    -1.07548
    -0.48435
    -0.30138
    -0.23570
    -0.07619
     0.46802
     0.94187
     1.13891
     1.27496
     1.33126
     1.61744
     1.53300
     1.65967
     1.78164
     1.49546
     1.43917
     1.51892
     1.65497
     1.33595
     0.89026
     0.74951
     0.81989
     0.40234
     0.07863
    -0.38583
    -0.48435
    -1.04264
    -1.31006
    -1.95748
    -1.79797
    -0.75177
    -0.80337
    -1.18808
    -1.41327
    -1.58685
    -1.19277
    -1.16931
    -1.49772
    -1.63377
    -1.51648
    -1.24437
    -1.27252
    -1.38981
    -1.13178
    -0.97696
    -0.74238
    -0.35768
    -0.25916
    -0.48435
    -0.72362
    -0.79399
    -0.61102
    -0.61571
    -0.48904
    -0.57818
    -0.00582
     0.64161
     0.97940
     1.28904
     1.53300
     1.13891
     0.91372
     0.87149
     0.73075
     0.79643
     0.87149
     1.04508
     0.74013
     0.35074
     0.04579
    -0.29200
    -0.59695
    -0.63917
    -0.69078
    -0.91128
    -1.07079
    -1.32413
    -1.57747
    -1.46957
    -1.54463
    -1.32413
    -1.11770
    -0.45151
    -0.06681
    -0.03397
    -0.17002
    -0.23570
     0.10209
     0.45864
     0.82458
     0.85742
     0.99347
     1.11076
     1.23274
     1.48139
     1.61744
     1.55176
     1.37348
     1.65967
     2.11005
     2.21795
     2.08659
     1.63152
     1.38287
     1.47670
     1.59398
     1.59398
     1.44855
     1.25620
     1.04039
     1.12014
     0.95594
     0.56185
     0.35543
     0.48679
     0.42111
     0.32259
     0.15369
     0.01764
    -0.17471
    -0.19348
    -0.05273
    -0.04804
    -0.00582
    -0.24508
    -0.24508
    -0.28731
    -0.24039
    -0.30607
    -0.06681
    -0.04804
     0.15838
     0.17246
     0.04110
    -0.15595
    -0.17940
    -0.01989
     0.02233
     0.24752
     0.39296
     0.37889
     0.29444
     0.14900
     0.15838
     0.16777
     0.13962
     0.05517
     0.12554
     0.14900
     0.21468
     0.13024
     0.08332
     0.12085
     0.02233
     0.18184
     0.28036
     0.19592
     0.16308
     0.26160
     0.33197
     0.47741
     0.45864
     0.20061
     0.27567
     0.41642
     0.41642
     0.35543
     0.24752
     0.00357
     0.17246
     0.40703
     0.51494
     0.48679
     0.05986
    -0.07619
     0.04110
    -0.01051
    -0.17471
    -0.30607
    -0.51719
    -1.46018
    -3.00369
    -4.18595
    -4.74893
    -2.81603
     1.12953
     1.92708
     0.08332
    -1.24437
    -1.44142
    -1.35228
    -1.27252
    -0.11372
     1.03570
     1.19521
     1.54707
     2.19450
     2.16166
     2.48537
     2.16635
     2.12882
     1.98807
     1.31249
     1.14360
     1.04977
     1.18582
     0.97001
     0.64630
     0.48210
     0.70260
     0.82927
     0.78705
     0.68383
     0.61815
     0.26629
    -0.02928
    -0.45151
    -0.32015
    -0.35768
    -0.50312
     0.00826
     0.21937
    -0.06681
    -0.53127
    -0.85967
    -0.85498
    -0.56880
    -0.10903
    -0.01520
     0.21937
     0.14900
     0.17715
     0.26160
     0.13962
     0.04579
     0.00357
     0.05048
     0.09740
    -0.03866
    -0.16064
    -0.21224
    -0.24508
    -0.16533
    -0.19817
    -0.24508
    -0.17002
    -0.23570
    -0.19348
    -0.15125
    -0.05742
    -0.24508
    -0.15595
    -0.05273
     0.11147
     0.15838
     0.04110
     0.05517
     0.03171
     0.12085
     0.21937
     0.07863
     0.14431
     0.00826
     0.05986
     0.12085
     0.07394
    -0.14656
    -0.51719
    -0.58756
    -0.69078
    -0.74708
    -0.94412
    -0.98634
    -1.05671
    -0.93004
    -0.78930
    -0.83621
    -0.66263
    -0.54065
    -0.57818
    -0.44682
    -0.32953
    -0.10434
    -0.01989
     0.14900
     0.30851
     0.48210
     0.60877
     0.53840
     0.28036
     0.34135
     0.45864
     0.35074
     0.20999
     0.26629
     0.05986
    -0.09027
    -0.41398
    -0.92066
    -1.00042
    -1.19746
    -1.26783
    -1.29598
    -1.23499
    -1.05671
    -0.93943
    -1.07548
    -0.94881
    -0.79868
    -0.64386
    -0.55942
    -0.49373
    -0.24978
     0.08332
     0.09740
    -0.16064
    -0.06212
    -0.21224
    -0.16064
    -0.11372
    -0.16533
    -0.49843
    -0.42805
    -0.30607
    -0.53127
    -1.05671
    -1.64315
    -1.94341
    -2.00440
    -1.87773
    -1.49302
    -1.38043
    -1.55871
    -1.64784
    -1.67599
    -1.56809
    -1.66661
    -1.61500
    -1.71822
    -2.11699
    -2.23428
    -2.16391
    -1.75106
    -1.62908
    -2.02316
    -2.28120
    -2.49701
    -2.62368
    -2.51108
    -2.77381
    -2.93801
    -2.56738
    -1.81205
    -0.72831
    -0.68139
    -1.36635
    -1.55401
    -1.44611
    -1.05671
    -0.54534
    -0.15595
     0.09740
     0.32259
     0.50086
     0.51963
     0.22407
     0.16777
     0.51025
     0.59939
     0.38827
    -0.28731
    -0.86905
    -0.67670
    -0.37176
    -0.12311
     0.66038
     0.72137
     0.12554
     0.01764
     0.16308
     0.38827
     0.36481
     0.21468
     0.43049
     0.54309
     0.71667
     0.73075
     0.69791
     0.47272
     0.24283
     0.02702
     0.06455
     0.20999
     0.08801
     0.00357
     0.24752
     0.40234
     0.17715
     0.15838
    -0.19348
    -0.29669
     0.09270
    -0.00582
     0.37419
     2.20857
     4.06172
     4.47457
     3.25947
     1.16706
    -0.23570
    -0.66263
     0.46333
     2.60266
     3.67232
     3.58318
     2.90291
     2.14758
     1.39225
     0.82458
     0.46802
     0.39296
     0.37889
     0.60877
     0.64630
     0.82927
     0.71198
     0.55247
     0.65099
     0.77297
     0.81050
     0.86680
     0.80581
     0.96063
     0.89026
     0.97940
     0.82927
     0.80112
     0.75421
     0.72137
     0.91372
     1.02631
     1.04977
     0.74951
     0.64161
     0.60877
     0.68383
     0.56655
     0.45864
     0.20061
     0.27567
     0.32728
     0.44926
     0.36950
     0.15369
     0.19123
     0.07394
     0.19592
     0.28506
     0.06925
    -0.01520
    -0.12780
    -0.01520
    -0.05273
    -0.21694
    -0.31077
    -0.48435
    -0.34361
    -0.43744
    -0.39990
    -0.36237
    -0.46089
    -0.41867
    -0.14187
     0.20530
     0.31320
     0.24283
     0.31790
     0.64161
     0.38358
     0.45864
     0.59469
     0.89495
     0.99816
     0.97471
     0.73075
     0.42111
    -0.10903
    -0.09965
     0.08332
     0.54309
     0.39296
     0.10678
    -0.21224
    -0.62979
    -0.71424
    -1.08486
    -1.39919
    -1.49772
    -1.37574
    -1.36166
    -1.62908
    -1.81674
    -1.74637
    -2.00440
    -2.30465
    -2.20144
    -1.87304
    -1.38512
    -1.39450
    -1.44142
    -1.28191
    -1.18339
    -1.39450
    -1.62439
    -1.49302
    -0.91128
    -0.71893
    -0.76584
    -0.39052
    -0.43274
    -0.69078
    -0.91128
    -1.13178
    -1.29598
    -1.18808
    -1.03795
    -0.96758
    -0.68609
    -0.46089
    -0.34361
    -0.22163
    -0.04804
     0.50556
     1.11076
     1.42978
     1.19521
     1.02631
     1.08261
     1.31249
     1.24212
     1.26558
     1.28904
     1.47201
     1.48139
     1.21397
     0.94656
     0.60877
     0.21468
     0.03641
     0.13493
     0.12554
    -0.15595
    -0.36706
    -0.62979
    -0.61102
    -0.55942
    -0.64386
    -0.58756
    -0.71893
    -0.71424
    -0.70016
    -0.61571
    -0.69547
    -0.80807
    -0.83621
    -0.74238
    -0.57818
    -0.71424
    -0.72831
    -0.75646
    -0.54065
    -0.37176
    -0.33891
    -0.33422
    -0.36237
    -0.32484
    -0.34830
    -0.16533
    -0.10434
    -0.14187
    -0.13249
    -0.02458
     0.02702
    -0.04804
    -0.09027
    -0.19348
    -0.21224
    -0.19348
    -0.16533
    -0.05742
    -0.03397
    -0.33891
    -0.49843
    -0.56411
    -0.50312
    -0.31077
     0.07863
     0.45864
     0.64630
     0.66038
     0.89964
     1.24681
     1.52830
     1.92708
     2.48068
     2.76686
     2.18981
     1.18113
     0.66507
     0.88557
     1.76757
     2.30709
     2.14289
     1.55645
     0.63223
     0.21937
     0.27567
    -0.15125
    -0.39052
    -0.19348
    -0.08557
    -0.09965
    -0.21694
    -0.01520
     0.31790
     0.28036
     0.47741
     0.61346
     0.63692
     0.74482
     0.91841
     1.04977
     1.12014
     0.86680
     0.71198
     0.80581
     1.01224
     1.11545
     1.24212
     1.17644
     1.04039
     0.79174
     0.63692
     0.44457
     0.62284
     0.56185
     0.25691
     0.01295
    -0.09965
    -0.22163
    -0.41867
    -0.57818
    -0.60164
    -0.91128
    -0.85967
    -1.10363
    -1.46488
    -1.53056
    -1.58685
    -1.53056
    -1.43673
    -1.16931
    -1.26314
    -1.43204
    -1.60562
    -1.78390
    -2.20144
    -2.30935
    -2.07946
    -1.67599
    -1.00042
    -0.70016
    -0.86436
    -1.24907
    -1.22561
    -1.17400
    -1.00511
    -0.91128
    -0.84091
    -0.71893
    -0.39052
    -0.27323
    -0.03397
     0.05048
     0.12554
    -0.04804
    -0.21224
    -0.03397
     0.28506
     0.33197
     0.21937
     0.41173
     0.64630
     0.86211
     0.90433
     0.84334
     0.22876
     0.51025
     0.49617
     0.64161
     0.59469
     0.89495
     0.71198
     0.09270
    -0.26385
    -0.28731
    -0.37645
    -0.50781
    -0.36237
     0.13493
     0.40234
     0.11147
    -0.24978
    -0.03866
    -0.22163
    -0.42805
    -0.70954
    -0.74238
    -0.88782
    -0.78461
    -0.85498
    -0.81745
    -0.86905
    -1.24437
    -1.26314
    -1.45549
    -1.64315
    -1.78390
    -1.88242
    -1.55871
    -1.39450
    -1.38981
    -1.52587
    -1.18339
    -0.90190
    -0.88782
    -0.69078
    -0.70016
    -0.66732
    -0.91128
    -0.97696
    -0.70954
    -0.36706
    -0.70016
    -0.81276
    -0.90190
    -0.76115
    -0.57349
    -0.63917
    -0.58756
    -0.61571
    -0.55003
    -0.35768
    -0.23570
     0.09270
     0.34135
     0.74951
     1.49077
     2.14289
     2.43846
     2.28833
     1.85671
     1.84263
     2.32117
     2.59328
     2.37747
     2.09128
     1.68781
     1.56114
     1.30780
     1.31719
     1.12483
     0.43518
    -0.32484
    -0.77522
    -0.99103
    -1.09425
    -1.09894
    -1.03795
    -0.55942
    -0.22632
    -0.25916
    -0.36237
    -0.16064
     0.13493
     0.70260
     1.17644
     1.35941
     1.64090
     1.86609
     1.92708
     1.92239
     1.81449
     1.65497
     1.63152
     1.58929
     1.34534
     0.94656
     1.00755
     1.14360
     1.00755
     0.80112
     0.63692
     0.37419
    -0.07150
    -0.44213
    -0.44213
    -0.49843
    -0.57818
    -0.20286
    -0.16064
    -0.19817
     0.02233
    -0.26854
    -0.61571
    -0.70485
    -1.24437
    -1.81674
    -1.87773
    -1.99502
    -2.15453
    -1.65723
    -1.70883
    -1.84489
    -2.10761
    -2.29527
    -2.25305
    -2.31873
    -2.20613
    -1.85896
    -1.77921
    -1.55401
    -1.32413
    -1.04264
    -0.53127
    -0.28731
    -0.20286
    -0.31077
    -0.18410
    -0.05742
     0.13024
     0.19123
     0.28036
     0.17246
     0.13962
     0.06925
     0.17246
     0.28975
     0.38827
     0.24283
     0.53840
     0.66038
     0.51963
     0.50556
     0.40703
     0.62284
     0.82927
     0.76359
     0.60408
     0.55247
     0.54309
     0.46333
     0.36012
     0.51494
     0.57593
     0.39765
     0.35543
     0.43049
     0.31790
     0.05517
    -0.03866
    -0.12780
    -0.03397
     0.12554
     0.22407
     0.13493
     0.06925
     0.00826
     0.05517
     0.13024
     0.24752
     0.10678
     0.12554
     0.29913
     0.34135
     0.26160
     0.28975
     0.27567
     0.35074
     0.46802
     0.61346
     0.62754
     0.41173
     0.32728
     0.59939
     0.62754
     0.77297
     0.72137
     0.62754
     0.70729
     0.80581
     0.95594
     0.83865
     0.67914
     0.81520
     0.84804
     0.93717
     0.74013
     0.46802
     0.07394
    -0.18410
    -0.48904
    -0.60164
    -0.55472
    -0.52188
    -0.15595
     0.16777
     0.59469
     0.51494
     0.21468
     0.13962
     0.35074
     0.82458
     1.17175
     1.51423
     1.76288
     1.86609
     1.89893
     1.76288
     1.75819
     1.73004
     1.63621
     1.42509
     1.25151
     1.05915
     0.69791
     0.33197
     0.08332
    -0.12780
    -0.44682
    -0.39052
     0.49617
     3.06712
     5.06570
     4.28691
     3.13749
     1.32657
     0.79174
     1.96931
     3.62071
     3.79430
     3.36268
     3.13280
     2.72933
     2.19450
     1.72535
     1.11545
     0.33666
    -0.72831
    -1.36635
    -1.85427
    -1.94341
    -2.07946
    -2.59553
    -3.07875
    -3.15851
    -3.29456
    -3.24296
    -2.64244
    -2.22490
    -2.08415
    -2.08415
    -2.21082
    -2.36095
    -2.59553
    -2.40787
    -2.16391
    -1.79328
    -1.41796
    -1.36166
    -1.48364
    -1.47895
    -1.24907
    -1.44142
    -1.71822
    -1.88711
    -1.69945
    -1.72760
    -1.45080
    -1.23030
    -1.17869
    -1.56340
    -1.45549
    -1.26783
    -0.85029
    -0.63448
    -0.30607
    -0.08557
    -0.07150
    -0.14187
    -0.04335
    -0.07619
    -0.09027
     0.13493
     0.32728
     0.13962
     0.29913
     0.22876
     0.18184
     0.32728
     0.33666
     0.00357
    -0.32484
    -0.35768
    -0.11372
    -0.14187
    -0.01520
    -0.07150
    -0.24508
    -0.32015
    -0.17940
    -0.11841
    -0.14187
    -0.11372
    -0.22163
    -0.25447
    -0.06681
     0.00826
    -0.03866
    -0.10434
    -0.13249
     0.00826
    -0.03397
    -0.01051
    -0.09965
    -0.07619
     0.04110
     0.06925
     0.13962
     0.06455
     0.04110
    -0.09027
     0.03641
     0.13493
     0.16308
     0.05986
     0.05048
     0.09740
     0.11147
     0.11147
     0.12554
     0.15838
     0.12554
     0.15838
     0.13962
     0.17715
     0.04110
    -0.03866
     0.11147
     0.17246
     0.24283
     0.13962
     0.13962
     0.01764
     0.07863
     0.03641
     0.12085
     0.10209
     0.00826
    -0.01989
     0.05986
     0.12554
     0.33197
     0.50556
     0.14900
     0.15369
     0.29913
     0.25691
     0.37419
     0.47741
     0.54309
     0.80581
     1.01224
     1.04977
     0.97471
     0.83396
     0.54309
     1.02162
     1.32188
     1.37348
     0.96532
     0.98409
     0.74013
     0.08801
     0.00357
    -0.17002
    -0.26854
    -0.05273
    -0.32953
    -0.55942
    -0.68139
    -0.78930
    -0.72831
    -0.65325
    -0.47966
    -0.55472
    -0.54065
    -0.43274
    -0.04804
     0.07394
     0.07863
     0.20530
     0.36950
     0.58531
     0.99347
     1.46731
     1.71127
     1.72066
     1.47201
     1.06854
     0.30851
    -0.50312
    -0.95819
    -0.27793
     0.73544
     1.11076
     1.09199
     0.71667
     0.31790
    -0.42805
    -1.56809
    -1.68068
    -0.80337
    -1.91995
    -3.15382
    -2.52046
    -1.46018
    -0.82214
    -0.99103
    -2.33280
    -2.82072
    -1.18808
    -1.14585
    -1.69476
    -1.75106
    -1.68068
    -1.55401
    -1.38043
    -0.77053
    -0.08557
     0.41642
     0.59000
     0.36950
     0.20999
    -0.10434
    -0.16064
    -0.22163
    -0.07150
    -0.08557
     0.03171
     0.04579
    -0.00113
    -0.16533
    -0.27793
    -0.31546
    -0.16533
    -0.15595
    -0.19348
    -0.16064
    -0.13718
    -0.15595
    -0.18879
    -0.23570
    -0.17940
    -0.23570
    -0.21694
    -0.16064
    -0.14187
    -0.25916
    -0.19817
    -0.25447
    -0.32953
    -0.24978
    -0.23570
    -0.30607
    -0.11372
    -0.13249
    -0.12311
    -0.13718
    -0.03397
    -0.01989
    -0.02928
     0.05986
    -0.01520
    -0.10903
    -0.18879
    -0.07619
     0.07863
     0.09740
     0.03641
     0.04579
     0.00357
     0.10678
     0.09740
     0.09270
     0.10209
     0.09740
     0.11616
     0.20999
     0.20061
     0.13024
     0.07394
     0.13962
     0.18653
     0.28506
     0.22876
     0.16777
     0.11147
     0.16777
     0.15838
     0.20530
     0.11147
     0.18653
     0.12554
     0.19123
     0.22407
     0.19592
     0.13493
     0.09270
     0.09270
     0.25691
     0.12554
     0.13024
     0.09270
     0.14900
     0.10678
     0.18184
     0.08332
     0.20530
     0.08801
     0.08332
     0.13962
     0.09740
     0.10209
     0.04579
     0.05517
     0.09740
     0.13024
     0.13962
     0.13962
     0.24752
     0.31320
     0.27098
     0.11147
     0.27567
     0.18653
     0.11147
     0.07863
     0.11147
     0.26629
     1.01224
     1.50954
     1.32657
     1.38756
     1.14360
     1.07323
     0.44457
     0.46802
     0.87149
     0.92779
     0.83396
     0.71667
     0.56655
     0.74013
     0.51494
     0.38358
     0.02233
    -0.13249
    -0.08088
    -0.10434
    -0.07150
    -0.15595
    -0.17471
     0.01764
     0.10678
     0.30382
     0.16308
     0.32259
     0.08332
     0.05517
     0.16308
     0.37419
     0.30382
     0.23814
     0.17246
     0.13962
     0.10209
    -0.00582
     0.04579
    -0.00113
     0.08332
     0.51494
     0.63223
     0.63692
     0.72606
     0.81989
     1.17644
     1.43917
     1.56584
     1.37348
     0.68852
    -0.09965
    -0.58287
     0.07394
     0.43518
     0.44457
     0.10678
    -0.01051
    -0.82214
    -1.72291
    -1.87304
    -1.16931
    -2.42663
    -2.08885
     1.05915
     3.07650
     3.35330
     0.64630
    -1.06141
    -1.09894
     0.04110
     1.61275
     2.26956
     2.37747
     2.17573
     1.84263
     1.23274
     0.63223
     0.35074
    -0.07619
    -0.26385
    -0.67670
    -0.86436
    -0.96288
    -0.94412
    -0.93474
    -0.80807
    -0.77522
    -0.95819
    -0.84091
    -0.70485
    -0.60164
    -0.54534
    -0.65325
    -0.77992
    -0.55003
    -0.41398
    -0.44682
    -0.60633
    -0.62510
    -0.62510
    -0.35768
    -0.35768
    -0.35768
    -0.54534
    -0.44682
    -0.39052
    -0.38114
    -0.19817
    -0.32953
    -0.47966
    -0.40460
    -0.24978
    -0.19817
    -0.21694
    -0.44682
    -0.33891
    -0.17002
    -0.12311
    -0.13249
    -0.26385
    -0.25447
    -0.41867
    -0.44213
    -0.11372
     0.04110
    -0.27323
    -0.31077
    -0.07619
    -0.07150
    -0.09496
    -0.19348
    -0.19817
    -0.17471
    -0.05273
     0.05986
     0.06455
    -0.01520
    -0.00113
     0.03641
     0.06455
     0.24752
     0.11147
    -0.04804
     0.04110
     0.20530
     0.15369
     0.11616
     0.03641
     0.08332
     0.13493
     0.20999
     0.17715
     0.04579
     0.00357
    -0.00113
     0.00826
     0.14900
     0.02702
    -0.14187
    -0.12311
    -0.06212
    -0.09965
    -0.08557
    -0.09027
     0.01764
     0.48210
     0.71198
     0.81520
     0.69322
     0.66038
     0.58531
     0.61346
     0.68852
     0.75421
     0.46333
     0.52901
     0.49148
     0.45395
     0.32259
     0.18184
    -0.17002
    -0.46089
    -0.52657
    -0.71424
    -0.97696
    -1.13647
    -1.12240
    -0.94881
    -0.88782
    -0.75646
    -0.98165
    -1.20684
    -1.24437
    -1.16462
    -1.24907
    -1.15524
    -1.07548
    -0.89720
    -0.58756
    -0.20286
     0.15838
     0.20999
     0.04579
     0.04579
    -0.17940
    -0.03397
     0.12554
     0.39296
     0.55716
     0.67914
     0.74951
     0.70260
     0.51963
     0.54309
     0.32259
     0.50556
     0.71667
     0.59000
     0.31320
    -0.02928
    -0.34830
    -0.21224
    -0.21224
    -0.12780
     0.22876
     0.43987
     0.38827
     0.28506
     0.15838
     0.39296
     1.08261
     1.39694
     0.43518
    -0.93474
    -0.42336
     0.43049
     0.89026
     0.84334
     0.67914
     0.31790
    -0.39990
    -1.24907
    -1.48364
    -1.26783
    -0.80337
     0.21468
     0.29913
    -0.72831
    -0.96758
    -0.15595
    -0.07619
    -0.01051
     0.22407
     0.26629
     0.93717
     1.09199
     1.10607
     1.03100
     1.14829
     1.11545
     1.09669
     1.03570
     0.89495
     0.67445
     0.52901
     0.39296
     0.17246
     0.27567
     0.22407
     0.10209
     0.33666
     0.36481
     0.26629
     0.22407
     0.22407
     0.32259
     0.21937
     0.20061
     0.14431
     0.08332
     0.05048
    -0.05742
     0.02702
    -0.17940
    -0.28731
    -0.41867
    -0.28262
    -0.20755
    -0.31546
    -0.40929
    -0.55942
    -0.47497
    -0.39052
    -0.47497
    -0.46559
    -0.54534
    -0.53127
    -0.55003
    -0.35768
    -0.44682
    -0.45620
    -0.62979
    -0.48435
    -0.30138
    -0.40460
    -0.51719
    -0.50312
    -0.49373
    -0.30138
    -0.14187
    -0.02458
    -0.01989
     0.17246
     0.27098
     0.39296
     0.49148
     0.54778
     0.41642
     0.47741
     0.67914
     0.94187
     0.78235
     0.97001
     0.89026
     0.77766
     0.75890
     0.64630
     0.62284
     0.46333
     0.41642
     0.30382
     0.22407
     0.13962
    -0.01520
    -0.15595
    -0.06212
    -0.15125
    -0.25916
    -0.42805
    -0.69547
    -0.77053
    -0.84560
    -0.83152
    -0.85967
    -0.97696
    -1.00980
    -0.99103
    -0.96758
    -0.82683
    -0.58756
    -0.64386
    -0.42805
    -0.44682
    -0.40460
    -0.33891
    -0.18410
     0.00826
     0.14431
     0.35543
     0.49617
     0.41173
     0.36012
     0.31790
     0.47272
     0.42580
     0.45864
     0.30382
     0.24283
     0.35543
     0.17715
     0.09740
     0.01295
     0.13962
     0.05986
     0.08332
     0.08801
     0.13962
     0.14431
     0.41173
     0.55716
     0.60877
     0.28036
    -0.11372
    -0.51250
    -0.61571
    -0.32015
     0.55247
     1.20459
     1.17644
     1.29842
     1.14829
     0.74482
    -0.14187
    -1.75575
    -1.46488
    -0.73300
     0.45864
     1.18582
     1.60337
     1.77226
     0.48210
    -0.68609
    -1.39450
    -1.67130
    -1.37105
    -0.60164
    -0.31546
    -0.62979
    -0.63448
    -0.99103
    -0.39990
     0.18184
    -0.09027
    -0.74708
    -0.83621
    -0.54065
    -0.19817
     0.22876
     0.23814
     0.37419
     0.59000
     0.66976
     0.73544
     0.84804
     1.11076
     1.31719
     1.38756
     1.41571
     1.24212
     1.48608
     1.20459
     0.82458
     0.69791
     0.67445
     0.86211
     1.15298
     1.41102
     0.94187
     0.24283
    -0.15125
    -0.07619
    -0.01520
    -0.14656
    -0.36237
    -0.58287
    -0.76584
    -0.82683
    -0.93474
    -1.04733
    -0.93943
    -0.90190
    -0.79399
    -0.77522
    -0.74708
    -0.71893
    -0.73769
    -0.67201
    -0.55472
    -0.40460
    -0.47497
    -0.41867
    -0.38114
    -0.28731
    -0.30138
    -0.38583
    -0.23570
    -0.20286
    -0.22632
    -0.13249
    -0.16533
    -0.12311
    -0.36237
    -0.27793
    -0.27793
    -0.13249
    -0.16533
    -0.34830
    -0.24508
    -0.04804
     0.45395
     0.78705
     1.01693
     0.93248
     0.52432
     0.58531
     0.49148
     0.68852
     0.76359
     0.68852
     0.67914
     0.73544
     0.80581
     0.63692
     0.51025
     0.16777
     0.04110
    -0.21224
    -0.39990
    -0.53596
    -0.66732
    -0.78930
    -0.58287
    -0.54534
    -0.80807
    -0.89720
    -0.93943
    -0.80337
    -0.72831
    -0.69078
    -0.83621
    -1.00042
    -0.88313
    -0.80807
    -0.79399
    -0.55472
    -0.63448
    -0.66263
    -0.42336
    -0.34830
    -0.27323
    -0.34361
    -0.32015
    -0.24978
    -0.12311
    -0.01989
    -0.17002
    -0.20286
    -0.19817
    -0.11841
    -0.20286
    -0.03397
     0.02702
    -0.07150
     0.08332
     0.20061
     0.39765
     0.40703
     0.30851
     0.22407
     0.35543
     0.49617
     0.68852
     0.55716
     0.63692
     0.76359
     0.59000
     0.53840
     0.31790
    -0.03397
     0.09740
     0.21468
     0.19123
     0.27098
     0.12085
     0.10678
     0.18653
     0.29444
     0.87618
     0.97940
     0.36950
    -0.16533
    -0.36237
    -0.69078
    -0.02928
     0.27098
     0.52901
     0.44926
     0.20530
     0.07863
     0.07394
     0.14431
    -0.55472
    -1.32882
    -1.78859
    -2.21082
    -1.73229
    -1.82612
    -2.40787
    -2.34688
    -1.52587
    -0.60164
    -1.15524
    -1.71822
    -1.84020
    -1.52117
    -1.62439
    -1.84489
    -1.62439
    -1.13647
    -0.17471
     0.25691
     0.41173
     0.48210
     0.90903
     0.84334
     0.63692
     0.50556
     0.34604
     0.41173
     0.65099
     0.79643
     0.78235
     0.63223
     0.53370
     0.64161
     0.56185
     0.58531
     0.44457
     0.40703
     0.47741
     0.20530
     0.14900
     0.23814
    -0.11372
    -0.11372
     0.51963
     1.09199
     0.71198
    -0.07150
    -0.24508
     0.32728
     0.63692
     1.11076
     1.74411
     1.23743
     0.52432
     0.22876
     0.05048
     0.61815
     0.96063
     0.94656
     0.92779
     0.84334
     0.50086
     0.28975
     0.20999
     0.19592
     0.31320
     0.34604
     0.33197
     0.32728
     0.22876
     0.11616
     0.17715
     0.35074
     0.29444
     0.05517
     0.09270
     0.20061
     0.26160
     0.15838
    -0.00113
    -0.05742
     0.09740
     0.17715
     0.31320
     0.34135
     0.22407
     0.07863
     0.06925
     0.25221
     0.36481
     0.16308
     0.04579
     0.10678
     0.19123
     0.12085
     0.08332
    -0.08557
    -0.01989
     0.00357
     0.06455
    -0.01520
    -0.13249
    -0.19817
    -0.31546
    -0.34361
    -0.15595
    -0.29200
    -0.47497
    -0.59695
    -0.46559
    -0.47966
    -0.60633
    -0.81276
    -0.85029
    -0.70485
    -0.76584
    -0.59695
    -0.74238
    -0.68609
    -0.70954
    -0.52657
    -0.27793
    -0.10434
    -0.12311
    -0.07150
     0.02233
     0.14431
     0.33666
     0.28975
     0.26160
     0.27567
     0.38358
     0.43518
     0.32259
     0.22407
     0.11616
     0.17246
     0.41642
     0.45864
     0.24752
     0.13493
     0.28975
     0.27098
     0.37419
     0.23814
     0.12085
     0.20061
     0.30851
     0.21937
    -0.01520
    -0.02928
    -0.25916
    -0.24039
    -0.13718
     0.16308
    -0.11372
    -0.15125
    -0.21694
    -0.10903
    -0.21224
    -1.19277
    -1.70414
    -1.90588
    -2.22490
    -1.45080
    -0.93004
    -1.12240
    -1.06141
    -1.71822
    -2.78788
    -3.39308
    -3.67927
    -2.91924
    -2.81134
    -2.39848
    -1.69476
    -1.21153
    -0.76584
    -0.79868
    -1.02857
    -0.96288
    -0.56411
     0.13962
     0.34604
     0.84804
     0.97001
     1.03570
     1.34534
     1.19052
     1.09199
     1.12483
     1.17175
     0.97001
     0.86211
     0.58531
     0.44926
     0.43987
     0.44926
     0.35543
     0.18653
     0.09740
     0.07394
     0.20999
     0.38827
     0.25691
     0.06455
     0.05986
     0.16308
     0.24752
     0.18184
     0.03171
     0.13493
     0.14431
     0.22876
     0.29444
     0.29444
     0.23345
     0.16308
     0.13493
     0.37889
     0.34604
     0.15369
     0.08332
     0.18653
     0.07863
     0.36012
     0.68852
     0.92310
     1.10607
     1.26558
     0.38827
    -0.01051
     0.10209
     0.37889
     0.29913
     0.44457
     0.77297
     0.70729
     0.53840
     0.42111
     0.46333
     0.36950
     0.25221
     0.09270
     0.04579
     0.14431
     0.39765
     0.42111
     0.35074
     0.44457
     0.33666
     0.56185
     0.66038
     0.62754
     0.47741
     0.30851
     0.26629
     0.28506
     0.32728
     0.35074
     0.34604
     0.18184
     0.33197
     0.37419
     0.45395
     0.40234
     0.21468
     0.29913
     0.31790
     0.12554
    -0.00582
    -0.10903
    -0.17471
    -0.15595
    -0.10903
    -0.42336
    -0.59695
    -0.55942
    -0.60633
    -0.51719
    -0.37176
    -0.17471
    -0.28731
    -0.51250
    -0.29200
    -0.24978
    -0.17002
     0.00357
     0.22876
     0.19123
     0.15838
     0.16308
     0.15838
     0.05986
    -0.07619
    -0.29200
    -0.24039
    -0.39521
    -0.39052
    -0.56411
    -0.39521
    -0.34361
    -0.75177
    -0.77522
    -0.51719
    -0.43274
    -0.43274
    -0.22632
    -0.01520
     0.13024
     0.37419
     0.38827
     0.46333
     0.60408
     0.50556
     0.44457
     0.62754
     0.71198
     0.76359
     0.77766
     0.77766
     0.75890
     0.58062
     0.49148
     0.48210
     0.47272
     0.21468
    -0.00582
    -0.55942
    -0.81745
    -0.43744
    -0.21694
    -0.24039
     0.17715
     0.03171
    -0.15125
    -0.42336
    -0.33422
    -0.32484
    -0.24508
    -0.60164
    -1.41327
    -1.86365
    -1.91057
    -2.60022
    -2.77850
    -2.81603
    -1.78859
    -1.21623
    -1.71353
    -2.46417
    -2.88171
    -2.97554
    -2.68936
    -2.60022
    -2.58145
    -1.85427
    -0.55472
     0.15838
     0.59469
     0.73075
     0.64161
     0.26160
     0.16777
     0.05048
     0.13962
     0.25691
     0.42111
     0.41173
     0.18184
    -0.04335
    -0.39990
    -0.61102
    -0.68139
    -0.58756
    -0.62979
    -0.69078
    -0.85029
    -0.62510
    -0.59695
    -0.64855
    -0.43744
    -0.35299
    -0.35768
    -0.16064
    -0.12780
    -0.09496
    -0.13249
     0.08332
     0.17246
     0.55716
     0.67914
     0.83865
     1.22805
     1.52830
     1.14829
     0.38358
     0.23345
     0.63692
     1.01693
     1.18582
     0.69791
     0.22407
     0.29913
     0.38827
     0.28506
     0.33666
     0.21468
    -0.14187
    -0.34830
    -0.36237
    -0.35299
    -0.23570
    -0.13718
    -0.00113
    -0.00113
     0.13024
     0.22407
     0.34604
     0.31320
     0.20999
     0.20999
     0.29913
     0.40234
     0.34135
     0.26629
     0.28036
     0.34604
     0.37889
     0.33666
     0.44457
     0.38358
     0.22407
     0.39296
     0.47272
     0.33197
     0.21937
     0.18653
     0.23814
     0.29913
     0.36950
     0.25691
     0.18653
     0.16777
     0.27098
     0.15369
     0.20061
     0.19592
     0.02702
     0.11616
     0.13024
     0.11616
     0.07863
     0.00357
    -0.00582
    -0.03397
     0.05517
     0.04110
    -0.07150
    -0.22163
    -0.21694
    -0.09965
    -0.15125
    -0.02928
     0.01764
    -0.11372
    -0.12311
    -0.08088
    -0.12780
    -0.17002
    -0.07150
    -0.12311
    -0.07150
    -0.18879
    -0.50312
    -0.62979
    -0.63448
    -0.12780
    -0.39990
    -0.65794
    -0.48904
    -0.30607
    -0.44682
    -0.54534
    -1.59155
    -2.28120
    -2.37503
    -1.98563
    -1.67130
    -1.25376
    -0.77992
    -0.84560
    -0.93474
    -1.57747
    -1.37574
    -0.20755
     1.21866
     1.50485
     1.11545
    -0.12780
    -0.01520
     0.43987
     1.00755
     0.90903
     0.64161
     0.14900
     0.59469
     0.61815
     0.00357
    -0.57349
    -1.00980
    -1.53994
    -1.71353
    -2.07946
    -1.76513
    -1.36166
    -0.80807
    -0.50312
    -0.43274
    -0.37645
    -0.15125
     0.00357
     0.16308
     0.31320
     0.36950
     0.54778
     0.76828
     0.73075
     0.99347
     0.79174
     0.54309
     0.66507
     0.66507
     0.71667
     0.61815
     0.51494
     0.51494
     0.42580
     0.45864
     0.44926
     0.36481
     0.13493
     0.20530
     0.26629
     0.28036
     0.37889
     0.20530
     0.21468
     0.27567
     0.32728
     0.20999
     0.11147
     0.10678
     0.14900
     0.26160
     0.30382
     0.43987
     0.48679
     0.73544
     0.73544
     1.39225
     1.19990
     0.44926
     0.06455
     0.41642
     0.77766
     1.00755
     0.89026
     0.34135
    -0.08088
     0.01295
     0.19592
     0.08332
    -0.06681
    -0.17002
    -0.24508
    -0.43744
    -0.37645
    -0.45151
    -0.48435
    -0.32953
    -0.08088
     0.08801
     0.09270
     0.00826
     0.03171
     0.15838
     0.22876
     0.18184
     0.08801
     0.04110
     0.12085
     0.17246
     0.20530
     0.25221
     0.07394
    -0.00582
     0.16308
     0.10678
     0.11616
     0.00357
    -0.01520
     0.04110
     0.21937
     0.14900
     0.17715
     0.08801
     0.00357
     0.00826
     0.16777
     0.20999
     0.07394
    -0.01989
     0.06455
     0.16777
     0.18653
     0.13962
     0.05986
     0.09270
     0.16777
     0.23814
     0.23345
     0.15369
     0.09270
     0.14900
     0.27098
     0.42580
     0.38358
     0.11616
     0.18184
     0.31320
     0.34135
     0.28506
     0.14431
    -0.06681
    -0.02928
     0.15369
     0.10678
    -0.08557
    -0.36706
    -0.59226
    -0.63917
    -0.53596
    -0.64386
    -0.66732
    -0.59226
    -0.70485
    -0.64386
    -0.81276
    -0.90190
    -0.98165
    -1.28660
    -1.52117
    -1.41796
    -0.96288
    -0.55942
    -0.32015
    -0.38583
    -0.55942
    -0.46559
    -0.47966
    -0.18410
    -0.09965
     0.15838
    -0.58756
    -1.23030
    -1.14585
    -1.29598
    -1.46488
    -1.56809
    -1.90119
    -2.37503
    -2.37034
    -2.20613
    -2.23428
    -2.16860
    -2.70343
    -2.82072
    -2.42194
    -1.92933
    -1.32413
    -0.91597
    -0.66732
    -0.53596
    -0.32015
    -0.01989
     0.24752
     0.61346
     0.75890
     0.81050
     1.02631
     1.23274
     1.16706
     1.08730
     0.95125
     0.98878
     1.00286
     0.87149
     1.00755
     1.08730
     1.53300
     1.99276
     1.84733
     1.26558
     0.28036
     0.16308
     0.53370
     1.04977
     0.69322
     0.55247
     0.26629
     0.16777
     0.10678
     0.04579
    -0.02928
    -0.27323
    -0.26385
    -0.20755
    -0.03397
     0.05517
     0.12085
     0.18184
     0.41642
     0.78235
     0.91372
     1.10607
     1.37818
     0.73544
     0.23814
     0.30851
     0.63223
     0.81989
     0.97001
     0.40703
     0.06455
     0.20530
     0.48210
     0.30851
     0.04110
    -0.01989
     0.00357
    -0.25916
    -0.38114
    -0.25916
    -0.13718
    -0.03866
     0.13024
     0.07394
     0.14431
     0.22407
     0.20999
     0.18184
     0.18653
     0.09270
     0.05986
     0.03641
     0.20530
     0.20061
     0.18653
     0.08332
     0.13493
     0.09740
     0.14900
     0.10209
     0.23345
     0.13493
     0.04110
     0.15369
     0.12554
     0.14431
     0.06925
     0.01295
     0.05986
     0.06455
     0.08332
    -0.00113
     0.10678
     0.09270
     0.12554
     0.14431
     0.20530
     0.26160
     0.19123
     0.28975
     0.36012
     0.40234
     0.28036
     0.22407
     0.31790
     0.43518
     0.50086
     0.43987
     0.46333
     0.48679
     0.39765
     0.45395
     0.45864
     0.54778
     0.22876
     0.17715
     0.26629
     0.23345
     0.09740
    -0.09027
    -0.56880
    -0.66732
    -0.85029
    -0.58756
    -0.33891
    -0.41398
    -0.39052
    -0.94412
    -1.59624
    -2.07946
    -1.91057
    -1.42734
    -0.69078
    -0.24508
    -0.12311
    -0.43274
    -0.69547
    -0.85498
    -1.26314
    -1.69945
    -1.42265
    -0.15595
    -0.54534
    -0.54534
    -0.46559
    -0.39052
    -0.39052
    -0.70016
    -0.99103
    -0.79399
    -0.27323
    -0.04335
    -0.15125
     0.10678
     0.31320
     0.36481
     0.66976
     0.81989
     0.84334
     0.77766
     0.70260
     0.92779
     0.77766
     0.60408
     0.43987
     0.40234
     0.42111
     0.59939
     0.25221
    -0.08088
    -0.07619
    -0.17002
    -0.21694
    -0.35299
    -0.45620
    -0.48904
    -0.28731
    -0.01520
     0.31320
     0.51025
     0.72137
     0.89495
     1.21866
     1.33595
     1.21866
     1.24681
     1.27027
     1.18113
     0.98878
     0.45864
     0.22407
     0.28975
     0.46333
     0.24283
    -0.19817
    -0.76115
    -1.16931
    -1.43204
    -1.52117
    -1.52587
    -1.53525
    -1.66192
    -1.39919
    -1.17400
    -0.93943
    -0.61571
    -0.46559
    -0.52188
    -0.29200
     0.13024
     0.38358
     0.74482
     1.11076
     1.22805
     1.68312
     2.14289
     2.05375
     1.15298
     1.27965
     1.24681
     1.61744
     1.86609
     1.36410
     1.25620
     1.27496
     1.22805
     1.15767
     1.13422
     0.63223
     0.30851
     0.02702
     0.05986
     0.06925
     0.15369
     0.16308
     0.20999
     0.24283
     0.20999
     0.18653
     0.22407
     0.00826
    -0.12780
    -0.05742
    -0.03866
    -0.03397
    -0.17471
    -0.28731
    -0.31077
    -0.26854
    -0.24039
    -0.35299
    -0.42805
    -0.37645
    -0.44682
    -0.30138
    -0.27793
    -0.38114
    -0.47028
    -0.41867
    -0.34361
    -0.32953
    -0.43274
    -0.47028
    -0.47497
    -0.45620
    -0.45620
    -0.43274
    -0.34830
    -0.22632
    -0.22632
    -0.12311
    -0.08557
    -0.14656
    -0.16533
    -0.09965
     0.15838
     0.47741
     0.56655
     0.53370
     0.40234
     0.25691
     0.33197
     0.33197
     0.24283
     0.68383
     0.69322
     0.82927
     0.74951
     0.56655
     0.15369
    -0.18410
    -0.85498
    -0.99103
    -0.56411
    -0.24508
    -0.24978
    -0.40929
    -0.36237
    -0.60633
    -0.82214
    -0.77053
    -0.58287
    -0.49843
    -0.46559
    -0.73769
    -0.97227
    -1.86365
    -2.71751
    -3.02245
    -3.03184
    -2.40787
    -2.28120
    -2.35626
    -2.71751
    -2.92393
    -3.20073
    -2.88640
    -2.90517
    -2.69405
    -2.14514
    -1.58216
    -0.83621
    -0.24039
     0.24752
     0.64161
     0.74951
     1.01693
     1.08730
     1.24212
     1.19521
     0.95125
     0.87149
     0.92779
     0.74013
     0.54309
     0.50556
     0.28506
     0.06455
    -0.26854
    -0.49843
    -0.31077
    -0.23570
    -0.21694
    -0.29669
    -0.44213
    -0.55942
    -0.56411
    -0.50312
    -0.42336
    -0.04804
    -0.00582
    -0.16533
    -0.03866
    -0.00113
     0.12554
     0.27567
     0.38358
     0.54309
     0.73544
     0.94656
     0.83865
     0.79643
     0.82927
     0.90433
     0.92779
     1.00286
     0.79174
     0.72606
     0.60877
     0.66038
     0.63692
     0.49617
     0.32728
     0.29913
     0.34604
     0.32259
     0.30851
     0.23345
     0.25691
     0.34135
     0.42580
     0.86680
     0.74482
     0.60408
     0.83865
     0.89026
     0.69791
     0.46802
     0.40703
     0.51025
     0.70260
     0.09270
     0.03171
     0.16777
     0.06925
    -0.20755
    -0.25447
    -0.37176
    -0.28731
    -0.39052
    -0.47497
    -0.46089
    -0.33891
    -0.04804
     0.32728
     0.39765
     0.53370
     0.41173
     0.38358
     0.25691
    -0.44682
    -1.51179
    -0.73769
     0.40703
     0.81050
     0.48210
    -0.42805
    -0.52188
    -0.70954
    -0.84560
    -0.71424
    -0.63917
    -0.71893
    -0.37176
     0.03641
     0.35543
     0.24752
     0.28036
     0.28036
     0.28975
     0.44926
     0.40234
     0.43518
     0.32728
     0.54778
     0.30851
     0.12554
     0.03641
    -0.10434
     0.03171
    -0.08088
    -0.31546
    -0.61102
    -0.88782
    -1.07079
    -1.32882
    -1.28660
    -1.42265
    -1.51648
    -1.10832
    -0.87844
    -0.97227
    -1.03795
    -1.28660
    -1.22092
    -0.89720
    -0.46089
    -0.05742
     0.26629
     0.30382
     0.20999
     0.00826
    -0.03397
    -0.22163
    -0.79399
    -1.75575
    -2.21082
    -1.88711
    -0.59695
    -0.13249
    -0.50781
    -1.45549
    -1.96687
    -2.15922
    -1.66661
    -1.62439
    -1.38981
    -1.14585
    -0.76115
    -0.24039
     0.01764
     0.15369
     0.40703
     0.59469
     0.61815
     0.52901
     0.35543
     0.16777
     0.40703
     0.56655
     0.59939
     0.48210
     0.38358
     0.09740
     0.00826
     0.28506
     0.36481
     0.26629
     0.09270
     0.12085
     0.40703
     0.68852
     0.71198
     0.38827
     0.50086
     0.72137
     0.71198
     0.83396
     0.97001
     0.76828
     0.65568
     0.75890
     0.79174
     0.66038
     0.48679
     0.39765
     0.35543
     0.41173
     0.26160
     0.18184
     0.02702
     0.05517
     0.15369
     0.17715
     0.00826
     0.06925
    -0.05742
     0.11147
     0.21468
     0.30382
     0.16308
     0.20530
     0.24283
     0.38358
     0.35543
     0.28506
     0.31790
     0.26160
     0.26160
     0.52901
     0.49148
     0.58531
     0.50086
     0.21468
     0.39296
     0.55716
     0.38358
     0.47741
     0.33197
     0.47741
     0.64161
     0.62754
     0.75890
     0.97001
     0.94187
     0.66976
     0.37419
     0.34604
     0.35543
     0.45395
     0.55247
     0.31790
     0.14431
     0.24752
     0.08801
     0.16308
     0.04110
    -0.18879
    -0.31546
    -0.42805
    -0.38583
    -0.35299
    -0.21224
    -0.17940
    -0.22632
    -0.31077
    -0.18879
    -0.09496
    -0.07619
    -0.05742
    -0.03397
    -0.18410
    -0.02928
    -0.10434
    -0.05273
    -0.03866
     0.00826
     0.00826
     0.08801
     0.13962
     0.22876
     0.07394
     0.25691
     0.44457
     0.70260
     0.88557
     0.74013
     0.23345
    -0.22632
    -0.51250
    -0.92535
    -0.95350
    -1.43204
    -1.53525
    -1.39919
    -0.85498
    -0.17002
    -0.13249
    -1.04733
    -1.64784
    -2.35626
    -2.20144
    -2.80665
    -2.53454
    -0.62979
     0.48679
     2.08659
     1.53300
     0.42111
    -1.21153
    -2.32811
    -1.70883
    -0.66732
    -0.17471
    -0.23570
    -0.06212
    -0.06212
    -0.62040
    -1.25845
    -1.54932
    -1.36635
    -1.42734
    -1.12240
    -0.68609
    -0.68609
    -0.70954
    -0.59226
    -0.40929
    -0.06212
     0.14900
     0.21468
     0.26160
     0.53370
     0.59000
     0.49148
     0.36950
     0.30382
     0.20999
     0.29444
     0.19592
     0.27567
     0.18184
    -0.14656
    -0.19817
    -0.26385
    -0.34830
    -0.45151
    -0.62510
    -0.64386
    -0.47966
    -0.49373
    -0.46089
    -0.47497
    -0.50312
    -0.58287
    -0.52188
    -0.48904
    -0.35299
    -0.30138
     0.05048
     0.27567
     0.26160
     0.28036
     0.22407
     0.34604
     0.47741
     0.47272
     0.66507
     0.81050
     0.68383
     0.62754
     0.63223
     0.68383
     0.59939
     0.63692
     0.43987
     0.60408
     0.48679
     0.49148
     0.29913
     0.30851
     0.35543
     0.41173
     0.50556
     0.49148
     0.49617
     0.43518
     0.49148
     0.49617
     0.52901
     0.51494
     0.45395
     0.38827
     0.47741
     0.39296
     0.40234
     0.34604
     0.42580
     0.27098
     0.35543
     0.37419
     0.30851
     0.27567
     0.20061
     0.16308
     0.31320
     0.32259
     0.25691
     0.28975
     0.31790
     0.29913
     0.38358
     0.47741
     0.70260
     0.66038
     0.25221
     0.32259
     0.79174
     1.03570
     0.75890
     0.61815
     0.47272
     0.33666
     0.39765
     0.19592
     0.01764
     0.08332
     0.40234
     0.31320
     0.06455
    -0.04335
    -0.26854
    -0.22163
    -0.15125
    -0.05742
    -0.13718
    -0.09496
     0.11147
     0.25221
     0.38827
     0.40703
     0.47272
     0.52432
     0.69791
     0.84804
     0.90903
     0.93248
     0.84334
     1.06854
     1.31249
     1.27965
     1.04039
     0.93717
     1.06384
     1.21397
     1.39225
     1.29842
     1.13891
     1.04977
     1.01693
     0.94656
     0.86211
     0.77766
     0.57593
     0.55247
     0.64630
     0.76359
     0.75421
     0.74951
     0.63223
     0.07394
    -0.73769
    -1.26783
    -1.21153
    -0.57349
    -0.51250
    -0.47966
    -0.91128
    -1.70883
    -2.36564
    -2.48293
    -1.80266
    -1.40389
    -1.52587
    -1.13647
    -0.85498
    -0.55472
    -0.34830
    -1.48364
    -2.33750
    -0.69078
     0.24283
     1.41571
     2.56982
     1.93646
     1.19990
     0.51494
     0.33666
     0.43518
     0.64630
     0.96063
     0.81989
     0.42580
    -0.04804
    -0.18410
    -0.35768
    -0.77992
    -1.03795
    -1.20215
    -1.32413
    -1.39919
    -1.61970
    -1.84489
    -1.87304
    -1.58685
    -1.20684
    -1.03795
    -0.93474
    -0.93943
    -0.75177
    -0.58287
    -0.46089
    -0.45620
    -0.33891
    -0.26854
    -0.01051
    -0.17002
     0.13024
    -0.02458
    -0.06212
     0.04579
     0.15838
     0.07863
     0.10209
    -0.02928
    -0.01051
     0.16777
     0.15369
     0.31790
     0.13024
     0.11616
     0.21937
     0.10678
     0.32728
     0.34135
     0.15369
     0.19592
     0.31790
     0.36481
     0.39296
     0.23345
     0.32259
     0.43518
     0.45395
     0.43518
     0.40234
     0.28036
     0.39765
     0.39296
     0.45864
     0.51494
     0.38358
     0.25221
     0.42580
     0.43987
     0.45395
     0.33666
     0.25691
     0.29913
     0.43987
     0.39296
     0.38358
     0.27567
     0.24283
     0.24283
     0.28036
     0.37889
     0.28506
     0.02702
     0.06925
     0.05048
     0.09270
    -0.00113
    -0.14656
    -0.17002
    -0.02458
     0.01764
    -0.04804
    -0.23570
    -0.23570
    -0.23101
    -0.22632
    -0.04335
    -0.12311
    -0.24508
    -0.43274
    -0.51250
    -0.47497
    -0.45620
    -0.21694
     0.20061
     0.89495
     1.15298
     0.91841
     0.63692
     0.60877
     0.50556
     0.79643
     1.15767
     1.40632
     1.62213
     1.96931
     1.99745
     1.94116
     1.67843
     1.47201
     1.30311
     1.39225
     1.47201
     1.46731
     1.50015
     1.84733
     1.87547
     1.88486
     2.03029
     1.82856
     1.42978
     0.86680
     0.62284
     0.78235
     0.59469
     0.46333
     0.50086
     0.20999
    -0.20755
    -0.44213
    -0.63448
    -0.89720
    -1.33351
    -1.37105
    -1.47895
    -1.07079
    -0.76584
    -0.53127
     0.04579
     0.37889
    -0.21224
    -0.89251
    -0.79868
    -0.44682
    -0.29669
    -0.11841
    -0.34830
    -0.42336
    -0.70016
    -0.95350
    -1.07079
    -1.30067
    -0.93943
    -0.89251
    -0.93943
    -0.96758
    -0.87375
    -0.65794
    -0.65325
    -0.80807
    -0.69547
    -0.50312
    -0.02928
     0.14900
     0.23814
    -0.12311
    -0.13718
     0.37419
     0.43518
     0.28036
     0.46333
     0.36950
     0.26160
     0.36950
     0.40234
     0.80112
     0.98409
     1.46731
     1.60337
     1.37818
     0.95125
     0.35074
     0.09740
     0.07863
     0.42580
     0.42111
     0.06455
    -0.38583
     0.35543
     0.95594
     0.56185
    -0.31077
    -0.72362
    -1.46957
    -2.75504
    -1.92933
    -0.69547
    -0.24508
    -0.45151
    -0.92066
    -0.99103
    -1.23030
    -1.46957
    -1.71822
    -1.61031
    -1.42265
    -1.34290
    -1.21153
    -1.14116
    -0.95819
    -0.81276
    -0.65325
    -0.53127
    -0.52657
    -0.55003
    -0.53127
    -0.41398
    -0.19817
    -0.23570
    -0.18879
    -0.26854
    -0.12311
    -0.06212
     0.06925
     0.03641
    -0.05273
     0.06455
     0.09270
     0.24283
     0.21468
     0.14900
     0.05048
     0.13962
     0.24752
     0.18653
     0.12554
     0.08332
     0.04579
    -0.00113
     0.11616
     0.12085
    -0.09965
    -0.24978
    -0.03866
     0.16308
     0.18184
     0.08332
     0.02233
    -0.04335
     0.18184
     0.29913
     0.27567
     0.29444
     0.30382
     0.37419
     0.39296
     0.59469
     0.49148
     0.61815
     0.68852
     0.82458
     1.07323
     1.23274
     1.20928
     0.93717
     1.21866
     1.24212
     1.08730
     0.97471
     0.71198
     1.00755
     1.40163
     1.49546
     1.44855
     1.14360
     0.93248
     1.01224
     1.58929
     1.75819
     1.89424
     1.57991
     1.37818
     1.89893
     1.91770
     1.93177
     1.77695
     1.42040
     1.48608
     1.57053
     1.84733
     1.98338
     1.58460
     0.89495
     0.15838
    -0.55003
    -0.72362
    -0.57349
    -0.62040
    -0.02458
     0.67914
     0.59469
     0.32728
     0.20061
    -0.27323
    -0.12311
     0.08801
     0.06925
     0.23345
     0.38827
     1.04039
     1.80979
     2.06314
     2.03029
     1.73004
     1.69720
     1.41571
     1.52830
     1.31249
     1.15767
     1.05446
     1.19521
     1.20928
     1.27027
     1.22336
     0.76828
     0.45864
     0.51963
     0.38827
     0.15838
    -0.24978
    -0.18410
    -0.19817
    -0.27793
    -0.16533
    -0.25916
    -0.22632
    -0.33891
    -0.16533
    -0.02928
    -0.11372
    -0.10434
    -0.15125
    -0.23101
    -0.13249
    -0.06681
    -0.18410
    -0.24978
    -0.23570
    -0.17940
    -0.09965
    -0.13718
    -0.24039
    -0.31546
    -0.31077
    -0.31077
    -0.20286
    -0.19348
    -0.26854
    -0.37176
    -0.27793
    -0.23570
    -0.22163
    -0.25916
    -0.32015
    -0.24978
    -0.22632
    -0.24978
    -0.27793
    -0.23570
    -0.29200
    -0.29200
    -0.24039
    -0.12780
    -0.19348
    -0.30138
    -0.21694
    -0.12311
     0.08332
     0.26629
     0.24752
     0.24283
     0.06925
     0.10209
    -0.01051
    -0.50312
    -1.01449
    -1.26314
    -0.91597
    -0.55003
    -0.82683
    -1.41327
    -2.17798
    -2.87233
    -2.74096
    -2.61429
    -2.67059
    -2.90517
    -3.03653
    -3.16320
    -2.85825
    -2.66121
    -2.56738
    -2.80195
    -2.98492
    -2.97085
    -2.78788
    -2.36095
    -1.94810
    -1.05202
    -1.01449
    -2.25774
    -4.42052
    -4.53312
    -2.59084
    -0.61571
     1.77226
     1.18582
    -1.47895
    -2.64244
    -2.22021
    -1.53525
    -1.10832
    -0.69078
     0.08332
     0.01295
     0.05048
     0.44457
     0.09740
    -0.02458
    -0.35299
    -0.39052
     0.07394
     0.04579
    -0.27793
    -0.23101
    -0.08557
     0.29444
     0.05986
    -0.34830
    -0.59226
    -0.56880
    -0.51719
    -0.27323
    -0.58287
    -0.70954
    -0.77053
    -0.66263
    -0.32484
    -0.28262
    -0.03397
     0.33197
     0.78235
     1.21866
     1.30780
     1.66905
     2.03499
     2.28833
     2.68710
     2.90291
     2.96390
     3.08119
     2.96860
     2.90291
     2.90291
     2.87477
     2.60266
     2.33993
     1.96461
     1.49077
     0.88088
     0.37419
     0.20530
     0.38358
     0.23814
     0.25691
     0.11616
    -0.01051
     0.21937
     0.10209
     0.09270
    -0.00582
     0.11147
     0.10678
     0.19123
     0.30851
     0.72137
     1.09669
     1.05446
     1.05915
     0.90433
     0.67445
     0.64630
     0.56655
     0.70729
     0.52901
     0.24752
     0.34135
     0.30382
     0.38358
     0.10209
    -0.05742
     0.04579
     0.20999
     0.28975
     0.18653
    -0.02458
     0.10678
     0.10209
     0.11616
     0.28506
     0.26160
     0.04110
     0.09740
     0.22876
     0.36481
     0.28975
     0.10209
     0.14431
     0.20999
     0.13962
     0.15838
     0.20999
     0.01764
     0.37419
     0.69322
     0.71667
     0.47272
     0.16777
    -0.08557
    -0.02928
     0.11147
     0.37419
     0.54778
     0.43987
     0.32728
     0.27567
     0.34135
     0.37889
     0.19592
     0.06925
     0.13962
     0.21937
     0.35074
     0.29444
     0.33197
     0.26629
     0.27098
     0.41642
     0.41173
     0.30851
     0.28506
     0.25221
     0.25221
     0.13962
    -0.01051
    -0.09496
    -0.05273
    -0.12311
    -0.12780
    -0.02458
    -0.24508
    -0.18879
    -0.29669
    -0.32953
    -0.22632
    -0.43744
    -0.34830
    -0.35768
    -0.25447
    -0.18879
    -0.18410
    -0.33891
    -0.16064
    -0.13249
    -0.05273
    -0.00113
    -0.04335
    -0.15595
    -0.00582
     0.20999
     0.14900
     0.13962
     0.05048
     0.20530
     0.41173
     0.41173
     0.34604
     0.20999
     0.11616
     0.11147
     0.18653
     0.32259
     0.20061
    -0.01989
     0.02233
     0.28506
     0.47272
     0.68852
     0.44926
     0.19592
     0.67445
     0.50556
     0.55247
     1.14360
     1.77226
     2.13820
     1.85671
     1.20459
     0.78235
     0.14900
    -0.28262
    -0.14187
     0.27567
    -0.04335
    -1.45080
    -2.34219
    -1.44142
     0.11147
     0.08801
    -0.47497
    -0.84091
    -0.83152
    -1.04264
    -1.01918
     0.15369
     0.67914
    -0.09965
     0.59939
     0.25691
     0.97001
     1.63152
     1.65497
     1.53300
     1.38287
     0.94187
     0.63223
     0.38827
     0.22876
     0.40234
     0.64630
     0.90903
     0.80581
     0.84804
     0.82458
     0.92310
     0.76828
     0.72137
     0.41173
     0.37419
     0.26629
     0.20061
     0.04110
    -0.09965
    -0.16533
    -0.20755
    -0.21224
    -0.07150
    -0.13718
    -0.32484
    -0.28262
    -0.24978
    -0.09027
    -0.14656
    -0.15595
    -0.15595
    -0.02458
     0.09270
     0.13024
     0.04110
     0.03641
    -0.07619
    -0.04335
     0.24752
     0.28506
     0.15838
     0.04110
     0.13493
     0.15838
     0.17246
     0.13493
     0.01764
     0.10678
     0.10678
     0.20999
     0.20999
     0.14431
    -0.03866
    -0.08088
     0.13024
     0.32728
     0.18184
     0.01295
    -0.07150
     0.01295
     0.02233
    -0.02458
    -0.01989
    -0.06212
    -0.06212
    -0.01520
     0.08332
     0.02702
    -0.09965
    -0.28731
    -0.22632
     0.07394
    -0.04335
    -0.07619
    -0.14656
    -0.19348
    -0.21224
    -0.03866
    -0.00582
     0.06925
    -0.01051
    -0.15125
     0.06455
     0.15369
     0.03171
    -0.14656
    -0.11372
     0.14900
     0.23345
     0.03171
    -0.01989
    -0.07619
    -0.19348
    -0.30138
    -0.20755
    -0.06681
    -0.11841
    -0.22163
    -0.31077
    -0.27793
    -0.34361
    -0.37645
    -0.41867
    -0.10903
    -0.09965
    -0.23570
    -0.20755
    -0.11372
    -0.08088
     0.03641
    -0.05742
    -0.06212
    -0.00582
    -0.02928
     0.12554
     0.06455
    -0.05273
    -0.04804
    -0.17471
    -0.00582
     0.11147
     0.01764
    -0.11372
    -0.23101
    -0.20755
     0.00826
    -0.10434
    -0.03397
    -0.22632
    -0.14187
    -0.19817
    -0.04804
     0.00357
    -0.05742
    -0.11372
     0.00826
     0.20999
     0.35543
     0.25221
     0.37889
     0.33197
     0.59000
     0.69322
     0.74951
     0.97471
     1.10138
     1.14360
     1.22336
     1.35472
     1.35941
     1.03570
     0.51025
     0.20530
     0.03641
    -0.16533
    -0.18410
    -0.19817
    -0.17471
    -0.10434
     0.20999
     0.36481
     0.46802
     0.22407
    -0.09496
    -0.69078
    -0.23101
    -0.01989
     0.08332
     0.27567
     0.40703
     0.00826
    -0.52657
    -1.27722
    -1.69945
    -0.84091
     0.54778
     0.05048
    -0.86436
    -1.02857
    -1.13647
    -1.15524
    -1.23030
    -1.28660
    -1.00042
    -1.27252
    -0.45620
     0.74482
     0.42111
    -0.00113
     0.36012
     0.02702
    -0.13249
    -0.14656
    -0.42805
    -0.29200
    -0.26854
    -0.16533
     0.00357
     0.16777
     0.10209
    -0.41398
    -0.17940
    -0.03397
    -0.03866
     0.00826
    -0.13718
    -0.26385
    -0.35768
    -0.26385
    -0.21224
    -0.27793
    -0.19348
    -0.16064
    -0.04335
     0.02233
     0.06925
    -0.10434
     0.07863
     0.16777
     0.30851
     0.26160
     0.22876
     0.18184
     0.14900
     0.19592
     0.19592
     0.29444
     0.19123
     0.17246
     0.20061
     0.34135
     0.20061
    -0.00113
     0.10678
     0.09270
     0.09270
     0.10209
     0.13493
     0.16308
    -0.03866
    -0.09965
    -0.00113
     0.28036
     0.26629
     0.27098
     0.27567
     0.36481
     0.52432
     0.45395
     0.11147
    -0.16064
     0.15369
     0.40703
     0.85742
     0.78235
     0.36481
     0.07394
     0.13024
     0.20530
     0.21937
     0.09270
     0.11147
     0.09270
     0.10678
    -0.03866
    -0.07619
    -0.02458
    -0.08557
    -0.18879
    -0.11372
    -0.12780
    -0.22163
    -0.30138
    -0.24508
    -0.23101
    -0.09965
    -0.07619
    -0.08557
    -0.12780
    -0.01989
    -0.08557
    -0.12780
    -0.11372
     0.06925
     0.00826
     0.09740
     0.13962
     0.13962
     0.12085
     0.13962
     0.20530
     0.19123
     0.24752
     0.18184
     0.12085
     0.09740
     0.36012
     0.51494
     0.70260
     1.22805
     1.63152
     1.82387
     1.73473
     1.66905
     1.60806
     1.78164
     1.95523
     1.92708
     1.95054
     1.70658
     1.25620
     0.57124
    -0.09027
     0.10678
     0.12554
     0.32259
     0.75421
     0.44926
     0.31320
     0.32259
     0.31320
     0.25221
     0.16308
     0.43049
     0.79643
     0.76828
     0.53370
     0.84804
     1.00286
     0.94656
     0.66038
     0.26160
    -0.12311
    -0.72362
    -1.02857
    -1.18339
    -1.25845
    -1.57747
    -1.89180
    -2.17329
    -1.81674
    -1.58216
    -1.37105
    -0.97227
    -0.83152
    -0.93943
    -2.18268
    -3.03184
    -2.75973
    -1.84020
    -0.35768
     1.04508
     0.43518
    -0.70016
    -0.86905
    -0.59695
     0.35543
     1.14829
     1.62683
     1.74880
     1.65028
     1.88017
     2.27425
     2.45722
     2.35870
     2.34932
     2.18511
     2.22734
     1.79572
     1.67843
     1.40163
     1.18113
     1.09199
     1.05446
     0.89026
     0.89964
     1.02162
     0.93248
     0.87618
     0.88557
     1.11076
     1.11545
     1.58929
     1.39225
     1.45324
     1.57522
     1.07792
     0.62284
     0.55716
     0.92779
     0.70729
     0.57124
     0.41642
     0.28036
     0.08801
    -0.35299
    -0.57349
    -0.68139
    -0.87375
    -0.78461
    -0.50781
    -0.47028
    -0.53596
    -0.72831
    -0.63448
    -0.59226
    -0.73300
    -1.06610
    -1.21153
    -1.21623
    -0.89720
    -0.68139
    -0.70954
    -0.86436
    -1.31475
    -1.37574
    -1.46957
    -1.34759
    -1.40389
    -1.21623
    -1.02857
    -0.80337
    -0.92066
    -1.02387
    -1.07548
    -1.16931
    -1.09425
    -0.96758
    -0.77053
    -0.45620
    -0.62040
    -0.69547
    -0.83152
    -0.69078
    -0.67201
    -0.79868
    -0.72831
    -0.86436
    -0.70016
    -0.53127
    -0.58756
    -0.52188
    -0.71424
    -0.59226
    -0.52188
    -0.40929
    -0.41398
    -0.47497
    -0.41867
    -0.42805
    -0.31546
    -0.23570
    -0.31077
    -0.20755
    -0.12780
    -0.08557
     0.00357
    -0.06212
     0.04579
     0.08332
     0.20999
     0.63692
     0.90903
     0.72606
     0.69322
     0.65099
     0.51963
     0.31320
     0.13962
     0.01295
    -0.36237
    -0.46089
    -0.45620
    -0.45620
    -0.41398
    -0.17471
    -0.30138
    -0.19348
    -0.27323
    -0.69078
    -1.06610
    -0.96758
    -0.32484
     0.26629
     0.66038
     0.92310
     1.13891
     1.09199
     0.97471
     0.56655
     0.05517
    -0.29669
    -0.39990
    -0.54065
    -0.09965
     0.27567
     0.75890
     0.66038
     0.40703
    -0.10434
    -0.45151
    -0.51250
    -0.33422
    -0.29200
     0.09270
     0.15369
     0.36950
     0.27098
     0.13024
     0.02233
     0.05986
    -0.12780
    -0.33891
    -0.43744
    -0.59695
    -0.50781
    -0.73769
    -0.62510
    -0.68609
    -0.59695
    -0.47028
    -0.34830
    -0.26854
    -0.33422
    -0.56880
    -0.85029
    -0.66732
    -0.43744
    -0.40929
    -0.54065
    -0.50312
    -0.46089
    -0.46089
    -0.43744
    -0.25447
    -0.07619
    -0.12311
    -0.14656
    -0.22163
    -0.02458
     0.14900
     0.44926
     0.60877
     0.77297
     0.36012
     0.28036
     0.80112
     0.84334
    -0.60633
    -0.86436
    -0.25447
     0.77297
     1.15298
     1.16706
    -0.07150
    -0.27793
    -0.49373
    -0.11372
     0.18184
     0.49617
     0.59469
     0.44926
     0.16308
     0.34604
     0.66507
     0.66976
     0.68383
     0.71198
     0.78705
     0.60408
     0.57124
     0.74951
     0.74013
     0.79643
     0.42580
     0.49617
     0.28506
     0.34135
     0.30851
     0.18184
     0.35074
     0.62754
     0.18184
    -0.29669
    -0.83621
    -0.90659
    -0.77992
    -0.70485
    -0.64386
    -0.65794
    -0.80807
    -0.48904
    -0.29669
    -0.35768
    -0.52657
    -0.75646
    -0.92066
    -0.72362
    -0.53596
    -0.22632
    -0.07150
    -0.03866
    -0.21224
    -0.06212
    -0.08088
    -0.18410
    -0.25447
    -0.26854
    -0.08088
     0.09270
     0.06925
     0.10678
     0.25691
     0.49148
     0.41173
     0.37419
     0.66976
     0.82927
     0.85742
     0.58062
     0.05986
    -0.28731
    -0.55003
    -0.57349
    -0.30607
    -0.22632
    -0.28262
    -0.60164
    -0.86905
    -1.19277
    -1.41796
    -1.32882
    -1.36166
    -1.19746
    -1.01918
    -0.83621
    -0.70485
    -0.60633
    -0.43274
    -0.62510
    -0.37645
    -0.30138
    -0.22632
    -0.15125
    -0.15595
     0.00357
     0.17715
     0.31320
     0.22876
     0.11616
     0.00826
     0.22407
     0.46333
     0.53370
     0.37419
    -0.02458
    -0.30607
    -0.32953
    -0.17940
     0.04110
     0.13493
    -0.17471
    -0.33891
    -0.50781
    -0.70954
    -0.87375
    -0.88782
    -0.82683
    -0.88782
    -0.66732
     0.08801
     0.90433
     0.82927
     0.86211
     0.29913
    -0.15595
    -0.44682
    -0.20755
     1.12014
     2.89822
     4.65754
     3.13749
     0.74013
     0.86680
     1.65967
     2.72464
     3.54096
     3.43305
     2.97798
     2.89353
     2.92168
     3.02489
     2.98736
     2.88884
     2.68710
     2.46191
     2.26956
     2.29302
     2.18042
     2.07252
     1.87078
     1.68781
     1.56584
     1.14360
     0.90433
     0.83396
     0.66038
     0.63692
     0.62284
     0.57593
     0.38358
     0.21468
     0.10209
     0.06925
     0.17246
    -0.14656
    -0.49373
    -0.58756
    -0.43744
    -0.44682
    -0.42336
    -0.45620
    -0.26385
    -0.29669
    -0.35768
    -0.17471
    -0.22163
    -0.06681
     0.00826
     0.12554
     0.18653
     0.23814
     0.22876
     0.44457
     0.60877
     0.75890
     0.67445
     0.28975
     0.22407
     0.20061
     0.20999
     0.02702
    -0.39990
    -0.31546
    -0.36237
    -0.32015
    -0.41398
    -0.49843
    -0.55472
    -0.74238
    -0.65794
    -0.51719
    -0.48435
    -0.53127
    -0.32015
    -0.15125
     0.02233
     0.13024
     0.10209
    -0.05273
     0.05517
     0.15369
    -0.01520
    -0.39521
    -0.36706
    -0.02928
     0.12554
     0.36012
     0.31320
     0.43049
     0.47741
     0.17715
    -0.00113
    -0.28262
    -0.50781
    -0.01989
     0.45864
     0.20061
     0.02233
     0.36012
     0.42580
     0.06925
    -0.35768
    -0.63448
    -0.53127
    -0.59226
    -0.82683
    -0.92066
    -1.27252
    -1.15055
    -1.16462
    -1.15993
    -1.51179
    -1.74167
    -1.81674
    -1.46957
    -1.49772
    -1.81205
    -2.24836
    -2.76911
    -2.90517
    -2.74096
    -2.59553
    -2.48293
    -2.38910
    -2.57676
    -2.39379
    -2.39379
    -2.36095
    -2.55800
    -2.36095
    -2.11230
    -1.79328
    -1.43673
    -1.30536
    -1.13178
    -0.89251
    -0.71893
    -0.77053
    -0.54534
    -0.40929
    -0.47028
    -0.47966
    -0.46559
    -0.40460
    -0.40929
    -0.41867
    -0.41398
    -0.34830
    -0.44682
    -0.53596
    -0.64855
    -0.62979
    -0.46089
    -0.42805
    -0.32484
    -0.30138
    -0.27793
    -0.14187
     0.10678
     0.04579
     0.06455
    -0.06212
     0.05517
     0.27567
     0.27567
     0.32728
     0.23345
     0.15838
     0.30382
     0.45395
     0.51025
     0.56655
     0.68852
     0.98878
     1.04977
     1.30311
     1.39225
     0.81520
     0.43518
     0.54778
     0.34135
     0.64161
     0.74013
     0.40703
     0.40234
     0.91372
     1.23743
     0.78705
     0.07863
    -0.11841
     0.45395
     1.32188
     1.87547
     1.51423
     1.59868
     1.79572
     2.33055
     3.19848
     3.60664
     3.17502
     2.33524
     0.74482
    -0.47966
    -0.32484
     1.12014
     2.01153
     1.00286
     0.23345
    -0.33891
    -1.61031
    -2.09354
    -1.78390
    -1.04733
    -0.39521
    -0.32015
    -0.62979
    -0.61102
    -0.42805
    -0.06681
     0.31790
     0.70260
     0.87149
     1.04977
     1.47670
     1.74411
     1.69251
     1.19990
     0.62754
     0.55716
     0.57124
     0.79174
     0.79174
     0.87618
     0.73544
     0.52901
     0.17715
     0.20061
     0.19123
     0.19592
     0.03641
     0.08332
     0.05517
