# Supplementary material for: Software algorithm and hardware design for real-time implementation of new spectral estimator
Source: Biomed Eng Online. 2014 May 9;13:61. doi: 10.1186/1475-925X-13-61 (PMC4057578; doi:10.1186/1475-925X-13-61)
Supplement: Additional file 2 — txtfiles.zip. [file 1475-925X-13-61-S2.zip › FILE030.TXT]

     0.98110
     0.88324
     1.01874
     1.18813
     1.26341
     1.10908
     0.89076
     0.64233
     0.48801
     0.10030
     0.02126
     0.04761
    -0.06155
    -0.17824
    -0.75038
    -1.17196
    -1.01011
    -1.14938
    -1.01011
    -0.93106
    -0.84448
    -0.48313
    -0.26858
     0.08148
     0.19441
     0.25087
     1.14672
     2.52062
     3.10029
     2.97984
     2.17056
     0.70632
     0.02879
    -0.08037
     1.25588
     1.62476
     1.10532
     0.59716
    -0.08037
    -0.68639
    -1.23972
    -1.58978
    -1.74410
    -1.75916
    -1.83444
    -1.55214
    -1.23595
    -0.85954
    -0.73156
    -0.51324
    -0.38903
    -0.34762
    -0.47560
    -0.37397
    -0.04650
     0.04761
     0.15300
     0.23957
     0.26969
     0.41272
     0.46918
     0.61222
     0.23581
    -0.02768
    -0.05026
     0.38261
     0.41649
     0.50306
     0.64610
     0.50683
     0.33368
     0.31109
     0.19064
    -0.02768
    -0.19330
    -0.18953
    -0.15189
    -0.33257
    -0.29493
    -0.31751
    -0.32880
    -0.37774
    -0.44549
    -0.49819
    -0.53206
    -0.64499
    -0.65628
    -0.55465
    -0.49442
    -0.55465
    -0.55841
    -0.30622
    -0.48690
    -0.52454
    -0.53206
    -0.57723
    -0.52077
    -0.47184
    -0.37397
    -0.41914
    -0.36268
    -0.44173
    -0.48313
    -0.41538
    -0.31375
    -0.42291
    -0.47937
    -0.47184
    -0.34010
    -0.06908
     0.75149
     1.79791
     2.06516
     1.54948
     0.41649
    -0.67510
    -1.32629
    -0.76167
     0.33744
     0.74396
     0.94722
     0.64610
     0.67245
     0.08148
    -0.81814
    -1.20960
    -0.96117
    -0.70145
    -0.46808
    -0.38903
    -0.48690
    -0.22341
    -0.02015
     0.01749
    -0.04650
    -0.00133
     0.01373
    -0.02391
    -0.08414
    -0.21212
    -0.29869
    -0.32880
    -0.47560
    -0.46055
    -0.32504
    -0.42291
    -0.34762
    -0.19706
     0.00244
     0.14924
     0.20946
     0.16429
     0.23957
     0.24710
     0.23581
     0.36379
     0.03631
     0.02126
    -0.15566
    -0.47560
    -0.49819
    -0.77673
    -0.94988
    -1.18702
    -1.28112
    -0.62617
    -0.04273
    -0.15942
    -0.36268
    -0.81814
    -0.95364
    -1.29618
    -1.25477
    -1.18325
    -0.76544
    -0.59229
    -0.47937
    -0.89342
    -0.86707
    -0.76920
    -0.56594
    -0.69769
    -0.82190
    -1.04398
    -1.30370
    -1.26606
    -0.84825
    -0.49819
    -0.28740
    -0.20459
     0.02879
     0.07772
     0.17935
     0.22075
     0.17182
     0.14924
     0.16806
     0.25463
     0.10407
     0.00620
    -0.09543
    -0.03144
     0.07019
     0.17559
     0.01749
    -0.01262
     0.10783
     0.02879
     0.13418
     0.19064
     0.06643
    -0.05779
     0.05513
    -0.02015
     0.10030
     0.01749
     0.03255
    -0.07661
     0.04008
    -0.01638
     0.03255
    -0.05402
    -0.05402
    -0.08414
    -0.03897
     0.12289
     0.05890
     0.04008
    -0.01262
     0.09654
     0.16429
     0.17935
     0.10407
     0.11536
     0.22452
     0.19817
     0.15676
     0.19441
     0.19064
     0.18688
     0.14924
     0.28474
     0.27345
     0.20570
     0.16053
     0.27722
     0.29980
     0.22452
     0.13794
     0.22828
     0.23581
     0.29604
     0.29604
     0.24334
     0.18688
     0.18311
     0.17935
     0.24334
     0.34873
     0.19441
     0.16806
     0.23581
     0.26216
     0.20946
     0.14924
     0.14547
     0.18311
     0.21699
     0.26592
     0.19441
     0.18688
     0.09654
     0.10407
     0.19064
     0.26216
     0.12289
     0.13794
     0.05513
     0.11160
     0.12665
     0.13042
     0.01373
    -0.06155
    -0.01262
     0.14924
     0.10407
     0.12665
     0.01749
    -0.02015
     0.04761
     0.25087
     0.52941
     0.77408
     1.21071
     2.09904
     3.02877
     3.77406
     3.74395
     1.86943
     0.56705
    -0.81437
    -0.80308
     1.45538
     2.28348
     2.16679
     1.63229
     1.10532
     0.17559
    -0.75415
    -1.53708
    -1.80809
    -1.55966
    -1.51826
    -1.27359
    -1.19078
    -0.91600
    -0.58476
    -0.15942
    -0.08414
    -0.20082
    -0.32128
    -0.58100
    -0.69392
    -0.43420
    -0.15189
     0.15300
     0.13042
    -0.14060
    -0.32880
    -0.56218
    -0.76920
    -0.95364
    -0.97623
    -1.13808
    -0.89718
    -0.76544
    -0.67134
    -0.73533
    -0.79179
    -1.09292
    -1.48815
    -1.68011
    -1.63495
    -1.42416
    -1.12679
    -0.83319
    -0.86331
    -1.10797
    -0.99128
    -0.94988
    -0.78802
    -0.51701
    -0.32128
    -0.40785
    -0.45302
    -0.27987
    -0.06155
     0.08901
     0.23205
     0.42402
     0.56329
     0.76278
     0.79666
     0.82301
     0.80795
     0.77784
     0.88700
     0.76655
     0.75149
     0.67621
     0.60469
     0.61975
     0.55576
     0.54447
     0.43531
     0.43907
     0.40143
     0.36003
     0.32615
     0.32991
     0.30733
     0.30733
     0.25840
     0.31486
     0.27722
     0.29227
     0.19441
     0.11536
     0.24334
     0.28851
     0.20570
     0.15676
     0.12289
     0.20193
     0.14924
     0.17182
     0.17935
     0.18311
     0.11536
     0.17559
     0.13418
     0.17935
     0.05137
     0.05137
     0.13418
     0.19064
     0.17559
     0.05890
     0.13042
     0.08148
     0.09277
     0.05513
     0.08148
     0.05513
     0.02126
    -0.00886
     0.04384
     0.08525
    -0.00133
    -0.05779
     0.08148
     0.04761
    -0.03144
    -0.05026
     0.04761
    -0.03520
    -0.03897
    -0.02015
     0.12665
     0.01749
     0.00244
     0.00996
     0.02879
    -0.00886
    -0.02391
    -0.12178
     0.04008
     0.07395
     0.01373
    -0.01262
     0.00244
     0.04761
    -0.03520
     0.04761
    -0.01262
     0.00620
     0.00996
     0.01749
     0.04008
     0.04761
     0.08901
    -0.01262
     0.02879
     0.12665
     0.14547
     0.05513
     0.08525
     0.04384
     0.04384
     0.07019
     0.01749
     0.10783
     0.10783
     0.11536
     0.13794
     0.11912
     0.39767
     0.62728
     0.95852
     1.43656
     1.35375
     0.85689
     0.54823
     0.28474
     0.09277
     0.51435
     0.86818
     1.16178
     1.03380
     0.85312
     0.46918
     0.47295
     0.74773
     1.16554
     1.32740
     1.48173
     1.04886
     0.07019
    -0.73156
    -0.64875
    -0.75038
    -0.83319
    -0.01262
     0.99616
     0.73267
    -0.10672
    -0.48313
    -0.52830
    -0.82190
    -0.76167
    -0.22717
    -0.42667
    -0.60358
    -0.61864
    -0.52830
    -0.41161
    -0.43420
    -0.55841
    -0.95364
    -1.03269
    -0.04650
     0.45036
    -0.23470
    -1.51826
    -2.24096
    -1.90596
    -1.29994
    -0.72780
    -0.30998
    -0.16695
    -0.04650
    -0.12554
     0.06643
     0.39390
     0.36379
    -0.09167
    -0.07285
     0.18311
     0.34497
     0.33744
     0.13794
     0.07772
     0.10783
    -0.10672
    -0.11425
    -0.11049
    -0.20082
    -0.15942
    -0.17824
    -0.21965
    -0.33633
    -0.24599
    -0.26481
    -0.17071
    -0.23094
    -0.24599
    -0.28363
    -0.24223
    -0.26105
    -0.30622
    -0.35892
    -0.34762
    -0.36268
    -0.29869
    -0.30998
    -0.26105
    -0.40785
    -0.31751
    -0.35515
    -0.27234
    -0.25352
    -0.24976
    -0.30246
    -0.28363
    -0.25729
    -0.23094
    -0.24976
    -0.20082
    -0.23470
    -0.18577
    -0.15566
    -0.07285
    -0.23094
    -0.13683
    -0.14060
    -0.11801
    -0.07661
    -0.06155
    -0.13683
    -0.09919
    -0.04650
    -0.00886
    -0.05402
    -0.06532
    -0.02768
    -0.04650
    -0.01638
    -0.00886
    -0.00133
    -0.03897
    -0.12178
    -0.00133
    -0.03897
     0.07772
    -0.02391
    -0.08037
    -0.03144
     0.02126
    -0.04273
    -0.00133
    -0.01638
    -0.03520
     0.02502
     0.07019
     0.07395
    -0.02391
    -0.03520
     0.00620
     0.08525
     0.09277
     0.04761
     0.08148
     0.03631
     0.02879
     0.04008
     0.03255
     0.11912
     0.07019
     0.02126
     0.14171
     0.09654
     0.01749
    -0.00133
    -0.02391
    -0.00133
     0.13418
     0.08901
    -0.01262
    -0.03897
    -0.04650
    -0.02015
    -0.05779
     0.00244
    -0.00886
    -0.06532
     0.02879
     0.28474
     0.51812
     1.16178
     1.76027
     1.71510
     1.29352
     0.88700
     0.76655
     0.87947
     1.00369
     1.05638
     0.95852
     0.76278
     0.67997
     0.52188
     0.57834
     0.49930
     0.07772
    -0.17071
    -0.29116
     0.02879
     0.48801
     1.32740
     1.98612
     2.65236
     3.74395
     4.69250
     4.55699
     3.98485
     3.04006
     1.51184
     1.27094
     1.43656
     1.11284
     0.34121
    -0.25729
    -0.26105
    -0.30246
    -0.94988
    -1.89843
    -2.42917
    -2.63619
    -3.00508
    -3.15188
    -2.95991
    -2.24096
    -1.45803
    -0.66381
     0.45789
     1.72639
     2.45286
     2.50932
     2.46039
     2.06140
     1.73016
     1.95977
     1.95600
     2.03505
     2.12162
     2.11409
     1.92965
     1.68499
     1.39515
     1.04133
     0.65363
     0.45789
     0.13042
    -0.08790
    -0.36268
    -0.39656
    -0.55089
    -0.66004
    -0.71274
    -0.86331
    -1.04775
    -1.02516
    -1.09668
    -0.97246
    -0.95741
    -1.11550
    -1.20960
    -1.12679
    -1.01387
    -1.05904
    -1.06280
    -1.04398
    -1.03269
    -0.96117
    -0.97246
    -0.97623
    -0.94235
    -0.88965
    -0.89718
    -0.66757
    -0.63746
    -0.79932
    -0.79179
    -0.61864
    -0.39279
    -0.47184
    -0.43420
    -0.55089
    -0.53583
    -0.44549
    -0.32880
    -0.34762
    -0.40785
    -0.39279
    -0.30622
    -0.24599
    -0.12931
    -0.20459
    -0.32128
    -0.30998
    -0.19706
    -0.23094
    -0.23847
    -0.30622
    -0.29116
    -0.21588
    -0.20459
    -0.15566
    -0.15942
    -0.21212
    -0.26105
    -0.31751
    -0.20835
    -0.12554
    -0.21212
    -0.23847
    -0.22341
    -0.09543
    -0.11049
    -0.14813
    -0.26481
    -0.16318
    -0.13683
    -0.14060
    -0.11425
    -0.13683
    -0.14813
    -0.21588
    -0.11425
    -0.01638
    -0.09167
    -0.15189
    -0.11425
    -0.06155
    -0.03520
    -0.00509
     0.01373
     0.04384
     0.21699
     0.32238
     0.17182
    -0.06532
    -0.16318
    -0.41161
    -0.58853
    -0.72403
    -0.81061
    -0.86331
    -1.13808
    -1.34511
    -1.45050
    -1.71776
    -1.84950
    -1.90220
    -2.00383
    -2.22214
    -2.20332
    -1.53708
    -0.66381
     0.08525
     0.69503
     0.65739
    -0.00133
    -0.26105
    -0.14813
     0.21699
     0.23581
    -0.08037
     0.00620
     0.32991
     0.31109
    -0.11425
    -0.48690
    -1.36393
    -2.01512
    -1.89467
    -1.47685
    -1.36769
    -1.90972
    -2.18074
    -1.97371
    -1.88714
    -1.94737
    -1.81186
    -1.28488
    -1.33758
    -1.46180
    -1.32629
    -1.05904
    -1.04398
    -1.01387
    -0.81437
    -0.81437
    -0.52077
    -0.29116
    -0.03897
     0.19441
     0.63104
     1.36880
     2.58084
     4.19940
     5.49049
     6.14168
     6.01370
     4.07519
     1.18060
     0.81925
     3.21697
     4.76025
     5.09902
     4.70003
     3.84181
     2.52815
     1.17307
     0.04008
    -0.52454
    -0.18577
    -0.20082
    -0.47184
    -0.55089
    -0.64499
    -0.52077
    -0.46808
    -0.41914
    -0.37397
    -0.27234
    -0.18953
    -0.14436
    -0.17448
    -0.19330
    -0.18577
    -0.20459
    -0.25729
    -0.25352
    -0.26858
    -0.25352
    -0.29116
    -0.25352
    -0.26481
    -0.26105
    -0.24223
    -0.36644
    -0.25352
    -0.24599
    -0.20459
    -0.24976
    -0.20082
    -0.25729
    -0.21212
    -0.21588
    -0.17071
    -0.22717
    -0.18577
    -0.24223
    -0.19706
    -0.15566
    -0.15942
    -0.24599
    -0.17824
    -0.03520
    -0.07661
    -0.13307
    -0.08037
    -0.11049
    -0.12178
    -0.05026
    -0.13683
    -0.03520
    -0.03144
    -0.05026
    -0.00509
    -0.03520
     0.02502
    -0.14436
    -0.14060
    -0.05402
    -0.02391
    -0.00133
    -0.00509
    -0.06155
    -0.06532
    -0.11801
    -0.05402
    -0.02768
    -0.00509
    -0.06908
    -0.07285
    -0.04273
    -0.02391
    -0.11425
    -0.15566
    -0.09543
    -0.01262
    -0.07285
    -0.03897
    -0.10672
    -0.09919
    -0.09919
    -0.17824
    -0.14060
    -0.08414
    -0.13683
    -0.05779
     0.08525
     0.21323
     0.45036
     0.65363
     1.05638
     1.34998
     0.71385
    -0.07285
    -0.82943
    -1.54084
    -1.55214
    -1.20584
    -0.56594
    -0.25352
    -0.76920
    -1.29241
    -1.67635
    -2.24473
    -2.41788
    -2.46681
    -2.20332
    -1.80809
    -1.69141
    -1.66129
    -1.29241
    -0.64499
    -0.25352
     0.06266
     0.54447
     0.90958
     1.22200
     1.72263
     2.09151
     2.14044
     1.94847
     1.84308
     1.69252
     1.67370
     1.68875
     1.97482
     1.85061
     1.37257
     1.08650
     0.72138
     0.51812
     0.43907
     0.29604
    -0.04273
    -0.48313
    -0.72403
    -0.52830
    -0.03144
     0.11160
     0.22075
     0.11160
     0.19064
     0.49930
     0.36755
     0.49177
     0.96981
     1.25588
     1.36880
     1.22577
     0.98863
     0.46542
     0.44284
     0.48048
     0.65363
     0.99239
     1.62853
     2.28348
     2.38887
     1.95977
     0.82301
    -0.43420
    -1.16820
    -0.97246
     0.40519
     1.59841
     2.15174
     1.96353
     0.91711
     0.39767
     0.06266
     0.03631
     0.06643
     0.40896
     0.72138
     0.74773
     0.71761
     0.67245
     0.59716
     0.86065
     0.74773
     0.55952
     0.38261
     0.16053
    -0.04273
    -0.17071
    -0.22341
    -0.27987
    -0.37021
    -0.33257
    -0.32504
    -0.38150
    -0.38150
    -0.29116
    -0.41538
    -0.40032
    -0.45302
    -0.50195
    -0.43420
    -0.40032
    -0.43420
    -0.48690
    -0.44549
    -0.38150
    -0.41914
    -0.37021
    -0.43420
    -0.40032
    -0.37021
    -0.36268
    -0.29869
    -0.38903
    -0.34762
    -0.38903
    -0.24976
    -0.23470
    -0.26105
    -0.29493
    -0.28363
    -0.23847
    -0.28363
    -0.25729
    -0.21212
    -0.28363
    -0.25729
    -0.27234
    -0.18200
    -0.28740
    -0.27234
    -0.29116
    -0.17824
    -0.21588
    -0.21212
    -0.24223
    -0.30622
    -0.28740
    -0.29869
    -0.28740
    -0.29869
    -0.31751
    -0.38527
    -0.34010
    -0.32880
    -0.30622
    -0.35892
    -0.40785
    -0.48690
    -0.32128
    -0.32504
    -0.38150
    -0.47184
    -0.46055
    -0.34386
    -0.36644
    -0.41914
    -0.41538
    -0.40409
    -0.40409
    -0.37397
    -0.40785
    -0.46808
    -0.52454
    -0.50195
    -0.47937
    -0.38527
    -0.41538
    -0.50572
    -0.51324
    -0.53583
    -0.59605
    -0.55089
    -0.46431
    -0.44173
    -0.50572
    -0.35515
    -0.41914
    -0.33633
    -0.27611
    -0.15566
    -0.06532
     0.20946
     0.67997
     0.99992
     0.93970
     0.29227
    -0.88589
    -1.75163
    -2.31248
    -2.49692
    -2.43293
    -2.15439
    -1.69893
    -0.18200
     0.25087
    -0.99881
    -2.02641
    -1.99630
    -1.00258
    -0.49066
    -0.40032
    -0.45678
    -0.35892
     0.68374
     1.23706
     1.73768
     2.14797
     1.63982
     0.90206
     0.49177
     0.32615
     0.23205
    -0.09543
    -0.32128
    -0.29869
    -0.24976
    -0.34762
    -0.59605
    -0.47560
    -0.40409
    -0.20082
    -0.05402
     0.08901
     0.19064
     0.46918
     0.71385
     1.28976
     2.00870
     2.03881
     1.40268
     0.63104
    -0.08037
     0.07772
     0.25840
     0.30733
     0.92464
     1.49302
     1.56454
     0.80043
     0.14924
    -0.58853
    -0.87083
    -0.75791
    -0.61864
    -0.43796
    -0.34762
    -0.02015
     0.04384
     0.04761
    -0.02391
     0.00620
    -0.02768
    -0.06908
    -0.02015
    -0.11049
    -0.21965
    -0.19706
    -0.14436
    -0.19706
    -0.24599
    -0.18200
    -0.25729
    -0.19706
    -0.15942
    -0.13683
    -0.09167
    -0.14060
    -0.16318
    -0.12931
     0.07395
    -0.02015
    -0.04273
    -0.07285
     0.00620
    -0.01262
     0.07772
     0.00996
     0.02126
     0.02502
     0.08525
     0.16053
     0.08148
     0.01373
     0.02502
     0.04008
     0.10030
     0.12665
     0.02879
    -0.01262
     0.02502
     0.05137
     0.07772
     0.03631
     0.08901
    -0.03144
     0.04384
     0.05513
     0.07019
    -0.01262
     0.00244
    -0.00133
    -0.05402
     0.08525
     0.07772
     0.00244
     0.02126
     0.03631
     0.02879
     0.03255
     0.03255
    -0.03897
     0.08525
     0.08901
     0.14171
     0.03631
     0.08148
    -0.00133
    -0.03520
     0.16053
     0.06643
    -0.06155
    -0.14436
    -0.12931
    -0.15189
    -0.14436
    -0.25729
    -0.28740
    -0.28363
    -0.29869
    -0.26858
    -0.37397
    -0.38527
    -0.52077
    -0.54336
    -0.45678
    -0.38903
    -0.49442
    -0.57347
    -0.53959
    -0.53583
    -0.47184
    -0.34386
    -0.51701
    -0.46055
    -0.33633
    -0.31375
    -0.37021
    -0.29493
    -0.31751
    -0.30622
    -0.24223
    -0.09919
    -0.17448
    -0.22717
    -0.20835
    -0.17448
     0.06266
     0.08901
     0.25087
     0.48801
     0.47671
     0.41649
     0.14547
    -0.50572
    -1.11550
    -1.17949
    -1.14561
    -1.43545
    -1.75163
    -1.80433
    -1.26983
    -1.48438
    -2.16945
    -2.85828
    -3.01637
    -2.97120
    -2.68889
    -2.06029
    -0.95364
    -0.37021
    -0.21965
    -0.39656
    -0.24223
     0.15676
     0.34873
     0.58587
     1.01874
     1.52690
     1.97106
     2.57708
     2.99866
     3.23956
     3.72889
     4.11659
     4.92587
     4.77531
     3.83052
     3.00619
     2.53191
     2.71635
     4.21070
     5.11031
     5.27217
     4.48924
     3.34495
     2.47921
     1.86566
     1.53442
     1.08650
     0.84559
     0.63857
     0.45413
     0.24710
     0.11160
    -0.11801
    -0.32504
    -0.32880
    -0.51701
    -0.59982
    -0.73909
    -0.69016
    -0.72027
    -0.70521
    -0.76544
    -0.72780
    -0.66004
    -0.67886
    -0.50195
    -0.55089
    -0.47937
    -0.56594
    -0.55089
    -0.42667
    -0.33257
    -0.35515
    -0.36268
    -0.44173
    -0.42291
    -0.31751
    -0.33633
    -0.37774
    -0.35892
    -0.30998
    -0.34762
    -0.28363
    -0.29116
    -0.36268
    -0.38527
    -0.40409
    -0.25729
    -0.26481
    -0.28363
    -0.29493
    -0.27611
    -0.30246
    -0.30622
    -0.30622
    -0.29869
    -0.32880
    -0.26481
    -0.31751
    -0.32880
    -0.27611
    -0.37774
    -0.41914
    -0.29869
    -0.29869
    -0.34010
    -0.31751
    -0.34762
    -0.45302
    -0.37021
    -0.38150
    -0.35892
    -0.35139
    -0.41538
    -0.35515
    -0.41161
    -0.33257
    -0.43420
    -0.44925
    -0.45678
    -0.38150
    -0.35139
    -0.35892
    -0.35892
    -0.37397
    -0.41161
    -0.42291
    -0.30622
    -0.37397
    -0.34386
    -0.39279
    -0.37021
    -0.34386
    -0.49819
    -0.50948
    -0.44549
    -0.36268
    -0.46808
    -0.47937
    -0.49819
    -0.56971
    -0.62617
    -0.61111
    -0.62240
    -0.64875
    -0.65252
    -0.71651
    -0.71651
    -0.56218
    -0.56218
    -0.60735
    -0.67134
    -0.61111
    -0.71651
    -0.75415
    -0.66381
    -0.62993
    -0.58853
    -0.52830
    -0.24976
    -0.30246
    -0.08790
     0.03631
    -0.12931
    -0.27234
     0.17559
     0.42025
     0.66492
     0.62728
     0.56329
    -0.14813
    -0.67886
    -1.48438
    -2.46681
    -2.74535
    -1.70646
    -0.88213
    -0.02768
    -0.03897
    -0.20835
    -0.56594
    -1.23219
    -1.60107
    -1.48438
    -0.93482
    -0.29493
     0.36003
     0.73267
     1.01121
     1.43279
     1.72263
     2.05010
     2.40393
     2.32488
     1.88448
     1.41021
     1.50055
     1.75651
     1.86943
     1.98235
     2.64107
     2.82927
     2.48298
     2.24960
     2.15550
     1.76403
     1.37633
     1.07520
     0.79290
     0.52565
     0.38261
     0.10783
    -0.23094
    -0.44549
    -0.66381
    -0.91600
    -1.09292
    -1.05904
    -1.15690
    -1.15314
    -1.04775
    -1.13808
    -1.10421
    -1.07786
    -0.97623
    -0.88213
    -0.76920
    -0.82943
    -0.73156
    -0.75415
    -0.67886
    -0.52830
    -0.53959
    -0.52454
    -0.44549
    -0.46808
    -0.40409
    -0.30246
    -0.45302
    -0.37774
    -0.31751
    -0.31375
    -0.21212
    -0.18953
    -0.20459
    -0.24976
    -0.23847
    -0.09543
    -0.23470
    -0.09919
    -0.10296
    -0.10296
    -0.12178
     0.00620
    -0.05402
    -0.08790
    -0.10672
    -0.06908
    -0.01638
     0.04384
    -0.00133
    -0.04650
    -0.09543
    -0.00133
    -0.06155
     0.00244
    -0.00886
    -0.05026
    -0.00133
     0.05137
     0.02879
    -0.05779
    -0.06532
    -0.08037
     0.00244
     0.00996
     0.04384
     0.04008
    -0.05026
    -0.06532
    -0.05402
     0.05890
    -0.02768
    -0.08790
    -0.05026
    -0.02768
    -0.01262
     0.01373
    -0.07661
    -0.15189
    -0.01638
     0.01749
     0.02879
    -0.07661
    -0.09167
    -0.07285
    -0.05402
    -0.06908
    -0.06155
    -0.14813
    -0.25729
    -0.28740
    -0.26481
    -0.24599
    -0.36644
    -0.34010
    -0.25352
    -0.38150
    -0.43796
    -0.41914
    -0.48313
    -0.43796
    -0.30246
    -0.39656
    -0.40409
    -0.40409
    -0.26858
    -0.07285
     0.20570
     0.44284
     0.78160
     0.96605
     1.49678
     1.88448
     2.08775
     1.80920
     1.28599
     0.71009
     0.50306
     0.37885
     0.79666
     1.11661
     0.87571
     0.30356
    -0.06908
     0.07019
    -0.01638
    -0.57347
    -1.04398
    -1.21337
    -0.98376
    -0.93859
    -0.73533
    -0.60358
    -0.37774
    -0.72780
    -1.27736
    -1.80809
    -1.62742
    -1.48815
    -1.37146
    -0.92353
    -0.69769
    -0.88213
    -1.22842
    -1.36017
    -1.26606
    -0.93106
    -0.66381
    -0.31751
     0.05513
     0.25087
     0.22828
     0.72514
     1.01874
     1.09026
     1.02627
     1.06768
     0.93593
     0.82301
     0.72138
     0.62351
     0.56705
     0.56329
     0.59716
     0.46166
     0.34873
     0.37508
     0.38261
     0.39767
     0.46542
     0.38261
     0.44284
     0.59716
     0.72891
     0.83054
     0.80419
     0.76278
     0.84559
     0.90206
     0.92464
     0.86441
     0.88324
     0.92840
     0.89076
     0.84559
     0.82301
     0.64986
     0.45413
     0.38637
     0.45036
     0.24334
     0.10030
    -0.01638
    -0.05402
    -0.06532
    -0.08790
    -0.02768
    -0.17448
    -0.21212
    -0.11425
    -0.14060
    -0.00133
    -0.17824
    -0.06908
    -0.23470
     0.01749
    -0.04273
    -0.02391
    -0.13307
    -0.15942
    -0.04650
    -0.03897
     0.01373
    -0.10296
    -0.16318
    -0.12931
    -0.14436
    -0.03897
    -0.00133
    -0.09543
    -0.18577
    -0.09543
    -0.05026
    -0.08037
    -0.16695
    -0.14436
    -0.16318
    -0.06155
     0.03255
    -0.02391
    -0.06155
    -0.09919
    -0.15189
    -0.02768
     0.04384
    -0.05779
    -0.12178
    -0.12554
    -0.05779
    -0.02391
    -0.01638
    -0.10672
    -0.05779
    -0.02015
    -0.01638
    -0.04650
    -0.06532
    -0.09167
    -0.05779
    -0.11049
     0.07395
     0.04008
    -0.09543
     0.00996
    -0.05402
     0.05890
    -0.01638
     0.00996
    -0.03144
    -0.06155
    -0.03520
    -0.03520
     0.04761
    -0.02015
    -0.06155
    -0.08790
     0.02502
     0.10783
    -0.02015
    -0.05026
    -0.06155
    -0.02015
     0.01373
    -0.02391
    -0.08414
    -0.02391
    -0.01262
     0.01749
     0.04008
    -0.06908
    -0.00886
    -0.08414
    -0.00886
     0.02879
    -0.05402
    -0.03520
    -0.11049
    -0.00509
     0.02879
    -0.02768
     0.03255
     0.15676
     0.25463
     0.45413
     0.35250
     0.25840
     0.64233
     1.28223
     1.78662
     2.50932
     2.99113
     2.90455
     2.67118
     0.73644
    -3.80306
    -5.36140
    -5.70393
    -4.50319
    -2.39906
     0.79666
    -0.29869
    -2.12428
    -3.41913
    -4.62364
    -6.09540
    -6.32501
    -4.74032
    -2.94485
    -1.45050
    -0.20082
     0.90582
     1.28976
     1.48549
     1.67746
     1.70381
     1.65864
     1.54195
     1.50431
     1.50055
     1.35751
     1.28223
     1.38386
     1.29352
     1.21448
     1.04886
     0.96228
     0.87571
     0.93217
     0.74773
     0.79666
     0.64610
     0.61598
     0.63857
     0.59340
     0.58211
     0.56705
     0.43907
     0.47295
     0.51812
     0.48048
     0.44284
     0.42778
     0.42025
     0.36755
     0.35626
     0.39390
     0.40896
     0.40143
     0.38261
     0.42778
     0.42025
     0.40519
     0.37132
     0.26216
     0.37508
     0.42778
     0.42402
     0.40519
     0.30733
     0.40519
     0.46918
     0.39014
     0.41272
     0.41272
     0.43531
     0.46918
     0.40519
     0.43531
     0.43154
     0.36755
     0.43907
     0.43154
     0.52941
     0.40896
     0.38637
     0.39767
     0.38637
     0.43531
     0.34873
     0.34121
     0.26216
     0.37508
     0.29227
     0.32615
     0.28851
     0.19817
     0.18688
     0.34873
     0.22452
     0.16429
     0.08525
     0.04008
     0.12289
     0.16053
     0.11912
     0.13418
     0.04008
     0.04761
     0.05890
     0.07019
     0.05513
    -0.03520
    -0.06532
     0.03631
     0.04008
     0.04761
    -0.00509
    -0.00133
    -0.06532
    -0.06532
     0.02502
    -0.02391
    -0.02391
    -0.07661
    -0.06155
    -0.06532
    -0.00886
    -0.12178
    -0.18200
    -0.09167
    -0.05026
    -0.08037
    -0.02391
    -0.12931
    -0.21212
    -0.22341
    -0.15189
    -0.15942
    -0.15942
    -0.15189
    -0.23470
    -0.17448
    -0.22341
    -0.21212
    -0.30622
    -0.21212
    -0.24599
    -0.22341
    -0.24976
    -0.24599
    -0.28363
    -0.27234
    -0.25352
    -0.26481
    -0.17448
    -0.25352
    -0.21588
    -0.26858
    -0.20835
    -0.18200
    -0.23094
    -0.20082
     0.00620
    -0.03520
     0.06643
     0.22828
     0.31109
     0.32238
     0.25840
     0.02126
    -0.00133
    -0.53959
    -1.06280
    -1.21337
    -0.50948
    -0.66757
    -1.37899
    -1.20207
    -0.85578
    -1.04775
    -1.44674
    -1.69517
    -1.84950
    -1.90220
    -1.80809
    -1.79680
    -1.67259
    -1.75163
    -2.01888
    -2.01512
    -1.60107
    -1.35264
    -1.08162
    -1.09668
    -0.81814
    -0.26105
     0.61598
     0.60093
    -0.40409
    -1.86832
    -2.73030
    -2.56468
    -2.35389
    -2.00759
    -0.74285
     0.17182
     0.16806
    -0.44925
    -1.21713
    -1.26606
    -0.92730
    -0.25729
     0.30733
     0.25840
     0.73644
     1.75651
     2.55073
     3.33743
     3.92086
     4.48171
     4.66239
     4.90329
     5.05009
     4.73014
     4.31609
     4.28598
     4.48548
     4.68497
     4.46665
     3.95850
     3.87193
     3.96979
     3.54822
     2.96102
     2.49050
     2.33241
     2.00870
     1.51937
     1.16931
     0.87571
     0.57834
     0.25840
    -0.11049
    -0.30998
    -0.48313
    -0.67510
    -0.69392
    -0.76167
    -0.90847
    -0.92730
    -0.94988
    -0.91600
    -0.89718
    -0.90095
    -0.90847
    -0.97999
    -0.88589
    -0.75415
    -0.77297
    -0.79555
    -0.73156
    -0.65252
    -0.67510
    -0.55089
    -0.70898
    -0.68263
    -0.72027
    -0.58100
    -0.52077
    -0.55841
    -0.47937
    -0.56594
    -0.55841
    -0.48313
    -0.55089
    -0.45678
    -0.41914
    -0.51701
    -0.41538
    -0.35892
    -0.37397
    -0.43796
    -0.44549
    -0.40785
    -0.33257
    -0.31375
    -0.26481
    -0.40032
    -0.34386
    -0.34010
    -0.31375
    -0.24976
    -0.30622
    -0.32880
    -0.32504
    -0.24976
    -0.23847
    -0.28363
    -0.31751
    -0.35515
    -0.29493
    -0.12554
    -0.24976
    -0.21588
    -0.28740
    -0.26105
    -0.23094
    -0.24599
    -0.18200
    -0.21965
    -0.27234
    -0.24599
    -0.05026
    -0.08037
    -0.08414
    -0.14813
    -0.05402
     0.03255
     0.00620
    -0.26105
    -0.60735
    -1.06280
    -1.24724
    -1.01387
    -0.92353
    -0.76167
    -0.96870
    -1.16067
    -1.22089
    -1.29618
    -1.44674
    -1.46180
    -1.23595
    -1.07786
    -0.89342
    -0.83319
    -0.67886
    -0.56594
    -0.44925
    -0.27611
    -0.26105
    -0.11049
    -0.12931
    -0.15566
    -0.22717
    -0.21212
    -0.14060
    -0.04650
    -0.03144
    -0.09543
    -0.41538
    -0.73909
    -0.93106
    -0.85954
    -0.76167
    -0.90095
    -0.82190
    -0.87460
    -1.01387
    -1.17949
    -1.10044
    -0.92730
    -1.00634
    -1.22842
    -1.11550
    -0.84072
    -0.54712
    -0.46808
    -0.39279
     0.01749
     0.40143
    -0.15566
    -0.22717
     0.00996
     0.21323
     0.24710
    -0.26481
    -0.34386
    -0.35139
    -0.24599
    -0.50948
    -0.93859
    -0.48690
     0.34121
     0.18688
     0.20946
     0.19064
     0.00244
     0.05137
     0.61598
     0.99239
     1.07144
     1.27470
     1.39515
     1.74521
     1.82802
     2.03881
     2.29101
     2.52438
     2.06516
     1.80920
     1.90331
     1.89578
     1.77909
     3.44658
     3.48799
     2.51309
     2.95725
     3.07017
     2.87821
     2.22702
     2.12915
     1.97106
     1.88825
     1.91083
     1.80544
     1.41397
     0.91335
     0.38637
    -0.05779
    -0.48690
    -0.79179
    -0.87460
    -1.20584
    -1.43545
    -1.51073
    -1.51826
    -1.58225
    -1.59730
    -1.55966
    -1.58601
    -1.39404
    -1.25854
    -1.28865
    -1.23595
    -1.15314
    -1.25854
    -1.09668
    -0.96494
    -0.92353
    -0.92353
    -0.92353
    -0.88965
    -0.75038
    -0.67886
    -0.49819
    -0.66757
    -0.66381
    -0.59982
    -0.57723
    -0.44549
    -0.52830
    -0.44549
    -0.50195
    -0.40032
    -0.33257
    -0.32504
    -0.40785
    -0.45302
    -0.31375
    -0.29869
    -0.28740
    -0.38150
    -0.36644
    -0.32504
    -0.32880
    -0.29116
    -0.21965
    -0.30622
    -0.29116
    -0.26481
    -0.13683
    -0.15566
    -0.26858
    -0.30246
    -0.22341
    -0.23847
    -0.18200
    -0.17071
    -0.18200
    -0.20082
    -0.12931
    -0.13307
    -0.11425
    -0.17448
    -0.21212
    -0.23470
    -0.07661
    -0.06532
    -0.16318
    -0.13683
    -0.13307
    -0.12554
    -0.09167
    -0.14813
    -0.11801
    -0.12178
    -0.04273
    -0.07285
     0.04384
    -0.03520
     0.04384
    -0.10296
     0.11536
     0.13794
     0.24334
     0.28098
     0.39014
     0.69503
     1.09779
     1.48925
     1.76027
     1.84308
     1.14296
     0.41649
    -0.09167
    -1.41286
    -1.84573
    -2.02265
    -2.28237
    -2.00383
    -1.63118
    -1.54084
    -2.40282
    -3.57345
    -4.26981
    -4.58600
    -4.35262
    -3.71649
    -2.68889
    -2.05652
    -1.81186
    -1.60860
    -1.11926
    -1.09292
    -0.75415
    -0.27987
     0.05890
     0.16429
     0.39390
     1.23330
     1.58336
     1.53819
     1.36128
     0.79290
     0.48801
     0.32615
     0.57458
     0.11160
    -0.08790
     0.36755
     0.50306
     0.42025
     0.34121
    -0.06532
    -0.28363
    -0.29116
    -0.07285
    -0.07285
     0.01749
    -0.11801
     0.04008
     0.34121
     0.94346
     1.15049
     1.14672
     1.22577
     1.32740
     1.40644
     1.81297
     2.27595
     2.56202
     2.81798
     3.02501
     2.89703
     2.84057
     2.66742
     2.60343
     2.82551
     3.08900
     3.11911
     3.16051
     3.08147
     2.93843
     2.37382
     1.96729
     1.79791
     1.59089
     1.41774
     1.44032
     1.34998
     1.16931
     0.79290
     0.69879
     0.60469
     0.58587
     0.71385
     0.60469
     0.61975
     0.47295
     0.41649
     0.33744
     0.25463
     0.09277
    -0.12178
    -0.27234
    -0.33633
    -0.40409
    -0.52830
    -0.53583
    -0.62993
    -0.59982
    -0.64875
    -0.70521
    -0.61488
    -0.72403
    -0.83696
    -0.70521
    -0.62240
    -0.60358
    -0.63370
    -0.60358
    -0.66004
    -0.53959
    -0.53583
    -0.55465
    -0.59229
    -0.53583
    -0.58100
    -0.51701
    -0.43043
    -0.44173
    -0.52454
    -0.49442
    -0.38150
    -0.40409
    -0.43420
    -0.39279
    -0.47937
    -0.48313
    -0.43796
    -0.38903
    -0.35892
    -0.37397
    -0.37774
    -0.42291
    -0.38527
    -0.38903
    -0.36268
    -0.51324
    -0.38150
    -0.36644
    -0.40032
    -0.37774
    -0.33633
    -0.41538
    -0.38903
    -0.43420
    -0.41914
    -0.32128
    -0.40409
    -0.38903
    -0.44173
    -0.41538
    -0.32504
    -0.44549
    -0.39279
    -0.37397
    -0.35892
    -0.39279
    -0.37021
    -0.35139
    -0.43420
    -0.46431
    -0.40032
    -0.36644
    -0.39279
    -0.39656
    -0.33257
    -0.42291
    -0.26858
    -0.40032
    -0.34386
    -0.24599
    -0.31375
    -0.10296
    -0.00886
     0.05890
     0.03255
     0.07019
     0.33368
     0.52188
     0.76655
     0.75526
     0.75902
     0.71385
     0.81172
     0.93970
     0.67997
     0.79290
     0.90958
     1.03380
     0.84559
     0.87571
     0.71385
     0.27345
     0.07772
    -0.10672
    -0.13683
     0.00996
     0.10407
     0.21699
     0.23205
     0.05137
    -0.33633
    -1.44674
    -2.69266
    -3.11047
    -2.87710
    -1.57096
    -1.21713
    -1.23595
    -1.34135
    -1.75540
    -2.11299
    -2.50445
    -2.44046
    -2.32001
    -1.72528
    -0.90471
     0.04761
     0.56705
     0.79666
     0.81172
     0.78160
     1.07520
     2.09151
     2.99489
     3.65737
     4.24834
     4.00367
     4.10530
     4.76025
     5.20818
     3.55951
     3.05135
     3.19439
     3.20192
     2.60719
     2.28348
     2.06893
     1.61723
     0.77031
    -0.19706
    -0.96494
    -1.53708
    -1.93607
    -2.25979
    -2.57221
    -2.68136
    -2.77170
    -2.61361
    -2.43670
    -2.24096
    -1.96242
    -1.98501
    -1.90220
    -1.76669
    -1.64624
    -1.57848
    -1.46932
    -1.37146
    -1.22842
    -1.13808
    -1.00258
    -1.04022
    -0.95741
    -0.96494
    -0.84448
    -0.83696
    -0.68263
    -0.72780
    -0.65628
    -0.59982
    -0.53959
    -0.48690
    -0.53959
    -0.51324
    -0.52454
    -0.37021
    -0.31751
    -0.31375
    -0.35515
    -0.29493
    -0.23094
    -0.33257
    -0.18577
    -0.24223
    -0.20459
    -0.18200
    -0.15566
    -0.10672
    -0.19330
    -0.18200
    -0.19330
    -0.06532
    -0.03520
    -0.02391
    -0.13307
    -0.13307
    -0.05026
    -0.14060
    -0.03897
    -0.03897
    -0.08037
    -0.11425
    -0.06532
    -0.03520
    -0.03897
    -0.14060
    -0.10296
    -0.04273
    -0.02015
    -0.01638
    -0.04273
    -0.12178
    -0.14436
    -0.14436
    -0.08414
    -0.02015
    -0.03520
    -0.11801
    -0.11801
    -0.00886
    -0.05779
    -0.11049
    -0.15942
    -0.15942
    -0.15942
    -0.12931
    -0.11049
    -0.14436
    -0.20459
    -0.12554
    -0.21212
    -0.12931
    -0.11801
    -0.22341
    -0.25352
    -0.12554
    -0.12554
    -0.13683
    -0.23470
    -0.26105
    -0.16318
    -0.16318
    -0.12554
    -0.17824
    -0.20082
    -0.25352
    -0.25352
    -0.20459
    -0.11425
    -0.29116
    -0.18953
    -0.12554
    -0.18200
    -0.07661
    -0.18200
    -0.22717
    -0.20459
    -0.06155
    -0.03520
    -0.05779
    -0.11801
    -0.12554
    -0.08414
    -0.09919
    -0.09543
    -0.14436
    -0.26105
    -0.27987
    -0.21965
    -0.24223
    -0.35515
    -0.45678
    -0.56971
    -0.69392
    -0.61488
    -0.61111
    -0.71651
    -0.52077
    -0.82566
    -0.66004
     0.03255
     0.29980
     0.60469
     0.83054
     1.39892
     1.68875
     1.89578
     1.21071
    -0.04650
    -1.11174
    -0.69392
     0.29227
     0.78913
     1.21071
     1.36128
     1.43279
     2.05387
     1.47043
     0.11912
    -0.48313
    -0.52077
     0.20946
     0.92840
     1.21824
     1.59841
     1.23706
     0.60469
     0.64986
     0.55199
     0.08148
    -0.28363
    -0.40409
    -0.46808
    -0.81437
    -1.04398
    -1.23219
    -1.56719
    -1.78551
    -1.75163
    -1.54837
    -1.42416
    -1.19455
    -1.10421
    -0.97999
    -1.07033
    -1.29241
    -1.46932
    -1.36769
    -1.32629
    -1.23219
    -1.16820
    -1.11174
    -0.97999
    -0.96494
    -0.91224
    -0.76167
    -0.79179
    -0.68639
    -0.48690
    -0.35515
    -0.31375
    -0.27234
    -0.30246
    -0.21212
    -0.17071
    -0.02768
     0.05890
     0.00244
    -0.16695
    -0.06908
    -0.00133
     0.01373
     0.02502
    -0.02015
    -0.06155
     0.05890
     0.10407
     0.05513
     0.05513
    -0.00886
     0.00996
     0.10407
     0.10030
     0.10783
    -0.03897
     0.02126
     0.06643
     0.07395
     0.09277
    -0.01262
     0.04008
    -0.00133
     0.04008
     0.03255
     0.02879
     0.02879
    -0.04273
    -0.04273
     0.03255
     0.13418
    -0.00886
    -0.05402
     0.01749
     0.00244
     0.04008
     0.02126
    -0.03897
    -0.01262
    -0.02768
     0.03255
    -0.02015
    -0.00509
    -0.05026
    -0.12931
     0.02126
     0.00244
     0.00620
    -0.06532
    -0.03144
    -0.00509
    -0.10672
    -0.08790
    -0.02015
    -0.09543
    -0.03520
    -0.08414
    -0.03897
    -0.06155
    -0.03144
    -0.13683
    -0.08790
    -0.05402
    -0.04650
    -0.10672
    -0.10296
    -0.06532
    -0.08037
    -0.11049
    -0.06532
    -0.05779
    -0.08414
    -0.07285
    -0.09167
    -0.03520
    -0.08037
    -0.15566
    -0.08414
     0.05890
     0.02502
    -0.08790
    -0.02391
    -0.04273
    -0.09167
    -0.07661
    -0.09919
    -0.08037
    -0.08037
     0.00996
    -0.00509
    -0.06155
    -0.11425
    -0.15189
    -0.18200
    -0.00133
    -0.05026
    -0.06532
    -0.03144
     0.02126
     0.17182
     0.35626
     0.69879
     1.01498
     1.28976
     1.37257
     1.41774
     1.51184
     1.38386
     1.27847
     1.65111
     2.01623
     1.50055
     0.93217
     0.03631
    -1.54084
    -1.67259
    -0.99881
    -0.78050
    -1.19831
    -0.54336
    -0.66381
    -1.41663
    -2.24849
    -1.90220
    -1.55214
    -1.39404
    -1.20207
    -0.65628
    -0.35892
    -0.30246
    -0.40032
    -0.99505
    -0.90095
    -0.69392
    -0.49819
    -0.63370
    -0.74662
    -1.16820
    -1.42792
    -1.50697
    -1.58601
    -1.49191
    -1.22842
    -0.92353
    -0.70898
    -0.49819
    -0.34386
    -0.20082
     0.02879
     0.14171
     0.24710
     0.37508
     0.38261
     0.31109
     0.26592
     0.15300
     0.16806
     0.19064
     0.08148
     0.11160
     0.07772
     0.03631
    -0.01262
     0.04761
     0.04008
     0.02126
     0.03255
     0.14171
     0.12665
     0.08148
     0.13418
     0.17935
     0.08525
     0.22828
     0.08901
     0.18311
     0.13042
     0.17559
     0.15300
     0.18311
     0.08525
     0.14171
     0.06643
     0.14547
     0.20193
     0.05890
     0.08901
     0.11160
     0.08148
     0.10783
     0.08148
    -0.01262
     0.08901
     0.08148
     0.08901
     0.07019
     0.09277
     0.02502
     0.06266
     0.07019
     0.09277
     0.09654
     0.11912
     0.04384
     0.03255
     0.19064
     0.05137
     0.07395
     0.12289
     0.14924
     0.00244
     0.13042
     0.12665
     0.07019
     0.11536
     0.02502
     0.11160
     0.08901
     0.12289
     0.04008
     0.08148
     0.06266
     0.08901
    -0.03144
    -0.00509
    -0.02768
     0.05137
    -0.04650
    -0.08037
     0.07395
    -0.00886
     0.00996
    -0.03897
     0.05137
     0.09277
     0.07395
     0.13042
     0.10783
     0.10783
     0.10407
     0.25463
     0.23581
     0.17559
     0.17182
     0.28474
     0.33744
     0.36755
     0.43907
     0.55952
     0.56329
     0.58587
     0.51435
     0.29604
     0.19441
     0.17559
     0.25840
     0.39014
     0.52941
     0.49553
     0.52941
     0.63857
     0.56329
     0.28851
    -0.01638
    -0.01638
    -0.13683
     0.02502
     0.23581
     0.48424
     0.49553
     0.26592
    -0.10672
    -0.23094
    -0.51324
    -0.25352
     0.30356
     0.47671
     0.40519
     0.39014
     0.30356
     0.31862
     0.43907
     0.02126
     0.05890
     0.08525
     0.27722
     0.65739
     0.37132
    -0.13307
    -0.04273
     0.11160
     0.07395
     0.08525
    -0.10296
    -0.10296
    -0.20835
    -0.37021
    -0.49442
    -0.34762
    -0.31375
    -0.50195
    -0.57347
    -0.17448
     0.27722
     0.40896
    -0.13683
    -0.70521
    -0.97623
    -0.58853
    -0.28363
    -0.18200
    -0.05402
    -0.21965
    -0.42291
    -0.33257
    -0.18200
    -0.07661
    -0.19330
    -0.27234
    -0.12178
    -0.14813
    -0.04650
     0.04761
     0.08901
     0.04384
     0.08148
     0.12665
     0.12665
     0.03631
     0.00620
    -0.01638
    -0.18200
    -0.28363
    -0.30622
    -0.36268
    -0.24223
    -0.19706
    -0.30622
    -0.27611
    -0.34386
    -0.48313
    -0.47937
    -0.44549
    -0.32128
    -0.37774
    -0.26481
    -0.22717
    -0.13307
     0.00244
    -0.00886
     0.02879
     0.02879
     0.08148
     0.05513
     0.19441
     0.11536
     0.08148
     0.06643
     0.16053
     0.17935
     0.16429
     0.06643
     0.04384
     0.10407
     0.09277
     0.12665
     0.10030
     0.00244
     0.00620
     0.04008
     0.07019
     0.09654
     0.00996
     0.00996
    -0.05026
     0.07019
     0.02126
    -0.08414
    -0.05779
    -0.03897
     0.02502
    -0.05779
     0.03631
    -0.09919
    -0.09167
    -0.04650
    -0.04273
     0.06266
    -0.07661
    -0.06908
    -0.08414
     0.01749
     0.03255
    -0.02015
     0.02126
     0.06643
     0.25087
     0.71385
     1.18813
     2.24960
     3.25462
     3.82299
     2.94972
     2.67494
     1.41397
     0.50306
     0.51059
     0.54823
     0.90958
     1.70381
     2.49050
     3.08523
     2.22702
     0.95852
    -0.29116
    -3.00508
    -4.51448
    -4.22088
    -3.16693
    -1.25854
    -0.03144
     0.56329
     0.40143
    -0.39656
    -1.34511
    -1.86455
    -1.76669
    -1.42416
    -0.66004
    -0.10672
    -0.03897
     0.19441
     0.40143
     0.34873
    -0.21212
    -0.20835
    -0.39279
    -0.70145
    -0.69769
    -0.62993
    -0.71651
    -0.93859
    -0.95364
    -1.13056
    -0.94235
    -0.82943
    -0.75415
    -0.73533
    -0.50572
    -0.38527
    -0.30998
    -0.32880
    -0.21212
    -0.07285
    -0.03897
    -0.11801
    -0.24223
    -0.10296
    -0.24976
    -0.73909
    -0.74285
    -0.70521
    -0.39656
    -0.14813
    -0.33633
    -0.75415
    -1.11926
    -1.63495
    -1.93231
    -1.69517
    -1.17573
    -0.49819
    -0.34762
    -0.37774
    -0.52454
    -0.70521
    -0.72403
    -0.50572
    -0.17448
     0.10783
     0.32615
     0.42025
     0.50306
     0.51435
     0.57458
     0.75526
     0.64986
     0.60846
     0.58587
     0.59340
     0.48424
     0.50306
     0.42025
     0.36755
     0.34497
     0.33744
     0.37885
     0.38637
     0.28851
     0.23205
     0.22075
     0.30356
     0.31862
     0.20570
     0.20570
     0.14924
     0.27345
     0.16806
     0.13794
     0.08148
     0.21323
     0.23957
     0.23581
     0.19817
     0.12289
     0.07019
     0.02879
     0.19817
     0.20570
     0.14547
     0.07772
     0.05137
     0.14171
     0.09654
     0.04761
     0.07772
     0.08148
    -0.00886
     0.09277
     0.09277
     0.05513
    -0.02015
    -0.10296
     0.04384
     0.06643
     0.01373
    -0.03520
    -0.03144
     0.01373
     0.03631
    -0.00886
    -0.03520
    -0.07661
    -0.06155
     0.05513
     0.00244
    -0.04650
    -0.08414
    -0.09167
    -0.16318
     0.01749
     0.02126
    -0.13683
    -0.15566
    -0.11801
    -0.19706
    -0.15189
    -0.13683
    -0.16318
    -0.22717
    -0.21212
    -0.20835
    -0.16695
    -0.31375
    -0.35892
    -0.37397
    -0.29116
    -0.37397
    -0.35892
    -0.37021
    -0.37397
    -0.24223
    -0.06532
     0.17559
     0.61598
     1.33116
     1.70381
     1.28599
     0.43531
    -0.11425
    -0.55089
    -0.53583
    -0.20082
     0.07395
     0.57082
     0.93593
     0.62728
     0.38637
    -0.24599
    -1.15690
    -1.22842
    -1.63871
    -2.19203
    -2.46305
    -2.38776
    -1.63871
    -0.82190
    -0.49442
     0.11912
     0.69127
     0.90206
     1.18060
     0.98863
     0.79290
     1.24835
     1.87319
     2.31359
     2.83304
     3.55951
     3.93968
     4.02249
     4.22199
     4.07142
     3.80794
     3.34495
     3.07394
     2.49803
     1.83932
     1.33869
     0.97734
     0.74773
     0.64233
     0.45413
     0.10030
    -0.22717
    -0.29116
    -0.42667
    -0.71651
    -0.98376
    -1.15314
    -1.35264
    -1.15314
    -1.05527
    -0.97246
    -0.84448
    -0.75415
    -0.60735
    -0.55841
    -0.44173
    -0.35892
    -0.30622
    -0.34386
    -0.28740
    -0.23847
    -0.20082
    -0.21965
    -0.30246
    -0.21212
    -0.09543
    -0.12178
    -0.15566
    -0.15566
    -0.17448
    -0.23094
    -0.24976
    -0.13683
    -0.17448
    -0.25352
    -0.30998
    -0.22341
    -0.15942
    -0.36644
    -0.32880
    -0.41161
    -0.32128
    -0.29493
    -0.31375
    -0.41538
    -0.36644
    -0.47184
    -0.36644
    -0.40785
    -0.38903
    -0.41914
    -0.43420
    -0.45678
    -0.38150
    -0.40785
    -0.43796
    -0.52454
    -0.33633
    -0.43420
    -0.34010
    -0.46431
    -0.41914
    -0.41914
    -0.49819
    -0.42667
    -0.40409
    -0.40785
    -0.40409
    -0.40032
    -0.43043
    -0.39656
    -0.40409
    -0.47560
    -0.45678
    -0.40785
    -0.44173
    -0.37021
    -0.39279
    -0.42667
    -0.49442
    -0.50195
    -0.43420
    -0.46055
    -0.40032
    -0.48690
    -0.53959
    -0.49442
    -0.47560
    -0.51324
    -0.58476
    -0.55841
    -0.51701
    -0.48313
    -0.49442
    -0.53206
    -0.51701
    -0.50948
    -0.52454
    -0.47560
    -0.41914
    -0.43043
    -0.40032
    -0.37021
    -0.33633
    -0.29493
    -0.34762
    -0.23470
    -0.22341
    -0.26858
    -0.22341
    -0.10296
    -0.04650
     0.21699
     0.83430
     1.48925
     1.59841
     1.10532
     0.61975
     0.64610
     0.58587
     0.20193
     0.12289
     1.42150
     2.50180
     2.24960
     1.66617
     1.42526
     1.46667
     0.81548
     0.55952
     0.20570
    -0.05026
     0.36755
     1.17307
     1.91836
     2.18938
     1.80167
     1.48925
     0.95852
    -0.10296
    -0.53583
    -1.52955
    -2.37647
    -1.84950
    -0.97623
    -1.49567
    -1.84573
    -2.76041
    -3.49064
    -3.55463
    -2.89215
    -2.28613
    -1.99253
    -1.85326
    -1.70270
    -1.54461
    -1.23595
    -0.78802
    -0.18953
     0.55952
     1.04133
     1.29729
     1.51184
     1.42903
     1.43656
     1.20318
     0.93217
     0.74396
     0.55952
     0.40143
     0.27722
     0.16806
     0.03631
     0.06266
     0.02879
     0.13794
    -0.06155
    -0.06532
    -0.14813
    -0.06908
    -0.04650
     0.02126
    -0.05026
    -0.06155
     0.02879
     0.03255
    -0.03144
     0.01373
     0.02502
    -0.03144
     0.01373
     0.12289
     0.04008
     0.00996
    -0.06532
    -0.02015
     0.05137
     0.07772
     0.09277
    -0.00509
     0.00996
    -0.02768
     0.02502
     0.03255
     0.08525
     0.04008
    -0.00886
    -0.01262
     0.16429
     0.05513
     0.05513
     0.04008
     0.13042
     0.05137
     0.13794
     0.11912
     0.09277
     0.11536
     0.12665
     0.09654
     0.20946
     0.12665
     0.17559
     0.08525
     0.01749
    -0.18200
    -0.50948
    -0.77673
    -0.64499
    -0.41161
    -0.45302
    -0.57723
    -0.66381
    -0.84448
    -0.90847
    -0.95741
    -0.87836
    -0.85954
    -0.81814
    -0.75415
    -0.62240
    -0.50948
    -0.46808
    -0.36644
    -0.28363
    -0.16318
    -0.15566
    -0.05779
    -0.13307
    -0.08414
     0.04008
     0.04384
     0.08525
     0.09277
     0.06643
     0.10783
     0.14547
     0.14547
     0.17559
     0.15300
     0.08525
     0.16806
     0.30733
     0.26592
     0.22828
     0.21699
     0.29227
     0.31486
     0.34497
     0.32991
     0.35250
     0.45789
     0.56329
     0.74396
     0.67245
     0.64233
     0.61598
     0.73644
     0.75902
     0.43907
     0.01373
     0.26216
     0.62728
     0.99992
     1.14672
     0.93217
     0.41649
    -0.41538
    -0.75791
    -0.35515
     0.02502
     0.29227
     0.32615
     0.22452
     0.02502
    -0.08790
    -0.29869
    -0.88965
    -1.43168
    -1.59730
    -1.27736
    -0.77297
    -0.72027
    -0.73156
    -1.14938
    -1.49567
    -1.07033
    -0.85954
    -0.90847
    -0.74285
    -0.59229
    -0.33633
     0.19064
     0.32238
     0.41649
     0.57834
     0.73267
     1.12790
     1.24459
     1.16178
     1.18436
     1.23330
     1.45161
     1.32740
     1.18436
     1.34622
     1.54948
     1.63605
     1.61347
     1.63605
     1.30481
     1.01874
     0.97357
     0.71385
     0.67621
     0.43907
     0.57082
     0.63104
     0.48424
     0.22828
    -0.06908
    -0.41914
    -0.58476
    -0.70898
    -0.62617
    -0.63746
    -0.65628
    -0.65252
    -0.52830
    -0.46055
    -0.16695
    -0.24976
    -0.29116
    -0.31375
    -0.15942
    -0.09167
    -0.06155
    -0.12178
    -0.14813
    -0.17824
     0.00244
     0.04761
    -0.06532
    -0.20082
    -0.12178
    -0.16695
    -0.04273
    -0.03144
    -0.07661
    -0.17071
    -0.07285
    -0.09543
     0.02879
    -0.05779
    -0.21588
    -0.08790
    -0.05402
    -0.02015
    -0.00886
    -0.14060
    -0.06908
    -0.12931
    -0.09167
     0.06266
     0.03631
    -0.03897
    -0.08414
    -0.06908
     0.00244
    -0.02391
     0.01749
    -0.02015
     0.10407
     0.04384
     0.05137
     0.08148
     0.09277
     0.11536
     0.06266
     0.20193
     0.18311
     0.13794
     0.10030
     0.16806
     0.27722
     0.29604
     0.20193
     0.22828
     0.34121
     0.39767
     0.36003
     0.54447
     0.47671
     0.57458
     0.45036
     0.73644
     0.88324
     0.76278
     0.84559
     1.04886
     1.41397
     1.78285
     2.13668
     2.82551
     3.57456
     4.18435
     4.17306
     3.07770
     1.22953
    -0.70145
    -1.27359
    -0.74285
    -0.09167
     1.28976
     0.65363
    -0.63370
    -1.80057
    -2.88086
    -3.40407
    -3.58475
    -3.72025
    -3.52452
    -3.26856
    -2.71148
    -2.06782
    -1.55214
    -1.10797
    -0.67886
    -0.20082
     0.08148
     0.13794
     0.11912
    -0.10296
    -0.20459
    -0.17071
     0.07772
     0.14171
     0.17559
    -0.03520
    -0.06155
    -0.34762
    -0.63370
    -0.88589
    -1.06657
    -1.21713
    -1.12679
    -1.07786
    -1.00634
    -1.14561
    -1.24724
    -1.01387
    -1.18702
    -1.34887
    -1.39028
    -1.29994
    -1.07033
    -0.70898
    -0.46055
    -0.29493
    -0.30622
    -0.10672
    -0.03144
    -0.08414
     0.17559
     0.16806
     0.26969
     0.34497
     0.15676
     0.24710
     0.42402
     0.60846
     0.62728
     0.52941
     0.40143
     0.52188
     0.43907
     0.59716
     0.69127
     0.75902
     0.60469
     0.49553
     0.48424
     0.71385
     0.47295
     0.22828
    -0.01262
    -0.51701
    -0.27611
     0.11912
     0.32991
     0.20570
    -0.15566
    -0.43043
    -0.25352
    -0.49819
    -0.37021
    -0.11425
    -0.11801
    -0.04273
     0.21323
     0.34121
     0.50306
     0.51435
     0.46542
     0.49930
     0.49177
     0.52941
     0.45413
     0.34497
     0.46166
     0.49177
     0.46542
     0.50683
     0.44284
     0.46542
     0.33368
     0.43907
     0.49553
     0.51812
     0.39390
     0.40896
     0.48048
     0.45036
     0.50306
     0.37885
     0.44660
     0.48048
     0.48801
     0.49177
     0.51059
     0.49553
     0.41649
     0.55576
     0.52565
     0.57458
     0.55199
     0.56329
     0.45036
     0.43154
     0.54823
     0.53694
     0.48801
     0.52941
     0.53317
     0.45413
     0.42778
     0.34497
     0.37508
     0.30356
     0.34873
     0.33368
     0.37508
     0.29980
     0.27722
     0.16429
     0.34121
     0.26592
     0.25087
     0.34121
     0.54447
     0.80419
     0.92464
     0.95852
     0.90958
     0.98863
     0.90206
     0.48801
     0.32615
     0.42025
     0.90582
     1.01498
     0.84183
     0.20193
    -0.06532
    -0.17448
     0.42025
     0.60093
     0.42025
     0.29604
    -0.03897
    -0.35515
    -0.76544
    -0.33257
     0.35626
     0.49177
     0.24710
     0.23205
     0.05513
    -0.11425
    -0.45302
    -0.41538
    -0.17824
    -0.17824
    -0.20459
    -0.29869
    -0.37021
    -0.36644
    -0.26858
    -0.27234
    -0.30246
    -0.23094
    -0.02015
     0.06643
     0.21699
     0.25087
     0.32991
     0.02879
    -0.18953
    -0.34386
    -0.16318
     0.05137
    -0.22341
    -0.61488
    -0.91600
    -1.26983
    -1.42039
    -1.55214
    -1.17949
    -0.72403
    -0.53959
    -0.50195
    -0.53206
    -0.82943
    -0.98376
    -0.93106
    -0.95364
    -0.57723
    -0.56218
    -0.46431
     0.04384
     0.25463
     0.28851
     0.24710
     0.04008
    -0.29869
    -0.50195
     0.07772
     1.07897
     1.11284
     0.78537
     0.62728
     0.62728
     0.77408
     0.97734
     1.08273
     1.08273
     0.92464
     0.95099
     0.95475
     0.86818
     0.77031
     0.54070
     0.37132
     0.38637
     0.23205
     0.04384
    -0.04273
     0.02879
     0.00244
     0.21699
     0.48424
     0.58587
     0.72514
     0.95099
     1.43656
     2.06140
     2.12915
     1.64358
     1.44409
     1.70381
     2.05010
     2.22325
     2.42275
     2.49803
     2.22325
     2.00870
     1.87319
     1.56830
     1.23330
     1.06768
     0.78160
     0.52188
     0.15300
    -0.19706
    -0.67134
    -0.77673
    -0.83696
    -1.02516
    -1.05904
    -1.23972
    -1.39781
    -1.41286
    -1.40910
    -1.40910
    -1.36769
    -1.43168
    -1.39781
    -1.30747
    -1.20960
    -1.04022
    -1.07409
    -1.14185
    -0.98752
    -0.88589
    -0.78802
    -0.69016
    -0.73909
    -0.69016
    -0.69016
    -0.62617
    -0.65252
    -0.70145
    -0.64499
    -0.60358
    -0.50948
    -0.42667
    -0.43420
    -0.49819
    -0.45678
    -0.46431
    -0.43043
    -0.30246
    -0.26105
    -0.15566
    -0.00133
     0.14171
     0.42402
     0.43907
     0.57834
     1.31987
     1.77156
     1.79038
     1.33493
     0.72891
     0.02126
    -0.27234
    -0.12178
     0.21323
     0.37885
     0.31862
     0.00996
    -0.47184
    -0.82943
    -1.15314
    -1.22842
    -1.33758
    -1.20207
    -1.22466
    -1.02516
    -0.83696
    -0.50572
    -0.20082
    -0.05026
     0.00996
    -0.04273
    -0.21212
    -0.14813
     0.03631
     0.08148
    -0.11425
     0.09654
     0.14171
     0.20570
     0.19441
     0.25463
     0.12289
     0.09277
     0.17182
     0.42402
     0.59340
     0.61598
     0.47671
     0.48424
     0.51059
     0.34121
     0.32238
     0.42778
     0.06266
    -0.03144
    -0.05779
    -0.09543
     0.01749
     0.14924
     0.42025
     0.72138
     0.59340
     0.54070
     0.52188
     0.38261
     0.26216
     0.24334
     0.61598
     1.34622
     1.57583
     1.19189
     0.86818
     0.92464
     1.01121
     0.70632
     0.44660
     0.45413
     0.86441
     1.33116
     1.41774
     1.21448
     1.07520
     0.96981
     1.15801
     1.37633
     1.28223
     0.98487
     1.02251
     0.74773
     0.60469
     0.69879
     1.07144
     0.95852
     0.49553
    -0.08037
    -0.18953
    -0.36644
    -0.27234
    -0.37774
    -0.36644
    -0.21588
    -0.20459
    -0.30622
    -0.26481
    -0.12178
    -0.19706
    -0.44549
    -0.49066
    -0.32504
    -0.12931
     0.00996
     0.08148
     0.13418
     0.14924
     0.13042
     0.32615
     0.49930
     0.45789
     0.50683
     0.56329
     0.56705
     0.35250
     0.16806
     0.28851
     0.40143
     0.47295
     0.48801
     0.48424
     0.27722
    -0.04273
    -0.11425
    -0.21212
    -0.09167
    -0.24599
    -0.34386
    -0.39279
    -0.37397
    -0.22717
    -0.19330
    -0.12178
    -0.02391
     0.27345
     0.35626
     0.49553
     0.47295
     0.40896
     0.40519
     0.54070
     0.72138
     0.78913
     0.71009
     0.81172
     0.95475
     1.32740
     1.84684
     2.21949
     2.70506
     2.94220
     2.13292
     1.37257
     0.96981
     0.96981
     0.94722
     1.01498
     0.79290
     0.66492
     0.53694
     0.03631
    -0.24599
    -0.78426
    -1.03645
    -1.13432
    -1.27736
    -1.36393
    -1.36017
    -1.11550
    -0.67510
    -0.30998
     0.01749
     0.18311
     0.43907
     0.72891
     0.90958
     1.06391
     1.03380
     0.99239
     0.91711
     0.78537
     0.71009
     0.66492
     0.70632
     0.54447
     0.50306
     0.31486
     0.07395
    -0.06532
    -0.12931
    -0.05026
    -0.11049
    -0.27234
    -0.39656
    -0.31751
    -0.14436
    -0.09543
    -0.09543
    -0.15566
    -0.19330
    -0.30622
    -0.42291
    -0.37774
    -0.59229
    -0.74662
    -0.86331
    -0.95741
    -0.78802
    -0.95741
    -1.13808
    -0.95741
    -1.22089
    -1.32253
    -1.38651
    -1.40534
    -1.57096
    -1.67259
    -1.60483
    -1.11926
    -0.91977
    -1.01387
    -1.05904
    -1.04398
    -0.83319
    -0.82943
    -0.74285
    -0.59229
    -0.45678
    -0.30998
    -0.31375
    -0.27611
    -0.00886
     0.06266
    -0.02015
     0.25087
     0.55576
     0.70256
     0.64986
     0.54823
     0.42778
     0.57458
     0.49177
     0.25840
     0.30356
     0.07395
     0.77031
     1.44409
     0.77408
    -0.43796
    -1.15314
    -1.28488
    -1.75163
    -1.69517
    -0.90847
     0.09654
     0.56329
     0.05513
    -0.78802
    -1.64247
    -1.59354
    -0.47937
     0.41649
     0.89453
     1.21448
     2.08398
     2.05010
     2.36629
     2.28724
     1.32740
     0.95852
     1.68875
     1.89954
     1.30481
     0.87194
     0.83430
     0.74020
     0.44660
     0.05137
    -0.12178
    -0.17071
    -0.70521
    -0.96870
    -1.17949
    -1.06657
    -0.85578
    -0.72403
    -0.57347
    -0.59605
    -0.44925
    -0.37774
    -0.41914
    -0.47937
    -0.49819
    -0.52077
    -0.45302
    -0.44925
    -0.50572
    -0.52830
    -0.63370
    -0.45302
    -0.01262
    -0.03897
    -0.01638
    -0.08414
    -0.01638
     0.28098
     0.72891
     1.14672
     0.73644
     0.40519
     0.36379
     0.22828
     0.01373
    -0.06908
    -0.28740
    -0.47560
    -0.38527
    -0.37774
    -0.67510
    -0.93482
    -1.27736
    -1.30747
    -1.45050
    -1.39781
    -1.43545
    -1.13432
    -1.03269
    -0.93482
    -0.82943
    -0.50572
    -0.42291
    -0.38527
    -0.22717
    -0.13307
    -0.03897
     0.11160
     0.16429
     0.19817
     0.22452
     0.26592
     0.32238
     0.30356
     0.30356
     0.32615
     0.42402
     0.58211
     0.60846
     0.68750
     0.76278
     0.87947
     0.81548
     0.79290
     0.64233
     0.43907
     0.27345
     0.14171
     0.10407
     0.08901
    -0.14060
    -0.45302
    -0.59229
    -0.70145
    -0.49442
    -0.70521
    -0.73156
    -0.50948
    -0.91224
    -1.15690
    -0.87460
    -0.55841
    -0.24976
    -0.14813
    -0.07285
     0.08901
     0.28098
     0.37885
     0.16053
    -0.00886
    -0.12554
     0.10030
     0.27722
     0.36755
     0.36755
     0.27345
     0.39014
     0.14924
     0.13794
     0.20570
     0.24334
     0.38261
     0.47295
     0.37885
     0.37132
     0.54070
     0.75902
     1.03756
     1.24835
     1.40644
     1.33493
     1.04509
     1.05262
     1.00745
     0.48801
     0.40896
     0.45789
     0.64986
     0.60846
     0.56705
     0.41649
     0.11160
    -0.21212
    -0.57723
    -0.82943
    -0.79179
    -0.57723
    -0.59982
    -0.52830
    -0.56971
    -0.60358
    -0.57723
    -0.58476
    -0.35892
    -0.23470
    -0.18200
    -0.09543
    -0.27234
    -0.09919
    -0.11801
    -0.34386
    -0.41914
    -0.35515
    -0.34010
    -0.07661
    -0.02768
    -0.06908
    -0.03520
     0.34121
     0.92840
     1.01121
     0.86818
     0.69503
     0.74773
     0.42402
     0.33368
     0.42402
     0.38637
     0.77408
     0.87571
     0.63480
     0.53317
     0.54070
     0.41649
     0.10030
     0.28474
     0.44284
     1.01874
     1.33116
     1.57206
     2.27219
     3.33366
     3.52939
     3.76277
     4.18435
     4.62851
     4.55699
     4.57205
     4.42901
     3.96979
     3.63103
     3.60091
     3.80794
     3.42400
     2.76528
     2.07645
     1.53442
     0.93970
     0.43907
    -0.06908
    -0.43420
    -0.75038
    -0.80684
    -0.85954
    -1.00258
    -1.02893
    -1.25101
    -1.43168
    -1.43168
    -1.32253
    -1.30747
    -1.34511
    -1.44298
    -1.43545
    -1.31876
    -1.32629
    -1.35640
    -1.30370
    -1.45427
    -1.36769
    -1.26606
    -1.16443
    -1.13056
    -1.23219
    -1.04398
    -0.93106
    -0.69392
    -0.51701
    -0.53959
    -0.84825
    -0.97246
    -1.26230
    -1.50697
    -1.85703
    -2.24849
    -2.11675
    -2.01512
    -1.87961
    -1.93984
    -2.40658
    -2.76417
    -2.77923
    -2.66631
    -2.51574
    -2.56468
    -2.48939
    -2.14686
    -1.81562
    -1.55966
    -0.91224
    -0.69769
    -0.54712
    -0.37397
    -0.11425
     0.10783
     0.19064
     0.21323
     0.29604
     0.29980
     0.30733
     0.32238
     0.28098
     0.32615
     0.58964
     0.61975
     0.66868
     0.61975
     0.34121
     0.22452
     0.15300
     0.19817
     0.25463
     0.22075
     0.28474
     0.31862
     0.27722
     0.17559
     0.11160
    -0.01638
    -0.09167
    -0.05779
    -0.02391
    -0.09919
    -0.39279
    -0.55841
    -0.46808
    -0.26481
    -0.25729
    -0.38150
    -0.61111
    -0.40409
    -0.25729
    -0.25729
    -0.26481
    -0.29493
    -0.26481
    -0.30622
    -0.18577
    -0.03144
    -0.05026
     0.01373
     0.04761
     0.17182
     0.17559
     0.12289
     0.06643
    -0.02768
    -0.00509
     0.04761
     0.02879
    -0.04650
    -0.07285
    -0.01638
     0.13042
     0.63857
     1.29729
     1.71886
     1.89578
     1.16178
     0.77784
     0.04008
    -1.06280
    -1.61612
    -1.21337
    -0.12178
     0.77031
     0.53694
    -0.10296
    -0.73909
    -1.25101
    -1.01387
    -0.99128
    -1.36393
    -1.51073
    -1.31123
    -0.76167
    -0.10296
     0.41649
     0.64610
     0.66115
     0.80043
     1.04886
     1.28599
     1.28976
     1.05262
     0.98863
     1.05262
     1.02627
     1.37633
     1.86566
     1.89578
     2.14421
     2.45286
     2.94972
     2.67494
     1.66240
     0.97734
     1.53442
     2.14797
     1.96729
     1.36504
     0.95852
     0.55576
     0.40519
     0.33368
     0.02502
    -0.12554
    -0.32880
    -0.71651
    -1.01763
    -1.14185
    -1.19455
    -1.12679
    -1.01763
    -0.96870
    -0.95741
    -0.91977
    -0.96494
    -0.87836
    -0.74285
    -0.61488
    -0.61488
    -0.74285
    -0.67510
    -0.69016
    -0.75415
    -0.82566
    -0.94612
    -0.94612
    -0.93106
    -1.08915
    -1.05904
    -1.09292
    -1.27359
    -1.26606
    -1.26983
    -1.36017
    -1.59730
    -1.60483
    -1.37146
    -1.34135
    -1.13432
    -0.88965
    -1.04022
    -1.34887
    -1.72528
    -1.68011
    -1.16067
    -0.94235
    -0.83319
    -0.70898
    -0.69016
    -0.82190
    -0.61111
    -0.76920
    -0.85578
    -0.80684
    -0.72780
    -0.39279
    -0.17824
     0.16806
     0.38261
     0.30356
     0.25463
     0.23957
     0.23205
     0.30356
     0.43907
     0.66492
     0.63480
     0.47295
     0.40896
     0.61975
     0.69503
     0.74773
     0.62728
     0.57082
     0.48424
     0.45789
     0.47295
     0.48048
     0.44284
     0.43531
     0.43154
     0.50306
     0.58211
     0.52941
     0.46918
     0.48424
     0.48801
     0.55199
     0.54823
     0.48801
     0.45413
     0.61222
     0.63480
     0.61975
     0.57082
     0.48801
     0.49553
     0.40519
     0.49177
     0.57082
     0.36755
     0.24710
     0.17935
     0.29604
     0.34873
     0.31109
     0.40519
     0.44660
     0.64610
     1.06015
     1.15049
     0.98863
     0.72891
     0.85312
     1.22577
     1.65487
     1.75274
     1.91460
     1.87319
     1.59089
     1.00369
     0.86441
     0.82301
     0.80795
     0.71009
     0.67997
     0.59340
     0.45413
     0.13042
    -0.22341
    -0.28740
    -0.23847
    -0.33257
    -0.35139
    -0.17824
    -0.03897
     0.16053
     0.36379
     0.62351
     0.69879
     0.82301
     0.83054
     0.91335
     1.06015
     1.12414
     1.04509
     1.07144
     1.25212
     1.38010
     1.36128
     1.39515
     1.26717
     1.26341
     1.19942
     1.13543
     1.09779
     1.13543
     1.09026
     0.99616
     1.06015
     1.13167
     1.13167
     1.21071
     1.46667
     1.23706
     1.09026
     0.84183
     0.54447
     0.74773
     0.80043
     0.51435
     0.45789
     0.63480
     0.03631
     0.14924
     0.16053
    -0.25352
    -0.03897
    -0.04273
    -0.31375
    -0.46808
    -0.48690
    -0.51701
    -0.50572
    -0.49066
    -0.41914
    -0.46055
    -0.44925
    -0.53206
    -0.66004
    -0.71274
    -0.80308
    -0.90471
    -0.91224
    -0.97623
    -0.91224
    -0.84825
    -0.82190
    -0.85201
    -0.87083
    -1.01387
    -1.03269
    -0.81437
    -0.83696
    -0.66004
    -0.64499
    -0.60735
    -0.46431
    -0.32128
    -0.24976
    -0.25729
    -0.37021
    -0.25729
    -0.18953
    -0.19330
    -0.09919
    -0.03144
    -0.11049
    -0.14436
     0.05513
     0.12665
     0.31109
     0.43154
     0.24710
    -0.43420
    -1.08162
    -1.32629
    -0.55841
    -0.00133
     0.05137
    -0.15189
    -0.40032
    -0.69392
    -0.93106
    -0.87460
    -0.59229
    -0.61488
    -0.60735
    -0.46055
    -0.51701
    -0.34386
    -0.23847
    -0.27611
    -0.21588
    -0.29116
    -0.25729
    -0.26481
    -0.23094
    -0.22717
    -0.25352
    -0.35139
    -0.34762
    -0.35515
    -0.36268
    -0.33633
    -0.40409
    -0.34010
    -0.28363
    -0.26105
    -0.31751
    -0.23470
    -0.08790
    -0.02015
     0.13042
     0.27345
     1.02251
     1.84308
     1.94847
     1.60971
     0.92464
     0.41272
    -0.20835
    -0.36644
     0.17935
     1.23330
     1.70381
     1.51560
     0.93593
     0.11912
    -0.55465
    -0.73533
    -0.76167
    -0.84072
    -0.77297
    -0.39279
    -0.17824
    -0.06908
    -0.09167
    -0.14060
    -0.50195
    -0.37774
    -0.19706
    -0.20835
    -0.04650
    -0.03897
    -0.21212
    -0.35515
    -0.04650
     0.02879
    -0.27987
    -0.18200
     0.11160
     0.27345
     0.41272
     0.26969
     0.24710
     0.34497
     0.61975
     0.58964
     0.42402
     0.41649
     0.37508
     0.57458
     0.60846
     0.60093
     0.29604
     0.10407
    -0.07661
    -0.12931
    -0.41538
    -0.72027
    -0.74662
    -0.59982
    -0.52454
    -0.56971
    -0.75038
    -0.94235
    -1.03269
    -1.06657
    -0.87083
    -0.76920
    -0.67134
    -0.67134
    -0.53583
    -0.44549
    -0.25729
    -0.14436
    -0.22341
    -0.05402
     0.43154
     0.45413
     0.29980
     0.04384
    -0.29869
    -0.25729
     0.33744
     0.55952
     0.38637
    -0.03520
     0.08525
    -0.32128
    -0.92353
    -1.40157
    -1.03269
    -0.15566
    -0.35139
    -0.27987
    -0.30622
    -0.98376
    -1.54837
    -1.43545
    -0.82190
    -0.52077
    -0.35892
    -0.40409
    -0.38903
    -0.23847
    -0.07285
    -0.07285
    -0.23470
    -0.27234
    -0.18953
     0.15676
     0.34497
     0.33744
     0.43907
     0.46918
     0.56329
     0.71009
     0.66492
     0.28474
    -0.01262
     0.00620
     0.07395
     0.09277
     0.16053
     0.35250
     0.28851
     0.12289
    -0.19706
    -0.50195
    -0.56594
    -0.69016
    -0.57347
    -0.41914
    -0.13307
    -0.14060
    -0.38150
    -0.46808
    -0.32880
    -0.28740
    -0.30622
    -0.38150
    -0.52454
    -0.65252
    -0.67134
    -0.61864
    -0.37774
    -0.27611
    -0.38527
    -0.31375
    -0.18953
    -0.14436
    -0.08790
    -0.11425
    -0.03144
     0.07772
     0.40896
     0.47671
     0.36379
     0.27722
     0.43154
     0.60846
     1.04509
     1.31611
     1.39139
     1.15801
     1.12790
     1.19566
     1.28599
     1.87319
     2.60719
     3.07394
     2.78410
     2.17432
     1.73392
     1.75274
     2.05387
     2.35500
     2.56202
     2.60719
     2.31736
     2.24960
     2.32112
     2.35123
     2.30606
     2.02752
     1.82050
     1.59841
     1.88072
     2.24960
     2.58837
     2.54697
     2.60343
     2.56202
     2.43404
     2.44533
     2.24207
     2.05763
     2.01246
     1.98988
     1.74898
     1.49678
     1.15049
     0.98863
     0.80795
     0.68374
     0.53694
     0.16806
    -0.23094
    -0.50948
    -0.55841
    -0.77297
    -0.82190
    -1.07409
    -1.11926
    -1.03645
    -1.04398
    -1.10044
    -1.34511
    -1.34887
    -1.26230
    -1.15314
    -1.01763
    -1.08162
    -1.02140
    -1.02140
    -1.01011
    -0.87836
    -0.84072
    -0.82566
    -0.91600
    -0.97623
    -0.82943
    -0.82190
    -0.77297
    -0.73156
    -0.75038
    -0.97246
    -1.14185
    -1.14938
    -0.95364
    -0.85201
    -1.14185
    -1.19455
    -1.13056
    -1.02140
    -0.99505
    -1.08539
    -1.08915
    -1.05904
    -0.82566
    -0.60735
    -0.32880
    -0.12178
    -0.27987
    -0.47937
    -0.54336
    -0.46808
    -0.25352
    -0.05779
     0.07019
     0.16053
     0.41649
     0.49553
    -0.00509
    -1.06657
    -1.93607
    -1.93984
    -1.44674
    -0.92730
     0.25840
     0.45413
     0.26216
     0.12289
    -0.40032
    -0.78426
    -1.02893
    -0.94612
    -0.52830
    -0.19706
     0.17935
     0.23205
    -0.81437
    -1.16820
    -1.55590
    -2.04147
    -1.08539
    -0.26481
     0.18688
    -0.44549
    -1.32629
    -1.80057
    -1.62365
    -1.12679
    -0.27611
     0.32615
     0.68750
     0.73644
     0.79666
     1.08273
     1.16931
     1.04886
     1.02251
     1.15425
     1.45538
     1.72639
     1.57959
     1.55324
     1.31234
     1.03380
     0.36379
    -0.40785
    -1.09292
    -1.24348
    -1.33382
    -1.21713
    -0.71651
    -0.61864
    -0.95364
    -1.22089
    -1.46932
    -1.98501
    -2.28613
    -2.09416
    -1.78927
    -1.13432
    -0.46431
    -0.08790
     0.20193
     0.25840
     0.41272
     0.52565
     0.43907
     0.79290
     0.75902
     0.50306
     0.45413
     0.45789
     0.54823
     0.49930
     0.47671
     0.64986
     0.63480
     0.49553
     0.37508
     0.28474
     0.22828
     0.19817
     0.10783
    -0.02015
    -0.07661
    -0.09919
    -0.07285
    -0.09167
    -0.07661
    -0.23847
    -0.13683
    -0.21212
    -0.09543
    -0.13307
    -0.26105
    -0.33257
    -0.20082
    -0.28363
    -0.27611
    -0.34762
    -0.43420
    -0.53959
    -0.69016
    -0.57347
    -0.62617
    -0.44925
    -0.48313
    -0.57347
    -0.47937
    -0.63746
    -0.79555
    -0.81061
    -0.70898
    -0.48313
    -0.35515
    -0.26105
    -0.32880
    -0.26481
    -0.15566
    -0.27234
    -0.26858
    -0.34010
    -0.43043
    -0.25352
    -0.01262
     0.26592
     0.80795
     0.75902
     0.58587
     0.90958
     1.18060
     1.33116
     1.09026
     0.90206
     0.94722
     1.39139
     1.63982
     1.68875
     1.43656
     1.12414
     0.84559
     0.73267
     0.72138
     0.52941
     0.14547
    -0.04273
    -0.20459
    -0.28740
    -0.24223
    -0.11425
    -0.11801
    -0.24976
    -0.04650
     0.10407
     0.11160
     0.10783
     0.18688
     0.30733
     0.28851
     0.25087
     0.31862
    -0.09167
    -0.64875
    -0.99128
    -0.90095
    -1.08915
    -0.97246
    -0.75791
    -1.10797
    -1.50320
    -1.70646
    -1.87585
    -1.93231
    -1.89467
    -1.55214
    -1.47309
    -1.37522
    -1.09292
    -0.82943
    -0.65252
    -0.39279
    -0.31375
    -0.12178
     0.00620
     0.19064
     0.52941
     0.76278
     1.06391
     1.38010
     1.51184
     1.29352
     1.20318
     0.89453
     0.57458
     0.34497
     0.22828
     0.26216
     0.73267
     0.72891
     0.26592
    -0.24976
    -0.21965
     0.13418
     0.22452
    -0.30998
    -0.05026
     0.10783
     0.16053
     0.54447
     0.71009
     0.86818
     0.91711
     1.11661
     1.22200
     1.08273
     1.14296
     1.09402
     1.04509
     1.05638
     0.91335
     0.78537
     0.55952
     0.51812
     0.48424
     0.49177
     0.43907
     0.45036
     0.30356
     0.22828
     0.18311
     0.19441
     0.27345
     0.28474
     0.28098
     0.31109
     0.33368
     0.26969
     0.21699
     0.10783
     0.24334
     0.13794
     0.20946
     0.22452
     0.53694
     1.49302
     2.78410
     3.36377
     3.62350
     3.11534
     0.82677
    -0.03520
     0.57834
     0.89076
     1.21824
     1.24459
     0.73644
    -0.15942
    -0.87460
    -1.30747
    -1.46556
    -1.66129
    -2.15063
    -2.53833
    -2.71524
    -2.75288
    -2.60985
    -2.16192
    -1.75540
    -1.21713
    -0.87460
    -0.56971
    -0.26481
    -0.17071
    -0.11801
     0.01749
     0.01749
    -0.26105
    -0.62993
    -0.32504
    -0.04650
     0.07772
    -0.12554
    -0.14060
    -0.06532
    -0.60358
    -0.28363
     0.02502
     0.06266
    -0.32128
    -0.49819
    -0.14813
    -0.14436
     0.11160
     0.02502
     0.22452
     0.78537
     0.50306
     0.26592
     0.23957
     0.54070
     0.50306
     0.41272
     0.32238
     0.43907
     0.45036
     0.47295
     0.59340
     0.57082
     0.58587
     0.45789
     0.28474
    -0.02015
    -0.08037
     0.07395
     0.03255
    -0.19706
    -0.35515
    -0.37774
    -0.29116
     0.05890
     0.11536
    -0.47184
    -0.92353
    -1.01387
    -1.05527
    -1.01763
    -0.65252
    -0.61488
    -0.80684
    -0.88589
    -0.85954
    -0.79932
    -0.89342
    -0.88213
    -0.85954
    -0.77297
    -0.52454
    -0.30998
    -0.37397
    -0.31375
    -0.19330
    -0.09543
    -0.18953
    -0.25729
    -0.29869
    -0.19706
    -0.13307
     0.16429
     0.47671
     1.42150
     2.23455
     3.23203
     4.10530
     4.25210
     4.16553
     4.01120
     3.57080
     1.66617
     0.74020
     1.14296
     1.95600
     2.17056
     1.57959
     0.67997
    -0.00886
    -0.82190
    -2.02265
    -2.94485
    -3.43042
    -3.41913
    -3.23469
    -2.72653
    -2.17321
    -1.44298
    -1.04022
    -0.59982
    -0.29116
     0.05890
     0.40519
     0.56329
     0.80419
     0.71009
     0.88324
     0.94346
     0.87571
     0.83054
     0.68374
     0.54070
     0.51059
     0.55199
     0.33744
     0.22452
     0.13794
     0.05137
     0.04008
     0.05137
    -0.09543
    -0.23470
    -0.32504
    -0.33257
    -0.39656
    -0.26481
    -0.37774
    -0.45678
    -0.48690
    -0.40409
    -0.39656
    -0.46431
    -0.45678
    -0.50948
    -0.41914
    -0.22717
    -0.20082
    -0.27611
    -0.22717
    -0.05779
     0.12289
     0.64610
     1.11661
     0.96605
     0.62728
     0.65363
     0.74396
     0.81172
     0.70632
     0.45413
     0.37508
     0.34873
     0.27345
     0.10030
     0.19441
     0.00996
    -0.25352
    -0.34386
    -0.11049
     0.15300
    -0.22341
    -0.54336
    -0.38903
    -0.16695
     0.16806
     0.42025
     0.57834
     0.66115
     0.60469
     0.55576
     0.46542
     0.58964
     0.67621
     0.62351
     0.51812
     0.31109
    -0.08790
    -0.06908
     0.04761
    -0.16695
    -0.07661
    -0.19330
    -0.42291
    -0.59605
    -0.57723
    -1.26983
    -1.74034
    -2.56844
    -3.20834
    -3.42665
    -2.79052
    -1.83444
    -1.48438
    -2.04147
    -3.36267
    -3.75037
    -3.13682
    -2.82440
    -2.34636
    -1.36393
    -1.13808
    -0.92730
    -0.69016
    -0.63370
    -0.52830
    -0.05779
     0.46166
     0.89829
     0.84559
     0.77408
     0.75902
     0.76278
     0.77408
     0.60093
     0.56329
     0.43531
     0.51435
     0.43907
     0.43154
     0.24334
     0.08148
    -0.05026
    -0.14436
    -0.02015
     0.03631
    -0.12554
    -0.22717
    -0.15566
    -0.22341
    -0.26481
    -0.26105
    -0.20835
     0.03255
     0.29980
     0.77784
     1.17307
     1.84308
     2.33618
     2.65989
     3.01371
     3.18310
     2.94972
     1.58712
     0.74020
     0.85689
     1.02251
     1.19189
     1.05638
     0.80419
     0.51059
     0.04008
    -0.86331
    -1.58601
    -2.22591
    -2.35389
    -2.12428
    -1.75163
    -1.42416
    -1.19455
    -0.84825
    -0.62993
    -0.15566
     0.63104
     1.21824
     1.53442
     1.44409
     1.53442
     1.78285
     2.03128
     2.07645
     1.88825
     1.93342
     1.97482
     2.02376
     1.88825
     1.79038
     1.56830
     1.41774
     1.04509
     0.75902
     0.50306
     0.33744
     0.19064
     0.09654
     0.01373
    -0.20835
    -0.41538
    -0.48690
    -0.45302
    -0.38527
    -0.53583
    -0.54712
    -0.70898
    -0.57347
    -0.50948
    -0.30246
    -0.01262
     0.43154
     0.72138
     0.55952
     0.43154
     0.07395
    -0.14436
    -0.18953
     0.05137
     0.33744
     0.45789
     0.46918
     0.23205
     0.02879
    -0.28740
    -0.44925
    -0.57723
    -0.51324
    -0.41538
    -0.29493
    -0.41914
    -0.42667
    -0.46055
    -0.32880
    -0.07661
     0.00620
    -0.04650
     0.08901
     0.23581
     0.09654
     0.11160
     0.14547
     0.03255
    -0.02391
    -0.06155
    -0.05779
    -0.06532
    -0.20459
    -0.20459
    -0.34762
    -0.33257
    -0.27611
    -0.18577
    -0.36268
    -0.56594
    -0.59229
    -0.50948
    -0.52830
    -0.54336
    -0.58476
    -0.67510
    -0.75415
    -0.36268
     0.36755
     0.66492
     0.64986
     0.51435
     0.64986
     0.82677
     0.94346
     0.52565
     0.13794
    -0.45302
    -0.51324
    -0.60735
    -0.79179
    -0.88589
    -0.93859
    -0.67886
    -0.60358
    -1.01763
    -1.75540
    -2.51198
    -2.82816
    -2.40282
    -1.69517
    -1.29994
    -1.28112
    -1.05904
    -0.82943
    -0.61864
    -0.42291
    -0.35892
    -0.26858
     0.05890
     0.56329
     0.71761
     0.84183
     1.16178
     1.65864
     2.14044
     2.40393
     2.52062
     2.46792
     2.38887
     1.94095
     1.77909
     1.67746
     1.64358
     1.41021
     1.10532
     0.68750
     0.36003
    -0.05026
    -0.61864
    -1.13432
    -1.32253
    -1.40157
    -1.56719
    -1.58978
    -1.51826
    -1.45427
    -1.42792
    -1.18702
    -0.97246
    -0.93106
    -0.81814
    -0.74285
    -0.61488
    -0.53206
    -0.44925
    -0.51701
    -0.50948
    -0.45678
    -0.41538
    -0.35139
    -0.30622
    -0.20082
    -0.16318
     0.01373
     0.16429
     0.22075
     0.22452
     0.26969
     0.23957
     0.00244
    -0.04273
    -0.05402
     0.21699
     0.31486
     0.34121
     0.20946
     0.13794
    -0.11425
    -0.21212
    -0.24599
    -0.23470
    -0.19330
    -0.15189
    -0.15189
     0.10783
     0.55952
     1.21448
     1.89954
     2.50932
     3.26591
     3.83805
     3.95850
     3.95850
     3.38259
     2.87821
     2.99113
     2.80292
     2.95349
     2.97607
     2.64107
     1.65864
     0.77784
     0.06643
    -0.45678
    -1.20584
    -1.76669
    -2.26731
    -2.50069
    -2.59103
    -2.59103
    -2.55715
    -2.44799
    -2.32754
    -2.00759
    -1.72905
    -1.55590
    -1.38651
    -1.20584
    -1.02140
    -0.78050
    -0.84825
    -0.67134
    -0.63746
    -0.58853
    -0.41161
    -0.34010
    -0.42291
    -0.42667
    -0.47937
    -0.35139
    -0.40785
    -0.50572
    -0.60358
    -0.62993
    -0.50948
    -0.35139
    -0.38527
    -0.49442
    -0.47184
    -0.56594
    -0.54336
    -0.49442
    -0.33633
    -0.30998
    -0.28363
    -0.24976
    -0.32128
    -0.33633
    -0.24223
    -0.27987
    -0.55089
    -0.39279
    -0.16695
     0.09654
     0.59716
     0.84183
     1.16554
     1.33116
     1.44409
     1.50055
     1.06015
     0.80043
     0.48801
     0.19441
     0.20946
     0.43907
     0.42402
     0.30733
     0.25087
    -0.00509
    -0.37021
    -0.74662
    -1.05151
    -1.18702
    -1.15314
    -0.97623
    -0.89718
    -0.72780
    -0.32504
    -0.12554
    -0.08790
    -0.22341
    -0.16318
     0.02502
     0.04761
    -0.10672
    -0.23470
    -0.46808
    -0.63370
    -0.70521
    -0.55841
    -0.53959
    -0.64875
    -0.69016
    -0.69392
    -0.59982
    -0.46431
    -0.33633
    -0.37021
    -0.21965
    -0.09543
    -0.05779
     0.05890
     0.06266
    -0.03520
     0.04008
     0.08148
     0.25087
     0.22452
     0.21699
     0.19817
     0.22828
     0.22452
     0.24710
     0.19064
     0.10407
     0.17559
     0.15676
     0.09654
     0.22828
     0.08901
     0.03255
     0.11536
     0.08901
     0.01749
    -0.06532
    -0.14436
    -0.11801
    -0.03520
    -0.00886
    -0.06532
    -0.09543
    -0.11801
     0.00244
    -0.06155
    -0.02391
    -0.02015
    -0.00509
    -0.03144
     0.06266
     0.11536
     0.13042
     0.10783
     0.17559
     0.35250
     0.74396
     1.08273
     1.55701
     1.89201
     1.63229
     0.83054
     0.50683
     0.22828
     0.21323
     0.60093
     0.97357
     1.19942
     0.98110
     0.57458
     0.16053
    -0.04650
    -0.31375
    -0.42667
    -0.54336
    -0.47937
    -0.46055
    -0.30246
    -0.12554
     0.04384
     0.06266
     0.13418
     0.31109
     0.50683
     0.83807
     1.04509
     1.25212
     1.59465
     1.86190
     1.66617
     1.51937
     1.53819
     1.78285
     2.13292
     2.34747
     2.44910
     2.32488
     2.00494
     1.66993
     1.35375
     1.15049
     0.94722
     0.86065
     0.75902
     0.67245
     0.64233
     0.51812
    -0.04273
    -0.56971
    -0.83696
    -0.83696
    -0.75791
    -0.64499
    -0.96870
    -1.23972
    -1.28112
    -1.02516
    -1.04398
    -1.21337
    -1.38651
    -1.27359
    -1.35640
    -1.29994
    -1.57096
    -1.71399
    -1.67259
    -1.15314
    -0.66757
    -0.35515
    -0.53206
    -0.67886
    -0.48690
    -0.05402
     0.44284
     0.87194
     0.70256
     0.10783
    -0.41161
    -0.84072
    -1.27359
    -1.05527
    -0.60735
    -0.40785
    -0.39656
    -0.61488
    -0.66381
    -1.20584
    -1.52579
    -1.78927
    -1.52955
    -1.22842
    -1.10421
    -1.13432
    -0.93859
    -0.39656
    -0.13307
     0.02879
     0.18311
     0.13794
     0.09277
     0.14547
     0.02502
    -0.02391
    -0.04650
    -0.07285
    -0.22717
    -0.23094
    -0.33257
    -0.48313
    -0.44173
    -0.45678
    -0.48313
    -0.56971
    -0.51701
    -0.73533
    -1.21337
    -1.55966
    -1.11926
    -0.89718
    -1.10421
    -1.06280
    -1.06657
    -1.12679
    -1.08539
    -0.97999
    -0.83696
    -0.67510
    -0.46431
    -0.43796
    -0.29116
    -0.22717
    -0.20459
    -0.03520
     0.17182
     0.22452
     0.08525
     0.27722
     0.33744
     0.40896
     0.26216
     0.31109
     0.29227
     0.21323
     0.29227
     0.27722
     0.29604
     0.33744
     0.48424
     1.10155
     1.97106
     2.34747
     2.08022
     1.68875
     0.81172
     0.01749
    -0.36268
    -0.16695
     0.17935
     0.46542
     0.29227
     0.00244
    -0.41914
    -1.04775
    -1.78927
    -2.18450
    -1.95113
    -1.77798
    -1.65000
    -1.48062
    -1.32253
    -1.06657
    -0.96494
    -0.81814
    -0.52830
    -0.18200
    -0.00509
     0.01373
     0.28474
     0.24334
     0.19441
     0.19064
     0.07019
     0.14171
     0.12665
     0.03631
    -0.03897
    -0.00886
     0.12289
     0.08901
     0.03631
     0.03255
     0.06643
     0.08525
     0.04384
     0.11536
     0.12289
    -0.00133
    -0.38150
    -0.46055
    -0.17071
     0.24710
     0.29604
     0.12665
     0.04384
    -0.34010
    -0.78426
    -1.36769
    -1.96995
    -1.57096
    -1.14185
    -1.35264
    -1.32253
    -1.47685
    -1.79680
    -1.78927
    -1.88714
    -1.81562
    -1.75540
    -1.48062
    -1.17196
    -0.86331
    -0.65252
    -0.45678
    -0.56971
    -0.66004
    -0.30246
     0.13042
     0.40519
     0.65363
     0.47295
     0.26592
     0.28474
     0.30356
     0.31862
     0.46918
     0.66492
     0.99616
     1.20695
     1.23330
     1.12790
     1.26717
     1.52313
     1.73392
     2.23078
     2.45286
     2.28348
     2.90455
     2.86691
     2.51685
     2.75023
     2.53567
     2.01999
     1.49678
     1.07897
     1.33869
     1.12037
     0.71385
     0.89453
     1.36880
     1.46667
     2.27219
     2.21949
     0.97357
     0.58587
    -0.37774
     0.07019
     1.03003
     1.48549
     1.53819
     1.58712
     1.68499
     1.44785
     1.05638
     0.60093
     0.31862
     0.19441
     0.04761
    -0.03520
    -0.10672
    -0.01262
     0.01373
     0.07772
     0.11160
     0.11160
     0.09654
     0.12665
     0.13418
    -0.01638
    -0.04650
    -0.18200
    -0.06908
    -0.05026
    -0.03144
    -0.20835
    -0.37021
    -0.46055
    -0.44925
    -0.34386
    -0.41914
    -0.37021
    -0.36268
    -0.34010
    -0.26481
    -0.15189
    -0.11425
    -0.05026
     0.04008
     0.14171
     0.34121
     0.70256
     0.84936
     0.65363
     0.62728
     0.63857
     0.65363
     0.58587
     0.39390
     0.55576
     0.57458
     0.63480
     0.67245
     0.66492
     0.62728
     0.40143
     0.34873
     0.36379
     0.33368
     0.37508
     0.56705
     0.74020
     0.87194
     0.94722
     1.02627
     0.95475
     1.01498
     0.94722
     1.11284
     1.09779
     1.11284
     1.04509
     0.99239
     0.98863
     0.92088
     0.70632
     0.63480
     0.57082
     0.47295
     0.27722
     0.19817
     0.17559
     0.01373
    -0.10672
    -0.16695
    -0.17824
    -0.33257
    -0.75038
    -0.80684
    -0.52830
    -0.70898
    -0.67134
    -0.81437
    -0.95364
    -0.81814
    -0.64875
    -0.40032
    -0.40032
    -1.12303
    -1.74787
    -1.42039
    -1.33382
    -1.48438
    -1.36393
    -1.17949
    -1.10044
    -1.04775
    -1.25101
    -1.52202
    -1.63495
    -1.59730
    -1.54837
    -1.48815
    -1.26983
    -1.01387
    -0.93106
    -0.84072
    -0.89342
    -0.69392
    -0.55841
    -0.81061
    -0.83319
    -0.52830
    -0.69769
    -1.27359
    -1.34887
    -1.33382
    -1.03269
    -0.50948
    -0.11425
    -0.55089
    -0.81814
    -0.88589
    -0.87836
    -0.75038
    -0.46431
    -0.14060
    -0.02768
     0.27345
     0.29980
     0.20570
     0.05137
     0.14171
     0.18311
     0.26216
     0.40143
     0.41649
     0.30356
     0.16806
     0.16429
     0.16429
     0.21699
     0.16429
     0.16806
     0.21323
     0.44284
     0.74020
     1.35375
     2.11786
     2.23078
     2.38511
     2.42651
     2.41522
     2.79163
     3.22074
     3.18310
     3.08523
     3.11158
     2.94596
     3.20568
     2.65612
     2.22702
     2.03881
     2.01999
     1.63982
     0.96605
     0.28098
    -0.20835
    -0.42667
    -0.46055
    -0.23470
     0.13418
    -0.12178
    -0.30998
    -0.64499
    -0.15942
     0.27722
     0.44660
     0.56705
     0.66492
     0.81925
     0.63480
     0.79666
     1.18813
     1.55324
     1.46291
     1.12414
     0.72138
     0.29604
     0.19441
     0.41649
     0.46542
     0.29980
     0.05513
    -0.22717
    -0.49066
    -0.50572
    -0.58853
    -0.76920
    -0.77297
    -0.62993
    -0.67886
    -0.69016
    -0.68639
    -0.72027
    -0.63370
    -0.58476
    -0.55841
    -0.61111
    -0.69016
    -0.61488
    -0.56218
    -0.59982
    -0.57723
    -0.72027
    -0.73533
    -0.66004
    -0.62617
    -0.61488
    -0.79932
    -0.84448
    -0.84072
    -0.65628
    -0.67886
    -0.66757
    -0.72780
    -0.67134
    -0.68639
    -0.69769
    -0.59605
    -0.56594
    -0.63746
    -0.61488
    -0.45678
    -0.57347
    -0.65252
    -0.83696
    -0.42667
    -0.07661
     0.16053
     0.06643
     0.02502
    -0.47937
    -0.79179
    -0.88965
    -0.72403
    -0.41538
    -0.37021
    -0.54712
    -0.46808
    -0.43043
    -0.56218
    -0.70145
    -0.80684
    -0.62240
    -0.44549
    -0.27611
    -0.14436
     0.00244
     0.31862
     0.46918
     0.58211
     0.44660
    -0.00133
    -0.35892
    -0.61111
    -0.55089
     0.07395
     0.35626
    -0.39279
    -1.26983
    -1.17573
    -0.87836
    -0.79179
    -1.13056
    -1.27736
    -1.19831
    -1.07786
    -0.83319
    -0.73533
    -0.59229
    -0.37774
     0.02502
     0.30356
     0.44660
     0.40896
     0.32615
     0.37885
     0.45789
     0.43531
     0.52941
     0.47671
     0.49930
     0.49930
     0.52565
     0.52565
     0.26216
     0.15676
     0.21323
     0.16053
     0.16053
    -0.00133
    -0.16318
    -0.11801
    -0.05402
     0.03255
     0.29604
     0.32991
     0.27345
     0.22075
     0.16053
     0.29980
     0.29980
     0.31862
     0.43907
     0.54070
     0.59716
     0.54070
     0.44284
     0.36755
     0.45036
     0.38637
     0.35626
     0.27722
     0.39390
     0.25087
     0.20946
     0.42402
     0.36003
     0.02879
     0.02126
     0.00620
    -0.27987
    -0.07285
    -0.18577
    -0.04650
     0.51812
     1.45538
     2.84809
     4.13541
     4.94469
     4.64357
     3.57456
     3.40894
     4.04508
     3.74018
     3.90204
     4.55699
     4.52312
     4.38384
     3.92086
     2.99489
     1.89201
     0.88700
     0.03631
    -0.71651
    -1.28112
    -1.70646
    -2.06029
    -2.16945
    -2.21462
    -2.26355
    -2.18074
    -2.06405
    -1.82691
    -1.71776
    -1.55590
    -1.46556
    -1.36393
    -1.25477
    -0.98752
    -0.85578
    -0.82190
    -0.80684
    -0.90471
    -0.99505
    -0.84072
    -0.91600
    -1.10421
    -1.09292
    -1.02516
    -0.95364
    -0.60735
    -0.61111
    -0.69769
    -0.86707
    -0.99881
    -0.98752
    -0.85578
    -0.88213
    -0.96117
    -0.88589
    -0.83319
    -0.74285
    -0.62240
    -0.67886
    -0.68639
    -0.90471
    -0.95741
    -0.74662
    -0.59229
    -0.67134
    -0.65628
    -0.44549
    -0.43043
    -0.65628
    -0.86707
    -0.64122
    -0.29493
    -0.74285
    -0.72780
    -0.62617
    -0.93859
    -1.04398
    -1.01011
    -0.65628
    -0.52077
    -0.73156
    -0.91977
    -0.89342
    -0.73909
    -0.68263
    -0.58853
    -0.76920
    -0.60735
    -0.41538
    -0.23094
    -0.38903
    -0.57723
    -0.52077
    -0.28740
    -0.11425
    -0.12554
    -0.08790
    -0.14060
    -0.19706
    -0.09919
    -0.06908
    -0.06155
    -0.11049
    -0.04650
    -0.02015
    -0.02391
     0.04008
     0.12665
     0.12289
     0.05137
     0.03631
    -0.07285
    -0.09167
    -0.20835
    -0.15566
    -0.13307
    -0.14813
    -0.32504
    -0.54336
    -0.73533
    -0.61111
    -0.41538
    -0.32880
    -0.12554
    -0.23470
    -0.43043
    -0.47184
    -0.47560
    -0.47560
    -0.31751
    -0.15189
     0.06266
     0.12665
     0.25087
     0.22828
     0.12665
     0.07019
     0.02879
    -0.20835
    -0.14813
    -0.16695
    -0.20459
    -0.23094
    -0.29493
    -0.35515
    -0.20835
    -0.10296
    -0.14060
     0.09277
     0.51435
     0.83430
     1.24459
     1.74521
     1.82050
     1.45538
     1.26341
     0.85312
     0.82301
     1.23330
     1.39515
     1.77909
     1.74898
     1.58712
     1.43656
     1.24835
     0.86441
     0.57082
     0.50683
     0.41272
     0.45036
     0.90958
     1.25964
     1.45161
     1.59465
     1.10532
     0.07772
    -0.55465
    -0.49819
     0.43907
     1.30858
     1.93342
     1.71510
     1.47420
     1.28599
     0.97734
     0.98863
     1.15425
     1.57206
     2.30606
     1.95600
     1.72639
     1.63229
     1.62853
     1.54948
     1.14296
     0.73267
     0.36379
    -0.01262
    -0.49442
    -0.78426
    -0.96870
    -1.07409
    -1.08539
    -1.17573
    -1.32629
    -1.36017
    -1.46932
    -1.46932
    -1.12679
    -0.85578
    -0.64499
    -0.74285
    -0.85201
    -0.90471
    -0.69392
    -0.40785
    -0.18577
    -0.12931
     0.11912
    -0.19330
    -0.72780
    -0.84072
    -0.20082
     0.17935
     0.20946
     0.21323
     0.50683
     0.34873
     0.08525
     0.03631
     0.04008
     0.13794
     0.02502
    -0.36644
    -0.71651
    -0.61488
    -0.63746
    -0.57347
    -0.34010
    -0.54336
    -0.88589
    -0.95364
    -1.05904
    -1.25854
    -1.30370
    -1.19831
    -0.83319
    -0.66004
    -0.56218
    -0.64122
    -0.53959
    -0.41538
    -0.31375
    -0.18953
    -0.04273
    -0.03520
     0.00620
    -0.00886
     0.08148
     0.18311
     0.23205
     0.12665
     0.08901
     0.06266
     0.09277
     0.00244
    -0.05026
    -0.16695
    -0.13307
    -0.15189
    -0.15942
    -0.14436
    -0.31751
    -0.34386
    -0.34762
    -0.35515
    -0.38150
    -0.38150
    -0.45678
    -0.41538
    -0.32504
    -0.26105
    -0.27611
    -0.23847
    -0.20835
    -0.19706
    -0.08790
    -0.10296
    -0.16318
    -0.15189
    -0.15942
    -0.15189
    -0.13307
    -0.01262
    -0.07285
    -0.15566
     0.00244
    -0.04650
    -0.08790
    -0.06532
    -0.06532
    -0.03897
     0.04384
     0.05513
     0.02502
    -0.00886
    -0.06155
    -0.01262
     0.03255
    -0.21965
    -0.41538
    -0.49442
    -0.34762
    -0.21965
    -0.39656
    -0.29116
    -0.29493
    -0.18200
     0.03255
     0.09277
    -0.39279
    -1.64247
    -1.83068
    -1.10421
    -0.31375
     0.81548
     0.72891
     0.45036
     0.12289
    -0.73533
    -0.80308
     0.02126
     0.68750
     0.75902
     0.73644
     0.71009
     0.69127
     0.58587
     0.50306
     0.46542
     0.51812
     0.54823
     0.70632
     0.65363
     0.43907
     0.36003
     0.60469
     0.64986
     0.18311
    -0.13307
    -0.11049
     0.12289
     0.60093
     0.31109
    -0.09919
     0.01373
     0.12289
     0.59340
     0.56705
     0.43907
     0.29227
     0.30356
     0.46918
     0.40519
     0.41272
     0.87947
     0.71385
     0.88324
     1.36504
     1.86943
     1.54948
     1.03003
     0.89829
     0.31109
    -0.08037
    -0.24223
     0.13794
     0.18688
     0.10407
    -0.27987
    -0.41914
    -0.74285
    -1.04775
    -1.01763
    -1.05527
    -1.05151
    -1.16067
    -1.10797
    -1.06657
    -0.75415
    -0.52830
    -0.51324
    -0.59605
    -0.70521
    -0.70898
    -0.56218
    -0.49442
    -0.43420
    -0.53959
    -0.70145
    -0.71651
    -0.49819
    -0.50572
    -0.53206
    -0.47184
    -0.50572
    -0.27234
    -0.18577
    -0.21212
    -0.20082
    -0.13683
    -0.09167
     0.01373
     0.03255
     0.07395
    -0.07661
    -0.00133
     0.13418
     0.16429
     0.07772
     0.04761
    -0.08790
     0.11912
     0.11160
     0.09277
     0.01749
    -0.00886
     0.04761
    -0.00886
     0.04761
     0.08148
     0.02879
     0.00244
     0.01749
     0.08901
     0.05513
     0.09277
    -0.10296
     0.00996
     0.12665
     0.20193
     0.07019
     0.02126
    -0.02391
     0.05513
     0.09277
     0.14924
     0.07395
    -0.01262
     0.03255
     0.08148
     0.13042
     0.07395
    -0.01638
     0.01373
     0.05890
     0.12665
     0.05890
    -0.02391
    -0.08037
     0.02126
    -0.04273
    -0.09919
    -0.14813
    -0.08790
    -0.04650
    -0.02015
     0.11536
     0.07019
     0.18311
     0.20946
     0.33368
     0.54823
     0.68750
     0.72138
     0.92464
     0.99239
     1.07897
     1.34245
     1.42526
     1.26341
     0.96981
     0.74773
     0.56329
     0.12665
    -0.29116
    -0.53206
    -0.60358
    -0.62617
    -0.68263
    -0.87836
    -1.19078
    -1.38275
    -1.54461
    -1.39781
    -1.16820
    -0.97623
    -0.78050
    -0.42667
    -0.03520
     0.28098
     0.35250
     0.66115
     1.09026
     1.38386
     1.19942
     1.34245
     0.83054
     0.25087
     0.29227
     1.15049
     1.58712
     1.65864
     1.28599
     0.82677
     0.67997
     0.68374
     0.54070
     0.36379
     0.24710
     0.44284
     0.42402
     0.29980
    -0.25729
    -0.88589
    -1.18702
    -0.97999
     0.17182
     0.69503
     0.22452
     0.05513
    -0.78050
    -1.03645
    -0.64875
     0.14547
     0.25463
     0.62351
     0.75526
     0.91711
     0.84183
     0.68374
     0.51435
     0.27345
     0.32238
     0.33368
     0.13794
    -0.16318
    -0.27987
    -0.23847
    -0.35139
    -0.46431
    -0.68263
    -0.75415
    -0.73156
    -0.81061
    -0.67134
    -0.55465
    -0.68263
    -0.62240
    -0.63746
    -0.55841
    -0.56218
    -0.59229
    -0.74285
    -0.65628
    -0.52454
    -0.54336
    -0.49442
    -0.40409
    -0.38527
    -0.36268
    -0.26858
    -0.23847
    -0.21965
    -0.23847
    -0.15942
    -0.06155
     0.01373
    -0.00133
    -0.03144
     0.01749
     0.04384
     0.08148
     0.06266
     0.06266
     0.00996
     0.04008
     0.14547
     0.11160
     0.07019
     0.04761
     0.02502
     0.07395
     0.15676
     0.13418
    -0.02768
     0.04761
    -0.04650
    -0.02391
     0.01749
    -0.10296
    -0.13683
    -0.07661
    -0.00886
    -0.02768
    -0.09543
    -0.12931
    -0.21965
    -0.14060
    -0.01262
    -0.08790
    -0.05026
    -0.06908
     0.10407
     0.15300
     0.37508
     0.53317
     0.78913
     1.04886
     1.11284
     1.38010
     1.40644
     0.94722
     0.89829
     0.71761
     0.66492
     0.56705
     0.16429
    -0.20835
    -0.62993
    -0.69769
    -0.74662
    -1.00634
    -1.31500
    -1.70270
    -1.96995
    -2.12051
    -2.11675
    -2.04147
    -1.93607
    -1.82691
    -1.45803
    -1.20584
    -1.05151
    -0.88589
    -0.82190
    -0.64122
    -0.47184
    -0.32504
    -0.28740
    -0.24599
    -0.20459
    -0.19330
    -0.10296
    -0.06908
    -0.07285
    -0.11049
    -0.06155
     0.11536
     0.31486
     0.36003
     0.45036
     0.71009
     0.90958
     1.06768
     1.19566
     1.04133
     0.32238
     0.12289
     0.20946
     0.14924
     0.16806
    -0.35892
    -0.51701
    -0.81437
    -1.48815
    -2.48187
    -3.30620
    -3.62239
    -2.85451
    -2.48187
    -2.26355
    -2.62490
    -2.92979
    -3.06154
    -2.87333
    -2.60232
    -2.58350
    -2.21838
    -1.50697
    -0.72780
    -0.34762
    -0.18577
    -0.01638
     0.03631
     0.01373
     0.15300
     0.40896
     0.96228
     1.70004
     2.11786
     2.44157
     2.08022
     1.56830
     1.50055
     1.88825
     2.54697
     3.06265
     3.23203
     3.24709
     3.13416
     2.47545
     2.50180
     3.19063
     3.20192
     2.43781
     2.11786
     2.04258
     2.21949
     2.18938
     2.01999
     1.96729
     1.91460
     1.97106
     1.70381
     1.45914
     1.22953
     1.14672
     0.98487
     1.08273
     1.18813
     1.15425
     0.86441
     0.28098
     0.13418
     0.85689
     1.06015
     0.64986
     0.36755
     0.17182
     0.13794
     0.01749
     0.08901
     0.01373
    -0.09167
    -0.15189
    -0.18953
    -0.26858
    -0.27234
    -0.27234
    -0.35892
    -0.50195
    -0.43420
    -0.49066
    -0.59605
    -0.53583
    -0.51324
    -0.52454
    -0.53583
    -0.42291
    -0.51701
    -0.56594
    -0.45302
    -0.44925
    -0.37774
    -0.45678
    -0.43420
    -0.47184
    -0.41161
    -0.30998
    -0.42291
    -0.44173
    -0.43043
    -0.44173
    -0.40032
    -0.40409
    -0.43043
    -0.50948
    -0.49819
    -0.50948
    -0.39279
    -0.46431
    -0.43420
    -0.47560
    -0.44549
    -0.43420
    -0.41538
    -0.42667
    -0.32128
    -0.38527
    -0.37774
    -0.24599
    -0.24599
    -0.26858
    -0.32880
    -0.25729
    -0.24223
    -0.16318
    -0.21588
    -0.25729
    -0.25352
    -0.18200
    -0.20835
    -0.28363
    -0.20459
    -0.24223
    -0.25352
    -0.19330
    -0.23470
    -0.21588
    -0.30622
    -0.30998
    -0.25729
    -0.23847
    -0.21212
    -0.27234
    -0.33257
    -0.21965
    -0.23094
    -0.36268
    -0.30622
    -0.24599
    -0.25729
    -0.18953
     0.09654
     0.75526
     1.32363
     1.41397
     0.11536
    -1.21713
    -1.98877
    -1.84573
    -0.82190
     0.12289
     1.15801
     1.76403
     0.90958
    -0.41914
    -1.23595
    -1.48062
    -1.84197
    -1.20960
     0.07772
     0.66868
     0.75149
     0.67997
     0.49553
     0.36003
     0.27722
     0.35626
     0.42025
     0.51059
     0.58587
     0.83807
     1.01874
     1.10532
     0.61975
     0.34873
     0.00996
    -0.70898
    -1.25477
    -1.26606
    -0.96117
    -0.98376
    -0.81061
    -0.99881
    -1.73281
    -1.55966
    -1.55590
    -1.89090
    -2.36518
    -3.03895
    -2.28237
    -1.13808
    -0.86331
    -0.85954
    -1.06657
    -0.97999
    -0.96494
    -0.71651
    -0.56971
    -0.35892
    -0.14813
    -0.06532
    -0.29493
    -0.20082
     0.28098
     0.76278
     1.67746
     2.06140
     2.23455
     2.50180
     2.22325
     1.84684
     2.27219
     2.27219
     2.14044
     2.12539
     2.20067
     2.21196
     2.01623
     1.69628
     1.24082
     0.78537
     0.22828
     0.05890
    -0.21212
    -0.41914
    -0.65628
    -0.78050
    -0.76167
    -0.68639
    -0.69769
    -0.67134
    -0.80684
    -0.72403
    -0.69769
    -0.63370
    -0.58476
    -0.52830
    -0.62993
    -0.50948
    -0.48313
    -0.39656
    -0.45678
    -0.49066
    -0.46431
    -0.35139
    -0.30998
    -0.31751
    -0.26481
    -0.35515
    -0.26105
    -0.22717
    -0.09919
    -0.14436
    -0.11801
    -0.18577
    -0.12931
    -0.09167
    -0.10672
    -0.09543
    -0.15942
    -0.00886
    -0.04650
     0.00244
     0.00996
    -0.11049
    -0.08790
    -0.07285
    -0.02015
    -0.03897
    -0.06155
    -0.14813
     0.00244
    -0.00509
     0.02502
    -0.11049
    -0.08037
    -0.01638
     0.03631
     0.04008
    -0.00133
    -0.10672
    -0.05402
    -0.06155
     0.15676
     0.11536
     0.08148
     0.07019
     0.10030
     0.20570
     0.18688
     0.15676
     0.05890
     0.09654
     0.25087
     0.36755
     0.41272
     0.24710
     0.13794
     0.11912
     0.02126
     0.00620
     0.05137
     0.17935
     0.21323
     0.39014
     0.44284
     0.54823
     0.64233
     0.67621
     0.84559
     0.84559
     0.77408
     0.35626
     0.20570
     1.19942
     1.38010
     1.39139
     1.39892
     1.03756
     1.13543
     1.30481
     1.46291
     1.68499
     1.90331
     1.93342
     1.58712
     1.02251
     0.60846
     0.81548
     0.93593
     1.24082
     1.54572
     1.67746
     0.98863
    -0.10296
    -0.24599
     0.34497
     0.47295
     0.28851
     0.03631
    -0.03520
    -0.31375
    -0.35139
    -0.32504
    -0.11049
    -0.06532
    -0.30998
    -0.53959
    -0.85201
    -0.76167
    -0.74285
    -0.70145
    -0.53959
    -0.59605
    -0.74662
    -0.33633
    -0.10672
    -0.57347
    -0.78050
    -0.88965
    -1.09668
    -1.14938
    -0.98376
    -0.71651
    -0.85954
    -0.72780
    -0.80308
    -1.03645
    -0.96870
    -0.77297
    -0.70521
    -0.79555
    -0.69392
    -0.49066
    -0.60358
    -0.35139
     0.16806
     0.48048
     0.42025
     0.66115
     0.63857
     0.68750
     0.76278
     0.57082
     0.46542
     0.44284
     0.46166
     0.51435
     0.39390
     0.23581
     0.20946
     0.16429
     0.14924
     0.07772
     0.04008
     0.00244
    -0.09543
    -0.08037
     0.11160
     0.06266
    -0.08037
    -0.25352
    -0.16318
    -0.16318
    -0.16318
    -0.14813
    -0.20835
    -0.27234
    -0.24599
    -0.20459
    -0.20835
    -0.24976
    -0.36644
    -0.35892
    -0.27987
    -0.12178
    -0.31375
    -0.33257
    -0.30998
    -0.31751
    -0.27611
    -0.29116
    -0.30622
    -0.30622
    -0.35139
    -0.18953
    -0.23094
    -0.23847
    -0.27987
    -0.32504
    -0.29869
    -0.20459
    -0.24976
    -0.26105
    -0.35892
    -0.24223
    -0.18953
    -0.24223
    -0.29493
    -0.30622
    -0.26105
    -0.23470
    -0.27611
    -0.24599
    -0.26481
    -0.27611
    -0.21965
    -0.09919
    -0.02768
    -0.06908
    -0.02391
     0.00620
     0.02502
     0.07772
     0.09654
     0.10783
     0.17559
     0.19441
     0.24334
     0.23957
     0.22075
     0.19817
     0.09654
     0.14924
     0.19441
     0.07395
    -0.00133
    -0.03520
    -0.15566
    -0.09543
    -0.15566
    -0.10672
    -0.19330
    -0.29869
    -0.30622
    -0.25729
    -0.36644
    -0.50948
    -0.52830
    -0.48313
    -0.38150
    -0.38527
    -0.25352
     0.02502
     0.21323
     0.35250
     0.13042
    -0.09167
    -0.31375
    -0.25352
    -0.21965
    -0.11801
     0.02502
     0.20193
     0.11912
     0.31486
     0.85689
     1.30481
     1.77533
     2.57331
     2.27595
     1.68875
     1.50431
     1.74898
     1.27847
     1.03756
     0.64986
     0.04761
    -1.44298
    -1.39781
    -0.85954
    -1.29241
    -0.98752
    -0.72403
    -0.37021
    -1.13056
    -2.24849
    -2.55338
    -1.93984
    -1.33382
    -0.73156
     0.13042
     0.86065
     1.26717
     1.38010
     1.12414
     0.74020
     0.21323
     0.10783
    -0.15942
    -0.26481
    -0.91224
    -1.89467
    -2.78299
    -2.95238
    -2.89968
    -2.27108
    -2.04900
    -2.44423
    -2.76417
    -1.93607
    -1.57472
    -0.90847
    -0.84825
    -1.37146
    -1.19831
    -1.05527
    -0.96870
    -0.15942
     0.52188
     0.82301
     1.16931
     1.04886
     0.75902
     0.19817
    -0.16318
    -0.11049
     0.11536
     0.36003
     0.23581
     0.11536
     0.09654
     0.00244
     0.06266
    -0.06908
     0.00620
    -0.06908
    -0.05779
     0.02126
     0.10407
     0.01749
     0.00244
    -0.02015
     0.00996
     0.02879
     0.02126
    -0.03144
     0.01373
    -0.00133
    -0.01262
    -0.03897
    -0.01262
    -0.07661
    -0.01262
    -0.07661
    -0.08414
    -0.00133
    -0.03144
    -0.10672
    -0.03897
     0.02879
     0.05513
     0.00244
    -0.03520
     0.05890
     0.01749
     0.04008
     0.08525
     0.06266
     0.04008
     0.08148
     0.14547
     0.18311
     0.16806
     0.13794
     0.04008
     0.17559
     0.23581
     0.18311
     0.10783
     0.16429
     0.21323
     0.24710
     0.20570
     0.21323
     0.14924
     0.07772
     0.05513
     0.07019
     0.05137
     0.00996
    -0.08790
    -0.05779
    -0.00133
    -0.12931
    -0.16695
    -0.16695
    -0.10672
    -0.27234
    -0.19706
    -0.20082
    -0.24223
    -0.26481
    -0.22341
    -0.12554
    -0.09919
    -0.08037
    -0.03144
     0.04384
     0.17182
     0.34497
     0.45413
     0.51812
     0.51435
     0.36003
     0.25463
     0.42025
     0.26969
     0.31109
     0.46918
     0.34121
     0.26969
     0.24334
    -0.03897
    -0.05779
    -0.04273
     0.01373
    -0.11049
    -0.20082
    -0.18200
    -0.18577
    -0.03520
    -0.02391
     0.13042
     0.05513
     0.08901
     0.16053
     0.32615
     0.46542
     0.40143
     0.32991
     0.31109
     0.45036
     0.34873
     0.32615
     0.31486
     0.24334
     0.17559
     0.17182
     0.16806
    -0.02768
    -0.12554
    -0.30246
    -0.26481
    -0.31751
    -0.14436
    -0.18577
    -0.26481
    -0.38527
    -0.23847
    -0.04650
    -0.02391
    -0.14436
    -0.19706
     0.03631
     0.37508
     1.01874
     1.66240
     2.43781
     3.25462
     4.36126
     5.73516
     6.07769
     5.86690
     4.29351
     2.65236
     2.88950
     3.65361
     4.00743
     3.84934
     3.54822
     2.77658
     1.62853
     0.51812
    -0.27611
    -1.77045
    -2.41035
    -2.60608
    -3.02766
    -3.06907
    -2.85075
    -2.52704
    -2.37271
    -2.27108
    -2.36142
    -2.12428
    -1.77422
    -1.26230
    -1.02140
    -1.10044
    -0.76544
    -0.38527
    -0.32880
    -0.18577
    -0.23094
    -0.37021
    -0.85954
    -1.11550
    -0.97623
    -0.97999
    -1.06280
    -0.77297
    -0.70521
    -0.83696
    -0.94235
    -1.15690
    -1.40157
    -1.58978
    -1.53331
    -1.24348
    -1.06657
    -0.91600
    -0.82566
    -0.66004
    -0.50195
    -0.33633
    -0.26105
    -0.21965
    -0.24599
    -0.30622
    -0.11049
    -0.13683
    -0.15189
    -0.21588
    -0.27987
    -0.15189
    -0.08037
    -0.14436
    -0.27987
    -0.25729
    -0.33633
    -0.34386
    -0.20835
    -0.26105
    -0.40032
    -0.44173
    -0.34010
    -0.30246
    -0.26858
    -0.34386
    -0.38527
    -0.24223
    -0.08037
     0.16053
     0.17559
     0.24334
     0.44284
     0.49177
     0.39767
     0.02126
    -0.12931
     0.00620
     0.41649
     0.74773
     0.81172
     0.78160
     0.33368
    -0.58476
    -0.43796
    -0.21588
    -0.25352
    -0.24976
    -0.30998
    -0.30622
    -0.42291
    -0.38903
    -0.48690
    -0.61864
    -0.55841
    -0.49066
    -0.46431
    -0.46808
    -0.50572
    -0.50948
    -0.41914
    -0.30622
    -0.38150
    -0.46055
    -0.55465
    -0.53583
    -0.59229
    -0.54712
    -0.56971
    -0.73533
    -0.69016
    -0.62617
    -0.57347
    -0.63370
    -0.76167
    -0.74662
    -0.73909
    -0.56594
    -0.56594
    -0.46808
    -0.53959
    -0.41914
    -0.46055
    -0.25352
    -0.23094
    -0.24223
    -0.26481
    -0.17824
    -0.15942
    -0.12554
    -0.16318
    -0.18577
    -0.14813
    -0.04650
    -0.08790
    -0.00133
    -0.06908
    -0.18953
    -0.22341
    -0.12931
     0.02502
    -0.04650
    -0.08414
    -0.12931
    -0.03520
    -0.05026
    -0.03897
     0.01373
    -0.08790
     0.07019
     0.15676
     0.23205
     0.17935
     0.08901
     0.05890
     0.19441
     0.36755
     0.60093
     0.71009
     1.06015
     1.22577
     1.20695
     1.13919
     0.89076
     0.32615
    -0.11801
    -0.06532
     0.26969
     0.34497
     0.64233
     0.52941
     0.52188
     0.39390
     0.06643
    -0.14436
    -0.14813
    -0.06908
     0.06266
     0.20946
     0.71385
     0.96228
     0.93593
     1.06015
     0.99616
     0.83807
     0.83807
     1.31987
     1.08650
     0.73644
    -0.08414
    -0.96494
    -1.11550
    -1.38651
    -1.57096
    -1.45803
    -1.04398
    -1.14561
    -1.62742
    -2.18450
    -2.22591
    -2.10169
    -2.02265
    -1.87585
    -1.85326
    -1.67259
    -1.03645
    -0.77673
    -0.64122
    -0.55465
    -0.48313
    -0.38527
    -0.32128
    -0.29116
    -0.06155
     0.14171
     0.16429
     0.17182
     0.08525
     0.18688
     0.29980
     0.23581
     0.14924
     0.05513
     0.23957
     0.20193
    -0.03144
    -0.37774
    -0.10296
     0.16806
     0.00244
    -0.15566
    -0.24223
    -0.34386
    -0.37021
    -0.36644
    -0.40785
    -0.41161
    -0.12931
     0.05513
     0.07772
     0.11536
     0.06266
     0.19817
     0.19817
     0.23581
     0.29227
     0.28851
     0.25087
     0.35250
     0.34121
     0.37132
     0.28851
     0.29980
     0.23957
     0.36755
     0.34121
     0.28851
     0.25463
     0.29227
     0.28851
     0.32238
     0.26592
     0.30733
     0.23205
     0.30733
     0.28098
     0.29980
     0.28474
     0.16053
     0.12289
     0.31109
     0.25840
     0.30356
     0.18311
     0.26969
     0.23957
     0.26216
     0.20946
     0.18688
     0.15300
     0.03255
     0.02502
     0.05137
     0.03631
     0.10030
    -0.00886
    -0.05026
    -0.00133
    -0.02768
    -0.08037
    -0.00886
     0.04384
     0.06266
     0.19817
     0.28474
     0.32991
     0.44660
     0.43154
     0.47295
     0.58211
     0.64986
     0.60846
     0.49177
     0.40896
     0.32991
     0.11912
    -0.00509
    -0.09167
    -0.14060
    -0.18200
    -0.20082
    -0.23470
    -0.34010
    -0.41161
    -0.41538
    -0.50195
    -0.27234
    -0.14813
    -0.05779
     0.27722
     0.60469
     0.76278
     0.72138
     0.66868
     0.58211
     0.48048
     0.51059
     0.54823
     0.63480
     0.46542
     0.41272
     0.31862
     0.39390
     0.26592
     0.14924
     0.08525
     0.19441
     0.20946
     0.23205
     0.27345
     0.46542
     0.48048
     0.64610
     0.83430
     1.20695
     1.39139
     1.65487
     1.89201
     2.10657
     2.02752
     2.13668
     2.17056
     2.16303
     1.82802
     1.12790
     0.57458
     0.84559
     0.80795
     0.99616
     0.79666
     0.17935
    -0.31751
    -1.25854
    -1.22089
    -0.67134
    -0.06908
    -0.44925
    -1.76292
    -1.62365
    -0.90095
    -0.46055
    -0.18200
    -0.55465
    -1.04398
    -1.10421
    -0.93106
    -0.76544
    -0.67886
    -0.44925
    -0.26858
    -0.32504
    -0.55089
    -1.07786
    -0.97623
    -0.66757
    -0.29493
    -0.04650
     0.05513
     0.08148
     0.15300
     0.21323
     0.27345
     0.47671
     0.46542
     0.43907
     0.38261
     0.18688
     0.13042
     0.10783
    -0.09919
    -0.18200
    -0.35892
    -0.60735
    -0.69392
    -0.58853
    -0.47184
    -0.44549
    -0.54336
    -0.57723
    -0.54336
    -0.57347
    -0.56218
    -0.52454
    -0.43043
    -0.27611
    -0.32128
    -0.28740
    -0.24223
    -0.37397
    -0.24223
    -0.23094
    -0.23470
    -0.30998
    -0.35892
    -0.26481
    -0.30622
    -0.29869
    -0.31751
    -0.46431
    -0.31375
    -0.23847
    -0.24976
    -0.32128
    -0.26481
    -0.24599
    -0.24976
    -0.20459
    -0.18200
    -0.15942
    -0.16695
    -0.07661
    -0.10296
     0.04008
     0.04384
     0.13042
     0.51435
     1.02251
     1.02251
     0.32615
     0.26592
     0.36003
     0.59340
     0.97734
     1.10532
     1.13919
     1.01874
     1.01498
     1.03756
     1.07897
     1.01874
     0.80419
     0.78160
     0.86818
     0.89076
     0.85312
     0.90206
     0.70256
     0.70632
     0.84559
     0.98487
     0.80419
     0.62351
     0.37508
     0.40143
     0.40143
     0.36755
     0.24334
     0.10030
    -0.00133
    -0.05402
    -0.25729
    -0.30998
    -0.29869
    -0.43796
    -0.50195
    -0.57723
    -0.54712
    -0.62240
    -0.62617
    -0.77673
    -0.68263
    -0.52077
    -0.51324
    -0.58853
    -0.75038
    -0.70898
    -0.70521
    -0.73156
    -0.65628
    -0.57347
    -0.52454
    -0.42291
    -0.35892
    -0.41161
    -0.41914
    -0.33257
    -0.28740
     0.00244
     0.22452
     0.49930
     0.37885
     0.22075
     0.45036
     0.59340
     0.63104
     0.43154
     0.58964
     1.29352
     1.57959
     1.15049
     0.71009
     0.68750
     0.72138
     0.88324
     1.28976
     1.43656
     1.87319
     2.67494
     3.43529
     3.06641
     2.70129
     2.79540
     2.36629
     1.84684
     1.41021
     1.43279
     1.70757
     1.38386
     0.34121
    -0.86331
    -1.31123
    -1.32629
    -1.77422
    -2.04900
    -2.48187
    -2.97873
    -3.56969
    -3.69767
    -3.81059
    -3.76542
    -3.33632
    -2.80934
    -2.63996
    -2.28990
    -1.98124
    -2.12804
    -2.42164
    -2.12428
    -1.67259
    -1.54837
    -1.62365
    -1.67635
    -1.65753
    -1.62742
    -1.93607
    -1.77798
    -1.45803
    -1.12303
    -0.84448
    -1.21337
    -1.57472
    -1.58601
    -1.21337
    -0.89718
    -0.87083
    -0.93106
    -0.79555
    -0.71274
    -0.78050
    -0.61111
    -0.49066
    -0.47560
    -0.47184
    -0.41538
    -0.27987
    -0.19706
    -0.11049
    -0.00886
     0.14547
     0.29227
     0.50683
     0.70632
     0.72514
     0.71761
     0.73267
     0.76278
     1.00745
     1.18436
     1.16554
     1.02627
     0.83430
     0.85689
     1.04509
     1.10908
     0.95852
     0.92840
     0.72891
     0.50306
     0.30733
     0.22828
     0.21699
     0.24334
     0.29604
     0.25087
     0.11160
     0.19817
     0.17935
     0.42025
     0.24334
     0.07772
     0.09277
     0.15300
     0.28098
     0.43154
     0.33744
     0.28474
     0.27345
     0.32238
     0.35250
     0.28098
     0.25087
     0.19441
     0.37885
     0.41272
     0.45789
     0.42778
     0.44284
     0.36755
     0.09654
    -0.38903
    -0.63746
    -0.75791
    -0.61864
    -0.47560
    -0.52077
    -0.69016
    -0.87083
    -1.05904
    -1.19831
    -1.26606
    -1.25101
    -1.39781
    -1.44298
    -1.32629
    -1.10044
    -0.95364
    -0.79555
    -0.52077
    -0.62993
    -0.64499
    -0.50195
    -0.35515
    -0.44925
    -0.34762
    -0.31375
    -0.12178
     0.11160
     0.40143
     0.61598
     0.84559
     1.16554
     1.60218
     2.19314
     2.67494
     2.61096
     1.81673
     1.06391
     0.13042
     0.03631
     0.37885
     0.92840
     1.62853
     1.53066
     0.54447
    -0.50572
    -1.39404
    -1.86455
    -1.76669
    -1.74410
    -1.52955
    -1.26230
    -0.67886
    -0.26858
     0.05513
     0.01749
    -0.06908
     0.23957
     0.54447
     0.76655
     1.03380
     0.95475
     0.50306
     0.34873
     0.29604
     0.37508
     0.52941
     0.43154
     0.08148
    -0.27234
    -0.36268
    -0.52454
    -0.59229
    -0.70521
    -0.66757
    -0.46431
    -0.24599
     0.49553
     1.48173
     2.43781
     3.31484
     3.51810
     3.12664
     3.19063
     3.09652
     2.84057
     2.40769
     2.06140
     1.70757
     1.58712
     1.07520
     1.27094
     1.08273
     0.12289
    -0.79179
    -1.50697
    -2.07911
    -2.23344
    -2.14686
    -1.86079
    -1.32629
    -1.10797
    -0.95741
    -0.40409
    -0.23094
    -0.01262
     0.23205
     0.54070
     0.64986
     0.69127
     0.70256
     0.62728
     0.51059
     0.36003
     0.28098
     0.12665
    -0.07661
    -0.19706
    -0.37021
    -0.30998
    -0.34010
    -0.32880
    -0.32880
    -0.20835
    -0.14436
    -0.13683
    -0.14436
    -0.16695
    -0.20082
    -0.23847
    -0.32128
    -0.21965
    -0.30246
    -0.30622
    -0.37021
    -0.39279
    -0.40409
    -0.40785
    -0.53206
    -0.72403
    -0.83696
    -0.88589
    -0.87083
    -0.90095
    -0.87836
    -0.84072
    -0.82943
    -0.67510
    -0.70145
    -0.58853
    -0.61864
    -0.55465
    -0.38527
    -0.23094
    -0.24223
    -0.28740
    -0.64499
    -0.93482
    -1.04398
    -0.94612
    -1.04022
    -1.12679
    -1.05151
    -1.02893
    -1.05151
    -1.37899
    -1.78174
    -1.99630
    -1.70270
    -1.52202
    -1.43168
    -1.29241
    -1.20207
    -1.07786
    -0.93859
    -0.81061
    -0.61111
    -0.41914
    -0.35515
    -0.13307
    -0.06908
     0.17559
     0.31109
     0.42402
     0.45789
     0.57082
     0.65739
     0.61975
     0.71009
     0.80043
     0.94346
     0.99239
     0.98487
     0.84183
     0.73267
     0.15676
    -0.47937
    -0.62617
    -1.25854
    -1.44674
    -0.76920
     0.47671
     0.60469
    -0.37021
    -1.10421
    -1.72905
    -1.84197
    -1.56343
    -1.04398
    -0.99505
    -0.75415
    -0.35892
    -0.24223
    -0.02768
     0.13042
    -0.03897
    -0.30998
    -0.33633
    -0.56971
    -0.70898
    -0.36644
    -0.31375
    -0.38150
    -0.13683
    -0.06155
    -0.35892
    -0.24976
    -0.43796
    -0.61488
    -0.73909
    -0.51701
    -0.25729
    -0.05402
     0.10407
     0.04761
    -0.10296
    -0.12554
    -0.02015
    -0.15942
    -0.18953
    -0.01638
     0.07395
     0.32238
     0.27722
     0.10030
     0.01749
    -0.04650
     0.02502
    -0.05779
    -0.25729
    -0.16695
    -0.17071
    -0.12931
     0.02126
    -0.00886
    -0.11049
    -0.19330
    -0.08414
     0.00244
     0.01373
    -0.02768
    -0.04650
     0.05137
     0.07395
     0.10783
     0.04008
     0.08525
     0.06266
     0.07019
     0.19817
     0.26969
     0.13042
     0.10030
     0.20570
     0.26592
     0.34873
     0.40519
     0.49177
     0.63480
     0.88700
     1.05638
     1.07897
     0.75526
     0.28098
    -0.28740
    -0.38527
    -0.26105
    -0.06155
     0.24710
     0.30733
     0.12665
    -0.17071
    -0.51324
    -0.50195
    -0.38527
    -0.24599
    -0.04273
     0.06266
     0.09277
     0.13042
     0.30733
     0.64986
     0.85312
     0.82677
     0.26969
     0.45036
     0.61222
     0.86065
     0.74396
     0.81172
     0.37132
     0.07395
    -0.34010
    -0.83319
    -0.76544
    -0.67510
    -0.56218
    -0.55089
    -0.67510
    -0.84448
    -1.09668
    -1.23595
    -1.23595
    -1.19455
    -1.17196
    -1.10044
    -1.03645
    -0.99128
    -0.75415
    -0.71274
    -0.64499
    -0.43420
    -0.29869
    -0.20835
    -0.09543
     0.10783
     0.15676
     0.22075
     0.21323
     0.29604
     0.32991
     0.45789
     0.52565
     0.64986
     0.60469
     0.66115
     0.70256
     0.91335
     0.88324
     0.74773
     0.69879
     0.49930
     0.25087
     0.11912
    -0.09543
     0.04384
     0.17559
     0.14924
    -0.18953
    -0.36268
    -0.48313
    -0.58476
    -0.56594
    -0.60735
    -0.53959
    -0.44549
     0.04008
     0.69879
     1.23330
     1.19189
     0.74020
     0.05513
    -0.12931
     0.15676
     0.67997
     1.74145
     1.68122
     0.85689
     0.61975
     0.51435
     0.21323
    -0.13307
    -0.44925
    -0.57347
    -0.57347
    -0.67886
    -0.79932
    -0.80684
    -0.73156
    -0.76167
    -0.75415
    -0.79555
    -0.95364
    -0.94612
    -0.78050
    -0.63746
    -0.28740
    -0.14436
    -0.12178
    -0.00133
     0.13042
     0.20570
     0.18311
     0.27722
     0.33368
     0.49930
     0.60846
     0.63857
     0.48048
     0.42025
     0.43907
     0.33744
     0.32615
     0.43154
     0.36003
     0.31862
     0.23581
     0.11912
    -0.01262
    -0.12178
    -0.17824
    -0.08790
    -0.00133
    -0.08790
    -0.15942
    -0.32504
    -0.40032
    -0.43043
    -0.33633
    -0.27234
    -0.25729
    -0.34010
    -0.26481
    -0.14436
    -0.16318
    -0.18953
    -0.18200
    -0.14813
     0.03255
     0.05137
     0.10783
    -0.03144
    -0.00133
     0.02502
     0.17559
     0.31109
     0.25463
     0.21699
     0.25463
     0.29980
     0.57458
     0.60093
     0.52941
     0.66868
     0.69503
     0.88324
     0.95852
     0.91711
     0.80419
     0.82301
     0.64986
     0.66868
     0.58211
     0.26969
     0.23957
     0.40896
     0.45413
     0.35250
    -0.17071
    -0.67510
    -0.84072
    -0.62993
    -0.48313
    -0.59605
    -0.56971
    -0.62240
    -0.78426
    -0.67886
    -0.58476
    -0.58476
    -0.61111
    -0.56218
    -0.38150
    -0.37021
    -0.34762
    -0.30622
    -0.14813
     0.00996
     0.03631
    -0.00886
    -0.12554
     0.07772
     0.19064
     0.19064
     0.46918
     0.69879
     0.52188
     0.75149
     1.03756
     1.04133
     0.99239
     0.71385
     0.23957
     0.26216
     0.46918
     0.96228
     1.31987
     1.23330
     0.79666
     0.56705
     0.43154
     0.36379
    -0.05026
    -0.05402
     0.14171
     0.36003
     0.31486
     0.22075
     0.04008
     0.02502
    -0.23847
    -0.34762
    -0.28363
    -0.29116
    -0.31751
    -0.41161
    -0.80308
    -1.39781
    -1.93984
    -1.59354
    -0.77297
    -0.46431
    -0.78050
    -1.29241
    -1.68388
    -1.52579
    -1.31500
    -0.93859
    -0.73156
    -0.59605
    -0.70521
    -0.59982
    -0.38150
    -0.21212
    -0.03520
     0.05890
     0.10030
     0.34873
     0.39767
     0.46166
     0.51812
     0.49177
     0.47671
     0.56329
     0.57834
     0.53694
     0.59716
     0.50306
     0.54823
     0.59716
     0.58964
     0.54447
     0.45789
     0.44660
     0.46918
     0.36379
     0.32615
     0.29227
     0.31862
     0.29227
     0.30733
     0.27345
     0.16053
     0.18311
     0.20570
     0.25463
     0.28098
     0.17935
     0.15676
     0.09654
     0.14547
     0.14924
     0.19817
     0.11536
     0.16429
     0.13042
     0.19817
     0.12665
     0.06643
     0.03631
    -0.10296
    -0.00886
    -0.01262
    -0.03144
    -0.02015
    -0.07285
    -0.00509
     0.00244
     0.04761
    -0.01262
    -0.04650
    -0.12931
     0.12665
     0.42778
     0.61222
     0.84936
     0.98863
     1.26717
     1.60594
     1.66240
     1.58712
     1.50431
     1.59465
     1.73016
     2.09527
     2.25713
     2.21949
     1.98612
     1.55701
     1.37633
     1.41021
     1.34998
     1.24459
     0.95852
     0.83054
     0.71385
     0.38261
     0.21699
     0.13794
     0.20946
     0.05513
     0.22828
     0.37885
     0.31109
     0.11160
     0.10783
     0.05513
     0.05890
     0.04384
    -0.05779
    -0.04273
     0.16806
     0.25087
     0.24334
    -0.20459
    -0.44549
    -0.69392
    -0.68639
    -0.26858
    -0.23847
    -0.15566
    -0.10296
    -0.22341
    -0.38150
    -0.61488
    -0.91224
    -1.00634
    -0.73533
    -0.59229
    -0.69769
    -0.84072
    -1.15314
    -1.40157
    -1.45803
    -1.58225
    -1.52955
    -1.20960
    -1.24724
    -1.34135
    -1.29994
    -1.37146
    -1.34887
    -1.26606
    -1.04398
    -0.80684
    -0.34010
     0.10030
     0.42402
     0.72138
     0.95099
     1.16178
     0.72891
    -0.35139
     0.55199
     0.33744
     0.67245
     1.30481
     0.89453
     0.46542
     0.21699
     0.32991
     0.05890
    -0.36268
    -0.61864
    -0.30246
     0.26592
     0.37132
     0.23957
     0.04761
    -0.41914
    -0.39279
    -0.30622
    -0.24599
    -0.12178
    -0.20459
    -0.27611
    -0.29116
    -0.36268
    -0.45678
    -0.58853
    -0.77297
    -0.78426
    -0.90095
    -0.84448
    -0.79932
    -0.81437
    -0.85201
    -0.75415
    -0.68639
    -0.56218
    -0.52077
    -0.54712
    -0.36644
    -0.34762
    -0.36268
    -0.32504
    -0.32128
    -0.31375
    -0.29116
    -0.20082
    -0.15189
    -0.18953
    -0.19330
    -0.17824
    -0.19706
    -0.21212
    -0.12178
    -0.17824
    -0.05779
    -0.10672
    -0.15189
    -0.09919
    -0.02015
    -0.08037
    -0.09543
    -0.18200
    -0.03144
    -0.04650
     0.06266
    -0.07661
    -0.05779
    -0.00133
     0.00620
    -0.12178
    -0.01638
    -0.13683
    -0.11425
    -0.05779
    -0.09919
    -0.10672
    -0.24976
    -0.23470
    -0.18200
    -0.16695
    -0.18200
    -0.19706
    -0.21965
     0.02502
     0.12665
     0.19441
     0.31862
     0.41272
     0.72138
     0.93593
     1.25212
     1.52690
     1.28976
     0.42402
    -0.40785
    -0.58100
    -0.47184
    -0.14813
     0.25087
     0.68750
     0.88700
     0.49930
    -0.21588
    -0.70145
    -0.63746
    -0.44925
    -0.13307
     0.11160
     0.44284
     0.46918
     0.55576
     0.62728
     0.68374
     0.63480
     0.67245
     0.54823
     0.31109
     0.09277
    -0.15942
    -0.06532
    -0.00509
    -0.12554
    -0.26858
    -0.36268
    -0.32504
    -0.36644
    -0.27611
    -0.26105
    -0.12931
    -0.23847
    -0.49819
    -0.41538
    -0.26858
    -0.26481
    -0.25352
    -0.31751
    -0.60358
    -0.64122
    -0.89342
    -1.05904
    -1.31500
    -1.33382
    -1.42416
    -1.71776
    -1.56343
    -1.20584
    -0.99881
    -0.51324
    -0.22341
    -0.56218
    -1.19455
    -1.73281
    -1.73658
    -1.01011
     0.01373
     0.55576
     0.83807
     0.89829
     0.77784
     0.38261
     0.08148
    -0.10296
     0.16053
     0.55576
     0.75902
     1.10155
     0.84936
     0.40519
    -0.03520
    -0.27234
    -0.13683
     0.15300
     0.20193
    -0.04273
    -0.19330
    -0.47937
    -0.53959
    -0.45678
    -0.32880
    -0.04273
     0.03631
    -0.07661
     0.04384
    -0.10672
    -0.08414
    -0.12931
     0.00996
     0.10407
     0.13042
     0.23957
     0.18311
    -0.00509
    -0.06155
    -0.09919
    -0.11801
    -0.09543
    -0.27234
    -0.23470
    -0.26481
    -0.34762
    -0.25352
    -0.20459
    -0.27611
    -0.28740
    -0.30246
    -0.23470
    -0.15189
    -0.21212
    -0.19706
    -0.30622
    -0.17448
    -0.12931
    -0.17071
    -0.16318
    -0.21965
    -0.23470
    -0.23094
    -0.05026
    -0.11049
    -0.14813
    -0.12931
    -0.00133
    -0.02768
    -0.06532
    -0.06532
     0.01373
     0.11160
     0.07395
     0.19817
     0.27345
     0.31862
     0.46166
     0.43907
     0.64610
     0.77784
     0.82677
     0.81925
     0.80043
     0.73644
     0.59716
     0.47671
     0.52941
     0.59340
     0.54447
     0.42025
     0.26969
     0.05513
     0.07019
    -0.03897
    -0.10296
    -0.23094
    -0.38150
    -0.37774
    -0.32128
    -0.23847
    -0.46055
    -0.41161
    -0.44925
    -0.37021
    -0.28740
    -0.20835
    -0.25729
    -0.31375
    -0.42667
    -0.29493
    -0.28740
    -0.18953
    -0.38527
    -0.39656
    -0.19706
    -0.18200
    -0.21212
    -0.28740
    -0.20835
     0.02879
     0.21323
     0.49930
     0.87571
     0.98487
     1.00745
     0.99992
     0.97734
     0.78913
     0.39390
     0.29604
     0.53317
     0.74020
     0.81548
     0.67245
     0.56329
     0.45036
     0.43907
     0.10030
    -0.39279
    -0.50195
    -0.01262
     0.51059
     0.39767
     0.36755
     0.29227
     0.39014
     0.57082
     0.94722
     1.30858
     1.58712
     1.79791
     2.10280
     2.26089
     1.27847
     0.30733
    -0.09167
     0.17182
     0.02879
    -0.13683
    -0.04650
    -0.20082
    -0.34386
    -0.74285
    -1.33758
    -1.78174
    -2.18827
    -2.28613
    -1.89843
    -1.33382
    -1.20584
    -1.05904
    -0.82566
    -0.68263
    -0.78802
    -0.59605
    -0.34762
     0.03255
     0.24710
     0.17935
     0.32238
     0.41649
     0.52188
     0.39767
     0.31486
     0.25463
     0.32615
     0.46166
     0.60846
     0.54447
     0.33368
     0.26216
     0.22452
     0.48048
     0.61222
     0.44284
     0.35250
     0.28474
     0.31486
     0.46918
     0.39767
     0.25840
     0.21323
     0.14924
     0.17935
     0.14924
     0.13042
     0.03255
    -0.04273
     0.06266
     0.06643
    -0.02391
    -0.14813
    -0.23847
    -0.14436
    -0.15189
    -0.21212
    -0.21965
    -0.24599
    -0.21588
    -0.16318
    -0.09167
    -0.08414
    -0.11801
    -0.13683
    -0.09919
     0.10030
     0.13418
     0.18311
     0.16429
     0.21699
     0.21323
     0.24710
     0.29980
     0.32615
     0.43907
     0.51435
     0.49930
     0.46918
     0.49177
     0.53694
     0.43154
     0.28098
     0.20193
     0.08901
    -0.06155
    -0.22341
    -0.22341
    -0.20459
    -0.36268
    -0.44549
    -0.73909
    -0.88213
    -0.93859
    -0.93106
    -1.03269
    -1.11926
    -1.19078
    -1.22466
    -1.07409
    -1.07409
    -1.13056
    -0.92730
    -0.72780
    -0.82190
    -0.76920
    -0.84825
    -0.77297
    -0.82566
    -0.73533
    -0.62240
    -0.59605
    -0.63370
    -0.66757
    -0.53959
    -0.38150
    -0.35139
    -0.53206
    -0.47560
    -0.58476
    -0.39279
    -0.38903
    -0.37021
    -0.40785
    -0.37397
    -0.29869
    -0.26105
    -0.08414
    -0.15566
    -0.41914
    -0.33633
    -0.13683
     0.08148
     0.13418
     0.20946
     0.15676
     0.46542
     0.74773
     0.87947
     0.87571
     0.76655
     1.12414
     1.57959
     2.16303
     2.85562
     2.70882
     2.22325
     2.21949
     2.31359
     2.17808
     1.68875
     1.74145
     1.90331
     2.82551
     2.85186
     2.00494
     0.89829
     0.32991
     0.03255
     0.31486
     0.53317
     0.53317
     0.09654
    -0.17448
    -0.38150
    -0.18953
    -0.09919
    -0.34010
    -0.49442
    -0.32880
    -0.18200
     0.03255
     0.08148
    -0.05402
    -0.07661
     0.23205
     0.27345
     0.08901
    -0.36644
    -0.63370
    -0.35515
    -0.02015
    -0.02391
    -0.17448
    -0.32504
    -0.66381
    -0.72027
    -0.70145
    -0.70145
    -0.83696
    -0.87083
    -0.84825
    -0.71274
    -0.69392
    -0.70898
    -0.81437
    -0.59605
    -0.59982
    -0.58476
    -0.59982
    -0.53959
    -0.59605
    -0.54712
    -0.44549
    -0.39279
    -0.42667
    -0.44925
    -0.34762
    -0.20082
    -0.15566
    -0.17448
    -0.24599
    -0.12931
    -0.07285
     0.00620
     0.04761
     0.08148
     0.11912
     0.02879
     0.21323
     0.28851
     0.31862
     0.31862
     0.36755
     0.24710
     0.14547
     0.12289
     0.10783
     0.20946
     0.03255
    -0.03897
    -0.07661
     0.02126
    -0.06155
    -0.24976
    -0.55465
    -0.61864
    -0.67886
    -0.75415
    -0.86331
    -0.95364
    -0.91600
    -0.84072
    -0.78802
    -0.68263
    -0.57347
    -0.70145
    -0.65628
    -0.72780
    -0.79555
    -0.58853
    -0.61864
    -0.81437
    -0.86707
    -0.48313
    -0.24599
    -0.44549
    -0.52077
    -0.55089
    -0.60735
    -0.71651
    -0.60358
    -0.46431
    -0.27987
    -0.43043
    -0.55089
    -0.70898
    -0.84072
    -0.93106
    -0.80308
    -0.60358
    -0.53959
    -0.57723
    -0.58476
    -0.66757
    -0.85201
    -1.05151
    -1.01011
    -0.91977
    -0.88589
    -0.75038
    -0.68263
    -0.63370
    -0.60735
    -0.54336
    -0.52077
    -0.24976
    -0.24223
    -0.16695
    -0.12931
    -0.06532
     0.05137
     0.00996
     0.07019
     0.19441
     0.18688
     0.34497
     0.40519
     0.24710
     0.13042
     0.12665
    -0.00509
     0.00244
     0.13794
     0.20946
     0.04761
     0.08901
     0.02879
     0.07395
     0.22075
     0.32991
    -0.32128
    -0.82943
    -1.11550
    -1.00634
    -0.04650
     0.88700
     1.34998
     2.67118
     3.08900
     2.73517
     2.22325
     0.91335
     0.84559
     1.35751
     2.29854
     3.31108
     3.29978
     2.91208
     2.78410
     2.39640
     2.22325
     1.98988
     1.65111
     1.51937
     1.54195
     1.80167
     1.89201
     2.09151
     2.18185
     2.56579
     2.84433
     2.99866
     2.78034
     2.99113
     3.10029
     3.14922
     3.14546
     3.13416
     3.00995
     2.78787
     2.59213
     2.27971
     1.95600
     1.72263
     1.33869
     1.12790
     1.02627
     1.09026
     1.00745
     0.46166
     0.02126
    -0.11049
    -0.19330
    -0.38150
    -0.40785
    -0.48313
    -0.37021
    -0.40785
    -0.64122
    -0.79179
    -0.97623
    -0.97623
    -1.17573
    -1.30747
    -1.22842
    -1.22089
    -1.44298
    -1.63871
    -1.51449
    -1.63118
    -1.43168
    -1.62742
    -1.55590
    -1.44298
    -1.49567
    -1.66882
    -1.66506
    -1.61989
    -1.30747
    -1.16443
    -0.99128
    -1.01387
    -0.84448
    -0.48690
    -0.51701
    -0.52077
    -0.67886
    -0.91977
    -1.18325
    -1.12679
    -0.82943
    -0.65252
    -0.72780
    -0.76920
    -0.56594
    -0.62240
    -0.70898
    -0.87460
    -0.99505
    -0.86331
    -0.67510
    -0.57723
    -0.64499
    -0.66004
    -0.64875
    -0.64499
    -0.59229
    -0.36644
    -0.43796
    -0.48690
    -0.48690
    -0.52077
    -0.48313
    -0.41161
    -0.38903
    -0.42291
    -0.36644
    -0.28740
    -0.19330
    -0.20835
    -0.21588
    -0.26105
    -0.11049
    -0.12931
    -0.11801
    -0.15189
    -0.21212
    -0.12931
    -0.18200
    -0.06908
    -0.11425
    -0.12931
    -0.17448
    -0.15566
    -0.09919
    -0.15942
    -0.23094
    -0.20459
    -0.14436
    -0.06155
    -0.08790
    -0.17824
    -0.11801
    -0.14060
    -0.19706
    -0.11801
    -0.15189
    -0.24599
    -0.27987
    -0.22341
    -0.09167
    -0.15942
    -0.18200
    -0.13307
     0.02126
     0.08148
     0.17935
     0.28474
     0.35626
     0.39014
     0.41272
     0.37885
     0.49177
     0.69127
     0.75526
     0.83807
     1.07897
     0.51812
     0.07395
     0.48424
     0.96981
     1.11661
     1.09026
     0.72138
     0.12665
    -0.03520
     0.29604
     0.80419
     1.53442
     2.53191
     2.26466
     1.87319
     2.24584
     1.40644
     0.53317
     1.71886
     2.62601
     2.66365
     2.47168
     2.20067
     2.20067
     2.04258
     1.66993
     1.53819
     1.87319
     1.66240
     1.19189
     0.87194
     0.57458
     0.54823
     0.48048
     0.37508
     0.33368
     0.30356
     0.31862
     0.21699
    -0.10296
    -0.42667
    -0.53959
    -0.66757
    -0.81061
    -0.73156
    -0.87460
    -0.96117
    -0.85954
    -0.93106
    -1.18702
    -1.24348
    -1.23972
    -1.29241
    -1.14185
    -1.08539
    -0.99881
    -1.08162
    -0.96870
    -1.04398
    -1.06657
    -1.04398
    -0.99881
    -0.97999
    -0.91977
    -0.74662
    -0.57723
    -0.44925
    -0.42667
    -0.34762
    -0.18577
    -0.01262
     0.03631
    -0.19330
    -0.18200
    -0.11425
     0.11536
     0.35626
     0.55576
     0.64233
     0.34497
    -0.17071
    -0.61864
    -0.57723
    -0.48690
    -0.34762
    -0.30622
    -0.20459
    -0.38150
    -0.63370
    -0.94988
    -1.04775
    -0.97999
    -0.76167
    -0.55841
    -0.56971
    -0.56594
    -0.44925
    -0.34386
    -0.09167
    -0.12178
    -0.16695
    -0.16695
    -0.18577
     0.03631
     0.03631
     0.06266
     0.00620
    -0.09543
    -0.02391
     0.08901
    -0.02391
    -0.01262
    -0.03520
    -0.02391
     0.05137
     0.08525
    -0.00133
     0.03255
     0.00620
     0.04761
     0.03631
     0.06266
    -0.03897
    -0.03144
    -0.06155
     0.08148
     0.07019
     0.00620
    -0.03144
    -0.06908
    -0.04273
    -0.10672
    -0.11801
    -0.14060
    -0.14436
    -0.13683
    -0.15942
    -0.07285
    -0.15942
    -0.19330
    -0.21965
    -0.15566
    -0.11801
    -0.18577
    -0.21588
    -0.30622
    -0.19706
    -0.18953
    -0.21588
    -0.18577
    -0.20835
    -0.09543
    -0.08037
    -0.07285
    -0.02015
     0.00996
    -0.20082
    -0.11049
     0.17935
     0.25087
    -0.06908
    -0.30998
    -0.33633
    -0.34010
     0.05890
     0.66115
     0.90206
     0.24710
    -0.07661
    -0.01638
     0.23957
    -0.14060
    -0.20082
     0.10407
     0.43154
     0.36003
     0.24334
     0.22828
     0.42402
     0.74773
     1.01874
     0.78160
     0.63104
     0.64610
     0.84183
     1.26341
     1.50055
     1.86566
     2.11409
     1.67370
     1.41021
     1.09779
     1.24835
     1.50808
     1.48925
     1.09026
     0.98487
     1.03380
     0.94346
     0.65739
     0.43531
     0.07395
     0.06266
     0.12665
     0.13042
     0.12289
     0.31862
     0.39390
     0.42025
     0.59716
     0.61975
     0.59716
     0.64610
     0.58587
     0.51812
     0.43154
     0.33368
     0.39014
     0.33744
     0.36379
     0.32238
     0.09277
    -0.08037
    -0.11049
    -0.29493
    -0.37774
    -0.55089
    -0.70521
    -0.70898
    -0.61488
    -0.74285
    -0.69016
    -0.67134
    -0.70145
    -0.65252
    -0.64875
    -0.64122
    -0.69016
    -0.75415
    -0.62993
    -0.49442
    -0.56218
    -0.51324
    -0.54712
    -0.52454
    -0.51701
    -0.44549
    -0.38903
    -0.45302
    -0.48313
    -0.42667
    -0.46808
    -0.33633
    -0.38903
    -0.39656
    -0.35139
    -0.22717
    -0.27234
    -0.28363
    -0.32880
    -0.30622
    -0.30622
    -0.28740
    -0.21588
    -0.23470
    -0.23094
    -0.15189
    -0.06908
    -0.15566
    -0.12554
    -0.20082
    -0.17448
    -0.12554
    -0.07661
    -0.06155
    -0.15189
    -0.15189
    -0.15942
    -0.14436
    -0.17071
    -0.17824
    -0.14060
    -0.13307
    -0.18953
    -0.22341
    -0.13307
    -0.20082
    -0.21212
    -0.20835
    -0.20082
    -0.16318
    -0.05402
    -0.05026
    -0.14060
    -0.21965
    -0.14060
    -0.11801
    -0.11801
    -0.06908
    -0.14813
    -0.25352
    -0.10672
    -0.06155
    -0.08037
    -0.08790
    -0.00133
     0.02126
     0.13418
     0.24710
     0.36379
     0.54447
     0.68374
     0.61222
     0.67621
     0.71761
     0.70256
     0.68374
     0.65363
     0.46918
     0.24334
     0.02879
     0.17559
     0.08148
    -0.26481
    -0.06908
     0.22452
    -0.36268
    -0.96494
    -0.92730
    -1.02893
    -1.32253
    -1.23595
    -0.24223
     0.37508
     0.72514
     1.08273
     1.06768
     1.05638
     1.08650
     1.19566
     1.51937
     1.44032
     1.47420
     1.53819
     1.92213
     2.02752
     1.92589
     1.81297
     1.60594
     1.02251
     0.83054
     0.84183
     0.53694
    -0.01638
    -0.20459
    -0.29869
    -0.30622
    -0.33257
    -0.40409
    -0.12554
     0.01373
    -0.40409
    -1.41663
    -1.94737
    -2.10169
    -1.99630
    -1.69517
    -1.55590
    -1.98877
    -2.14310
    -2.37271
    -2.49692
    -2.27861
    -2.08287
    -2.00759
    -2.04523
    -1.98501
    -1.79304
    -1.49944
    -1.23972
    -1.06280
    -0.94612
    -0.69392
    -0.50948
    -0.39656
    -0.23470
    -0.17071
    -0.11801
    -0.03897
    -0.02391
     0.10030
    -0.05402
     0.00996
     0.04761
     0.16806
     0.18311
     0.26216
     0.17559
     0.17935
     0.20946
     0.23205
     0.26216
     0.27345
     0.23957
     0.33368
     0.22828
     0.36003
     0.31486
     0.28098
     0.21699
     0.35250
     0.26216
     0.23205
     0.23957
     0.08148
     0.06266
     0.01749
     0.03255
     0.18311
     0.09654
    -0.01638
    -0.04650
     0.01749
    -0.02391
    -0.09919
    -0.15942
    -0.13307
     0.00244
    -0.00133
    -0.02391
    -0.06532
     0.02879
     0.05890
     0.06643
     0.14171
     0.15300
     0.03255
     0.09277
     0.14924
     0.19441
     0.11160
     0.08525
     0.11912
     0.14547
     0.17182
     0.17559
     0.03631
     0.00996
    -0.01262
    -0.03520
     0.04008
     0.00620
    -0.08414
    -0.12554
    -0.05402
     0.06643
     0.04384
    -0.34762
    -0.87083
    -0.46431
     0.10783
     0.07395
    -0.08414
    -0.27611
    -0.43420
    -0.30998
    -0.23094
    -0.07661
    -0.18953
    -0.24599
    -0.11425
    -0.09543
    -0.00509
    -0.00509
    -0.18953
    -0.13307
    -0.06155
    -0.04650
    -0.00133
    -0.20835
    -0.21965
    -0.20835
    -0.25352
    -0.24223
    -0.33633
    -0.47184
    -0.56971
    -0.56218
    -0.69392
    -0.92730
    -0.99505
    -0.82943
    -0.37774
     0.26592
     1.41774
     2.36629
     2.73893
     2.20820
     0.37508
    -0.78802
    -0.21965
     0.81548
     1.59841
     2.20443
     1.89954
     1.45161
     1.01498
     0.78913
     0.96605
     1.08650
     1.71510
     1.19566
    -0.68639
    -1.38651
    -1.54084
    -0.61864
     0.34497
     0.09654
    -0.28740
     0.28098
     0.88700
     1.44785
     1.54572
     1.38762
     1.18813
     0.95475
     1.27470
     1.57583
     2.08022
     2.48298
     2.94220
     3.09652
     3.32237
     3.16428
     2.79540
     2.49050
     2.43404
     2.11033
     1.73392
     1.20318
     0.73644
     0.67245
     0.47671
     0.36379
     0.27345
     0.03631
    -0.05026
    -0.20082
    -0.09919
    -0.24223
    -0.31751
    -0.54336
    -0.52077
    -0.53583
    -0.63370
    -0.79932
    -0.80684
    -0.79932
    -0.75791
    -0.73909
    -0.75038
    -0.76920
    -0.78802
    -0.84072
    -0.72027
    -0.63370
    -0.67510
    -0.73533
    -0.66757
    -0.64499
    -0.60358
    -0.54712
    -0.52077
    -0.54712
    -0.54336
    -0.50948
    -0.50948
    -0.49442
    -0.50948
    -0.54336
    -0.49442
    -0.40032
    -0.41161
    -0.43796
    -0.47560
    -0.41914
    -0.41161
    -0.39279
    -0.50572
    -0.46431
    -0.43796
    -0.39279
    -0.36268
    -0.42667
    -0.43043
    -0.47560
    -0.40032
    -0.39656
    -0.29116
    -0.41914
    -0.53583
    -0.40409
    -0.37397
    -0.37021
    -0.46431
    -0.43796
    -0.41161
    -0.29869
    -0.19706
    -0.27611
    -0.30998
    -0.33633
    -0.40409
    -0.16318
    -0.25352
    -0.36644
    -0.64122
    -0.65628
    -0.88213
    -0.76167
    -0.63370
    -0.72027
    -0.85201
    -0.91600
    -1.02140
    -1.13056
    -1.21337
    -1.21337
    -1.28112
    -1.41663
    -1.30747
    -1.04775
    -0.91600
    -0.85578
    -0.90847
    -0.85201
    -0.78050
    -0.77297
    -0.68263
    -0.52830
    -0.40785
    -0.25352
    -0.07285
     0.08525
     0.16053
     0.13418
     0.49553
     0.71761
     0.99616
     1.23706
     1.56830
     1.96353
     2.09904
     1.74521
     1.27094
     0.87194
     0.61598
     0.72891
     1.15049
     1.51937
     1.25588
     0.92464
     0.64986
     0.35626
     0.08901
     0.11160
    -0.43043
    -1.15314
    -1.39781
    -0.96117
     0.14924
     0.33744
     0.10783
    -0.15189
     0.28098
     0.78160
     0.73267
     0.92088
     1.09026
     1.04886
     1.22577
     1.44032
     1.11284
     1.09779
     1.08650
     1.00369
     0.53694
     0.14924
     0.00244
     0.04008
    -0.18200
    -0.36644
    -0.46431
    -0.80308
    -0.75038
    -0.85578
    -0.97246
    -1.01387
    -0.90847
    -0.59982
    -0.43420
    -0.41914
    -0.21588
    -0.03144
     0.00620
     0.00620
    -0.03144
    -0.01262
    -0.17448
    -0.33633
    -0.52830
    -0.53206
    -0.41161
    -0.41914
    -0.46055
    -0.57723
    -0.56218
    -0.57347
    -0.56594
    -0.53583
    -0.65252
    -0.62617
    -0.59982
    -0.58476
    -0.48690
    -0.52454
    -0.56971
    -0.59982
    -0.45678
    -0.37021
    -0.44173
    -0.35139
    -0.33633
    -0.30998
    -0.23094
    -0.20835
    -0.10296
    -0.10672
    -0.12554
    -0.10672
    -0.09919
    -0.06908
    -0.07285
    -0.07661
    -0.02391
     0.00244
     0.03255
     0.05513
    -0.04273
     0.00244
    -0.03897
     0.00620
    -0.01638
    -0.01638
    -0.03520
    -0.03897
    -0.03897
    -0.01638
    -0.01262
    -0.05779
     0.04008
     0.00996
     0.00996
    -0.09919
    -0.11801
    -0.14060
    -0.11425
    -0.04273
     0.00620
    -0.06908
    -0.09167
    -0.05779
    -0.08037
    -0.05402
    -0.08414
    -0.12178
    -0.14060
    -0.10296
    -0.06532
    -0.03144
    -0.08790
    -0.07285
    -0.17824
    -0.09919
    -0.07661
    -0.05779
    -0.16695
    -0.12554
    -0.17448
    -0.13683
    -0.08037
    -0.12554
    -0.12554
    -0.06908
    -0.03897
     0.01373
     0.04384
    -0.06155
    -0.14060
    -0.10296
     0.00244
     0.09277
     0.08901
     0.17182
     0.22452
     0.49553
     1.14672
     1.91836
     2.05387
     1.61347
     1.00369
     0.89829
     1.17683
     1.55324
     1.86190
     2.09904
     2.57331
     2.71259
     2.60343
     2.85562
     3.32990
     3.41647
     2.63730
     0.43531
    -1.39028
    -1.63118
    -1.60860
    -1.10421
    -1.21713
    -1.39781
    -1.21713
    -0.91224
    -1.39028
    -2.56468
    -3.71273
    -4.31875
    -4.22088
    -3.57345
    -2.56468
    -1.55590
    -0.90847
    -0.32504
    -0.03897
     0.55199
     1.10155
     1.42150
     1.34622
     1.48173
     1.16178
     1.20695
     0.83430
     1.05262
     1.66240
     2.36629
     3.10782
     3.46164
     3.61220
     3.50681
     3.11534
     2.29477
     2.22325
     2.43404
     2.47545
     2.55826
     2.47921
     2.49050
     2.30983
     1.99364
     1.46667
     0.96228
     0.42025
     0.08901
    -0.33257
    -0.63370
    -0.82566
    -1.05904
    -1.07409
    -1.19078
    -1.10797
    -1.25477
    -1.23219
    -1.17949
    -1.07409
    -0.83319
    -0.79555
    -0.82566
    -0.77673
    -0.65252
    -0.43043
    -0.47184
    -0.40032
    -0.56594
    -0.40032
    -0.38527
    -0.30998
    -0.25729
    -0.32128
    -0.46055
    -0.21588
    -0.19706
    -0.18953
    -0.22717
    -0.29116
    -0.28363
    -0.22341
    -0.28363
    -0.17071
    -0.21588
    -0.26481
    -0.30998
    -0.17448
    -0.05402
    -0.18953
    -0.20459
    -0.25352
    -0.22717
    -0.05402
    -0.15942
    -0.20082
    -0.21212
    -0.26858
    -0.21588
    -0.09543
    -0.09543
    -0.26481
    -0.26481
    -0.24599
    -0.15566
    -0.21588
    -0.33633
    -0.36268
    -0.31751
    -0.20082
    -0.19330
    -0.23847
    -0.32128
    -0.31751
    -0.28363
    -0.31751
    -0.24223
    -0.31375
    -0.36644
    -0.27611
    -0.21965
    -0.23847
    -0.34010
    -0.32128
    -0.23847
    -0.22717
    -0.19706
    -0.26481
    -0.32504
    -0.30998
    -0.27611
    -0.29869
    -0.25729
    -0.21212
    -0.27611
    -0.27611
    -0.22341
    -0.29869
    -0.32504
    -0.33257
    -0.43796
    -0.32504
    -0.32504
    -0.26481
    -0.22717
     0.08525
     0.81172
     2.36252
     3.20568
     2.72011
     2.16679
     0.84183
    -0.83319
    -1.21713
    -0.98752
     0.25463
     1.44032
     1.63982
     1.39892
     0.37508
    -0.42291
    -0.85578
    -1.20584
    -1.07033
    -0.37774
     0.74020
     1.31234
     1.65864
     1.56830
     1.10532
     0.78160
     0.51435
     0.58964
     0.87571
     1.04509
     0.46542
    -0.50195
    -1.55214
    -2.34260
    -2.88839
    -2.59103
    -2.48187
    -2.57221
    -2.93732
    -3.14058
    -3.22716
    -2.86580
    -2.29743
    -2.29743
    -1.89843
    -0.89718
    -0.44173
     0.25840
     0.76655
     0.60846
     0.25463
    -0.67134
    -1.53708
    -1.23219
    -0.48690
     0.62728
     0.42778
     0.24710
    -0.33633
    -0.56218
    -0.37774
    -0.22717
     0.22828
     0.47671
     0.55576
     0.66115
     0.78160
     0.98863
     1.45914
     1.95600
     2.07269
     2.10280
     2.20443
     2.25713
     2.30983
     2.09527
     1.90331
     1.64735
     1.46291
     1.33493
     1.27470
     1.03380
     1.06015
     0.89076
     0.77031
     0.74020
     0.60469
     0.38261
     0.21323
     0.17182
     0.00996
    -0.03897
    -0.15942
    -0.29493
    -0.32880
    -0.20459
    -0.27611
    -0.35515
    -0.40032
    -0.38150
    -0.45678
    -0.26858
    -0.25352
    -0.34386
    -0.34010
    -0.33633
    -0.21965
    -0.18200
    -0.21588
    -0.27611
    -0.26858
    -0.15942
    -0.17824
    -0.11425
    -0.14813
    -0.13683
    -0.21588
    -0.10296
     0.04761
    -0.05026
    -0.09167
    -0.09167
    -0.08037
     0.04008
     0.01373
    -0.06532
    -0.00133
    -0.05026
     0.04761
     0.05890
     0.06643
    -0.00509
    -0.06532
    -0.03520
     0.10407
     0.08525
     0.04761
    -0.06908
    -0.05026
     0.02879
     0.02879
    -0.03144
     0.00620
    -0.05779
     0.03631
     0.05137
    -0.03520
     0.01373
    -0.08037
    -0.08037
     0.04761
     0.00620
     0.03631
     0.00620
    -0.00886
     0.07019
     0.10030
     0.15300
     0.16429
     0.19817
     0.25463
     0.38261
     0.30356
     0.25840
     0.32991
     0.25840
     0.37885
     0.50306
     0.62351
     0.70256
     0.89829
     1.19942
     1.45538
     1.76027
     2.06516
     2.24960
     2.78787
     3.10405
     2.82551
     1.71510
     0.16053
    -1.11550
    -2.45175
    -2.28613
    -1.02140
    -0.11049
    -0.09167
    -1.18702
    -2.36894
    -3.37396
    -3.95739
    -4.08914
    -3.87082
    -3.26103
    -2.47810
    -1.61236
    -1.11926
    -0.81814
    -0.49066
    -0.09543
    -0.06155
     0.16429
     0.24334
     0.28474
     0.36379
     0.57082
     0.57082
     0.58211
     0.25840
    -0.07285
    -0.37021
    -0.00133
     0.08525
     0.10783
    -0.01638
     0.19441
     0.39767
     0.49930
     0.77784
     0.95099
     0.99616
     0.87571
     0.81925
     0.89076
     1.18813
     0.94346
     0.57834
     0.45789
     0.50683
     0.54823
     0.74773
     1.14672
     1.38762
     1.28599
     0.99239
     0.79290
     0.67621
     0.55952
     0.73644
     0.96981
     1.30105
     1.11284
     1.11661
     1.06015
     0.94722
     0.87194
     0.81548
     0.84559
     1.07520
     1.24459
     1.45538
     1.10532
     0.92464
     0.81925
     1.06391
     1.94847
     2.14044
     2.31736
     2.93090
     3.46541
     2.88573
     2.50932
     2.32865
     2.17808
     2.15174
     1.94095
     1.65864
     1.25588
     0.86818
     0.40143
    -0.09167
    -0.41161
    -0.75038
    -1.04775
    -1.36017
    -1.45803
    -1.55214
    -1.60860
    -1.68764
    -1.83821
    -1.80433
    -1.68388
    -1.67259
    -1.58601
    -1.62742
    -1.62365
    -1.54461
    -1.41286
    -1.34135
    -1.31876
    -1.21713
    -1.22466
    -1.17949
    -1.08539
    -0.95364
    -0.95741
    -0.91977
    -0.79932
    -0.72027
    -0.70145
    -0.69016
    -0.69016
    -0.69769
    -0.54712
    -0.53959
    -0.41161
    -0.40785
    -0.38903
    -0.39656
    -0.36268
    -0.27234
    -0.23847
    -0.30246
    -0.19330
    -0.14060
    -0.04273
    -0.00886
     0.05137
    -0.00886
     0.04384
     0.06643
     0.22828
     0.24334
     0.20570
     0.22828
     0.40143
     0.40143
     0.51059
     0.44660
     0.63480
     0.70256
     0.75149
     0.80419
     0.86818
     0.63857
     0.44660
     0.20946
    -0.29493
    -1.16820
    -1.68388
    -2.06029
    -2.65125
    -2.72653
    -2.01888
    -1.45427
    -2.00006
    -2.64749
    -3.10294
    -2.72653
    -2.83193
    -2.62867
    -2.04523
    -1.03645
    -0.53583
    -0.00886
     0.61975
     1.08650
     1.53819
     1.46291
     0.91335
     0.58964
     0.23957
     0.17182
     0.45789
     0.31109
    -0.12178
    -0.24976
    -0.38903
    -0.31751
    -0.25352
    -0.89342
    -1.39781
    -1.78174
    -2.01135
    -1.62365
    -1.14561
    -0.75038
    -0.55841
    -0.58476
    -0.52454
    -0.36644
    -0.24223
    -0.02768
     0.17559
     0.40519
     0.76278
     1.22577
     1.71886
     1.95600
     1.77909
     1.17307
     1.35751
     1.62100
     1.75274
     2.06893
     2.27595
     2.40769
     2.55826
     2.31736
     1.64358
     1.70381
     1.71886
     1.64358
     1.67370
     1.70004
     1.64735
     1.49678
     1.53066
     1.60218
     1.60971
     1.47796
     1.44409
     1.27094
     1.09026
     1.07144
     1.05638
     1.12790
     0.96981
     0.82677
     0.91711
     0.93593
     0.84183
     0.79666
     0.76655
     0.79290
     0.63857
     0.55199
     0.50306
     0.44660
     0.28851
     0.21699
     0.16053
    -0.00886
    -0.20835
    -0.33633
    -0.37774
    -0.41538
    -0.48313
    -0.56594
    -0.64122
    -0.60358
    -0.63746
    -0.68263
    -0.57347
    -0.64122
    -0.59982
    -0.64875
    -0.47937
    -0.54336
    -0.65252
    -0.63370
    -0.58100
    -0.50572
    -0.50572
    -0.48313
    -0.56218
    -0.51701
    -0.46055
    -0.44549
    -0.43043
    -0.44173
    -0.54336
    -0.45678
    -0.43043
    -0.37397
    -0.44925
    -0.45302
    -0.46055
    -0.36644
    -0.38150
    -0.30246
    -0.40409
    -0.47560
    -0.41914
    -0.38527
    -0.35515
    -0.33257
    -0.41914
    -0.37397
    -0.34386
    -0.20459
    -0.23094
    -0.26858
    -0.25352
    -0.14813
    -0.10296
     0.16429
     0.32615
     0.36379
     0.60469
     0.92464
     1.25964
     1.76403
     2.01999
     2.05387
     1.65864
     0.78913
    -0.35139
    -1.29241
    -1.69517
    -1.73281
    -1.49944
    -0.89342
    -0.76544
    -1.08915
    -1.91725
    -3.03519
    -3.79930
    -3.93104
    -3.72025
    -3.31373
    -2.70395
    -1.97371
    -1.43921
    -0.96117
    -0.66757
    -0.55841
    -0.35892
    -0.04650
     0.10407
     0.05890
    -0.08414
    -0.24976
    -0.47560
    -0.17071
     0.34497
     0.19064
     0.17935
     0.05890
    -0.14436
    -0.28740
    -0.47184
    -0.59605
    -0.50195
    -0.44173
    -0.39279
    -0.43796
    -0.47937
    -0.50572
    -0.66381
    -0.61488
    -0.52830
    -0.61864
    -0.73156
    -0.85578
    -0.84825
    -0.85201
    -0.74662
    -0.53206
    -0.23094
     0.79666
     2.44910
     3.60091
     3.89828
     3.50681
     2.70882
     2.23455
     1.66617
     1.16931
     1.06391
     1.36880
     2.32865
     2.67871
     2.34747
     0.99616
     0.14547
    -0.45302
    -0.43043
     0.16053
     0.72514
    -0.17448
    -1.84573
    -3.08789
    -2.36518
     0.19064
     1.70757
     2.56202
     1.96729
     1.04886
     0.45789
     0.13794
     0.01373
     0.04761
     0.16429
     0.35250
     0.39014
     0.38637
     0.32991
     0.26592
     0.28098
     0.26216
     0.12289
     0.03631
     0.11536
     0.07772
     0.13042
     0.03631
    -0.03520
    -0.03144
     0.02502
     0.11160
     0.13794
     0.05890
     0.04008
     0.00996
     0.01749
     0.21323
     0.11536
     0.01373
     0.05890
     0.06643
     0.16806
     0.17559
     0.04384
     0.02126
     0.06643
     0.10407
     0.07019
     0.05890
     0.00620
    -0.06532
    -0.02391
    -0.00509
     0.08148
     0.00244
    -0.08790
    -0.12178
    -0.04650
    -0.05026
    -0.05779
    -0.15566
    -0.15566
    -0.12554
    -0.02391
    -0.07661
    -0.14813
    -0.13307
    -0.24976
    -0.19330
     0.00244
    -0.14813
    -0.19706
    -0.16318
    -0.06155
    -0.03520
    -0.08414
    -0.09919
    -0.03897
     0.00244
     0.06266
     0.09277
    -0.00509
    -0.19330
    -0.55089
    -0.53959
    -0.37774
    -0.32880
    -0.43043
    -0.32504
     0.11536
     0.30356
     0.08901
    -0.15189
    -0.14813
    -0.65252
    -1.41663
    -1.63495
    -1.74410
    -1.48062
    -1.01763
    -1.29241
    -1.83444
    -2.17698
    -1.97371
    -1.80433
    -1.93231
    -2.39529
    -2.85075
    -2.87333
    -2.33130
    -1.71023
    -1.25854
    -0.93859
    -0.81061
    -0.70145
    -0.58100
    -0.59982
    -0.29116
    -0.09919
    -0.04273
    -0.03520
     0.00996
     0.10783
     0.05137
     0.11160
     0.02879
    -0.05402
    -0.02015
    -0.06532
    -0.02768
     0.01749
    -0.03520
    -0.09167
    -0.06155
     0.13042
     0.07772
     0.10783
     0.10407
     0.08901
     0.19441
     0.25087
     0.22452
     0.24334
     0.28098
     0.31486
     0.33744
     0.35250
     0.26969
     0.22452
     0.21323
     0.29227
     0.23205
     0.19441
     0.10783
     0.14924
     0.10783
     0.10030
     0.19064
    -0.00886
    -0.18200
    -0.01638
     0.16053
     0.33744
     0.65363
     0.89453
     0.97357
     1.16178
     1.44785
     1.12037
     0.49177
    -0.01638
    -0.43796
    -0.18953
     0.00996
     0.01373
    -0.17448
    -0.14060
     0.02502
     0.52188
     1.22577
     1.43656
     1.44785
     1.14672
     0.90206
     0.95475
     1.88825
     3.31861
     4.22952
     4.95975
     4.81672
     4.58334
     4.95599
     4.98986
     4.63980
     4.28974
     4.19188
     3.76277
     3.37507
     3.14922
     2.96478
     2.64483
     2.30606
     1.77533
     1.42150
     0.91711
     0.61222
     0.37885
     0.08148
    -0.23847
    -0.43796
    -0.57347
    -0.74662
    -0.84448
    -0.90471
    -1.02893
    -0.94988
    -0.96870
    -0.99881
    -0.96870
    -1.04022
    -0.94612
    -0.92353
    -0.87836
    -0.78050
    -0.76920
    -0.67886
    -0.65252
    -0.57723
    -0.52077
    -0.42291
    -0.49066
    -0.49442
    -0.35892
    -0.38527
    -0.51701
    -0.68639
    -0.56971
    -0.38150
    -0.30246
    -0.26481
    -0.18577
    -0.27987
    -0.43420
    -0.54336
    -0.55465
    -0.60358
    -0.72780
    -0.73909
    -0.70898
    -0.68263
    -0.41161
    -0.40785
    -0.69016
    -0.96870
    -1.13056
    -1.32253
    -1.24724
    -1.16067
    -1.05904
    -1.22089
    -1.26606
    -1.25854
    -1.23595
    -1.14561
    -0.91977
    -0.82566
    -0.85201
    -0.84072
    -0.70898
    -0.70898
    -0.78050
    -0.74662
    -0.71274
    -0.76167
    -0.61488
    -0.56971
    -0.60358
    -0.66381
    -0.67134
    -0.82566
    -0.79179
    -0.81814
    -0.77673
    -0.74285
    -0.72403
    -0.81814
    -0.78050
    -0.51324
    -0.31751
    -0.21965
    -0.14436
    -0.43420
    -0.32880
    -0.12554
    -0.05402
    -0.03520
    -0.02015
     0.08148
     0.08148
     0.16806
     0.26969
     0.35626
     0.21699
     0.00244
    -0.25352
    -0.29493
    -0.28363
    -0.08037
     0.13418
     0.14924
     0.33368
     0.63104
     0.57458
     0.68374
     0.96228
     1.19189
     1.13919
     1.14672
     0.99992
     0.61975
     0.29227
     0.23205
     0.14171
     0.01373
     0.07395
    -0.01262
    -0.31375
    -0.65628
    -1.10044
    -1.36017
    -1.61236
    -1.84950
    -1.99253
    -1.97748
    -1.81186
    -1.74787
    -1.46180
    -1.15314
    -0.96870
    -0.78426
    -0.76167
    -0.79932
    -0.47184
    -0.32880
    -0.31375
    -0.29493
    -0.11801
    -0.33257
    -0.11425
     0.46542
     0.89076
     1.13543
     1.21071
     1.20318
     1.30481
     1.51184
     1.62100
     1.79038
     2.40393
     2.60343
     2.56955
     2.61472
     2.72388
     2.79916
     2.76905
     2.93467
     2.95725
     2.82174
     2.87444
     3.14546
     2.91585
     2.40393
     1.80167
     1.31987
     1.05262
     1.06391
     0.80795
     0.56329
     0.26216
    -0.02391
    -0.35892
    -0.61488
    -0.80308
    -0.97623
    -1.04775
    -1.02516
    -0.93859
    -0.82943
    -0.59982
    -0.66381
    -1.18325
    -1.41286
    -1.18325
    -1.08162
    -0.84072
    -0.40409
    -0.15942
    -0.83696
    -1.81562
    -2.68889
    -3.05025
    -2.77170
    -2.18827
    -1.45050
    -1.16820
    -1.54084
    -2.07911
    -2.18074
    -1.93607
    -1.65753
    -1.22089
    -0.87083
    -0.59605
    -0.32880
    -0.04273
     0.16806
     0.27345
     0.30733
     0.34873
     0.48048
     0.48801
     0.32991
     0.23957
     0.12289
     0.13794
    -0.01262
     0.06643
    -0.02768
    -0.18953
    -0.17824
    -0.14060
    -0.04650
    -0.17824
    -0.20835
    -0.26858
    -0.17448
    -0.03144
    -0.09919
    -0.11425
    -0.17071
    -0.14436
    -0.15942
    -0.01638
    -0.04650
    -0.05402
    -0.03520
     0.05890
     0.20946
     0.34497
     0.08525
    -0.06532
    -0.06908
     0.06266
     0.25840
     0.26592
     0.16053
     0.15300
     0.09654
     0.01749
     0.04761
    -0.04273
    -0.07285
    -0.01262
     0.10030
     0.05890
    -0.08414
    -0.14060
    -0.16318
    -0.08790
    -0.03897
     0.02879
     0.07772
     0.05513
    -0.00886
    -0.01638
     0.11536
     0.08525
    -0.11425
    -0.03897
     0.05890
     0.23957
     0.16053
     0.07019
    -0.04650
     0.02126
     0.12289
     0.05890
    -0.05779
    -0.09543
    -0.05402
     0.37132
     1.44032
     1.91836
     1.89578
     1.42526
     0.45413
    -0.07285
    -0.04273
     0.15300
     0.04384
     0.12289
     0.47671
     0.43154
     0.14171
     0.02502
    -0.00509
    -0.03520
    -0.46055
    -0.66381
    -0.47937
    -0.18200
     0.07772
     0.53317
     1.13543
     1.24082
     1.07897
     0.97357
     1.07520
     1.32740
     1.53819
     1.74145
     1.77909
     1.50055
     1.25212
     1.22200
     1.09779
     1.03003
     0.96228
     1.25588
     1.42526
     1.27470
     1.08650
     0.84936
     0.63104
     0.46542
     0.16429
     0.05890
    -0.05779
    -0.09167
    -0.20459
    -0.26105
    -0.28363
    -0.45302
    -0.61111
    -0.54712
    -0.59605
    -0.71651
    -0.64122
    -0.62993
    -0.46808
    -0.21212
     0.01749
     0.15300
     0.17559
     0.22452
     0.18311
    -0.06908
    -0.12554
    -0.30998
    -0.35892
    -0.49442
    -0.57723
    -0.73156
    -0.64499
    -0.77673
    -1.09668
    -1.41663
    -1.46932
    -1.39404
    -1.74034
    -2.09040
    -2.07911
    -1.73658
    -1.35640
    -1.41286
    -1.39781
    -1.54084
    -1.55966
    -1.48438
    -1.21337
    -1.08162
    -1.00634
    -0.84448
    -0.75415
    -0.61488
    -0.72403
    -0.76544
    -0.76167
    -0.84825
    -0.63746
    -0.56218
    -0.61864
    -0.59982
    -0.57347
    -0.48690
    -0.49819
    -0.44925
    -0.47937
    -0.37021
    -0.34762
    -0.22341
    -0.11801
    -0.15189
    -0.09919
    -0.11801
     0.02502
     0.06643
     0.19817
     0.14924
     0.08525
     0.22452
     0.22452
     0.24710
     0.17182
     0.14547
     0.12665
     0.16053
     0.21699
     0.12665
     0.11912
     0.06643
     0.06266
     0.22452
     0.22075
     0.17559
     0.04761
     0.03631
     0.02126
     0.08525
     0.07772
     0.09277
    -0.01262
     0.07772
     0.05890
     0.09654
     0.13418
    -0.01262
    -0.05779
    -0.01262
     0.06643
     0.05890
     0.00620
    -0.05026
    -0.01638
    -0.01262
     0.02502
     0.02502
    -0.04650
     0.00996
    -0.02015
    -0.00133
    -0.00509
    -0.03144
    -0.16318
    -0.04273
     0.02126
     0.02126
    -0.03897
    -0.11049
    -0.12178
    -0.03897
     0.08148
     0.14547
     0.16806
     0.33368
     0.29980
     0.20193
     0.39014
     0.61598
     1.06391
     1.80544
     1.98235
     1.83555
     1.72263
     1.82050
     1.72263
     1.73016
     1.59089
     1.38762
     0.94722
     0.77784
     0.27722
    -0.35892
    -0.81061
    -0.99128
    -0.75038
    -0.82190
    -0.23094
    -0.29116
    -0.52454
    -1.90596
    -2.70395
    -2.03018
    -0.78426
     0.07395
     0.66868
     0.82677
     0.89453
     0.71385
     0.46918
     0.44660
     0.46542
     0.50306
     0.53694
     0.55576
     0.62351
     0.52941
     0.42402
     0.43531
     0.34121
     0.37132
     0.25840
     0.26216
     0.06643
    -0.06532
    -0.22717
    -0.55089
    -0.39656
     0.08525
     0.25463
    -0.06155
    -0.29493
    -0.79555
    -1.53331
    -1.90220
    -1.81939
    -1.42416
    -0.89342
    -0.65252
    -0.60735
    -0.80684
    -0.85201
    -0.66004
    -0.55841
    -1.20207
    -1.29618
    -0.38903
     0.46542
     0.85312
     0.73267
     0.70256
     0.42778
     0.35250
     0.25087
     0.29227
     0.23581
     0.19817
     0.20570
     0.10030
     0.11160
    -0.01262
    -0.18577
    -0.15942
    -0.20835
    -0.24976
    -0.29869
    -0.33257
    -0.38527
    -0.40032
    -0.28740
    -0.30246
    -0.23470
    -0.23094
    -0.28363
    -0.22341
    -0.16318
    -0.12931
    -0.28740
    -0.23470
    -0.18577
    -0.13683
    -0.15566
    -0.11049
    -0.11801
    -0.16318
    -0.20082
    -0.17448
    -0.12931
    -0.08037
    -0.18200
    -0.14436
    -0.11801
    -0.08790
    -0.11425
    -0.13307
    -0.10672
    -0.00509
    -0.06155
    -0.03144
    -0.06908
    -0.06155
    -0.11049
    -0.04273
     0.01373
    -0.02391
     0.02502
    -0.08037
    -0.01638
     0.01749
     0.07019
    -0.05026
    -0.04273
    -0.04650
    -0.02391
     0.04761
     0.02879
     0.01373
    -0.14813
    -0.11049
    -0.07661
     0.07019
     0.05137
    -0.17448
    -0.13683
    -0.03144
    -0.05026
    -0.06908
    -0.08414
    -0.05779
    -0.06155
     0.00620
     0.05137
    -0.03144
    -0.07285
    -0.09543
    -0.10296
    -0.04273
    -0.02768
    -0.00886
    -0.15942
    -0.04273
     0.12289
     0.21323
     0.23957
     0.25087
     0.14924
     0.08901
     0.27345
     0.42778
     0.64610
     0.84936
     1.39892
     1.88825
     2.09904
     2.32865
     2.55449
     2.72764
     2.12539
     1.80167
     1.24082
     1.06391
     1.29352
     1.31611
     1.47796
     1.21448
     0.60469
    -0.23470
    -0.62617
    -0.43796
    -0.46055
    -0.43420
    -0.43796
    -0.98752
    -1.22466
    -0.89342
    -0.26858
     0.40519
     0.91711
     1.28223
     1.44409
     1.92589
     2.87821
     3.50681
     3.58586
     3.42400
     3.71384
     3.84181
     4.01120
     3.91333
     3.48046
     3.11534
     2.79540
     3.19063
     3.19439
     2.95725
     2.66742
     1.68499
     0.64610
    -0.62993
    -1.33758
    -1.01763
    -0.76544
    -0.53583
    -0.39656
    -0.57347
    -1.08915
    -1.71023
    -2.09416
    -2.22591
    -1.83068
    -1.65753
    -1.81562
    -1.81562
    -1.77422
    -1.86832
    -1.98501
    -2.13181
    -1.98124
    -2.00759
    -1.93607
    -1.83821
    -1.96242
    -1.75916
    -1.42039
    -1.29618
    -1.05151
    -0.96870
    -0.85578
    -0.65628
    -0.49442
    -0.37774
    -0.33633
    -0.29116
    -0.14813
    -0.08414
    -0.26858
    -0.54336
    -0.49442
    -0.17448
     0.06266
    -0.18953
    -0.11425
    -0.37021
    -0.38150
    -0.44173
    -0.35515
    -0.31375
    -0.28740
    -0.28740
    -0.34762
    -0.26105
    -0.20082
    -0.19706
    -0.21212
    -0.26481
    -0.18577
    -0.24599
    -0.21588
    -0.21212
    -0.22341
    -0.26481
    -0.26105
    -0.23470
    -0.24223
    -0.31751
    -0.26105
    -0.32880
    -0.22341
    -0.26481
    -0.28363
    -0.29869
    -0.30246
    -0.19330
    -0.17448
    -0.22341
    -0.20835
    -0.27611
    -0.08790
    -0.11425
    -0.01638
    -0.03144
    -0.09167
    -0.01638
    -0.00509
    -0.03144
     0.09277
     0.00244
    -0.00509
    -0.01262
     0.03631
     0.07019
     0.05890
    -0.07661
    -0.05779
     0.01749
     0.07395
     0.15300
     0.02879
     0.03255
     0.11160
     0.10783
     0.14924
     0.02879
     0.17182
     0.58211
     0.60846
     0.68750
     0.63480
     0.49177
     0.12665
     0.02502
     0.04761
    -0.21212
    -0.12178
    -0.24223
    -0.32880
    -1.09292
    -1.51073
    -1.43545
    -0.66004
    -0.60358
    -1.11550
    -1.60107
    -0.99128
    -0.33633
     0.26969
     0.83054
     1.45914
     1.60594
     1.58712
     1.18436
     1.38762
     1.96729
     2.55073
     2.46416
     1.45914
     0.40896
     0.01749
    -0.52454
     0.10783
     0.76655
     0.58211
     0.40896
     0.48048
     0.43154
    -0.24223
    -0.52454
    -0.64499
    -0.54336
     0.01749
     0.43907
     1.07520
     1.95224
     2.27971
     2.26842
     1.84684
     1.38386
     0.86441
     0.83054
     0.83430
     0.94722
     0.83054
     0.64233
     0.60093
     0.47295
     0.51435
     0.49553
     0.37132
     0.00996
    -0.58476
    -0.80308
    -0.66381
    -0.57347
    -0.87460
    -1.20207
    -1.57472
    -1.69517
    -1.70646
    -1.73281
    -1.65377
    -1.63871
    -1.58978
    -1.67635
    -1.55214
    -1.65753
    -1.63495
    -1.55590
    -1.49567
    -1.27359
    -1.08162
    -1.05904
    -1.04398
    -0.88213
    -0.75415
    -0.71274
    -0.67510
    -0.66757
    -0.58476
    -0.47560
    -0.40032
    -0.33633
    -0.37021
    -0.40032
    -0.40409
    -0.28363
    -0.25729
    -0.43043
    -0.43043
    -0.52830
    -0.29116
    -0.38150
    -0.47560
    -0.32128
    -0.25352
    -0.21588
    -0.23847
    -0.20835
    -0.11801
    -0.17824
    -0.18577
    -0.07285
     0.10783
     0.16806
     0.12289
     0.17559
     0.22828
     0.28851
     0.26216
     0.22075
     0.14924
     0.26216
     0.24334
     0.26969
     0.15676
     0.20946
     0.05890
     0.10407
     0.16806
     0.24334
     0.06266
     0.15300
     0.08525
     0.19441
     0.14547
     0.05513
    -0.04650
     0.02879
     0.04761
     0.12289
     0.10783
     0.07395
    -0.00133
     0.16429
     0.36379
     0.47295
     0.51059
     0.63480
     0.76655
     0.99239
     1.14296
     1.06768
     0.57082
     0.39390
     0.33744
     0.48801
     0.49177
     0.37132
     0.25087
     0.13794
     0.04761
    -0.28363
    -0.91977
    -1.38275
    -0.85578
    -0.61111
    -0.86707
    -0.61111
    -0.74662
    -0.69392
    -0.57347
    -0.47560
    -0.29869
    -0.07661
     0.27722
     0.26969
     0.12665
     0.29980
     0.36003
     0.34497
     0.53694
     0.47295
     0.20193
     0.04761
     0.03255
     0.03631
     0.17935
     0.49177
     0.84559
     1.37257
     1.73392
     1.21448
     0.74020
     0.63857
     0.70256
     0.83430
     1.51937
     1.34998
     1.45914
     1.73392
     1.86190
     2.08398
     1.66240
     1.47796
     1.92213
     1.98988
     1.76027
     1.66617
     1.83555
     2.11409
     2.77281
     3.01748
     3.52939
     4.19940
     4.00743
     3.53316
     2.81045
     2.26466
     2.00117
     1.76403
     1.50808
     1.38762
     1.35751
     1.10155
     0.43531
    -0.29116
    -1.16443
    -1.88714
    -2.43293
    -2.29743
    -2.28990
    -2.28990
    -2.25979
    -2.36142
    -2.36894
    -2.43293
    -2.36142
    -2.30495
    -2.00006
    -1.65753
    -1.69141
    -1.69893
    -1.47685
    -1.31500
    -1.18325
    -1.18702
    -1.16067
    -1.13056
    -1.09292
    -1.03645
    -0.96117
    -0.88965
    -0.89342
    -0.86707
    -0.79932
    -0.72403
    -0.73156
    -0.96494
    -0.75415
    -0.72780
    -0.66757
    -0.56971
    -0.53206
    -0.51324
    -0.47560
    -0.38150
    -0.33257
    -0.30246
    -0.34010
    -0.29493
    -0.27611
    -0.14813
    -0.17071
    -0.24976
    -0.15942
    -0.17071
     0.00620
     0.00996
    -0.06908
    -0.02015
    -0.10672
    -0.02391
    -0.02391
     0.13794
     0.17182
     0.04008
    -0.02391
    -0.01638
     0.16806
     0.17559
     0.10783
     0.23581
     0.23205
     0.20570
     0.33368
     0.32615
     0.22075
     0.27722
     0.29980
     0.49177
     0.29980
     0.08148
     0.03255
    -0.19706
    -0.12931
     0.09277
    -0.23094
    -0.26105
     0.08148
    -0.02015
    -0.48690
    -0.65252
    -0.45678
    -0.39279
    -0.46055
    -0.66381
    -0.85578
    -0.73156
    -0.59605
    -0.53959
    -0.50195
    -0.74285
    -0.91600
    -0.97623
    -0.98376
    -1.14185
    -1.20584
    -1.21337
    -1.22089
    -1.07409
    -0.88965
    -0.59982
    -0.61488
    -0.55841
    -0.82190
    -0.88965
    -0.82190
    -0.61864
     0.16053
     0.58587
     0.67621
     0.69127
     0.45036
     0.33744
     0.25840
     0.20193
     0.57834
     0.78537
     0.73644
     0.30733
     0.17559
     0.54070
     1.16178
     1.31987
     1.02627
     0.83807
     0.48801
     0.52941
     0.67997
     0.72514
     0.72891
     0.81548
     0.68750
     0.48048
     0.19441
     0.11912
     0.11536
     0.42025
     0.61975
     1.08650
     0.95099
     0.73644
     0.72514
     0.90582
     1.04133
     1.25588
     1.43279
     1.62853
     1.74145
     2.00870
     2.55073
     2.56955
     2.61096
     2.40393
     2.07645
     1.77156
     2.07645
     2.27971
     2.05763
     1.36128
     1.14672
     1.30105
     1.30481
     1.23330
     0.93593
     0.45789
     0.17182
     0.03255
    -0.15189
    -0.31375
    -0.62617
    -0.74662
    -0.97999
    -1.23595
    -1.18702
    -1.18325
    -1.32629
    -1.42039
    -1.38275
    -1.38275
    -1.42416
    -1.46932
    -1.35640
    -1.24724
    -1.19455
    -1.14185
    -1.17196
    -1.19078
    -0.99128
    -1.01763
    -1.01011
    -0.89718
    -0.88965
    -0.89718
    -0.77297
    -0.70521
    -0.73533
    -0.88213
    -0.96870
    -0.98376
    -0.99505
    -1.09668
    -1.22466
    -1.13808
    -0.76167
    -0.41538
    -0.35139
    -0.50195
    -0.66381
    -0.74285
    -0.54712
    -0.11425
     0.17182
     0.39767
     0.58211
     0.47295
     0.27722
     0.10030
     0.16053
     0.20946
    -0.11049
     0.00620
     0.11536
     0.01749
    -0.32504
    -0.68263
    -0.81061
    -0.78426
    -0.72403
    -0.73909
    -0.80684
    -0.68639
    -0.64122
    -0.42291
    -0.40409
    -0.29493
    -0.17824
    -0.12178
    -0.01262
     0.06643
     0.21699
     0.16053
     0.24710
     0.33744
     0.47295
     0.49177
     0.45789
     0.37132
     0.40519
     0.32238
     0.42402
     0.40896
     0.38637
     0.44660
     0.54447
     0.68750
     0.73267
     0.69879
     0.66868
     0.67621
     0.70632
     0.65363
     0.44660
     0.32238
     0.36379
     0.57458
     0.73267
     0.63857
     0.30733
     0.18688
     0.18311
     0.10783
     0.17559
     0.05513
    -0.27611
    -0.43043
    -0.37774
    -0.30246
    -0.66757
    -0.66757
    -0.49819
    -0.40785
    -0.58476
    -1.01387
    -1.13808
    -0.98376
    -0.69016
    -0.20082
    -0.23470
    -0.40032
    -0.36268
    -0.49442
    -0.18577
     0.02879
     0.52565
     0.94346
     1.28599
     1.45914
     1.36880
     1.04509
     0.92088
     0.60469
     0.71009
     1.10155
     1.59089
     1.37257
     1.05638
     0.56329
     0.54447
     0.69503
     0.47671
     0.05890
    -0.17071
    -0.20835
    -0.24976
    -0.21588
    -0.12931
    -0.11801
    -0.23847
    -0.52077
    -0.56218
    -0.35515
    -0.23094
    -0.12554
    -0.36268
    -0.42291
    -0.41914
    -0.37397
    -0.48313
    -0.49442
    -0.38903
    -0.42667
    -0.38903
    -0.37774
    -0.41161
    -0.46808
    -0.63370
    -0.55465
    -0.64122
    -0.72780
    -0.76920
    -0.73156
    -0.64499
    -0.61111
    -0.69016
    -0.64499
    -0.60735
    -0.45678
    -0.43420
    -0.70521
    -1.04022
    -1.32629
    -1.43545
    -1.30747
    -1.13808
    -0.91600
    -0.65628
    -0.49066
    -0.51324
    -0.72027
    -1.00258
    -1.14561
    -0.93106
    -0.61488
    -0.41914
    -0.17448
    -0.05402
     0.04384
     0.04761
     0.02126
     0.10030
     0.10030
     0.00620
    -0.02015
     0.04008
     0.09277
     0.03255
     0.02502
    -0.04273
     0.00620
     0.08148
     0.21699
     0.13794
     0.09654
     0.08901
     0.00244
     0.17182
     0.22075
     0.13794
     0.13042
     0.10407
     0.16806
     0.23205
     0.09654
     0.11912
     0.09277
     0.11536
     0.20946
     0.17559
     0.04384
    -0.06155
    -0.13307
    -0.08414
     0.04008
     0.00996
    -0.11801
    -0.20835
    -0.14060
    -0.14060
    -0.09167
    -0.12178
    -0.15566
    -0.15566
    -0.07661
    -0.00509
    -0.03897
    -0.04650
    -0.06908
    -0.01262
     0.17182
     0.17935
     0.22828
     0.23957
     0.22828
     0.36003
     0.39767
     0.29604
     0.36003
     0.40143
     0.44284
     0.62351
     0.63480
     0.62351
     0.50306
     0.37132
     0.34873
     0.28474
     0.32991
     0.26592
     0.13042
     0.17559
     0.17559
     0.23581
     0.29227
     0.36379
     0.66492
     1.03003
     1.33493
     1.64358
     1.81673
     1.94847
     1.72639
     1.08650
     0.72891
     0.90206
     0.64610
     0.62728
     0.60469
     0.51435
     0.22828
    -0.58853
    -1.14561
    -1.38275
    -1.15314
    -0.72403
    -0.58853
    -1.05527
    -0.81814
    -0.44549
    -0.12931
     0.28098
     0.14547
     0.11536
     0.08148
    -0.35139
    -1.17196
    -1.90596
    -2.06029
    -1.78927
    -1.30747
    -1.65377
    -2.81311
    -3.58475
    -3.67132
    -3.60357
    -3.32502
    -3.18199
    -2.98626
    -2.65878
    -2.19956
    -1.68388
    -1.11926
    -0.73909
    -0.44549
    -0.18200
    -0.02391
     0.06643
     0.23205
     0.21699
     0.21699
     0.28851
     0.37885
     0.66868
     0.56329
     0.33368
     0.13418
     0.37508
     0.64610
     0.78913
     0.71761
     0.45789
     0.36003
     0.43154
     0.49177
     0.52188
     0.42402
     0.32238
     0.30356
     0.14547
     0.02126
    -0.11049
    -0.23847
    -0.37021
    -0.34762
    -0.38903
    -0.38903
    -0.41161
    -0.38527
    -0.40032
    -0.30998
    -0.23094
    -0.27611
    -0.22341
    -0.11801
    -0.06532
    -0.04650
    -0.07285
    -0.15189
    -0.20459
    -0.18200
    -0.23094
    -0.04273
     0.02502
     0.10407
     0.10407
     0.08148
     0.00996
    -0.17071
    -0.32880
     0.18688
     0.46542
     0.67997
     1.12037
     1.56830
     1.50055
     1.30858
     1.21448
     1.22200
     1.46667
     1.59089
     1.66617
     1.84308
     1.92589
     1.91460
     1.65864
     1.46667
     1.29352
     1.11284
     0.89453
     0.74396
     0.52565
     0.35250
     0.31109
     0.40143
     0.45413
     0.43154
     0.34121
     0.36379
     0.16806
     0.02126
    -0.27987
    -0.39656
    -0.38903
    -0.21212
    -0.21212
    -0.16318
    -0.23470
    -0.33633
    -0.27987
    -0.06155
     0.13794
     0.44284
     0.56329
     0.63104
     0.74773
     1.06768
     1.15049
     1.22953
     1.07520
     0.64610
     0.43531
     0.47295
     0.34873
     0.41272
     0.47671
     0.55952
     0.57834
    -0.00133
    -0.53206
    -0.96870
    -1.09292
    -0.86331
    -0.74662
    -0.62617
    -0.52077
    -0.38527
    -0.41538
    -0.34010
    -0.48313
    -0.71651
    -0.98752
    -1.19078
    -1.30747
    -1.26606
    -1.29994
    -1.26230
    -1.26230
    -1.36017
    -1.29618
    -1.34135
    -1.22466
    -0.96870
    -0.75038
    -0.44925
    -0.15566
     0.37508
     0.44284
     0.13794
     0.61598
     0.95099
     0.84183
     0.87947
     0.88324
     1.21824
     1.47043
     1.05638
     0.37132
     0.00244
    -0.19330
    -0.36644
    -0.07661
     0.25087
     0.29227
    -0.15566
    -0.46055
    -0.59605
    -0.29493
    -0.72780
    -1.21337
    -1.05527
    -0.48690
    -0.31751
    -0.29493
    -0.25729
    -0.38527
    -0.34010
    -0.21965
    -0.27611
    -0.49442
    -0.88965
    -1.17949
    -0.99505
    -0.61864
    -0.16695
    -0.11425
    -0.25729
    -0.26105
    -0.36268
    -0.44173
    -0.40032
    -0.27234
    -0.32128
    -0.17824
     0.02502
     0.09277
     0.12289
     0.09277
     0.09654
     0.27722
     0.26969
     0.24334
     0.14924
     0.11912
     0.10407
     0.06643
     0.10407
     0.11536
    -0.01262
    -0.06155
     0.01373
     0.06643
     0.09654
    -0.05026
    -0.12178
     0.02879
     0.16429
     0.25087
     0.38261
     0.63480
     1.10532
     1.41774
     1.63229
     1.59841
     1.15425
     0.88324
     0.93217
     1.18813
     1.55701
     1.47420
     1.56454
     1.49678
     1.22577
     0.76278
     0.15300
    -0.26481
    -0.64122
    -0.99881
    -1.27736
    -0.95364
    -0.50948
    -0.26481
    -0.07661
     0.14924
    -0.14813
    -0.57723
    -0.67510
    -0.33633
    -0.00509
     0.31862
     0.42025
     0.56705
     0.66868
     0.74020
     0.69879
     0.60846
     0.38261
     0.11536
    -0.02768
    -0.20459
    -0.16318
    -0.10672
    -0.34010
    -0.37021
    -0.34762
    -0.25729
    -0.13307
    -0.18577
    -0.22341
    -0.26105
    -0.30998
    -0.30246
     0.01373
    -0.13683
    -0.15942
    -0.15942
    -0.06155
    -0.17448
    -0.23847
    -0.34010
    -0.40785
    -0.29116
    -0.22341
    -0.23847
    -0.40409
    -0.34010
    -0.47560
    -0.72403
    -1.13432
    -1.31123
    -1.26230
    -1.08915
    -0.90471
    -0.85954
    -1.02140
    -1.30747
    -1.35640
    -0.81814
    -0.55465
    -0.27611
     0.57082
     1.77533
     2.15550
     0.93970
     0.50306
     0.71385
     0.87947
     1.09026
     1.18813
     0.78160
     0.42778
    -0.28363
    -1.13432
    -1.38275
    -1.61612
    -1.54084
    -1.43168
    -1.74787
    -2.19580
    -2.43293
    -2.22214
    -2.10922
    -1.84950
    -1.39028
    -0.91600
    -0.36268
    -0.02015
     0.14547
     0.27345
     0.32615
     0.49553
     0.58964
     0.52188
     0.35250
     0.29980
     0.28851
     0.23957
     0.35250
     0.21699
     0.12289
     0.04384
     0.18688
     0.16806
     0.09277
     0.07019
     0.04008
     0.00244
     0.14171
     0.16806
     0.08901
     0.02126
    -0.00133
    -0.01638
     0.14924
     0.05137
     0.00620
    -0.05779
    -0.03144
     0.00996
    -0.00509
    -0.06532
    -0.13683
    -0.02391
    -0.00509
     0.04384
    -0.01638
    -0.08790
    -0.12931
    -0.11425
     0.05513
     0.13418
     0.12289
     0.08901
     0.12665
     0.34873
     0.36003
     0.40519
     0.47671
     0.39767
     0.45789
     0.66492
     0.77031
     0.98110
     1.21824
     1.10155
     0.92464
     1.14672
     1.37633
     1.88448
     2.18561
     2.00870
     1.47043
     0.96605
     0.58587
     0.62728
     1.35751
     1.78285
     1.67370
     1.36128
     1.03756
     0.67245
     0.31486
     0.16806
     0.17559
     0.26216
     0.17559
     0.26592
     0.29980
     0.23205
     0.18311
     0.23581
     0.33368
     0.45036
     0.38261
     0.22452
     0.30733
     0.49177
     0.72514
     1.06768
     0.96228
     1.06015
     1.03003
     0.95099
     1.10155
     1.02251
     0.94346
     0.82677
     0.69127
     0.58211
     0.46542
     0.39390
     0.00996
    -0.14813
    -0.47184
    -0.55465
    -0.56594
    -0.78802
    -0.89718
    -1.02516
    -0.99881
    -0.85954
    -0.92730
    -0.88589
    -0.88965
    -0.85578
    -0.79179
    -0.62993
    -0.62617
    -0.49442
    -0.52830
    -0.48313
    -0.44549
    -0.49066
    -0.51701
    -0.61488
    -0.68639
    -0.60358
    -0.70898
    -0.91977
    -0.99128
    -0.87836
    -0.97623
    -1.18702
    -1.69517
    -1.64247
    -1.45427
    -1.48062
    -1.68388
    -1.58601
    -1.50697
    -1.51073
    -1.72152
    -1.65000
    -1.11550
    -1.09292
    -1.03269
    -1.19078
    -1.24348
    -1.12679
    -0.93482
    -0.92353
    -0.58853
    -0.32504
     0.11160
     0.11160
    -0.03897
    -0.03520
    -0.49819
    -0.66381
    -0.64875
    -0.05026
     0.80043
     1.30105
     1.42150
     1.30481
     1.72263
     1.79415
     1.61347
     1.50808
     1.76027
     2.19690
     2.06893
     2.12915
     2.23455
     2.26089
     2.10280
     1.97859
     1.64358
     1.34245
     1.11661
     0.81925
     0.70256
     0.67245
     0.53694
     0.37132
     0.14171
     0.13794
     0.20570
     0.19441
     0.07019
     0.03255
     0.00244
     0.08148
     0.10407
     0.06643
     0.11536
     0.03631
    -0.03897
     0.02502
    -0.02015
    -0.05779
    -0.19330
    -0.01262
     0.02502
     0.09277
     0.15676
    -0.02768
    -0.12554
    -0.15566
    -0.11801
    -0.11049
    -0.22341
    -0.41538
    -0.50948
    -0.51701
    -0.30998
    -0.19706
    -0.38527
    -0.34386
    -0.26105
    -0.24976
    -0.06155
    -0.00509
    -0.13683
    -0.35139
    -0.27234
    -0.20459
     0.02126
     0.04761
     0.12289
     0.04384
     0.01749
     0.02502
    -0.24599
    -0.36644
    -0.36268
    -0.47937
    -0.47184
    -0.47560
    -0.51324
    -0.62617
    -0.57723
    -0.55089
    -0.52454
    -0.60735
    -0.58853
    -0.54336
    -0.55465
    -0.49819
    -0.51701
    -0.60735
    -0.44173
    -0.43043
    -0.35139
    -0.26105
    -0.18200
    -0.08037
     0.22075
     0.73644
     1.21071
     1.17683
     0.92464
     0.42025
     0.14171
     0.29604
     0.67997
     0.84183
     0.81925
     0.69503
     0.55576
     0.32615
     0.08525
    -0.11425
    -0.35515
    -0.43043
    -0.44549
    -0.52077
    -0.55841
    -0.53206
    -0.43796
    -0.24223
    -0.11425
     0.05137
    -0.05026
    -0.05779
    -0.06155
     0.04761
     0.10407
     0.19441
     0.05890
     0.23581
     0.42402
     0.16806
    -0.46808
    -0.83319
    -1.05904
    -0.94235
    -0.95364
    -0.90847
    -1.00258
    -1.47309
    -1.85326
    -2.33883
    -2.05652
    -1.99253
    -2.44046
    -3.07283
    -3.26480
    -2.85451
    -2.32001
    -1.90220
    -1.88338
    -2.25602
    -2.21462
    -1.60483
    -1.20584
    -1.05151
    -0.92353
    -0.81814
    -0.72780
    -0.56218
    -0.37021
    -0.02391
     0.39767
     0.58964
     0.74396
     0.93970
     0.57082
     0.05513
     0.30733
     0.37508
     0.45036
     0.98487
     0.94346
     0.66115
     0.49553
     0.04761
    -0.38527
    -0.29116
    -0.21965
    -0.09919
     0.07019
     0.04384
    -0.18577
    -0.49066
    -0.79555
    -0.89342
    -0.93859
    -0.77297
    -0.52454
    -0.52830
    -0.63370
    -1.00634
    -1.11174
    -0.90847
    -0.80684
    -0.61864
    -0.37021
    -0.29116
    -0.28740
    -0.46055
    -0.53959
    -0.41538
    -0.18200
    -0.14436
    -0.02768
     0.07395
     0.11912
     0.42778
     0.58587
     0.60093
     0.55576
     0.60093
     0.59340
     0.57834
     0.54823
     0.51812
     0.42402
     0.38261
     0.47295
     0.36003
     0.41649
     0.29604
     0.20193
     0.20193
     0.19817
     0.20570
     0.07395
     0.00996
    -0.07285
     0.08901
     0.10783
     0.09654
    -0.00509
    -0.05402
    -0.03520
     0.04384
     0.10783
     0.10783
    -0.02391
    -0.00886
     0.04384
     0.08525
     0.08148
     0.04384
    -0.05402
     0.04761
     0.11912
     0.20193
     0.02879
     0.00620
     0.02126
     0.08901
     0.06266
     0.07019
     0.09277
    -0.03520
     0.08901
     0.17182
     0.10407
     0.07019
    -0.00509
     0.01749
     0.07019
     0.15300
     0.10783
    -0.03897
     0.01749
     0.02879
     0.07019
     0.17559
     0.10407
     0.08901
     0.14171
     0.25840
     0.34497
     0.46542
     0.58211
     0.74773
     0.99239
     1.16178
     0.90958
     0.67997
     0.39390
     0.29227
     0.10407
     0.22452
     0.46166
     0.24710
     0.01373
     0.08901
     0.47671
     0.14547
    -0.47937
    -0.87083
    -0.79179
    -0.64875
    -0.49819
     0.12665
     0.99239
     1.93342
     2.01999
     1.66617
     0.93217
    -0.59605
    -1.48062
    -1.51826
    -0.42667
     0.33368
     0.26216
    -0.00509
    -0.70521
    -1.45803
    -2.05276
    -2.23344
    -2.38400
    -2.39153
    -2.19956
    -1.96995
    -1.62742
    -1.38275
    -1.16067
    -0.84072
    -0.54712
    -0.42667
    -0.18200
     0.05513
     0.14171
     0.30733
     0.47295
     0.66115
     0.72514
     0.76655
     0.83430
     0.76655
     0.68750
     0.54823
     0.34873
     0.12665
     0.07395
     0.11160
     0.21699
     0.21323
    -0.01638
    -0.34010
    -0.60735
    -0.54712
    -0.72403
    -0.70898
    -0.64122
    -0.66381
    -0.59229
    -0.50195
    -0.47937
    -0.37021
    -0.32128
    -0.15566
    -0.14813
    -0.15189
     0.00244
     0.25087
     0.69879
     1.08273
     1.45161
     1.80544
     1.82050
     1.95977
     1.97859
     1.97482
     1.74521
     2.04634
     1.94471
     2.04634
     2.18185
     2.21196
     2.00870
     1.83555
     1.52313
     1.23330
     0.87194
     0.39014
    -0.22341
    -1.10797
    -1.93607
    -2.71900
    -2.51951
    -1.31500
     0.23957
     0.63480
    -0.31751
    -1.39404
    -2.44799
    -2.01135
    -1.21713
    -0.67510
    -0.06908
     0.63857
     1.01121
     1.42903
     1.38762
     1.45161
     1.38386
     1.19189
     1.18813
     1.19566
     1.13167
     1.01874
     0.88324
     0.49930
     0.26592
    -0.00886
    -0.30246
    -0.62617
    -0.70521
    -0.58100
    -0.69392
    -0.86707
    -0.90095
    -0.91977
    -1.01011
    -1.11550
    -1.08915
    -0.90847
    -0.88589
    -0.81437
    -0.78050
    -0.71274
    -0.50572
    -0.43796
    -0.41538
    -0.41161
    -0.54336
    -0.46055
    -0.37397
    -0.35515
    -0.43796
    -0.49819
    -0.55465
    -0.48313
    -0.49066
    -0.26105
    -0.14060
     0.07772
     0.95099
     0.52565
    -0.37774
    -0.51701
    -0.53959
    -0.09543
     0.34121
     0.68374
     0.49930
     0.07019
    -0.28740
    -0.41161
    -0.31751
    -0.27611
    -0.28740
    -0.41914
    -0.41538
    -0.33257
    -0.34386
    -0.30246
    -0.34010
    -0.30622
    -0.19330
    -0.17071
    -0.06155
    -0.09919
    -0.00886
     0.05137
     0.26969
     0.60846
     0.60846
     0.87571
     1.22577
     1.83932
     2.41899
     2.58084
     2.58837
     1.97859
     1.23706
     1.28976
     1.23706
     2.20067
     2.66742
     1.36880
     0.35626
    -0.61488
    -0.82190
    -1.04398
    -1.40157
    -1.49191
    -1.61989
    -1.93231
    -2.03770
    -2.19956
    -2.50822
    -2.80934
    -2.74159
    -2.12428
    -1.62365
    -1.38275
    -1.29994
    -1.05151
    -0.91977
    -0.78050
    -0.80684
    -0.77673
    -0.65252
    -0.59229
    -0.51324
    -0.41161
    -0.37397
    -0.42667
    -0.63746
    -0.74662
    -0.50195
    -0.36268
    -0.32504
    -0.14060
    -0.21588
    -0.35515
    -0.38150
    -0.30622
    -0.26481
    -0.09919
     0.10407
     0.31862
     0.53694
     0.79290
     1.17683
     1.46667
     1.53066
     1.37257
     1.39892
     1.57583
     1.77909
     1.71510
     1.38010
     1.12037
     1.21071
     1.10155
     1.02251
     0.83054
     0.47295
     0.14547
    -0.11801
    -0.27234
    -0.41161
    -0.41161
    -0.58476
    -0.52077
    -0.47937
    -0.49066
    -0.35139
    -0.23470
    -0.21588
    -0.07661
     0.00244
     0.07772
     0.08148
     0.13042
     0.16806
     0.20570
     0.22075
     0.13418
     0.16053
     0.24710
     0.20570
     0.40519
     0.24334
     0.22828
     0.18688
     0.06266
     0.08901
     0.17182
     0.18688
     0.13042
     0.25087
     0.50683
     0.64233
     1.19189
     1.44785
     0.98863
     0.83430
     1.26717
     1.52313
     1.75651
     1.74898
     1.65111
     1.63982
     1.40268
     0.99992
     0.63104
     0.24710
     0.68750
     0.65363
    -0.09543
    -0.75038
    -0.93859
    -1.34135
    -1.48062
    -1.66129
    -1.71776
    -1.66129
    -1.50697
    -1.53331
    -1.43545
    -1.38275
    -1.33758
    -1.19078
    -1.07409
    -0.90471
    -0.71274
    -0.58476
    -0.44549
    -0.46808
    -0.45302
    -0.40409
    -0.31375
    -0.29116
    -0.31751
    -0.42667
    -0.41914
    -0.40409
    -0.43043
    -0.45302
    -0.46431
    -0.47560
    -0.44173
    -0.35139
    -0.32128
    -0.42667
    -0.50195
    -0.48313
    -0.37397
    -0.38527
    -0.38527
    -0.47560
    -0.37021
    -0.41161
    -0.02391
     0.39014
     1.36504
     2.36629
     2.90832
     3.18686
     3.21321
     2.95725
     1.57583
     0.40519
     0.04761
     0.50683
     0.99992
     1.31611
     1.14672
     0.28474
    -0.44925
    -1.56719
    -2.65502
    -2.89592
    -2.74912
    -3.07283
    -2.79429
    -2.71148
    -2.65125
    -2.36518
    -1.93984
    -1.43921
    -0.92730
    -0.73533
    -0.59982
    -0.49442
    -0.50948
    -0.52077
    -0.78426
    -0.81061
    -0.80308
    -0.62617
    -0.56594
    -0.48313
    -0.50948
    -0.60735
    -0.60735
    -0.32504
    -0.23094
    -0.16318
    -0.34010
    -0.49066
    -0.53206
    -0.35139
     0.25463
     0.33744
     0.36003
     0.22828
     0.23205
     0.26592
     0.27345
     0.19064
     0.17559
     0.09654
     0.22452
     0.24710
     0.16429
     0.08901
    -0.03897
     0.00996
    -0.09167
    -0.06155
    -0.14436
    -0.20082
    -0.27234
    -0.26481
    -0.17824
    -0.22341
    -0.32128
    -0.33257
    -0.23470
    -0.17448
    -0.11049
    -0.18200
    -0.16695
    -0.19706
    -0.14436
    -0.15566
    -0.01262
    -0.07285
     0.00244
     0.03631
     0.04008
     0.07395
     0.04761
     0.04761
     0.13042
     0.19064
     0.17182
     0.07395
    -0.08037
     0.00244
     0.22075
     0.11536
     0.10407
     0.00996
    -0.03520
     0.01373
     0.05890
     0.11536
     0.03255
    -0.03520
     0.08148
     0.22828
     0.84936
     1.70004
     2.53567
     2.73893
     1.81673
     0.99992
     0.68374
     1.13919
     1.43656
     1.31611
     1.38762
     1.83179
     2.12539
     1.80544
     1.06015
     0.56705
     0.07019
    -0.07661
    -0.46055
    -0.64122
    -0.64875
    -0.46055
    -0.45302
    -0.32880
    -0.29116
    -0.38150
    -0.55089
    -0.55465
    -0.58476
    -0.81437
    -0.88965
    -0.92730
    -0.89342
    -0.82943
    -0.84825
    -0.73909
    -0.77297
    -0.76167
    -0.85578
    -0.92730
    -1.05527
    -1.09668
    -1.13432
    -1.16443
    -1.16067
    -1.22089
    -1.20207
    -0.96494
    -0.85201
    -0.78426
    -0.81061
    -0.61864
    -0.53583
    -0.27234
     0.02126
     0.28098
     0.57082
     0.73644
     0.90206
     1.26341
     1.38010
     1.28599
     1.19189
     1.22577
     1.71886
     2.69753
     3.05888
     2.96478
     2.81798
     1.96729
     1.33869
     0.97357
     0.84183
     1.12790
     1.17683
     1.09026
     1.25588
     1.02627
     0.53317
    -0.04273
    -0.26858
    -0.49442
    -0.55841
    -0.51324
    -0.43796
    -0.38527
    -0.19330
     0.32238
     0.68750
     0.76655
     0.60093
     0.67997
     1.04886
     1.42526
     1.16554
     0.42025
    -0.10296
    -0.11801
     0.04761
     0.24334
     0.20570
    -0.11049
    -0.43043
    -0.68263
    -0.80308
    -1.05527
    -1.34887
    -1.46932
    -1.42039
    -1.25477
    -1.24724
    -1.21713
    -1.06657
    -0.95364
    -0.83696
    -0.80684
    -0.73909
    -0.77673
    -0.72403
    -0.79179
    -0.66004
    -0.64499
    -0.68263
    -0.78426
    -0.76167
    -0.63746
    -0.61488
    -0.57347
    -0.44925
    -0.27611
     0.02502
     0.22452
     0.22452
    -0.03144
    -0.09919
    -0.26481
    -0.23847
     0.02126
     0.31486
     0.16806
     0.18311
     0.12665
     0.12289
     0.02502
    -0.11049
    -0.34386
    -0.44173
    -0.37021
    -0.34386
    -0.30998
    -0.50195
    -0.58476
    -0.66004
    -0.60735
    -0.61111
    -0.48690
    -0.42667
    -0.45302
    -0.59982
    -0.50195
    -0.51324
    -0.42667
    -0.33257
    -0.30998
    -0.17824
    -0.16318
    -0.37397
    -0.17448
    -0.01638
     0.04008
     0.13042
     0.31486
     0.03631
    -0.02768
    -0.00133
     0.12665
     0.30733
     0.35250
     0.21699
     0.22452
     0.15300
     0.29227
     0.45413
     0.63104
     0.60469
     0.68750
     0.89076
     0.83054
     0.84936
     0.67621
     0.62728
     0.63104
     0.99992
     1.51560
     2.54320
     2.42275
     1.77909
     1.31987
     1.25588
     0.93593
     0.55199
     0.25087
     0.17559
     0.18688
     0.15300
    -0.12931
    -0.38527
    -0.52077
    -0.82943
    -1.52202
    -1.93231
    -1.89467
    -1.74034
    -1.39781
    -1.19455
    -0.85201
    -0.64875
    -0.59605
    -0.04273
     0.01749
    -0.25729
    -0.46431
    -0.40785
    -0.69016
     0.02502
     0.34873
     0.39014
     0.55952
     0.60469
     0.81548
     1.11661
     1.30858
     1.14672
     0.59340
     0.04761
    -0.37397
    -0.23094
     0.05513
     0.27345
     0.22828
    -0.10296
    -0.40409
    -0.63370
    -1.02516
    -1.39781
    -1.64624
    -1.79304
    -1.75540
    -1.66882
    -1.48815
    -1.15690
    -0.90095
    -0.59982
    -0.37021
    -0.11049
     0.10407
     0.19441
     0.40896
     0.62728
     0.61975
     0.63480
     0.61975
     0.87571
     1.12037
     1.21071
     1.21448
     1.21448
     1.35375
     1.34998
     1.37633
     1.20695
     1.21824
     1.19942
     1.16931
     1.12414
     1.06768
     0.96228
     0.75902
     0.73644
     0.60469
     0.55952
     0.39767
     0.17559
     0.26969
     0.28474
     0.33744
     0.16806
     0.11160
    -0.00886
    -0.12554
    -0.02391
     0.15676
     0.54070
     0.28098
    -0.11801
    -0.11801
    -0.17448
    -0.79179
    -0.65252
    -0.17824
    -0.15566
    -0.06532
    -0.21212
    -0.24599
    -0.26105
    -0.45302
    -0.54336
    -0.52454
    -0.50572
    -0.44549
    -0.32504
    -0.26858
    -0.13683
    -0.16695
    -0.50948
    -0.45302
    -0.33633
    -0.37774
    -0.34010
    -0.43796
    -0.41538
    -0.40409
    -0.33257
    -0.30246
    -0.12931
    -0.09543
    -0.16695
    -0.09167
     0.04008
    -0.01638
    -0.00509
    -0.14813
    -0.11425
    -0.07285
    -0.23470
    -0.52077
    -0.50948
    -0.41538
    -0.57347
    -0.55465
    -0.21965
    -0.24223
    -0.37774
    -0.58100
    -0.44173
    -0.21212
    -0.07661
    -0.09167
     0.13042
     0.15676
     0.36379
     0.36003
    -0.02768
    -0.55465
    -0.66381
    -0.49819
    -0.02391
     0.13418
     0.11912
    -0.29493
    -0.52077
    -0.51701
    -0.55465
    -0.78802
    -0.81437
    -0.81061
    -1.28112
    -1.45427
    -0.88965
    -0.26858
    -0.29869
    -0.41538
    -0.54336
    -0.47184
    -0.50572
    -0.66381
    -0.70521
    -0.75038
    -0.44925
    -0.16318
    -0.51701
    -0.73533
    -0.91600
    -0.92353
    -0.71274
    -0.18577
    -0.50195
    -1.28488
    -1.64624
    -1.78927
    -1.40910
    -1.54461
    -1.62365
    -1.65000
    -1.65753
    -1.61612
    -1.40910
    -1.22466
    -1.13056
    -0.87836
    -0.65628
    -0.63746
    -0.40785
    -0.09167
     0.20570
     0.36379
     0.30356
     0.15300
    -0.23470
    -0.33257
    -0.03144
     0.41272
     0.49553
     0.37508
     0.25840
     0.07772
    -0.00509
    -0.16695
    -0.23847
    -0.17824
    -0.17071
     0.01749
     0.20946
     0.37508
     0.47295
     0.51435
     0.64986
     0.88324
     0.91711
     0.86065
     0.82677
     0.75902
     0.89453
     0.87194
     0.74396
     0.50306
     0.02879
    -0.43420
     0.14547
     0.34121
     0.75149
     0.39767
    -0.66757
    -0.97623
    -0.62993
    -0.51701
    -0.35892
    -0.27611
    -0.42291
    -0.30622
    -0.20082
    -0.13683
    -0.01262
    -0.09919
    -0.10296
     0.11536
     0.34497
     0.42402
     0.34873
     0.38261
     0.43531
     0.43531
     0.56329
     0.63104
     0.58211
     0.60846
     0.62728
     0.61975
     0.60846
     0.46542
     0.50683
     0.57082
     0.58964
     0.55199
     0.47295
     0.27722
     0.45413
     0.36003
     0.35250
     0.47295
     0.41272
     0.49930
     0.57834
     0.85312
     0.78160
     0.52188
     0.33744
     0.25463
     0.34121
     0.10407
     0.23205
     0.26969
     0.20193
     0.10783
     0.08525
     0.06643
    -0.10296
    -0.21588
    -0.25352
    -0.21212
    -0.11425
    -0.13307
    -0.07661
     0.00996
     0.16429
     0.22075
     0.18688
     0.12665
     0.09277
     0.13794
     0.12665
     0.19441
     0.14171
    -0.08037
    -0.13683
    -0.06908
    -0.09543
    -0.23094
    -0.25729
    -0.27234
    -0.31751
    -0.14813
    -0.14436
    -0.14436
    -0.21588
    -0.15189
    -0.07285
    -0.00509
     0.11160
     0.10783
     0.11536
     0.30356
     0.42402
     0.36003
     0.37132
     0.21323
     0.16053
     0.01749
     0.00244
    -0.15189
    -0.26481
    -0.34762
    -0.33257
    -0.46055
    -0.47937
    -0.50572
    -0.51701
    -0.62240
    -0.78426
    -0.80308
    -0.81061
    -0.74662
    -0.63746
    -0.53583
    -0.42667
    -0.49066
    -0.24976
    -0.21212
    -0.27611
    -0.40032
    -0.27987
    -0.29493
    -0.51701
    -0.41914
    -0.26105
    -0.12931
    -0.06532
    -0.18200
    -0.28363
    -0.29493
    -0.31751
    -0.38903
    -0.45678
    -0.34762
    -0.08414
    -0.23847
    -0.07285
    -0.12178
    -0.13683
     0.04008
     0.52941
     0.51059
     0.67621
     0.98487
     0.55199
     0.56705
     0.26592
    -0.93482
    -1.26983
    -1.01387
    -0.20082
     0.58587
     0.81548
     0.51059
    -0.69769
    -1.99630
    -2.48939
    -1.47309
    -0.45302
     0.59340
     1.26717
     0.58211
    -1.44298
    -2.18827
    -1.87585
    -0.91977
     0.72514
     0.83430
     0.94722
     0.99616
     0.52941
    -0.23470
    -0.32880
     0.08901
     0.36003
     0.69503
     0.95852
     1.18813
     1.32363
     1.54572
     1.55324
     1.69252
     1.54948
     1.38010
     1.22577
     1.15425
     1.13919
     0.92464
     0.84183
     0.81925
     0.65739
     0.58964
     0.46918
     0.39390
     0.28851
     0.31109
     0.26969
     0.26969
     0.17559
     0.07772
     0.03255
     0.17935
     0.14171
     0.09654
     0.12665
     0.09277
     0.03255
     0.08901
     0.02879
    -0.10672
    -0.03520
    -0.13683
     0.00996
     0.00996
    -0.05779
    -0.14060
    -0.12554
    -0.15189
    -0.14060
    -0.16318
    -0.27611
    -0.22341
    -0.21965
    -0.20459
    -0.15942
    -0.21588
    -0.35892
    -0.40032
    -0.20082
    -0.24223
    -0.29116
    -0.38150
    -0.42291
    -0.41161
    -0.29116
    -0.23470
    -0.29116
    -0.41538
    -0.43420
    -0.35892
    -0.22717
    -0.32128
    -0.33633
    -0.33257
    -0.29116
    -0.26481
    -0.24976
    -0.26858
    -0.27611
    -0.34386
    -0.09919
    -0.09543
    -0.17071
    -0.21212
    -0.37021
    -0.41538
    -0.43796
    -0.43796
    -0.59229
    -0.77297
    -0.98752
    -0.97246
    -0.71651
    -0.49442
    -0.59229
    -0.70898
    -0.64875
    -0.60358
    -0.61111
    -0.59229
    -0.47937
    -0.55841
    -0.39656
    -0.09919
     0.11536
     0.25087
     0.35250
     0.16429
     0.12665
     0.22075
     0.12289
     0.00244
    -0.00886
     0.20946
     0.15300
     0.07019
    -0.00886
    -0.09543
    -0.14060
    -0.21212
    -0.27987
    -0.10672
    -0.17448
    -0.21212
    -0.08414
    -0.15942
    -0.17824
    -0.23470
    -0.15189
    -0.08414
     0.06266
    -0.00133
     0.05137
     0.08525
     0.16806
     0.23957
     0.51059
     0.67245
     0.97357
     1.25964
     1.25588
     1.30481
     1.48173
     1.24835
     0.85689
     0.90958
     1.51560
     1.59089
     0.91335
     0.09654
     0.58587
     0.83054
     0.92464
     0.73267
     0.64610
     0.34497
     1.12414
     1.22200
     0.63104
     0.26592
     0.45036
     0.90582
     1.65111
     1.94471
     2.19314
     1.68875
     0.73267
    -0.37774
    -1.06280
    -1.26983
    -1.25101
    -0.85578
    -0.74662
    -0.44925
    -0.46055
    -1.18702
    -1.86079
    -2.03394
    -1.83068
    -1.50320
    -1.04398
    -0.65628
    -0.28363
    -0.06532
     0.13042
     0.40896
     0.66868
     0.64233
     0.56329
     0.43154
     0.28098
     0.15676
     0.10783
    -0.06908
    -0.02768
    -0.02391
    -0.07285
    -0.14060
    -0.04273
    -0.09919
    -0.16695
    -0.17448
    -0.17824
    -0.15189
    -0.15189
    -0.20082
    -0.13683
    -0.24223
    -0.21212
    -0.29493
    -0.23094
    -0.19330
    -0.29493
    -0.23094
    -0.29493
    -0.30622
    -0.34386
    -0.31751
    -0.18577
    -0.29493
    -0.26105
    -0.26105
    -0.18953
    -0.16695
    -0.15566
    -0.24599
    -0.26858
    -0.15566
    -0.13683
    -0.14060
    -0.20082
    -0.15942
    -0.22717
    -0.09919
    -0.18953
    -0.20835
    -0.30622
    -0.40409
    -0.38527
    -0.45678
    -0.44549
    -0.29493
    -0.44549
    -0.36644
    -0.38150
    -0.48690
    -0.51324
    -0.78426
    -0.77297
    -0.68263
    -0.69392
    -0.61864
    -0.50195
    -0.43043
    -0.11049
     0.46542
     0.90206
     1.09779
     1.06391
     1.12790
     1.47796
     1.95600
     1.73392
     0.69503
     0.16053
    -0.06908
    -0.56971
    -0.25352
     0.50683
     0.70632
    -0.93482
    -2.04523
    -2.15439
    -2.15439
    -2.37271
    -2.55338
    -2.56468
    -2.50445
    -2.34636
    -1.96619
    -1.61236
    -1.19831
    -0.77297
    -0.64875
    -0.64499
    -0.58853
    -0.40409
    -0.41538
    -0.24976
    -0.21212
    -0.12178
    -0.12931
    -0.12178
    -0.15942
    -0.20459
    -0.27987
    -0.27987
    -0.30246
    -0.41538
    -0.31375
    -0.29869
    -0.27234
    -0.24976
    -0.27611
    -0.17071
    -0.16695
    -0.15566
    -0.18577
    -0.28740
    -0.36268
    -0.14813
    -0.07661
    -0.20082
    -0.01638
    -0.06532
    -0.14436
    -0.12931
     0.00996
     0.02879
     0.05890
     0.12289
     0.51812
     0.92840
     1.08273
     0.94722
     0.50683
     0.07019
     0.03631
     0.37132
     0.11536
    -0.28740
    -0.12931
    -0.09167
     0.00244
    -0.14813
    -0.10296
    -0.17071
    -0.19706
    -0.03144
     0.07019
     0.15676
     0.49177
     0.72891
     1.16178
     1.59089
     2.36252
     3.23956
     3.50305
     3.69878
     4.06390
     4.12412
     3.59338
     3.47670
     3.80041
     4.08648
     4.13541
     3.76653
     3.59715
     3.25838
     2.82174
     2.32865
     1.95224
     1.47043
     1.04133
     0.76655
     0.47295
     0.20570
    -0.09919
    -0.38527
    -0.63370
    -0.84072
    -0.86331
    -0.94235
    -0.89718
    -0.90095
    -0.98752
    -1.00258
    -1.02516
    -0.96494
    -0.92730
    -0.97999
    -0.97999
    -0.87083
    -0.84825
    -0.88213
    -0.82190
    -0.89342
    -0.82190
    -0.78426
    -0.81437
    -0.78050
    -0.81061
    -0.78802
    -0.70145
    -0.77673
    -0.78426
    -0.72027
    -0.70145
    -0.65252
    -0.66004
    -0.69392
    -0.64499
    -0.70145
    -0.64499
    -0.58100
    -0.70521
    -0.98376
    -1.02516
    -0.65628
    -0.07285
     0.07395
    -0.08037
    -0.21965
     0.02879
     0.39014
     0.63480
     0.55952
     0.38637
     0.20946
     0.56705
     0.96981
     1.36128
     1.41774
     1.04886
     0.25087
    -0.15566
    -0.17824
    -0.14060
    -0.29116
    -0.20835
    -0.26481
    -0.93106
    -1.24348
    -1.37899
    -1.20207
    -1.14185
    -1.12679
    -1.38275
    -1.14185
    -0.75791
    -0.76920
    -0.73909
    -0.97623
    -1.01011
    -0.93482
    -0.81814
    -0.73156
    -0.76920
    -0.81061
    -0.95364
    -1.04398
    -1.23219
    -1.26983
    -1.39404
    -1.49191
    -1.43921
    -1.59730
    -1.58978
    -1.19078
    -0.76920
    -0.51701
    -0.59229
    -0.47184
    -0.32504
    -0.18577
    -0.08037
    -0.10672
     0.18311
     0.55199
     0.90582
     0.97734
     1.18813
     1.16554
     1.04509
     0.92840
     0.90206
     0.67621
     0.16053
     0.15300
     0.35250
     0.48048
     0.47671
     0.37885
     0.15300
    -0.21965
    -0.42667
    -0.38150
    -0.23470
    -0.33257
    -0.43796
    -0.39279
    -0.16318
    -0.14436
     0.02126
     0.11912
     0.12289
     0.32615
     0.48801
     0.66115
     0.71009
     0.57834
     0.58587
     0.79290
     0.90958
     1.06391
     1.04509
     0.91335
     0.95099
     0.90206
     0.92464
     0.86818
     0.78537
     0.83807
     0.93217
     1.04886
     1.00745
     0.83054
     0.82677
     0.67245
     0.78160
     0.87947
     0.77784
     0.91711
     1.00369
     1.22577
     1.35375
     1.27094
     1.38762
     1.31987
     1.34622
     1.35375
     1.28976
     1.27847
     1.03756
     0.90206
     0.74773
     0.92088
     0.86065
     0.46918
     0.20946
    -0.00509
     0.05890
    -0.15942
    -0.30622
    -0.32504
    -0.12178
     0.13418
     0.24710
     0.14547
     0.09654
     0.26592
     0.54447
     1.04886
     1.54572
     1.61723
     1.69252
     1.96729
     2.08398
     1.92589
     1.91083
     1.78662
     1.37633
     1.01121
     0.67997
     0.31486
    -0.28363
    -0.55089
    -0.63370
    -0.76167
    -0.88213
    -1.16067
    -1.45050
    -1.13432
    -0.70521
    -0.39656
    -0.38527
    -0.84448
    -0.78426
    -1.26983
    -1.75540
    -2.35765
    -2.96744
    -3.14058
    -2.91850
    -2.36142
    -1.68011
    -1.53708
    -2.37647
    -3.12553
    -3.86705
    -4.07408
    -3.88211
    -3.39654
    -2.76417
    -1.90220
    -1.16820
    -0.47184
    -0.05026
     0.03631
     0.02502
     0.10783
     0.31109
     0.53317
     0.58211
     0.65363
     0.80795
     0.69879
     0.76655
     0.70632
     0.54070
     0.35250
     0.31486
     0.57082
     0.56705
     0.61222
     0.29604
    -0.05779
    -0.27987
    -0.47937
    -0.73533
    -1.16820
    -1.68764
    -2.00383
    -1.62365
    -0.93106
    -0.11049
    -0.23094
    -0.78426
    -0.96117
    -0.82943
    -0.55841
    -0.48313
    -0.19706
     0.08901
     0.42778
     0.77408
     0.78537
     0.76655
     0.86818
     0.74773
     0.57082
     0.29604
     0.36379
     0.22452
     0.17182
     0.11536
     0.08901
     0.09277
     0.07395
    -0.03144
     0.07772
     0.07395
     0.10030
     0.10783
     0.19817
     0.19064
     0.26592
     0.28098
     0.26592
     0.37132
     0.36379
     0.37508
     0.42402
     0.42402
     0.44660
     0.35250
     0.43531
     0.52941
     0.48048
     0.31109
     0.25087
     0.26969
     0.22452
     0.20193
     0.23581
     0.08901
     0.00244
    -0.02391
     0.02879
    -0.05779
    -0.07661
    -0.23847
    -0.26481
    -0.21965
    -0.18953
    -0.20082
    -0.34386
    -0.40785
    -0.38903
    -0.37021
    -0.32880
    -0.32128
    -0.35139
    -0.41914
    -0.40785
    -0.30246
     0.04384
    -0.08037
    -0.29869
    -0.27987
    -0.15566
     0.00620
     0.13418
     0.06266
     0.05513
    -0.07285
    -0.05779
    -0.08414
    -0.01262
    -0.18200
    -0.14813
     0.02126
     0.22828
     0.51812
     0.90206
     1.19942
     0.84183
     0.67997
     0.66868
     0.52941
     0.46918
     0.53317
     0.67245
     1.05638
     1.41774
     1.73768
     1.94847
     1.52313
     1.07897
     0.63480
     0.02879
    -0.25729
     0.21699
     0.70632
     1.24082
     1.16554
     1.09779
     0.80419
     0.85312
     0.58964
     0.34873
     0.16806
     0.02879
     0.07019
    -0.01638
    -0.17448
    -0.27234
    -0.35892
    -0.44549
    -0.06532
    -0.02391
    -0.23094
    -0.55089
    -0.47560
    -0.25352
    -0.18577
     0.23957
     0.92840
     1.59465
     2.10280
     2.37758
     2.54320
     2.58461
     2.08775
     2.03881
     2.05010
     1.97482
     1.91083
     1.42903
     1.07520
     0.43907
    -0.15566
    -0.62993
    -1.20584
    -1.79304
    -2.14686
    -2.38024
    -2.65125
    -2.65125
    -2.95991
    -3.26103
    -3.30997
    -2.59479
    -1.97371
    -1.42792
    -0.94612
    -0.70145
    -1.05904
    -1.39781
    -1.37522
    -1.19455
    -0.78802
    -0.46808
    -0.39656
    -0.28740
    -0.35892
    -0.46808
    -0.82190
    -1.01763
    -1.02140
    -0.90847
    -0.74662
    -0.78050
    -0.78426
    -0.62240
    -0.51324
    -0.52077
    -0.52830
    -0.43420
    -0.22717
    -0.06532
    -0.00509
    -0.06908
     0.08525
     0.00244
     0.04008
     0.04008
     0.12665
     0.24334
     0.26592
     0.22075
     0.26592
     0.36003
     0.36379
     0.36003
     0.32238
     0.33368
     0.32615
     0.26969
     0.32238
     0.32238
     0.24710
     0.33368
     0.23205
     0.22452
     0.11160
     0.07395
     0.17559
     0.18688
     0.21323
     0.11160
     0.10407
     0.15300
     0.18311
     0.08901
     0.10030
     0.02879
     0.01749
     0.07395
     0.10783
     0.03255
     0.00996
    -0.03144
     0.09654
     0.25087
     0.31109
     0.36755
     0.23205
     0.19817
     0.33744
     0.38637
     0.40519
     0.45413
     0.26969
     0.08148
    -0.06908
    -0.49066
    -0.78802
    -0.96117
    -0.49066
    -0.11801
    -0.25729
    -0.27611
    -0.69392
    -1.04022
    -1.01763
    -0.66004
    -0.69392
    -0.43796
    -0.38150
     0.00620
     0.78160
     1.13167
     1.31234
     0.94346
     0.55576
     0.35250
     0.69879
     1.39139
     1.51937
     1.00369
     0.62728
     0.63857
     0.93217
     0.94722
     0.83807
     0.63857
     0.39390
     0.31486
     0.29980
     0.31486
     0.18311
     0.14547
     0.27722
     0.26969
     0.33368
     0.19817
     0.20193
     0.23205
     0.20193
     0.21699
     0.09654
     0.08901
     0.11912
     0.16429
     0.05137
     0.05890
     0.05137
     0.02879
