# Supplementary material for: Software algorithm and hardware design for real-time implementation of new spectral estimator
Source: Biomed Eng Online. 2014 May 9;13:61. doi: 10.1186/1475-925X-13-61 (PMC4057578; doi:10.1186/1475-925X-13-61)
Supplement: Additional file 2 — txtfiles.zip. [file 1475-925X-13-61-S2.zip › FILE031.TXT]

     1.04327
     0.61705
     0.43623
     0.38457
     0.16500
     0.53956
     0.65580
     0.22958
     0.26833
     0.16500
     0.24250
     0.30707
     0.12625
    -0.17081
    -0.32580
    -0.20955
     0.21666
    -0.04165
    -0.23539
    -0.44204
    -0.24830
    -0.09331
    -0.08040
    -0.11914
    -0.29996
    -0.08040
    -0.24830
    -0.29996
    -0.10623
    -0.18372
    -0.15789
     0.01001
     0.03584
     0.01001
    -0.01582
    -0.05457
    -0.32580
    -0.08040
     0.08751
     0.03584
    -0.17081
    -0.13206
    -0.20955
    -0.09331
     0.02293
    -0.02873
    -0.13206
    -0.04165
    -0.02873
     0.10042
     0.15209
    -0.10623
    -0.09331
    -0.27413
     0.04876
     0.20375
     0.08751
     0.08751
    -0.14498
     0.17792
     0.24250
    -0.14498
     0.25541
    -0.10623
     0.08751
     0.11334
     0.26833
     0.12625
    -0.17081
    -0.04165
     0.30707
     0.43623
     0.48790
     0.34582
     0.57831
     1.00452
     0.66872
     0.50081
     0.43623
     1.30159
     1.99904
     1.86988
     0.15209
    -0.79076
    -0.64869
    -0.45495
    -0.20955
     0.46206
    -0.14498
    -0.86826
    -1.30739
    -1.44946
    -1.69486
    -1.42363
    -1.57862
    -1.46238
    -1.68195
    -1.68195
    -1.33322
    -1.02324
    -1.16532
    -1.37197
    -1.43655
    -0.35163
     0.10042
     1.21118
     1.50824
     0.51373
    -1.04908
    -1.19115
    -0.73910
     0.55247
     1.48241
     1.34033
     1.35325
     1.32742
     0.95286
     0.90120
     0.72038
     1.17243
     1.09493
     1.14660
     1.05619
     1.15951
     1.27575
     1.14660
     1.37908
     1.35325
     0.97869
     0.84954
     0.65580
     0.68163
     0.46206
     0.34582
     0.07459
     0.15209
     0.01001
    -0.01582
     0.16500
    -0.01582
     0.15209
     0.04876
    -0.05457
    -0.13206
    -0.27413
    -0.04165
    -0.36454
    -0.09331
    -0.15789
     0.12625
    -0.11914
    -0.04165
     0.24250
     0.28124
     0.39748
     0.16500
     0.10042
     0.26833
     0.48790
     0.12625
     0.03584
     0.48790
     0.70746
     0.53956
     0.56539
     0.51373
     0.33291
    -0.09331
     0.37165
     0.04876
     0.37165
     0.30707
     0.03584
     0.10042
    -0.04165
     0.07459
     0.13917
     0.19083
    -0.27413
     0.01001
    -0.10623
     0.03584
    -0.06748
    -0.24830
    -0.11914
     0.12625
    -0.10623
    -0.14498
    -0.14498
    -0.23539
    -0.36454
     0.01001
    -0.19664
    -0.09331
    -0.15789
    -0.29996
    -0.01582
    -0.04165
     0.08751
    -0.20955
     0.20375
    -0.15789
    -0.08040
    -0.20955
     0.22958
     0.28124
    -0.15789
    -0.11914
     0.08751
     0.37165
     0.35874
     0.31999
     0.37165
     0.73329
     1.09493
     0.95286
     0.78496
     0.34582
     0.10042
     0.73329
     0.57831
     0.07459
    -0.70035
    -0.57119
     0.25541
     0.37165
    -0.58411
    -0.77785
    -1.43655
    -1.75944
    -1.52696
    -1.65612
    -1.55279
    -1.41072
    -1.07491
    -1.21698
    -1.12657
    -0.99741
    -1.22990
    -1.07491
    -0.71327
    -0.32580
     0.44915
     1.26284
     1.34033
     0.33291
    -1.13949
    -1.39780
    -1.11365
     0.29416
     1.35325
     0.57831
     0.33291
     0.07459
    -0.27413
    -0.22247
    -0.31288
    -0.48078
    -0.35163
    -0.04165
     0.19083
     0.11334
     0.37165
     0.60414
     0.53956
     0.55247
     0.59122
     0.43623
     0.47498
     0.73329
     0.57831
     0.65580
     0.29416
     0.47498
     0.34582
     0.64288
     0.22958
    -0.15789
     0.01001
     0.08751
     0.31999
     0.06168
    -0.02873
    -0.35163
     0.17792
     0.01001
     0.30707
    -0.13206
    -0.17081
    -0.06748
     0.15209
     0.34582
     0.60414
     0.57831
     0.69455
     0.90120
     1.18534
     1.10785
     1.45657
     1.52115
     1.36616
     1.85696
     1.89571
     1.84405
     1.40491
     1.55990
     1.31450
     1.41783
     1.22409
     1.28867
     0.77204
     0.57831
     0.64288
     0.79787
     0.55247
     0.39748
     0.28124
     0.53956
     0.39748
     0.47498
     0.29416
     0.35874
     0.53956
     0.69455
     0.55247
     0.66872
     0.35874
     0.60414
     0.46206
     0.01001
     0.16500
     0.16500
    -0.26122
    -0.15789
    -0.18372
    -0.10623
    -0.37746
    -0.09331
    -0.36454
    -0.24830
    -0.17081
    -0.18372
    -0.24830
    -0.37746
    -0.71327
    -0.45495
    -0.33871
    -0.08040
     0.01001
     0.06168
     0.43623
     0.79787
     0.90120
    -0.13206
    -0.59703
    -0.45495
     0.24250
     0.06168
    -0.55828
    -1.43655
    -1.34614
    -0.41621
    -0.18372
    -0.86826
    -1.64320
    -1.86277
    -2.31482
    -1.95318
    -1.69486
    -2.05650
    -1.84985
    -1.68195
    -1.24281
    -0.95867
    -1.03616
    -1.01033
    -1.32031
    -0.75201
    -0.66160
     0.47498
     0.84954
     1.05619
     0.28124
    -0.97158
    -1.35905
    -1.24281
    -0.23539
     0.78496
     0.43623
     0.16500
    -0.45495
    -0.70035
    -1.22990
    -1.16532
    -0.85534
    -0.81659
    -0.39037
    -0.66160
    -0.72618
    -0.32580
    -0.04165
    -0.00290
    -0.00290
    -0.15789
     0.34582
     0.52664
     0.53956
     0.08751
     0.31999
     0.26833
     0.16500
    -0.06748
     0.57831
    -0.08040
    -0.01582
    -0.22247
    -0.15789
    -0.00290
     0.02293
     0.03584
     0.25541
    -0.06748
     0.26833
     0.28124
    -0.04165
    -0.09331
     0.19083
    -0.13206
     0.25541
     0.20375
     0.11334
    -0.18372
     0.01001
    -0.05457
    -0.10623
    -0.39037
    -0.20955
    -0.42912
    -0.14498
    -0.10623
    -0.19664
    -0.17081
     0.04876
    -0.15789
     0.04876
     0.33291
    -0.15789
    -0.19664
    -0.11914
     0.31999
     0.24250
     0.12625
    -0.05457
     0.13917
     0.42332
     0.20375
     0.52664
     0.04876
     0.22958
     0.30707
     0.56539
     1.00452
     0.81079
     0.72038
     0.87537
     1.35325
     1.28867
     1.40491
     1.30159
     1.36616
     1.28867
     1.53407
     1.85696
     1.66323
     1.44366
     1.21118
     1.35325
     1.65031
     1.90863
     1.49532
     1.10785
     1.09493
     1.08202
     1.15951
     0.92703
     0.82370
     0.60414
     0.70746
     0.70746
     0.61705
     0.06168
    -0.05457
    -0.10623
     0.01001
     0.30707
     0.13917
     0.12625
     0.75913
     1.06910
     1.04327
     0.90120
     0.25541
     0.26833
     0.46206
     1.08202
     0.22958
    -0.13206
    -0.70035
    -0.09331
     1.01744
     0.79787
     0.10042
    -0.46787
    -0.73910
    -0.73910
    -0.42912
    -0.27413
    -0.24830
     0.02293
     0.37165
     0.72038
     0.78496
     0.72038
     0.59122
     0.92703
     1.08202
     2.10236
     2.43817
     2.51566
     1.77947
     0.07459
    -0.55828
    -0.66160
    -0.29996
     0.90120
     0.60414
    -0.45495
    -0.64869
    -1.33322
    -2.12108
    -2.34065
    -2.83145
    -2.62480
    -3.24475
    -3.42557
    -3.56764
    -2.80562
    -2.25024
    -2.27607
    -2.36648
    -2.56022
    -2.44397
    -2.09525
    -1.86277
    -1.61737
    -1.16532
    -1.24281
    -1.38489
    -0.85534
    -0.45495
    -0.57119
    -0.45495
    -0.67452
    -0.63577
    -0.50662
    -0.85534
    -0.57119
    -0.64869
    -0.86826
    -0.75201
    -0.51953
    -0.04165
    -0.33871
    -0.72618
    -0.79076
    -0.35163
    -0.14498
    -0.32580
    -0.51953
    -0.51953
    -0.17081
    -0.20955
     0.10042
     0.15209
    -0.02873
    -0.31288
    -0.14498
    -0.46787
    -0.23539
    -0.32580
    -0.33871
     0.01001
    -0.13206
    -0.09331
    -0.48078
    -0.42912
    -0.62286
    -0.60994
    -0.62286
    -0.58411
    -0.72618
    -0.67452
    -0.75201
    -0.54536
    -0.94575
    -0.97158
    -1.01033
    -0.88117
    -0.67452
    -0.64869
    -0.76493
    -0.51953
    -0.22247
    -0.46787
    -0.13206
    -0.11914
     0.20375
     0.16500
     0.41040
     0.41040
     0.03584
     0.28124
     0.29416
     0.70746
     0.93995
     1.15951
     0.77204
     0.72038
     0.48790
     0.59122
     0.69455
     0.84954
     0.87537
     0.86245
     1.23701
     1.01744
     1.30159
     1.63739
     1.66323
     1.59865
     1.85696
     2.27027
     2.15402
     1.94737
     1.83113
     2.02487
     1.75364
     2.23152
     2.38651
     2.25735
     2.60607
     2.87730
     2.24443
     1.48241
     1.37908
     1.13368
     0.26833
    -0.15789
    -0.45495
    -1.29448
    -0.41621
    -0.36454
    -0.80368
    -1.20407
    -1.83694
    -2.17274
    -2.35356
    -2.72812
    -2.53438
    -2.15983
    -2.04359
    -1.96609
    -1.72069
    -1.28156
    -1.25573
    -0.85534
    -0.53245
    -0.81659
    -0.28705
    -0.10623
     0.38457
     0.66872
     0.93995
     0.55247
    -0.55828
    -0.26122
     0.21666
     0.41040
     0.75913
     0.92703
     0.30707
     0.11334
    -0.00290
    -0.28705
    -0.41621
    -0.44204
    -0.41621
    -0.36454
    -0.29996
    -0.32580
    -0.66160
    -0.17081
    -0.36454
    -0.49370
    -0.84242
    -0.40329
    -0.32580
    -0.41621
    -0.06748
    -0.20955
    -0.46787
    -0.42912
    -0.62286
    -0.44204
    -0.11914
    -0.19664
    -0.46787
    -0.39037
    -0.35163
    -0.32580
    -0.51953
    -0.42912
    -0.45495
    -0.41621
    -0.31288
    -0.37746
    -0.53245
    -0.80368
    -0.73910
    -0.48078
    -0.31288
    -0.55828
    -0.45495
    -0.55828
    -0.41621
    -0.18372
    -0.63577
    -0.54536
    -0.60994
    -0.42912
    -0.42912
    -0.20955
    -0.41621
    -0.59703
    -0.73910
    -0.15789
    -0.27413
    -0.19664
    -0.49370
    -0.75201
    -0.44204
    -0.41621
    -0.23539
    -0.54536
    -0.39037
    -0.45495
    -0.45495
    -0.24830
    -0.19664
    -0.36454
    -0.41621
    -0.75201
    -0.53245
    -0.45495
    -0.40329
    -0.40329
    -0.60994
    -0.46787
    -0.29996
    -0.20955
    -0.01582
    -0.26122
     0.13917
     0.01001
     0.52664
     0.34582
    -0.06748
     0.07459
     0.28124
     0.43623
     0.53956
     0.68163
     0.46206
     0.52664
     0.26833
     0.08751
     0.42332
     0.51373
     0.43623
     0.50081
     0.50081
     0.52664
     0.22958
     0.41040
     0.55247
     0.99161
     0.92703
     0.77204
     0.48790
     0.92703
     0.75913
     0.79787
     1.12077
     1.01744
     0.90120
     1.06910
     1.40491
     1.80530
     2.14111
     2.58024
     2.64482
     1.70197
     0.61705
    -0.19664
     0.17792
     0.28124
     0.28124
     1.28867
     1.65031
     2.23152
     2.38651
    -1.42363
    -2.52147
    -1.70778
    -0.66160
    -0.57119
    -0.72618
    -0.54536
     0.08751
     0.22958
    -0.17081
    -0.57119
    -0.36454
    -0.27413
    -0.39037
     0.12625
     0.06168
    -0.13206
     0.39748
     0.64288
     0.74621
     0.72038
     0.61705
     0.47498
     0.55247
     0.75913
     0.57831
     0.62997
     0.77204
     0.90120
     0.82370
     0.70746
     0.48790
     0.30707
     0.04876
     0.10042
     0.39748
     0.30707
    -0.32580
     0.16500
     0.03584
     0.22958
     0.24250
     0.10042
    -0.45495
     0.04876
    -0.24830
     0.10042
    -0.19664
    -0.18372
    -0.27413
    -0.04165
    -0.13206
    -0.33871
    -0.32580
    -0.66160
    -0.31288
    -0.11914
    -0.26122
    -0.37746
    -0.39037
    -0.35163
    -0.28705
    -0.22247
     0.17792
    -0.04165
    -0.29996
    -0.14498
     0.12625
     0.48790
    -0.09331
     0.01001
     0.20375
     0.04876
     0.24250
     0.44915
     0.15209
    -0.09331
     0.35874
    -0.08040
     0.39748
     0.29416
     0.04876
     0.08751
     0.22958
     0.38457
     0.30707
     0.12625
     0.12625
     0.20375
     0.31999
     0.29416
     0.12625
     0.01001
    -0.00290
     0.15209
     0.26833
     0.47498
     0.29416
     0.08751
     0.12625
     0.43623
     0.29416
     0.26833
    -0.05457
     0.20375
     0.46206
     0.41040
     0.41040
     0.41040
     0.26833
    -0.06748
     0.39748
     0.38457
     0.30707
     0.16500
     0.02293
     0.33291
     0.73329
     0.60414
     0.53956
     0.52664
     0.61705
     0.99161
     0.83662
     1.01744
     0.95286
     0.78496
     0.87537
     1.50824
     1.32742
     0.99161
     0.72038
     0.88828
     1.01744
     1.18534
     0.90120
     0.43623
     0.46206
     0.41040
     0.50081
     0.20375
     0.33291
     0.08751
     0.25541
     0.44915
     0.34582
     0.01001
     0.15209
     0.39748
     0.46206
     0.21666
     0.08751
     0.02293
     0.31999
     0.41040
     0.53956
     0.56539
     0.21666
     0.20375
    -0.00290
     0.17792
     0.34582
    -0.08040
    -0.19664
     0.31999
     0.81079
     1.00452
     0.56539
     0.52664
     0.48790
     0.59122
     1.05619
     0.64288
     1.00452
     0.56539
     0.52664
     0.91411
     1.61156
     1.45657
     1.05619
     1.05619
     1.79238
     1.80530
     1.22409
     0.68163
     0.33291
     0.73329
     0.91411
     1.09493
     1.18534
     0.84954
     0.62997
     0.31999
     0.74621
     0.65580
     0.22958
    -0.04165
     0.06168
     0.07459
    -0.02873
     0.21666
     0.25541
     0.03584
     0.68163
     0.64288
     0.60414
     0.28124
    -0.18372
    -0.29996
     0.25541
     0.51373
     0.53956
     0.30707
     0.21666
     0.29416
    -0.04165
    -0.08040
    -0.20955
    -0.23539
    -0.18372
    -0.24830
    -0.02873
    -0.00290
    -0.35163
    -0.28705
    -0.35163
    -0.14498
     0.17792
    -0.17081
    -0.42912
    -0.20955
    -0.13206
    -0.45495
    -0.28705
    -0.27413
    -0.08040
    -0.18372
    -0.10623
    -0.02873
    -0.15789
    -0.14498
    -0.18372
    -0.08040
     0.17792
    -0.04165
     0.06168
    -0.06748
    -0.01582
    -0.04165
     0.04876
     0.19083
    -0.02873
     0.06168
    -0.14498
    -0.14498
    -0.02873
    -0.40329
    -0.66160
    -0.32580
     0.02293
    -0.31288
    -0.46787
    -0.53245
    -0.42912
    -0.41621
    -0.40329
    -0.57119
    -0.62286
    -0.64869
    -0.44204
    -0.59703
    -0.55828
    -0.33871
    -0.68744
    -0.48078
    -0.49370
    -0.54536
    -0.44204
    -0.45495
    -0.29996
    -0.42912
    -0.60994
    -0.44204
    -0.35163
    -0.35163
    -0.04165
     0.03584
    -0.00290
     0.06168
    -0.10623
    -0.15789
     0.04876
     0.11334
    -0.17081
     0.10042
     0.07459
    -0.00290
     0.06168
    -0.17081
     0.15209
    -0.28705
    -0.20955
    -0.31288
    -0.28705
    -0.11914
     0.01001
    -0.35163
    -0.13206
     0.11334
    -0.19664
    -0.24830
    -0.20955
    -0.42912
    -0.49370
    -0.42912
    -0.35163
    -0.48078
    -0.50662
    -0.44204
    -0.44204
    -0.31288
    -0.00290
    -0.57119
    -0.17081
     0.08751
    -0.02873
     0.11334
     0.10042
     0.21666
     0.10042
     0.26833
     0.57831
     0.90120
     0.78496
     0.56539
     0.75913
     1.05619
     1.32742
     1.94737
     3.29061
     4.06555
     2.89022
    -0.26122
    -1.81110
    -0.37746
     0.79787
     2.02487
     1.88279
     1.61156
     0.92703
     0.06168
    -0.91992
    -1.44946
    -1.60445
    -1.44946
    -1.32031
    -0.98450
    -0.90700
    -0.88117
    -0.46787
    -0.49370
    -0.60994
    -0.42912
    -0.22247
     0.29416
     0.21666
     0.47498
     0.97869
     0.99161
     0.48790
     0.01001
     0.03584
     0.15209
     0.56539
     0.66872
     1.13368
     0.79787
     0.47498
     0.11334
     0.06168
     0.04876
     0.02293
     0.30707
    -0.02873
     0.06168
     0.03584
     0.39748
    -0.20955
     0.06168
     0.22958
     0.13917
     0.16500
     0.19083
     0.06168
     0.11334
    -0.28705
    -0.02873
    -0.05457
     0.24250
     0.24250
    -0.23539
    -0.18372
     0.25541
     0.07459
    -0.09331
     0.13917
    -0.26122
     0.04876
    -0.19664
     0.02293
     0.11334
    -0.33871
    -0.14498
    -0.19664
     0.16500
     0.13917
    -0.40329
    -0.39037
    -0.23539
    -0.44204
    -0.37746
    -0.33871
    -0.37746
    -0.67452
    -0.82951
    -0.55828
    -0.55828
    -0.70035
    -0.86826
    -1.04908
    -1.16532
    -1.03616
    -1.24281
    -0.97158
    -1.02324
    -1.01033
    -1.08782
    -0.94575
    -0.94575
    -0.88117
    -0.76493
    -0.60994
    -0.50662
    -0.42912
    -0.27413
     0.22958
     0.51373
     0.62997
     0.60414
     0.83662
     0.88828
     1.06910
     0.99161
     1.34033
     1.44366
     1.45657
     1.39200
     1.44366
     1.23701
     1.22409
     0.97869
     0.87537
     0.75913
     0.74621
     0.70746
     0.37165
     0.39748
     0.31999
     0.17792
     0.25541
    -0.01582
    -0.37746
    -0.40329
    -0.29996
    -0.17081
    -0.04165
    -0.77785
    -0.80368
    -0.45495
    -0.19664
    -0.13206
    -0.18372
    -0.37746
    -0.37746
    -0.27413
    -0.32580
     0.20375
    -0.06748
    -0.00290
     0.13917
     0.29416
     0.59122
     0.82370
     0.99161
     1.18534
     2.33484
     3.51018
     3.16145
     1.74072
     0.88828
     1.09493
     1.52115
     2.11528
     2.27027
     0.91411
    -0.90700
     1.43074
     1.06910
    -0.50662
    -0.53245
    -0.70035
    -0.81659
    -1.39780
    -1.57862
    -1.47530
    -1.30739
    -0.62286
    -0.63577
    -0.14498
     0.41040
     0.29416
     0.34582
     0.74621
     1.17243
     1.14660
     1.34033
     1.26284
     1.86988
     2.55441
     2.63191
     1.92154
     1.32742
     1.45657
     1.49532
     1.65031
     2.08945
     1.71489
     1.17243
     1.17243
     0.91411
     1.00452
     0.37165
     0.01001
    -0.09331
    -0.28705
    -0.46787
    -0.57119
    -0.88117
    -1.26864
    -1.12657
    -1.87568
    -1.61737
    -1.75944
    -2.80562
    -2.72812
    -1.44946
    -1.53987
    -2.01776
    -2.12108
    -2.23732
    -1.91443
    -1.43655
    -1.42363
    -1.55279
    -1.61737
    -1.17823
    -1.04908
    -0.29996
    -0.37746
    -0.91992
    -0.95867
    -0.89409
    -0.51953
    -0.66160
    -0.91992
    -0.88117
    -0.85534
    -0.67452
    -0.62286
    -0.55828
    -1.07491
    -0.76493
    -0.94575
    -0.60994
    -0.44204
    -0.51953
    -0.64869
    -0.51953
    -0.39037
    -0.29996
    -0.39037
    -0.42912
    -0.60994
    -0.18372
    -0.05457
     0.20375
     0.15209
     0.26833
     0.26833
     0.48790
     0.70746
     0.92703
     0.91411
     0.73329
     1.01744
     1.28867
     0.99161
     0.97869
     0.96578
     1.19826
     1.27575
     1.17243
     1.04327
     0.82370
     0.72038
     0.46206
     0.90120
     0.87537
     0.43623
     0.21666
     0.52664
     0.66872
     0.72038
     0.52664
     0.50081
     0.37165
     0.43623
     0.72038
     0.44915
     0.46206
     0.39748
     0.20375
     0.26833
     0.56539
     0.34582
    -0.17081
    -0.10623
     0.01001
    -0.06748
    -0.01582
    -0.54536
    -0.37746
    -0.26122
    -0.17081
    -0.13206
    -0.33871
    -0.41621
    -0.44204
    -0.33871
     0.13917
    -0.19664
    -0.27413
    -0.23539
     0.20375
     0.25541
     0.82370
     1.27575
     2.19277
     2.23152
     1.15951
    -0.46787
    -1.10074
    -0.81659
    -1.22990
    -1.82402
    -0.11914
     1.61156
     1.34033
     1.26284
    -1.94026
    -2.77978
    -3.20600
    -2.14691
    -1.60445
    -1.24281
    -1.24281
    -1.04908
    -0.80368
    -0.66160
    -0.84242
    -1.06199
    -0.86826
    -0.46787
    -0.59703
    -0.77785
    -0.82951
    -0.63577
    -0.57119
    -0.40329
    -0.36454
    -0.40329
    -0.05457
    -0.08040
    -0.19664
    -0.60994
    -0.44204
    -0.45495
    -0.44204
    -0.10623
    -0.37746
    -0.54536
    -0.60994
    -0.77785
    -0.50662
    -0.73910
    -0.35163
    -0.49370
    -0.63577
    -0.35163
    -0.41621
    -0.31288
    -0.46787
    -0.36454
    -0.40329
    -0.10623
     0.10042
    -0.04165
    -0.18372
    -0.24830
    -0.18372
    -0.17081
    -0.02873
    -0.15789
    -0.31288
    -0.55828
    -0.01582
    -0.19664
    -0.20955
    -0.42912
    -0.46787
    -0.24830
     0.06168
    -0.27413
    -0.33871
    -0.62286
    -0.45495
    -0.17081
     0.03584
    -0.11914
    -0.15789
    -0.09331
     0.06168
     0.10042
     0.02293
    -0.11914
    -0.01582
     0.13917
     0.52664
     0.46206
     0.41040
     0.33291
     0.51373
     0.39748
     0.43623
     0.81079
     0.43623
     0.57831
     0.61705
     0.61705
     0.64288
     0.41040
     0.26833
     0.16500
     0.50081
     0.48790
     0.48790
     0.22958
     0.24250
    -0.02873
     0.13917
     0.25541
     0.25541
    -0.05457
     0.20375
     0.30707
     0.38457
     0.47498
    -0.04165
     0.02293
     0.07459
     0.59122
     0.12625
     0.10042
     0.26833
     0.33291
     0.11334
     0.15209
     0.16500
     0.06168
     0.01001
     0.03584
     0.13917
     0.02293
    -0.15789
    -0.67452
    -0.28705
    -0.24830
    -0.36454
    -0.19664
    -0.15789
    -0.39037
    -0.28705
    -0.14498
    -0.44204
    -0.45495
    -0.42912
    -0.45495
    -0.17081
    -0.22247
    -0.05457
    -0.31288
    -0.41621
    -0.26122
    -0.04165
    -0.18372
    -0.46787
    -0.53245
    -0.73910
    -0.32580
    -0.22247
    -0.24830
    -0.04165
    -0.00290
     0.02293
     0.07459
    -0.10623
    -0.04165
    -0.17081
     0.19083
     0.10042
     0.53956
     0.56539
     0.57831
     0.61705
     0.74621
     1.36616
     2.36068
     3.78141
     5.40879
     5.08589
     3.67808
     0.92703
    -2.05650
    -1.82402
     0.37165
     2.89022
     1.39200
     0.41040
    -0.46787
    -0.80368
    -1.29448
    -3.16726
    -3.77429
    -3.86470
    -3.91637
    -3.61931
    -2.94769
    -2.00484
    -1.24281
    -1.03616
    -0.93283
    -0.58411
    -0.39037
    -0.08040
     0.19083
     0.22958
     0.42332
     0.30707
     0.75913
     0.75913
     1.01744
     0.66872
     0.60414
     0.39748
     0.66872
     0.41040
     0.19083
     0.16500
     0.47498
     0.31999
     0.16500
     0.17792
    -0.00290
    -0.26122
    -0.29996
    -0.27413
     0.10042
    -0.44204
    -0.35163
    -0.48078
     0.57831
     0.06168
    -0.39037
    -0.32580
    -0.08040
    -0.29996
    -0.17081
     0.10042
    -0.00290
    -0.20955
    -0.22247
    -0.02873
     0.17792
     0.33291
    -0.10623
    -0.01582
     0.15209
     0.39748
     0.08751
     0.29416
     0.42332
     0.33291
     0.33291
     0.52664
     0.50081
     0.55247
     0.16500
     0.56539
     0.41040
     0.34582
     0.25541
     0.21666
    -0.00290
     0.03584
     0.08751
     0.02293
     0.21666
    -0.27413
    -0.09331
     0.04876
     0.19083
    -0.09331
    -0.27413
    -0.40329
     0.08751
     0.13917
     0.11334
     0.08751
    -0.19664
    -0.11914
    -0.48078
    -0.19664
    -0.17081
    -0.02873
    -0.68744
    -0.42912
    -0.40329
    -0.58411
    -0.72618
    -0.85534
    -0.63577
    -0.23539
    -0.41621
    -0.50662
    -0.53245
    -0.86826
    -0.82951
    -0.64869
    -0.48078
    -0.40329
    -0.59703
    -0.53245
    -0.15789
    -0.28705
    -0.49370
    -0.45495
    -0.39037
    -0.37746
    -0.10623
    -0.54536
    -0.44204
    -0.44204
    -0.32580
    -0.26122
    -0.49370
    -0.24830
    -0.63577
    -0.55828
    -0.57119
    -0.66160
    -0.77785
    -0.81659
    -0.79076
    -0.68744
    -0.44204
    -0.29996
    -0.55828
    -0.67452
    -0.29996
    -0.24830
    -0.37746
    -0.05457
    -0.35163
    -0.00290
     0.50081
     0.59122
     1.34033
     1.84405
     2.33484
     3.87182
     6.09332
     5.82209
     1.34033
    -2.27607
    -1.01033
     0.17792
     1.06910
     2.46400
     1.81821
     1.46949
     0.48790
    -1.90151
    -2.31482
    -3.07685
    -3.36099
    -3.59347
    -2.84436
    -2.28899
    -1.95318
    -1.60445
    -1.42363
    -1.17823
    -0.82951
    -0.51953
    -0.50662
    -0.58411
    -0.66160
    -0.09331
     0.30707
    -0.01582
    -0.20955
    -0.15789
     0.08751
     0.11334
     0.08751
     0.34582
     0.08751
     0.15209
    -0.11914
    -0.08040
     0.46206
     0.04876
    -0.09331
     0.08751
     0.13917
     0.15209
    -0.17081
    -0.26122
    -0.10623
     0.06168
     0.07459
    -0.26122
    -0.42912
    -0.51953
    -0.32580
    -0.36454
     0.03584
    -0.35163
    -0.39037
    -0.18372
    -0.23539
    -0.23539
    -0.19664
    -0.19664
    -0.31288
     0.04876
     0.48790
     0.43623
     0.02293
    -0.14498
     0.11334
     0.38457
     0.44915
     0.24250
    -0.14498
    -0.01582
     0.56539
     0.38457
     0.17792
     0.28124
     0.07459
     0.34582
     0.26833
     0.29416
    -0.01582
     0.01001
    -0.17081
    -0.23539
     0.26833
     0.51373
    -0.06748
     0.02293
    -0.05457
     0.10042
     0.04876
    -0.35163
    -0.22247
    -0.31288
    -0.17081
     0.04876
     0.10042
    -0.24830
    -0.29996
    -0.36454
    -0.45495
     0.15209
     0.01001
    -0.37746
    -0.46787
    -0.14498
    -0.19664
    -0.22247
    -0.29996
    -0.28705
    -0.02873
    -0.10623
     0.04876
    -0.28705
    -0.44204
    -0.55828
    -0.37746
    -0.10623
    -0.15789
    -0.54536
    -0.73910
    -0.13206
    -0.50662
    -0.48078
    -0.68744
    -0.58411
    -0.55828
    -0.64869
    -0.53245
    -0.54536
    -0.67452
    -0.66160
    -0.66160
    -0.49370
    -0.23539
    -0.36454
    -0.31288
     0.04876
     0.03584
     0.55247
     1.66323
     3.31644
     2.42525
     0.86245
     0.74621
     1.55990
     0.91411
     0.68163
     1.81821
     0.79787
    -0.28705
     2.27027
    -0.14498
    -0.53245
    -0.68744
    -1.08782
    -1.06199
    -2.25024
    -2.06942
    -2.06942
    -1.44946
    -1.15240
    -1.26864
    -1.30739
    -1.11365
    -1.03616
    -0.40329
    -0.26122
    -0.37746
    -0.26122
    -0.14498
     0.20375
     0.21666
     0.31999
     0.25541
     0.11334
     0.28124
     0.30707
     0.28124
     0.21666
     0.15209
     0.20375
     0.41040
     0.02293
    -0.18372
    -0.53245
    -0.27413
    -0.11914
    -0.09331
    -0.59703
    -0.63577
    -0.36454
    -0.50662
    -0.08040
    -0.27413
    -0.17081
    -0.60994
    -0.86826
    -0.63577
    -0.41621
    -0.46787
    -0.60994
    -0.71327
    -0.79076
    -0.86826
    -0.77785
    -1.16532
    -1.10074
    -1.02324
    -1.02324
    -1.03616
    -0.90700
    -1.25573
    -1.26864
    -0.99741
    -0.99741
    -0.90700
    -0.88117
    -0.81659
    -0.60994
    -0.79076
    -0.66160
    -0.68744
    -0.72618
    -0.60994
    -0.40329
    -0.27413
    -0.26122
    -0.23539
    -0.32580
    -0.28705
     0.02293
     0.21666
    -0.17081
     0.03584
     0.25541
     0.24250
     0.33291
     0.38457
     0.39748
     0.39748
     0.46206
     0.68163
     0.20375
     0.17792
     0.20375
     0.04876
     0.25541
     0.13917
     0.26833
     0.19083
     0.20375
     0.03584
     0.28124
    -0.14498
    -0.35163
    -0.14498
    -0.28705
    -0.05457
    -0.05457
     0.28124
     0.04876
    -0.10623
     0.04876
     0.66872
     0.44915
     0.68163
     0.35874
     0.34582
     0.69455
     0.60414
     1.26284
     1.00452
     0.92703
     1.08202
     1.31450
     1.30159
     1.36616
     0.93995
     1.01744
     1.27575
     1.30159
     1.26284
     1.18534
     0.84954
     0.82370
     0.64288
     0.74621
     0.81079
     0.92703
     0.95286
     1.45657
     2.51566
     5.07298
     6.02874
     3.79432
     1.19826
    -0.67452
    -1.35905
    -3.69680
    -3.36099
    -1.73361
     0.53956
     1.93446
    -1.95318
    -3.03810
    -5.44042
    -6.30578
    -6.64159
    -5.78915
    -5.20794
    -4.92379
    -3.83887
    -2.99935
    -2.67646
    -2.10817
    -1.56571
    -1.32031
    -0.97158
    -0.39037
    -0.20955
     0.19083
     0.06168
     0.07459
    -0.24830
    -0.31288
    -0.08040
    -0.19664
     0.07459
     0.07459
     0.06168
    -0.09331
    -0.32580
    -0.11914
    -0.51953
    -0.53245
    -0.76493
    -0.54536
    -0.55828
    -0.59703
    -0.64869
    -0.66160
    -0.31288
    -0.70035
    -0.51953
    -0.23539
    -0.19664
    -0.40329
    -0.14498
    -0.27413
    -0.31288
    -0.28705
    -0.20955
     0.13917
     0.12625
    -0.09331
    -0.32580
    -0.31288
    -0.00290
    -0.01582
    -0.29996
    -0.13206
    -0.24830
    -0.22247
    -0.09331
    -0.19664
    -0.37746
    -0.59703
    -0.04165
    -0.05457
    -0.33871
    -0.33871
    -0.72618
    -0.46787
    -0.40329
    -0.49370
    -0.73910
    -0.66160
    -0.57119
    -0.64869
    -0.45495
    -0.48078
    -0.36454
    -0.84242
    -0.59703
    -0.77785
    -0.32580
    -0.23539
    -0.41621
    -0.33871
    -0.42912
    -0.27413
    -0.46787
    -0.17081
    -0.22247
    -0.49370
    -0.33871
    -0.17081
     0.01001
    -0.09331
    -0.42912
    -0.29996
     0.11334
     0.16500
     0.43623
     0.59122
     0.42332
     0.81079
     1.04327
     0.96578
     1.36616
     1.21118
     1.09493
     1.49532
     1.54698
     1.35325
     1.09493
     1.31450
     1.12077
     1.22409
     0.95286
     0.51373
     0.26833
     0.15209
     0.11334
    -0.17081
    -0.18372
    -0.31288
    -0.44204
    -0.71327
    -0.44204
    -0.77785
    -0.77785
    -1.12657
    -0.57119
    -0.53245
    -0.50662
     0.02293
     0.87537
     2.14111
     4.41428
     6.32580
     4.14305
     0.12625
    -2.32773
    -1.99192
    -2.31482
    -0.10623
     2.14111
     3.48434
     4.71134
     1.26284
    -3.05101
    -4.85922
    -4.97546
    -3.96803
    -3.51598
    -2.94769
    -2.19858
    -2.12108
    -2.22441
    -2.06942
    -1.81110
    -1.59154
    -2.00484
    -1.84985
    -1.51404
    -1.21698
    -0.50662
    -0.58411
    -0.72618
    -1.16532
    -0.63577
    -0.18372
    -0.18372
     0.03584
    -0.24830
    -0.45495
    -0.39037
    -0.15789
     0.21666
    -0.18372
    -0.48078
    -0.24830
     0.13917
     0.13917
     0.06168
    -0.27413
    -0.08040
    -0.14498
    -0.08040
    -0.06748
     0.02293
    -0.13206
    -0.05457
     0.24250
     0.19083
    -0.02873
    -0.17081
    -0.29996
    -0.00290
    -0.13206
     0.08751
    -0.23539
    -0.17081
    -0.20955
    -0.20955
    -0.10623
     0.11334
    -0.32580
    -0.20955
    -0.09331
    -0.06748
    -0.08040
    -0.35163
    -0.35163
    -0.13206
    -0.04165
     0.22958
     0.07459
    -0.24830
    -0.28705
     0.19083
     0.06168
     0.37165
     0.19083
    -0.71327
    -0.67452
     0.35874
     0.42332
     0.08751
    -0.15789
     0.01001
     0.06168
     0.29416
     0.33291
    -0.32580
    -0.37746
    -0.19664
     0.02293
     0.06168
     0.01001
    -0.46787
    -0.32580
    -0.13206
    -0.14498
    -0.46787
    -0.67452
    -0.66160
    -0.50662
    -0.26122
    -0.51953
    -0.57119
    -0.66160
    -0.45495
    -0.60994
    -0.11914
    -0.36454
    -0.10623
    -0.02873
    -0.01582
    -0.01582
     0.04876
    -0.00290
     0.11334
     0.17792
     0.39748
     0.61705
     0.57831
     0.35874
     0.34582
     0.34582
     0.72038
     0.65580
     0.61705
     0.25541
     0.56539
     0.61705
     0.51373
     0.42332
     0.30707
     0.10042
     0.30707
     0.17792
     0.28124
    -0.15789
    -0.09331
    -0.31288
    -0.10623
     0.08751
    -0.24830
    -0.44204
    -0.27413
    -0.10623
    -0.17081
    -0.20955
    -0.53245
    -0.18372
    -0.23539
    -0.09331
     0.03584
     0.38457
     0.99161
     1.90863
     3.01938
     5.66710
     7.48822
     4.50469
    -0.39037
    -1.38489
    -1.10074
     0.19083
     2.86439
     3.84598
     2.34776
     1.49532
    -1.35905
    -2.79270
    -3.76138
    -4.12302
    -3.98095
    -3.86470
    -3.60639
    -3.63222
    -3.92928
    -3.30933
    -2.53438
    -2.32773
    -2.09525
    -1.79819
    -1.69486
    -1.50113
    -0.79076
    -0.32580
    -0.19664
    -0.11914
    -0.42912
    -0.24830
     0.20375
     0.21666
     0.01001
     0.10042
     0.24250
     0.52664
     0.21666
    -0.09331
    -0.13206
     0.01001
    -0.17081
    -0.09331
    -0.18372
    -0.24830
    -0.49370
    -0.44204
    -0.13206
    -0.11914
    -0.40329
    -0.36454
    -0.39037
    -0.36454
    -0.37746
    -0.23539
    -0.44204
    -0.28705
    -0.15789
    -0.09331
    -0.10623
    -0.48078
    -0.55828
    -0.32580
     0.04876
     0.07459
    -0.17081
    -0.26122
    -0.17081
    -0.14498
    -0.18372
    -0.09331
    -0.14498
    -0.44204
    -0.46787
     0.13917
     0.11334
    -0.06748
    -0.14498
    -1.01033
    -0.48078
     0.02293
    -0.05457
    -0.45495
    -0.20955
    -0.37746
    -0.20955
    -0.33871
    -0.24830
    -0.33871
    -0.24830
    -0.22247
    -0.40329
    -0.09331
    -0.19664
    -0.49370
    -0.77785
    -0.14498
    -0.17081
    -0.40329
    -0.55828
    -0.22247
    -0.48078
    -0.32580
    -0.40329
    -0.45495
    -0.40329
    -0.40329
    -0.36454
    -0.19664
    -0.24830
    -0.24830
    -0.40329
    -0.15789
     0.19083
    -0.04165
     0.03584
    -0.06748
     0.08751
    -0.04165
     0.26833
     0.13917
     0.13917
     0.13917
     0.41040
     0.38457
     0.08751
     0.19083
    -0.10623
     0.17792
     0.19083
     0.03584
    -0.17081
     0.10042
     0.01001
    -0.08040
    -0.19664
    -0.14498
    -0.13206
    -0.24830
    -0.22247
    -0.19664
    -0.23539
    -0.33871
    -0.37746
    -0.54536
    -0.23539
    -0.31288
    -0.22247
    -0.44204
    -0.27413
    -0.27413
    -0.39037
    -0.19664
    -0.19664
    -0.42912
    -0.39037
    -0.45495
    -0.20955
    -0.20955
    -0.26122
    -0.11914
     0.12625
     0.28124
     0.88828
     2.06361
     2.87730
     5.09881
     6.68744
     2.43817
    -1.24281
    -1.24281
    -0.85534
     0.25541
     3.87182
     3.79432
     2.25735
     1.09493
    -1.69486
    -2.93477
    -3.32224
    -3.05101
    -2.90894
    -2.81853
    -3.05101
    -2.71521
    -2.40523
    -2.14691
    -1.83694
    -1.51404
    -1.29448
    -1.01033
    -0.54536
    -0.62286
    -0.09331
     0.47498
     0.46206
     0.60414
     0.61705
     0.38457
     0.24250
     0.44915
     0.61705
     0.66872
     0.66872
     0.44915
     0.35874
     0.29416
     0.11334
     0.02293
    -0.01582
     0.11334
     0.01001
    -0.00290
     0.11334
     0.08751
    -0.11914
    -0.09331
    -0.10623
     0.03584
     0.22958
     0.02293
     0.12625
    -0.31288
     0.08751
    -0.23539
    -0.26122
     0.10042
    -0.06748
     0.08751
    -0.00290
     0.07459
    -0.17081
    -0.10623
    -0.08040
    -0.00290
     0.06168
     0.06168
     0.06168
    -0.17081
    -0.08040
     0.04876
    -0.24830
    -0.18372
     0.12625
    -0.05457
    -0.11914
    -0.17081
    -0.22247
    -0.20955
    -0.45495
    -0.27413
    -0.09331
    -0.11914
    -0.11914
    -0.31288
    -0.45495
    -0.29996
    -0.48078
    -0.35163
    -0.24830
    -0.29996
    -0.24830
    -0.15789
    -0.26122
    -0.62286
    -0.55828
    -0.42912
    -0.35163
    -0.32580
    -0.51953
    -0.54536
    -0.57119
    -0.17081
    -0.59703
    -0.45495
    -0.15789
    -0.55828
    -0.57119
    -0.26122
    -0.15789
    -0.41621
    -0.55828
    -0.17081
    -0.20955
    -0.04165
    -0.05457
    -0.00290
    -0.35163
    -0.15789
    -0.02873
    -0.13206
    -0.00290
     0.03584
    -0.13206
     0.11334
     0.22958
    -0.04165
    -0.26122
    -0.05457
     0.15209
     0.02293
     0.08751
     0.01001
    -0.23539
    -0.31288
    -0.04165
    -0.24830
    -0.15789
    -0.22247
    -0.15789
    -0.26122
    -0.22247
    -0.35163
    -0.50662
    -0.89409
    -0.63577
    -0.33871
    -0.36454
    -0.39037
    -0.50662
     0.37165
     1.31450
     2.29610
     5.04715
     5.89958
     1.28867
    -1.02324
    -0.44204
    -0.88117
    -1.47530
     0.61705
     2.15402
     4.76300
     3.47143
    -1.12657
    -3.59347
    -3.96803
    -3.36099
    -3.30933
    -2.61188
    -2.31482
    -2.09525
    -2.70229
    -2.77978
    -2.18566
    -1.77236
    -1.92735
    -1.84985
    -1.75944
    -1.44946
    -1.01033
    -1.17823
    -1.19115
    -1.22990
    -1.26864
    -1.47530
    -1.02324
    -0.88117
    -1.07491
    -0.86826
    -0.71327
    -0.71327
    -0.89409
    -1.08782
    -0.99741
    -0.88117
    -1.15240
    -0.72618
    -0.94575
    -0.76493
    -0.50662
    -1.10074
    -0.88117
    -1.01033
    -1.38489
    -1.25573
    -1.39780
    -1.04908
    -1.42363
    -1.96609
    -1.87568
    -1.84985
    -1.73361
    -1.66903
    -1.82402
    -1.60445
    -1.65612
    -1.78527
    -1.60445
    -1.29448
    -1.19115
    -1.22990
    -1.02324
    -1.01033
    -0.88117
    -0.98450
    -1.04908
    -0.97158
    -0.85534
    -0.88117
    -0.77785
    -0.94575
    -1.12657
    -1.16532
    -1.34614
    -1.15240
    -1.24281
    -1.42363
    -1.61737
    -1.21698
    -1.32031
    -1.44946
    -1.74653
    -1.52696
    -1.47530
    -1.50113
    -1.38489
    -1.65612
    -1.42363
    -1.59154
    -1.55279
    -1.34614
    -1.48821
    -1.69486
    -1.86277
    -1.61737
    -1.35905
    -1.33322
    -1.22990
    -1.42363
    -1.48821
    -1.46238
    -1.17823
    -1.35905
    -1.37197
    -1.50113
    -1.46238
    -1.22990
    -0.91992
    -1.02324
    -1.60445
    -1.65612
    -1.41072
    -1.24281
    -1.37197
    -1.57862
    -1.44946
    -1.28156
    -1.28156
    -1.41072
    -1.21698
    -1.47530
    -1.34614
    -1.24281
    -0.60994
    -0.70035
    -1.13949
    -1.01033
    -0.84242
    -0.85534
    -0.63577
    -0.71327
    -0.59703
    -0.72618
    -0.63577
    -0.13206
     0.13917
     0.51373
     1.39200
     2.28318
     4.07847
     2.92897
     1.04327
    -0.76493
    -0.60994
    -1.57862
    -1.35905
    -0.14498
     1.68906
     4.44011
     1.75364
    -0.81659
    -3.01227
    -3.85179
    -3.32224
    -2.98644
    -2.22441
    -1.28156
    -1.16532
    -1.20407
    -1.26864
    -1.30739
    -1.37197
    -1.08782
    -0.97158
    -0.98450
    -0.58411
    -0.23539
    -0.01582
    -0.72618
    -0.84242
    -1.04908
    -0.94575
    -0.50662
    -0.20955
    -0.50662
    -0.64869
    -0.63577
    -0.71327
    -0.66160
    -0.82951
    -1.03616
    -0.60994
    -0.57119
    -0.60994
    -0.51953
    -0.60994
    -0.70035
    -0.80368
    -0.22247
    -0.14498
    -0.44204
    -0.48078
    -0.41621
    -0.10623
    -0.08040
    -0.37746
    -0.51953
    -0.57119
    -0.35163
    -0.33871
    -0.05457
    -0.10623
    -0.26122
    -0.64869
    -0.08040
     0.07459
    -0.23539
    -0.50662
    -0.23539
    -0.04165
    -0.10623
    -0.14498
    -0.11914
    -0.28705
    -0.44204
    -0.31288
    -0.19664
    -0.02873
    -0.15789
    -0.49370
    -0.41621
    -0.31288
    -0.31288
    -0.42912
    -0.58411
    -0.53245
    -0.94575
    -0.81659
    -0.71327
    -0.80368
    -0.99741
    -0.58411
    -0.95867
    -1.08782
    -1.65612
    -1.51404
    -1.34614
    -0.66160
    -0.89409
    -0.94575
    -0.88117
    -1.07491
    -0.95867
    -0.75201
    -0.62286
    -0.51953
    -0.50662
    -0.39037
    -0.27413
    -0.33871
    -0.42912
    -0.35163
    -0.54536
    -0.24830
    -0.22247
    -0.31288
    -0.60994
    -0.60994
    -0.59703
    -0.50662
    -0.76493
    -0.73910
    -0.66160
    -0.55828
    -0.58411
    -0.73910
    -0.72618
    -0.80368
    -1.15240
    -0.76493
    -0.53245
    -0.70035
    -0.86826
    -0.72618
    -0.71327
    -0.86826
    -0.80368
    -0.81659
    -0.71327
    -0.88117
    -0.99741
    -0.93283
    -0.64869
    -0.82951
    -0.97158
    -1.20407
    -0.71327
    -0.36454
    -0.51953
    -0.79076
    -0.62286
    -0.64869
    -0.46787
    -0.29996
     0.06168
     0.35874
     0.52664
     0.83662
     1.12077
     1.28867
     1.32742
     1.23701
     1.62448
     1.50824
     1.86988
     1.54698
     1.72780
     1.92154
     1.62448
     1.55990
     1.55990
     1.30159
     1.14660
     0.84954
     0.74621
     0.44915
     0.41040
    -0.17081
     0.20375
     0.13917
    -0.19664
    -0.28705
    -0.35163
    -0.42912
    -0.40329
    -0.67452
    -0.40329
    -0.57119
    -0.66160
    -0.51953
    -0.58411
    -0.45495
    -0.46787
    -0.39037
    -0.06748
     0.26833
     0.84954
     1.53407
     2.08945
     2.21860
     1.12077
     0.07459
    -0.42912
     0.28124
     0.60414
     0.07459
    -0.60994
    -0.59703
    -0.86826
     1.32742
     0.11334
    -2.03067
    -2.74104
    -2.93477
    -1.96609
    -1.91443
    -1.96609
    -1.22990
    -1.03616
    -0.45495
    -0.44204
    -0.31288
    -0.04165
    -0.04165
    -0.00290
     0.06168
    -0.00290
     0.22958
     0.55247
     0.53956
     0.74621
     0.88828
     1.13368
     1.08202
     0.78496
     0.10042
     0.55247
    -0.06748
    -0.13206
     0.34582
     0.72038
     0.46206
    -0.20955
    -0.04165
    -0.26122
    -0.42912
    -0.59703
    -0.51953
    -0.53245
    -0.71327
    -0.89409
    -0.41621
    -0.18372
    -0.20955
    -0.39037
    -0.41621
    -0.32580
    -0.22247
    -0.48078
    -0.11914
    -0.19664
    -0.33871
    -0.10623
    -0.27413
    -0.20955
    -0.00290
    -0.02873
    -0.29996
    -0.09331
    -0.08040
    -0.06748
     0.01001
    -0.08040
    -0.19664
     0.03584
     0.13917
     0.38457
    -0.05457
    -0.05457
    -0.06748
     0.01001
    -0.20955
    -0.13206
    -0.14498
    -0.09331
    -0.29996
    -0.50662
    -0.41621
    -0.49370
    -0.63577
    -0.70035
    -0.86826
    -0.97158
    -1.10074
    -1.13949
    -0.98450
    -1.10074
    -1.17823
    -1.50113
    -1.33322
    -1.42363
    -1.28156
    -1.22990
    -1.29448
    -1.34614
    -1.34614
    -1.22990
    -1.11365
    -1.15240
    -1.12657
    -0.98450
    -0.82951
    -0.97158
    -1.02324
    -0.98450
    -1.17823
    -0.77785
    -0.60994
    -0.37746
    -0.66160
    -0.94575
    -1.01033
    -0.51953
    -0.62286
    -0.51953
    -0.58411
    -0.45495
    -0.44204
    -0.71327
    -0.33871
    -0.37746
    -0.54536
    -0.24830
    -0.05457
     0.15209
     0.44915
     0.38457
     0.38457
     0.50081
     0.68163
     1.19826
     1.41783
     1.62448
     1.40491
     1.55990
     1.63739
     1.92154
     1.76655
     1.72780
     1.53407
     1.88279
     1.80530
     1.30159
     1.43074
     1.13368
     0.91411
     0.47498
     0.87537
     0.61705
     0.19083
     0.25541
     0.21666
     0.16500
    -0.42912
    -0.48078
    -0.32580
    -0.22247
    -0.50662
    -0.41621
    -0.44204
    -0.55828
    -0.36454
    -0.81659
    -0.49370
    -0.22247
    -0.29996
    -0.44204
    -0.00290
     0.02293
    -0.23539
     0.13917
     0.48790
     0.87537
     1.45657
     2.34776
     2.37359
     1.80530
     1.03036
     0.37165
     1.12077
     1.77947
     1.14660
     1.01744
     1.09493
    -0.80368
     0.22958
     1.12077
    -1.10074
    -1.33322
    -1.20407
    -0.99741
    -1.32031
    -2.06942
    -2.06942
    -1.43655
    -1.15240
    -0.63577
    -0.85534
    -0.84242
    -0.63577
    -0.40329
    -0.05457
    -0.05457
    -0.32580
    -0.13206
    -0.00290
     0.95286
     1.24992
     1.39200
     0.52664
    -0.15789
    -0.13206
    -0.02873
     0.37165
     0.81079
     0.57831
     0.47498
     0.24250
     0.34582
     0.03584
    -0.35163
    -0.17081
    -0.02873
    -0.24830
    -0.24830
    -0.32580
     0.01001
    -0.32580
    -0.00290
     0.13917
    -0.01582
    -0.11914
     0.30707
     0.22958
     0.20375
     0.03584
    -0.00290
     0.17792
     0.33291
     0.24250
     0.19083
     0.22958
     0.31999
     0.26833
    -0.00290
     0.26833
     0.17792
     0.01001
    -0.13206
     0.12625
    -0.15789
    -0.18372
    -0.51953
    -0.08040
    -0.19664
    -0.06748
    -0.23539
    -0.40329
    -0.39037
    -0.72618
    -0.66160
     0.12625
    -0.36454
    -0.57119
    -0.67452
    -0.42912
    -0.27413
    -0.62286
    -0.64869
    -0.79076
    -1.10074
    -1.26864
    -0.60994
    -1.04908
    -1.19115
    -1.25573
    -1.41072
    -1.10074
    -0.81659
    -1.21698
    -1.29448
    -1.08782
    -1.29448
    -0.79076
    -0.79076
    -1.10074
    -1.06199
    -0.62286
    -0.28705
    -0.35163
    -0.32580
    -0.41621
    -0.39037
    -0.40329
    -0.28705
    -0.17081
    -0.13206
     0.01001
     0.17792
     0.31999
     0.69455
     0.48790
     0.60414
     0.79787
     1.39200
     1.03036
     0.91411
     1.06910
     0.88828
     0.90120
     1.28867
     1.28867
     1.14660
     1.08202
     0.74621
     0.90120
     0.39748
     0.35874
     0.08751
     0.20375
     0.08751
     0.07459
    -0.00290
     0.38457
     0.68163
     0.88828
     1.89571
     2.46400
     1.72780
     0.79787
     0.82370
     1.76655
     0.91411
     0.53956
     0.86245
     2.59316
     4.06555
     1.85696
     1.01744
     0.20375
     0.08751
    -0.13206
     0.42332
     0.95286
     0.24250
     0.44915
     0.26833
     0.46206
     0.51373
     0.50081
     0.20375
     0.53956
     0.41040
     1.27575
     1.49532
     1.31450
     0.07459
    -0.04165
    -0.10623
     0.42332
     0.74621
     0.48790
     0.01001
    -0.27413
    -0.28705
    -0.73910
    -1.03616
    -1.42363
    -1.64320
    -2.06942
    -2.25024
    -2.25024
    -1.77236
    -1.65612
    -1.59154
    -1.34614
    -1.33322
    -1.43655
    -1.57862
    -1.59154
    -1.28156
    -0.88117
    -0.60994
    -0.28705
    -0.35163
    -0.17081
     0.08751
     0.04876
    -0.13206
    -0.14498
    -0.15789
    -0.06748
    -0.05457
     0.17792
    -0.14498
    -0.06748
    -0.10623
    -0.04165
    -0.20955
    -0.18372
    -0.06748
    -0.20955
    -0.08040
    -0.10623
    -0.13206
     0.07459
     0.01001
    -0.00290
     0.21666
     0.07459
    -0.14498
    -0.00290
    -0.08040
     0.15209
     0.03584
    -0.08040
     0.02293
     0.22958
    -0.01582
     0.24250
     0.03584
     0.03584
    -0.29996
    -0.28705
    -0.00290
     0.01001
    -0.13206
    -0.05457
    -0.01582
     0.08751
    -0.08040
     0.11334
    -0.04165
    -0.15789
    -0.01582
    -0.05457
     0.13917
     0.17792
    -0.04165
    -0.31288
     0.24250
     0.30707
    -0.04165
    -0.05457
    -0.19664
    -0.40329
    -0.41621
    -0.36454
    -0.27413
    -0.58411
    -0.55828
    -0.39037
     0.01001
    -0.20955
    -0.29996
    -0.77785
    -0.29996
    -0.46787
    -0.20955
    -0.36454
    -0.55828
    -0.50662
    -0.36454
    -0.35163
    -0.33871
    -0.57119
    -0.40329
    -0.73910
    -0.80368
    -0.45495
    -0.46787
    -0.60994
    -0.55828
    -0.81659
    -0.33871
     0.07459
     1.12077
     1.63739
     2.27027
     3.04521
     4.03972
     3.03229
     1.55990
     2.11528
     1.66323
     0.97869
     1.65031
     2.56733
     3.89765
     5.11173
     1.86988
     0.08751
    -1.26864
    -1.20407
    -0.99741
    -0.99741
    -0.82951
    -0.95867
    -0.77785
    -1.06199
    -1.47530
    -1.25573
    -1.25573
    -1.28156
    -1.28156
    -0.73910
    -0.02873
     0.13917
     0.15209
    -0.51953
    -0.73910
    -0.17081
     0.01001
     0.52664
     0.93995
     0.68163
     0.55247
     0.52664
     0.43623
     0.66872
     0.25541
     0.10042
     0.48790
     0.93995
     0.57831
     0.60414
     0.47498
     0.39748
     0.37165
     0.46206
     0.52664
     0.31999
     0.34582
     0.15209
     0.39748
     0.55247
     0.31999
     0.06168
     0.34582
     0.24250
     0.13917
     0.25541
     0.19083
    -0.24830
    -0.22247
     0.21666
     0.61705
     0.24250
     0.30707
    -0.00290
     0.02293
     0.31999
     0.11334
    -0.04165
     0.08751
     0.10042
    -0.32580
     0.28124
     0.24250
     0.07459
    -0.35163
    -0.01582
    -0.00290
    -0.08040
    -0.29996
    -0.01582
    -0.24830
    -0.19664
    -0.08040
    -0.13206
     0.11334
     0.20375
    -0.02873
     0.17792
     0.26833
     0.02293
    -0.14498
     0.28124
     0.07459
     0.33291
     0.25541
     0.25541
     0.46206
     0.15209
     0.11334
     0.04876
     0.03584
    -0.11914
     0.26833
    -0.00290
     0.06168
    -0.11914
    -0.02873
     0.25541
    -0.05457
     0.19083
    -0.06748
    -0.23539
    -0.41621
    -0.20955
     0.25541
    -0.05457
    -0.08040
     0.11334
    -0.04165
     0.02293
     0.07459
     0.13917
    -0.05457
    -0.05457
    -0.27413
     0.25541
     0.21666
     0.17792
    -0.10623
     0.12625
     0.26833
     0.33291
     0.02293
     0.21666
    -0.02873
    -0.09331
     0.01001
     0.35874
     0.15209
    -0.06748
    -0.37746
     0.11334
     0.17792
     0.21666
    -0.05457
    -0.19664
    -0.14498
    -0.09331
    -0.06748
     0.02293
    -0.06748
    -0.18372
    -0.00290
     0.46206
     0.72038
     0.57831
     0.59122
     1.63739
     2.30901
     3.75557
     5.55086
     5.68002
     1.65031
     0.08751
     0.52664
     0.50081
     1.58573
     3.48434
     4.03972
     4.82758
     3.22603
    -0.39037
    -1.61737
    -1.86277
    -1.53987
    -1.08782
    -0.91992
    -0.64869
    -0.94575
    -0.89409
    -0.93283
    -0.81659
    -0.75201
    -1.01033
    -0.97158
    -0.80368
    -0.44204
    -0.51953
    -0.26122
    -0.14498
    -0.35163
    -0.22247
     0.17792
    -0.19664
    -0.02873
     0.39748
     0.34582
    -0.32580
     0.21666
     0.21666
     0.39748
     0.30707
     0.30707
     0.37165
     0.12625
     0.22958
     0.04876
     0.52664
     0.78496
     0.43623
     0.65580
     0.70746
     0.50081
     0.07459
     0.30707
     0.70746
     0.34582
     0.52664
     0.34582
     0.74621
     0.35874
     0.02293
    -0.23539
     0.34582
     0.42332
     0.33291
     0.29416
    -0.08040
     0.02293
    -0.02873
     0.07459
     0.10042
    -0.06748
    -0.45495
     0.10042
     0.44915
     0.56539
    -0.00290
    -0.18372
    -0.13206
     0.04876
     0.11334
     0.11334
     0.20375
     0.82370
     1.12077
     0.75913
     0.81079
     0.57831
     0.35874
     0.25541
     0.69455
     0.99161
     0.73329
     0.48790
     0.48790
     0.66872
     0.70746
     0.22958
     0.41040
     0.10042
     0.07459
    -0.05457
     0.31999
     0.43623
     0.08751
     0.12625
     0.03584
     0.53956
     0.33291
     0.35874
     0.47498
     0.28124
     0.47498
     0.64288
     0.55247
     0.51373
     0.56539
     0.50081
     0.77204
     1.10785
     0.81079
     0.82370
     0.81079
     0.90120
     0.82370
     0.81079
     0.77204
     0.70746
     0.62997
     0.95286
     0.72038
     0.99161
     0.68163
     0.74621
     0.64288
     0.56539
     0.82370
     0.46206
     0.30707
     0.46206
     0.44915
     0.65580
     0.37165
     1.05619
     0.43623
     0.33291
     0.48790
     0.50081
    -0.05457
     0.12625
     0.04876
     0.56539
     0.33291
     0.25541
    -0.04165
    -0.01582
     0.29416
     0.24250
     0.33291
     0.30707
     0.78496
     1.39200
     2.02487
     2.90314
     3.39393
     1.43074
     0.21666
     1.37908
     2.08945
     1.67614
     1.81821
     2.37359
     3.51018
     3.83307
     1.27575
     0.12625
    -0.00290
     0.22958
     0.42332
     0.59122
     0.55247
     0.13917
     0.04876
    -0.27413
     0.29416
     0.28124
     0.24250
     0.01001
     0.02293
     0.33291
     0.19083
     0.46206
     0.59122
     0.26833
     0.25541
     0.53956
     0.25541
     0.20375
     0.55247
     0.30707
     0.69455
     0.37165
     0.12625
    -0.10623
     0.11334
     0.20375
     0.25541
     0.25541
     0.19083
     0.16500
     0.48790
     0.53956
     0.37165
     0.56539
     0.39748
     0.26833
     0.51373
     1.03036
     0.51373
     0.33291
    -0.04165
     0.16500
     0.01001
     0.42332
     0.04876
    -0.09331
     0.30707
     0.17792
     0.19083
    -0.27413
     0.04876
    -0.32580
    -0.20955
     0.07459
     0.20375
     0.16500
    -0.17081
     0.20375
     0.17792
     0.20375
     0.22958
    -0.15789
    -0.14498
     0.01001
    -0.14498
    -0.06748
    -0.01582
    -0.53245
    -0.29996
     0.30707
     0.10042
    -0.08040
    -0.31288
    -0.40329
    -0.19664
    -0.18372
    -0.17081
    -0.02873
    -0.04165
    -0.08040
    -0.04165
    -0.10623
    -0.04165
    -0.17081
    -0.37746
     0.19083
     0.15209
     0.02293
    -0.09331
    -0.31288
     0.02293
    -0.13206
    -0.05457
     0.02293
    -0.05457
    -0.06748
     0.01001
    -0.09331
     0.15209
    -0.06748
    -0.27413
    -0.26122
    -0.02873
     0.02293
     0.08751
     0.11334
     0.04876
    -0.15789
    -0.00290
    -0.06748
     0.03584
    -0.09331
    -0.00290
    -0.13206
    -0.11914
    -0.01582
     0.03584
     0.01001
     0.06168
     0.08751
    -0.04165
    -0.08040
    -0.09331
    -0.11914
    -0.18372
    -0.11914
    -0.10623
     0.10042
     0.10042
    -0.06748
     0.02293
    -0.14498
    -0.18372
    -0.13206
    -0.08040
    -0.13206
     0.07459
    -0.08040
     0.15209
     0.07459
     0.01001
    -0.00290
     0.39748
     0.42332
     0.15209
     0.29416
     0.64288
     1.41783
     1.97320
     2.52858
     4.18179
     4.19471
     2.32193
     1.24992
     1.65031
     1.01744
     0.24250
     0.38457
     1.37908
     4.05264
     2.92897
     0.60414
    -0.88117
    -1.60445
    -1.52696
    -1.79819
    -1.55279
    -0.86826
    -0.91992
    -0.76493
    -0.57119
    -0.51953
    -0.60994
    -0.36454
     0.06168
     0.52664
     0.66872
     1.15951
     1.37908
     1.17243
     0.43623
     0.60414
     0.41040
     0.66872
     1.15951
     1.34033
     1.08202
     1.15951
     0.69455
     0.56539
     0.16500
     0.15209
     0.10042
     0.07459
     0.03584
     0.03584
     0.07459
     0.03584
     0.13917
     0.24250
     0.25541
     0.43623
     0.39748
     0.25541
     0.21666
     0.10042
     0.19083
     0.42332
     0.55247
     0.70746
     0.62997
     0.19083
    -0.00290
     0.16500
    -0.00290
     0.08751
    -0.01582
    -0.11914
    -0.08040
    -0.22247
    -0.24830
    -0.24830
    -0.24830
    -0.28705
    -0.06748
    -0.17081
    -0.20955
    -0.50662
    -0.51953
    -0.19664
    -0.36454
    -0.08040
     0.16500
    -0.29996
    -0.31288
    -0.20955
    -0.31288
    -0.50662
    -0.54536
    -0.71327
    -0.55828
    -0.33871
    -0.42912
    -0.53245
    -0.80368
    -0.29996
    -0.46787
    -0.58411
    -0.51953
    -0.59703
    -0.77785
    -0.49370
    -0.49370
    -0.33871
    -0.58411
    -0.29996
    -0.31288
    -0.00290
    -0.23539
    -0.09331
    -0.31288
     0.16500
    -0.06748
    -0.13206
     0.28124
     0.31999
     0.41040
     0.42332
     0.73329
     0.78496
     0.91411
     0.70746
     0.96578
     1.14660
     1.17243
     1.01744
     1.13368
     1.17243
     1.19826
     1.28867
     1.65031
     1.52115
     1.22409
     1.40491
     1.26284
     1.28867
     1.18534
     1.27575
     0.90120
     1.17243
     1.00452
     1.12077
     0.93995
     0.48790
     0.86245
     0.28124
     0.33291
     0.06168
     0.13917
    -0.17081
    -0.10623
    -0.36454
    -0.45495
    -0.40329
    -0.11914
     0.35874
     0.38457
     0.66872
     0.46206
    -0.10623
     0.10042
    -0.31288
    -0.71327
    -1.47530
    -2.12108
    -0.72618
     1.31450
     0.56539
    -0.48078
    -1.19115
    -1.97901
    -1.86277
    -1.78527
    -1.37197
    -1.32031
    -1.12657
    -0.88117
    -0.44204
    -0.88117
    -0.67452
    -0.76493
    -0.48078
    -0.41621
     0.02293
     0.41040
     0.75913
     0.33291
    -0.24830
    -0.37746
    -0.06748
    -0.27413
     0.33291
     0.37165
     0.56539
     0.30707
     0.11334
     0.20375
    -0.28705
    -0.10623
    -0.10623
     0.16500
     0.04876
    -0.22247
    -0.32580
    -0.20955
     0.12625
     0.19083
     0.24250
    -0.26122
     0.56539
     0.47498
     0.16500
     0.33291
     0.10042
     0.16500
     0.13917
     0.57831
     0.34582
     0.21666
    -0.09331
     0.35874
     0.34582
     0.31999
     0.17792
     0.03584
    -0.02873
     0.01001
    -0.24830
     0.08751
    -0.11914
     0.01001
    -0.35163
    -0.27413
    -0.14498
    -0.46787
    -0.20955
    -0.46787
    -0.09331
     0.01001
     0.25541
     0.55247
     0.39748
     0.34582
     0.25541
     0.50081
     0.60414
     0.48790
     0.77204
     0.97869
     0.92703
     0.96578
     0.66872
     0.74621
     0.51373
     0.69455
     0.73329
     0.24250
     0.13917
     0.30707
     0.29416
     0.16500
     0.46206
     0.11334
    -0.04165
    -0.15789
     0.25541
     0.16500
    -0.01582
    -0.46787
    -0.10623
     0.01001
     0.41040
     0.02293
    -0.54536
    -0.57119
    -0.40329
    -0.55828
    -0.27413
    -0.64869
    -0.85534
    -0.89409
    -0.73910
    -0.51953
    -0.73910
    -0.97158
    -1.01033
    -0.91992
    -0.91992
    -0.57119
    -0.97158
    -0.93283
    -0.85534
    -0.79076
    -0.39037
    -0.19664
    -0.41621
    -0.67452
    -0.46787
    -0.14498
     0.01001
    -0.10623
     0.07459
     0.34582
     0.44915
     0.60414
     0.90120
     0.82370
     1.10785
     0.99161
     1.98612
     2.61899
     3.09687
     2.89022
     2.42525
     2.32193
     2.12819
     3.13562
     2.77398
     1.10785
     0.24250
    -0.67452
     1.06910
     2.03778
     0.64288
     0.08751
    -0.77785
    -0.75201
    -1.46238
    -1.73361
    -1.87568
    -1.34614
    -1.19115
    -1.15240
    -1.06199
    -1.21698
    -0.75201
    -0.37746
    -0.44204
    -0.63577
    -0.66160
    -0.26122
    -0.11914
     0.43623
     0.64288
     0.28124
    -0.17081
    -0.70035
    -0.54536
    -0.24830
     0.24250
     0.53956
     0.30707
     0.39748
     0.55247
     0.29416
    -0.17081
    -0.45495
    -0.40329
     0.06168
     0.41040
     0.04876
    -0.08040
    -0.14498
     0.08751
     0.48790
     0.44915
     0.08751
    -0.00290
     0.13917
     0.30707
     0.31999
     0.11334
     0.30707
    -0.26122
     0.10042
     0.31999
     0.01001
     0.07459
    -0.23539
    -0.05457
    -0.23539
    -0.14498
    -0.45495
    -0.40329
    -0.39037
    -0.58411
    -0.37746
    -0.54536
    -0.48078
    -0.55828
    -0.62286
    -0.48078
    -0.42912
    -0.41621
    -0.54536
    -0.41621
    -0.68744
    -0.33871
    -0.15789
     0.10042
    -0.01582
    -0.06748
    -0.19664
     0.07459
     0.15209
     0.22958
    -0.14498
     0.06168
     0.16500
     0.17792
     0.22958
     0.24250
     0.34582
     0.12625
     0.15209
     0.04876
     0.01001
    -0.02873
    -0.00290
     0.06168
     0.30707
     0.12625
    -0.14498
     0.26833
     0.34582
     0.62997
     0.33291
     0.04876
     0.15209
     0.08751
     0.39748
     0.28124
     0.34582
     0.37165
     0.30707
     0.44915
     0.29416
     0.29416
    -0.04165
    -0.00290
     0.33291
     0.52664
     0.03584
     0.16500
     0.20375
     0.31999
     0.53956
     0.33291
     0.37165
     0.29416
     0.11334
     0.03584
     0.15209
    -0.28705
    -0.22247
    -0.13206
     0.13917
     0.43623
     0.12625
     0.16500
     0.04876
    -0.17081
    -0.33871
     0.01001
     0.16500
     0.30707
     0.61705
     0.70746
     0.74621
     1.03036
     1.08202
     1.05619
     1.45657
     1.92154
     2.60607
     3.60059
     3.38102
     2.95480
     1.70197
     2.21860
     3.29061
     2.02487
     0.03584
    -0.00290
    -0.42912
     1.09493
     2.37359
     0.02293
    -0.81659
    -1.22990
    -1.91443
    -2.03067
    -1.99192
    -1.87568
    -1.65612
    -1.43655
    -0.76493
    -0.54536
    -0.29996
    -0.33871
    -0.48078
    -0.26122
     0.25541
     0.55247
     0.81079
     0.83662
     1.53407
     1.22409
     0.95286
     0.64288
     0.53956
     0.61705
     1.34033
     1.45657
     1.18534
     1.17243
     1.18534
     0.79787
     0.99161
     0.86245
     0.51373
     0.72038
     0.61705
     0.83662
     0.44915
     0.55247
     0.60414
     0.72038
     0.74621
     0.47498
     0.82370
     0.62997
     0.55247
     0.30707
     0.50081
     0.68163
     0.57831
     0.34582
     0.78496
     0.78496
     0.74621
     0.90120
     0.66872
     0.44915
     0.68163
     0.68163
     0.88828
     0.61705
     0.68163
     0.68163
     0.81079
     0.91411
     0.55247
     0.55247
     0.73329
     0.60414
     0.73329
     0.42332
     0.56539
     0.50081
     0.34582
     0.30707
     0.59122
     0.72038
     0.48790
     0.21666
     0.60414
     0.24250
     0.38457
    -0.00290
     0.43623
     0.21666
     0.20375
     0.19083
     0.38457
     0.31999
    -0.05457
    -0.01582
     0.02293
     0.29416
     0.33291
     0.10042
    -0.19664
     0.03584
     0.01001
     0.01001
     0.33291
     0.25541
     0.25541
     0.10042
     0.35874
     0.29416
     0.08751
    -0.05457
     0.16500
     0.51373
     0.48790
     0.19083
     0.44915
     0.60414
     0.46206
     0.03584
     0.42332
     0.42332
     0.19083
     0.34582
     0.34582
     0.51373
     0.21666
     0.22958
     0.42332
     0.48790
     0.31999
     0.30707
     0.31999
     0.59122
     0.08751
     0.31999
     0.43623
     0.28124
     0.37165
     0.35874
     0.53956
     0.62997
     0.35874
     0.41040
     0.15209
     0.64288
     0.50081
     0.44915
     0.51373
     0.35874
     0.30707
     0.65580
     0.60414
     0.91411
     1.28867
     1.40491
     2.48983
     3.13562
     1.58573
    -0.15789
     0.28124
     0.88828
     0.51373
     0.79787
     0.48790
     1.26284
     2.12819
     1.03036
     0.13917
     0.22958
    -0.05457
    -0.45495
    -0.36454
     0.47498
     0.52664
     0.53956
     0.25541
     0.51373
     0.66872
     1.08202
     0.77204
     0.75913
     0.77204
     1.23701
     0.79787
    -0.05457
    -0.50662
    -0.46787
    -0.46787
     0.26833
     0.31999
    -0.02873
    -0.35163
    -0.57119
    -0.35163
    -0.54536
    -0.23539
    -0.58411
    -0.37746
    -0.29996
    -0.23539
    -0.29996
     0.01001
    -0.04165
    -0.17081
    -0.11914
     0.29416
     0.11334
     0.22958
    -0.01582
     0.06168
     0.13917
     0.11334
     0.24250
     0.04876
    -0.06748
     0.28124
     0.10042
     0.43623
     0.11334
    -0.02873
     0.01001
     0.37165
     0.15209
    -0.00290
    -0.23539
    -0.10623
    -0.10623
    -0.06748
    -0.01582
    -0.28705
    -0.50662
    -0.27413
    -0.31288
    -0.35163
    -0.17081
    -0.58411
    -0.35163
    -0.29996
    -0.28705
    -0.40329
    -0.44204
    -0.64869
    -0.51953
    -0.04165
    -0.24830
    -0.13206
    -0.33871
    -0.35163
    -0.37746
     0.03584
     0.28124
    -0.27413
    -0.23539
    -0.08040
     0.07459
     0.22958
     0.10042
    -0.23539
     0.06168
     0.26833
     0.33291
    -0.00290
    -0.08040
    -0.06748
    -0.26122
     0.01001
    -0.00290
     0.26833
    -0.06748
    -0.26122
    -0.06748
    -0.08040
    -0.01582
    -0.27413
    -0.29996
    -0.15789
    -0.01582
     0.07459
     0.06168
     0.02293
    -0.06748
    -0.26122
     0.16500
     0.30707
    -0.27413
    -0.41621
    -0.14498
    -0.04165
    -0.00290
    -0.02873
    -0.20955
    -0.00290
     0.08751
     0.11334
    -0.19664
    -0.23539
    -0.39037
    -0.13206
    -0.09331
     0.17792
    -0.01582
    -0.06748
    -0.10623
     0.21666
     0.03584
    -0.05457
     0.06168
    -0.04165
     0.19083
     0.44915
     0.39748
     0.43623
     0.50081
     0.57831
     1.49532
     2.28318
     2.73523
     3.14853
     1.97320
     1.14660
     0.92703
     1.24992
     0.31999
     0.17792
     0.62997
     1.18534
     2.63191
     0.24250
    -0.29996
    -1.43655
    -1.65612
    -1.82402
    -1.57862
    -1.56571
    -1.57862
    -1.34614
    -1.25573
    -0.91992
    -0.66160
    -0.58411
    -0.22247
     0.53956
     1.05619
     1.58573
     2.24443
     2.55441
     1.81821
     1.28867
     1.59865
     1.86988
     2.55441
     2.94188
     3.13562
     2.72232
     2.23152
     1.61156
     1.48241
     0.99161
     1.00452
     0.53956
     0.61705
     0.44915
     0.07459
    -0.00290
     0.03584
    -0.06748
     0.15209
    -0.33871
    -0.13206
    -0.17081
    -0.28705
    -0.24830
    -0.02873
    -0.23539
    -0.04165
    -0.23539
     0.20375
    -0.01582
    -0.48078
    -0.23539
     0.26833
     0.11334
    -0.26122
    -0.31288
    -0.04165
    -0.19664
    -0.35163
    -0.24830
    -0.59703
    -0.36454
    -0.27413
    -0.27413
    -0.29996
    -0.58411
    -0.85534
    -0.62286
    -0.44204
    -0.48078
    -0.49370
    -0.67452
    -0.51953
    -0.39037
    -0.27413
    -0.49370
    -0.62286
    -0.60994
    -0.20955
    -0.22247
    -0.44204
    -0.31288
    -0.53245
    -0.49370
    -0.33871
     0.01001
    -0.14498
    -0.36454
    -0.48078
    -0.20955
    -0.36454
    -0.08040
     0.06168
    -0.27413
    -0.33871
    -0.18372
    -0.04165
    -0.04165
    -0.08040
    -0.49370
    -0.18372
     0.13917
     0.03584
     0.15209
     0.01001
    -0.14498
    -0.08040
     0.10042
    -0.08040
    -0.01582
    -0.05457
     0.04876
     0.15209
     0.25541
     0.12625
     0.21666
    -0.35163
     0.16500
     0.26833
     0.22958
     0.11334
     0.12625
    -0.08040
     0.15209
     0.13917
     0.43623
     0.02293
     0.41040
     0.17792
     0.16500
     0.25541
     0.12625
    -0.06748
     0.12625
     0.28124
     0.42332
     0.15209
     0.15209
     0.10042
     0.16500
     0.08751
     0.24250
     0.17792
     0.33291
     0.30707
     0.78496
     1.18534
     1.57282
     1.98612
     1.04327
     0.74621
     0.57831
     0.91411
     0.70746
     0.43623
     0.06168
     0.12625
     1.28867
     0.25541
    -0.48078
    -0.62286
    -0.79076
    -1.42363
    -1.22990
    -1.46238
    -1.48821
    -1.26864
    -1.21698
    -1.24281
    -1.19115
    -1.25573
    -1.08782
    -0.81659
    -0.48078
     0.15209
     0.78496
     0.57831
    -0.75201
    -1.56571
    -1.15240
    -1.26864
    -0.26122
     0.29416
     0.37165
    -0.01582
     0.01001
    -0.41621
    -0.73910
     0.04876
     0.66872
     1.14660
     1.48241
     1.65031
     1.96029
     2.10236
     2.64482
     2.86439
     2.92897
     2.94188
     3.32936
     3.18728
     3.18728
     2.86439
     2.69648
     2.19277
     2.07653
     1.75364
     1.43074
     1.35325
     1.08202
     0.91411
     0.48790
     0.41040
     0.26833
     0.17792
     0.46206
     0.22958
     0.13917
     0.53956
     0.56539
     0.12625
     0.30707
     0.19083
     0.26833
     0.35874
     0.16500
     0.24250
     0.01001
     0.21666
    -0.14498
    -0.11914
     0.04876
    -0.22247
    -0.20955
    -0.22247
    -0.35163
    -0.36454
    -0.66160
    -0.68744
    -0.54536
    -0.44204
    -0.42912
    -0.40329
    -0.26122
    -0.49370
    -0.62286
    -0.62286
    -0.50662
    -0.36454
    -0.48078
    -0.49370
    -0.45495
    -0.45495
    -0.46787
    -0.31288
    -0.35163
    -0.31288
    -0.17081
    -0.57119
    -0.50662
    -0.45495
    -0.08040
    -0.54536
    -0.40329
    -0.27413
    -0.23539
    -0.32580
    -0.10623
    -0.09331
    -0.42912
    -0.40329
    -0.58411
    -0.05457
    -0.19664
    -0.18372
    -0.35163
    -0.36454
    -0.00290
    -0.18372
    -0.05457
     0.10042
    -0.26122
    -0.29996
    -0.36454
    -0.09331
    -0.37746
    -0.73910
    -0.49370
    -0.37746
    -0.15789
    -0.46787
    -0.66160
    -0.75201
    -0.76493
    -0.60994
    -0.55828
    -0.81659
    -0.71327
    -0.84242
    -0.60994
    -0.35163
    -0.28705
    -0.58411
    -0.67452
    -0.39037
    -0.04165
     0.04876
    -0.15789
    -0.24830
     0.03584
     0.34582
     0.66872
     0.90120
     1.74072
     1.86988
     1.17243
     0.70746
     1.15951
     1.41783
     1.19826
     1.03036
     0.99161
     1.10785
     1.85696
     1.32742
     0.92703
     1.09493
     0.52664
     0.16500
     0.47498
     0.43623
     0.35874
     0.61705
     1.17243
     1.14660
     0.79787
     0.81079
     1.19826
     1.49532
     1.75364
     1.89571
     2.56733
     2.59316
     1.46949
     0.08751
    -0.09331
    -0.23539
     0.48790
     1.24992
     0.83662
     0.16500
    -1.07491
    -1.56571
    -1.56571
    -1.97901
    -2.08233
    -2.68937
    -2.74104
    -3.33516
    -3.45140
    -3.73555
    -2.68937
    -2.30190
    -2.31482
    -2.25024
    -1.63028
    -1.52696
    -1.48821
    -1.44946
    -0.97158
    -0.26122
     0.43623
     0.84954
     0.93995
     0.86245
     1.36616
     1.32742
     1.68906
     1.44366
     1.24992
     1.32742
     1.35325
     1.12077
     0.81079
     0.64288
     0.77204
     1.04327
     0.96578
     0.55247
     0.24250
    -0.02873
     0.30707
     0.24250
     0.29416
     0.61705
     0.74621
     0.72038
     0.62997
     0.83662
     0.44915
     0.28124
     0.22958
     0.53956
     0.70746
     0.78496
     0.87537
     0.73329
     0.47498
     0.57831
     0.29416
     0.47498
     0.29416
     0.01001
    -0.02873
    -0.11914
    -0.01582
    -0.20955
    -0.36454
    -0.23539
    -0.22247
    -0.33871
    -0.37746
    -0.42912
    -0.49370
    -0.66160
    -0.68744
    -0.11914
    -0.49370
    -0.66160
    -0.39037
    -0.28705
    -0.01582
    -0.63577
    -0.70035
    -0.73910
    -0.44204
    -0.32580
    -0.20955
    -0.64869
    -0.79076
    -0.73910
    -0.66160
    -0.14498
    -0.28705
    -0.40329
    -0.64869
    -0.54536
    -0.24830
    -0.54536
    -0.46787
    -0.60994
    -0.24830
    -0.06748
    -0.05457
     0.12625
    -0.19664
    -0.41621
    -0.18372
    -0.35163
     0.37165
     0.02293
    -0.22247
    -0.46787
    -0.05457
     0.20375
    -0.01582
    -0.27413
    -0.13206
    -0.24830
     0.06168
    -0.05457
    -0.11914
    -0.32580
    -0.40329
    -0.27413
     0.06168
     0.15209
    -0.18372
    -0.08040
    -0.02873
     0.11334
    -0.27413
     0.24250
     0.06168
    -0.08040
     0.34582
     0.65580
     1.03036
     1.28867
     1.67614
     2.33484
     3.20020
     2.91605
     0.93995
     0.13917
     0.91411
     0.52664
    -0.17081
     0.03584
     0.29416
     1.01744
     1.09493
    -0.73910
    -1.61737
    -2.44397
    -2.59896
    -2.61188
    -2.10817
    -1.69486
    -1.61737
    -1.78527
    -1.48821
    -0.86826
    -0.85534
    -0.79076
    -0.75201
    -0.46787
     0.16500
     0.20375
     0.81079
     0.57831
    -0.08040
    -0.59703
    -0.33871
     0.37165
     0.59122
     0.56539
     0.52664
     0.39748
     0.47498
     0.29416
    -0.14498
    -0.00290
     0.03584
     0.47498
     0.33291
     0.66872
     0.34582
     0.55247
     0.42332
     0.77204
     0.75913
     0.47498
     0.29416
     0.52664
     0.69455
     0.41040
     0.28124
     0.13917
     0.19083
    -0.22247
     0.15209
     0.22958
    -0.15789
    -0.14498
    -0.14498
    -0.15789
     0.07459
     0.47498
     0.39748
     0.29416
     0.17792
     0.08751
     0.53956
     0.20375
     0.20375
    -0.08040
     0.68163
     0.16500
     0.43623
     0.57831
     0.59122
     0.35874
     0.37165
     0.59122
     0.11334
    -0.00290
     0.47498
     0.41040
     0.47498
     0.39748
     0.29416
     0.39748
     0.25541
    -0.02873
     0.22958
    -0.15789
    -0.17081
    -0.50662
     0.13917
     0.10042
    -0.13206
    -0.59703
    -0.19664
     0.07459
    -0.18372
    -0.04165
     0.15209
     0.08751
     0.04876
     0.24250
     0.31999
     0.41040
     0.33291
     0.22958
     0.44915
     0.92703
     0.65580
     0.38457
     0.57831
     0.56539
     0.38457
     0.73329
     0.59122
    -0.08040
     0.20375
     0.68163
     0.64288
     0.65580
     0.52664
     0.21666
     0.29416
     0.60414
     0.46206
     0.41040
     0.26833
     0.47498
     0.42332
     0.50081
     0.69455
     0.56539
     0.70746
     0.39748
     0.68163
     0.55247
     0.57831
     0.50081
     0.26833
     0.44915
     0.84954
     0.84954
     1.10785
     1.48241
     1.99904
     2.42525
     3.14853
     2.54150
     0.97869
    -0.40329
     0.26833
     0.16500
     0.28124
     0.30707
     0.33291
     1.68906
     0.69455
    -1.07491
    -1.79819
    -2.22441
    -2.21149
    -2.43106
    -2.12108
    -1.63028
    -1.10074
    -1.22990
    -1.13949
    -0.88117
    -0.64869
    -0.77785
    -0.45495
    -0.63577
    -0.29996
    -0.02873
    -0.08040
     0.15209
    -0.29996
    -0.44204
    -0.46787
    -0.36454
     0.10042
    -0.19664
    -0.20955
    -0.62286
    -0.54536
    -0.58411
    -0.77785
    -0.75201
    -0.55828
    -0.37746
    -0.15789
    -0.39037
    -0.18372
    -0.18372
    -0.27413
    -0.10623
     0.16500
     0.38457
     0.12625
     0.37165
     0.34582
     0.61705
     0.21666
    -0.15789
     0.42332
     0.22958
     0.10042
     0.10042
    -0.06748
    -0.17081
    -0.18372
    -0.22247
    -0.39037
     0.02293
    -0.62286
    -0.58411
    -0.88117
    -0.64869
    -0.49370
    -0.62286
    -0.20955
    -0.48078
    -0.51953
    -0.14498
    -0.27413
    -0.01582
    -0.46787
    -0.54536
    -0.66160
    -0.04165
     0.06168
    -0.57119
    -0.32580
    -0.26122
    -0.15789
    -0.62286
    -0.35163
    -0.23539
    -0.13206
    -0.09331
     0.38457
     0.20375
     0.01001
    -0.51953
    -0.00290
     0.20375
     0.55247
     0.53956
     0.48790
     0.34582
     0.70746
     0.52664
     0.42332
     0.25541
     0.22958
     0.19083
     0.37165
     0.61705
     0.28124
     0.07459
     0.43623
     0.48790
     0.21666
     0.62997
     0.44915
     0.25541
     0.03584
     0.33291
     0.35874
     0.59122
     0.43623
     0.47498
     0.13917
     0.31999
     0.39748
     0.20375
     0.38457
     0.33291
     0.84954
     0.56539
     0.97869
     0.78496
     1.31450
     1.43074
     1.55990
     1.68906
     1.26284
     0.59122
     0.70746
     0.99161
     0.99161
     0.84954
     0.47498
     0.95286
     1.68906
     0.81079
     0.06168
    -0.66160
    -0.64869
    -0.33871
    -0.46787
    -0.45495
    -0.26122
    -0.45495
    -0.09331
     0.04876
    -0.06748
    -0.32580
    -0.55828
    -0.37746
     0.13917
     0.33291
     0.25541
     0.39748
     0.10042
     0.11334
     0.07459
    -0.06748
     0.26833
     0.42332
     0.29416
     0.20375
     0.29416
     0.38457
    -0.10623
    -0.02873
     0.10042
     0.38457
     0.42332
     0.28124
    -0.02873
    -0.00290
     0.13917
     0.26833
     0.28124
     0.30707
    -0.15789
    -0.10623
     0.21666
     0.08751
    -0.13206
    -0.24830
    -0.33871
    -0.15789
    -0.13206
    -0.23539
    -0.37746
    -0.40329
     0.16500
     0.15209
     0.26833
     0.47498
     0.31999
     0.48790
     0.59122
     0.74621
     0.69455
     0.55247
     0.64288
     0.96578
     1.21118
     0.92703
     0.86245
     0.64288
     0.82370
     0.66872
     0.59122
     0.82370
     0.35874
    -0.11914
     0.16500
     0.47498
     0.19083
    -0.14498
     0.08751
     0.15209
     0.24250
    -0.11914
     0.12625
    -0.49370
    -0.36454
    -0.00290
    -0.06748
     0.16500
     0.04876
    -0.17081
    -0.33871
     0.13917
    -0.04165
     0.15209
    -0.23539
     0.04876
     0.08751
     0.31999
     0.04876
    -0.26122
    -0.35163
    -0.31288
    -0.10623
     0.08751
     0.03584
    -0.20955
    -0.26122
    -0.20955
    -0.00290
    -0.09331
    -0.44204
    -0.41621
    -0.26122
     0.03584
     0.20375
     0.04876
    -0.24830
    -0.02873
    -0.22247
     0.21666
     0.30707
    -0.08040
    -0.08040
     0.25541
     0.43623
     0.46206
     0.31999
     0.07459
     0.07459
     0.46206
     0.57831
     0.31999
     0.11334
     0.21666
     0.10042
     0.28124
     0.44915
     0.22958
     0.10042
     0.10042
     0.29416
     0.20375
    -0.04165
    -0.00290
     0.04876
     0.16500
     0.72038
     0.88828
     1.49532
     1.74072
     2.54150
     3.25186
     2.47692
     1.32742
     0.78496
     0.90120
     0.73329
    -0.42912
     0.10042
     0.12625
     1.77947
     1.39200
    -0.44204
    -1.28156
    -2.21149
    -2.56022
    -2.56022
    -2.00484
    -1.24281
    -1.01033
    -1.07491
    -1.02324
    -0.42912
     0.06168
    -0.05457
     0.26833
     0.31999
     0.83662
     1.50824
     1.93446
     1.76655
     0.60414
    -0.11914
     0.13917
     0.84954
     1.71489
     1.49532
     0.70746
     0.46206
     0.22958
     0.29416
     0.21666
    -0.36454
    -0.31288
    -0.59703
    -0.24830
    -0.27413
    -0.42912
    -0.76493
    -0.59703
    -0.63577
     0.16500
    -0.10623
    -0.41621
    -0.54536
    -0.29996
    -0.26122
    -0.29996
    -0.05457
    -0.23539
    -0.08040
    -0.28705
     0.04876
     0.20375
    -0.02873
    -0.23539
    -0.39037
     0.25541
     0.26833
     0.08751
     0.11334
     0.04876
    -0.05457
     0.16500
     0.69455
     0.50081
     0.28124
     0.37165
     0.53956
     0.87537
     0.41040
     0.59122
     0.10042
     0.57831
     0.52664
     0.51373
     0.31999
     0.01001
     0.21666
    -0.08040
     0.12625
    -0.04165
    -0.20955
    -0.13206
    -0.01582
    -0.10623
    -0.32580
    -0.00290
    -0.35163
    -0.10623
    -0.02873
    -0.24830
    -0.15789
    -0.45495
     0.13917
     0.11334
     0.22958
     0.53956
     0.29416
     0.46206
     0.33291
     0.08751
     0.13917
     0.01001
     0.20375
    -0.06748
     0.28124
     0.39748
     0.07459
    -0.13206
    -0.32580
    -0.42912
    -0.46787
    -0.41621
    -0.49370
    -0.31288
    -0.71327
    -0.35163
    -0.39037
    -0.04165
    -0.28705
    -0.32580
     0.24250
     0.53956
     0.26833
     0.22958
     0.33291
     0.55247
     0.66872
     0.86245
     0.52664
     0.82370
     0.74621
     0.61705
     0.53956
     0.77204
     0.65580
     0.03584
     0.13917
     0.25541
     0.48790
     0.08751
     0.03584
    -0.14498
    -0.08040
     0.20375
     0.22958
     0.35874
     0.69455
     1.01744
     1.79238
     2.08945
     1.23701
     0.19083
     0.74621
     1.19826
     0.69455
     0.52664
     0.43623
     0.77204
     1.49532
     0.22958
     0.12625
    -0.53245
    -0.85534
    -0.77785
    -0.77785
    -0.88117
    -0.64869
    -0.84242
    -0.99741
    -0.63577
    -0.49370
    -0.41621
    -0.22247
     0.06168
     0.41040
     0.61705
     1.68906
     1.48241
     0.01001
    -0.86826
    -0.72618
    -0.17081
     0.95286
     1.03036
     0.50081
     0.34582
     0.13917
    -0.14498
    -0.32580
    -0.84242
    -0.75201
    -0.79076
    -0.63577
    -0.75201
    -0.72618
    -0.93283
    -0.64869
    -0.66160
    -0.57119
    -0.49370
    -1.03616
    -0.91992
    -0.79076
    -0.71327
    -0.57119
    -0.89409
    -0.80368
    -0.53245
    -0.51953
    -0.49370
    -0.24830
    -0.11914
    -0.35163
    -0.15789
    -0.23539
     0.10042
     0.06168
    -0.14498
     0.31999
     0.12625
     0.46206
     0.43623
     0.48790
     0.38457
     0.11334
     0.34582
     0.28124
     0.48790
     0.30707
     0.24250
     0.16500
     0.52664
     0.55247
    -0.08040
     0.34582
     0.11334
     0.35874
     0.41040
    -0.22247
    -0.00290
    -0.50662
    -0.19664
    -0.13206
     0.11334
    -0.00290
    -0.26122
    -0.22247
    -0.31288
    -0.29996
    -0.58411
    -0.67452
    -0.36454
    -0.58411
    -0.79076
    -0.39037
    -0.57119
    -0.54536
    -0.72618
    -0.40329
    -0.19664
    -0.36454
    -0.29996
    -0.41621
    -0.37746
    -0.32580
    -0.04165
    -0.10623
    -0.11914
    -0.09331
     0.19083
     0.04876
     0.55247
     0.25541
     0.29416
     0.31999
     0.50081
     0.20375
     0.59122
     0.52664
     0.56539
     0.46206
     0.75913
     0.48790
     0.66872
     0.65580
     0.62997
     0.90120
     0.77204
     0.82370
     0.51373
     0.62997
     0.66872
     0.66872
     0.74621
     0.66872
     0.52664
     0.28124
     0.64288
     0.44915
     0.70746
     0.60414
     0.60414
     0.97869
     1.14660
     1.92154
     1.46949
     0.96578
     0.37165
     0.65580
     0.79787
     0.44915
     0.22958
     0.29416
     0.50081
     0.83662
     0.26833
    -0.44204
    -0.88117
    -1.16532
    -1.25573
    -1.06199
    -1.21698
    -1.37197
    -1.20407
    -1.21698
    -0.90700
    -0.79076
    -0.89409
    -0.88117
    -0.63577
    -0.22247
     0.26833
     1.17243
     0.97869
     0.22958
    -0.97158
    -1.06199
    -0.94575
     0.31999
     1.12077
     0.66872
     0.39748
     0.13917
    -0.20955
    -0.50662
    -0.39037
    -0.72618
    -0.70035
    -0.55828
    -0.58411
    -0.60994
    -0.45495
    -0.45495
    -0.44204
    -0.48078
    -0.88117
    -0.60994
    -0.57119
    -0.60994
    -0.81659
    -0.82951
    -0.58411
    -0.50662
    -0.64869
    -0.33871
    -0.45495
    -0.67452
    -0.36454
    -0.17081
    -0.05457
    -0.17081
    -0.23539
     0.02293
     0.29416
     0.25541
     0.37165
     0.01001
    -0.05457
     0.19083
     0.25541
     0.10042
     0.25541
    -0.13206
     0.29416
     0.13917
     0.15209
     0.02293
    -0.36454
    -0.79076
    -0.26122
    -0.40329
    -0.31288
    -0.46787
    -0.75201
    -0.60994
    -0.54536
    -0.66160
    -0.18372
    -0.46787
    -1.01033
    -0.86826
    -0.55828
    -0.11914
    -0.10623
    -0.22247
    -0.14498
     0.19083
     0.10042
    -0.09331
    -0.29996
    -0.10623
     0.12625
     0.06168
     0.56539
     0.35874
     0.13917
     0.01001
     0.35874
     0.34582
     0.38457
     0.04876
     0.15209
     0.34582
     0.39748
     0.42332
     0.21666
    -0.06748
    -0.06748
     0.12625
     0.29416
     0.33291
     0.07459
    -0.17081
    -0.45495
    -0.24830
     0.02293
    -0.20955
    -0.15789
     0.08751
     0.16500
     0.04876
     0.35874
     0.21666
     0.38457
     0.22958
     0.35874
     0.93995
     0.59122
     0.11334
     0.44915
     1.05619
     0.72038
     0.56539
     0.53956
     0.34582
     0.53956
     0.70746
     0.35874
     0.07459
    -0.09331
    -0.09331
     0.20375
     0.13917
     0.16500
     0.11334
     0.06168
     0.20375
     0.37165
     0.03584
     0.03584
     0.10042
     0.30707
     0.70746
     1.01744
     0.93995
     1.57282
     2.07653
     2.14111
     1.59865
     0.64288
     0.59122
     0.84954
     0.69455
     0.35874
     0.08751
     0.06168
     0.62997
    -0.35163
    -0.35163
    -0.75201
    -1.38489
    -1.61737
    -1.77236
    -1.82402
    -1.04908
    -1.01033
    -0.88117
    -1.10074
    -0.60994
    -0.39037
    -0.01582
     0.07459
     0.19083
     0.78496
     1.75364
     2.11528
     1.53407
    -0.11914
    -0.50662
    -0.68744
     0.07459
     1.98612
     1.83113
     0.99161
     0.38457
     0.25541
    -0.05457
    -0.20955
    -0.24830
    -0.22247
    -0.19664
     0.01001
    -0.19664
    -0.32580
    -0.37746
    -0.37746
    -0.71327
    -0.19664
    -0.00290
    -0.70035
    -0.77785
    -0.80368
    -0.76493
    -0.57119
    -1.04908
    -0.90700
    -0.67452
    -0.86826
    -0.72618
    -0.32580
    -0.62286
    -0.75201
    -0.75201
    -0.55828
    -0.27413
    -0.64869
    -0.24830
    -0.42912
    -0.10623
    -0.46787
    -0.32580
    -0.50662
    -0.57119
    -0.50662
    -0.42912
    -0.48078
    -0.49370
    -0.46787
    -0.58411
    -0.44204
    -0.06748
    -0.02873
    -0.67452
    -0.62286
    -0.13206
     0.10042
     0.08751
    -0.20955
     0.12625
    -0.19664
    -0.08040
     0.28124
     0.01001
    -0.04165
    -0.33871
    -0.35163
     0.07459
     0.26833
    -0.13206
    -0.14498
    -0.17081
     0.13917
     0.24250
     0.29416
     0.30707
     0.37165
     0.44915
     0.72038
     0.75913
     0.81079
     0.78496
     0.46206
     1.06910
     1.17243
     1.09493
     0.82370
     0.96578
     1.01744
     1.21118
     0.88828
     0.86245
     0.69455
     0.74621
     0.72038
     0.57831
     0.65580
     0.59122
     0.30707
     0.37165
     0.53956
     0.47498
     0.19083
     0.26833
     0.44915
     0.30707
     0.15209
     0.19083
     0.33291
     0.25541
     0.31999
     0.17792
     0.28124
     0.20375
     0.07459
     0.06168
     0.29416
     0.16500
     0.15209
    -0.04165
    -0.15789
     0.11334
     0.08751
     0.08751
    -0.05457
     0.38457
     0.11334
    -0.00290
     0.29416
     0.38457
     0.12625
    -0.08040
     0.30707
     0.56539
     0.48790
     0.79787
     1.12077
     1.40491
     1.79238
     2.38651
     2.33484
     1.01744
     0.57831
     1.03036
     1.15951
     0.68163
     0.07459
    -0.18372
     0.30707
     1.09493
    -0.00290
    -0.51953
    -1.15240
    -1.52696
    -1.68195
    -1.28156
    -1.21698
    -1.29448
    -1.01033
    -0.50662
    -0.44204
     0.02293
    -0.05457
    -0.13206
     0.33291
     0.88828
     1.44366
     2.03778
     1.97320
     0.84954
    -0.66160
    -0.70035
    -0.40329
     0.86245
     1.08202
     0.64288
     0.20375
    -0.36454
    -0.68744
    -0.72618
    -1.28156
    -1.26864
    -1.13949
    -1.17823
    -1.20407
    -1.13949
    -1.12657
    -1.01033
    -0.90700
    -1.07491
    -0.67452
    -1.07491
    -0.73910
    -0.76493
    -0.99741
    -0.75201
    -0.95867
    -0.79076
    -0.51953
    -0.53245
    -0.49370
    -0.54536
    -0.58411
    -0.84242
    -0.51953
    -0.44204
    -0.59703
    -0.37746
    -0.00290
    -0.06748
     0.13917
     0.51373
    -0.02873
     0.19083
    -0.05457
    -0.22247
     0.22958
     0.60414
     0.82370
     0.61705
     0.53956
     0.56539
     0.44915
     0.77204
     0.46206
     0.25541
     0.42332
     0.41040
     0.21666
     0.03584
     0.16500
    -0.02873
     0.03584
     0.01001
     0.04876
    -0.27413
    -0.54536
    -0.28705
    -0.02873
    -0.27413
    -0.27413
    -0.23539
    -0.05457
    -0.11914
     0.03584
    -0.18372
     0.10042
     0.29416
     0.07459
     0.25541
     0.33291
     0.20375
     0.13917
     0.11334
     0.50081
     0.38457
     0.50081
     0.50081
     0.29416
     0.51373
     0.62997
     0.42332
     0.60414
     0.92703
     0.68163
     1.03036
     0.91411
     1.17243
     1.04327
     1.09493
     1.31450
     1.48241
     1.59865
     1.62448
     1.59865
     1.37908
     1.90863
     1.45657
     1.75364
     1.84405
     1.54698
     1.24992
     1.58573
     1.76655
     1.77947
     1.30159
     1.65031
     1.88279
     2.52858
     2.23152
     1.24992
     0.34582
     0.30707
     0.21666
    -0.46787
    -0.79076
    -1.19115
    -0.77785
    -0.04165
    -1.63028
    -3.08976
    -3.78721
    -4.34259
    -3.70972
    -3.08976
    -2.85728
    -3.08976
    -3.12851
    -2.80562
    -2.84436
    -2.92186
    -2.45689
    -1.81110
    -1.52696
    -0.93283
    -0.18372
     0.50081
     0.07459
    -0.99741
    -1.55279
    -0.99741
    -0.57119
     0.19083
     0.04876
    -0.15789
    -0.31288
    -0.76493
    -0.70035
    -0.48078
    -1.04908
    -0.81659
    -0.54536
    -0.44204
    -0.64869
    -0.49370
    -0.66160
    -0.37746
    -0.32580
    -0.24830
    -0.51953
    -0.64869
    -0.76493
    -0.90700
    -0.91992
    -0.60994
    -0.95867
    -1.06199
    -0.60994
    -0.57119
    -0.27413
    -0.32580
    -0.06748
     0.13917
     0.82370
     0.90120
     0.74621
     0.87537
     1.24992
     1.57282
     1.49532
     1.79238
     1.48241
     1.41783
     1.58573
     1.59865
     1.57282
     1.14660
     0.60414
    -0.20955
     0.17792
     0.31999
     0.43623
    -0.11914
    -0.14498
    -0.31288
    -0.54536
    -0.19664
    -0.26122
    -0.35163
    -0.23539
     0.08751
     0.22958
    -0.05457
    -0.04165
    -0.01582
     0.41040
     0.64288
     0.62997
     0.39748
     0.15209
     0.60414
     0.43623
     0.48790
     0.74621
     0.44915
     0.20375
     0.47498
     0.43623
     0.41040
     0.31999
     0.16500
     0.28124
     0.48790
     0.51373
     0.20375
     0.02293
     0.02293
     0.13917
     0.19083
     0.48790
     0.29416
    -0.19664
    -0.14498
    -0.09331
     0.19083
    -0.24830
    -0.29996
    -0.04165
     0.26833
     0.13917
    -0.02873
    -0.23539
     0.01001
     0.15209
     0.15209
     0.31999
     0.43623
     0.19083
     0.88828
     1.79238
     2.27027
     2.72232
     3.70391
     2.47692
     0.24250
    -0.84242
    -0.04165
    -0.55828
     0.13917
     0.86245
     1.44366
     2.95480
     0.65580
    -2.17274
    -2.68937
    -2.39231
    -1.97901
    -1.84985
    -1.79819
    -1.79819
    -1.16532
    -0.99741
    -0.86826
    -0.93283
    -0.88117
    -1.06199
    -1.06199
    -0.84242
    -0.18372
    -0.29996
    -0.27413
    -0.37746
    -0.62286
    -0.60994
    -0.64869
    -0.22247
    -0.26122
    -0.09331
     0.11334
    -0.18372
    -0.68744
    -0.60994
    -0.72618
    -0.46787
    -0.05457
    -0.32580
    -0.71327
    -0.24830
    -0.04165
     0.03584
     0.07459
    -0.13206
    -0.14498
     0.10042
     0.19083
     0.16500
     0.08751
    -0.10623
    -0.00290
    -0.06748
     0.24250
     0.29416
     0.24250
    -0.27413
     0.01001
     0.08751
    -0.22247
     0.16500
    -0.28705
    -0.10623
    -0.15789
     0.08751
     0.12625
    -0.18372
    -0.31288
    -0.42912
     0.06168
    -0.18372
    -0.35163
    -0.42912
    -0.28705
    -0.42912
    -0.42912
    -0.36454
    -0.45495
    -0.51953
    -0.28705
    -0.24830
    -0.37746
    -0.44204
    -0.35163
    -0.59703
    -0.19664
    -0.01582
    -0.05457
    -0.26122
    -0.31288
    -0.02873
    -0.22247
    -0.20955
    -0.57119
    -0.36454
    -0.60994
    -0.58411
    -0.35163
    -0.84242
    -0.71327
    -1.06199
    -1.16532
    -0.95867
    -1.10074
    -1.21698
    -1.07491
    -0.84242
    -0.85534
    -0.48078
    -0.50662
    -0.63577
    -0.62286
    -0.50662
     0.02293
     0.01001
    -0.05457
     0.08751
     0.04876
     0.41040
     0.60414
     0.24250
     0.39748
     0.66872
     0.65580
     0.90120
     0.91411
     0.62997
     0.87537
     0.86245
     0.99161
     1.14660
     1.45657
     1.23701
     0.92703
     1.00452
     1.23701
     1.26284
     1.04327
     0.93995
     0.99161
     0.70746
     0.59122
     0.50081
     0.31999
     0.33291
     0.19083
     0.50081
     0.25541
     0.13917
    -0.08040
     0.01001
     0.25541
     0.79787
     1.13368
     1.90863
     2.92897
     4.47885
     5.83501
     4.14305
     0.44915
    -1.53987
    -0.89409
    -0.26122
     0.99161
     2.11528
     1.48241
     2.17986
    -0.04165
    -1.65612
    -2.89603
    -3.68388
    -3.42557
    -2.92186
    -2.59896
    -1.90151
    -1.75944
    -1.35905
    -1.22990
    -0.73910
    -0.45495
    -0.51953
    -0.08040
    -0.32580
     0.29416
     0.53956
     0.41040
     0.11334
     0.16500
    -0.06748
    -0.06748
     0.37165
     0.64288
     0.65580
     0.65580
     0.56539
     0.59122
     0.31999
     0.19083
     0.15209
    -0.00290
     0.37165
     0.48790
     0.48790
     0.33291
     0.07459
     0.10042
     0.30707
     0.13917
     0.42332
     0.07459
     0.11334
    -0.17081
     0.13917
     0.26833
    -0.02873
    -0.02873
     0.37165
     0.35874
     0.12625
     0.25541
     0.25541
    -0.01582
     0.19083
     0.01001
     0.25541
    -0.02873
     0.20375
     0.20375
     0.44915
     0.51373
     0.07459
    -0.27413
     0.22958
     0.24250
     0.17792
     0.48790
     0.35874
     0.21666
     0.17792
     0.39748
     0.38457
     0.20375
     0.43623
     0.06168
     0.46206
     0.11334
     0.25541
     0.02293
     0.13917
     0.22958
     0.35874
     0.15209
     0.41040
     0.29416
     0.20375
     0.07459
     0.25541
     0.16500
     0.30707
     0.19083
     0.29416
     0.51373
     0.39748
     0.28124
     0.16500
     0.24250
     0.25541
     0.20375
    -0.04165
     0.11334
    -0.11914
     0.15209
     0.24250
     0.10042
    -0.23539
    -0.09331
    -0.22247
    -0.31288
    -0.26122
    -0.23539
    -0.71327
    -0.50662
    -0.26122
    -0.36454
    -0.36454
    -0.28705
    -0.58411
    -0.51953
    -0.40329
    -0.22247
     0.24250
    -0.18372
     0.10042
     0.39748
     0.77204
     0.91411
     0.69455
     0.88828
     0.77204
     0.87537
     0.99161
     1.08202
     0.97869
     0.72038
     0.59122
     0.68163
     0.96578
     0.97869
     0.91411
     0.86245
     0.86245
     1.13368
     0.72038
     0.47498
     0.75913
     0.91411
     1.28867
     1.54698
     1.65031
     1.54698
     1.26284
     1.44366
     1.18534
     1.30159
     1.49532
     1.84405
     1.97320
     3.08396
     3.16145
     0.16500
    -2.27607
    -2.13400
    -0.70035
     0.31999
     1.35325
     0.60414
    -0.26122
    -0.94575
    -1.55279
    -1.66903
    -1.68195
    -1.65612
    -1.63028
    -1.12657
    -0.60994
    -0.60994
    -0.09331
     0.10042
    -0.40329
     0.07459
     0.26833
     0.24250
     0.02293
     0.06168
     0.41040
     0.79787
     0.65580
     0.72038
     0.25541
     0.19083
     0.39748
     0.01001
     0.41040
     0.26833
    -0.02873
     0.19083
     0.20375
     0.01001
    -0.29996
    -0.28705
    -0.37746
    -0.14498
     0.10042
    -0.31288
    -0.51953
    -0.32580
    -0.41621
     0.11334
    -0.45495
    -0.15789
    -0.06748
     0.07459
    -0.14498
     0.01001
    -0.20955
    -0.45495
    -0.63577
    -0.17081
     0.08751
    -0.05457
    -0.10623
    -0.57119
    -0.32580
    -0.26122
    -0.51953
    -0.22247
    -0.53245
    -0.63577
    -0.51953
    -0.31288
    -0.37746
    -0.49370
    -0.80368
    -0.68744
    -0.44204
    -0.58411
    -0.76493
    -0.80368
    -0.99741
    -0.90700
    -0.94575
    -0.58411
    -0.90700
    -0.94575
    -0.97158
    -0.76493
    -0.76493
    -0.73910
    -0.76493
    -0.84242
    -0.71327
    -0.63577
    -0.41621
    -0.57119
    -0.22247
    -0.27413
    -0.45495
    -0.27413
    -0.17081
    -0.29996
    -0.17081
    -0.42912
    -0.13206
    -0.32580
    -0.48078
    -0.53245
    -0.23539
    -0.01582
    -0.13206
    -0.01582
    -0.64869
    -0.35163
    -0.48078
    -0.35163
    -0.11914
    -0.33871
    -0.32580
    -0.08040
     0.22958
     0.13917
    -0.10623
    -0.22247
     0.37165
     0.46206
     0.24250
    -0.02873
     0.17792
     0.41040
     0.25541
     0.51373
     0.55247
     0.42332
     0.29416
     0.24250
     0.35874
     0.53956
     0.35874
     0.06168
     0.06168
     0.39748
     0.53956
     0.44915
     0.22958
     0.24250
     0.42332
     0.46206
     0.65580
     0.57831
     0.24250
     0.25541
     0.61705
     0.66872
     0.44915
     0.51373
     0.44915
     0.81079
     1.53407
     2.30901
     3.39393
     4.77592
     6.63578
     6.59703
     3.76849
     0.41040
    -0.99741
    -1.63028
    -2.27607
    -0.31288
     1.63739
     2.59316
     2.69648
    -1.28156
    -3.25767
    -5.50500
    -5.63416
    -5.28543
    -4.42008
    -3.56764
    -2.34065
    -1.46238
    -0.99741
    -1.02324
    -0.51953
     0.08751
     0.42332
     0.55247
     0.83662
     0.78496
     1.63739
     1.68906
     1.39200
     1.01744
     0.92703
     0.78496
     0.99161
     1.46949
     1.24992
     1.14660
     0.68163
     0.56539
     0.83662
     0.72038
     0.48790
     0.26833
     0.35874
     0.39748
     0.82370
     0.70746
     0.53956
     0.55247
     0.07459
     0.56539
     1.08202
     0.44915
     0.07459
     0.21666
     0.28124
     0.34582
     0.15209
    -0.01582
    -0.50662
    -0.62286
    -0.15789
    -0.49370
    -0.68744
    -0.60994
    -1.13949
    -1.04908
    -0.73910
    -1.10074
    -1.25573
    -1.30739
    -0.99741
    -1.25573
    -0.81659
    -1.06199
    -0.97158
    -1.11365
    -0.79076
    -0.55828
    -0.70035
    -0.77785
    -0.75201
    -0.98450
    -0.37746
    -0.26122
    -0.20955
    -0.46787
    -0.05457
    -0.17081
     0.02293
     0.03584
    -0.24830
    -0.05457
     0.15209
     0.24250
     0.28124
     0.28124
     0.24250
    -0.13206
     0.12625
     0.33291
     0.25541
     0.24250
     0.41040
     0.37165
     0.20375
     0.01001
    -0.02873
     0.17792
     0.07459
     0.12625
     0.08751
     0.08751
    -0.00290
    -0.24830
    -0.14498
     0.11334
     0.04876
    -0.19664
    -0.28705
    -0.09331
    -0.15789
     0.10042
    -0.06748
     0.13917
     0.21666
     0.39748
     0.48790
     0.53956
     0.07459
     0.46206
     0.56539
     1.09493
     0.90120
     0.91411
     0.84954
     1.01744
     1.05619
     1.05619
     0.93995
     0.77204
     0.84954
     0.43623
     0.92703
     0.66872
     0.39748
     0.52664
     0.13917
     0.30707
     0.39748
     0.20375
     0.04876
    -0.19664
     0.04876
     0.15209
    -0.04165
     0.12625
     0.15209
     0.39748
     0.62997
     0.90120
     1.43074
     2.34776
     3.70391
     3.69100
     1.58573
     0.28124
     0.03584
    -0.20955
    -1.35905
    -0.71327
     1.54698
     2.58024
     3.58767
     0.01001
    -2.66354
    -3.39974
    -2.57313
    -1.59154
    -1.97901
    -1.61737
    -1.01033
    -1.04908
    -0.79076
    -0.86826
    -0.82951
    -0.55828
    -0.64869
    -0.46787
    -0.27413
    -0.18372
    -0.08040
     0.11334
     0.07459
     0.83662
     0.53956
     0.46206
     0.33291
     0.03584
     0.33291
     0.03584
    -0.10623
     0.04876
     0.10042
     0.12625
    -0.39037
    -0.27413
    -0.62286
    -0.85534
    -0.86826
    -0.90700
    -1.20407
    -1.52696
    -1.10074
    -0.80368
    -0.76493
    -0.58411
    -0.71327
    -1.11365
    -0.95867
    -0.58411
    -0.63577
    -0.63577
    -0.70035
    -0.51953
    -0.31288
    -0.18372
    -0.00290
    -0.32580
    -0.14498
    -0.19664
     0.16500
     0.24250
     0.03584
    -0.24830
     0.20375
     0.15209
     0.12625
     0.37165
     0.25541
     0.08751
    -0.02873
     0.24250
     0.12625
     0.17792
     0.04876
     0.02293
     0.21666
     0.24250
    -0.13206
    -0.00290
    -0.05457
    -0.09331
     0.06168
     0.11334
     0.20375
    -0.10623
     0.03584
    -0.14498
    -0.13206
    -0.00290
    -0.26122
    -0.15789
    -0.02873
    -0.13206
     0.11334
    -0.02873
    -0.44204
    -0.45495
    -0.41621
    -0.36454
    -0.36454
    -0.26122
    -0.37746
    -0.41621
    -0.35163
    -0.27413
    -0.94575
    -0.64869
    -0.55828
    -0.54536
    -0.72618
    -0.54536
    -0.64869
    -0.60994
    -0.73910
    -0.58411
    -0.44204
    -0.50662
    -0.41621
    -0.44204
    -0.42912
    -0.39037
    -0.63577
    -0.36454
     0.11334
     0.06168
     0.03584
     0.11334
     0.12625
     0.11334
     0.30707
     0.50081
     0.62997
     0.60414
     0.65580
     0.86245
     1.06910
     1.09493
     0.73329
     0.84954
     1.23701
     1.23701
     0.93995
     1.15951
     0.88828
     1.03036
     0.64288
     0.82370
     0.68163
     0.96578
     0.55247
     0.46206
     0.10042
    -0.08040
     0.04876
    -0.26122
    -0.24830
    -0.58411
    -0.70035
    -1.16532
    -1.07491
    -1.48821
    -1.32031
    -1.63028
    -1.70778
    -1.73361
    -2.30190
    -2.18566
    -2.44397
    -2.70229
    -2.41814
    -1.78527
    -1.44946
    -1.66903
    -1.33322
    -1.16532
    -0.57119
     0.07459
     0.44915
     0.52664
     2.07653
     2.96771
     3.48434
     2.94188
     2.01195
     0.99161
    -0.11914
     0.13917
     1.46949
     1.99904
     1.53407
    -0.84242
    -1.73361
     0.33291
    -2.23732
    -2.89603
    -2.58605
    -2.36648
    -2.06942
    -2.67646
    -2.34065
    -1.87568
    -1.41072
    -1.19115
    -0.85534
    -0.26122
    -0.37746
    -0.06748
    -0.14498
    -0.00290
     0.33291
     0.48790
     0.15209
    -0.24830
     0.06168
     0.06168
     0.04876
    -0.02873
     0.10042
    -0.04165
    -0.15789
    -0.06748
    -0.23539
    -0.59703
    -0.31288
    -0.35163
    -0.40329
    -0.67452
    -0.70035
    -0.63577
    -0.28705
    -0.20955
    -0.55828
    -0.44204
    -0.41621
    -0.14498
    -0.31288
    -0.09331
    -0.36454
    -0.29996
    -0.40329
    -0.10623
    -0.05457
     0.08751
    -0.31288
    -0.33871
    -0.09331
    -0.06748
     0.22958
    -0.13206
    -0.41621
    -0.11914
    -0.09331
    -0.10623
     0.37165
    -0.04165
     0.15209
     0.07459
     0.50081
     0.20375
     0.01001
    -0.08040
     0.24250
     0.50081
     0.55247
     0.61705
     0.25541
     0.12625
     0.42332
     0.30707
     0.59122
     0.25541
     0.29416
     0.37165
     0.41040
     0.75913
     0.47498
     0.33291
     0.28124
     0.31999
     0.65580
     0.86245
     0.26833
     0.47498
     0.52664
     0.26833
     0.33291
     0.44915
     0.20375
     0.15209
     0.22958
     0.28124
     0.17792
    -0.19664
    -0.28705
     0.11334
     0.01001
    -0.05457
    -0.15789
    -0.29996
    -0.20955
    -0.26122
    -0.20955
     0.20375
     0.10042
    -0.02873
     0.10042
    -0.00290
    -0.04165
    -0.29996
    -0.23539
     0.21666
     0.29416
     0.20375
     0.34582
    -0.06748
    -0.02873
     0.10042
     0.13917
     0.12625
     0.31999
     0.01001
     0.02293
     0.38457
     0.39748
     0.11334
     0.04876
     0.19083
     0.61705
     0.74621
     0.62997
     0.41040
    -0.02873
     0.12625
     0.30707
     1.03036
     0.62997
     0.46206
     0.31999
     0.24250
     0.65580
     0.41040
     0.19083
     0.17792
     0.37165
     0.43623
     0.47498
    -0.00290
     0.11334
     0.08751
     0.41040
     1.36616
     2.94188
     3.70391
     6.48079
     7.72070
     3.16145
    -0.19664
    -0.93283
    -1.65612
    -1.73361
     0.84954
     2.36068
     3.35519
     2.58024
    -0.98450
    -3.14142
    -4.43300
    -4.14885
    -4.18760
    -3.60639
    -3.18017
    -2.37940
    -2.01776
    -1.32031
    -0.95867
    -0.64869
    -0.04165
     0.01001
     0.22958
     0.15209
     0.44915
     0.56539
     0.75913
     0.75913
     0.51373
     0.47498
     0.34582
     0.53956
     0.73329
     0.55247
     0.56539
     0.29416
     0.20375
     0.12625
     0.52664
     0.22958
     0.04876
    -0.06748
    -0.01582
     0.12625
     0.21666
    -0.13206
    -0.18372
     0.04876
     0.20375
     0.10042
    -0.01582
     0.46206
     0.21666
     0.26833
     0.31999
     0.44915
     0.33291
     0.34582
     0.02293
     0.68163
     0.68163
     0.53956
     0.42332
     0.55247
     0.64288
     0.48790
     0.33291
     0.13917
     0.25541
     0.12625
     0.33291
     0.35874
     0.16500
     0.30707
    -0.26122
    -0.04165
     0.26833
    -0.04165
    -0.15789
    -0.37746
    -0.42912
    -0.19664
    -0.33871
    -0.48078
    -0.44204
    -0.54536
    -0.35163
    -0.20955
    -0.40329
    -0.71327
    -0.66160
    -0.81659
    -0.41621
    -0.15789
    -0.50662
    -0.57119
    -0.35163
    -0.32580
    -0.11914
    -0.31288
    -0.37746
    -0.44204
    -0.29996
    -0.23539
    -0.01582
    -0.13206
    -0.24830
    -0.31288
    -0.14498
     0.43623
    -0.11914
     0.08751
     0.06168
    -0.10623
    -0.14498
     0.01001
    -0.06748
    -0.14498
    -0.26122
     0.20375
     0.11334
     0.08751
     0.01001
    -0.31288
    -0.02873
    -0.09331
     0.02293
    -0.18372
     0.06168
    -0.20955
    -0.04165
     0.07459
    -0.27413
     0.11334
    -0.02873
    -0.10623
    -0.11914
    -0.31288
    -0.10623
    -0.26122
    -0.27413
     0.20375
     0.21666
    -0.15789
    -0.13206
    -0.23539
    -0.10623
    -0.13206
    -0.11914
    -0.32580
    -0.42912
    -0.24830
     0.03584
    -0.41621
    -0.27413
    -0.19664
    -0.79076
    -0.08040
    -0.19664
    -0.05457
     0.72038
     1.30159
     2.54150
     4.41428
     6.85535
     5.75751
     0.87537
    -1.47530
    -1.91443
    -0.49370
     1.28867
     2.17986
     1.17243
     1.41783
    -0.05457
    -2.63771
    -3.37391
    -4.23926
    -4.32967
    -4.39425
    -4.01969
    -3.34808
    -2.70229
    -2.57313
    -2.32773
    -1.79819
    -1.25573
    -0.62286
    -0.60994
    -0.15789
     0.19083
     0.47498
     0.50081
     0.66872
     0.44915
     0.41040
     0.48790
     0.55247
     0.62997
     0.79787
     0.78496
     0.74621
     0.74621
     0.38457
     0.39748
     0.30707
     0.33291
     0.42332
     0.10042
     0.10042
     0.22958
     0.02293
     0.24250
    -0.11914
     0.19083
    -0.23539
    -0.04165
    -0.18372
    -0.01582
    -0.24830
    -0.17081
    -0.45495
    -0.29996
    -0.02873
    -0.39037
    -0.06748
    -0.18372
    -0.26122
    -0.17081
    -0.32580
    -0.27413
    -0.23539
    -0.17081
    -0.31288
    -0.24830
    -0.10623
    -0.14498
    -0.54536
    -0.54536
    -0.23539
    -0.55828
    -0.37746
    -0.51953
    -0.49370
    -0.81659
    -0.86826
    -0.79076
    -0.73910
    -0.41621
    -0.67452
    -0.57119
    -0.64869
    -0.44204
    -0.62286
    -0.55828
    -0.27413
    -0.48078
    -0.44204
    -0.14498
    -0.05457
    -0.19664
    -0.24830
    -0.23539
    -0.18372
    -0.17081
    -0.20955
    -0.20955
    -0.31288
    -0.18372
    -0.06748
    -0.42912
    -0.20955
    -0.20955
    -0.32580
    -0.17081
    -0.23539
    -0.04165
    -0.33871
    -0.27413
    -0.39037
    -0.27413
    -0.08040
    -0.14498
    -0.29996
    -0.06748
     0.01001
    -0.28705
    -0.19664
     0.06168
    -0.13206
    -0.19664
    -0.02873
    -0.17081
    -0.17081
    -0.28705
    -0.14498
     0.11334
    -0.11914
    -0.26122
    -0.20955
    -0.22247
    -0.23539
    -0.14498
    -0.41621
    -0.33871
    -0.39037
    -0.32580
    -0.28705
    -0.15789
    -0.23539
    -0.46787
    -0.39037
    -0.55828
    -0.60994
    -0.35163
    -0.55828
    -0.49370
    -0.57119
    -0.76493
    -1.01033
    -1.02324
    -1.30739
    -1.28156
    -1.33322
    -1.70778
    -1.75944
    -1.78527
    -1.77236
    -1.83694
    -1.57862
    -1.48821
    -1.19115
    -1.12657
    -0.55828
     0.15209
     0.22958
     0.62997
     0.62997
     0.73329
     1.13368
     1.93446
     2.20569
     2.46400
     3.44560
     4.47885
     6.04166
     8.54731
    10.38134
     6.44205
     1.98612
     0.29416
     0.57831
     1.09493
     2.15402
     3.21311
     2.72232
     3.71683
     0.68163
    -2.32773
    -3.83887
    -4.58799
    -4.76881
    -4.20051
    -3.47723
    -3.21892
    -3.02518
    -2.59896
    -2.28899
    -1.63028
    -1.13949
    -1.16532
    -0.51953
    -0.04165
     0.08751
    -0.09331
    -0.33871
    -0.35163
    -0.11914
     0.39748
     0.30707
     0.01001
    -0.17081
    -0.29996
    -0.19664
    -0.73910
    -0.75201
    -0.68744
    -0.98450
    -0.98450
    -0.79076
    -1.08782
    -0.95867
    -1.15240
    -1.22990
    -1.06199
    -0.82951
    -0.99741
    -0.94575
    -1.10074
    -0.86826
    -0.95867
    -0.81659
    -0.64869
    -1.02324
    -0.99741
    -0.79076
    -0.46787
    -0.66160
    -0.85534
    -1.10074
    -0.60994
    -0.50662
    -0.54536
    -0.67452
    -0.71327
    -0.71327
    -0.64869
    -0.39037
    -0.33871
    -0.90700
    -0.88117
    -0.80368
    -0.10623
    -0.57119
    -0.44204
    -0.91992
    -0.67452
    -0.55828
    -0.53245
    -0.46787
    -0.72618
    -0.84242
    -0.57119
    -0.50662
    -0.35163
    -0.36454
    -0.46787
    -0.45495
    -0.39037
    -0.26122
    -0.51953
    -0.50662
    -0.89409
    -0.33871
    -0.22247
    -0.41621
    -0.50662
    -0.55828
    -0.64869
    -0.50662
    -0.42912
    -0.41621
    -0.73910
    -0.82951
    -0.59703
    -0.57119
    -0.62286
    -0.79076
    -0.80368
    -0.72618
    -0.50662
    -0.53245
    -0.62286
    -0.73910
    -0.13206
    -0.82951
    -0.81659
    -0.90700
    -0.75201
    -0.93283
    -0.77785
    -0.71327
    -0.67452
    -0.89409
    -0.97158
    -1.10074
    -0.86826
    -0.86826
    -0.90700
    -1.02324
    -1.16532
    -1.50113
    -1.17823
    -0.63577
    -0.88117
    -1.22990
    -0.98450
    -0.79076
    -0.94575
    -0.97158
    -1.02324
    -0.93283
    -0.99741
    -0.85534
    -0.75201
    -1.15240
    -1.21698
    -1.30739
    -1.28156
    -1.12657
    -1.19115
    -1.34614
    -1.56571
    -1.60445
    -1.48821
    -1.60445
    -1.69486
    -1.69486
    -1.66903
    -1.70778
    -1.53987
    -1.63028
    -1.84985
    -1.50113
    -1.88860
    -1.61737
    -1.52696
    -1.77236
    -1.81110
    -1.94026
    -2.00484
    -1.88860
    -2.06942
    -2.22441
    -1.96609
    -1.99192
    -1.77236
    -1.46238
    -1.81110
    -1.44946
    -0.66160
     0.81079
     2.51566
     4.77592
     6.05457
     3.31644
     1.58573
     0.79787
     0.43623
    -0.26122
     2.37359
     5.16339
     6.58412
     6.20956
     0.64288
    -1.56571
    -2.32773
    -2.40523
    -2.65063
    -2.09525
    -2.15983
    -2.35356
    -2.12108
    -1.97901
    -1.91443
    -2.22441
    -2.83145
    -2.30190
    -2.01776
    -1.95318
    -1.56571
    -1.43655
    -0.84242
    -1.13949
    -0.62286
    -0.36454
    -0.73910
    -0.64869
    -0.40329
    -0.39037
    -0.55828
    -0.42912
    -0.42912
    -0.49370
    -0.45495
    -0.27413
    -0.37746
    -0.26122
    -0.54536
    -0.73910
    -0.37746
    -0.37746
    -0.50662
    -0.73910
    -0.77785
    -0.81659
    -0.63577
    -0.91992
    -1.04908
    -0.88117
    -1.04908
    -0.84242
    -0.82951
    -0.86826
    -1.12657
    -1.19115
    -1.19115
    -0.90700
    -0.88117
    -1.11365
    -1.06199
    -1.04908
    -1.03616
    -0.77785
    -1.07491
    -0.94575
    -1.20407
    -0.90700
    -0.99741
    -0.88117
    -1.07491
    -1.07491
    -0.85534
    -0.67452
    -0.79076
    -0.81659
    -0.82951
    -0.94575
    -0.97158
    -0.97158
    -0.90700
    -0.79076
    -0.85534
    -0.73910
    -0.64869
    -0.50662
    -1.02324
    -1.01033
    -1.04908
    -0.76493
    -0.76493
    -0.73910
    -0.57119
    -1.01033
    -1.01033
    -0.99741
    -0.81659
    -0.54536
    -0.73910
    -0.77785
    -0.90700
    -0.72618
    -0.80368
    -0.60994
    -0.77785
    -0.80368
    -0.46787
    -0.64869
    -0.59703
    -0.67452
    -0.58411
    -0.88117
    -0.50662
    -0.77785
    -0.62286
    -0.48078
    -0.57119
    -0.77785
    -0.35163
    -0.66160
    -0.58411
    -0.84242
    -0.68744
    -0.54536
    -0.88117
    -1.03616
    -1.21698
    -1.24281
    -1.29448
    -1.29448
    -1.61737
    -1.33322
    -1.57862
    -1.70778
    -1.60445
    -1.95318
    -1.94026
    -2.01776
    -1.70778
    -1.70778
    -1.51404
    -1.65612
    -1.46238
    -1.19115
    -1.46238
    -0.73910
    -0.41621
    -0.41621
    -0.19664
     0.03584
     0.42332
     0.73329
     0.79787
     0.73329
     0.86245
     1.23701
     1.37908
     1.50824
     1.41783
     1.15951
     1.13368
     0.86245
     0.73329
     0.77204
     0.42332
     0.06168
    -0.01582
    -0.36454
    -0.40329
    -0.76493
    -0.89409
    -1.01033
    -1.02324
    -0.93283
    -0.77785
    -0.44204
     0.08751
     0.57831
     2.45109
     4.50469
     7.06200
     6.14498
     2.61899
    -1.33322
    -2.98644
    -2.53438
    -0.49370
     4.49177
     6.63578
     3.31644
     0.61705
    -1.81110
    -3.32224
    -3.95512
    -3.96803
    -3.68388
    -2.80562
    -2.28899
    -1.77236
    -1.55279
    -1.44946
    -1.17823
    -1.32031
    -0.93283
    -0.85534
    -0.51953
    -0.35163
    -0.33871
    -0.24830
    -0.49370
    -0.15789
    -0.09331
     0.21666
    -0.02873
     0.11334
    -0.18372
     0.11334
     0.19083
     0.08751
     0.04876
     0.16500
    -0.06748
     0.13917
     0.08751
     0.12625
     0.06168
    -0.06748
    -0.24830
    -0.09331
     0.12625
    -0.15789
    -0.15789
    -0.44204
    -0.31288
    -0.35163
    -0.33871
    -0.31288
    -0.45495
    -0.37746
    -0.35163
    -0.33871
    -0.27413
    -0.80368
    -0.68744
    -0.37746
    -0.41621
    -0.49370
    -0.60994
    -0.68744
    -0.54536
    -0.81659
    -0.59703
    -0.24830
    -0.70035
    -0.66160
    -0.77785
    -0.41621
    -0.67452
    -0.88117
    -0.59703
    -0.37746
    -0.46787
    -0.29996
    -0.72618
    -0.45495
    -0.60994
    -0.41621
    -0.60994
    -0.29996
    -0.55828
    -0.68744
    -0.49370
    -0.53245
    -0.44204
    -0.64869
    -0.79076
    -0.66160
    -0.58411
    -0.60994
    -0.63577
    -0.66160
    -0.53245
    -0.35163
    -0.60994
    -0.13206
    -0.22247
    -0.13206
    -0.29996
    -0.20955
     0.07459
    -0.32580
    -0.33871
    -0.36454
    -0.14498
     0.24250
     0.07459
    -0.20955
    -0.18372
    -0.24830
    -0.58411
    -0.54536
    -0.17081
    -0.44204
    -0.76493
    -0.55828
    -0.40329
    -0.54536
    -0.67452
    -0.72618
    -0.99741
    -0.57119
    -0.44204
    -0.54536
    -0.51953
    -0.73910
    -0.62286
    -0.49370
    -0.45495
    -0.39037
    -0.63577
    -0.45495
    -0.36454
    -0.01582
     0.04876
    -0.26122
    -0.14498
    -0.00290
    -0.04165
     0.17792
     0.21666
     0.39748
     0.65580
     0.51373
     0.72038
     0.60414
     0.43623
     0.83662
     0.82370
     0.82370
     0.90120
     0.81079
     0.79787
     1.26284
     2.12819
     2.86439
     3.91056
     5.30546
     4.07847
     2.03778
     0.78496
     0.75913
    -1.74653
    -2.09525
    -0.37746
     2.77398
     4.63384
     1.04327
    -1.51404
    -3.30933
    -3.90345
    -3.73555
    -3.58056
    -2.74104
    -2.32773
    -2.25024
    -1.92735
    -1.51404
    -1.25573
    -1.28156
    -0.88117
    -0.84242
    -0.73910
    -0.60994
    -0.57119
    -0.37746
    -0.09331
     0.08751
    -0.04165
    -0.22247
    -0.27413
    -0.33871
    -0.05457
     0.02293
     0.28124
    -0.10623
    -0.15789
    -0.22247
    -0.05457
    -0.11914
    -0.27413
    -0.18372
    -0.08040
    -0.00290
     0.29416
    -0.27413
    -0.28705
    -0.26122
    -0.40329
    -0.24830
    -0.08040
    -0.19664
    -0.62286
    -0.35163
    -0.09331
    -0.44204
    -0.48078
    -0.77785
    -0.64869
    -0.55828
    -0.48078
    -0.49370
    -0.53245
    -0.67452
    -0.60994
    -0.67452
    -0.22247
    -0.55828
    -0.72618
    -0.41621
    -0.32580
    -0.49370
    -0.40329
    -0.75201
    -0.40329
    -0.18372
    -0.09331
    -0.19664
    -0.31288
    -0.49370
    -0.37746
    -0.46787
     0.15209
    -0.17081
    -0.32580
    -0.29996
    -0.11914
    -0.35163
     0.03584
    -0.29996
    -0.46787
    -0.18372
    -0.04165
     0.11334
    -0.04165
    -0.24830
    -0.08040
    -0.39037
    -0.17081
     0.26833
    -0.23539
    -0.15789
    -0.22247
    -0.00290
     0.11334
    -0.26122
    -0.11914
    -0.04165
     0.03584
     0.06168
    -0.13206
    -0.17081
    -0.27413
    -0.32580
    -0.14498
     0.29416
    -0.02873
    -0.24830
    -0.27413
    -0.11914
    -0.44204
    -0.24830
    -0.40329
    -0.09331
    -0.11914
     0.19083
     0.03584
    -0.28705
    -0.63577
    -0.42912
    -0.63577
    -0.01582
     0.04876
    -0.22247
    -0.29996
    -0.05457
    -0.20955
    -0.20955
    -0.53245
    -0.29996
    -0.45495
    -0.20955
    -0.36454
    -0.42912
    -0.20955
    -0.58411
    -0.66160
    -0.18372
    -0.20955
    -0.15789
    -0.24830
    -0.48078
    -0.18372
    -0.28705
    -0.04165
     0.25541
     1.23701
     2.03778
     2.96771
     4.68551
     5.15047
     3.08396
     1.81821
     2.63191
     2.29610
     1.13368
     1.46949
     1.81821
     4.38844
     4.82758
     1.79238
     0.55247
    -0.64869
    -0.48078
    -0.42912
     0.02293
     0.69455
     0.11334
    -0.72618
    -0.71327
    -0.36454
    -0.35163
    -0.00290
     0.44915
     0.52664
     0.30707
    -0.04165
    -0.37746
    -0.77785
    -1.02324
    -0.82951
    -0.59703
    -0.60994
    -0.53245
    -0.79076
    -0.71327
    -0.54536
    -0.48078
    -0.42912
    -0.50662
    -0.50662
    -0.28705
    -0.33871
    -0.26122
    -0.45495
    -0.51953
    -0.50662
    -0.14498
    -0.60994
    -0.49370
    -0.55828
    -1.02324
    -0.71327
    -0.53245
    -0.58411
    -1.43655
    -1.11365
    -0.58411
    -0.51953
    -0.26122
    -0.57119
    -0.51953
    -0.62286
    -0.53245
    -0.17081
    -0.22247
    -0.31288
    -0.49370
    -0.04165
     0.42332
     0.34582
     0.33291
    -0.00290
     0.19083
    -0.00290
     0.08751
     0.06168
    -0.00290
    -0.13206
     0.10042
     0.11334
     0.06168
    -0.04165
    -0.40329
    -0.22247
    -0.01582
    -0.06748
    -0.05457
    -0.05457
    -0.23539
    -0.09331
    -0.15789
    -0.01582
    -0.06748
     0.19083
    -0.11914
     0.16500
     0.02293
    -0.09331
    -0.09331
    -0.26122
     0.12625
     0.11334
    -0.08040
     0.07459
     0.10042
    -0.08040
     0.13917
    -0.00290
     0.06168
     0.04876
    -0.01582
     0.12625
     0.39748
     0.01001
     0.21666
    -0.27413
     0.15209
     0.34582
     0.34582
     0.22958
     0.16500
     0.13917
     0.01001
     0.33291
     0.16500
     0.22958
     0.08751
     0.33291
     0.33291
     0.29416
     0.15209
     0.08751
     0.16500
     0.26833
     0.16500
     0.20375
     0.26833
     0.16500
     0.06168
     0.10042
     0.12625
     0.20375
     0.06168
     0.02293
     0.01001
    -0.02873
     0.13917
    -0.02873
    -0.20955
    -0.13206
    -0.06748
     0.11334
     0.10042
     0.01001
    -0.00290
    -0.10623
     0.30707
     1.19826
     1.84405
     2.42525
     3.62642
     3.53601
     1.55990
     0.59122
     0.91411
     0.90120
     0.48790
     0.60414
     0.33291
     2.65774
     2.12819
    -0.31288
    -1.33322
    -2.27607
    -2.06942
    -1.69486
    -2.05650
    -1.91443
    -1.99192
    -1.33322
    -1.26864
    -1.04908
    -0.81659
    -0.51953
    -0.33871
     0.24250
     0.93995
     1.40491
     1.31450
     1.32742
     1.08202
     1.19826
     1.26284
     1.05619
     1.72780
     2.20569
     1.97320
     1.75364
     2.14111
     1.63739
     1.41783
     1.27575
     1.22409
     0.97869
     0.96578
     0.74621
     1.03036
     0.88828
     0.66872
     0.44915
     0.26833
     0.44915
    -0.02873
    -0.27413
    -0.35163
    -0.71327
    -0.44204
    -0.53245
    -0.40329
    -1.01033
    -1.26864
    -1.07491
    -1.06199
    -1.04908
    -1.38489
    -1.11365
    -1.19115
    -0.97158
    -0.86826
    -0.62286
    -0.70035
    -0.71327
    -0.79076
    -0.55828
    -0.01582
    -0.55828
    -0.45495
    -0.49370
    -0.04165
    -0.05457
     0.29416
     0.10042
     0.06168
     0.41040
     0.15209
     0.02293
     0.12625
     0.16500
    -0.11914
     0.31999
     0.13917
     0.26833
     0.10042
     0.10042
     0.15209
    -0.19664
     0.21666
     0.26833
     0.26833
     0.03584
     0.13917
     0.41040
     0.37165
     0.46206
     0.53956
     0.42332
     0.61705
     0.87537
     1.04327
     1.14660
     0.93995
     1.21118
     1.57282
     1.50824
     1.55990
     1.32742
     1.72780
     1.62448
     1.61156
     1.90863
     1.86988
     1.89571
     1.85696
     1.84405
     1.62448
     1.37908
     1.61156
     1.49532
     1.50824
     1.21118
     1.22409
     0.61705
     0.68163
     1.00452
     0.24250
     0.34582
    -0.27413
    -0.59703
    -0.19664
    -0.45495
    -0.66160
    -1.43655
    -1.70778
    -1.79819
    -2.10817
    -2.04359
    -2.05650
    -1.52696
    -1.81110
    -1.48821
    -1.53987
    -1.33322
    -0.90700
    -0.75201
     0.01001
     1.30159
     2.58024
     2.52858
     0.72038
     0.34582
     0.74621
     1.14660
     0.50081
     0.65580
     0.65580
     2.07653
     1.93446
    -0.27413
    -0.27413
    -1.50113
    -1.91443
    -1.92735
    -1.04908
    -1.15240
    -1.11365
    -1.17823
    -1.12657
    -1.03616
    -0.54536
    -0.44204
    -0.17081
    -0.29996
     0.17792
     0.64288
     0.77204
    -0.00290
    -0.59703
    -0.54536
    -0.33871
     0.04876
     0.33291
     0.17792
    -0.08040
    -0.33871
    -0.57119
    -0.41621
    -0.91992
    -0.72618
    -0.80368
    -1.02324
    -1.03616
    -0.86826
    -0.53245
    -0.73910
    -0.64869
    -0.59703
    -0.79076
    -0.81659
    -0.88117
    -0.67452
     0.03584
    -0.00290
    -0.26122
    -0.05457
    -0.13206
     0.02293
     0.64288
     1.72780
     1.62448
     1.83113
     2.23152
     2.02487
     2.28318
     2.45109
     2.27027
     2.47692
     2.86439
     2.99355
     2.70940
     2.36068
     2.20569
     1.79238
     1.67614
     2.02487
     1.36616
     0.44915
     0.47498
     0.37165
     0.60414
     0.50081
    -0.22247
    -0.41621
    -0.20955
     0.02293
    -0.00290
    -0.06748
    -0.27413
    -0.72618
    -0.58411
    -0.15789
     0.22958
    -0.32580
    -0.27413
    -0.28705
    -0.01582
    -0.01582
    -0.15789
    -0.41621
    -0.40329
    -0.10623
     0.07459
     0.04876
    -0.15789
    -0.35163
    -0.57119
    -0.19664
     0.06168
    -0.18372
    -0.32580
    -0.27413
    -0.24830
    -0.04165
    -0.00290
    -0.13206
    -0.05457
     0.03584
     0.24250
     0.22958
     0.13917
    -0.00290
     0.08751
    -0.05457
     0.46206
     0.44915
     0.38457
     0.39748
     0.25541
     0.19083
     0.53956
    -0.05457
     0.11334
     0.44915
     0.52664
     0.19083
     0.33291
     0.17792
     0.24250
     0.34582
     0.55247
     0.46206
     0.08751
    -0.00290
     0.30707
     0.47498
     0.33291
     0.10042
     0.21666
     0.42332
     0.86245
     1.32742
     1.63739
     2.14111
     3.05812
     4.50469
     4.28512
     1.54698
    -0.19664
    -0.44204
    -0.48078
     0.68163
     1.89571
     1.85696
     3.25186
     0.88828
    -1.29448
    -1.73361
    -2.34065
    -2.63771
    -2.22441
    -2.12108
    -1.59154
    -0.66160
    -0.93283
    -1.11365
    -1.44946
    -0.73910
    -0.70035
    -0.41621
    -0.46787
    -0.19664
    -0.19664
    -0.20955
     0.17792
    -0.00290
    -0.22247
    -0.70035
    -0.44204
    -0.06748
     0.10042
    -0.15789
    -0.17081
    -0.20955
    -0.29996
    -0.42912
    -0.10623
    -0.31288
    -0.54536
    -0.26122
    -0.09331
    -0.17081
    -0.01582
    -0.19664
    -0.50662
    -0.10623
     0.21666
     0.01001
     0.06168
     0.08751
     0.10042
    -0.04165
    -0.08040
     0.13917
     0.03584
     0.13917
     0.20375
     0.12625
     0.06168
     0.26833
     0.39748
     0.51373
     0.53956
     0.46206
     0.51373
     0.46206
     0.74621
     0.68163
     0.53956
     0.68163
     0.55247
     0.84954
     0.95286
     0.87537
     0.59122
     0.65580
     0.13917
     0.24250
     0.51373
     0.52664
     0.34582
    -0.01582
     0.28124
     0.41040
     0.57831
     0.12625
     0.11334
    -0.01582
     0.17792
     0.21666
     0.57831
     0.39748
     0.33291
    -0.10623
     0.53956
     0.42332
     0.19083
     0.02293
    -0.00290
    -0.14498
     0.07459
     0.13917
     0.07459
    -0.09331
    -0.35163
    -0.08040
     0.15209
     0.33291
     0.35874
    -0.17081
    -0.10623
     0.13917
     0.12625
     0.47498
     0.35874
     0.31999
     0.17792
     0.08751
     0.38457
     0.50081
     0.39748
     0.08751
    -0.02873
    -0.10623
     0.04876
    -0.37746
    -0.18372
    -0.19664
    -0.00290
    -0.09331
     0.02293
    -0.36454
    -0.24830
    -0.37746
    -0.29996
    -0.20955
    -0.23539
    -0.24830
    -0.06748
    -0.09331
    -0.05457
    -0.06748
    -0.24830
    -0.10623
     0.20375
     0.56539
     1.22409
     1.98612
     2.94188
     4.34970
     4.55635
     0.43623
    -1.33322
    -1.34614
    -0.85534
     0.20375
     2.12819
     1.88279
     1.96029
     1.24992
    -1.44946
    -2.45689
    -2.79270
    -3.01227
    -2.50855
    -2.01776
    -1.53987
    -1.29448
    -0.95867
    -0.91992
    -0.82951
    -0.72618
    -0.46787
    -0.81659
    -0.55828
    -0.06748
     0.48790
     0.55247
     0.22958
     0.02293
    -0.32580
    -0.06748
     0.24250
     0.56539
     0.53956
     0.43623
     0.08751
     0.41040
     0.69455
     0.77204
     0.17792
    -0.13206
     0.20375
     0.20375
     0.29416
     0.53956
     0.46206
     0.16500
    -0.04165
     0.19083
     0.43623
     0.56539
     0.13917
     0.13917
     0.30707
     0.31999
     0.19083
     0.01001
     0.15209
     0.08751
     0.39748
     0.50081
     0.34582
     0.28124
     0.17792
    -0.10623
     0.15209
     0.13917
     0.17792
    -0.10623
    -0.05457
    -0.04165
    -0.11914
    -0.14498
     0.02293
    -0.06748
    -0.13206
    -0.09331
     0.10042
     0.17792
     0.16500
     0.38457
     0.55247
     0.75913
     0.84954
     0.70746
     0.92703
     1.10785
     1.21118
     1.05619
     1.09493
     1.39200
     1.12077
     1.06910
     1.08202
     1.03036
     0.73329
     0.68163
     0.87537
     0.86245
     0.70746
     0.44915
     0.10042
     0.33291
     0.24250
     0.20375
    -0.10623
     0.08751
     0.17792
     0.33291
     0.38457
     0.15209
    -0.15789
    -0.14498
    -0.17081
     0.15209
     0.46206
     0.17792
     0.06168
    -0.00290
     0.13917
     0.47498
     0.11334
     0.47498
     0.37165
     0.21666
     0.16500
     0.53956
     0.35874
     0.24250
     0.56539
     0.77204
     1.01744
     0.72038
     0.62997
     0.57831
     0.42332
     0.59122
     0.73329
     1.03036
     0.77204
     0.13917
     0.34582
     0.52664
     0.83662
     0.50081
    -0.05457
     0.06168
     0.10042
     0.21666
     0.11334
    -0.22247
    -0.32580
    -0.01582
    -0.18372
    -0.02873
     0.04876
    -0.32580
    -0.14498
    -0.06748
     0.26833
     0.19083
     0.38457
     0.79787
     1.22409
     2.07653
     3.20020
     1.97320
    -0.17081
    -0.22247
     0.53956
    -0.02873
     0.37165
     0.97869
     1.26284
     2.23152
     0.83662
    -1.52696
    -1.92735
    -1.50113
    -1.55279
    -1.30739
    -0.80368
    -0.84242
    -1.34614
    -1.21698
    -1.19115
    -0.00290
     0.11334
    -0.35163
    -0.44204
    -0.23539
    -0.17081
     0.31999
     0.51373
     0.13917
     0.07459
    -0.04165
     0.26833
     0.11334
    -0.02873
     0.20375
     0.33291
    -0.10623
    -0.10623
    -0.08040
    -0.40329
    -0.42912
     0.01001
    -0.14498
    -0.13206
    -0.11914
    -0.15789
     0.06168
     0.61705
     0.31999
     0.22958
    -0.17081
     0.04876
    -0.05457
    -0.20955
     0.28124
    -0.27413
    -0.20955
    -0.27413
    -0.09331
    -0.36454
    -0.48078
    -0.81659
    -0.77785
    -0.76493
    -0.55828
    -0.71327
    -0.67452
    -0.79076
    -0.81659
    -0.91992
    -0.35163
    -0.36454
    -0.57119
    -0.24830
    -0.31288
    -0.11914
    -0.29996
    -0.26122
    -0.09331
     0.13917
     0.26833
     0.13917
     0.37165
     0.30707
     0.30707
     0.35874
     0.50081
     0.55247
     0.30707
     0.16500
     0.41040
     0.60414
     0.28124
     0.44915
     0.35874
     0.30707
     0.42332
     0.35874
     0.37165
    -0.00290
     0.21666
    -0.11914
     0.19083
     0.17792
     0.01001
    -0.18372
    -0.14498
     0.11334
    -0.18372
    -0.15789
    -0.48078
    -0.54536
    -0.33871
    -0.42912
    -0.55828
    -0.91992
    -0.79076
    -0.99741
    -0.58411
    -0.60994
    -0.99741
    -1.11365
    -0.77785
    -0.77785
    -0.67452
    -0.77785
    -0.85534
    -0.68744
    -0.58411
    -0.10623
    -0.08040
    -0.41621
    -0.45495
    -0.45495
    -0.35163
    -0.09331
     0.22958
    -0.24830
    -0.37746
    -0.13206
     0.29416
     0.17792
    -0.15789
    -0.24830
    -0.06748
    -0.18372
     0.11334
     0.20375
     0.20375
     0.69455
     1.34033
     2.41234
     4.19471
     3.41977
     1.14660
    -0.02873
     0.99161
    -0.24830
    -0.06748
     0.17792
     0.72038
     3.47143
     2.94188
     0.97869
    -0.22247
    -1.42363
    -1.94026
    -1.64320
    -1.10074
    -0.82951
    -0.54536
    -0.39037
    -0.26122
    -0.41621
    -0.18372
    -0.23539
    -0.06748
     0.13917
     0.13917
     0.44915
     0.30707
    -0.45495
    -0.51953
    -0.58411
     0.02293
     0.20375
     0.06168
     0.13917
     0.30707
     0.02293
    -0.23539
    -0.41621
    -0.58411
    -0.31288
    -0.39037
    -0.32580
    -0.23539
    -0.19664
     0.15209
    -0.36454
    -0.15789
    -0.00290
     0.02293
    -0.37746
    -0.14498
    -0.02873
    -0.10623
    -0.19664
    -0.32580
    -0.37746
     0.07459
    -0.15789
    -0.02873
    -0.49370
    -0.41621
    -0.81659
    -0.50662
    -0.20955
    -0.32580
    -0.31288
    -0.64869
    -0.39037
    -0.42912
    -0.23539
    -0.60994
    -0.40329
    -0.18372
    -0.04165
    -0.00290
    -0.09331
    -0.36454
    -0.39037
    -0.73910
    -0.04165
     0.08751
    -0.19664
    -0.28705
    -0.20955
    -0.29996
    -0.06748
    -0.08040
     0.08751
    -0.24830
     0.02293
    -0.00290
     0.08751
     0.33291
     0.12625
    -0.04165
     0.30707
     0.68163
     0.39748
     0.42332
     0.52664
     0.33291
     0.52664
     0.47498
     0.84954
     0.57831
     0.44915
     0.34582
     0.50081
     0.61705
     0.51373
    -0.02873
     0.46206
     0.50081
     0.46206
     0.12625
     0.37165
     0.41040
     0.12625
     0.31999
     0.25541
     0.20375
     0.06168
     0.41040
     0.08751
     0.17792
     0.38457
     0.21666
     0.52664
     0.64288
     0.31999
     0.59122
     0.66872
     0.47498
     0.52664
     0.72038
     0.82370
     0.83662
     0.92703
     1.04327
     1.27575
     1.09493
     1.01744
     1.22409
     1.00452
     1.36616
     1.24992
     1.49532
     1.24992
     1.17243
     1.37908
     1.59865
     1.71489
     1.50824
     1.45657
     1.31450
     1.21118
     1.58573
     1.55990
     1.31450
     0.90120
     1.44366
     1.74072
     1.85696
     2.34776
     2.68357
     2.54150
     1.04327
     0.46206
     0.62997
     1.06910
    -0.29996
    -1.33322
    -2.23732
    -1.10074
    -0.04165
    -2.56022
    -3.38682
    -3.85179
    -3.86470
    -3.86470
    -4.05844
    -4.22635
    -4.07136
    -3.77429
    -3.68388
    -2.77978
    -2.25024
    -2.39231
    -2.13400
    -1.41072
    -0.73910
    -0.19664
     0.68163
     1.03036
     0.03584
    -0.68744
    -0.53245
    -0.04165
     0.46206
     0.50081
     0.43623
     0.52664
     0.11334
    -0.15789
    -0.62286
    -0.66160
    -0.42912
    -0.36454
    -0.62286
    -0.57119
    -0.66160
    -0.63577
    -0.86826
    -0.76493
    -0.88117
    -0.99741
    -0.82951
    -1.02324
    -0.46787
    -0.68744
    -0.76493
    -0.53245
    -0.59703
    -0.42912
    -0.68744
    -0.40329
    -0.06748
    -0.32580
     0.03584
     0.01001
    -0.00290
     0.06168
    -0.04165
     0.29416
     0.20375
     0.26833
    -0.13206
    -0.15789
    -0.00290
     0.33291
     0.21666
    -0.27413
    -0.02873
     0.06168
     0.56539
     0.33291
     0.43623
    -0.04165
     0.28124
     0.17792
     0.44915
     0.66872
     0.64288
     0.47498
     0.55247
     0.83662
     0.62997
     0.56539
     0.44915
     0.57831
     0.83662
     0.41040
     0.59122
     0.37165
     0.28124
     0.20375
     0.56539
     0.70746
     0.50081
     0.25541
     0.26833
     0.16500
     0.20375
     0.33291
     0.25541
    -0.04165
     0.19083
     0.21666
     0.37165
     0.50081
    -0.02873
    -0.15789
     0.15209
     0.17792
     0.51373
     0.10042
     0.19083
     0.17792
     0.70746
     0.44915
     0.77204
     0.57831
     0.55247
     0.57831
     0.82370
     0.60414
     0.81079
     0.61705
     0.73329
     0.88828
     0.82370
     0.83662
     0.65580
     0.37165
     0.26833
     0.42332
     0.31999
     0.42332
     0.12625
    -0.02873
    -0.13206
     0.04876
     0.19083
    -0.09331
    -0.04165
     0.01001
     0.03584
    -0.00290
    -0.18372
    -0.26122
    -0.10623
    -0.06748
    -0.33871
     0.15209
    -0.10623
    -0.10623
     0.19083
     0.20375
     0.12625
    -0.20955
    -0.17081
    -0.01582
     0.64288
     1.15951
     1.50824
     2.11528
     3.22603
     3.43268
     0.82370
     0.41040
     1.06910
     0.13917
    -0.91992
    -0.14498
     0.28124
     1.55990
     1.37908
    -0.99741
    -1.75944
    -2.71521
    -2.34065
    -2.83145
    -2.87019
    -2.50855
    -2.48272
    -2.19858
    -1.82402
    -1.78527
    -1.64320
    -0.99741
    -0.66160
    -0.28705
    -0.58411
    -0.14498
     0.22958
     0.42332
    -0.24830
    -0.54536
    -0.18372
     0.01001
     0.28124
     0.68163
     0.52664
     0.35874
    -0.22247
    -0.09331
    -0.10623
    -0.68744
    -0.45495
    -0.44204
    -0.26122
    -0.10623
    -0.11914
    -0.01582
    -0.06748
    -0.13206
    -0.10623
    -0.05457
     0.11334
    -0.13206
    -0.10623
    -0.29996
     0.08751
    -0.01582
    -0.08040
    -0.14498
    -0.33871
    -0.05457
    -0.44204
    -0.24830
    -0.62286
    -0.32580
    -0.39037
    -0.27413
     0.04876
    -0.27413
    -0.26122
    -0.13206
     0.16500
     0.34582
     0.17792
    -0.18372
    -0.09331
     0.08751
     0.50081
     0.56539
     0.42332
     0.11334
     0.53956
     0.35874
     0.61705
     0.39748
     0.16500
     0.17792
     0.08751
     0.31999
     0.38457
     0.06168
    -0.05457
    -0.15789
     0.19083
     0.04876
    -0.08040
    -0.31288
    -0.41621
    -0.45495
    -0.49370
     0.25541
     0.16500
     0.04876
     0.33291
     0.12625
     0.30707
     0.13917
     0.31999
     0.29416
     0.61705
     0.87537
     0.79787
     0.60414
     0.43623
     0.33291
     0.16500
     0.72038
     0.73329
     0.17792
    -0.05457
     0.03584
     0.04876
    -0.10623
    -0.17081
    -0.06748
    -0.54536
    -0.17081
    -0.00290
    -0.04165
    -0.13206
    -0.20955
    -0.18372
    -0.02873
    -0.15789
    -0.09331
    -0.19664
    -0.29996
    -0.19664
    -0.23539
    -0.09331
    -0.15789
     0.08751
     0.01001
    -0.01582
    -0.18372
    -0.14498
    -0.45495
    -0.15789
    -0.00290
     0.17792
     0.35874
     0.13917
     0.62997
     1.28867
     2.15402
     2.77398
     3.89765
     3.72974
     0.70746
    -0.22247
     0.20375
    -0.05457
    -0.06748
     1.21118
     1.23701
     2.68357
     1.46949
    -1.07491
    -1.48821
    -2.25024
    -1.87568
    -2.12108
    -1.24281
    -1.28156
    -0.88117
    -0.48078
    -0.14498
     0.04876
     0.26833
     0.19083
     0.37165
     0.92703
     1.06910
     0.97869
     1.09493
     0.91411
     0.68163
     0.64288
     0.84954
     0.64288
     0.70746
     0.46206
     0.59122
     0.57831
     0.34582
     0.02293
    -0.39037
     0.29416
     0.48790
     0.50081
     0.07459
     0.16500
     0.10042
     0.62997
     0.50081
     0.50081
     0.42332
     0.46206
     0.90120
     0.70746
     0.78496
     0.97869
     0.52664
     0.43623
     0.87537
     0.70746
     0.82370
     0.55247
     0.70746
     0.60414
     0.88828
     0.77204
     0.70746
     0.72038
     0.72038
     0.56539
     0.43623
     0.65580
     0.37165
     0.42332
     0.51373
     0.44915
     0.57831
     0.47498
     0.62997
     0.52664
     0.72038
     0.53956
     0.64288
     0.50081
     0.79787
     0.87537
     0.82370
     0.78496
     1.01744
     0.42332
     0.82370
     1.00452
     0.75913
     0.37165
     0.48790
     0.60414
     0.81079
     0.60414
     0.08751
     0.50081
     0.48790
     0.68163
     0.57831
     0.51373
     0.31999
     0.13917
     0.17792
     0.50081
     0.37165
     0.11334
     0.26833
    -0.08040
     0.15209
     0.28124
     0.15209
    -0.04165
    -0.29996
    -0.04165
     0.13917
     0.01001
     0.10042
    -0.32580
    -0.05457
     0.19083
     0.19083
     0.26833
     0.46206
     0.07459
     0.02293
     0.13917
     0.26833
     0.24250
     0.30707
     0.07459
     0.19083
     0.46206
     0.43623
     0.42332
     0.26833
     0.43623
     0.56539
     0.60414
     0.64288
     0.81079
     0.92703
     1.13368
     0.56539
     1.26284
     1.17243
     1.13368
     1.31450
     1.32742
     1.49532
     1.77947
     1.81821
     2.55441
     3.18728
     2.36068
     0.69455
     0.38457
     1.31450
     0.83662
     0.66872
     0.37165
     0.99161
     1.36616
     0.79787
    -0.88117
    -1.06199
    -1.48821
    -1.41072
    -1.33322
    -1.04908
    -1.16532
    -1.26864
    -1.24281
    -0.91992
    -1.20407
    -1.16532
    -0.60994
    -0.27413
     0.16500
     0.55247
     1.15951
     1.37908
     0.79787
     0.29416
    -0.23539
     0.37165
     0.92703
     1.37908
     1.44366
     1.17243
     1.00452
     0.66872
     0.81079
     0.61705
     0.52664
     0.22958
     0.20375
     0.21666
     0.16500
     0.30707
     0.08751
     0.03584
     0.37165
     0.28124
     0.56539
     0.13917
     0.08751
    -0.23539
    -0.22247
     0.12625
    -0.00290
    -0.10623
    -0.10623
    -0.23539
     0.04876
     0.38457
     0.30707
     0.31999
     0.20375
     0.03584
     0.21666
     0.13917
     0.48790
     0.11334
     0.24250
     0.22958
     0.43623
     0.50081
     0.34582
     0.11334
    -0.29996
     0.19083
     0.12625
    -0.22247
     0.15209
    -0.05457
    -0.01582
    -0.10623
     0.30707
     0.03584
    -0.09331
    -0.27413
    -0.10623
    -0.11914
     0.03584
    -0.13206
    -0.24830
    -0.17081
     0.04876
    -0.37746
    -0.00290
    -0.04165
    -0.15789
    -0.20955
    -0.11914
    -0.39037
    -0.46787
    -0.36454
    -0.42912
    -0.06748
    -0.46787
    -0.19664
    -0.45495
    -0.42912
    -0.29996
    -0.75201
    -0.68744
    -0.32580
    -0.48078
    -0.44204
    -0.55828
    -0.42912
    -0.55828
    -0.55828
    -0.41621
    -0.14498
    -0.26122
    -0.51953
    -0.49370
    -0.35163
    -0.35163
    -0.29996
    -0.58411
    -0.08040
    -0.42912
    -0.00290
     0.26833
     0.34582
    -0.05457
    -0.13206
    -0.15789
     0.17792
     0.46206
     0.84954
     1.27575
     1.09493
     0.55247
     0.81079
     1.05619
     1.58573
     1.54698
     1.70197
     1.67614
     0.62997
     1.77947
     0.26833
    -0.22247
     0.52664
     1.05619
     0.37165
    -0.13206
    -0.84242
    -0.77785
    -1.06199
    -1.07491
    -0.93283
    -0.88117
    -1.16532
    -1.28156
    -1.28156
    -1.17823
    -0.77785
    -0.85534
    -0.26122
     0.68163
     0.73329
    -0.02873
    -1.12657
    -1.16532
    -0.71327
    -0.27413
     0.21666
     0.43623
     0.34582
     0.38457
    -0.00290
     0.21666
    -0.14498
    -0.18372
    -0.15789
     0.38457
     0.46206
     0.77204
     0.92703
     0.92703
     1.15951
     1.23701
     1.35325
     1.61156
     1.43074
     1.21118
     1.30159
     1.18534
     1.05619
     1.22409
     0.91411
     1.18534
     1.46949
     1.21118
     0.81079
     0.59122
     0.68163
     0.66872
     0.70746
     0.72038
     0.53956
     0.38457
     0.55247
     0.81079
     0.86245
     0.72038
     0.26833
     0.38457
     0.64288
     0.77204
     0.84954
     0.53956
     0.31999
     0.34582
     0.34582
     0.66872
     0.41040
     0.03584
    -0.22247
     0.03584
     0.01001
     0.11334
    -0.40329
    -0.20955
    -0.35163
     0.11334
     0.29416
    -0.09331
    -0.06748
    -0.14498
    -0.05457
     0.13917
     0.55247
     0.30707
     0.35874
     0.39748
     0.72038
     0.55247
     0.46206
     0.41040
     0.19083
     0.25541
     0.78496
     0.25541
    -0.01582
    -0.24830
     0.10042
    -0.28705
     0.21666
     0.17792
    -0.28705
    -0.35163
    -0.51953
    -0.23539
    -0.41621
    -0.66160
    -0.50662
    -0.37746
    -0.20955
    -0.32580
    -0.53245
    -0.57119
    -0.29996
    -0.57119
    -0.35163
    -0.20955
    -0.41621
    -0.59703
    -0.23539
     0.01001
    -0.14498
    -0.40329
    -0.35163
     0.03584
     0.19083
     0.13917
     0.08751
    -0.14498
    -0.15789
    -0.20955
     0.01001
     0.26833
     0.22958
    -0.11914
     0.13917
     0.41040
    -0.04165
     0.01001
    -0.10623
     0.12625
     0.74621
     0.62997
     0.64288
     0.77204
     0.66872
     0.96578
     1.32742
     1.48241
    -0.13206
    -0.99741
    -1.03616
    -1.10074
     0.65580
     0.84954
     0.62997
    -0.29996
    -0.41621
    -1.21698
    -1.34614
    -1.47530
    -1.03616
    -1.11365
    -0.84242
    -0.70035
    -0.76493
    -0.60994
    -0.73910
    -0.57119
    -0.85534
    -0.49370
    -0.84242
    -0.70035
    -0.72618
    -0.46787
    -0.36454
    -0.46787
     0.01001
     0.25541
     0.82370
     1.80530
     2.02487
     0.74621
    -0.32580
    -0.13206
     0.37165
     1.50824
     1.67614
     1.57282
     1.17243
     0.99161
     0.95286
     0.53956
     0.42332
     0.44915
    -0.02873
     0.22958
     0.66872
     0.64288
     0.48790
     0.55247
     0.77204
     0.78496
     1.00452
     0.51373
     0.92703
     0.86245
     1.08202
     0.91411
     0.84954
     0.84954
     0.50081
     0.90120
     1.15951
     0.50081
     0.43623
     0.47498
     0.46206
     0.56539
     0.52664
     0.25541
    -0.01582
    -0.06748
     0.08751
     0.11334
    -0.06748
    -0.27413
    -0.35163
    -0.28705
     0.11334
     0.21666
    -0.17081
    -0.17081
    -0.10623
     0.29416
     0.07459
     0.20375
     0.20375
     1.04327
     0.42332
     0.66872
     0.72038
     0.31999
     0.30707
     0.41040
     0.46206
     0.83662
     0.56539
     0.16500
     0.38457
     0.38457
     0.26833
     0.04876
     0.04876
     0.02293
    -0.02873
     0.06168
    -0.06748
    -0.19664
    -0.02873
    -0.17081
    -0.32580
    -0.20955
     0.13917
    -0.18372
    -0.09331
    -0.18372
    -0.29996
    -0.06748
    -0.26122
    -0.19664
    -0.24830
    -0.08040
    -0.17081
    -0.24830
    -0.04165
    -0.23539
    -0.72618
    -0.04165
     0.04876
    -0.19664
    -0.23539
    -0.19664
    -0.49370
    -0.75201
    -0.48078
    -0.48078
    -0.48078
    -0.55828
    -0.57119
    -0.58411
    -0.79076
    -0.86826
    -0.93283
    -0.86826
    -0.76493
    -0.95867
    -0.97158
    -0.93283
    -0.88117
    -0.77785
    -0.76493
    -0.48078
    -1.04908
    -0.79076
    -0.57119
    -0.53245
    -0.36454
    -0.32580
    -0.62286
    -0.46787
     0.11334
    -0.10623
    -0.10623
    -0.05457
     0.11334
    -0.05457
     0.44915
     0.60414
     0.73329
     0.83662
     0.68163
     0.21666
    -0.05457
    -1.10074
    -1.22990
    -0.11914
     0.33291
     0.33291
     0.11334
    -0.72618
    -1.39780
    -0.88117
    -1.21698
    -0.64869
    -0.77785
    -0.91992
    -0.75201
    -0.80368
    -0.57119
    -0.26122
    -0.50662
    -0.48078
    -0.45495
    -0.08040
     0.04876
     0.17792
     0.16500
     0.42332
     0.64288
     0.95286
     1.30159
     1.21118
     1.41783
     2.83856
     2.85147
     1.58573
     1.14660
     0.97869
     1.43074
     2.72232
     2.78689
     2.45109
     1.79238
     1.01744
     0.57831
     0.65580
     0.73329
     0.87537
     0.55247
     0.52664
     0.25541
     0.35874
     0.47498
     0.12625
     0.15209
     0.35874
     0.08751
     0.29416
     0.46206
     0.22958
    -0.10623
    -0.32580
    -0.41621
    -0.04165
    -0.06748
    -0.39037
    -0.46787
     0.04876
     0.03584
    -0.28705
    -0.57119
    -0.24830
    -0.00290
    -0.11914
    -0.23539
    -0.15789
    -0.41621
    -0.44204
    -0.08040
    -0.28705
    -0.08040
    -0.26122
    -0.24830
    -0.06748
    -0.14498
    -0.32580
    -0.46787
    -0.32580
    -0.06748
    -0.55828
    -0.24830
    -0.13206
    -0.15789
    -0.36454
    -0.15789
    -0.02873
     0.19083
     0.06168
    -0.18372
    -0.11914
     0.15209
     0.22958
     0.04876
     0.21666
    -0.10623
    -0.08040
     0.31999
     0.15209
     0.03584
    -0.35163
    -0.45495
    -0.04165
     0.04876
    -0.00290
    -0.33871
    -0.57119
    -0.55828
    -0.64869
    -0.68744
    -0.73910
    -0.54536
    -0.59703
    -0.81659
    -0.88117
    -0.71327
    -0.88117
    -1.20407
    -1.19115
    -1.13949
    -0.70035
    -0.72618
    -0.48078
    -0.77785
    -0.41621
    -0.68744
    -0.76493
    -0.49370
    -0.66160
    -0.51953
    -0.36454
    -0.08040
    -0.20955
    -0.15789
    -0.39037
    -0.24830
    -0.33871
    -0.22247
    -0.17081
    -0.46787
    -0.28705
    -0.32580
    -0.48078
    -0.19664
    -0.27413
    -0.32580
    -0.22247
    -0.28705
    -0.00290
    -0.45495
    -0.26122
    -0.32580
     0.17792
     0.28124
     0.50081
     0.10042
     0.30707
     0.11334
     0.34582
     1.14660
     1.77947
     2.03778
     2.36068
     2.03778
     1.49532
     1.68906
     1.74072
     1.71489
     1.49532
     1.66323
     1.34033
     2.14111
     1.49532
     1.13368
     0.86245
     0.41040
     0.13917
    -0.15789
    -0.39037
     0.12625
     0.29416
    -0.05457
    -0.41621
    -0.39037
     0.07459
     0.47498
     0.78496
     1.06910
     0.90120
     1.66323
     1.71489
     0.77204
     0.30707
    -0.37746
    -0.75201
     0.68163
     1.49532
     0.60414
    -0.76493
    -1.10074
    -1.04908
    -0.71327
    -0.80368
    -0.76493
    -1.13949
    -1.51404
    -1.34614
    -1.43655
    -0.91992
    -0.72618
    -0.86826
    -0.73910
    -0.31288
     0.15209
     0.12625
     0.12625
    -0.10623
     0.10042
     0.29416
     0.48790
     0.37165
     0.37165
     0.24250
     0.20375
     0.26833
     0.55247
     0.29416
     0.20375
     0.37165
     0.61705
     0.33291
     0.10042
    -0.05457
     0.33291
     0.53956
     0.26833
     0.15209
     0.07459
    -0.01582
    -0.11914
    -0.00290
     0.16500
    -0.32580
    -0.33871
    -0.46787
    -0.17081
    -0.28705
    -0.41621
    -0.54536
    -0.41621
    -0.10623
    -0.36454
    -0.37746
    -0.84242
    -0.84242
    -0.55828
    -0.66160
    -0.22247
    -0.41621
    -0.73910
    -0.57119
    -0.33871
    -0.28705
    -0.50662
    -0.54536
    -0.76493
    -0.45495
    -0.01582
    -0.22247
    -0.49370
    -0.46787
    -0.45495
    -0.40329
    -0.09331
    -0.11914
    -0.27413
    -0.58411
    -0.27413
    -0.00290
     0.01001
    -0.53245
    -0.49370
    -0.40329
    -0.10623
     0.01001
    -0.04165
    -0.33871
    -0.18372
    -0.40329
    -0.22247
     0.15209
    -0.02873
    -0.11914
    -0.11914
     0.10042
     0.10042
    -0.14498
    -0.17081
    -0.13206
    -0.24830
    -0.17081
    -0.01582
     0.06168
    -0.33871
     0.01001
    -0.32580
    -0.15789
     0.12625
    -0.32580
    -0.54536
    -0.35163
    -0.45495
    -0.31288
    -0.59703
    -0.85534
    -0.76493
    -0.49370
    -0.59703
    -0.95867
    -0.91992
    -0.36454
    -0.24830
     0.39748
     1.09493
     1.53407
     0.90120
    -0.53245
     0.08751
     0.60414
     0.37165
    -0.24830
     0.42332
     1.44366
     3.04521
     1.84405
     0.04876
    -0.51953
    -0.76493
    -0.44204
    -0.01582
     0.01001
    -0.01582
     0.57831
     1.05619
     1.39200
     1.10785
     0.06168
    -0.80368
    -0.58411
     0.07459
     0.70746
     0.88828
     0.51373
     0.15209
     0.12625
     0.46206
     0.08751
    -0.09331
    -0.01582
     0.13917
    -0.13206
     0.03584
     0.17792
     0.28124
     0.51373
     0.43623
     0.81079
     0.72038
     0.87537
     0.64288
     0.15209
     0.72038
     0.62997
     0.65580
     0.31999
     0.53956
     0.44915
     0.53956
     0.44915
     0.13917
     0.06168
    -0.11914
     0.10042
     0.29416
    -0.02873
    -0.08040
    -0.59703
    -0.31288
     0.02293
    -0.14498
    -0.31288
    -0.42912
    -0.51953
    -0.73910
    -0.62286
    -0.58411
    -0.54536
    -0.71327
    -0.62286
    -0.62286
    -0.68744
    -0.55828
    -0.45495
    -0.64869
    -0.42912
    -0.28705
    -0.63577
    -0.72618
    -0.31288
    -0.32580
    -0.42912
    -0.28705
    -0.15789
    -0.23539
    -0.17081
    -0.14498
    -0.10623
    -0.19664
    -0.31288
    -0.46787
    -0.14498
    -0.09331
    -0.33871
    -0.32580
    -0.11914
    -0.24830
    -0.05457
    -0.13206
    -0.53245
    -0.40329
     0.01001
    -0.14498
    -0.10623
    -0.14498
    -0.19664
    -0.44204
    -0.17081
     0.07459
    -0.10623
    -0.26122
    -0.11914
    -0.04165
    -0.14498
     0.08751
    -0.10623
    -0.13206
    -0.01582
     0.11334
     0.30707
     0.17792
     0.02293
    -0.20955
    -0.24830
     0.50081
     0.12625
    -0.01582
     0.24250
     0.06168
     0.04876
     0.06168
     0.04876
    -0.09331
    -0.26122
    -0.10623
    -0.02873
    -0.20955
    -0.19664
    -0.35163
    -0.58411
    -0.15789
    -0.26122
    -0.14498
    -0.15789
    -0.08040
    -0.48078
    -0.44204
    -0.39037
    -0.37746
    -0.31288
    -0.01582
    -0.26122
    -0.17081
    -0.10623
    -0.06748
    -0.26122
     0.17792
     0.46206
     0.55247
     1.10785
     2.11528
     2.56733
     3.13562
     4.11721
     3.17437
     1.08202
     0.86245
     2.01195
     1.49532
     1.32742
     2.23152
     1.63739
     2.46400
     1.93446
    -0.18372
    -0.71327
    -1.57862
    -1.30739
    -1.39780
    -1.03616
    -0.80368
    -0.81659
    -0.79076
    -0.94575
    -0.68744
    -0.55828
    -0.31288
    -0.24830
    -0.27413
     0.41040
     0.66872
     0.91411
     0.92703
     0.48790
     0.04876
     0.26833
     0.56539
     0.86245
     1.37908
     1.41783
     1.23701
     0.92703
     0.92703
     0.70746
     0.57831
     0.68163
     0.59122
     0.52664
     0.65580
     0.33291
     0.33291
     0.47498
     0.08751
     0.34582
     0.29416
     0.07459
    -0.14498
    -0.15789
    -0.35163
    -0.42912
    -0.57119
    -0.42912
    -0.50662
    -0.49370
    -0.53245
    -0.41621
    -0.45495
    -0.70035
    -0.71327
    -0.73910
    -0.36454
    -0.67452
    -0.41621
    -0.46787
    -0.60994
    -0.10623
    -0.46787
    -0.23539
    -0.11914
    -0.27413
    -0.29996
     0.04876
    -0.05457
    -0.10623
    -0.19664
    -0.13206
     0.12625
     0.42332
     0.11334
     0.37165
     0.10042
     0.35874
     0.38457
     0.24250
     0.38457
     0.50081
     0.37165
     0.66872
     0.42332
     0.50081
     0.22958
     0.26833
     0.33291
     0.39748
     0.37165
     0.26833
     0.34582
     0.33291
     0.01001
     0.22958
     0.47498
     0.28124
     0.01001
     0.34582
    -0.01582
     0.04876
    -0.19664
    -0.14498
     0.15209
    -0.04165
     0.06168
    -0.10623
    -0.19664
    -0.22247
    -0.01582
    -0.19664
    -0.10623
    -0.19664
    -0.22247
    -0.09331
    -0.18372
    -0.14498
    -0.41621
    -0.13206
    -0.05457
    -0.01582
     0.06168
    -0.00290
    -0.50662
    -0.42912
    -0.27413
    -0.20955
    -0.31288
    -0.11914
    -0.24830
    -0.14498
    -0.08040
     0.01001
    -0.39037
    -0.39037
    -0.44204
    -0.24830
     0.25541
     0.04876
    -0.14498
     0.11334
     0.01001
     0.31999
     0.20375
     0.56539
     0.52664
     0.38457
     0.51373
     0.88828
     1.00452
     0.78496
     1.06910
     1.35325
     1.46949
     1.61156
     1.74072
     2.19277
     2.68357
     3.22603
     2.78689
     1.90863
     1.41783
     1.23701
     1.26284
     1.45657
     1.08202
     0.33291
     0.12625
     0.43623
     0.34582
    -0.31288
    -0.86826
    -1.22990
    -1.55279
    -1.51404
    -1.69486
    -1.25573
    -1.22990
    -0.79076
    -0.64869
    -0.19664
    -0.08040
    -0.20955
    -0.24830
    -0.09331
     0.61705
     0.75913
     0.55247
    -0.11914
    -0.26122
    -0.29996
    -0.23539
     0.44915
     0.15209
     0.16500
    -0.26122
     0.06168
    -0.05457
     0.01001
    -0.04165
    -0.15789
     0.24250
     0.55247
     0.48790
     0.51373
     0.82370
     0.56539
     0.77204
     0.96578
     0.95286
     1.08202
     0.86245
     0.97869
     1.00452
     0.72038
     0.52664
     0.35874
     0.41040
     0.50081
     0.81079
     0.41040
    -0.02873
    -0.18372
     0.25541
     0.16500
     0.22958
     0.22958
    -0.27413
     0.06168
     0.43623
     0.16500
    -0.11914
    -0.05457
    -0.06748
     0.17792
     0.31999
     0.41040
     0.21666
     0.03584
     0.31999
     0.44915
     0.17792
     0.25541
     0.24250
     0.06168
     0.37165
     0.28124
     0.47498
     0.28124
     0.06168
     0.06168
     0.43623
     0.43623
     0.25541
     0.08751
     0.03584
    -0.01582
     0.37165
     0.47498
     0.44915
    -0.04165
     0.35874
     0.38457
     0.29416
     0.03584
     0.08751
     0.10042
     0.39748
     0.37165
     0.42332
     0.42332
    -0.00290
    -0.05457
     0.12625
     0.62997
     0.29416
     0.06168
     0.20375
     0.33291
     0.25541
     0.28124
     0.15209
    -0.08040
     0.42332
     0.34582
     0.39748
     0.11334
     0.10042
     0.13917
    -0.04165
     0.30707
     0.29416
     0.19083
    -0.05457
     0.03584
     0.02293
    -0.00290
    -0.14498
    -0.19664
    -0.11914
    -0.00290
    -0.24830
     0.02293
    -0.48078
    -0.35163
    -0.01582
    -0.11914
    -0.00290
     0.02293
    -0.04165
     0.04876
     0.17792
     1.06910
     1.26284
     1.39200
     0.38457
    -0.06748
     0.21666
     0.59122
     0.13917
    -0.48078
     0.15209
    -0.06748
     1.81821
     1.18534
    -0.73910
    -1.47530
    -1.74653
    -1.06199
    -0.95867
    -1.01033
    -1.06199
    -0.68744
    -0.63577
    -0.32580
    -0.68744
    -0.45495
    -0.44204
    -0.11914
     0.02293
     0.55247
     0.65580
     0.65580
     1.08202
     2.05070
     2.46400
     2.38651
     1.13368
     0.53956
     0.68163
     1.09493
     1.76655
     1.58573
     1.30159
     0.28124
     0.28124
    -0.00290
    -0.41621
    -0.76493
    -0.91992
    -0.57119
    -0.84242
    -0.88117
    -1.04908
    -0.75201
    -0.67452
    -0.41621
    -0.48078
    -0.31288
    -0.00290
    -0.08040
     0.04876
     0.34582
     0.11334
     0.20375
     0.33291
     0.60414
     0.74621
     0.57831
     0.39748
     0.21666
     0.30707
     0.59122
     0.60414
     0.26833
     0.07459
     0.19083
     0.16500
     0.44915
     0.21666
     0.30707
     0.13917
     0.03584
     0.31999
     0.55247
     0.26833
     0.25541
     0.42332
     0.65580
     0.86245
     0.83662
     0.88828
     1.00452
     0.79787
     1.21118
     1.35325
     1.17243
     1.09493
     1.34033
     1.32742
     1.34033
     1.72780
     1.59865
     1.53407
     1.59865
     1.46949
     1.65031
     1.34033
     1.41783
     1.19826
     1.40491
     1.41783
     1.17243
     1.01744
     1.06910
     0.91411
     0.51373
     0.17792
     0.16500
    -0.41621
    -0.29996
    -0.53245
    -0.72618
    -1.12657
    -1.16532
    -1.66903
    -2.08233
    -2.39231
    -2.53438
    -2.17274
    -2.00484
    -1.82402
    -1.78527
    -1.91443
    -1.97901
    -1.73361
    -1.69486
    -1.41072
    -1.06199
    -0.86826
    -0.55828
    -0.53245
    -0.64869
    -0.02873
    -0.06748
    -0.18372
    -0.32580
    -0.04165
    -0.18372
    -0.22247
    -0.32580
    -0.35163
    -0.44204
    -0.40329
    -0.51953
    -0.11914
    -0.15789
    -0.24830
    -0.32580
     0.03584
     0.35874
     0.44915
     0.41040
     0.59122
     0.30707
     0.41040
     0.52664
     0.74621
     0.78496
     0.65580
     0.75913
     0.57831
     0.75913
     0.75913
     0.25541
     0.39748
     0.59122
     0.50081
     0.72038
     0.57831
     0.37165
     0.51373
     0.47498
     0.51373
     0.66872
     0.25541
     0.26833
     0.31999
     0.56539
     0.65580
    -0.01582
    -0.62286
    -0.06748
     0.08751
     0.20375
     0.19083
     0.35874
     0.84954
     0.78496
     0.44915
     0.33291
     0.04876
     0.34582
     0.53956
     0.13917
    -0.18372
    -0.64869
    -1.61737
    -1.11365
    -0.14498
    -0.42912
    -0.67452
    -1.07491
    -1.68195
    -1.74653
    -1.53987
    -1.21698
    -0.57119
    -0.63577
    -0.22247
    -0.23539
     0.21666
     0.64288
     0.57831
     1.09493
     1.67614
     2.16694
     2.50275
     1.72780
     0.21666
    -0.51953
    -0.08040
     0.88828
     1.76655
     1.52115
     0.51373
     0.24250
    -0.09331
    -0.06748
    -0.71327
    -0.57119
    -0.54536
    -0.33871
    -0.28705
    -0.27413
    -0.39037
    -0.59703
    -0.62286
    -0.31288
    -0.01582
     0.03584
    -0.15789
    -0.23539
     0.03584
     0.02293
     0.02293
    -0.11914
    -0.15789
    -0.17081
    -0.04165
     0.25541
     0.17792
     0.04876
    -0.33871
    -0.05457
     0.51373
     0.31999
    -0.05457
     0.06168
    -0.13206
    -0.20955
     0.12625
    -0.26122
     0.06168
     0.10042
     0.13917
     0.08751
     0.04876
     0.25541
    -0.08040
    -0.11914
    -0.00290
    -0.10623
     0.21666
     0.12625
    -0.01582
     0.19083
     0.43623
     0.11334
     0.08751
     0.30707
     0.06168
     0.28124
     0.07459
     0.31999
     0.08751
    -0.01582
     0.21666
     0.22958
     0.42332
     0.41040
    -0.01582
    -0.02873
     0.19083
     0.08751
    -0.00290
     0.28124
     0.16500
     0.01001
     0.20375
     0.04876
     0.16500
    -0.02873
    -0.15789
    -0.13206
     0.28124
     0.34582
     0.19083
     0.01001
     0.34582
     0.47498
     0.01001
     0.48790
     0.38457
     0.29416
     0.51373
     0.59122
     0.33291
     0.07459
     0.08751
     0.02293
     0.46206
     0.22958
     0.06168
    -0.20955
    -0.08040
    -0.23539
    -0.26122
    -0.32580
    -0.32580
    -0.58411
    -0.45495
    -0.15789
    -0.51953
    -0.81659
    -0.73910
    -0.62286
    -0.49370
    -0.63577
    -0.37746
    -0.77785
    -0.97158
    -0.93283
    -0.79076
    -0.75201
    -0.66160
    -0.72618
    -0.59703
    -0.22247
     0.26833
     0.57831
     1.12077
     1.44366
     1.75364
     0.42332
    -0.22247
     0.35874
    -0.55828
    -0.84242
    -0.15789
     0.82370
     2.59316
     1.46949
    -0.86826
    -1.39780
    -1.35905
    -1.22990
    -1.48821
    -1.29448
    -0.84242
    -0.73910
    -0.49370
    -0.63577
    -0.73910
    -0.72618
    -0.45495
    -0.18372
     0.04876
     0.35874
     0.12625
     0.52664
     0.53956
     0.01001
     0.17792
     0.44915
     0.86245
     1.17243
     1.06910
     1.04327
     0.96578
     0.68163
     0.74621
     0.41040
     0.92703
     1.19826
     0.88828
     0.86245
     0.72038
     1.13368
     0.83662
     0.60414
     0.74621
     0.70746
     0.78496
     1.04327
     1.12077
     0.84954
     0.78496
     0.74621
     0.61705
     0.75913
     0.61705
     0.34582
     0.39748
     0.51373
     0.51373
     0.35874
     0.19083
     0.15209
     0.13917
     0.20375
     0.10042
    -0.09331
    -0.18372
    -0.02873
    -0.14498
     0.20375
     0.10042
    -0.19664
    -0.27413
    -0.14498
     0.08751
    -0.15789
    -0.24830
    -0.42912
     0.01001
     0.10042
    -0.00290
    -0.09331
    -0.19664
    -0.28705
    -0.15789
     0.19083
     0.24250
    -0.35163
    -0.32580
    -0.19664
    -0.02873
     0.02293
    -0.28705
    -0.18372
    -0.26122
     0.16500
     0.02293
     0.04876
    -0.09331
    -0.50662
    -0.39037
    -0.27413
     0.12625
    -0.11914
    -0.49370
    -0.22247
    -0.00290
    -0.14498
     0.08751
    -0.37746
    -0.41621
    -0.14498
     0.01001
    -0.31288
    -0.17081
    -0.24830
    -0.31288
    -0.13206
     0.26833
     0.24250
    -0.05457
     0.13917
     0.34582
     0.03584
     0.20375
    -0.32580
    -0.22247
     0.25541
     0.30707
     0.20375
     0.10042
    -0.20955
    -0.14498
    -0.22247
     0.06168
    -0.11914
    -0.36454
    -0.33871
    -0.01582
    -0.13206
    -0.19664
    -0.57119
    -0.20955
    -0.18372
     0.06168
    -0.24830
    -0.14498
     0.13917
     0.02293
    -0.46787
     0.11334
     0.25541
     0.21666
    -0.08040
     0.15209
     0.22958
     0.37165
     0.33291
     0.37165
     0.25541
     0.64288
     0.88828
     1.30159
     1.61156
     1.90863
     2.30901
     1.62448
     0.57831
     0.61705
     1.06910
     1.10785
     0.82370
     0.50081
     0.38457
     0.99161
     0.28124
    -0.57119
    -1.02324
    -1.24281
    -1.35905
    -1.61737
    -1.99192
    -1.53987
    -1.13949
    -1.04908
    -1.38489
    -1.30739
    -1.22990
    -0.70035
    -0.48078
    -0.31288
    -0.14498
     0.16500
     0.19083
     0.21666
    -0.00290
    -0.80368
    -0.28705
    -0.10623
     0.79787
     0.96578
     0.61705
     0.03584
    -0.05457
     0.13917
    -0.00290
     0.15209
     0.29416
     0.33291
     0.61705
     0.79787
     0.84954
     1.05619
     0.99161
     0.79787
     1.18534
     1.52115
     1.67614
     1.61156
     1.81821
     1.62448
     1.49532
     1.68906
     1.83113
     1.66323
     1.55990
     1.57282
     1.49532
     1.27575
     1.31450
     1.23701
     1.17243
     1.23701
     0.86245
     0.51373
     0.38457
     0.24250
     0.30707
     0.34582
     0.50081
     0.41040
     0.01001
     0.03584
     0.28124
     0.01001
    -0.14498
    -0.09331
    -0.53245
     0.10042
     0.10042
    -0.11914
    -0.05457
    -0.17081
     0.01001
     0.07459
    -0.18372
    -0.13206
     0.01001
    -0.06748
     0.07459
     0.10042
     0.22958
     0.08751
    -0.26122
     0.07459
     0.44915
     0.12625
     0.12625
     0.08751
     0.20375
    -0.04165
     0.24250
     0.10042
     0.10042
     0.17792
     0.34582
     0.21666
     0.24250
     0.42332
     0.25541
     0.03584
     0.51373
     0.25541
     0.42332
     0.10042
     0.08751
     0.06168
     0.24250
     0.04876
     0.39748
     0.20375
    -0.05457
    -0.27413
    -0.35163
    -0.23539
    -0.14498
    -0.75201
    -0.26122
    -0.40329
    -0.41621
    -0.63577
    -0.40329
    -0.70035
    -0.68744
    -0.67452
    -0.71327
    -0.55828
    -0.44204
    -0.35163
    -0.55828
    -0.36454
    -0.23539
    -0.49370
    -0.04165
     0.37165
     0.43623
     0.91411
     1.43074
     2.11528
     1.66323
     1.14660
    -0.06748
     0.42332
    -0.20955
    -0.58411
    -0.50662
     0.13917
     2.14111
     1.57282
    -0.29996
    -1.08782
    -2.18566
    -2.18566
    -1.82402
    -1.46238
    -1.42363
    -1.25573
    -0.98450
    -0.99741
    -1.04908
    -1.01033
    -0.73910
    -0.55828
    -0.39037
    -0.40329
     0.29416
     0.53956
     0.20375
    -0.77785
    -0.50662
    -0.14498
    -0.05457
     0.73329
     0.42332
     0.61705
     0.22958
    -0.02873
     0.11334
    -0.17081
     0.17792
    -0.02873
    -0.14498
     0.02293
     0.21666
     0.15209
     0.15209
     0.06168
    -0.05457
    -0.14498
    -0.18372
    -0.09331
    -0.02873
    -0.23539
    -0.08040
    -0.40329
    -0.18372
    -0.27413
    -0.40329
    -0.31288
    -0.13206
    -0.27413
    -0.10623
    -0.08040
     0.06168
     0.11334
    -0.18372
     0.28124
     0.33291
     0.31999
    -0.01582
    -0.18372
    -0.10623
     0.06168
     0.10042
    -0.05457
     0.41040
     0.10042
    -0.26122
     0.33291
    -0.04165
     0.25541
     0.12625
     0.16500
     0.34582
     0.64288
     0.79787
     0.77204
     0.88828
     1.15951
     1.03036
     0.78496
     1.23701
     1.04327
     1.22409
     1.22409
     1.17243
     1.03036
     0.88828
     0.88828
     1.15951
     0.90120
     0.84954
     0.68163
     0.56539
     0.57831
     0.57831
     0.34582
     0.51373
     0.31999
     0.25541
     0.22958
     0.60414
     0.52664
     0.34582
    -0.09331
     0.31999
     0.37165
     0.74621
     0.41040
     0.38457
     0.70746
     0.66872
     0.30707
     0.31999
     0.59122
     0.38457
     0.39748
     0.47498
     0.57831
     0.19083
     0.01001
     0.01001
     0.35874
     0.26833
     0.22958
     0.06168
    -0.04165
     0.24250
    -0.09331
     0.02293
     0.33291
     0.08751
    -0.05457
     0.16500
     0.30707
    -0.04165
    -0.11914
    -0.42912
    -0.31288
     0.13917
    -0.36454
    -0.58411
    -0.84242
    -0.73910
    -1.02324
    -0.84242
    -0.88117
    -1.06199
    -1.33322
    -0.76493
    -0.93283
    -0.91992
    -0.84242
    -0.81659
    -0.29996
     0.55247
     1.09493
     2.24443
     2.29610
     1.55990
     0.62997
     0.04876
     0.86245
    -0.19664
    -0.70035
    -0.91992
    -0.44204
     1.37908
     0.37165
    -1.22990
    -2.58605
    -2.71521
    -2.92186
    -2.67646
    -2.72812
    -2.58605
    -1.99192
    -2.12108
    -1.39780
    -1.16532
    -1.41072
    -0.79076
    -0.20955
     0.42332
     0.48790
     0.87537
     1.26284
     1.12077
     0.68163
     0.24250
     0.12625
     0.72038
     1.59865
     1.44366
     1.48241
     1.35325
     0.78496
     0.61705
     1.14660
     0.47498
     0.25541
    -0.14498
     0.04876
    -0.08040
     0.33291
     0.44915
     0.03584
    -0.02873
    -0.32580
    -0.32580
    -0.41621
    -0.13206
    -0.36454
    -0.77785
    -0.76493
    -0.48078
    -0.59703
    -0.73910
    -1.04908
    -0.76493
    -0.76493
    -0.84242
    -1.02324
    -1.12657
    -1.26864
    -1.02324
    -1.25573
    -0.44204
    -0.46787
    -0.89409
    -0.90700
    -0.57119
    -0.19664
    -0.31288
    -0.14498
    -0.32580
     0.22958
     0.51373
     0.79787
     0.68163
     0.70746
     0.87537
     0.86245
     1.04327
     1.43074
     1.04327
     1.05619
     0.93995
     1.18534
     1.03036
     1.03036
     0.78496
     0.57831
     0.83662
     1.01744
     0.91411
     0.53956
     0.57831
     0.38457
     0.22958
     0.41040
     0.55247
     0.19083
     0.19083
     0.20375
     0.22958
     0.25541
     0.07459
    -0.15789
     0.33291
     0.16500
     0.59122
     0.57831
     0.17792
     0.33291
     0.06168
     0.31999
     0.48790
     0.20375
     0.13917
     0.43623
     0.39748
     0.51373
     0.34582
     0.22958
     0.04876
     0.44915
     0.28124
     0.08751
     0.01001
     0.12625
    -0.23539
     0.29416
     0.21666
     0.30707
    -0.00290
     0.19083
     0.51373
     0.46206
    -0.04165
    -0.20955
     0.13917
     0.57831
     0.26833
     0.30707
     0.33291
    -0.00290
    -0.09331
     0.24250
     0.04876
     0.13917
    -0.17081
    -0.37746
    -0.32580
    -0.33871
    -0.49370
    -0.84242
    -1.03616
    -1.08782
    -1.15240
    -0.93283
    -1.10074
    -1.22990
    -1.57862
    -1.57862
    -1.21698
    -1.25573
    -1.39780
    -1.42363
    -1.48821
    -1.07491
    -1.30739
    -1.16532
    -0.75201
    -0.76493
    -0.36454
     0.10042
     0.56539
     0.69455
     0.70746
     1.06910
     1.98612
     2.42525
     2.15402
     1.18534
     0.61705
    -0.09331
    -0.05457
    -0.90700
     0.02293
     2.20569
     1.12077
     0.20375
    -0.98450
    -1.70778
    -2.21149
    -2.56022
    -2.10817
    -1.26864
    -1.15240
    -1.02324
    -1.10074
    -0.71327
    -0.82951
    -0.90700
    -0.67452
    -0.39037
    -0.33871
    -0.01582
     0.30707
     0.52664
     0.81079
     0.47498
    -0.18372
    -0.59703
    -0.27413
    -0.45495
     0.01001
     0.34582
     0.06168
    -0.00290
    -0.46787
    -0.67452
    -0.64869
    -0.93283
    -0.71327
    -0.72618
    -0.68744
    -0.86826
    -1.03616
    -0.51953
    -0.48078
    -0.19664
    -0.20955
    -0.06748
    -0.23539
    -0.08040
     0.08751
     0.02293
    -0.00290
     0.34582
     0.31999
     0.37165
     0.15209
     0.50081
     0.08751
     0.55247
     0.53956
     0.55247
     0.46206
     0.47498
     0.29416
     0.42332
     0.42332
     0.43623
     0.29416
     0.30707
     0.26833
     0.75913
     0.57831
     0.43623
     0.30707
     0.10042
     0.75913
     0.70746
     0.78496
     1.05619
     1.03036
     0.70746
     1.24992
     1.40491
     1.05619
     1.00452
     1.19826
     1.27575
     1.21118
     1.50824
     1.49532
     1.35325
     1.96029
     1.63739
     1.67614
     1.35325
     1.62448
     1.41783
     1.31450
     1.45657
     1.10785
     1.13368
     1.09493
     0.81079
     0.55247
     0.42332
     0.10042
    -0.42912
    -0.54536
    -0.31288
    -0.67452
    -1.01033
    -1.42363
    -1.63028
    -1.73361
    -2.41814
    -2.83145
    -2.50855
    -1.83694
    -1.75944
    -1.78527
    -1.57862
    -1.38489
    -2.08233
    -2.00484
    -1.74653
    -1.47530
    -1.24281
    -1.20407
    -0.99741
    -0.82951
    -1.03616
    -0.58411
    -0.82951
    -0.86826
    -1.03616
    -1.02324
    -0.91992
    -0.98450
    -1.22990
    -1.20407
    -0.72618
    -0.60994
    -0.59703
    -0.41621
     0.37165
     1.15951
     1.57282
     2.99355
     2.89022
     0.64288
    -0.15789
     0.08751
    -0.49370
    -0.88117
    -0.31288
    -0.19664
     1.84405
     0.83662
    -1.07491
    -1.65612
    -2.58605
    -2.79270
    -2.71521
    -2.09525
    -1.91443
    -1.32031
    -1.13949
    -1.03616
    -0.82951
    -0.50662
    -0.11914
     0.11334
     0.53956
     0.77204
     0.75913
     0.95286
     0.44915
    -0.32580
    -0.17081
    -0.09331
     0.31999
     0.61705
     0.70746
     0.30707
     0.11334
     0.17792
    -0.14498
    -0.46787
    -0.06748
    -0.09331
    -0.08040
    -0.05457
    -0.00290
     0.15209
     0.20375
     0.19083
     0.15209
     0.26833
     0.31999
     0.16500
     0.24250
    -0.06748
     0.35874
     0.08751
     0.21666
     0.13917
     0.43623
     0.38457
     0.55247
     0.37165
     0.39748
     0.35874
     0.47498
     0.47498
     0.61705
     0.61705
     0.57831
     0.55247
     0.69455
     0.59122
     0.42332
     0.38457
     0.55247
     0.51373
     0.31999
     0.13917
     0.08751
    -0.14498
    -0.04165
     0.07459
     0.13917
     0.10042
     0.16500
     0.06168
     0.15209
     0.07459
    -0.06748
     0.22958
     0.47498
     0.29416
     0.44915
     0.73329
     0.66872
     0.48790
     0.39748
     0.37165
     0.66872
     0.60414
     0.38457
     0.16500
     0.17792
     0.29416
     0.21666
    -0.01582
     0.41040
     0.03584
    -0.10623
     0.10042
    -0.15789
    -0.18372
    -0.50662
    -0.32580
    -0.29996
    -0.05457
     0.19083
    -0.36454
    -0.28705
    -0.31288
    -0.36454
    -0.44204
    -0.24830
    -0.23539
    -0.42912
    -0.48078
    -0.37746
    -0.32580
    -0.59703
    -0.73910
    -0.67452
    -0.35163
    -0.39037
    -0.41621
    -0.63577
    -0.54536
    -0.32580
    -0.59703
    -0.58411
    -0.17081
    -0.17081
     0.38457
     1.23701
     2.51566
     3.75557
     4.93090
     6.06749
     2.87730
    -0.37746
    -1.94026
    -1.26864
    -1.15240
     0.38457
     1.30159
     2.30901
     2.81273
    -0.90700
    -2.80562
    -3.33516
    -4.13594
    -4.04553
    -3.52890
    -2.67646
    -1.64320
    -0.94575
    -0.58411
    -0.49370
    -0.50662
    -0.14498
    -0.22247
     0.29416
     0.38457
     0.41040
     0.41040
     0.43623
     0.59122
    -0.08040
     0.01001
     0.07459
     0.13917
     0.60414
     0.51373
     0.08751
    -0.22247
    -0.15789
     0.10042
     0.02293
     0.13917
    -0.01582
    -0.27413
    -0.32580
     0.24250
     0.19083
    -0.18372
    -0.23539
    -0.10623
     0.08751
     0.17792
    -0.04165
    -0.19664
    -0.24830
     0.07459
    -0.35163
    -0.05457
     0.13917
    -0.18372
    -0.10623
    -0.00290
    -0.11914
    -0.15789
    -0.19664
    -0.13206
     0.02293
    -0.02873
     0.21666
    -0.26122
    -0.13206
    -0.00290
    -0.20955
     0.02293
     0.33291
    -0.11914
    -0.24830
     0.06168
     0.37165
     0.20375
     0.16500
     0.12625
     0.04876
     0.47498
     0.51373
     0.46206
     0.07459
     0.22958
     0.29416
     0.34582
     0.81079
     0.44915
     0.35874
     0.44915
     0.46206
     0.53956
     0.21666
     0.33291
     0.24250
     0.64288
     0.77204
     0.61705
     0.15209
     0.31999
     0.21666
     0.21666
     0.73329
     0.56539
     0.38457
     0.15209
     0.31999
     0.43623
     0.41040
     0.12625
     0.16500
     0.07459
     0.15209
     0.12625
    -0.01582
    -0.06748
    -0.42912
    -0.71327
    -0.08040
    -0.01582
    -0.39037
    -0.62286
    -0.58411
    -0.45495
    -0.50662
    -0.32580
    -0.73910
    -0.55828
    -0.45495
    -0.53245
    -0.42912
    -0.39037
    -0.44204
    -0.35163
     0.15209
     1.06910
     1.90863
     2.67065
     3.93639
     2.33484
    -0.02873
    -2.63771
    -2.45689
    -1.22990
     0.77204
     1.62448
     1.49532
     1.72780
    -0.68744
    -3.34808
    -4.11010
    -3.54181
    -3.18017
    -3.05101
    -2.36648
    -2.12108
    -1.92735
    -2.15983
    -1.95318
    -1.88860
    -1.57862
    -1.11365
    -0.91992
    -0.91992
    -0.82951
    -0.41621
    -0.29996
    -0.05457
     0.30707
     0.35874
     0.28124
     0.07459
     0.21666
     0.28124
     0.52664
     0.31999
     0.60414
     0.50081
     0.52664
     0.17792
     0.13917
     0.24250
    -0.27413
     0.34582
     0.50081
     0.26833
    -0.19664
    -0.17081
     0.02293
     0.26833
     0.04876
    -0.20955
    -0.62286
    -0.46787
     0.06168
    -0.08040
     0.02293
    -0.32580
    -0.41621
    -0.62286
    -0.00290
     0.06168
    -0.04165
     0.15209
    -0.09331
    -0.17081
     0.15209
     0.19083
     0.03584
     0.22958
     0.25541
     0.20375
     0.35874
     0.24250
     0.01001
    -0.17081
     0.28124
     0.46206
     0.33291
    -0.13206
     0.06168
    -0.15789
     0.08751
     0.04876
    -0.32580
     0.10042
    -0.14498
     0.20375
     0.04876
    -0.04165
    -0.15789
    -0.35163
    -0.10623
     0.01001
     0.07459
    -0.27413
    -0.14498
    -0.10623
     0.04876
     0.07459
     0.13917
    -0.06748
    -0.02873
     0.06168
     0.17792
     0.07459
     0.26833
     0.08751
     0.21666
     0.38457
     0.42332
     0.10042
     0.20375
     0.16500
     0.21666
     0.25541
     0.07459
     0.26833
     0.01001
     0.30707
     0.28124
     0.34582
     0.28124
     0.04876
     0.06168
     0.16500
     0.43623
    -0.00290
     0.13917
     0.03584
    -0.08040
    -0.15789
     0.33291
     0.35874
     0.50081
     0.07459
     0.20375
     0.08751
    -0.01582
    -0.22247
    -0.27413
     0.15209
     0.16500
     0.10042
    -0.06748
    -0.15789
    -0.20955
    -0.14498
    -0.19664
    -0.22247
    -0.45495
    -0.66160
    -0.55828
    -0.57119
    -0.44204
    -0.27413
    -0.70035
    -0.81659
    -0.36454
    -0.17081
    -0.49370
    -0.79076
    -0.26122
    -0.18372
    -0.24830
     0.07459
     0.69455
     1.96029
     2.95480
     3.39393
     4.46594
     5.06006
     1.92154
    -1.59154
    -2.98644
    -2.99935
    -1.68195
     0.83662
     1.44366
     0.43623
     0.43623
    -2.21149
    -4.26509
    -5.16919
    -5.29835
    -4.80755
    -3.69680
    -2.67646
    -1.99192
    -1.56571
    -1.21698
    -0.66160
    -0.26122
    -0.05457
     0.43623
     0.28124
     0.65580
     0.77204
     1.09493
     1.22409
     1.22409
     1.03036
     1.08202
     0.77204
     1.17243
     0.83662
     1.03036
     1.05619
     0.79787
     0.81079
     0.56539
     0.43623
     0.11334
     0.16500
    -0.02873
     0.03584
    -0.02873
     0.15209
    -0.17081
    -0.15789
     0.01001
    -0.18372
    -0.10623
    -0.13206
    -0.08040
    -0.26122
    -0.02873
     0.17792
    -0.11914
    -0.10623
    -0.02873
     0.11334
     0.03584
    -0.14498
     0.01001
     0.04876
     0.21666
     0.06168
     0.25541
     0.26833
     0.29416
     0.31999
     0.13917
     0.44915
     0.11334
     0.17792
     0.28124
     0.33291
     0.59122
     0.47498
     0.26833
     0.37165
     0.26833
     0.13917
     0.07459
    -0.04165
     0.04876
     0.04876
     0.03584
     0.28124
    -0.13206
    -0.28705
    -0.15789
    -0.11914
    -0.17081
    -0.23539
    -0.45495
    -0.51953
    -0.36454
    -0.41621
    -0.55828
    -0.44204
    -0.13206
    -0.40329
    -0.39037
    -0.33871
    -0.48078
    -0.73910
    -0.59703
    -0.64869
    -0.36454
    -0.24830
    -0.32580
    -0.31288
    -0.48078
    -0.18372
    -0.51953
    -0.31288
    -0.26122
    -0.40329
    -0.45495
    -0.39037
    -0.01582
    -0.27413
    -0.10623
    -0.17081
    -0.11914
     0.24250
     0.03584
     0.06168
    -0.10623
    -0.14498
    -0.11914
     0.01001
    -0.11914
     0.13917
    -0.13206
     0.04876
     0.01001
    -0.19664
    -0.58411
    -0.77785
    -0.75201
    -0.81659
    -0.82951
    -0.82951
    -1.01033
    -0.76493
    -0.86826
    -0.99741
    -0.86826
    -0.81659
    -1.10074
    -0.93283
    -0.63577
    -0.54536
    -0.79076
    -0.71327
    -0.57119
    -0.49370
     0.08751
     0.82370
     1.32742
     2.25735
     4.54343
     5.44753
     3.61350
     0.81079
     0.22958
    -0.06748
    -1.35905
     0.82370
     2.61899
     6.05457
     5.49920
     0.13917
    -1.44946
    -2.32773
    -2.32773
    -2.52147
    -1.75944
    -1.64320
    -1.26864
    -1.17823
    -1.57862
    -1.46238
    -1.10074
    -1.03616
    -0.84242
    -0.91992
    -1.37197
    -0.49370
    -0.01582
     0.38457
     0.04876
    -0.10623
    -0.18372
     0.13917
     0.53956
     1.27575
     1.04327
     1.01744
     0.75913
     1.12077
     1.05619
     1.09493
     0.91411
     1.06910
     1.24992
     1.52115
     1.43074
     1.13368
     1.28867
     0.97869
     0.66872
     1.13368
     1.01744
     0.87537
     0.42332
     0.84954
     0.59122
     0.39748
     0.07459
    -0.11914
     0.21666
     0.04876
    -0.29996
    -0.39037
    -0.62286
    -0.26122
    -0.48078
    -0.44204
    -0.32580
    -0.55828
    -0.93283
    -0.80368
    -0.50662
    -0.49370
    -0.94575
    -1.12657
    -0.99741
    -0.10623
    -0.04165
    -0.22247
    -0.36454
    -0.64869
    -0.24830
    -0.29996
    -0.23539
    -0.29996
    -0.35163
    -0.13206
     0.26833
     0.17792
     0.06168
    -0.29996
    -0.20955
     0.11334
     0.16500
     0.08751
    -0.04165
    -0.13206
    -0.15789
    -0.23539
     0.07459
     0.15209
    -0.01582
    -0.13206
    -0.00290
    -0.18372
    -0.11914
    -0.31288
    -0.33871
    -0.27413
    -0.05457
    -0.10623
    -0.06748
    -0.45495
    -0.36454
    -0.49370
    -0.10623
    -0.00290
    -0.39037
    -0.46787
    -0.14498
    -0.05457
    -0.17081
    -0.37746
    -0.29996
    -0.49370
     0.15209
     0.02293
    -0.10623
    -0.19664
    -0.18372
    -0.45495
    -0.14498
     0.22958
    -0.06748
    -0.17081
    -0.20955
     0.08751
    -0.04165
    -0.05457
     0.06168
    -0.19664
     0.10042
     0.28124
    -0.06748
    -0.33871
    -0.27413
    -0.09331
    -0.02873
     0.28124
     0.24250
    -0.19664
    -0.31288
    -0.23539
    -0.28705
    -0.29996
    -0.33871
    -0.33871
    -0.23539
    -0.06748
     0.07459
    -0.18372
    -0.39037
    -0.28705
     0.11334
     0.55247
     1.49532
     2.12819
     3.92348
     6.20956
     4.25929
     1.14660
    -0.28705
    -0.73910
    -1.15240
    -0.44204
     1.59865
     2.28318
     3.79432
     1.10785
    -2.18566
    -3.29641
    -3.58056
    -3.96803
    -3.58056
    -2.97352
    -2.31482
    -2.09525
    -1.99192
    -2.21149
    -1.87568
    -1.32031
    -0.85534
    -0.73910
    -0.49370
    -0.37746
    -0.15789
     0.24250
     0.68163
     0.46206
     0.75913
     0.41040
     0.78496
     1.05619
     1.34033
     1.44366
     1.35325
     1.49532
     1.58573
     1.70197
     1.61156
     1.52115
     1.49532
     1.36616
     1.86988
     1.79238
     1.35325
     1.71489
     1.80530
     1.53407
     1.34033
     1.31450
     0.92703
     0.91411
     0.61705
     0.72038
     0.25541
     0.08751
    -0.54536
    -0.40329
    -0.63577
    -0.68744
    -0.94575
    -1.34614
    -1.74653
    -2.15983
    -2.50855
    -2.25024
    -2.09525
    -1.86277
    -1.96609
    -2.03067
    -2.13400
    -2.05650
    -1.90151
    -2.04359
    -1.78527
    -1.10074
    -0.91992
    -1.08782
    -0.77785
    -0.81659
    -0.63577
    -0.22247
    -0.19664
    -0.45495
    -0.44204
    -0.08040
    -0.19664
    -0.26122
    -0.44204
    -0.54536
    -0.84242
    -0.06748
    -0.23539
    -0.32580
    -0.50662
    -0.42912
    -0.29996
    -0.49370
    -0.31288
    -0.54536
    -0.59703
    -0.57119
    -0.49370
    -0.28705
    -0.46787
    -0.48078
    -0.75201
    -0.42912
    -0.20955
    -0.45495
    -0.53245
    -0.42912
    -0.48078
    -0.40329
    -0.54536
    -0.50662
    -0.42912
    -0.39037
    -0.29996
    -0.14498
    -0.17081
    -0.35163
    -0.66160
    -0.67452
    -0.29996
    -0.14498
    -0.37746
    -0.31288
    -0.45495
    -0.29996
    -0.26122
    -0.29996
    -0.09331
    -0.44204
    -0.28705
    -0.32580
    -0.32580
    -0.29996
    -0.55828
    -0.42912
    -0.13206
    -0.15789
    -0.13206
    -0.29996
    -0.28705
    -0.46787
    -0.35163
    -0.24830
    -0.57119
    -0.20955
    -0.35163
    -0.09331
    -0.33871
    -0.35163
    -0.60994
    -0.67452
    -0.15789
    -0.15789
    -0.23539
    -0.36454
    -0.68744
    -0.55828
    -0.45495
    -0.15789
     0.77204
     1.50824
     2.32193
     3.74266
     6.19665
     5.33129
     0.69455
    -1.30739
    -0.24830
    -0.51953
    -0.71327
     1.31450
     2.08945
     2.34776
     0.73329
    -2.21149
    -3.39974
    -4.47174
    -4.09719
    -3.45140
    -3.18017
    -2.54730
    -1.90151
    -2.21149
    -2.09525
    -1.77236
    -1.25573
    -0.88117
    -0.79076
    -0.50662
    -0.46787
    -0.20955
    -0.45495
    -0.35163
    -0.44204
    -0.60994
    -0.50662
    -0.53245
    -0.42912
    -0.27413
    -0.50662
    -0.11914
    -0.11914
     0.01001
    -0.06748
     0.25541
    -0.14498
     0.34582
     0.25541
     0.51373
     0.66872
     0.65580
     0.35874
     0.33291
     0.25541
     0.48790
     0.29416
     0.68163
     0.62997
     0.48790
     0.52664
     0.39748
     0.42332
     0.26833
     0.26833
     0.17792
     0.47498
     0.30707
     0.10042
    -0.00290
    -0.02873
    -0.10623
    -0.33871
    -0.13206
    -0.15789
    -0.19664
    -0.49370
    -0.32580
    -0.23539
    -0.17081
    -0.54536
    -0.40329
    -0.23539
    -0.20955
    -0.37746
    -0.44204
    -0.36454
    -0.35163
    -0.42912
    -0.48078
    -0.13206
    -0.42912
    -0.44204
    -0.27413
    -0.26122
    -0.35163
    -0.37746
    -0.46787
    -0.26122
    -0.31288
    -0.46787
    -0.24830
    -0.57119
    -0.29996
    -0.35163
    -0.27413
    -0.22247
    -0.24830
    -0.42912
    -0.23539
    -0.02873
    -0.26122
    -0.39037
    -0.48078
    -0.26122
    -0.11914
    -0.08040
    -0.13206
    -0.13206
    -0.23539
     0.01001
    -0.22247
    -0.18372
    -0.15789
    -0.27413
    -0.32580
     0.02293
    -0.05457
    -0.01582
    -0.10623
    -0.24830
     0.16500
     0.06168
     0.07459
    -0.01582
    -0.17081
     0.06168
     0.01001
     0.21666
     0.19083
     0.07459
     0.15209
     0.02293
     0.42332
     0.12625
     0.06168
    -0.23539
     0.07459
     0.25541
    -0.04165
    -0.04165
     0.01001
     0.02293
    -0.09331
     0.10042
     0.19083
    -0.13206
    -0.14498
     0.44915
     1.54698
     2.56733
     3.85890
     6.46788
     7.48822
     2.63191
    -1.42363
    -2.21149
    -1.17823
    -0.14498
     3.38102
     3.72974
     3.39393
     2.05070
    -1.44946
    -2.59896
    -3.47723
    -3.42557
    -3.20600
    -2.50855
    -2.17274
    -1.39780
    -1.16532
    -1.04908
    -1.03616
    -1.63028
    -1.29448
    -0.50662
    -0.37746
    -0.27413
    -0.62286
    -0.80368
    -0.70035
    -0.59703
    -0.66160
    -1.06199
    -0.90700
    -0.67452
    -0.71327
    -0.77785
    -0.75201
    -0.86826
    -0.95867
    -0.45495
    -0.84242
    -0.44204
    -0.79076
    -0.89409
    -0.81659
    -0.79076
    -0.81659
    -0.99741
    -0.60994
    -0.57119
    -0.72618
    -0.97158
    -1.03616
    -1.02324
    -1.24281
    -1.02324
    -0.97158
    -0.36454
    -0.33871
    -0.39037
    -0.66160
    -0.35163
    -0.41621
    -0.35163
    -0.46787
    -0.05457
     0.11334
    -0.04165
     0.68163
     0.73329
     0.44915
     0.26833
     0.20375
     0.72038
     0.74621
     0.87537
     0.35874
     0.72038
     0.64288
     0.56539
     0.62997
     0.28124
     0.47498
     0.43623
     0.44915
    -0.01582
     0.16500
    -0.10623
    -0.09331
    -0.11914
    -0.17081
    -0.42912
    -0.41621
    -0.18372
    -0.06748
    -0.14498
    -0.45495
    -0.60994
    -0.39037
    -0.17081
    -0.13206
    -0.22247
    -0.59703
    -0.26122
    -0.64869
    -0.17081
    -0.15789
    -0.33871
    -0.60994
    -0.31288
    -0.24830
    -0.29996
    -0.46787
    -0.58411
    -0.42912
    -0.41621
    -0.20955
    -0.11914
    -0.26122
    -0.41621
    -0.51953
    -0.33871
     0.02293
     0.02293
    -0.35163
    -0.51953
    -0.29996
    -0.11914
    -0.27413
    -0.32580
    -0.24830
    -0.17081
    -0.02873
    -0.04165
    -0.15789
    -0.14498
    -0.59703
    -0.46787
    -0.02873
    -0.14498
    -0.20955
    -0.28705
    -0.14498
    -0.01582
    -0.02873
    -0.28705
    -0.29996
    -0.37746
    -0.06748
    -0.17081
    -0.23539
    -0.13206
    -0.29996
    -0.23539
    -0.05457
     0.39748
     0.60414
     1.17243
     2.78689
     4.06555
     6.42913
     5.51211
     0.25541
    -2.48272
    -1.69486
    -1.43655
     1.18534
     2.67065
     2.46400
     2.07653
     0.43623
    -1.96609
    -2.98644
    -4.23926
    -3.58056
    -3.32224
    -2.57313
    -2.14691
    -1.82402
    -1.82402
    -1.47530
    -1.13949
    -0.90700
    -0.88117
    -0.49370
    -0.67452
    -0.50662
     0.02293
    -0.04165
     0.10042
    -0.06748
    -0.04165
     0.11334
     0.28124
    -0.00290
     0.30707
     0.01001
     0.34582
     0.44915
     0.35874
     0.39748
     0.22958
    -0.05457
     0.20375
     0.15209
     0.08751
    -0.49370
    -0.42912
    -0.71327
    -0.54536
    -0.76493
    -0.82951
    -0.86826
    -0.84242
    -0.80368
    -1.33322
    -1.22990
    -1.70778
    -1.73361
    -1.91443
    -1.51404
    -1.37197
    -1.47530
    -1.64320
    -1.63028
    -1.47530
    -1.69486
    -1.46238
    -1.43655
    -1.28156
    -1.47530
    -1.02324
    -1.34614
    -1.37197
    -0.90700
    -0.99741
    -0.11914
     0.10042
    -0.13206
    -0.04165
     0.39748
     0.34582
     0.56539
     0.82370
     0.77204
     0.82370
     0.91411
     1.24992
     1.59865
     1.21118
     1.09493
     0.75913
     0.99161
     1.15951
     0.90120
     0.61705
     0.43623
     0.48790
     0.57831
     0.24250
     0.24250
     0.22958
     0.01001
     0.33291
     0.26833
     0.10042
     0.02293
    -0.39037
     0.13917
     0.28124
     0.19083
    -0.09331
    -0.09331
    -0.11914
     0.25541
    -0.01582
    -0.11914
     0.16500
    -0.22247
    -0.09331
    -0.32580
    -0.27413
    -0.13206
    -0.35163
    -0.55828
    -0.19664
    -0.14498
    -0.09331
    -0.53245
    -0.33871
    -0.53245
    -0.59703
    -0.24830
    -0.24830
    -0.36454
    -0.35163
    -0.29996
    -0.32580
    -0.09331
    -0.55828
    -0.54536
    -0.19664
    -0.37746
    -0.39037
    -0.46787
    -0.23539
    -0.27413
    -0.63577
    -0.33871
    -0.09331
    -0.31288
    -0.45495
    -0.26122
     0.21666
     0.93995
     2.07653
     3.75557
     6.05457
     4.58218
     0.03584
    -0.97158
    -0.45495
    -1.12657
    -0.76493
     0.62997
     1.98612
     4.03972
     0.78496
    -1.65612
    -3.39974
    -3.77429
    -3.87762
    -3.46432
    -2.92186
    -2.34065
    -1.99192
    -1.79819
    -1.59154
    -1.42363
    -1.68195
    -1.13949
    -1.07491
    -0.58411
    -0.29996
    -0.22247
    -0.19664
    -0.24830
    -0.41621
    -0.42912
    -1.03616
    -0.44204
    -0.04165
     0.28124
     0.02293
    -0.04165
    -0.10623
    -0.17081
    -0.32580
    -0.10623
    -0.14498
    -0.10623
    -0.39037
    -0.22247
    -0.11914
    -0.13206
    -0.33871
    -0.36454
    -0.20955
    -0.14498
    -0.14498
    -0.29996
    -0.58411
    -0.67452
    -0.72618
    -0.63577
    -0.36454
    -0.58411
    -0.51953
    -0.77785
    -0.54536
    -0.72618
    -0.75201
    -0.71327
    -0.71327
    -0.80368
    -0.67452
    -0.64869
    -0.73910
    -0.85534
    -1.08782
    -1.08782
    -0.63577
    -0.77785
    -1.13949
    -1.25573
    -1.81110
    -1.28156
    -1.26864
    -0.82951
    -0.46787
    -0.73910
    -1.06199
    -0.79076
    -0.27413
    -0.55828
    -0.26122
    -0.10623
     0.24250
     0.46206
     0.31999
     0.44915
     0.47498
     0.16500
     0.16500
     0.19083
     0.38457
     0.37165
     0.07459
    -0.17081
    -0.10623
    -0.26122
    -0.35163
    -0.37746
    -0.44204
    -0.24830
    -0.31288
    -0.20955
    -0.29996
    -0.24830
    -0.06748
    -0.18372
     0.06168
    -0.35163
    -0.13206
    -0.05457
    -0.10623
    -0.05457
    -0.41621
    -0.19664
    -0.48078
    -0.24830
    -0.24830
    -0.44204
    -0.48078
    -0.63577
    -0.17081
    -0.67452
    -0.32580
    -0.58411
    -0.37746
    -0.41621
    -0.19664
    -0.17081
    -0.42912
    -0.49370
    -0.58411
    -0.33871
    -0.24830
    -0.41621
    -0.48078
    -0.50662
    -0.50662
    -0.15789
    -0.49370
    -0.24830
    -0.59703
    -0.54536
    -0.46787
    -0.22247
    -0.49370
    -0.76493
    -0.72618
    -0.54536
    -0.70035
    -0.32580
    -0.67452
    -0.62286
    -1.08782
    -0.81659
    -0.54536
     0.44915
     1.13368
     2.12819
     3.75557
     3.89765
     1.22409
    -0.67452
    -0.90700
    -0.86826
    -1.55279
    -0.62286
     0.44915
     2.98063
     1.86988
    -1.11365
    -3.05101
    -3.73555
    -3.61931
    -3.72263
    -3.11559
    -2.36648
    -2.41814
    -2.50855
    -2.63771
    -1.96609
    -1.55279
    -1.21698
    -0.93283
    -0.84242
    -0.98450
    -0.71327
    -0.19664
    -0.40329
    -0.23539
    -0.73910
    -0.85534
    -0.50662
     0.03584
     0.07459
    -0.27413
    -0.44204
    -0.14498
    -0.29996
    -0.22247
    -0.49370
    -0.88117
    -0.58411
    -0.51953
    -0.89409
    -0.44204
    -0.98450
    -0.93283
    -0.67452
    -0.60994
    -0.72618
    -0.84242
    -1.20407
    -0.77785
    -0.95867
    -0.73910
    -0.82951
    -0.99741
    -1.15240
    -0.81659
    -1.04908
    -0.60994
    -0.71327
    -0.93283
    -0.88117
    -0.94575
    -0.48078
    -0.73910
    -1.34614
    -1.22990
    -0.93283
    -0.68744
    -0.79076
    -0.68744
    -0.97158
    -0.62286
    -0.64869
    -0.39037
    -0.49370
    -0.57119
    -0.33871
    -0.31288
     0.06168
     0.56539
     0.38457
     0.56539
     0.56539
     0.91411
     0.62997
     0.62997
     0.73329
     0.69455
     0.30707
     0.12625
     0.68163
     0.34582
     0.06168
    -0.35163
    -0.00290
    -0.31288
    -0.72618
    -0.81659
    -0.97158
    -0.80368
    -0.79076
    -0.95867
    -0.79076
    -1.06199
    -0.86826
    -1.02324
    -0.49370
    -0.57119
    -0.75201
    -0.88117
    -0.66160
    -0.45495
    -0.60994
    -0.53245
    -0.44204
    -0.27413
    -0.14498
    -0.20955
    -0.27413
    -0.54536
    -0.28705
    -0.45495
    -0.00290
    -0.05457
    -0.27413
     0.29416
     0.73329
     0.30707
     0.03584
    -0.29996
    -0.22247
    -0.29996
     0.13917
     0.30707
     0.11334
    -0.10623
    -0.42912
    -0.33871
    -0.53245
    -0.45495
    -0.67452
    -0.89409
    -0.88117
    -0.90700
    -0.89409
    -0.77785
    -1.11365
    -1.15240
    -1.01033
    -0.77785
    -0.63577
    -0.86826
    -0.88117
    -0.91992
    -0.76493
    -0.64869
    -0.32580
    -0.44204
    -0.58411
    -0.18372
     0.42332
     1.41783
     1.99904
     2.87730
     4.09138
     3.61350
     1.80530
     1.10785
     1.67614
     0.66872
    -0.02873
     0.73329
     1.72780
     3.96223
     2.65774
     0.61705
    -0.88117
    -1.90151
    -1.60445
    -1.77236
    -0.81659
    -1.08782
    -1.04908
    -1.26864
    -0.98450
    -0.80368
    -0.84242
    -0.84242
    -0.54536
    -0.91992
    -1.19115
    -0.72618
    -0.48078
    -1.08782
    -1.86277
    -2.21149
    -2.08233
    -2.09525
    -2.09525
    -2.44397
    -2.10817
    -1.88860
    -2.03067
    -1.74653
    -1.82402
    -2.00484
    -2.32773
    -1.95318
    -1.65612
    -1.57862
    -1.24281
    -1.16532
    -1.25573
    -1.17823
    -0.86826
    -0.58411
    -0.71327
    -1.01033
    -1.21698
    -1.28156
    -0.73910
    -1.08782
    -1.10074
    -1.20407
    -0.95867
    -1.02324
    -0.98450
    -0.66160
    -0.76493
    -0.68744
    -0.31288
     0.20375
     0.37165
     0.50081
     0.48790
    -0.05457
     0.65580
     0.91411
     1.17243
     1.00452
     1.34033
     0.92703
     0.86245
     0.95286
     1.04327
     1.01744
     1.06910
     0.95286
     0.83662
     0.64288
     0.72038
     0.30707
     0.16500
     0.39748
     0.22958
     0.26833
     0.29416
     0.17792
     0.34582
    -0.05457
    -0.09331
    -0.04165
    -0.02873
    -0.14498
     0.15209
    -0.44204
    -0.23539
    -0.57119
    -0.64869
    -0.36454
    -0.53245
    -0.57119
    -0.84242
    -0.81659
    -0.84242
    -0.75201
    -1.07491
    -0.82951
    -0.50662
    -0.41621
    -0.46787
    -0.36454
    -0.72618
     0.28124
    -0.33871
    -0.42912
     0.20375
     0.35874
     0.21666
     0.44915
     0.70746
     0.68163
     0.48790
     0.56539
     0.61705
     0.35874
     0.53956
     0.47498
     0.47498
     0.29416
     0.01001
     0.39748
     0.75913
     0.13917
    -0.01582
    -0.06748
    -0.09331
    -0.31288
    -0.10623
     0.03584
    -0.22247
    -0.57119
    -0.39037
    -0.08040
    -0.37746
    -0.19664
     0.07459
     0.60414
     1.66323
     3.18728
     3.30352
     1.46949
    -0.39037
    -0.60994
    -1.81110
    -1.47530
    -0.02873
     0.65580
     3.10979
     2.25735
    -0.89409
    -2.12108
    -2.87019
    -2.90894
    -2.37940
    -2.32773
    -1.11365
    -0.81659
    -0.64869
    -1.19115
    -0.84242
    -0.64869
    -0.60994
    -0.48078
    -0.19664
     0.12625
     0.15209
     0.30707
     0.41040
    -0.54536
    -0.45495
    -0.26122
    -0.18372
     0.08751
     0.06168
    -0.05457
    -0.26122
    -0.39037
    -0.57119
    -0.57119
    -0.37746
    -0.31288
    -0.66160
    -0.68744
    -0.44204
    -0.57119
    -0.70035
    -0.75201
    -0.62286
    -0.31288
    -0.79076
    -0.50662
    -0.77785
    -0.73910
    -0.62286
    -0.58411
    -0.37746
    -0.55828
    -0.70035
    -0.59703
    -0.22247
    -0.49370
    -0.63577
    -0.09331
     0.22958
     0.34582
     0.33291
     0.48790
     0.59122
     0.31999
     0.57831
     1.03036
     0.72038
     0.39748
     0.52664
     0.47498
     0.64288
     1.10785
     0.84954
     0.57831
     0.25541
     0.37165
     0.37165
     0.43623
    -0.20955
    -0.29996
    -0.13206
     0.35874
     0.39748
     0.11334
    -0.09331
    -0.10623
    -0.23539
    -0.01582
    -0.27413
    -0.24830
     0.07459
    -0.41621
    -0.00290
     0.22958
    -0.00290
    -0.50662
    -0.54536
    -0.40329
     0.07459
    -0.00290
    -0.01582
    -0.26122
    -0.46787
    -0.40329
    -0.44204
     0.03584
    -0.08040
    -0.36454
    -0.19664
    -0.26122
     0.03584
    -0.44204
    -0.41621
    -0.42912
    -0.31288
    -0.15789
    -0.31288
    -0.08040
    -0.36454
    -0.51953
    -0.51953
    -0.37746
    -0.19664
    -0.22247
    -0.18372
    -0.14498
    -0.41621
    -0.24830
    -0.35163
    -0.27413
    -0.18372
    -0.17081
    -0.02873
    -0.41621
    -0.23539
     0.11334
    -0.15789
    -0.10623
    -0.06748
    -0.08040
     0.15209
     0.31999
     0.20375
     0.28124
     0.04876
     0.35874
     0.65580
     0.81079
     0.61705
     0.44915
     0.42332
     0.82370
     1.28867
     1.14660
     1.32742
     1.88279
     2.63191
     3.43268
     5.09881
     5.39587
     3.07104
     0.57831
    -0.04165
     0.16500
    -0.19664
     0.81079
     1.99904
     1.80530
     2.70940
    -0.35163
    -1.82402
    -2.66354
    -3.37391
    -3.41265
    -2.65063
    -1.91443
    -1.86277
    -1.75944
    -1.69486
    -1.39780
    -1.33322
    -0.54536
    -0.51953
    -0.31288
    -0.50662
    -0.18372
     0.04876
     0.42332
     0.02293
    -0.39037
     0.06168
     0.12625
     0.04876
     0.20375
    -0.00290
     0.21666
     0.04876
     0.31999
     0.01001
     0.06168
    -0.26122
    -0.15789
    -0.13206
    -0.04165
     0.15209
    -0.17081
    -0.13206
    -0.18372
     0.08751
    -0.13206
     0.08751
    -0.02873
    -0.11914
    -0.17081
    -0.36454
    -0.29996
    -0.41621
    -0.32580
    -0.45495
    -0.41621
    -0.18372
    -0.02873
     0.08751
     0.24250
     0.16500
     0.21666
     0.22958
     0.35874
     0.68163
     0.95286
     1.09493
     1.00452
     0.88828
     1.23701
     0.99161
     1.45657
     1.26284
     0.79787
     0.83662
     0.81079
     0.88828
     1.03036
     0.42332
    -0.02873
     0.19083
     0.83662
     0.62997
     0.30707
    -0.10623
     0.06168
    -0.15789
    -0.17081
     0.33291
     0.16500
    -0.13206
    -0.09331
     0.34582
     0.46206
     0.11334
     0.12625
    -0.22247
     0.12625
     0.21666
     0.48790
     0.28124
     0.06168
     0.06168
     0.16500
     0.56539
     0.78496
     0.47498
     0.31999
     0.44915
     0.51373
     0.34582
     0.51373
     0.43623
     0.26833
     0.43623
     0.83662
     0.73329
     0.50081
     0.12625
     0.03584
     0.57831
     0.72038
     0.10042
     0.17792
     0.06168
     0.08751
    -0.06748
     0.13917
    -0.02873
    -0.17081
    -0.18372
    -0.13206
    -0.18372
    -0.26122
    -0.13206
    -0.11914
    -0.40329
    -0.00290
    -0.02873
     0.02293
     0.31999
     0.30707
     0.39748
     0.01001
     0.06168
     0.44915
     0.47498
     0.53956
     0.59122
     0.55247
     0.50081
     0.72038
     0.66872
     0.66872
     0.55247
     0.34582
     0.55247
     0.35874
     0.53956
     0.64288
     0.35874
     0.21666
     0.42332
     0.70746
     0.48790
     0.44915
     0.15209
     0.10042
     0.25541
     0.56539
     0.97869
     1.39200
     1.68906
     2.11528
     3.35519
     3.69100
     1.57282
    -0.26122
     0.08751
     0.78496
    -0.15789
     0.37165
     0.35874
     0.47498
     1.24992
    -0.19664
    -0.77785
    -1.60445
    -1.99192
    -2.06942
    -1.86277
    -1.69486
    -1.65612
    -1.16532
    -0.58411
    -0.33871
    -0.45495
     0.02293
     0.22958
     0.11334
     0.06168
    -0.04165
     0.70746
     0.61705
     0.26833
    -0.08040
    -0.23539
     0.01001
     0.04876
     0.20375
     0.59122
     0.37165
     0.15209
     0.07459
     0.02293
    -0.09331
    -0.24830
    -0.14498
    -0.19664
    -0.13206
     0.11334
     0.31999
     0.51373
     0.11334
     0.07459
     0.41040
     0.43623
     0.57831
     0.70746
     0.57831
     0.57831
     0.66872
     0.77204
     0.73329
     1.05619
     0.93995
     0.93995
     0.60414
     0.93995
     0.86245
     0.83662
     0.88828
     0.74621
     0.44915
     0.84954
     1.01744
     0.91411
     0.44915
     0.22958
    -0.02873
     0.43623
     0.44915
     0.33291
     0.26833
    -0.18372
     0.07459
     0.10042
     0.19083
     0.11334
     0.17792
    -0.19664
    -0.06748
     0.21666
     0.16500
     0.07459
     0.03584
    -0.28705
     0.17792
     0.50081
     0.11334
     0.12625
    -0.17081
    -0.04165
    -0.19664
    -0.15789
     0.01001
    -0.36454
    -0.35163
    -0.29996
    -0.13206
     0.21666
     0.15209
    -0.49370
    -0.49370
    -0.26122
    -0.13206
    -0.51953
    -0.36454
    -0.40329
    -0.54536
    -0.28705
    -0.45495
    -0.33871
    -0.58411
    -0.98450
    -1.02324
    -1.34614
    -1.07491
    -1.24281
    -1.42363
    -1.26864
    -0.90700
    -0.95867
    -1.08782
    -1.01033
    -1.24281
    -1.13949
    -1.04908
    -0.67452
    -0.97158
    -0.50662
    -0.53245
    -0.60994
    -0.29996
    -0.44204
    -0.13206
    -0.22247
    -0.10623
    -0.33871
    -0.19664
    -0.24830
    -0.31288
    -0.15789
    -0.37746
    -0.23539
    -0.28705
    -0.04165
    -0.09331
     0.15209
    -0.26122
    -0.27413
    -0.46787
    -0.27413
    -0.00290
    -0.08040
    -0.06748
    -0.00290
     0.61705
     1.49532
     2.24443
     3.20020
     3.72974
     2.01195
     0.51373
     0.29416
     0.79787
    -0.33871
    -0.67452
     0.01001
     1.46949
     3.44560
     0.55247
    -0.86826
    -2.59896
    -2.70229
    -2.48272
    -1.90151
    -1.56571
    -1.55279
    -1.30739
    -0.82951
    -0.66160
    -0.29996
    -0.22247
    -0.00290
     0.30707
     1.12077
     1.55990
     1.62448
     1.36616
    -0.08040
     0.21666
     0.35874
     0.96578
     1.75364
     1.58573
     1.04327
     0.77204
     1.06910
     0.70746
     0.66872
     0.87537
     0.46206
     0.62997
     0.79787
     1.09493
     0.90120
     0.79787
     0.88828
     0.93995
     1.21118
     1.06910
     1.17243
     0.81079
     0.75913
     0.75913
     0.53956
     0.79787
     0.81079
     0.35874
     0.37165
     0.66872
     0.46206
     0.44915
     0.15209
    -0.04165
     0.10042
     0.16500
     0.21666
     0.39748
     0.21666
     0.16500
    -0.29996
    -0.15789
     0.37165
     0.19083
    -0.00290
    -0.00290
    -0.08040
     0.16500
    -0.04165
     0.22958
     0.34582
    -0.09331
    -0.11914
    -0.31288
     0.15209
    -0.14498
    -0.22247
    -0.26122
    -0.11914
    -0.24830
    -0.10623
    -0.68744
    -0.57119
    -0.31288
    -0.41621
    -0.10623
     0.10042
     0.08751
    -0.08040
    -0.10623
    -0.08040
     0.39748
     0.51373
     0.56539
     0.65580
     0.41040
     0.44915
     0.56539
     1.00452
     0.83662
     0.48790
     0.42332
     0.61705
     1.04327
     0.99161
     0.53956
     0.24250
     0.41040
     0.21666
    -0.11914
     0.19083
     0.07459
    -0.58411
    -0.37746
    -0.06748
    -0.11914
    -0.32580
    -0.62286
    -0.94575
    -0.58411
    -0.66160
    -0.57119
    -0.88117
    -0.62286
    -0.66160
    -0.76493
    -0.39037
    -0.33871
    -0.48078
    -0.54536
    -0.39037
    -0.19664
    -0.23539
    -0.29996
    -0.36454
    -0.28705
    -0.10623
     0.03584
    -0.00290
    -0.24830
    -0.24830
    -0.10623
    -0.29996
     0.13917
     0.38457
     0.60414
     1.09493
     1.70197
     2.30901
     1.90863
     0.83662
     1.15951
     1.68906
     1.24992
     0.17792
    -0.13206
    -0.10623
     1.70197
     1.14660
     0.30707
    -0.60994
    -1.44946
    -1.56571
    -1.51404
    -1.63028
    -1.69486
    -1.79819
    -1.81110
    -1.56571
    -1.30739
    -1.33322
    -1.16532
    -1.01033
    -0.48078
     0.08751
     0.57831
     0.48790
    -0.89409
    -1.28156
    -1.03616
    -0.71327
    -0.02873
    -0.33871
    -0.71327
    -0.39037
    -0.18372
    -0.40329
    -1.01033
    -1.68195
    -1.79819
    -1.44946
    -0.33871
    -0.06748
    -0.11914
    -0.18372
    -0.06748
     0.59122
     0.84954
     0.93995
     0.96578
     1.23701
     1.41783
     1.94737
     2.41234
     1.71489
     1.52115
     1.39200
     1.59865
     2.17986
     1.83113
     1.30159
     1.28867
     1.04327
     0.99161
     0.50081
     0.81079
     0.47498
     0.62997
     0.13917
     0.51373
     0.26833
     0.08751
     0.21666
    -0.32580
     0.42332
     0.56539
     0.41040
     0.15209
     0.03584
     0.06168
     0.88828
     1.45657
     0.28124
     0.25541
     0.50081
     0.57831
     0.44915
     0.44915
     0.35874
     0.47498
     0.47498
     0.31999
     0.07459
    -0.02873
     0.03584
     0.25541
    -0.27413
    -0.45495
    -0.45495
    -0.33871
    -0.20955
    -0.13206
    -0.23539
    -0.39037
    -0.27413
    -0.33871
     0.19083
     0.03584
    -0.35163
    -0.42912
    -0.26122
     0.13917
    -0.06748
    -0.22247
    -0.15789
    -0.11914
     0.21666
     0.29416
     0.30707
     0.02293
    -0.23539
    -0.13206
     0.16500
     0.38457
     0.61705
     0.31999
     0.02293
     0.41040
     0.39748
     0.62997
     0.55247
     0.44915
     0.55247
     0.57831
     0.64288
     0.59122
     0.46206
     0.01001
    -0.05457
     0.52664
     0.60414
     0.19083
    -0.33871
    -0.09331
    -0.04165
    -0.10623
    -0.48078
    -0.53245
    -0.51953
    -0.57119
    -0.66160
    -0.71327
    -0.53245
    -0.66160
    -0.84242
    -0.66160
    -0.51953
    -0.51953
    -0.53245
    -0.20955
     0.44915
     0.64288
     1.35325
     1.88279
     0.60414
     0.31999
     0.43623
     0.90120
     0.50081
    -0.04165
    -0.20955
     0.48790
     1.57282
     0.22958
    -0.48078
    -0.88117
    -1.17823
    -1.44946
    -1.28156
    -1.51404
    -1.35905
    -1.24281
    -1.29448
    -1.16532
    -1.22990
    -0.84242
    -0.50662
    -0.41621
     0.12625
     0.57831
     0.64288
     0.37165
    -0.70035
    -0.84242
    -0.81659
    -0.54536
     0.17792
     0.38457
     0.30707
     0.35874
    -0.11914
    -0.28705
    -0.60994
    -0.90700
    -0.39037
    -0.17081
     0.22958
    -0.00290
     0.16500
     0.59122
     1.03036
     1.05619
     1.39200
     1.31450
     1.35325
     1.27575
     1.75364
     1.53407
     1.30159
     1.19826
     1.05619
     1.41783
     1.72780
     1.10785
     0.52664
     0.74621
     0.19083
     0.31999
     0.16500
     0.20375
    -0.08040
    -0.18372
    -0.08040
    -0.10623
    -0.11914
    -0.22247
    -0.45495
     0.15209
     0.53956
     0.50081
     0.19083
     0.29416
     0.33291
     0.46206
     0.46206
     0.90120
     1.01744
     0.96578
     1.23701
     1.35325
     1.32742
     1.01744
     0.68163
     1.04327
     1.05619
     0.87537
     1.05619
     1.05619
     0.97869
     0.92703
     0.51373
     0.41040
     0.46206
     0.37165
     0.37165
     0.28124
    -0.05457
     0.08751
    -0.04165
     0.26833
     0.46206
     0.04876
    -0.17081
    -0.04165
    -0.20955
    -0.10623
     0.10042
    -0.10623
     0.12625
    -0.24830
     0.06168
     0.28124
     0.04876
     0.02293
    -0.28705
    -0.44204
    -0.20955
     0.39748
    -0.02873
     0.01001
    -0.18372
    -0.09331
     0.30707
     0.19083
    -0.08040
     0.13917
    -0.02873
    -0.00290
     0.38457
     0.15209
    -0.02873
    -0.49370
     0.01001
     0.34582
     0.39748
     0.28124
     0.08751
    -0.20955
    -0.19664
    -0.26122
    -0.26122
     0.07459
    -0.44204
    -0.23539
    -0.35163
    -0.14498
    -0.15789
    -0.77785
    -0.70035
    -0.44204
    -0.79076
    -0.76493
    -0.48078
    -0.55828
    -0.77785
    -0.71327
    -0.68744
    -0.40329
    -0.08040
    -0.55828
    -0.33871
    -0.51953
    -0.04165
    -0.04165
     0.46206
     0.88828
     1.14660
     1.61156
     1.62448
     1.08202
     0.72038
     0.83662
     0.66872
     0.30707
     0.39748
     0.04876
     0.92703
     0.82370
    -0.37746
    -0.24830
    -1.20407
    -0.90700
    -1.37197
    -1.22990
    -1.29448
    -1.24281
    -1.73361
    -1.32031
    -1.11365
    -0.95867
    -0.72618
    -0.85534
    -0.19664
     0.16500
     0.93995
     1.12077
     0.72038
    -0.32580
    -0.48078
    -0.68744
    -0.17081
     0.84954
     0.99161
     0.78496
     0.52664
     0.37165
     0.15209
    -0.22247
    -0.35163
    -0.54536
    -0.64869
    -0.63577
    -0.50662
    -0.09331
     0.20375
     0.42332
     0.53956
     0.35874
     0.31999
    -0.22247
    -0.13206
     0.35874
     0.69455
     0.66872
     0.56539
     0.30707
     0.08751
     0.34582
     0.10042
    -0.02873
     0.03584
     0.08751
     0.20375
     0.86245
     1.19826
     1.13368
     0.95286
     1.43074
     2.33484
     2.48983
     2.16694
     2.21860
     2.14111
     2.60607
     2.83856
     2.48983
     2.69648
     2.33484
     1.83113
     1.93446
     1.37908
     1.61156
     0.95286
     0.78496
     0.59122
     0.59122
     0.08751
    -0.05457
    -0.23539
     0.10042
     0.16500
     0.31999
     0.29416
     0.61705
     0.38457
     0.59122
     0.92703
     0.66872
     0.16500
     0.28124
     0.53956
     0.88828
     0.81079
     0.55247
     0.38457
     0.72038
     0.28124
    -0.05457
     0.02293
     0.16500
    -0.05457
    -0.27413
    -0.23539
    -0.24830
    -0.51953
    -0.75201
    -0.50662
    -0.15789
    -0.23539
    -0.53245
    -0.53245
    -0.89409
    -0.66160
    -0.48078
    -0.68744
    -0.55828
    -0.59703
    -0.45495
    -0.44204
    -0.32580
    -0.72618
    -0.50662
    -0.53245
    -0.33871
    -0.17081
    -0.26122
    -0.48078
    -0.53245
    -0.40329
     0.07459
     0.06168
     0.12625
    -0.09331
    -0.45495
    -0.26122
     0.10042
     0.12625
    -0.40329
    -0.49370
    -0.24830
     0.13917
     0.37165
     0.15209
    -0.17081
    -0.32580
    -0.04165
    -0.23539
    -0.02873
     0.20375
    -0.04165
    -0.18372
    -0.13206
     0.33291
     0.78496
     1.01744
     0.92703
     1.67614
     1.85696
     0.91411
     0.62997
     0.52664
     0.42332
    -0.29996
    -0.39037
    -0.39037
     0.82370
     0.78496
    -0.41621
    -1.06199
    -1.66903
    -2.14691
    -2.17274
    -2.10817
    -1.74653
    -1.64320
    -1.65612
    -1.47530
    -1.51404
    -0.95867
    -1.42363
    -0.57119
    -0.46787
    -0.08040
     0.81079
     1.28867
     1.09493
    -0.66160
    -0.81659
    -0.64869
    -0.17081
     1.13368
     0.79787
     0.37165
     0.15209
     0.07459
    -0.37746
    -0.33871
    -0.49370
    -0.54536
    -0.29996
    -0.32580
    -0.28705
    -0.19664
    -0.28705
    -0.11914
     0.08751
     0.62997
     0.84954
     0.90120
     0.68163
     1.04327
     1.00452
     1.90863
     2.03778
     1.76655
     1.55990
     2.12819
     2.24443
     2.16694
     1.96029
     2.03778
     2.30901
     2.63191
     2.69648
     2.69648
     2.12819
     1.45657
     1.80530
     1.76655
     2.10236
     1.84405
     1.68906
     1.45657
     1.75364
     1.93446
     1.45657
     0.78496
     0.75913
     0.62997
     1.00452
     0.70746
    -0.04165
    -0.27413
    -0.39037
    -1.01033
    -1.13949
    -1.25573
    -1.28156
    -0.81659
    -0.95867
    -1.07491
    -1.24281
    -1.48821
    -1.35905
    -1.43655
    -1.37197
    -0.93283
    -0.23539
    -0.40329
     0.07459
    -0.42912
    -0.01582
    -0.17081
     0.10042
    -0.14498
    -0.09331
     0.12625
     0.51373
     0.12625
     0.52664
     0.22958
     0.29416
    -0.17081
    -0.20955
    -0.35163
    -0.10623
    -0.20955
     0.10042
     0.04876
    -0.39037
    -0.53245
    -0.44204
    -0.29996
    -0.41621
    -0.44204
    -0.63577
    -1.02324
    -0.46787
    -0.28705
    -0.48078
    -0.57119
    -0.88117
    -0.39037
    -0.35163
     0.01001
    -0.08040
    -0.32580
    -0.53245
    -0.35163
     0.11334
     0.17792
     0.15209
    -0.13206
     0.39748
     0.93995
     1.30159
     1.18534
     0.22958
     0.10042
     0.33291
     1.00452
     0.83662
     0.55247
     0.59122
    -0.36454
     0.37165
     0.48790
    -0.32580
    -0.60994
    -0.68744
    -0.64869
    -0.68744
    -0.67452
    -0.79076
    -1.10074
    -0.98450
    -0.93283
    -0.64869
    -0.55828
    -0.62286
    -0.55828
    -0.64869
    -0.44204
    -0.11914
     0.08751
     0.28124
     0.88828
     1.18534
     0.43623
    -0.31288
    -0.62286
    -0.85534
    -0.19664
     0.93995
     0.35874
     0.21666
    -0.26122
    -0.32580
    -0.46787
    -0.63577
    -0.72618
    -0.45495
    -0.54536
    -0.37746
    -0.35163
    -0.44204
    -0.32580
    -0.46787
    -0.35163
    -0.08040
    -0.13206
    -0.41621
    -0.23539
    -0.13206
    -0.09331
    -0.11914
    -0.37746
    -0.44204
    -0.24830
    -0.13206
    -0.00290
    -0.09331
    -0.13206
     0.07459
     0.28124
     0.77204
     0.69455
     0.41040
     0.10042
     0.62997
     0.79787
     0.73329
     0.83662
     0.82370
     0.73329
     0.91411
     1.03036
     1.13368
     1.04327
     0.42332
     0.44915
     0.47498
     0.84954
     0.72038
     0.28124
     0.26833
     0.24250
     0.42332
     0.24250
     0.31999
     0.15209
     0.01001
    -0.26122
    -0.11914
     0.06168
     0.08751
    -0.20955
    -0.50662
    -0.05457
     0.12625
     0.10042
    -0.14498
    -0.27413
    -0.37746
    -0.29996
    -0.18372
    -0.26122
    -0.22247
    -0.32580
    -0.60994
    -0.35163
    -0.31288
    -0.55828
    -0.73910
    -0.41621
    -0.64869
    -0.76493
    -0.60994
    -0.58411
    -0.51953
    -0.89409
    -0.57119
    -0.36454
    -0.14498
    -0.05457
    -0.26122
    -0.13206
    -0.01582
     0.15209
    -0.37746
    -0.13206
     0.15209
     0.29416
     0.08751
     0.62997
     0.48790
     0.37165
     0.29416
     0.43623
     0.59122
     0.66872
     0.70746
     0.65580
     0.72038
     0.93995
     1.17243
     0.93995
     1.39200
     1.62448
     1.80530
     2.34776
     3.36810
