# Supplementary material for: Software algorithm and hardware design for real-time implementation of new spectral estimator
Source: Biomed Eng Online. 2014 May 9;13:61. doi: 10.1186/1475-925X-13-61 (PMC4057578; doi:10.1186/1475-925X-13-61)
Supplement: Additional file 2 — txtfiles.zip. [file 1475-925X-13-61-S2.zip › FILE032.TXT]

     0.28987
     0.62784
     0.87686
     1.14368
     1.41049
     0.87686
     0.85907
     1.23261
     1.53500
     1.12589
     0.84129
     1.19704
     1.74845
     1.80182
     1.60615
     1.25040
     1.44606
     1.33934
     1.90854
     1.53500
     1.80182
     1.12589
     1.01916
     1.12589
     1.26819
     1.49943
     0.77014
     0.96580
     0.85907
     0.87686
     1.26819
     1.23261
     0.87686
     0.68120
     0.61005
     0.77014
     0.98359
     1.07253
     0.69899
     0.66341
     0.68120
     0.87686
     0.44996
     0.57447
     0.73456
     0.43217
     0.18315
     0.61005
     0.39660
    -0.45721
     0.07642
    -0.13703
     0.16536
     0.18315
     0.21872
    -0.17261
    -0.42163
    -0.36827
    -0.08367
    -0.95526
    -0.45721
    -0.93747
    -0.45721
    -0.31491
    -0.68845
    -0.95526
    -0.93747
    -1.20429
    -0.99084
    -0.72402
    -1.00862
    -1.48889
    -1.38216
    -1.00862
    -0.45721
    -0.52836
    -0.22597
    -0.24376
     0.48553
    -0.24376
    -0.58172
    -1.50668
    -1.27544
    -0.45721
    -0.35048
    -0.03031
     0.12978
    -0.42163
    -0.81296
    -0.59951
    -0.81296
    -1.15092
    -1.15092
    -1.04420
    -1.07977
    -0.83075
    -0.26154
    -0.24376
    -0.63508
    -0.70623
    -0.61730
    -0.04809
     0.00527
    -0.47499
    -0.52836
    -0.43942
     0.00527
    -0.22597
    -0.63508
    -0.31491
    -0.56393
    -0.24376
    -0.22597
    -0.15482
    -0.67066
    -1.07977
    -1.29322
    -1.07977
    -0.90190
    -0.97305
    -1.45331
    -1.45331
    -1.64898
    -1.56004
    -1.95136
    -1.73791
    -2.12924
    -2.48499
    -1.98694
    -1.50668
    -1.61340
    -1.70234
    -1.75570
    -1.48889
    -1.11535
    -0.56393
    -0.51057
    -0.99084
    -0.52836
    -0.19039
    -0.43942
    -0.01252
    -0.27933
    -0.10146
    -0.15482
     0.55669
     0.37881
    -0.11924
    -0.17261
    -0.29712
     0.05863
     0.32545
     0.00527
    -0.42163
    -0.13703
     0.07642
     0.00527
    -0.10146
    -0.08367
    -0.22597
    -0.40384
     0.25430
     0.23651
    -0.38606
    -0.75960
    -1.00862
    -0.03031
     0.41438
     0.18315
    -0.59951
    -0.59951
    -0.52836
    -0.22597
     0.04085
    -0.47499
    -0.72402
    -0.58172
    -0.08367
     0.20093
     0.23651
    -0.15482
    -0.36827
     0.00527
     0.52111
     0.28987
    -0.03031
     0.11200
    -0.13703
     0.11200
    -0.20818
     0.14757
     0.16536
    -0.11924
    -0.19039
     0.46775
     0.27208
    -0.47499
    -0.63508
    -0.90190
    -0.43942
     0.14757
    -0.15482
    -0.49278
    -0.49278
    -0.31491
    -0.08367
    -0.38606
    -0.22597
    -0.58172
    -0.68845
    -0.13703
    -0.06588
    -0.42163
    -0.42163
    -0.40384
    -0.19039
     0.14757
     0.04085
    -0.40384
    -0.56393
    -0.70623
    -0.33269
    -0.31491
    -0.06588
    -0.70623
    -0.72402
    -0.45721
    -0.08367
    -0.51057
    -0.58172
    -1.00862
    -0.81296
    -0.22597
    -0.63508
    -0.91968
    -1.27544
    -0.84853
    -0.74181
    -0.90190
    -0.65287
    -0.93747
    -1.34659
    -0.84853
     0.20093
    -0.20818
    -0.24376
    -0.29712
    -1.15092
    -1.25765
    -0.51057
    -0.06588
    -0.67066
    -0.72402
    -0.31491
    -0.33269
    -0.43942
    -0.68845
    -1.45331
    -1.41774
    -1.09756
    -0.83075
    -0.83075
    -1.22207
    -1.22207
    -1.13314
    -0.59951
    -0.59951
    -0.75960
    -1.23986
    -1.16871
    -0.81296
    -0.31491
    -0.11924
    -0.70623
    -0.74181
    -0.59951
     0.09421
     0.30766
    -0.58172
    -0.93747
    -0.58172
    -0.19039
     0.11200
    -0.29712
    -1.04420
    -0.90190
    -1.20429
    -1.02641
    -1.20429
    -2.07588
    -2.09367
    -2.34269
    -2.32490
    -1.95136
    -2.37827
    -2.94747
    -3.07198
    -2.53836
    -1.84464
    -1.63119
    -2.18260
    -2.11145
    -1.93358
    -1.96915
    -0.74181
    -0.83075
    -1.00862
    -0.93747
    -0.33269
     0.11200
     0.16536
    -0.36827
    -0.61730
    -0.22597
    -0.31491
    -0.06588
    -0.63508
    -0.70623
    -0.95526
    -1.25765
    -0.59951
    -0.35048
    -1.09756
    -1.29322
    -1.54225
    -1.25765
    -0.93747
    -1.16871
    -1.56004
    -1.77349
    -1.02641
    -1.11535
    -1.04420
    -1.63119
    -1.56004
    -1.88021
    -1.45331
    -0.86632
    -1.15092
    -2.11145
    -1.48889
    -1.50668
    -1.06199
    -1.13314
    -1.48889
    -1.48889
    -1.41774
    -0.83075
    -0.47499
    -0.93747
    -1.29322
    -1.18650
    -1.27544
    -0.40384
    -0.19039
    -0.77738
    -0.86632
    -0.58172
    -0.36827
     0.30766
    -0.24376
    -0.52836
    -0.52836
    -0.01252
     0.50332
     0.34323
     0.09421
    -0.17261
    -0.20818
     0.37881
     0.62784
     0.20093
    -0.36827
    -0.86632
    -0.83075
    -0.77738
    -0.72402
    -1.00862
    -1.15092
    -1.25765
    -0.95526
    -1.50668
    -1.57783
    -1.86243
    -2.14703
    -1.63119
    -0.99084
    -1.09756
    -1.59561
    -1.72013
    -1.16871
    -0.56393
     0.11200
    -0.36827
     0.11200
     0.98359
     0.07642
     0.05863
     0.07642
     0.27208
     0.18315
     0.52111
     1.16146
     1.03695
     0.34323
    -0.01252
    -0.22597
     0.20093
    -0.22597
    -0.56393
    -0.29712
    -0.35048
    -0.03031
    -0.13703
    -0.01252
    -0.22597
    -0.42163
    -0.81296
     0.34323
     0.23651
     0.34323
     0.00527
    -0.10146
     0.09421
     0.05863
     0.07642
    -0.01252
     0.00527
     0.18315
     0.78792
     0.52111
     0.36102
     0.20093
    -0.42163
     0.11200
     1.09031
     1.23261
     1.35713
     1.09031
     1.09031
     1.10810
     1.58837
     1.25040
     1.10810
     1.35713
     0.89465
     1.58837
     1.78403
     1.03695
     0.21872
     0.12978
     0.61005
     0.02306
     0.21872
    -0.83075
    -0.81296
    -1.29322
    -1.32880
    -1.80906
    -0.63508
    -0.43942
    -0.45721
    -0.56393
    -0.33269
    -0.40384
    -0.17261
    -0.93747
     0.27208
     0.53890
     0.69899
     0.62784
     0.69899
     0.53890
     0.37881
     0.61005
     0.64562
     0.41438
     0.12978
     0.30766
     0.18315
     0.28987
     0.07642
    -0.35048
     0.14757
     0.32545
     0.43217
     0.73456
     0.36102
     0.66341
     0.34323
     0.53890
     0.75235
     0.69899
     0.80571
     0.78792
     1.05474
     1.37491
     1.12589
     0.82350
     0.84129
     0.96580
     1.21483
     1.26819
     1.21483
     0.82350
     0.85907
     1.00137
     1.05474
     0.89465
     0.94801
     0.80571
     1.26819
     0.91244
     0.89465
     0.55669
    -0.03031
     0.64562
     1.12589
     1.00137
     0.87686
     0.59226
     0.39660
     0.62784
     0.85907
     0.91244
     0.84129
     0.64562
     0.59226
     0.98359
     1.44606
     0.89465
     0.75235
     1.01916
     1.09031
     1.42828
     0.89465
     0.82350
     0.52111
     0.53890
     1.21483
     1.30376
     1.73067
     1.71288
     0.94801
     0.02306
     1.01916
     1.21483
     0.64562
     0.87686
     0.84129
     0.77014
     0.61005
     0.71677
     0.39660
     0.27208
     0.25430
    -0.01252
     0.27208
     0.16536
    -0.26154
    -0.40384
    -0.11924
     0.11200
    -0.70623
    -0.77738
    -0.29712
     0.20093
     0.07642
     0.02306
    -0.26154
    -0.47499
    -0.63508
    -0.06588
    -0.10146
    -0.24376
    -0.26154
    -0.95526
    -0.54615
    -0.13703
    -0.59951
    -1.07977
    -0.83075
    -1.00862
    -0.99084
    -1.15092
    -0.95526
    -1.34659
    -1.52446
    -0.68845
    -0.81296
    -0.47499
    -0.79517
    -0.54615
    -0.52836
     0.25430
     0.00527
    -0.10146
    -0.08367
    -0.27933
    -0.35048
    -0.43942
    -0.06588
    -0.31491
    -1.02641
    -0.59951
    -0.63508
    -0.36827
    -0.45721
    -0.13703
    -0.83075
    -0.72402
     0.09421
    -0.40384
    -0.08367
     0.02306
     0.18315
     0.87686
     0.93022
     1.12589
     0.23651
     1.14368
     0.69899
     1.37491
     1.19704
     1.01916
     0.61005
     0.82350
     0.89465
     0.78792
     0.50332
     0.48553
     0.12978
     0.25430
     0.68120
     0.59226
     0.46775
     0.18315
    -0.11924
     0.27208
     0.68120
     0.11200
    -0.45721
    -0.43942
    -0.01252
     0.02306
     0.43217
     0.18315
     0.09421
    -0.19039
     0.44996
     0.78792
     0.34323
    -0.11924
     0.16536
     0.36102
     0.75235
     0.62784
     0.36102
     0.41438
     0.34323
     0.77014
     0.62784
     0.48553
     0.46775
     0.25430
     0.23651
     0.62784
     0.36102
    -0.01252
     0.16536
     0.12978
     0.61005
     1.09031
     0.43217
     0.25430
     0.05863
     0.23651
     0.34323
     0.36102
     0.62784
     0.39660
     0.62784
     0.52111
     1.09031
     0.77014
     0.25430
     0.89465
     1.28598
     1.64173
     2.47774
     1.96190
     0.82350
     0.53890
     1.73067
     1.64173
     1.87297
     1.62394
     1.55279
     1.55279
     1.71288
     1.32155
     0.27208
     0.53890
     0.53890
     0.57447
     0.94801
     0.32545
     0.05863
    -0.01252
     0.12978
     0.25430
     0.62784
    -0.10146
     0.04085
     0.12978
     0.64562
     0.91244
     0.44996
     0.34323
     0.11200
     1.05474
     1.10810
     1.00137
     0.09421
     0.07642
     0.36102
     0.23651
     0.61005
     0.59226
    -0.13703
     0.09421
     0.28987
     0.05863
    -0.10146
    -0.67066
    -0.95526
    -0.08367
     0.20093
     0.05863
    -0.38606
    -0.84853
    -0.26154
    -0.45721
    -0.29712
    -0.01252
    -0.33269
    -0.93747
    -0.59951
    -0.52836
    -0.36827
    -0.86632
    -0.49278
    -0.79517
    -0.11924
    -0.10146
     0.09421
    -0.63508
    -0.33269
    -0.06588
     0.25430
     0.55669
     0.57447
    -0.17261
     0.39660
     1.05474
     1.17925
     0.64562
     0.57447
     0.43217
     0.66341
     0.91244
     0.73456
    -0.08367
    -0.08367
     0.09421
    -0.43942
     0.34323
     0.20093
    -1.06199
    -0.75960
    -0.31491
    -0.52836
    -0.81296
    -1.27544
    -0.93747
    -0.63508
    -0.56393
    -0.33269
    -0.75960
    -1.11535
    -0.86632
    -0.47499
     0.09421
     0.18315
    -0.63508
    -0.51057
    -0.24376
     0.27208
     0.37881
     0.16536
    -0.51057
     0.00527
     0.05863
     0.77014
     0.28987
    -0.22597
    -0.19039
    -0.33269
     0.20093
     0.82350
     0.55669
    -0.31491
     0.05863
     0.25430
     0.59226
     0.28987
    -0.33269
    -0.13703
     0.02306
     0.46775
     0.43217
     0.11200
    -0.03031
    -0.13703
    -0.15482
     0.91244
     0.69899
     0.14757
    -0.26154
     0.68120
     2.08642
     1.09031
    -0.22597
    -0.20818
     0.30766
     1.33934
     1.49943
     0.93022
     0.78792
     0.43217
     0.18315
     0.55669
     0.89465
     0.07642
    -0.06588
     0.00527
     0.28987
     0.50332
     0.00527
    -0.27933
    -0.52836
     0.25430
     0.04085
     0.28987
    -0.29712
    -0.17261
    -0.47499
     0.14757
     0.52111
     0.37881
     0.14757
    -0.17261
     0.14757
     0.50332
     0.11200
     0.00527
    -0.08367
    -0.01252
     0.25430
     0.44996
     0.25430
    -0.13703
    -0.45721
    -0.54615
     0.66341
     0.27208
    -0.24376
    -0.31491
    -0.42163
    -0.08367
     0.37881
     0.14757
    -0.11924
     0.00527
     0.44996
     0.62784
     0.50332
     0.46775
    -0.08367
    -0.11924
     0.84129
     0.93022
     0.25430
     0.04085
    -0.03031
     0.04085
     0.11200
    -0.27933
    -0.35048
    -1.15092
    -1.29322
    -0.74181
    -0.86632
    -0.31491
    -0.42163
    -0.88411
    -0.54615
    -0.04809
     0.04085
    -0.47499
    -0.45721
     0.09421
     0.71677
     1.00137
     0.68120
     0.62784
     0.98359
     1.05474
     1.17925
     1.32155
     0.85907
     0.25430
     0.75235
     1.12589
     0.80571
     0.68120
     0.50332
     0.04085
     0.73456
     0.85907
     0.20093
     0.25430
     0.23651
     0.52111
     0.55669
     0.41438
     0.14757
     0.02306
    -0.19039
     0.30766
     0.44996
     0.32545
    -0.24376
    -0.26154
    -0.15482
    -0.06588
     0.12978
    -0.03031
    -0.33269
    -0.54615
    -0.01252
    -0.22597
     0.07642
    -0.06588
    -0.47499
    -0.27933
     0.44996
     0.20093
    -0.24376
    -0.43942
    -0.27933
    -0.19039
     0.00527
    -0.33269
     0.05863
    -0.63508
    -0.19039
     0.04085
     0.18315
    -0.11924
    -0.86632
    -0.83075
    -0.10146
     0.46775
     0.75235
     0.32545
     1.28598
     1.28598
     0.50332
     0.00527
     0.71677
     0.43217
     0.62784
     0.61005
     1.19704
     0.87686
     0.44996
    -0.15482
     0.46775
     0.21872
     0.32545
     0.16536
    -0.26154
    -0.40384
    -0.36827
    -0.26154
     0.07642
     0.04085
    -0.10146
    -0.45721
     0.52111
     0.27208
     0.41438
    -0.54615
     0.00527
    -0.01252
     0.32545
     0.32545
    -0.03031
    -0.15482
     0.28987
     0.05863
     0.53890
     0.20093
     0.12978
    -0.06588
    -0.10146
     0.20093
     0.50332
    -0.38606
    -0.10146
     0.20093
     0.34323
     0.20093
     0.18315
    -0.08367
    -0.24376
    -0.10146
    -0.03031
    -0.01252
     0.00527
    -0.13703
    -0.29712
    -0.03031
     0.41438
    -0.27933
    -0.56393
    -0.51057
    -0.27933
    -0.24376
    -0.51057
    -0.79517
    -1.32880
    -0.91968
    -0.33269
    -0.81296
    -0.77738
    -1.27544
    -1.09756
    -0.88411
    -0.93747
    -0.86632
    -1.18650
    -1.04420
    -0.58172
    -0.47499
    -0.19039
    -0.36827
    -0.43942
    -0.61730
     0.07642
     0.41438
     0.48553
     0.09421
    -0.10146
     0.52111
     1.03695
     0.91244
     0.39660
     0.71677
     0.57447
     0.80571
     0.94801
     0.82350
     0.05863
    -0.20818
    -0.31491
     0.50332
     0.44996
    -0.01252
    -0.65287
    -1.04420
    -0.49278
    -0.79517
    -1.34659
    -1.68455
    -1.52446
    -1.79128
    -1.54225
    -1.66676
    -1.93358
    -2.14703
    -2.12924
    -1.88021
    -1.25765
    -1.38216
    -2.12924
    -2.11145
    -1.63119
    -1.27544
    -0.93747
    -1.18650
    -0.63508
    -0.95526
    -0.68845
     0.05863
     0.12978
     0.30766
    -0.15482
     0.37881
     0.75235
     0.94801
     1.21483
     1.09031
     0.91244
     1.71288
     1.73067
     1.60615
     2.01527
     1.46385
     1.85518
     1.97969
     1.90854
     1.73067
     0.61005
     1.26819
     1.67730
     1.85518
     1.74845
     1.39270
     0.37881
     0.55669
     0.59226
    -0.27933
    -0.11924
    -0.42163
    -0.93747
    -0.11924
    -0.56393
    -0.97305
    -1.56004
    -1.63119
    -1.56004
    -0.72402
    -0.29712
    -1.04420
    -0.74181
     0.20093
     0.34323
    -0.70623
    -1.64898
    -0.38606
    -0.06588
    -0.01252
     0.52111
     0.68120
     0.16536
    -0.47499
    -0.77738
    -0.31491
    -0.49278
    -0.47499
    -0.61730
    -1.04420
    -0.61730
    -0.29712
    -0.45721
    -0.68845
    -1.09756
    -0.59951
    -0.15482
     0.09421
    -0.52836
    -0.95526
    -0.54615
    -0.38606
     0.12978
     0.20093
    -0.59951
    -0.72402
    -0.67066
     0.28987
    -0.10146
    -0.13703
    -0.17261
    -0.31491
    -0.59951
    -0.06588
    -0.35048
    -0.74181
    -0.81296
    -1.02641
    -0.59951
    -0.20818
    -0.79517
    -1.25765
    -1.29322
    -0.86632
    -0.63508
    -0.01252
    -0.47499
    -0.49278
    -0.61730
     0.05863
     0.28987
     0.32545
     0.27208
     0.50332
     0.57447
     1.10810
     1.37491
     1.23261
     0.89465
     0.91244
     1.12589
     1.37491
     1.73067
     1.09031
     1.41049
     1.37491
     1.73067
     2.10421
     1.69509
     1.26819
     1.41049
     1.90854
     2.37102
     1.99748
     1.49943
     1.49943
     1.28598
     1.48164
     1.80182
     1.16146
     0.55669
     0.64562
     1.37491
     1.17925
     0.34323
    -0.35048
    -0.79517
    -0.17261
    -0.49278
    -0.72402
    -1.00862
    -1.80906
    -2.00473
    -1.95136
    -1.72013
    -2.09367
    -3.46331
    -3.62340
    -3.07198
    -1.89800
    -1.93358
    -2.50278
    -2.87632
    -2.12924
    -1.84464
    -1.36437
    -1.61340
    -1.45331
    -0.99084
    -0.72402
    -0.10146
     0.04085
     0.00527
    -0.26154
     0.30766
     0.80571
     0.61005
     0.25430
     0.23651
     0.12978
     0.34323
     0.73456
     0.44996
    -0.03031
    -0.27933
    -0.20818
    -0.03031
     0.61005
     0.00527
    -0.54615
    -0.42163
    -0.47499
    -0.51057
    -0.63508
    -1.15092
    -1.20429
    -0.93747
    -0.52836
    -0.91968
    -1.57783
    -1.59561
    -1.38216
    -1.32880
    -0.68845
    -0.56393
    -1.36437
    -1.00862
    -0.45721
    -0.45721
    -0.61730
    -0.56393
    -0.70623
    -0.13703
     0.21872
     0.27208
    -0.15482
    -0.22597
    -0.45721
     0.02306
     0.77014
     1.07253
     0.85907
     1.21483
     0.89465
     0.96580
    -0.40384
     0.04085
     0.04085
     0.55669
     1.14368
     1.42828
     1.44606
     0.50332
     0.52111
    -0.31491
     0.44996
     1.03695
     0.52111
    -0.13703
     0.20093
     0.14757
     0.41438
     0.62784
     0.07642
     0.11200
     0.23651
     0.61005
     0.32545
    -0.27933
    -0.83075
    -0.79517
    -0.95526
    -0.35048
    -0.42163
    -1.32880
    -1.29322
    -1.34659
    -0.75960
    -1.06199
    -0.86632
    -1.68455
    -1.48889
    -1.02641
    -0.38606
    -0.72402
    -0.97305
    -0.84853
    -0.93747
    -0.27933
     0.12978
    -0.52836
    -0.49278
    -0.43942
    -0.03031
     0.16536
    -0.15482
    -0.43942
    -0.38606
    -0.35048
     0.07642
     0.25430
    -0.11924
    -0.58172
    -0.59951
    -0.13703
     0.37881
    -0.17261
    -0.52836
    -0.79517
    -0.29712
     0.23651
    -0.15482
    -0.33269
    -0.72402
    -0.35048
    -0.01252
     0.14757
    -0.10146
    -0.19039
    -1.07977
    -0.33269
     0.28987
     0.23651
    -0.08367
    -0.35048
    -0.15482
    -0.01252
     0.21872
     0.07642
     0.05863
    -0.40384
    -0.13703
     0.61005
     0.69899
     0.23651
    -0.03031
    -0.10146
     0.64562
     0.68120
     0.37881
     0.23651
     0.12978
     0.18315
     0.48553
     0.55669
     0.43217
     0.27208
     0.32545
     0.89465
     0.75235
     0.59226
     0.27208
    -0.08367
     0.37881
     0.57447
     0.68120
     0.44996
     0.16536
     0.43217
     0.57447
     0.77014
     0.78792
     0.32545
     0.21872
     0.64562
     0.93022
     0.78792
     0.62784
     0.18315
     0.59226
     1.21483
     0.80571
     0.78792
     0.61005
     0.44996
     0.52111
     0.69899
     0.68120
     0.41438
     0.25430
     0.18315
     0.57447
     0.28987
     0.50332
     0.00527
    -0.15482
     0.34323
     0.28987
     0.68120
    -0.04809
     0.27208
     0.21872
     0.30766
     0.41438
     0.44996
     0.23651
     0.41438
     0.25430
     0.32545
     0.46775
    -0.01252
    -0.63508
    -0.43942
    -0.06588
     0.07642
     0.27208
    -0.38606
    -0.51057
    -0.10146
    -0.04809
    -0.38606
    -0.08367
     1.14368
     1.49943
     1.48164
    -1.61340
    -1.75570
    -1.64898
    -1.73791
    -1.16871
    -1.29322
    -0.45721
    -0.77738
    -2.00473
    -2.50278
    -3.60561
    -2.37827
    -2.80517
    -1.80906
    -2.34269
    -2.23597
    -1.54225
    -0.90190
    -1.16871
    -1.06199
    -0.63508
    -0.10146
    -0.13703
     0.43217
    -0.13703
    -0.36827
    -0.42163
    -0.04809
     0.43217
    -0.43942
    -0.68845
    -0.42163
    -0.47499
    -0.40384
    -0.29712
    -0.97305
    -0.86632
    -0.04809
    -0.29712
    -0.10146
    -0.51057
    -0.74181
    -0.45721
    -0.43942
    -0.49278
    -0.68845
    -0.35048
    -0.75960
    -0.49278
    -0.56393
    -0.88411
    -0.99084
    -0.72402
    -0.56393
    -0.84853
    -0.81296
    -0.81296
    -0.83075
    -1.13314
    -1.15092
    -0.81296
    -0.24376
    -0.49278
    -0.65287
    -0.65287
    -0.36827
    -0.59951
    -0.31491
    -0.68845
    -0.40384
    -0.01252
    -0.29712
     0.02306
    -0.27933
    -0.42163
    -0.36827
     0.07642
     0.14757
     0.20093
    -0.01252
    -0.29712
    -0.03031
    -0.11924
     0.23651
    -0.03031
    -0.13703
     0.34323
     0.16536
     0.43217
     0.07642
    -0.17261
    -0.13703
     0.16536
     0.25430
     0.55669
     0.25430
    -0.20818
    -0.04809
     0.23651
     0.50332
    -0.27933
     0.18315
    -0.33269
     0.16536
     0.11200
     0.32545
    -0.08367
    -0.20818
    -0.47499
    -0.08367
     0.64562
     0.44996
     0.07642
     0.00527
     0.20093
     0.11200
     0.12978
     0.05863
     0.11200
     0.27208
    -0.03031
     0.69899
     0.44996
    -0.19039
    -0.26154
    -0.13703
     0.28987
     0.28987
    -0.15482
    -0.38606
    -0.49278
    -0.15482
    -0.03031
    -0.06588
    -0.33269
    -0.31491
    -0.19039
     0.20093
     0.09421
    -0.24376
    -0.52836
    -0.24376
    -0.01252
     0.66341
     0.07642
    -0.31491
    -0.26154
     0.02306
     0.18315
    -0.27933
    -0.26154
    -0.38606
     0.05863
     0.44996
     0.57447
     0.41438
     0.20093
     0.46775
     0.62784
     1.23261
     1.57058
     1.30376
     0.55669
    -0.99084
    -0.54615
    -0.70623
    -0.54615
    -1.13314
    -1.27544
    -0.26154
    -0.47499
    -1.54225
    -2.60951
    -3.12535
    -2.46720
    -2.34269
    -1.61340
    -1.91579
    -2.09367
    -1.70234
    -0.83075
    -0.67066
    -0.56393
    -0.42163
    -0.33269
    -0.70623
     0.04085
    -0.27933
    -0.06588
    -0.58172
    -0.67066
    -0.24376
     0.09421
     0.16536
    -0.27933
    -0.88411
    -0.67066
    -0.58172
    -0.38606
    -0.31491
    -0.63508
    -0.54615
    -0.49278
     0.11200
    -0.15482
    -0.49278
    -0.81296
    -0.77738
    -0.43942
    -0.31491
    -0.22597
    -0.68845
    -0.81296
    -0.56393
    -0.61730
    -0.11924
    -0.65287
    -0.91968
    -0.54615
    -0.31491
    -0.15482
    -0.81296
    -0.97305
    -0.56393
    -0.20818
    -0.08367
    -0.43942
    -0.20818
    -0.35048
    -0.67066
    -0.56393
    -0.15482
    -0.19039
    -0.68845
    -0.84853
    -0.36827
     0.07642
    -1.04420
    -0.61730
    -1.02641
    -0.56393
    -1.06199
    -0.24376
    -0.54615
    -1.18650
    -1.11535
    -1.15092
    -0.45721
    -0.36827
    -0.77738
    -1.06199
    -0.52836
    -0.20818
    -0.38606
    -0.40384
    -1.07977
    -0.86632
    -0.03031
     0.14757
    -0.03031
    -0.91968
    -0.58172
    -0.17261
    -0.01252
     0.34323
    -0.27933
    -0.35048
    -0.52836
     0.07642
     0.16536
     0.11200
    -0.58172
    -0.67066
    -0.15482
     0.44996
     0.53890
    -0.36827
    -0.38606
    -0.24376
    -0.36827
     0.69899
     0.53890
    -0.08367
    -0.24376
     0.39660
     0.85907
     0.25430
     0.21872
     0.14757
     0.30766
     0.39660
     0.59226
     0.18315
     0.16536
    -0.31491
    -0.03031
     0.05863
     0.80571
    -0.11924
    -0.24376
    -0.79517
     0.16536
     0.04085
    -0.51057
    -0.70623
    -0.54615
    -0.29712
    -0.27933
     0.20093
    -0.42163
    -0.43942
    -0.26154
    -0.03031
     0.18315
    -0.22597
    -0.38606
    -0.52836
     0.07642
     0.02306
    -0.17261
    -0.33269
    -0.70623
    -0.22597
    -0.01252
    -0.58172
    -0.75960
    -0.88411
    -1.29322
    -1.13314
    -0.56393
    -0.91968
    -1.20429
    -1.43552
    -1.00862
    -0.93747
    -0.95526
    -1.45331
    -1.41774
    -1.47110
    -0.95526
    -0.88411
    -0.95526
    -1.45331
    -1.38216
    -1.32880
    -0.81296
    -0.88411
    -1.36437
    -1.47110
    -1.07977
    -1.27544
     0.02306
     0.59226
    -0.06588
    -2.27154
    -2.16482
    -0.90190
     0.00527
    -0.26154
    -0.29712
    -0.97305
    -0.54615
    -0.63508
    -0.65287
    -1.02641
    -1.50668
    -1.20429
    -1.00862
    -1.13314
    -0.97305
    -1.47110
    -1.34659
    -1.06199
    -0.83075
    -1.20429
    -1.79128
    -1.56004
    -1.68455
    -1.02641
    -0.91968
    -1.16871
    -1.52446
    -1.43552
    -1.09756
    -0.81296
    -1.18650
    -1.29322
    -1.66676
    -1.15092
    -0.90190
    -0.81296
    -1.11535
    -1.15092
    -1.50668
    -0.77738
    -0.77738
    -1.02641
    -1.07977
    -1.13314
    -0.91968
    -0.93747
    -0.88411
    -0.95526
    -0.45721
    -0.33269
    -0.49278
    -0.63508
    -0.45721
    -0.75960
    -0.91968
    -0.49278
    -0.01252
    -0.20818
    -0.47499
    -0.52836
    -0.42163
    -0.20818
    -0.47499
    -0.31491
    -0.65287
    -0.68845
    -0.36827
     0.30766
     0.34323
    -0.06588
    -0.10146
     0.14757
     0.64562
     0.82350
     1.21483
     0.77014
     0.68120
     0.91244
     1.99748
     1.71288
     1.81960
     1.44606
     1.55279
     1.97969
     1.80182
     1.83739
     1.39270
     1.03695
     1.30376
     1.41049
     0.98359
     0.96580
     0.41438
     0.16536
     0.69899
     0.68120
     0.55669
     0.18315
    -0.15482
    -0.06588
    -0.10146
     0.25430
     0.00527
    -0.58172
     0.02306
     0.41438
     0.50332
     0.18315
    -0.08367
    -0.17261
    -0.04809
     0.20093
     0.14757
     0.14757
     0.02306
    -0.15482
     0.07642
     0.05863
     0.18315
    -0.01252
    -0.19039
     0.20093
    -0.20818
    -0.26154
    -0.33269
    -0.15482
     0.32545
     0.04085
     0.00527
    -0.22597
     0.18315
     0.05863
     0.00527
     0.12978
     0.41438
    -0.01252
    -0.31491
    -0.10146
    -0.08367
     0.04085
    -0.04809
    -0.15482
    -0.10146
     1.09031
     1.21483
    -0.52836
    -0.65287
    -0.45721
    -0.11924
    -0.08367
     1.10810
     0.50332
    -0.15482
     0.32545
     0.43217
     0.02306
     0.28987
    -0.10146
    -0.29712
    -0.22597
     0.04085
    -0.22597
    -0.13703
    -0.61730
    -0.42163
     0.68120
     0.84129
    -0.42163
    -0.63508
    -0.65287
    -0.33269
    -0.17261
    -0.08367
     0.00527
    -0.20818
    -0.33269
    -0.22597
     0.05863
    -0.08367
    -0.22597
    -0.67066
    -0.58172
    -0.17261
     0.39660
    -0.19039
    -0.58172
    -0.52836
    -0.35048
    -0.24376
    -0.26154
    -0.19039
    -1.07977
    -0.90190
    -0.49278
    -0.72402
    -0.65287
    -0.97305
    -0.79517
    -0.75960
    -0.58172
    -0.81296
    -0.93747
    -0.79517
    -0.83075
    -0.43942
    -0.45721
    -0.42163
    -0.56393
    -0.51057
    -0.58172
    -0.72402
    -0.29712
    -0.24376
    -0.70623
    -0.81296
    -0.65287
    -0.61730
    -0.99084
    -1.18650
    -0.75960
    -0.59951
    -0.43942
    -0.79517
    -0.61730
    -0.45721
    -0.40384
    -0.33269
    -0.08367
    -0.20818
    -0.24376
     0.28987
     0.68120
     0.85907
     0.23651
     0.48553
     0.64562
     0.96580
     0.55669
     0.85907
     0.75235
    -0.35048
    -0.36827
    -0.10146
     0.36102
     0.14757
    -0.43942
    -0.61730
    -0.40384
    -0.03031
    -0.38606
    -0.93747
    -0.77738
    -0.68845
    -0.42163
    -0.20818
     0.21872
    -0.40384
    -0.17261
    -0.17261
     0.52111
     0.80571
     0.75235
     0.48553
     0.43217
     0.93022
     0.82350
     0.69899
     1.14368
     0.62784
     0.52111
     0.82350
     0.87686
     1.03695
     0.64562
     0.41438
     1.17925
     1.30376
     1.32155
     1.19704
     1.09031
     1.30376
     1.16146
     1.65952
     1.99748
     1.89075
     1.65952
     1.64173
     2.08642
     1.90854
     1.53500
     1.42828
     1.44606
     1.21483
     1.32155
     1.25040
     1.14368
     0.68120
     0.93022
     0.53890
     0.48553
     1.87297
     1.39270
     0.77014
    -0.24376
     0.53890
     0.68120
     0.87686
     0.75235
     1.26819
     1.26819
     0.96580
     0.69899
     0.25430
     0.61005
     0.62784
     0.64562
     0.34323
     0.12978
     0.25430
     0.52111
     0.66341
     0.36102
    -0.04809
    -0.43942
    -0.04809
     0.50332
     0.50332
    -0.27933
    -0.29712
     0.25430
     0.55669
     0.25430
     0.82350
     0.23651
     0.09421
     0.62784
     0.91244
     1.09031
     0.57447
     0.21872
     0.04085
     1.17925
     0.73456
     0.71677
     0.16536
     0.05863
     0.14757
     0.21872
     0.39660
     0.28987
    -0.38606
    -1.15092
     0.09421
     0.30766
     0.05863
    -0.77738
    -1.29322
    -0.26154
     0.09421
    -0.08367
    -0.54615
    -0.84853
    -0.90190
    -0.59951
    -0.13703
     0.21872
    -0.43942
    -0.56393
    -0.29712
     0.41438
    -0.01252
    -0.13703
    -0.17261
    -0.59951
    -0.10146
    -0.01252
    -0.04809
     0.00527
    -0.36827
    -0.29712
    -0.40384
     0.18315
    -0.20818
    -0.36827
    -0.17261
     0.05863
    -0.15482
     0.16536
     0.11200
     0.27208
     0.27208
     0.37881
     0.43217
     0.18315
    -0.15482
     0.20093
    -0.03031
     0.04085
    -0.11924
    -0.58172
     0.28987
     0.87686
     0.48553
     0.04085
    -0.40384
    -0.36827
     0.07642
     0.07642
     0.71677
     0.30766
     0.00527
     0.43217
     0.77014
     1.09031
     0.98359
     0.75235
     0.48553
     0.55669
     0.98359
     1.26819
     0.78792
     0.20093
     0.85907
     1.62394
     1.73067
     1.23261
     1.03695
     0.73456
     1.05474
     1.19704
     1.90854
     1.64173
     1.35713
     1.39270
     2.21093
     2.60226
     2.24651
     1.73067
     2.13978
     2.13978
     2.76235
     3.43827
     2.97580
     2.33544
     2.51332
     2.58447
     3.47385
     2.97580
     2.31766
     1.51721
     1.94412
     1.87297
     1.99748
     1.65952
     0.85907
     1.19704
     1.46385
     0.39660
    -0.08367
    -0.33269
    -0.56393
    -1.50668
    -0.49278
    -0.51057
    -1.64898
    -2.28933
    -2.87632
    -1.98694
    -1.88021
    -1.16871
    -1.66676
    -1.79128
    -1.80906
    -1.48889
    -1.31101
    -0.99084
    -1.11535
    -0.86632
    -0.06588
     0.28987
     0.43217
     0.12978
     0.71677
     0.69899
     0.85907
     0.68120
     0.36102
     0.20093
     0.32545
     0.89465
     0.36102
     0.11200
     0.18315
     0.07642
     0.68120
     1.16146
     0.66341
     0.00527
    -0.11924
     0.25430
     0.44996
     0.66341
     0.27208
     0.04085
     0.00527
     0.48553
     0.61005
     0.48553
    -0.03031
    -0.15482
    -0.54615
     0.27208
     0.66341
     0.04085
    -0.65287
    -0.61730
    -0.20818
     0.27208
    -0.13703
    -0.75960
    -1.00862
    -0.42163
    -0.36827
    -0.20818
    -0.61730
    -0.79517
    -1.39995
    -0.70623
    -0.22597
     0.11200
    -0.74181
    -1.29322
    -0.88411
    -0.61730
    -0.33269
    -0.58172
    -0.65287
    -0.79517
    -0.45721
    -0.10146
     0.18315
    -0.36827
    -0.68845
    -0.84853
    -0.08367
    -0.19039
    -0.22597
    -0.38606
    -0.74181
    -0.26154
    -0.35048
    -0.06588
    -0.11924
     0.16536
    -0.04809
     0.07642
    -0.04809
    -0.68845
    -0.90190
    -0.51057
     0.14757
     0.02306
    -0.33269
    -0.36827
    -0.38606
    -0.15482
    -0.27933
     0.05863
     0.02306
    -0.22597
     0.21872
     0.64562
     0.21872
     0.32545
     0.32545
     0.43217
     1.39270
     1.73067
     0.94801
     0.96580
     0.73456
     0.89465
     1.05474
     1.49943
     1.23261
     0.36102
     0.87686
     1.23261
     1.32155
     0.78792
     0.82350
     0.23651
     0.34323
     0.78792
     0.44996
     0.48553
     0.11200
    -0.08367
     0.37881
     0.61005
     0.28987
    -0.33269
     0.00527
    -0.03031
     0.46775
     0.50332
     0.34323
     0.25430
     1.05474
     1.76624
     1.17925
     0.16536
     0.64562
     1.00137
     0.71677
     1.21483
     1.64173
     1.51721
     0.89465
     0.64562
     0.61005
     1.16146
     1.05474
     0.69899
     0.34323
     0.11200
     0.68120
     0.66341
     0.69899
     0.34323
     0.04085
     0.28987
     0.36102
     0.64562
     0.69899
     0.18315
     0.39660
     0.20093
     0.46775
     0.28987
     0.07642
    -0.24376
     0.46775
     0.32545
     0.61005
     0.23651
     0.09421
    -0.01252
     0.20093
     0.46775
     0.34323
     0.36102
     0.32545
     0.11200
     0.27208
     0.32545
    -0.17261
     0.18315
     0.55669
     0.37881
     0.41438
     0.00527
    -0.24376
    -0.08367
     0.12978
     0.12978
     0.50332
     0.23651
    -0.17261
     0.05863
    -0.10146
     0.18315
    -0.27933
    -0.42163
    -0.01252
    -0.26154
    -0.13703
    -0.10146
    -0.54615
    -0.68845
    -0.58172
    -0.08367
    -0.06588
    -0.68845
    -0.52836
    -0.91968
    -0.67066
    -0.63508
    -0.20818
    -1.07977
    -1.00862
    -0.70623
    -0.29712
     0.11200
    -0.67066
    -1.18650
    -1.23986
    -0.95526
    -0.63508
    -0.15482
    -0.72402
    -0.72402
    -1.00862
    -0.43942
     0.20093
    -0.35048
    -0.31491
    -0.49278
    -0.54615
     0.02306
    -0.11924
     0.21872
    -0.35048
    -0.27933
    -0.06588
     0.68120
     0.68120
     0.12978
    -0.03031
     0.25430
     0.43217
     0.46775
     0.11200
     0.37881
     0.39660
     0.34323
     0.68120
     0.80571
     0.62784
     0.02306
    -0.31491
     0.57447
     0.53890
     0.53890
     0.21872
     0.12978
     0.21872
     0.34323
    -0.03031
     0.77014
     0.50332
     0.09421
    -0.01252
     0.44996
     0.16536
    -0.33269
    -0.13703
     0.12978
     0.14757
    -0.19039
     0.05863
     0.07642
     0.69899
     0.59226
    -0.04809
     0.73456
     1.10810
     0.41438
     0.11200
     0.98359
     0.46775
     0.52111
     1.12589
     0.94801
     1.17925
     0.62784
     0.71677
    -0.17261
     0.27208
     0.55669
     0.21872
    -0.04809
     0.87686
     0.37881
    -0.24376
    -0.04809
    -0.08367
    -0.38606
    -0.83075
    -0.90190
    -0.45721
    -0.36827
    -0.20818
     0.02306
    -0.31491
     0.30766
    -0.11924
    -0.83075
    -0.22597
    -0.45721
     0.00527
     0.66341
     1.25040
     0.94801
     0.53890
     0.87686
     1.05474
     1.78403
     1.73067
     1.46385
     0.73456
     0.48553
     1.58837
     1.48164
     1.10810
     0.78792
    -0.45721
     0.80571
     1.23261
     1.39270
     0.75235
     0.00527
     0.43217
     0.44996
     0.64562
     0.18315
     0.39660
     0.61005
     0.46775
     0.36102
     0.91244
     0.71677
     0.50332
     0.34323
     0.52111
     0.75235
    -0.01252
    -0.04809
    -0.13703
     0.43217
     0.30766
     0.07642
     0.09421
    -0.03031
    -0.06588
     0.02306
     0.00527
     0.23651
    -0.36827
    -0.42163
     0.07642
     0.25430
     0.05863
    -0.42163
    -0.01252
     0.50332
     0.12978
    -0.06588
    -0.13703
    -0.35048
     0.00527
     0.00527
     0.21872
    -0.03031
    -0.06588
    -0.31491
     0.44996
     0.20093
     0.41438
    -0.10146
    -0.15482
    -0.33269
     0.20093
     0.52111
     0.20093
    -0.51057
    -0.19039
     0.32545
     1.07253
     1.19704
     0.69899
    -0.20818
    -0.10146
     0.04085
     0.71677
     0.77014
     0.12978
     0.11200
     0.48553
     0.89465
     0.93022
     0.21872
     0.04085
    -0.35048
    -0.10146
    -0.01252
     0.37881
     0.00527
    -0.10146
     0.09421
     1.51721
     1.46385
    -0.01252
    -0.70623
    -0.27933
     0.46775
     1.05474
     0.55669
     0.50332
     0.43217
     0.37881
     0.27208
     0.69899
     0.62784
    -0.45721
     0.14757
     0.07642
     0.48553
     0.20093
     0.04085
    -0.03031
     0.16536
     0.98359
     0.53890
     0.18315
     0.36102
     0.53890
     0.07642
     0.89465
     0.71677
    -0.13703
     0.30766
     0.48553
     0.44996
     0.32545
     0.20093
     0.32545
     0.71677
     0.32545
     0.68120
    -0.03031
    -0.08367
    -0.15482
     0.14757
     0.61005
     0.37881
     0.20093
     0.04085
     0.30766
     0.57447
     0.44996
    -0.20818
    -0.06588
    -0.19039
     0.50332
     0.57447
     0.34323
     0.02306
     0.00527
     0.34323
     0.62784
     0.85907
     0.14757
    -0.11924
     0.11200
     0.07642
     0.41438
     0.34323
    -0.61730
    -0.86632
    -0.49278
     0.37881
     0.16536
    -0.43942
    -0.99084
    -1.09756
    -1.06199
    -0.04809
     0.02306
    -0.31491
    -0.65287
    -0.17261
     0.21872
     0.46775
    -0.15482
     0.07642
    -0.11924
     0.53890
     0.87686
     0.34323
     0.44996
    -0.17261
    -0.17261
     0.69899
     1.00137
     0.50332
     0.12978
    -0.24376
     0.11200
    -0.08367
    -0.19039
     0.05863
    -0.13703
     0.34323
     0.14757
     0.69899
     0.44996
     0.02306
    -0.27933
     0.14757
     0.66341
     0.27208
     0.37881
    -0.20818
     0.50332
     0.11200
     0.34323
     0.39660
     0.12978
    -0.04809
     0.25430
     0.04085
     0.27208
    -0.24376
    -0.68845
    -0.24376
     0.61005
     0.50332
     0.34323
     0.87686
     0.91244
     0.98359
    -0.45721
    -0.08367
    -0.08367
     0.21872
     0.68120
     1.48164
     0.84129
     0.52111
     0.07642
     0.09421
     0.61005
     0.32545
     0.16536
    -0.20818
    -0.17261
     0.02306
     0.27208
     0.21872
    -0.20818
    -0.56393
    -0.04809
     0.12978
     0.09421
    -0.38606
    -0.63508
    -0.95526
    -0.17261
    -0.19039
    -0.43942
    -0.84853
    -1.09756
    -0.86632
    -0.29712
     0.09421
    -0.79517
    -0.81296
    -1.09756
    -0.52836
    -0.08367
    -0.36827
    -0.43942
    -0.97305
    -0.83075
    -0.13703
     0.14757
    -0.35048
    -0.27933
    -0.59951
    -0.43942
    -0.35048
    -0.54615
    -0.22597
    -0.74181
    -0.70623
    -0.52836
    -0.11924
     0.09421
    -0.52836
    -0.86632
    -0.40384
    -0.04809
    -0.36827
    -0.20818
    -0.43942
    -0.08367
     0.12978
     0.43217
     0.53890
     0.41438
     0.43217
     0.55669
     0.85907
     1.01916
     0.80571
     0.59226
     1.33934
     1.44606
     1.55279
     1.39270
     1.26819
     1.80182
     1.65952
     1.58837
     2.19314
     1.87297
     1.76624
     1.81960
     1.96190
     1.99748
     1.51721
     1.33934
     1.69509
     1.99748
     1.49943
     1.09031
     1.37491
     1.21483
     1.09031
     0.94801
     0.85907
     0.59226
     0.36102
     0.53890
     0.55669
     0.84129
     0.53890
     0.27208
    -0.08367
     0.43217
     0.52111
     0.73456
     0.37881
     0.11200
    -0.15482
     0.32545
     0.69899
     0.16536
    -0.11924
    -0.47499
    -0.17261
    -0.42163
    -0.27933
    -0.99084
    -1.79128
    -1.29322
    -0.91968
    -1.31101
    -1.15092
    -0.90190
    -1.70234
    -1.75570
    -1.54225
    -1.48889
    -1.04420
     0.12978
     0.64562
     0.98359
     1.10810
     1.10810
     0.64562
     0.84129
     1.67730
     2.26429
     2.21093
     2.15757
     1.90854
     1.85518
     1.94412
     2.12199
     1.85518
     1.58837
     0.75235
     0.64562
     1.07253
     0.21872
     0.09421
    -0.40384
    -0.24376
    -0.54615
    -0.75960
    -0.61730
    -0.58172
    -0.86632
    -0.90190
    -0.99084
    -1.00862
    -1.29322
    -1.39995
    -1.23986
    -0.86632
    -0.83075
    -0.70623
    -0.72402
    -0.35048
    -0.06588
    -0.26154
    -0.36827
    -0.45721
    -0.79517
    -0.27933
    -0.17261
    -0.13703
     0.12978
    -0.31491
    -0.08367
    -0.08367
     0.07642
     0.18315
    -0.43942
    -0.33269
    -0.11924
     0.30766
     0.39660
    -0.19039
    -0.10146
    -0.36827
    -0.10146
     0.62784
     0.34323
    -0.03031
    -0.54615
    -0.27933
     0.11200
     0.00527
    -0.26154
    -0.26154
    -0.45721
    -0.17261
     0.25430
     0.02306
    -0.31491
    -0.74181
    -0.65287
    -0.45721
    -0.08367
    -0.26154
    -0.58172
    -0.74181
    -0.31491
     0.00527
     0.02306
    -0.31491
    -0.40384
    -0.67066
    -0.03031
    -0.20818
     0.43217
    -0.24376
    -0.22597
    -0.36827
     0.27208
     0.32545
     0.39660
    -0.13703
     0.11200
     0.41438
     0.53890
     0.04085
     0.50332
     0.23651
     0.09421
     0.75235
     0.64562
     0.84129
     0.37881
     0.32545
     0.32545
     0.69899
     0.66341
     0.43217
     0.27208
     0.12978
     0.25430
    -0.01252
     0.18315
     0.11200
     0.39660
     0.11200
     0.41438
     0.11200
    -0.11924
    -0.04809
     0.34323
     0.71677
     0.43217
     0.64562
     0.62784
     0.64562
     1.01916
     0.25430
     0.34323
     0.59226
     0.44996
     0.41438
     0.53890
     0.27208
     0.23651
    -0.08367
     0.04085
     0.11200
     0.28987
    -0.36827
    -0.56393
    -0.59951
    -0.54615
    -0.61730
    -0.11924
    -0.59951
    -0.68845
    -0.26154
    -0.45721
    -0.38606
    -0.42163
    -0.70623
    -0.86632
    -0.58172
     0.18315
     0.52111
    -0.67066
    -1.39995
    -0.38606
     0.34323
     0.36102
    -0.36827
    -0.51057
    -1.27544
    -2.25375
    -1.91579
    -1.61340
    -2.68066
    -3.16092
    -3.10756
    -3.16092
    -1.84464
    -2.07588
    -2.92968
    -3.42773
    -3.35658
    -3.12535
    -2.78738
    -2.41384
    -2.78738
    -2.37827
    -1.45331
    -0.59951
    -0.83075
    -1.36437
    -1.45331
    -1.00862
    -1.09756
    -0.90190
    -1.48889
    -1.18650
    -1.43552
    -1.29322
    -0.95526
    -0.83075
    -1.02641
    -1.31101
    -1.13314
    -1.16871
    -1.31101
    -1.16871
    -1.66676
    -0.75960
    -0.36827
    -0.31491
    -0.40384
    -0.43942
    -0.59951
    -0.47499
    -0.13703
     0.23651
     0.09421
    -0.31491
    -0.31491
     0.27208
     0.39660
    -0.49278
    -0.15482
     0.07642
     0.55669
     0.61005
     0.32545
     0.14757
    -0.19039
     0.12978
    -0.20818
     0.52111
     0.23651
    -0.17261
    -0.15482
     0.73456
     0.93022
     0.12978
    -0.08367
    -0.20818
    -0.04809
     0.53890
     0.55669
     0.18315
     0.00527
     0.25430
     0.73456
     0.75235
     0.87686
     0.11200
     0.21872
     0.43217
     0.82350
     0.64562
     0.50332
     0.32545
     0.36102
     0.78792
     1.90854
     1.00137
     0.57447
     0.41438
     0.39660
     0.85907
     1.46385
     1.09031
     0.50332
     0.61005
     1.16146
     1.28598
     1.25040
     1.19704
     0.55669
     0.96580
     0.50332
     1.03695
     0.55669
     0.37881
     0.69899
     0.41438
     1.14368
     1.17925
     0.64562
     0.34323
     0.52111
     0.62784
     0.55669
     0.44996
     0.64562
     0.18315
     0.89465
     0.82350
     0.52111
     0.91244
     0.53890
     0.52111
     0.89465
     1.23261
     0.41438
     0.25430
     0.53890
     1.23261
     1.26819
     0.53890
     0.04085
     0.37881
     0.85907
     0.94801
     0.12978
     0.34323
     0.46775
    -0.24376
     0.14757
     0.78792
     0.32545
     0.28987
     0.39660
     0.50332
     1.00137
     0.37881
     0.18315
     0.27208
     1.07253
     0.94801
     1.30376
     1.30376
     1.49943
     1.37491
     1.17925
     1.83739
     1.65952
     0.94801
     0.11200
    -0.58172
    -1.27544
    -0.68845
    -1.38216
    -2.76959
    -2.34269
    -2.69844
    -1.48889
    -2.37827
    -3.30322
    -3.51667
    -3.57003
    -3.39216
    -3.42773
    -3.71234
    -3.67676
    -2.87632
    -1.80906
    -1.22207
    -0.99084
    -1.18650
    -1.38216
    -0.99084
    -0.42163
    -0.22597
     0.04085
    -0.11924
    -0.19039
     0.87686
     1.60615
     1.51721
     1.39270
     1.76624
     2.12199
     2.28208
     2.56668
     2.29987
     2.44217
     2.63783
     2.37102
     2.67341
     2.95801
     2.67341
     2.24651
     1.99748
     2.22872
     1.58837
     1.44606
     0.69899
     0.78792
     0.59226
     0.44996
    -0.08367
    -0.22597
    -0.83075
    -0.93747
    -1.93358
    -2.43163
    -2.43163
    -2.94747
    -3.19650
    -3.08977
    -3.42773
    -3.78349
    -3.57003
    -3.58782
    -2.37827
    -2.52057
    -2.73402
    -3.12535
    -3.08977
    -1.86243
    -1.50668
    -1.02641
    -1.06199
    -1.13314
    -0.83075
     0.16536
     0.89465
     0.41438
     0.07642
    -0.19039
     0.20093
     0.61005
     0.75235
     0.53890
     0.04085
     0.39660
     0.48553
     0.96580
     1.05474
     0.41438
     0.05863
     0.61005
     0.85907
     0.43217
     0.62784
     0.21872
     0.00527
     0.71677
     0.57447
     0.68120
     0.53890
     0.27208
     0.07642
     0.28987
     0.69899
     0.61005
     0.00527
    -0.01252
     0.52111
     0.96580
     1.03695
     0.77014
     0.52111
     0.75235
     0.87686
     1.03695
     0.84129
     0.64562
     0.94801
     0.96580
     1.41049
     1.35713
     1.17925
     0.84129
     0.94801
     1.33934
     1.21483
     0.77014
     1.07253
     0.89465
     1.17925
     1.09031
     1.30376
     1.37491
     1.33934
     1.35713
     1.14368
     1.14368
     1.37491
     0.84129
     1.32155
     1.62394
     1.42828
     1.53500
     1.03695
     1.65952
     1.19704
     1.57058
     1.57058
     1.03695
     0.98359
     1.01916
     1.46385
     1.49943
     1.21483
     1.03695
     0.89465
     1.46385
     1.80182
     1.64173
     1.60615
     1.48164
     1.65952
     2.05084
     2.70898
     2.79792
     2.94022
     2.63783
     2.65562
     1.73067
     1.01916
     0.11200
     0.28987
     0.77014
     0.55669
     0.27208
    -1.23986
    -1.56004
    -2.69844
    -2.98304
    -2.96526
    -3.83685
    -4.08588
    -4.86853
    -4.70844
    -4.37048
    -4.47720
    -4.92189
    -5.24207
    -4.58393
    -4.83295
    -4.35269
    -3.71234
    -3.76570
    -3.76570
    -2.75181
    -1.95136
    -1.04420
    -1.07977
    -1.93358
    -1.75570
    -1.25765
     0.41438
     1.60615
     1.25040
     1.17925
     1.33934
     1.17925
     1.12589
     1.23261
     0.98359
     1.37491
     1.07253
     1.25040
     1.62394
     1.73067
     1.37491
     0.78792
     1.25040
     1.17925
     1.16146
     0.84129
     0.91244
     1.12589
     1.09031
     1.01916
     0.85907
     0.96580
     1.05474
     1.17925
     0.71677
     0.82350
     0.87686
     0.57447
     0.82350
     1.09031
     1.07253
     0.59226
     0.48553
     0.69899
     1.14368
     0.89465
     0.89465
     0.11200
     0.20093
     0.41438
     0.55669
     0.75235
     0.55669
    -0.03031
     0.23651
     1.03695
     0.52111
     0.04085
     0.27208
     0.07642
     0.20093
     0.30766
     0.69899
     0.50332
     0.20093
     0.02306
     0.61005
     1.21483
     0.91244
     0.34323
    -0.01252
     0.37881
     0.94801
     0.80571
     0.53890
     0.43217
     0.61005
     1.05474
     1.23261
     1.46385
     0.53890
     0.34323
     0.32545
     1.25040
     1.21483
     0.87686
     0.55669
     0.62784
     1.12589
     1.51721
     1.14368
     0.71677
     0.71677
     0.62784
     1.05474
     1.26819
     0.93022
     0.53890
     0.57447
     1.09031
     1.35713
     1.49943
     0.91244
     0.82350
     0.96580
     1.14368
     0.84129
     0.98359
     0.64562
     0.61005
     0.73456
     1.46385
     1.19704
     1.19704
     0.68120
     0.75235
     1.03695
     1.19704
     0.73456
     0.80571
     0.66341
     1.30376
     1.09031
     1.01916
     1.28598
     1.16146
     1.14368
     1.16146
     1.49943
     0.93022
     0.62784
     0.55669
     1.10810
     1.35713
     1.03695
     1.23261
     1.28598
     1.32155
     1.03695
     1.17925
     0.39660
     0.00527
     0.43217
     1.03695
     0.85907
     0.02306
    -0.17261
    -0.04809
     0.00527
     0.89465
     0.37881
    -0.31491
    -0.74181
    -0.70623
    -0.20818
    -0.17261
    -0.36827
    -0.35048
    -0.54615
    -0.29712
     0.82350
     0.66341
    -0.43942
    -0.88411
    -0.79517
    -0.36827
    -0.13703
    -0.29712
    -0.56393
    -0.35048
     0.82350
     1.07253
     0.36102
    -1.09756
    -2.20039
    -2.73402
    -1.34659
    -0.74181
    -1.20429
    -1.84464
    -2.27154
    -2.32490
    -2.30712
    -2.73402
    -2.78738
    -3.08977
    -2.94747
    -3.08977
    -2.11145
    -2.07588
    -2.09367
    -1.98694
    -1.47110
    -0.59951
    -0.84853
    -0.47499
    -0.86632
    -0.33269
     0.12978
     0.23651
     0.07642
    -0.17261
     0.25430
     0.18315
     0.44996
     0.68120
     0.37881
     0.00527
     0.43217
     0.41438
     0.53890
     0.20093
    -0.36827
     0.21872
     0.41438
     0.55669
     0.52111
     0.09421
    -0.26154
     0.34323
     0.39660
     0.52111
    -0.03031
     0.25430
     0.00527
     0.55669
     0.53890
     0.30766
     0.30766
     0.20093
     1.09031
     0.80571
     0.87686
     0.32545
     0.23651
     0.16536
     0.78792
     1.05474
     1.01916
     0.55669
     0.27208
     1.16146
     1.39270
     0.91244
     0.50332
     0.32545
     0.68120
     1.00137
     1.16146
     0.75235
     0.21872
     0.28987
     0.34323
     0.73456
     1.39270
     0.68120
     0.16536
     0.75235
     0.64562
     0.64562
     0.44996
     0.14757
     0.05863
     0.50332
     0.93022
     1.14368
     0.43217
     0.04085
    -0.08367
     0.12978
     0.64562
     0.55669
     0.07642
    -0.06588
     0.50332
     0.55669
     0.73456
     0.28987
     0.30766
     0.50332
     0.57447
     0.78792
     0.96580
     0.77014
     0.61005
     0.21872
     1.30376
     1.30376
     1.05474
     0.84129
     1.07253
     0.98359
     1.01916
     1.07253
     0.48553
     0.94801
     1.10810
     1.57058
     1.48164
     1.26819
     1.17925
     1.17925
     1.21483
     2.10421
     2.19314
     1.97969
     1.30376
     1.83739
     1.90854
     1.42828
     0.09421
     0.04085
     1.37491
     1.48164
     1.55279
     0.53890
    -0.04809
    -0.19039
    -0.27933
     0.27208
     0.02306
    -0.15482
    -0.13703
     0.11200
     0.55669
     0.64562
     0.23651
     0.11200
     0.53890
     1.14368
     0.87686
     0.84129
     0.87686
     0.46775
     0.57447
     1.44606
     1.90854
     0.94801
     0.84129
     0.69899
     1.03695
     1.35713
     0.84129
     2.08642
     1.96190
     2.40659
     1.74845
     0.91244
     0.57447
    -0.58172
     0.02306
     1.00137
     1.60615
     1.01916
     0.00527
    -0.45721
    -0.72402
    -0.81296
    -0.40384
    -0.95526
    -1.04420
    -1.29322
    -1.06199
    -0.83075
    -0.84853
    -1.31101
    -1.77349
    -1.66676
    -0.90190
    -1.25765
    -1.66676
    -1.96915
    -2.04030
    -1.93358
    -2.16482
    -1.93358
    -2.05809
    -1.91579
    -2.09367
    -1.96915
    -1.61340
    -1.91579
    -1.84464
    -1.93358
    -0.75960
    -0.97305
    -1.25765
    -0.95526
    -1.02641
    -0.74181
    -0.52836
    -0.47499
    -0.27933
    -0.42163
    -0.06588
    -0.06588
     0.75235
     0.14757
    -0.10146
    -0.77738
     0.12978
     0.87686
     0.34323
     0.09421
    -0.04809
     0.00527
     0.53890
     0.41438
     0.11200
    -0.08367
    -0.47499
     0.12978
     0.34323
     0.28987
    -0.10146
    -0.45721
    -0.26154
     0.69899
     0.48553
     0.18315
    -0.10146
    -0.22597
     0.11200
     0.44996
     0.32545
     0.23651
     0.00527
     0.27208
     0.80571
     0.69899
     0.75235
    -0.11924
     0.30766
     0.69899
     0.96580
     1.07253
     1.00137
     0.68120
     1.00137
     1.26819
     1.67730
     1.41049
     1.32155
     1.00137
     1.41049
     1.49943
     1.65952
     1.42828
     1.12589
     1.53500
     1.71288
     1.94412
     1.80182
     1.32155
     1.09031
     1.19704
     1.33934
     1.37491
     1.41049
     1.03695
     0.82350
     1.28598
     1.42828
     1.44606
     0.75235
     0.93022
     1.28598
     1.65952
     1.58837
     1.26819
     1.05474
     0.96580
     1.21483
     1.65952
     0.75235
    -0.04809
     0.02306
    -0.06588
    -0.36827
    -1.09756
    -1.61340
    -2.52057
    -1.07977
    -1.23986
    -1.70234
    -2.05809
    -2.59172
    -2.21818
    -1.88021
    -1.93358
    -1.98694
    -1.54225
    -1.47110
    -0.79517
    -0.36827
     0.32545
    -0.35048
    -0.72402
     0.00527
     0.11200
     0.41438
     0.73456
     0.37881
     0.52111
     0.20093
     0.50332
     1.01916
     0.48553
     1.10810
     0.93022
     1.03695
     1.12589
     1.28598
     1.03695
     1.46385
     1.94412
     1.17925
     0.96580
     0.36102
     0.14757
     0.09421
     0.27208
     1.37491
     0.84129
     0.23651
    -0.20818
    -0.65287
    -0.67066
     0.05863
    -0.77738
    -0.43942
    -0.22597
     0.12978
     0.66341
     0.52111
     0.36102
     0.37881
     0.11200
     0.94801
     1.48164
     1.28598
     0.78792
     1.01916
     0.68120
     1.07253
     0.91244
     0.28987
    -0.01252
    -0.35048
    -0.33269
    -0.43942
    -0.83075
    -1.29322
    -2.09367
    -2.14703
    -2.05809
    -2.21818
    -2.34269
    -2.59172
    -2.89411
    -2.68066
    -2.37827
    -2.66287
    -2.32490
    -2.04030
    -2.02252
    -1.66676
    -1.13314
    -0.67066
    -0.91968
    -0.83075
     0.12978
     0.07642
    -0.13703
     0.02306
     0.36102
     0.43217
     1.07253
     0.27208
     0.53890
     0.46775
     0.59226
     0.73456
     0.71677
     0.14757
    -0.38606
     0.05863
     0.14757
     0.68120
     0.30766
     0.02306
    -0.19039
    -0.01252
     0.44996
     0.04085
    -0.11924
     0.04085
    -0.26154
     0.04085
     0.20093
     0.18315
    -0.52836
    -0.33269
    -0.10146
     0.30766
     0.36102
     0.48553
    -0.40384
    -0.49278
     0.28987
    -0.01252
     0.12978
    -0.10146
    -0.10146
    -0.06588
     0.66341
     0.52111
     0.18315
    -0.19039
    -0.20818
     0.09421
     0.61005
     0.50332
     0.28987
    -0.01252
     0.07642
     0.85907
     0.52111
     0.98359
     0.46775
     0.25430
     0.73456
     1.17925
     0.91244
     0.75235
     0.75235
     0.66341
     1.64173
     1.55279
     2.31766
     1.76624
     2.37102
     2.95801
     2.74456
     2.56668
     2.10421
     2.21093
     1.51721
     0.93022
     1.42828
     0.52111
    -2.21818
    -1.11535
    -0.15482
    -0.40384
    -0.90190
    -2.07588
    -3.10756
    -3.00083
    -3.37437
    -3.48110
    -2.39605
    -2.62729
    -2.05809
    -1.39995
    -0.95526
    -0.54615
    -0.15482
     0.50332
     0.48553
     0.78792
     0.64562
     0.61005
     0.44996
     1.03695
     1.07253
     1.23261
     1.67730
     1.14368
     0.57447
     0.93022
     0.64562
     0.05863
     0.09421
    -0.08367
     0.05863
     0.75235
     0.77014
     0.41438
    -0.77738
    -0.90190
    -0.15482
     0.11200
    -0.11924
     0.30766
    -0.63508
    -0.43942
    -0.01252
    -0.17261
     0.23651
    -0.42163
    -0.49278
    -0.20818
     0.20093
     0.73456
     0.48553
    -0.65287
    -0.04809
    -0.17261
     0.12978
    -0.10146
    -0.36827
     0.04085
    -0.06588
     0.21872
     0.02306
    -0.43942
    -1.06199
    -0.83075
    -0.10146
     0.04085
    -0.20818
    -0.58172
    -0.95526
    -1.04420
    -0.51057
    -0.17261
    -0.70623
    -0.79517
    -0.81296
    -0.67066
    -0.67066
    -1.06199
    -1.63119
    -1.45331
    -1.16871
    -1.50668
    -1.45331
    -1.54225
    -1.23986
    -1.29322
    -1.23986
    -0.67066
    -0.63508
    -1.20429
    -0.81296
    -0.11924
    -0.19039
    -0.01252
    -0.01252
    -0.08367
     0.64562
     1.03695
     1.23261
     1.10810
     0.23651
     0.71677
     0.93022
     1.03695
     0.94801
     0.55669
     0.61005
     0.69899
     0.89465
     1.03695
     0.21872
     0.18315
     0.21872
     0.34323
     1.12589
     0.55669
     0.07642
    -0.01252
    -0.03031
     0.71677
     1.14368
     0.61005
     0.21872
     0.30766
     0.59226
     0.69899
     0.87686
     0.84129
     0.25430
     0.66341
     0.96580
     1.19704
     0.84129
     0.39660
     0.46775
     0.59226
     1.23261
     0.84129
     0.12978
     0.30766
     0.64562
     0.69899
     0.84129
     0.23651
    -0.08367
    -0.10146
     0.57447
     0.89465
     0.59226
     0.62784
     0.11200
     0.32545
     1.00137
     1.32155
     1.00137
     1.05474
     1.10810
     1.64173
     1.69509
     1.85518
     1.53500
     2.08642
     2.33544
     1.28598
     2.37102
     1.65952
     1.49943
     1.10810
     1.64173
     0.89465
    -1.77349
    -2.91189
    -1.61340
    -2.00473
    -4.15703
    -3.07198
    -2.62729
    -2.57393
    -3.65897
    -3.83685
    -4.21039
    -4.28154
    -4.44163
    -4.03251
    -2.78738
    -2.23597
    -1.75570
    -1.79128
    -1.04420
    -0.33269
    -0.03031
     0.05863
     0.41438
    -0.11924
    -0.04809
     0.89465
     1.17925
     1.62394
     0.93022
     0.12978
     0.12978
     0.57447
     1.01916
     0.75235
     0.64562
     0.20093
     0.94801
     0.52111
     0.36102
    -0.70623
    -1.20429
    -0.63508
     0.05863
    -0.10146
    -0.17261
    -0.31491
    -0.99084
    -0.36827
     0.09421
     0.21872
    -0.56393
    -0.40384
    -0.22597
    -0.13703
     0.14757
     0.11200
    -0.15482
     0.11200
    -0.29712
    -0.08367
    -0.27933
    -0.26154
    -0.63508
    -0.67066
     0.16536
    -0.29712
    -0.13703
    -0.74181
    -0.68845
    -0.31491
    -0.26154
    -0.40384
    -0.20818
    -0.22597
    -0.35048
    -0.08367
    -0.01252
    -0.08367
    -0.83075
    -1.68455
    -1.98694
    -1.93358
    -1.11535
    -0.01252
    -0.68845
    -1.36437
    -1.89800
    -1.91579
    -1.80906
    -2.05809
    -2.30712
    -1.39995
    -1.39995
    -1.84464
    -1.72013
    -1.89800
    -1.86243
    -1.38216
    -1.54225
    -2.04030
    -2.34269
    -2.07588
    -1.36437
    -1.31101
    -1.41774
    -1.27544
    -1.39995
    -0.77738
    -0.43942
    -0.24376
    -0.33269
    -0.67066
    -0.08367
     0.52111
     0.96580
     1.10810
     0.66341
     0.66341
     0.98359
     1.10810
     1.17925
     0.82350
     0.53890
     0.41438
     0.61005
     0.94801
     0.94801
     0.30766
     0.75235
     0.59226
     1.14368
     0.55669
     0.85907
     0.43217
     0.50332
     0.64562
     0.78792
     0.77014
     1.07253
     0.93022
     0.94801
     1.48164
     1.57058
     0.93022
     0.73456
     1.30376
     1.48164
     1.76624
     1.49943
     1.21483
     1.62394
     1.14368
     1.44606
     1.39270
     0.73456
     0.68120
     0.27208
     0.75235
     1.00137
     1.12589
    -0.27933
     0.04085
     0.53890
     0.77014
     0.62784
     0.59226
     0.59226
     1.00137
     1.41049
     0.85907
     1.57058
     1.03695
    -0.27933
    -1.11535
    -1.77349
    -1.11535
    -1.82685
    -2.04030
    -0.56393
    -0.15482
    -1.52446
    -2.20039
    -2.96526
    -2.41384
    -1.84464
    -1.66676
    -0.88411
    -0.49278
    -0.26154
     0.30766
     0.48553
     1.00137
     1.17925
     0.93022
     1.76624
     1.49943
     1.28598
     1.35713
     1.48164
     0.91244
     0.69899
     1.32155
     1.99748
     1.92633
     1.51721
     0.52111
     0.64562
     0.37881
     0.28987
     0.07642
     0.36102
     0.16536
     0.30766
    -0.01252
    -0.24376
    -1.02641
    -1.63119
    -1.38216
    -1.06199
    -1.22207
    -1.93358
    -1.34659
    -1.09756
    -0.58172
    -0.24376
    -1.06199
    -1.25765
    -0.81296
    -0.83075
    -0.43942
     0.37881
    -0.11924
     0.12978
     0.07642
     0.20093
     0.69899
     0.61005
     0.50332
     0.75235
     0.84129
     0.73456
     0.50332
    -0.03031
     0.30766
     0.43217
     0.61005
     1.03695
     0.75235
     0.50332
    -0.13703
     0.12978
     0.18315
     0.28987
     0.02306
    -0.19039
     0.21872
     0.23651
     0.28987
     0.37881
     0.27208
     0.02306
     0.00527
     0.41438
     0.16536
     0.05863
    -0.15482
    -0.45721
     0.20093
     0.11200
    -0.03031
    -0.33269
    -0.74181
    -0.54615
    -0.31491
    -0.84853
    -0.59951
    -1.00862
    -0.74181
    -0.65287
    -0.72402
    -0.51057
    -0.93747
    -1.50668
    -0.86632
    -0.81296
    -0.63508
    -0.83075
    -1.18650
    -1.02641
    -0.61730
    -0.38606
    -0.06588
    -0.24376
    -0.43942
     0.07642
     0.30766
     0.52111
     0.23651
     0.18315
     0.25430
     1.14368
     1.67730
     1.48164
     1.07253
     1.17925
     1.48164
     1.23261
     1.41049
     1.23261
     0.84129
     0.87686
     1.12589
     1.09031
     1.16146
     0.66341
     0.34323
     0.68120
     0.94801
     1.01916
     0.39660
     0.43217
     0.59226
     0.52111
     0.57447
     1.01916
     0.91244
     0.20093
     0.44996
     0.46775
     0.39660
     0.05863
    -0.06588
     0.02306
     0.20093
     0.28987
     0.23651
    -0.04809
     0.23651
     0.96580
     0.82350
     1.37491
     1.46385
     1.35713
     2.05084
     2.22872
     3.01137
     1.89075
     1.33934
     0.43217
     0.07642
     0.61005
    -0.15482
    -1.63119
    -0.99084
    -0.10146
    -0.86632
    -1.57783
    -2.71623
    -3.23207
    -3.23207
    -3.17871
    -2.52057
    -1.79128
    -1.89800
    -1.52446
    -0.91968
    -0.17261
     0.32545
     0.23651
     0.46775
     0.55669
     0.98359
     0.87686
     1.89075
     1.67730
     0.93022
     1.62394
     1.69509
     1.76624
     1.12589
     0.84129
     1.26819
     1.44606
     1.64173
     1.14368
     0.77014
     0.66341
     0.36102
     0.36102
     0.77014
     0.20093
    -0.38606
     0.02306
     0.80571
     0.75235
     0.37881
    -0.45721
    -0.99084
    -0.86632
    -0.13703
    -0.01252
    -0.29712
    -0.56393
    -0.56393
    -0.81296
    -0.54615
    -0.95526
    -1.15092
    -1.34659
    -0.95526
    -0.61730
    -0.33269
    -1.07977
    -1.02641
    -0.68845
    -0.42163
    -0.27933
    -0.42163
    -0.56393
    -0.26154
    -0.31491
     0.14757
     0.44996
    -0.35048
    -0.65287
    -0.38606
     0.25430
     0.30766
    -0.13703
    -0.36827
    -0.77738
     0.00527
     0.30766
     0.11200
    -0.24376
    -0.33269
    -0.58172
    -0.58172
     0.14757
     0.14757
    -0.47499
    -0.90190
    -0.20818
    -0.01252
    -0.03031
    -0.59951
    -0.63508
    -0.38606
    -0.08367
    -0.06588
    -0.35048
    -0.51057
    -0.74181
    -0.49278
    -0.15482
    -0.26154
    -0.45721
    -0.77738
    -0.20818
    -0.06588
    -0.29712
    -0.20818
    -0.54615
    -0.47499
     0.16536
     0.39660
     0.28987
     0.36102
     0.20093
    -0.24376
     0.75235
     1.23261
     0.85907
     0.55669
     0.61005
     1.28598
     1.19704
     0.77014
     0.61005
     0.59226
     0.64562
     0.53890
     0.78792
    -0.10146
     0.27208
     0.44996
     0.37881
     0.77014
     0.36102
    -0.06588
    -0.15482
     0.34323
     0.43217
     0.46775
     0.11200
     0.16536
     0.34323
     0.68120
     0.94801
     0.69899
    -0.04809
     0.18315
     0.36102
     0.91244
     1.07253
     0.64562
     0.41438
     0.34323
     0.93022
     1.01916
     1.25040
     0.46775
     0.59226
     0.89465
     1.60615
     1.28598
     0.89465
     0.82350
     0.20093
     0.46775
     0.55669
     0.59226
    -1.31101
    -1.82685
    -2.02252
    -2.04030
    -1.34659
    -2.73402
    -3.55225
    -2.28933
    -2.18260
    -2.55614
    -3.17871
    -3.51667
    -3.39216
    -2.43163
    -1.80906
    -1.59561
    -1.47110
    -1.63119
    -0.74181
    -0.27933
    -0.04809
    -0.11924
    -0.40384
    -0.01252
     0.11200
     0.68120
     0.48553
     0.46775
     0.12978
     0.41438
     0.89465
     1.30376
     0.64562
     0.34323
    -0.06588
     0.61005
     0.91244
     0.84129
     0.28987
     0.27208
    -0.06588
     0.36102
     0.48553
     0.18315
    -0.13703
    -0.67066
    -0.54615
    -0.06588
    -0.29712
    -0.17261
    -0.59951
    -0.15482
     0.48553
     0.18315
    -0.08367
    -0.52836
    -0.36827
    -0.22597
    -0.01252
     0.05863
     0.07642
    -0.27933
    -0.72402
    -0.08367
    -0.03031
    -0.36827
    -0.95526
    -0.91968
    -0.90190
    -0.45721
    -0.51057
    -0.61730
    -1.04420
    -0.67066
    -0.17261
     0.02306
     0.16536
    -0.63508
    -0.72402
     0.52111
     0.39660
     0.52111
     0.20093
    -0.01252
    -0.01252
     0.23651
     0.71677
     0.41438
     0.09421
     0.30766
     0.04085
     0.14757
     0.12978
    -0.19039
    -0.65287
     0.07642
     0.41438
     0.09421
     0.05863
    -0.15482
    -0.10146
    -0.15482
     0.11200
     0.04085
    -0.20818
    -0.10146
    -0.20818
     0.21872
     0.41438
     0.34323
    -0.22597
    -0.13703
     0.34323
     0.34323
     0.53890
     0.21872
     0.05863
    -0.06588
     0.41438
     0.50332
     0.59226
     0.55669
     0.43217
     0.71677
     0.80571
     0.84129
     0.53890
     0.43217
     0.98359
     0.77014
     1.17925
     1.14368
     1.09031
     0.85907
     1.05474
     0.98359
     1.30376
     1.05474
     1.01916
     1.17925
     1.39270
     1.33934
     1.10810
     0.59226
     1.23261
     1.81960
     1.58837
     1.64173
     1.21483
     0.78792
     0.94801
     1.37491
     1.28598
     1.55279
     1.26819
     1.25040
     0.73456
     0.07642
    -0.83075
    -0.51057
    -1.36437
    -1.57783
    -1.16871
    -2.12924
    -2.50278
    -2.43163
    -1.95136
    -2.05809
    -2.80517
    -3.16092
    -3.03641
    -2.82296
    -2.69844
    -2.14703
    -1.82685
    -1.61340
    -1.23986
    -0.75960
    -0.79517
    -0.47499
    -0.06588
    -1.00862
    -1.07977
    -1.39995
    -0.77738
    -0.65287
    -0.27933
    -0.56393
    -0.97305
    -1.02641
    -0.45721
    -0.51057
    -1.00862
    -1.00862
    -0.63508
    -0.65287
    -0.08367
    -0.17261
    -0.51057
    -0.47499
     0.34323
     0.41438
     0.62784
     0.73456
     0.34323
     0.09421
     0.59226
     0.68120
     0.64562
     0.82350
     1.00137
     0.73456
     0.98359
     1.03695
     0.82350
     1.10810
     1.25040
     1.65952
     1.71288
     1.78403
     1.25040
     1.32155
     1.26819
     1.39270
     1.51721
     1.37491
     1.60615
     1.53500
     1.07253
     1.48164
     0.68120
     0.30766
     0.14757
     0.34323
     0.85907
     0.57447
     0.02306
    -0.42163
    -0.15482
     0.37881
     0.02306
    -0.26154
    -0.74181
    -0.65287
    -0.10146
    -0.31491
    -0.51057
    -0.75960
    -0.95526
    -0.74181
    -0.31491
    -0.17261
    -0.86632
    -1.41774
    -1.27544
    -0.77738
    -0.68845
    -0.93747
    -0.86632
    -0.84853
    -0.99084
    -0.74181
    -0.79517
    -1.23986
    -1.64898
    -1.36437
    -1.07977
    -1.18650
    -1.86243
    -1.70234
    -1.32880
    -0.88411
    -0.40384
    -0.74181
    -0.72402
    -1.00862
    -0.79517
    -0.26154
     0.12978
     0.61005
     0.46775
     0.23651
     1.01916
     1.33934
     1.73067
     1.71288
     1.07253
     0.94801
     1.21483
     1.21483
     1.81960
     1.44606
     1.05474
     1.33934
     1.21483
     1.30376
     1.39270
     1.21483
     0.84129
     1.51721
     1.58837
     1.39270
     0.87686
     1.14368
     1.41049
     1.42828
     1.85518
     1.64173
     0.16536
    -0.47499
     0.04085
     0.07642
    -1.20429
    -1.07977
    -2.30712
    -1.72013
    -0.06588
     0.18315
    -0.65287
    -1.73791
    -1.68455
    -1.22207
    -1.20429
    -0.99084
    -0.65287
    -0.77738
    -0.17261
     0.36102
     0.53890
     0.44996
     0.25430
     0.25430
     0.23651
     0.32545
     0.02306
    -0.63508
    -0.84853
    -0.59951
    -0.49278
    -0.35048
    -0.11924
    -0.42163
    -0.88411
    -0.67066
    -0.51057
    -1.32880
    -1.38216
    -1.11535
    -1.18650
    -0.90190
    -0.93747
    -1.70234
    -1.61340
    -1.73791
    -0.95526
    -0.67066
    -0.86632
    -1.32880
    -1.07977
    -0.79517
    -0.43942
    -0.33269
    -0.63508
    -0.74181
    -0.01252
     0.75235
     0.78792
     0.73456
     0.23651
     0.27208
     0.39660
     0.75235
     1.00137
     1.03695
     0.82350
     0.66341
     1.03695
     1.19704
     0.96580
     0.55669
     0.75235
     1.12589
     1.07253
     0.64562
     0.55669
     0.66341
     0.78792
     0.71677
     1.00137
     0.77014
     0.39660
     0.39660
     0.73456
     0.44996
     0.36102
    -0.04809
    -0.11924
     0.52111
     0.46775
     0.69899
     0.27208
     0.05863
    -0.01252
    -0.19039
     0.34323
     0.34323
     0.12978
    -0.29712
    -0.33269
     0.27208
    -0.20818
    -0.13703
    -0.61730
    -0.13703
    -0.29712
     0.07642
    -0.06588
    -0.22597
    -0.72402
    -0.43942
    -0.17261
     0.11200
    -0.10146
    -0.40384
    -0.43942
     0.18315
     0.18315
    -0.06588
    -0.58172
    -0.45721
     0.16536
    -0.13703
    -0.17261
    -0.49278
    -0.74181
    -0.52836
    -0.58172
     0.12978
    -0.27933
    -1.04420
    -0.79517
    -0.90190
    -0.52836
    -0.70623
    -0.83075
    -1.22207
    -1.09756
    -0.38606
     0.00527
    -0.22597
    -0.63508
    -0.83075
    -1.15092
     0.04085
     0.48553
     0.20093
     0.36102
     0.64562
     1.17925
     1.74845
     1.33934
     1.09031
     1.42828
     1.87297
     1.76624
     2.08642
     1.94412
     2.12199
     2.35323
     2.37102
     2.53111
     2.45996
     2.08642
     1.65952
     1.87297
     1.87297
     0.43217
    -0.95526
    -0.99084
     0.37881
     0.59226
    -1.32880
    -1.79128
    -1.48889
    -2.04030
    -2.52057
    -1.38216
    -1.89800
    -2.46720
    -2.76959
    -1.86243
    -1.47110
    -1.29322
    -0.91968
    -0.70623
    -0.75960
    -0.31491
     0.57447
     0.16536
    -0.03031
    -0.15482
     0.05863
     0.77014
     0.36102
     0.20093
    -0.19039
    -0.10146
     0.18315
     0.30766
     0.32545
    -0.63508
    -1.18650
    -0.70623
    -0.49278
    -0.27933
    -0.54615
    -0.77738
    -1.43552
    -1.04420
    -0.65287
    -1.16871
    -1.27544
    -1.23986
    -1.13314
    -0.84853
    -0.49278
    -0.97305
    -0.83075
    -0.77738
    -0.49278
    -0.45721
    -0.56393
    -0.54615
    -1.15092
    -0.58172
     0.14757
     0.12978
     0.12978
    -0.20818
     0.02306
     0.28987
     0.44996
     0.52111
     0.28987
     0.36102
     0.77014
     1.10810
     1.21483
     1.03695
     1.07253
     1.14368
     1.64173
     1.71288
     1.90854
     1.99748
     2.06863
     2.06863
     2.12199
     2.33544
     2.31766
     2.40659
     2.28208
     2.17536
     2.45996
     1.89075
     1.58837
     1.30376
     1.26819
     1.19704
     0.84129
     0.37881
    -0.11924
    -0.63508
    -0.81296
    -0.84853
    -1.16871
    -1.23986
    -1.84464
    -2.21818
    -2.43163
    -2.44942
    -2.28933
    -2.34269
    -1.91579
    -1.32880
    -1.41774
    -1.38216
    -1.59561
    -1.38216
    -1.00862
    -0.58172
    -0.77738
    -0.63508
    -0.58172
    -0.27933
     0.43217
    -0.11924
    -0.06588
    -1.07977
    -0.72402
    -0.26154
    -0.31491
    -0.90190
    -0.90190
    -1.47110
    -1.59561
    -1.09756
    -1.02641
    -1.25765
    -1.50668
    -1.25765
    -1.41774
    -1.23986
    -1.15092
    -1.32880
    -1.72013
    -1.15092
    -0.70623
    -0.88411
    -0.74181
    -0.95526
    -0.74181
    -0.86632
    -0.42163
    -0.15482
    -0.43942
    -0.40384
    -0.27933
    -0.40384
     0.14757
     0.11200
    -0.15482
     0.11200
     0.48553
     0.68120
     0.75235
     0.39660
     0.27208
     0.27208
     0.89465
     1.53500
     1.46385
     1.17925
    -0.10146
    -0.86632
     0.27208
    -0.29712
    -1.34659
    -0.93747
    -1.86243
    -1.39995
    -0.45721
    -0.83075
    -1.27544
    -2.11145
    -2.27154
    -1.68455
    -1.15092
    -1.20429
    -1.34659
    -0.68845
     0.11200
     0.04085
    -0.19039
    -0.01252
     0.44996
     0.69899
     0.32545
     0.43217
     0.14757
     0.00527
     0.04085
    -0.03031
     0.50332
     0.50332
    -0.20818
    -0.08367
     0.04085
    -0.26154
    -0.06588
    -0.97305
    -1.06199
    -0.75960
    -0.75960
    -0.81296
    -0.74181
    -1.16871
    -1.88021
    -1.88021
    -2.02252
    -1.41774
    -1.45331
    -2.39605
    -1.91579
    -2.27154
    -1.61340
    -2.14703
    -1.63119
    -1.34659
    -0.90190
    -1.04420
    -0.58172
    -0.67066
    -1.06199
    -0.65287
    -0.06588
     0.18315
     0.25430
    -0.01252
    -0.01252
     0.39660
     0.64562
     0.43217
     0.30766
     0.53890
     0.39660
     1.07253
     1.21483
     1.78403
     1.51721
     0.46775
     0.09421
     0.27208
     1.05474
     1.05474
     0.71677
     1.03695
     1.09031
     0.82350
     0.41438
     0.32545
     0.11200
     0.28987
     0.28987
     0.34323
     0.12978
     0.20093
     0.11200
     0.53890
     0.71677
     0.59226
     0.44996
     0.05863
     0.30766
     0.36102
     0.30766
     0.28987
     0.37881
     0.36102
     0.09421
     0.55669
     0.48553
    -0.36827
    -0.43942
    -0.17261
     0.41438
     0.04085
     0.14757
    -0.43942
    -0.06588
     0.21872
    -0.20818
     0.34323
     0.28987
    -0.35048
    -0.29712
     0.46775
     0.57447
    -0.08367
     0.14757
     0.12978
     0.55669
     0.61005
     0.43217
     0.30766
     0.34323
     0.36102
     0.69899
     0.78792
     0.77014
     0.46775
     0.28987
     0.62784
     0.57447
     0.36102
     0.23651
    -0.08367
     0.28987
     0.71677
     0.09421
    -0.24376
    -0.58172
    -0.15482
     0.11200
    -0.49278
    -0.27933
    -0.10146
    -0.63508
    -0.17261
    -0.01252
    -0.04809
    -0.72402
    -0.83075
    -0.54615
    -0.06588
    -0.24376
    -1.20429
    -1.38216
    -1.48889
    -0.68845
    -0.42163
    -1.18650
    -1.50668
    -1.63119
    -1.45331
    -0.84853
    -0.75960
    -1.00862
    -1.31101
    -1.34659
    -0.52836
     0.18315
    -0.24376
    -0.68845
    -0.35048
    -0.33269
     0.36102
     0.16536
     0.34323
     0.04085
    -0.35048
    -0.15482
     0.11200
    -0.11924
    -0.77738
    -0.58172
    -0.13703
     0.07642
    -0.27933
    -0.31491
    -0.75960
    -0.83075
    -0.72402
    -0.56393
    -0.03031
    -0.38606
    -0.72402
    -0.77738
     0.07642
     0.09421
    -0.11924
    -0.40384
    -0.51057
     0.00527
     0.55669
     0.36102
     0.09421
    -0.31491
     0.20093
     0.12978
     0.62784
     0.18315
     0.28987
     0.11200
     0.53890
     0.78792
     0.52111
     0.11200
     0.37881
     0.18315
     0.36102
     0.87686
     0.11200
     0.50332
     0.12978
     0.16536
     0.43217
     0.59226
     0.34323
    -0.06588
     0.11200
     0.75235
     0.18315
    -0.10146
    -0.33269
    -0.06588
     0.09421
     0.25430
     0.09421
     0.05863
    -0.17261
    -0.27933
     0.02306
     0.59226
     0.52111
     0.55669
     0.53890
     1.78403
     1.94412
    -0.42163
    -0.58172
    -0.43942
     0.57447
     0.93022
     1.07253
     0.14757
     0.25430
    -0.35048
    -0.45721
    -0.26154
    -0.42163
    -1.16871
    -1.04420
    -0.51057
    -0.36827
    -0.58172
    -0.86632
    -1.13314
    -0.61730
    -0.27933
     0.16536
    -0.36827
    -0.74181
    -0.24376
    -0.67066
     0.34323
     0.23651
    -0.38606
    -0.65287
    -0.24376
     0.37881
     0.11200
    -0.24376
    -0.29712
    -0.29712
     0.02306
     0.34323
     0.12978
    -0.20818
    -0.49278
    -0.75960
    -0.42163
    -0.10146
    -0.43942
    -0.72402
    -0.58172
    -0.31491
    -0.58172
    -0.90190
    -1.06199
    -1.34659
    -0.86632
    -0.84853
    -1.00862
    -0.74181
    -1.61340
    -1.32880
    -1.00862
    -0.83075
    -0.72402
    -1.80906
    -1.43552
    -1.66676
    -1.48889
    -1.68455
    -2.30712
    -2.16482
    -2.37827
    -2.55614
    -2.48499
    -2.69844
    -2.59172
    -2.98304
    -3.05419
    -2.68066
    -2.34269
    -2.76959
    -3.07198
    -2.82296
    -2.21818
    -2.20039
    -1.56004
    -2.21818
    -1.86243
    -1.64898
    -1.23986
    -1.34659
    -1.50668
    -1.73791
    -2.09367
    -1.45331
    -0.70623
    -0.95526
    -1.57783
    -1.41774
    -1.23986
    -0.91968
    -1.15092
    -1.45331
    -1.43552
    -0.86632
    -0.56393
    -0.11924
    -0.33269
    -0.58172
    -0.56393
    -0.13703
     0.59226
     0.41438
     0.11200
     0.25430
     0.32545
     0.52111
     0.80571
     0.71677
     0.41438
     0.66341
     1.10810
     1.12589
     1.05474
     0.84129
     0.41438
     0.27208
     1.03695
     1.19704
     0.77014
     0.80571
     0.84129
     0.93022
     0.80571
     1.09031
     0.68120
     0.66341
     0.44996
     0.52111
     0.66341
     0.98359
     0.41438
     0.16536
     0.77014
     0.75235
     0.89465
     0.30766
     0.28987
     0.32545
     0.46775
     0.20093
     0.41438
     0.32545
     0.25430
     0.62784
     0.55669
    -0.03031
     0.12978
    -0.03031
     0.09421
     0.37881
     0.52111
     0.48553
     0.61005
     0.39660
     0.85907
     1.76624
     0.87686
    -0.20818
    -0.19039
     0.62784
     0.84129
     0.77014
     0.85907
     0.28987
     0.11200
     0.61005
     0.64562
     0.27208
    -0.10146
    -0.36827
    -0.01252
     0.41438
     0.25430
     0.04085
     0.20093
    -0.06588
    -0.10146
     0.46775
     0.37881
     0.09421
    -0.38606
     0.20093
     0.32545
     0.39660
     0.27208
    -0.27933
    -0.38606
    -0.38606
     0.28987
    -0.01252
    -0.10146
    -0.24376
    -0.27933
     0.11200
     0.18315
    -0.17261
    -0.88411
    -0.45721
    -0.06588
    -0.40384
    -0.04809
    -0.26154
    -0.35048
    -0.67066
    -0.26154
    -0.19039
    -0.29712
    -0.40384
    -0.59951
    -0.61730
    -0.11924
    -0.38606
    -0.77738
    -0.61730
    -0.38606
    -0.13703
    -0.72402
    -0.77738
    -0.52836
    -1.27544
    -1.36437
    -1.09756
    -1.32880
    -1.11535
    -1.64898
    -1.66676
    -1.63119
    -1.80906
    -2.43163
    -2.92968
    -2.71623
    -2.55614
    -2.73402
    -2.55614
    -3.05419
    -3.83685
    -3.23207
    -3.17871
    -3.03641
    -3.30322
    -3.26765
    -3.16092
    -3.35658
    -3.08977
    -2.96526
    -3.37437
    -2.69844
    -2.32490
    -1.77349
    -1.66676
    -1.63119
    -1.75570
    -1.64898
    -1.57783
    -0.97305
    -0.86632
    -0.91968
    -1.15092
    -1.04420
    -0.38606
    -0.24376
    -0.63508
    -0.61730
    -0.56393
    -0.47499
    -0.51057
    -0.77738
    -1.11535
    -1.31101
    -1.13314
    -0.35048
    -0.24376
    -0.49278
    -1.25765
    -1.09756
    -0.56393
    -0.59951
    -0.83075
    -0.63508
    -0.72402
    -0.33269
    -0.06588
    -0.17261
    -0.06588
    -0.84853
    -0.47499
    -0.22597
     0.05863
     0.21872
    -0.33269
    -0.38606
    -0.58172
    -0.26154
     0.11200
    -0.51057
    -0.10146
    -0.17261
    -0.51057
    -0.11924
    -0.29712
    -0.22597
    -0.38606
    -0.03031
    -0.13703
    -0.01252
    -0.11924
     0.00527
     0.02306
     0.85907
     0.59226
     1.00137
     1.41049
     0.46775
     0.00527
     0.41438
     0.84129
     1.16146
     0.80571
     0.80571
     1.23261
     1.19704
     1.03695
     0.52111
     0.52111
     0.46775
     0.77014
     0.55669
     0.46775
     0.80571
     0.52111
     0.69899
     0.68120
     0.71677
     0.23651
     0.27208
     0.46775
     0.73456
     0.36102
     0.21872
     0.07642
     0.04085
     0.32545
     0.30766
     0.18315
     0.05863
     0.11200
    -0.31491
     0.11200
     0.25430
    -0.11924
    -0.06588
    -0.56393
     0.59226
     0.44996
     0.50332
     0.32545
     0.23651
     0.59226
     0.68120
     0.61005
     0.55669
     0.44996
     0.48553
     0.78792
     1.14368
     1.01916
     0.55669
     0.04085
     0.36102
     0.77014
     0.82350
     0.69899
     0.00527
     0.16536
     0.55669
     0.37881
     0.21872
     0.59226
     0.27208
     0.14757
     0.61005
     0.91244
     0.05863
    -0.36827
    -0.45721
    -0.27933
     0.21872
    -0.45721
    -0.84853
    -1.36437
    -1.77349
    -1.47110
    -2.20039
    -1.56004
    -1.63119
    -1.47110
    -1.61340
    -1.45331
    -1.80906
    -1.86243
    -1.56004
    -1.22207
    -0.70623
    -0.63508
    -0.33269
    -0.35048
    -0.13703
    -0.19039
     0.43217
     0.48553
     0.12978
    -0.13703
     0.11200
     0.91244
     0.89465
    -0.11924
     0.18315
     0.32545
     0.55669
     0.91244
     0.41438
     0.39660
     0.23651
     0.75235
     0.66341
     1.35713
     0.78792
     0.50332
     0.75235
     0.91244
     0.82350
     0.16536
     0.07642
     0.30766
     0.59226
     0.87686
     0.27208
     0.07642
     0.07642
     0.44996
     0.28987
     0.61005
     0.23651
     0.25430
    -0.06588
     0.34323
     0.59226
     0.61005
     0.77014
     0.28987
     0.53890
     0.66341
     1.32155
     1.09031
     0.85907
     0.96580
     1.05474
     1.67730
     2.37102
     1.49943
     0.84129
     1.46385
     1.96190
     2.15757
     1.51721
     1.41049
     1.46385
     1.90854
     2.19314
     1.92633
     1.33934
     0.75235
     1.01916
     1.12589
     1.51721
     1.26819
     0.57447
     0.53890
     1.09031
     0.89465
     1.10810
     0.53890
     0.55669
     0.64562
     1.51721
     0.93022
     1.32155
     0.75235
     0.69899
     0.30766
     0.89465
     0.85907
     0.85907
     0.28987
     0.44996
     1.33934
     0.64562
     0.07642
    -0.49278
    -0.15482
     0.18315
     0.37881
    -0.15482
    -0.10146
    -0.49278
    -0.42163
    -0.45721
     0.23651
    -0.08367
    -0.33269
    -0.45721
     0.04085
    -0.03031
     0.11200
    -0.68845
    -0.15482
     0.21872
     0.73456
     0.53890
     0.30766
     0.14757
     0.27208
     0.55669
     0.96580
     0.77014
     0.30766
     0.37881
     0.85907
     1.09031
     1.25040
     0.89465
     0.75235
     0.80571
     1.16146
     0.98359
     1.00137
     0.18315
    -0.35048
    -0.31491
     0.61005
    -0.24376
    -1.20429
    -2.02252
    -1.89800
    -2.14703
    -2.43163
    -2.76959
    -3.39216
    -3.08977
    -3.14313
    -3.40995
    -3.07198
    -3.37437
    -2.89411
    -3.42773
    -2.02252
    -1.59561
    -1.54225
    -2.21818
    -1.77349
    -0.74181
    -0.51057
    -0.13703
    -0.70623
    -0.84853
    -0.24376
     0.20093
     0.25430
     0.07642
    -0.42163
    -0.35048
    -0.70623
     0.46775
    -0.03031
    -0.36827
    -0.42163
     0.11200
     0.12978
     0.12978
     0.04085
    -0.33269
    -0.29712
     0.14757
     0.41438
     0.14757
    -0.01252
     0.04085
    -0.19039
     0.43217
     0.14757
     0.09421
    -0.49278
    -0.36827
     0.14757
     0.18315
     0.34323
     0.39660
    -0.08367
    -0.08367
     0.50332
     0.41438
     0.32545
    -0.11924
    -0.22597
     0.62784
     1.60615
     1.55279
     0.12978
     0.41438
     0.64562
     1.33934
     1.65952
     0.71677
     1.41049
     2.17536
     1.33934
     0.96580
     0.68120
     0.55669
     0.43217
     0.82350
     1.03695
     1.41049
     0.80571
     0.53890
     0.16536
     0.09421
     0.61005
     0.25430
     0.20093
    -0.19039
     0.11200
     0.57447
     0.53890
     0.43217
     0.21872
    -0.24376
     0.85907
     0.78792
     0.52111
     0.57447
    -0.10146
     0.21872
     0.37881
     0.80571
     0.05863
     0.20093
     0.37881
     0.77014
     0.48553
     0.32545
    -0.15482
    -0.45721
     0.20093
     0.27208
     0.14757
     0.11200
     0.00527
     0.02306
     0.16536
    -0.20818
    -0.11924
     0.11200
    -0.10146
     0.07642
     0.05863
     0.32545
     0.05863
    -0.19039
    -0.03031
     0.39660
     0.68120
     0.37881
     0.18315
     0.07642
     0.25430
     0.14757
     0.23651
     0.07642
     0.11200
     0.53890
     0.50332
     0.36102
     0.50332
    -0.15482
     0.02306
     0.46775
     0.36102
     0.66341
     0.32545
    -0.03031
     0.07642
     0.41438
     0.84129
     0.52111
     0.39660
     0.14757
     0.23651
     0.71677
     0.14757
    -0.36827
    -0.77738
    -0.68845
    -0.43942
    -0.40384
     0.00527
    -0.08367
    -0.79517
    -0.40384
    -0.47499
    -0.88411
    -0.61730
    -0.79517
    -0.51057
    -0.20818
    -0.10146
    -0.49278
    -0.56393
    -0.36827
    -0.22597
    -0.15482
     0.09421
    -1.09756
    -1.07977
    -1.06199
    -0.65287
    -0.97305
    -0.88411
    -0.97305
    -1.25765
    -1.04420
    -0.36827
    -0.01252
    -0.72402
    -0.58172
    -1.00862
    -0.58172
    -0.54615
    -0.52836
    -0.42163
    -0.49278
    -0.97305
    -1.16871
    -0.63508
    -0.91968
    -1.32880
    -1.36437
    -1.25765
    -0.75960
    -1.20429
    -1.47110
    -1.02641
    -0.90190
    -0.36827
    -0.19039
     0.18315
    -0.29712
     0.00527
     0.41438
     0.61005
     1.03695
     1.65952
     1.26819
     2.03305
     2.37102
     1.57058
     0.43217
     1.09031
     1.09031
     1.25040
     1.25040
     1.26819
     0.80571
     0.48553
     0.57447
     0.43217
     0.18315
     0.21872
    -0.22597
    -0.17261
    -0.03031
     0.18315
    -0.88411
    -0.47499
    -0.17261
    -0.08367
     0.28987
     0.21872
    -0.40384
    -0.13703
    -0.22597
     0.02306
     0.14757
     0.00527
    -0.22597
    -0.22597
     0.23651
     0.18315
    -0.08367
    -0.19039
    -0.47499
    -0.13703
     0.16536
    -0.03031
    -0.26154
    -0.74181
    -1.00862
    -0.70623
    -0.29712
    -0.26154
    -0.35048
    -0.97305
    -0.93747
    -0.84853
    -0.51057
    -0.65287
    -1.04420
    -1.06199
    -0.95526
    -0.15482
    -0.33269
    -0.42163
    -0.83075
    -0.59951
    -0.29712
     0.20093
     0.12978
    -0.04809
    -0.40384
    -0.06588
     0.50332
    -0.13703
     0.25430
     0.34323
     0.32545
     0.94801
     0.57447
     0.82350
     0.53890
     0.27208
     0.57447
     0.89465
     0.64562
     0.62784
     0.18315
     0.82350
     0.61005
     0.39660
     0.11200
    -0.19039
    -0.35048
    -0.19039
    -0.40384
    -0.15482
    -0.67066
    -0.68845
    -0.45721
    -0.22597
     0.27208
     0.21872
    -0.29712
    -0.10146
     0.84129
     1.00137
     0.89465
     1.07253
     0.91244
     1.21483
     1.94412
     1.94412
     1.92633
     1.80182
     2.13978
     2.19314
     2.76235
     2.13978
     1.96190
     1.41049
     1.83739
     1.78403
     1.69509
     2.01527
     1.69509
     1.05474
     1.42828
     1.17925
     1.09031
     0.00527
    -0.79517
    -0.49278
     0.04085
    -0.42163
    -0.81296
    -1.56004
    -1.79128
    -2.14703
    -2.34269
    -2.52057
    -2.59172
    -2.43163
    -2.18260
    -2.11145
    -1.68455
    -2.25375
    -2.18260
    -2.34269
    -1.47110
    -0.95526
    -0.72402
    -1.02641
    -0.95526
    -0.67066
    -0.65287
    -0.27933
     0.16536
    -0.40384
    -0.45721
    -0.11924
     0.07642
    -0.24376
    -0.63508
    -1.27544
    -1.22207
    -0.97305
    -0.47499
    -0.13703
    -1.18650
    -0.11924
     0.12978
    -0.86632
    -0.91968
    -1.50668
    -1.63119
    -0.58172
    -0.27933
    -0.10146
    -0.20818
    -0.54615
    -0.61730
    -0.38606
     0.21872
     0.16536
    -0.15482
    -0.20818
     0.21872
     0.07642
     0.57447
     0.34323
    -0.10146
     0.37881
     0.57447
     0.75235
     0.55669
    -0.10146
    -0.33269
     0.18315
     0.32545
     0.21872
    -0.15482
    -0.38606
    -0.54615
    -0.22597
     0.21872
     0.07642
    -0.27933
    -0.51057
    -0.42163
    -0.19039
    -0.40384
    -0.67066
    -0.84853
    -0.63508
     0.04085
    -0.17261
    -0.33269
    -0.84853
    -0.84853
    -0.58172
    -0.31491
     0.02306
    -0.61730
    -0.91968
    -0.70623
    -0.06588
    -0.26154
    -0.54615
    -0.56393
    -0.52836
     0.14757
     0.16536
    -0.11924
    -0.61730
    -0.74181
    -0.40384
    -0.19039
     0.12978
     0.07642
    -0.52836
    -0.22597
     0.09421
     0.02306
     0.02306
    -0.33269
    -0.45721
    -0.43942
    -0.03031
     0.21872
     0.34323
    -0.22597
     0.20093
     0.21872
     1.01916
     0.93022
     0.28987
     0.34323
     0.44996
     0.27208
     0.05863
    -0.10146
    -0.08367
    -0.47499
     0.43217
     0.37881
    -0.08367
    -0.45721
    -0.95526
    -0.97305
    -0.77738
    -0.49278
    -0.99084
    -0.77738
    -0.68845
    -0.27933
     0.07642
     0.07642
    -0.61730
    -0.47499
     0.00527
     0.28987
     0.62784
     0.07642
    -0.40384
    -0.22597
     0.20093
     0.69899
     0.82350
     0.02306
     0.18315
     0.23651
     0.48553
     0.64562
    -0.01252
    -0.17261
     0.04085
     0.55669
     0.66341
     0.28987
     0.53890
     0.14757
     0.05863
     0.68120
     0.52111
    -0.11924
    -0.22597
     0.52111
     0.48553
     0.48553
    -0.04809
    -0.04809
     0.02306
     0.34323
     0.55669
     0.18315
     0.07642
    -0.11924
    -0.03031
     0.32545
     0.48553
     0.68120
    -0.19039
     0.09421
     0.27208
     0.44996
     0.21872
     0.25430
     0.21872
    -0.79517
     0.96580
     1.26819
     0.52111
    -0.65287
    -0.38606
    -0.31491
     0.61005
     0.61005
     0.21872
    -0.08367
    -0.31491
    -0.01252
    -0.06588
    -0.77738
    -0.65287
    -0.65287
    -0.77738
    -0.17261
    -0.52836
    -1.09756
    -1.22207
    -1.56004
    -0.91968
    -0.61730
    -1.48889
    -1.59561
    -1.47110
    -0.99084
    -0.93747
    -0.93747
    -1.34659
    -1.45331
    -1.25765
    -0.90190
    -0.93747
    -1.22207
    -1.25765
    -1.43552
    -0.58172
    -0.19039
    -0.67066
    -0.67066
    -1.13314
    -0.45721
    -0.52836
    -0.26154
    -0.49278
    -0.72402
    -0.59951
    -0.24376
    -0.08367
    -0.01252
    -0.33269
    -0.83075
    -0.61730
     0.09421
    -0.15482
    -0.61730
    -0.65287
    -0.65287
    -0.79517
    -0.15482
    -0.27933
    -0.52836
    -0.52836
    -0.51057
    -0.33269
    -0.24376
    -0.75960
    -1.02641
    -0.81296
    -0.17261
    -0.24376
    -0.51057
    -0.47499
    -0.84853
    -0.58172
    -0.38606
    -0.10146
    -0.54615
    -0.67066
    -0.45721
    -0.54615
    -0.06588
    -0.51057
    -0.42163
    -0.52836
    -0.36827
     0.32545
    -0.10146
    -0.17261
    -0.42163
    -0.33269
    -0.22597
     0.14757
    -0.52836
    -0.19039
    -0.52836
    -0.70623
    -0.45721
    -0.17261
    -0.27933
    -1.11535
    -0.65287
    -0.33269
    -0.42163
    -0.56393
    -0.86632
    -1.04420
    -0.97305
    -0.42163
    -0.49278
    -0.72402
    -0.72402
    -0.54615
    -0.38606
    -0.42163
    -0.38606
    -0.72402
    -0.70623
    -0.15482
     0.04085
    -0.10146
    -0.26154
    -0.03031
    -0.31491
     0.16536
     0.18315
     0.25430
    -0.22597
    -0.20818
     0.18315
     0.43217
     0.48553
     0.14757
    -0.11924
     0.30766
     0.53890
     0.64562
     0.43217
     0.07642
     0.11200
     0.11200
     0.46775
     0.64562
     0.53890
     0.52111
    -0.22597
     0.18315
     0.78792
     0.57447
    -0.13703
     0.14757
     0.46775
     0.75235
     0.52111
     0.11200
     0.09421
    -0.27933
    -0.90190
     0.34323
     0.16536
    -0.08367
    -0.68845
    -0.72402
    -1.41774
    -1.47110
    -1.77349
    -1.39995
    -0.42163
    -1.02641
    -1.23986
    -1.13314
    -1.09756
    -1.41774
    -1.27544
    -0.95526
    -0.61730
    -0.75960
    -0.67066
    -0.42163
    -0.11924
    -0.13703
    -0.20818
    -0.45721
    -0.29712
    -0.38606
    -0.45721
    -0.24376
    -0.67066
    -0.61730
    -0.77738
    -0.70623
    -0.56393
    -0.67066
    -0.95526
    -0.97305
    -1.36437
    -1.16871
    -1.00862
    -1.29322
    -1.22207
    -1.29322
    -1.22207
    -1.18650
    -0.79517
    -1.52446
    -1.43552
    -1.34659
    -1.07977
    -1.04420
    -1.29322
    -1.13314
    -1.25765
    -0.93747
    -0.56393
    -1.38216
    -0.86632
    -0.81296
    -0.99084
    -0.59951
    -0.74181
    -0.59951
    -1.11535
    -1.11535
    -0.61730
    -0.61730
    -0.24376
    -0.83075
    -0.61730
    -0.88411
    -0.20818
    -0.77738
    -0.83075
    -0.63508
    -0.61730
    -0.43942
    -0.19039
    -0.13703
    -0.67066
    -0.63508
    -0.59951
    -0.19039
    -0.04809
    -0.45721
    -0.67066
    -0.83075
    -0.86632
    -0.36827
    -1.02641
    -0.84853
    -0.97305
    -0.86632
    -0.52836
    -0.63508
    -1.00862
    -1.16871
    -1.20429
    -1.02641
    -0.61730
    -0.59951
    -1.06199
    -0.91968
    -0.45721
    -0.77738
    -0.56393
    -0.24376
    -0.70623
    -0.68845
    -1.02641
     0.18315
     0.07642
    -0.63508
    -0.95526
    -0.56393
     0.02306
    -0.10146
    -0.42163
    -0.61730
    -0.54615
    -0.52836
    -0.58172
    -0.38606
    -0.42163
    -0.43942
    -0.15482
    -0.06588
    -0.17261
    -0.70623
    -0.56393
    -0.59951
    -0.26154
     0.14757
     0.00527
    -0.15482
    -0.43942
    -0.03031
    -0.17261
     0.21872
     0.21872
    -0.06588
     0.27208
     0.61005
     0.73456
     0.37881
     0.36102
     0.27208
     0.82350
     1.00137
     1.21483
     1.05474
     0.68120
     0.52111
     0.68120
     1.00137
     1.46385
     1.01916
     0.46775
     0.46775
     0.77014
     0.84129
     0.52111
     0.43217
     0.07642
     0.34323
     0.25430
     0.12978
    -0.43942
    -0.70623
    -0.40384
    -0.42163
    -0.51057
    -1.00862
    -1.16871
    -1.32880
    -1.06199
    -1.09756
    -1.73791
    -2.21818
    -1.96915
    -2.30712
    -2.25375
    -2.14703
    -2.68066
    -2.84074
    -1.88021
    -2.37827
    -2.14703
    -2.41384
    -2.73402
    -2.66287
    -2.37827
    -1.75570
    -1.63119
    -1.72013
    -2.37827
    -1.95136
    -1.43552
    -1.04420
    -0.91968
    -1.57783
    -1.56004
    -1.57783
    -1.11535
    -0.99084
    -1.52446
    -1.80906
    -1.47110
    -1.09756
    -1.43552
    -1.27544
    -1.45331
    -2.04030
    -0.90190
    -1.25765
    -1.09756
    -1.47110
    -1.38216
    -1.29322
    -1.48889
    -0.67066
    -0.86632
    -0.88411
    -1.16871
    -0.74181
    -0.47499
    -0.58172
    -0.88411
    -1.07977
    -0.45721
    -0.19039
     0.20093
     0.04085
    -1.11535
    -0.47499
    -0.15482
     0.04085
    -0.56393
    -0.91968
    -0.99084
    -0.29712
    -0.51057
    -0.58172
    -1.22207
    -1.06199
    -1.06199
    -0.63508
    -0.58172
    -0.90190
    -1.25765
    -1.72013
    -1.16871
    -0.61730
    -0.52836
    -0.68845
    -1.18650
    -0.91968
    -0.45721
    -0.42163
    -0.49278
    -0.97305
    -0.83075
    -0.40384
    -0.31491
    -0.03031
    -0.43942
    -0.47499
    -1.04420
    -0.29712
     0.11200
     0.14757
    -0.42163
    -0.63508
    -0.35048
     0.00527
    -0.04809
    -0.35048
    -0.52836
    -0.19039
    -0.04809
     0.12978
     0.04085
    -0.29712
    -0.61730
    -0.19039
     0.04085
     0.21872
    -0.15482
    -0.01252
    -0.20818
    -0.01252
     0.59226
     0.44996
    -0.42163
     0.05863
     0.50332
     0.53890
     0.43217
     0.59226
     0.20093
    -0.19039
     0.75235
     0.82350
     0.73456
     0.20093
     0.23651
     0.34323
     0.62784
     0.44996
     0.34323
    -0.01252
    -0.01252
     0.18315
     0.80571
    -0.03031
    -0.47499
    -0.20818
    -0.42163
     0.23651
     0.30766
    -0.40384
    -0.43942
    -0.27933
     0.23651
    -0.08367
    -0.15482
    -0.24376
    -0.06588
     0.18315
     0.07642
     0.32545
     0.44996
    -0.13703
    -0.33269
     0.61005
     0.41438
     0.46775
     0.21872
    -0.68845
    -0.03031
     0.25430
    -0.59951
    -1.09756
    -0.52836
    -0.42163
     0.89465
     2.38881
     1.71288
    -1.04420
    -1.86243
    -0.65287
     0.16536
     0.75235
     0.84129
     1.01916
     0.66341
     0.04085
    -0.15482
    -0.20818
    -0.49278
    -0.90190
    -0.88411
    -0.43942
    -1.20429
    -1.39995
    -1.72013
    -1.16871
    -0.79517
    -0.59951
    -0.79517
    -1.04420
    -0.97305
    -0.91968
    -0.52836
    -0.36827
    -0.33269
    -0.38606
    -0.08367
     0.20093
    -0.36827
    -0.04809
    -0.40384
    -0.72402
    -0.43942
    -0.75960
    -0.75960
    -1.27544
    -1.23986
    -0.67066
    -0.52836
    -1.02641
    -1.00862
    -1.32880
    -1.13314
    -0.49278
    -0.26154
    -0.67066
    -0.56393
    -0.99084
     0.09421
     0.12978
     0.25430
     0.11200
    -0.26154
     0.32545
     0.16536
     0.34323
     0.25430
     0.27208
    -0.01252
     0.36102
     0.46775
     0.59226
     0.39660
    -0.27933
     0.18315
     0.44996
     0.62784
     0.52111
    -0.03031
    -0.10146
     0.61005
     0.37881
     0.12978
     0.27208
     0.27208
    -0.03031
     0.57447
     0.55669
     0.43217
    -0.04809
    -0.13703
     0.46775
     0.85907
     0.21872
     0.27208
     0.12978
    -0.03031
     0.05863
     0.09421
     0.16536
     0.12978
    -0.24376
    -0.22597
     0.37881
     0.11200
    -0.01252
    -0.65287
    -0.04809
     0.44996
     0.21872
     0.09421
     0.02306
    -0.27933
     0.18315
     0.11200
     0.59226
     0.32545
    -0.19039
     0.05863
     0.23651
     0.20093
     0.30766
    -0.20818
    -0.17261
     0.23651
    -0.08367
     0.27208
     0.21872
    -0.08367
    -0.03031
     0.27208
     0.57447
     0.21872
     0.27208
     0.04085
     0.64562
     0.73456
     0.32545
     0.43217
     0.30766
     1.00137
     0.57447
     0.96580
     1.19704
     0.66341
     0.36102
     0.87686
     1.03695
     0.75235
     0.48553
     0.62784
     0.98359
     0.53890
     0.25430
     0.68120
     0.61005
     1.65952
     2.95801
     2.45996
     0.32545
    -0.52836
    -0.03031
     0.44996
     1.35713
     1.74845
     2.05084
     1.28598
     0.61005
     0.09421
     0.36102
     0.09421
    -0.15482
    -0.10146
    -0.26154
    -0.03031
     0.25430
     0.07642
    -0.22597
    -0.19039
    -0.20818
     0.05863
     0.68120
     0.30766
     0.16536
    -0.01252
     0.52111
     0.78792
     0.11200
     0.16536
     0.30766
     0.37881
     0.05863
     0.02306
    -0.11924
    -0.33269
    -0.42163
    -0.31491
     0.21872
    -0.20818
    -0.47499
    -0.99084
    -0.88411
    -0.58172
    -1.07977
    -1.31101
    -1.15092
    -1.11535
    -0.93747
    -0.86632
    -1.09756
    -1.43552
    -1.98694
    -1.54225
    -1.06199
    -1.18650
    -1.36437
    -1.32880
    -0.97305
    -0.90190
    -0.81296
    -1.04420
    -0.63508
    -0.40384
    -0.36827
    -0.15482
     0.36102
     0.04085
    -0.61730
    -0.15482
     0.34323
     0.25430
     0.00527
     0.16536
    -0.03031
     0.05863
     0.21872
    -0.17261
     0.09421
    -0.45721
    -0.43942
    -0.04809
     0.16536
     0.05863
    -0.67066
    -0.61730
     0.04085
     0.30766
     0.18315
     0.25430
    -0.24376
    -0.01252
     0.23651
     0.11200
     0.21872
     0.02306
     0.04085
     0.55669
     0.57447
     0.66341
     0.18315
    -0.10146
     0.00527
     0.44996
     0.78792
     0.46775
    -0.08367
    -0.01252
     0.09421
     0.23651
     0.41438
     0.27208
    -0.01252
    -0.26154
     0.21872
     0.04085
    -0.08367
    -0.38606
    -0.68845
    -0.13703
    -0.04809
     0.21872
    -0.45721
    -0.17261
    -0.38606
    -0.04809
    -0.52836
     0.07642
     0.48553
    -0.27933
     0.07642
     0.59226
     0.55669
     0.21872
     0.09421
     0.50332
     0.85907
     0.96580
     0.57447
     0.20093
     0.25430
     0.62784
     0.27208
     0.48553
     1.42828
     1.23261
     1.09031
     2.63783
     2.62004
     0.37881
    -0.40384
     0.53890
     1.23261
     1.69509
     2.42438
     1.92633
     1.58837
     1.19704
     0.89465
     1.01916
     1.23261
     0.64562
     0.46775
     0.98359
     0.87686
     0.80571
     0.25430
     0.71677
     0.69899
     1.16146
     0.93022
     0.64562
     0.18315
     0.43217
     0.39660
     0.62784
     0.87686
     0.30766
     0.11200
     0.52111
     0.71677
     0.71677
     0.05863
    -0.58172
    -0.88411
     0.73456
     0.87686
     1.16146
     0.44996
     0.52111
     0.59226
    -0.03031
     0.27208
     0.12978
     0.28987
     0.20093
     0.59226
     0.98359
     0.32545
     0.20093
    -0.24376
    -0.22597
     0.28987
     0.14757
    -0.42163
     0.02306
    -0.56393
    -0.83075
     0.18315
     0.14757
    -0.15482
    -0.35048
    -0.19039
     0.23651
     0.46775
    -0.19039
    -0.29712
    -0.45721
     0.09421
     0.48553
     0.20093
     0.00527
    -0.13703
     0.02306
     0.37881
     0.57447
     0.07642
    -0.03031
     0.00527
     0.18315
     0.20093
    -0.20818
    -0.10146
     0.21872
     0.41438
     0.73456
     0.87686
     0.28987
     0.04085
     0.02306
     0.12978
     0.39660
     0.36102
    -0.17261
    -0.79517
     0.00527
    -0.49278
    -0.75960
    -1.09756
    -1.38216
    -1.06199
    -1.22207
    -0.95526
    -1.64898
    -1.73791
    -1.43552
    -1.68455
    -0.84853
    -1.02641
    -1.43552
    -1.39995
    -0.93747
    -0.33269
    -0.31491
    -0.29712
    -0.84853
    -0.40384
    -0.15482
     0.36102
     0.14757
    -0.26154
    -0.19039
    -0.20818
     0.23651
     0.69899
     0.21872
    -0.22597
     0.07642
     0.44996
     0.39660
     0.20093
    -0.11924
    -0.51057
     0.36102
     1.35713
     0.98359
     1.25040
     1.62394
     0.94801
    -0.03031
     0.59226
     1.55279
     0.62784
     0.87686
     1.33934
     1.74845
     1.37491
     1.05474
     0.57447
     0.61005
     0.48553
     0.84129
     0.69899
     0.11200
     0.16536
    -0.11924
     0.68120
     0.84129
     0.50332
     0.62784
     0.57447
     0.43217
     0.78792
     0.55669
     0.52111
     0.12978
     0.66341
     0.85907
     0.68120
     0.68120
     0.59226
     0.34323
     0.93022
     1.21483
     0.61005
     0.39660
     0.55669
     0.52111
     1.07253
     0.55669
     0.46775
     1.12589
     0.75235
     1.01916
     1.10810
     1.01916
     0.53890
     0.07642
     0.52111
     1.26819
     1.37491
     0.41438
     0.46775
     1.01916
     1.00137
     0.91244
     0.66341
     0.82350
     0.68120
     0.69899
     1.48164
     1.53500
     1.26819
     0.43217
     0.77014
     1.74845
     2.03305
     0.68120
     0.28987
     0.53890
     0.64562
     0.78792
     0.77014
     1.00137
     0.59226
     0.09421
     0.85907
     0.43217
     0.21872
     0.14757
    -0.10146
     0.41438
     0.62784
     0.68120
     0.50332
     0.30766
     0.71677
     0.73456
     1.07253
     1.00137
     0.78792
     0.34323
     0.91244
     0.75235
     0.78792
     0.21872
     0.05863
     0.28987
     0.57447
     0.32545
     0.41438
     0.27208
    -0.01252
     0.09421
     0.25430
     0.14757
    -0.01252
    -0.13703
     0.09421
     0.43217
     0.16536
     0.52111
     0.23651
     0.14757
     0.61005
     0.68120
     0.04085
     0.00527
    -0.06588
     0.14757
     0.34323
     0.07642
    -0.31491
    -0.17261
    -0.49278
    -0.59951
    -0.17261
    -0.10146
    -0.45721
    -0.77738
    -0.08367
    -0.19039
     0.00527
    -0.29712
    -0.63508
    -0.26154
     0.09421
    -0.17261
    -0.52836
    -0.45721
    -0.72402
    -0.29712
    -0.20818
     0.07642
    -0.29712
    -0.95526
    -1.09756
    -0.10146
    -0.31491
    -0.24376
    -0.22597
    -0.38606
     0.02306
    -0.06588
     0.09421
     0.18315
     0.04085
     0.07642
     0.25430
     0.66341
     0.98359
    -0.06588
     0.07642
     0.61005
     0.80571
     0.46775
     0.46775
     0.62784
     0.48553
    -0.03031
     1.35713
     2.08642
     3.20704
     3.06473
     1.46385
     0.09421
     0.41438
     0.12978
     0.94801
     1.78403
     1.67730
     1.12589
     1.60615
     0.44996
    -0.03031
    -0.45721
    -0.33269
    -0.54615
    -0.33269
    -0.68845
    -0.54615
    -0.65287
    -0.33269
    -0.03031
    -0.58172
    -0.17261
    -0.08367
     0.21872
     0.34323
     0.14757
    -0.19039
     0.12978
     0.21872
     0.27208
     0.59226
     0.50332
     0.62784
     0.57447
     1.12589
     0.61005
     0.53890
     0.36102
     1.07253
     1.16146
     0.98359
     0.59226
     0.59226
     0.82350
     1.05474
     1.32155
     1.17925
     1.09031
     0.84129
     0.93022
     1.05474
     1.37491
     1.25040
     0.61005
     1.51721
     1.57058
     1.67730
     0.96580
     0.55669
     0.44996
     0.30766
     0.30766
     1.17925
     1.23261
     1.12589
     0.46775
     0.85907
     1.19704
     1.12589
     0.69899
     0.78792
     0.89465
     1.21483
     1.23261
     1.83739
     1.42828
     1.05474
     1.05474
     1.51721
     1.78403
     1.58837
     0.75235
     0.93022
     0.80571
     0.94801
     0.75235
     0.89465
     0.59226
     0.27208
     0.77014
     0.91244
     0.71677
     0.16536
    -0.10146
     0.11200
     0.21872
    -0.03031
    -0.31491
    -0.61730
    -0.27933
    -0.49278
    -0.29712
    -0.86632
    -0.31491
    -0.59951
    -0.68845
    -0.68845
    -0.65287
    -0.83075
    -0.75960
    -0.72402
    -0.49278
    -0.33269
    -0.67066
    -0.45721
    -0.70623
    -0.61730
    -0.22597
    -0.61730
    -0.81296
    -1.09756
    -0.81296
    -0.90190
    -1.02641
    -1.13314
    -1.38216
    -1.47110
    -1.22207
    -1.31101
    -1.31101
    -1.56004
    -2.11145
    -1.64898
    -1.45331
    -1.56004
    -1.70234
    -1.47110
    -1.45331
    -1.22207
    -1.11535
    -1.16871
    -1.38216
    -1.47110
    -1.18650
    -0.24376
    -0.26154
    -0.83075
    -0.81296
     0.64562
     1.49943
     2.33544
     0.02306
    -0.10146
    -0.20818
    -0.75960
     0.46775
     1.16146
     0.73456
     0.34323
     0.12978
     0.55669
    -0.15482
    -1.13314
    -1.25765
    -1.07977
    -0.72402
    -0.90190
    -0.93747
    -0.24376
    -1.04420
    -1.07977
    -0.63508
    -0.06588
    -0.54615
    -0.49278
    -0.79517
    -0.33269
     0.14757
    -0.06588
     0.07642
    -0.43942
    -0.56393
    -0.38606
     0.00527
     0.27208
    -0.06588
    -0.70623
    -0.54615
    -0.10146
    -0.19039
    -0.67066
    -0.40384
    -0.45721
    -0.26154
     0.00527
    -0.08367
    -0.17261
    -0.31491
    -0.22597
    -0.15482
     0.39660
    -0.27933
    -0.33269
    -0.33269
     0.27208
     0.05863
     0.18315
    -0.24376
    -0.06588
    -0.15482
     0.00527
    -0.22597
    -0.06588
    -0.03031
     0.57447
     0.77014
     0.93022
     0.78792
     0.69899
     1.37491
     1.53500
     2.06863
     1.92633
     2.29987
     2.17536
     2.60226
     3.24261
     3.27819
     2.79792
     2.29987
     2.90465
     2.85128
     3.02916
     2.63783
     2.28208
     1.69509
     1.73067
     1.73067
     1.44606
     0.44996
    -0.24376
    -0.06588
     0.16536
     0.27208
    -0.52836
    -1.43552
    -1.57783
    -1.23986
    -2.25375
    -1.89800
    -1.59561
    -1.93358
    -1.68455
    -1.15092
    -0.59951
    -1.06199
    -1.38216
    -1.20429
    -0.81296
    -0.58172
    -0.20818
    -0.20818
    -0.45721
    -0.35048
    -0.59951
    -0.08367
    -0.19039
    -0.19039
    -0.88411
    -1.06199
    -0.65287
    -0.88411
    -1.25765
    -1.70234
    -1.59561
    -1.09756
    -0.54615
    -0.95526
    -1.06199
    -1.39995
    -1.73791
    -0.95526
    -0.61730
    -0.90190
    -1.20429
    -1.22207
    -1.25765
    -1.09756
    -1.00862
    -1.45331
    -1.31101
    -1.07977
    -1.25765
    -1.39995
    -1.79128
    -2.05809
    -1.59561
    -1.31101
    -1.18650
    -1.27544
    -1.31101
    -1.07977
    -0.56393
    -0.52836
    -0.38606
    -0.03031
    -0.54615
     0.20093
     1.55279
     2.44217
     2.08642
     1.14368
     0.85907
     0.39660
     0.98359
     1.42828
     1.69509
     1.00137
     1.30376
     1.44606
     0.89465
    -0.22597
    -0.97305
    -0.56393
     0.14757
     0.37881
     0.21872
    -0.42163
    -0.54615
    -0.75960
     0.00527
     0.71677
     0.55669
    -0.20818
    -0.01252
     0.36102
     1.07253
     0.89465
     0.21872
     0.12978
     0.36102
     0.53890
     0.55669
     0.52111
    -0.35048
    -0.70623
    -0.51057
     0.34323
     0.02306
    -0.47499
    -1.13314
    -0.81296
    -0.51057
    -0.93747
    -0.86632
    -1.20429
    -0.93747
    -0.84853
    -0.72402
    -0.67066
    -0.63508
    -0.95526
    -0.99084
    -0.36827
     0.00527
    -0.06588
    -0.68845
    -0.95526
    -0.47499
    -0.42163
    -0.33269
    -0.40384
    -0.29712
    -0.42163
    -0.49278
    -0.35048
    -0.49278
    -0.20818
    -0.90190
    -0.31491
     0.00527
    -0.13703
     0.12978
     0.11200
     0.39660
     0.12978
     0.41438
     0.28987
    -0.10146
     0.30766
     0.71677
     0.89465
     0.43217
     0.50332
     0.18315
     0.52111
     1.17925
     0.82350
     0.64562
     0.34323
     0.48553
     0.64562
     1.07253
     0.62784
     0.66341
     0.50332
     1.32155
     1.32155
     1.25040
     0.87686
     0.50332
     0.46775
     0.98359
     1.28598
     1.37491
     0.46775
     0.62784
     1.05474
     1.26819
     0.94801
     0.73456
     0.59226
     0.64562
     0.82350
     1.09031
     0.71677
     0.52111
    -0.10146
     0.78792
     1.60615
     1.01916
     0.62784
     0.44996
     0.53890
     0.69899
     0.43217
     0.43217
     0.39660
     0.30766
     0.34323
     0.39660
     0.27208
     0.61005
    -0.91968
    -0.52836
    -0.19039
    -0.13703
    -0.74181
    -0.88411
    -1.09756
    -1.16871
    -0.79517
    -0.65287
    -0.67066
    -1.11535
    -1.22207
    -1.04420
    -0.99084
    -1.04420
    -1.63119
    -1.13314
    -0.77738
    -0.70623
    -0.68845
    -0.54615
    -0.35048
     0.84129
     1.73067
     2.62004
     1.58837
    -0.22597
    -0.75960
    -1.09756
     1.00137
     2.29987
     1.33934
    -0.27933
     0.66341
     0.66341
    -0.10146
    -0.29712
    -0.79517
    -0.91968
    -0.99084
    -0.81296
    -1.23986
    -0.93747
    -0.93747
    -0.27933
     0.02306
     0.18315
    -0.35048
    -0.43942
    -0.03031
     0.23651
     0.61005
     0.41438
     0.12978
    -0.03031
     0.57447
     0.91244
     0.94801
     0.84129
     0.69899
     0.46775
     0.91244
     0.96580
     1.23261
     0.43217
     0.52111
     1.37491
     1.64173
     2.05084
     1.64173
     1.37491
     0.94801
     0.57447
     0.34323
     0.14757
     0.00527
     0.27208
    -0.11924
     0.41438
     1.33934
     1.16146
    -0.24376
    -0.67066
    -1.16871
    -0.77738
    -0.74181
    -0.36827
    -0.72402
    -0.47499
    -0.24376
    -0.15482
     0.18315
    -0.52836
    -0.38606
    -0.72402
    -0.45721
    -0.68845
    -0.74181
    -0.56393
    -0.17261
    -0.19039
    -0.08367
     0.04085
     0.27208
     0.34323
     0.18315
     0.43217
     0.78792
     0.57447
     0.52111
     0.55669
     0.75235
     0.78792
     0.28987
     0.78792
     1.12589
     0.69899
     1.10810
     0.84129
     0.69899
     0.32545
     0.62784
     1.05474
     1.09031
     0.91244
     1.42828
     1.65952
     0.77014
     0.82350
     0.66341
     0.53890
     0.87686
     0.80571
     0.78792
     1.16146
     0.66341
     0.07642
     0.37881
     0.84129
     0.84129
     0.66341
     0.21872
     0.52111
     1.07253
     0.62784
     0.52111
     0.11200
     0.55669
     0.78792
     1.19704
     1.19704
     1.01916
     0.80571
     0.36102
     0.57447
     0.89465
     0.93022
     0.75235
     0.43217
     0.28987
     1.07253
     1.03695
     0.46775
     0.52111
     0.46775
     0.46775
     0.80571
     0.78792
     0.57447
     0.27208
     0.53890
     0.46775
     1.35713
     1.25040
     1.53500
     1.23261
     0.85907
     1.89075
     0.78792
     0.37881
    -0.10146
     0.23651
     0.20093
     0.91244
     0.80571
     0.28987
    -0.27933
    -0.95526
    -0.77738
    -0.91968
    -0.93747
    -1.09756
    -1.20429
    -1.06199
    -0.95526
    -0.72402
    -0.27933
    -0.91968
    -0.75960
    -0.38606
    -0.04809
    -0.49278
    -0.51057
    -0.24376
     0.05863
     0.23651
     0.30766
     0.21872
    -0.13703
     0.25430
     0.30766
     0.04085
     0.43217
    -0.06588
     0.25430
     0.25430
     0.43217
     0.21872
     0.37881
     0.04085
     0.34323
     0.50332
     0.53890
     0.36102
    -0.27933
     0.05863
     0.41438
     0.28987
     0.37881
     0.23651
     0.28987
     0.75235
     0.62784
     0.41438
     0.04085
    -0.33269
     0.02306
     0.28987
     1.00137
     0.61005
     0.11200
    -0.17261
     0.41438
     0.18315
     0.39660
     0.21872
    -0.08367
     0.14757
     0.43217
     0.64562
     0.21872
     0.02306
    -0.17261
    -0.01252
     0.14757
     0.41438
    -0.42163
    -0.88411
    -0.54615
    -0.22597
    -0.06588
     0.20093
    -0.77738
    -1.06199
    -0.75960
    -0.29712
     0.04085
    -0.42163
    -0.43942
    -0.08367
     0.23651
     0.77014
     0.18315
     0.43217
     0.43217
     0.78792
     0.62784
     1.25040
     1.05474
     0.78792
     1.05474
     0.98359
     1.55279
     0.73456
     0.62784
     0.94801
     0.93022
     1.46385
     1.16146
     0.98359
     0.59226
     0.62784
     0.50332
     0.87686
     0.94801
    -0.03031
     0.09421
     0.41438
     0.43217
     0.00527
    -0.04809
     0.09421
    -0.01252
     0.12978
     0.00527
    -0.42163
    -0.40384
    -0.54615
    -0.26154
     0.11200
     0.30766
    -0.68845
    -0.58172
     0.09421
     0.25430
    -0.10146
    -0.58172
    -0.58172
    -0.63508
    -0.08367
     0.04085
    -0.27933
    -0.74181
    -0.95526
    -0.54615
    -0.51057
    -0.03031
    -0.27933
    -0.81296
    -0.84853
    -0.61730
    -0.29712
    -0.03031
    -0.84853
    -0.67066
    -0.72402
    -0.06588
     0.30766
    -0.36827
    -1.02641
    -0.81296
    -0.79517
    -0.38606
    -0.38606
    -0.65287
    -1.15092
    -0.74181
    -0.26154
    -0.38606
    -0.59951
    -0.84853
    -0.27933
     0.57447
     1.55279
     1.83739
     0.62784
    -0.63508
    -0.36827
     0.12978
     1.00137
     1.10810
     0.68120
     0.50332
     0.61005
     0.48553
    -0.17261
    -0.58172
    -0.88411
    -0.74181
    -0.35048
    -0.74181
    -0.79517
    -0.77738
    -0.86632
    -0.90190
    -0.68845
    -0.63508
    -0.95526
    -0.93747
    -0.31491
    -0.65287
    -0.36827
    -0.49278
    -0.56393
    -0.29712
    -0.13703
     0.00527
     0.07642
    -0.24376
    -0.19039
     0.00527
     0.41438
     0.53890
     0.18315
    -0.29712
     0.34323
     0.75235
     0.44996
     0.02306
    -0.24376
    -0.51057
    -0.17261
     0.16536
    -0.52836
    -0.49278
    -0.47499
    -0.70623
     0.04085
    -0.15482
    -0.83075
    -1.00862
    -1.04420
    -0.47499
    -0.97305
    -1.04420
    -1.66676
    -1.75570
    -1.70234
    -0.63508
    -0.75960
    -1.07977
    -1.48889
    -1.91579
    -1.82685
    -1.02641
    -1.31101
    -1.84464
    -1.54225
    -1.11535
    -0.95526
    -0.56393
    -0.65287
    -0.86632
    -0.88411
    -0.42163
    -0.43942
    -0.52836
    -0.56393
    -0.47499
    -0.24376
    -0.08367
     0.39660
    -0.06588
    -0.03031
    -0.03031
     0.27208
     0.48553
     0.23651
     0.30766
     0.28987
     0.28987
     0.82350
     0.62784
     0.73456
     0.43217
     0.02306
     0.82350
     1.14368
     1.00137
     0.71677
     0.21872
     0.39660
     0.59226
     1.09031
     0.71677
     1.00137
     0.78792
     0.94801
     1.07253
     0.85907
     0.48553
     0.05863
     0.71677
     1.23261
     1.25040
     1.05474
     0.91244
     1.26819
     1.01916
     1.17925
     1.37491
     0.69899
     1.09031
     1.05474
     1.39270
     1.09031
     0.94801
     0.50332
     0.59226
     1.46385
     0.94801
     0.68120
     0.02306
     0.16536
     0.37881
     0.28987
     0.25430
    -0.03031
    -0.04809
     0.30766
     0.84129
     0.64562
     0.41438
     0.36102
     0.11200
     0.53890
     0.84129
     0.84129
     0.44996
     0.18315
     0.53890
     0.98359
     1.00137
     1.12589
     0.25430
     0.53890
     0.61005
     0.73456
     1.01916
     1.25040
     1.07253
     1.85518
     2.17536
     2.19314
     1.19704
     0.57447
     1.44606
     1.71288
     1.94412
     1.89075
     2.15757
     1.51721
     1.07253
     1.44606
     1.41049
     1.65952
     0.82350
     0.71677
     1.07253
     0.93022
     1.19704
     0.64562
     0.89465
     0.89465
     0.89465
     0.96580
     1.16146
     1.00137
     1.16146
     0.93022
     1.09031
     0.84129
     0.66341
     0.30766
     0.87686
     0.28987
     0.73456
     0.41438
    -0.19039
    -0.20818
    -0.15482
    -0.24376
    -0.52836
    -1.52446
    -2.28933
    -2.37827
    -2.34269
    -2.28933
    -2.98304
    -2.87632
    -2.18260
    -1.93358
    -2.78738
    -2.94747
    -3.12535
    -2.57393
    -2.73402
    -2.02252
    -1.59561
    -1.47110
    -1.25765
    -0.72402
    -0.45721
     0.07642
    -0.19039
    -0.08367
     0.07642
     0.89465
     1.19704
     0.94801
     1.14368
     0.96580
     0.93022
     0.84129
     1.49943
     1.37491
     1.28598
     0.93022
     0.85907
     1.42828
     1.09031
     0.50332
     0.05863
     0.43217
     0.39660
     0.64562
     0.55669
     0.36102
    -0.38606
    -0.26154
    -0.13703
     0.16536
     0.11200
    -0.01252
    -0.03031
     0.02306
     0.32545
     0.64562
     0.09421
     0.12978
    -0.03031
    -0.17261
     0.39660
     0.43217
     0.21872
    -0.04809
    -0.20818
     0.20093
     0.69899
     0.43217
    -0.01252
    -0.19039
     0.32545
     0.02306
    -0.31491
    -0.03031
    -0.08367
    -0.10146
     0.02306
     0.28987
     0.16536
    -0.35048
    -0.49278
    -0.03031
    -0.59951
    -0.22597
    -0.26154
    -0.43942
    -0.20818
    -0.10146
    -0.29712
    -0.22597
     0.12978
    -0.26154
     0.37881
     0.25430
     0.34323
     0.02306
    -0.15482
     0.53890
     0.53890
     0.46775
     0.62784
     0.62784
     1.01916
     1.25040
     0.82350
     0.89465
     0.57447
     0.53890
     0.80571
     1.03695
     1.10810
     1.01916
     0.94801
     1.32155
     1.85518
     1.97969
     2.05084
     0.89465
     0.91244
     0.96580
     1.55279
     1.30376
     1.44606
     1.76624
     1.62394
     1.80182
     1.74845
     1.78403
     0.75235
     1.03695
     1.23261
     1.39270
     1.71288
     1.10810
     0.80571
     1.17925
     1.64173
     1.48164
     1.78403
     1.14368
     0.77014
     0.87686
     1.32155
     1.46385
     0.89465
     0.69899
     0.55669
     1.09031
     1.21483
     1.30376
     0.66341
     0.59226
     1.01916
     0.48553
     0.85907
     1.00137
     0.75235
     0.73456
     1.09031
     1.35713
     1.67730
     1.35713
     1.26819
     1.53500
     2.19314
     2.49553
     2.19314
     2.35323
     2.22872
     2.72677
     2.51332
     2.17536
     1.55279
     0.05863
    -0.03031
     0.59226
    -0.29712
    -1.86243
    -1.06199
    -0.84853
    -1.23986
    -2.16482
    -2.69844
    -3.33880
    -3.40995
    -2.71623
    -2.91189
    -2.20039
    -1.93358
    -2.27154
    -1.52446
    -0.90190
    -0.49278
    -0.51057
    -0.31491
    -0.38606
    -0.13703
     0.12978
    -0.29712
    -0.24376
    -0.20818
     0.12978
     0.25430
     0.02306
     0.12978
    -0.22597
    -0.11924
     0.30766
     0.32545
     0.20093
    -0.22597
    -0.11924
    -0.04809
     0.48553
     0.34323
     0.34323
    -0.06588
     0.02306
     0.32545
     0.71677
     0.62784
    -0.70623
    -0.15482
     0.20093
     0.48553
     0.55669
    -0.17261
    -0.43942
    -0.61730
     0.52111
     0.69899
     0.39660
     0.00527
    -0.19039
    -0.04809
     0.28987
     0.52111
     0.21872
     0.12978
    -0.03031
     0.21872
     0.30766
    -0.11924
     0.20093
    -0.29712
    -0.01252
     0.34323
     0.27208
    -0.19039
    -0.45721
     0.16536
    -0.13703
     0.07642
     0.36102
     0.14757
     0.02306
     0.48553
     0.11200
     0.34323
    -0.22597
    -0.01252
     0.25430
     0.64562
     0.57447
     0.41438
     0.41438
     0.25430
     0.27208
     0.61005
     0.84129
     0.34323
     0.18315
     0.53890
     1.09031
     1.39270
     1.12589
     1.00137
     0.82350
     0.66341
     1.07253
     1.16146
     0.71677
     0.68120
     0.73456
     0.94801
     1.30376
     0.48553
     0.28987
     0.48553
     0.87686
     0.87686
     0.71677
     0.14757
     0.21872
     0.44996
     0.85907
     1.03695
     0.59226
     0.41438
     0.77014
     0.87686
     1.41049
     1.25040
     0.82350
     0.59226
     0.85907
     1.37491
     1.42828
     0.94801
     0.78792
     1.00137
     1.62394
     1.90854
     1.80182
     0.98359
     1.01916
     1.39270
     1.73067
     2.28208
     1.58837
     1.21483
     1.30376
     1.69509
     1.78403
     2.01527
     1.48164
     1.14368
     0.87686
     1.14368
     0.94801
     0.85907
     0.12978
     0.21872
     0.16536
     0.00527
     0.16536
     0.16536
     0.21872
    -0.04809
     0.20093
     0.21872
     0.71677
     0.82350
     1.96190
     2.45996
     2.69120
     2.88686
     2.54889
     1.44606
     0.62784
     1.78403
     1.90854
     0.91244
     0.48553
     0.28987
     0.09421
    -0.79517
    -1.20429
    -2.02252
    -2.36048
    -2.50278
    -2.32490
    -2.91189
    -3.17871
    -2.50278
    -2.30712
    -1.23986
    -0.79517
    -0.70623
    -0.86632
    -0.52836
     0.80571
     1.14368
     1.05474
     0.78792
     1.12589
     1.58837
     1.83739
     2.06863
     1.87297
     2.12199
     2.01527
     2.54889
     3.26040
     2.67341
     1.89075
     1.57058
     1.69509
     2.15757
     2.26429
     1.92633
     1.78403
     1.62394
     1.46385
     1.85518
     1.44606
     0.69899
    -0.27933
    -0.31491
     0.84129
    -0.35048
    -0.79517
    -1.57783
    -1.47110
    -1.82685
    -1.41774
    -1.95136
    -2.50278
    -3.19650
    -3.05419
    -2.21818
    -1.91579
    -2.25375
    -2.37827
    -2.53836
    -1.52446
    -0.91968
    -1.04420
    -0.86632
    -0.63508
    -0.47499
     0.07642
    -0.04809
     0.28987
    -0.06588
     0.46775
     0.78792
     0.77014
     0.52111
     0.30766
    -0.04809
     0.43217
     0.44996
     0.68120
     0.41438
     0.07642
     0.55669
     0.44996
     0.77014
     0.68120
     0.37881
     0.73456
     0.80571
     1.00137
     0.82350
     0.68120
     0.50332
     0.46775
     1.32155
     1.00137
     1.28598
     1.37491
     1.87297
     1.78403
     1.32155
     0.84129
     0.80571
     0.82350
     1.28598
     1.51721
     1.48164
     1.83739
     0.77014
     0.50332
     1.23261
     1.35713
     0.73456
     0.78792
     0.23651
     0.75235
     0.91244
     1.25040
     0.69899
     0.98359
     1.16146
     1.46385
     1.80182
     1.81960
     1.51721
     1.25040
     1.44606
     1.96190
     2.12199
     1.85518
     1.51721
     1.26819
     1.90854
     2.01527
     1.94412
     1.62394
     1.07253
     1.05474
     1.01916
     1.03695
     0.96580
     0.39660
     0.11200
     0.85907
     0.85907
    -0.17261
    -0.63508
    -1.11535
    -1.31101
    -1.00862
    -1.20429
    -0.99084
    -1.79128
    -1.57783
    -1.93358
    -1.07977
    -0.90190
    -1.59561
    -1.75570
    -1.20429
    -1.39995
    -0.90190
    -0.99084
    -0.84853
    -0.93747
    -0.08367
     0.20093
     0.57447
     0.48553
     0.43217
     0.75235
     0.78792
     1.07253
     0.23651
     0.20093
     0.71677
     0.73456
     0.34323
    -0.27933
    -1.02641
    -1.06199
    -0.03031
    -0.74181
    -0.97305
    -0.90190
    -1.29322
    -1.36437
    -2.07588
    -1.63119
    -1.50668
    -2.16482
    -1.07977
    -0.61730
    -0.54615
    -0.40384
    -0.19039
    -0.42163
    -0.49278
     0.11200
     0.52111
     0.55669
     0.55669
     0.39660
     0.52111
     0.80571
     1.01916
     0.41438
     0.52111
     0.68120
     0.80571
     0.71677
     1.05474
     0.50332
     0.32545
     0.75235
     0.73456
     0.66341
     0.96580
     0.68120
     0.75235
     0.80571
     1.28598
     0.93022
     0.46775
     0.91244
     0.91244
     1.26819
     1.23261
     1.17925
     0.87686
     0.64562
     1.09031
     1.28598
     1.39270
     0.75235
     0.75235
     0.57447
     0.89465
     1.03695
     0.48553
     0.59226
     0.52111
     0.34323
     0.75235
     0.43217
    -0.01252
    -0.27933
    -0.08367
     0.18315
     0.77014
     0.28987
     0.20093
     0.12978
    -0.08367
     0.64562
     0.12978
     0.25430
     0.41438
     0.27208
     0.87686
     0.82350
     0.73456
     0.48553
     0.46775
     0.57447
     1.00137
     1.14368
     0.96580
     0.55669
     0.39660
     0.87686
     0.69899
     0.46775
     1.25040
     1.51721
     1.55279
     2.19314
     2.42438
     1.64173
     0.61005
     0.64562
     1.00137
     1.94412
     1.92633
     1.69509
     1.46385
     1.90854
     1.90854
     0.98359
     1.25040
     0.82350
     0.73456
     1.07253
     1.49943
     0.80571
     1.01916
     0.75235
     1.37491
     1.80182
     1.42828
     1.42828
     0.96580
     1.03695
     1.33934
     1.23261
     1.41049
     1.00137
     0.98359
     0.89465
     1.26819
     1.00137
     0.46775
     0.09421
    -0.01252
     0.43217
     0.39660
     0.27208
    -0.58172
    -0.63508
    -0.84853
    -0.63508
    -0.38606
    -0.11924
    -1.16871
    -1.25765
    -0.86632
    -0.81296
    -0.58172
    -1.23986
    -1.32880
    -0.86632
    -0.33269
    -0.45721
    -0.35048
    -0.84853
    -0.68845
    -0.67066
    -0.35048
     0.18315
    -0.42163
    -0.67066
    -0.47499
     0.14757
    -0.10146
     0.12978
    -0.22597
    -0.13703
     0.46775
     0.46775
     0.02306
    -0.10146
    -0.54615
    -0.45721
    -0.99084
    -0.22597
    -0.06588
    -0.38606
    -0.24376
    -0.29712
    -0.63508
    -0.83075
    -1.04420
    -1.13314
    -0.67066
    -0.47499
    -0.36827
    -0.84853
    -0.54615
    -0.26154
    -0.22597
     0.25430
     0.14757
    -0.06588
    -0.04809
     0.36102
     0.25430
     0.57447
     0.11200
    -0.04809
     0.41438
     0.75235
     0.64562
     0.57447
     0.11200
     0.30766
     0.25430
     0.84129
     0.48553
     0.36102
     0.28987
     0.59226
     0.82350
     0.94801
     0.41438
    -0.10146
     0.44996
     0.61005
     0.98359
     0.73456
     0.20093
     0.23651
     0.59226
     0.64562
     0.89465
     0.64562
     0.14757
     0.27208
     0.84129
     0.93022
     0.59226
     0.25430
     0.21872
     0.85907
     1.09031
     1.25040
     0.53890
     0.59226
     0.32545
     0.89465
     0.85907
     1.03695
     0.61005
     0.64562
     0.93022
     1.57058
     1.12589
     0.80571
     0.64562
     1.03695
     1.44606
     1.67730
     0.87686
     0.91244
     1.25040
     1.03695
     1.48164
     1.69509
     1.21483
     1.17925
     1.39270
     1.58837
     1.32155
     1.35713
     0.57447
     1.14368
     1.42828
     1.80182
     1.65952
     1.44606
     1.87297
     2.51332
     2.97580
     2.92243
     1.17925
     0.37881
     0.78792
     1.58837
     2.12199
     2.06863
     1.60615
     1.41049
     1.69509
     1.39270
     1.14368
     0.52111
     0.41438
     0.11200
     0.57447
     1.25040
     1.41049
     0.59226
     0.46775
     1.03695
     1.60615
     1.60615
     1.10810
     0.69899
     0.53890
     0.75235
     0.93022
     1.07253
     0.61005
     0.43217
     0.12978
     1.12589
     1.19704
     0.52111
    -0.20818
     0.09421
     0.36102
     0.37881
    -0.11924
    -0.03031
    -0.19039
     0.28987
     0.11200
     0.30766
    -0.10146
    -0.61730
    -0.65287
    -0.65287
     0.55669
    -0.33269
    -0.17261
    -0.83075
    -0.22597
     0.28987
     0.05863
    -0.58172
    -0.26154
    -0.36827
     0.11200
    -0.27933
    -0.51057
    -0.54615
    -1.56004
    -1.31101
    -0.13703
    -0.38606
    -1.43552
    -1.68455
    -2.11145
    -1.50668
    -1.45331
    -1.89800
    -1.89800
    -1.91579
    -1.32880
    -1.09756
    -1.34659
    -0.90190
    -1.15092
    -1.50668
    -0.29712
    -0.17261
    -0.43942
    -0.45721
    -0.42163
    -0.06588
     0.20093
    -0.03031
    -0.36827
    -0.40384
    -0.08367
     0.23651
     0.23651
    -0.13703
    -0.33269
    -1.09756
    -0.36827
     0.30766
    -0.03031
    -0.38606
    -0.45721
    -0.42163
     0.14757
    -0.08367
    -0.19039
    -0.26154
    -0.40384
    -0.06588
     0.23651
     0.11200
    -0.26154
    -0.31491
    -0.08367
     0.36102
     0.28987
    -0.01252
    -0.38606
     0.02306
    -0.22597
     0.18315
     0.23651
    -0.15482
    -0.40384
    -0.40384
     0.18315
     0.20093
     0.14757
    -0.65287
    -0.86632
     0.14757
     0.07642
    -0.31491
    -0.61730
    -0.40384
    -0.79517
     0.16536
    -0.01252
    -0.31491
    -0.49278
    -0.35048
    -0.03031
     0.36102
    -0.01252
     0.53890
     0.02306
     0.43217
     0.48553
     0.69899
     0.43217
     0.84129
     0.50332
     0.82350
     0.69899
     0.77014
     0.53890
     0.44996
     0.32545
     0.62784
     0.21872
     0.39660
    -0.03031
    -0.11924
     0.61005
     0.93022
     0.96580
     1.00137
     0.53890
    -0.01252
    -0.10146
     0.27208
     0.64562
     0.66341
     0.91244
     1.28598
     1.16146
     1.00137
     0.09421
    -0.20818
     0.41438
     0.82350
     0.57447
     0.75235
     0.59226
     0.78792
     0.85907
     1.09031
     1.03695
     0.77014
     0.71677
     0.69899
     0.69899
     1.12589
     0.52111
    -0.01252
     0.32545
     0.59226
     0.23651
     0.37881
    -0.08367
    -0.26154
     0.02306
    -0.10146
     0.07642
    -0.19039
    -0.65287
    -0.51057
    -0.08367
    -0.03031
    -0.03031
    -0.65287
    -0.17261
    -0.43942
    -0.31491
    -0.35048
    -0.72402
    -1.34659
    -1.25765
    -1.13314
    -1.41774
    -2.11145
    -2.53836
    -2.50278
    -2.32490
    -2.78738
    -3.30322
    -4.10366
    -3.42773
    -2.94747
    -2.91189
    -2.96526
    -3.53446
    -3.65897
    -3.67676
    -3.03641
    -2.41384
    -2.12924
    -2.53836
    -1.86243
    -1.80906
    -1.38216
    -0.65287
    -0.75960
    -1.38216
    -0.72402
    -0.70623
     0.04085
    -0.13703
     0.00527
    -0.19039
    -0.13703
     0.07642
     0.68120
     0.55669
     0.46775
     0.44996
     0.91244
     1.07253
     0.87686
     0.18315
     0.48553
     0.85907
     1.01916
     1.10810
     1.00137
     0.48553
     0.53890
     0.89465
     0.55669
     1.09031
     0.48553
     0.64562
     0.41438
     0.75235
     1.23261
     0.50332
     0.09421
     0.68120
     0.78792
     0.94801
     1.14368
     0.61005
     0.36102
     0.57447
     0.57447
     1.07253
     0.85907
     0.82350
     0.43217
     0.82350
     1.19704
     0.96580
     0.59226
     0.61005
     0.80571
     1.10810
     1.07253
     0.91244
     0.59226
     0.39660
     1.00137
     1.09031
     1.19704
     1.49943
     1.67730
     1.35713
     1.49943
     1.71288
     1.16146
     0.96580
     1.48164
     1.74845
     2.28208
     2.22872
     1.65952
     1.33934
     1.03695
     1.23261
     2.01527
     1.53500
     1.14368
     1.05474
     1.58837
     2.01527
     2.17536
     1.83739
     1.55279
     1.07253
     1.44606
     1.81960
     2.03305
     1.53500
     1.55279
     1.69509
     2.26429
     1.51721
     1.51721
     1.37491
     1.25040
     1.60615
     1.55279
     1.21483
     1.51721
     1.12589
     1.58837
     1.89075
     2.10421
     1.64173
     1.39270
     1.37491
     2.22872
     2.29987
     2.01527
     1.64173
     1.83739
     2.17536
     2.12199
     1.99748
     2.33544
     1.41049
     1.39270
     1.65952
     1.32155
     1.33934
     0.73456
     0.64562
     0.77014
     0.69899
     0.12978
    -0.67066
    -1.25765
    -1.32880
    -0.63508
    -0.88411
    -1.36437
    -1.75570
    -2.28933
    -1.95136
    -2.00473
    -2.04030
    -2.85853
    -2.71623
    -2.60951
    -2.28933
    -1.39995
    -1.63119
    -2.04030
    -1.75570
    -1.22207
    -1.29322
    -1.16871
    -1.16871
    -1.64898
    -1.43552
    -1.20429
    -2.05809
    -3.28543
    -3.71234
    -3.39216
    -3.42773
    -4.56614
    -4.29933
    -4.10366
    -4.19260
    -4.60172
    -4.38826
    -4.54835
    -4.19260
    -4.60172
    -3.64119
    -2.69844
    -1.95136
    -1.75570
    -1.39995
    -1.11535
    -0.74181
     0.39660
     0.30766
     0.36102
    -0.11924
    -0.20818
     0.41438
     0.64562
     0.78792
     0.39660
     0.37881
     0.23651
     0.37881
     0.68120
     0.43217
     0.07642
     0.41438
     0.61005
     0.73456
     0.61005
    -0.13703
     0.05863
     0.23651
     0.09421
     0.52111
     0.28987
     0.21872
     0.00527
     0.05863
     0.50332
     0.12978
    -0.36827
    -0.31491
    -0.17261
     0.48553
     0.61005
     0.02306
    -0.22597
    -0.10146
     0.25430
     0.61005
     0.39660
    -0.01252
    -0.24376
     0.27208
     0.64562
     0.93022
     0.27208
    -0.13703
     0.39660
     0.61005
     1.12589
     0.98359
     0.37881
     0.11200
     0.52111
     0.68120
     1.01916
     0.57447
     0.32545
     0.57447
     1.37491
     1.49943
     1.55279
     0.28987
     0.41438
     0.84129
     1.48164
     1.16146
     0.89465
     1.16146
     1.10810
     1.09031
     1.26819
     1.46385
     0.78792
     0.57447
     1.01916
     1.26819
     0.80571
     0.71677
     0.52111
     0.77014
     1.14368
     1.10810
     1.21483
     0.55669
     0.30766
     0.32545
     0.73456
     1.01916
     0.64562
    -0.04809
     0.39660
     0.84129
     0.84129
     0.77014
    -0.11924
     0.39660
     0.55669
     0.52111
     0.69899
    -0.03031
    -0.20818
     0.07642
     0.28987
     0.34323
     0.14757
    -0.38606
    -0.52836
    -0.26154
    -0.13703
     0.00527
    -0.63508
    -0.79517
    -0.68845
    -0.33269
    -0.24376
    -0.49278
    -0.75960
    -1.07977
    -0.77738
    -0.26154
    -0.65287
    -0.84853
    -0.88411
    -0.86632
    -0.95526
    -1.16871
    -1.13314
    -1.47110
    -1.47110
    -1.20429
    -1.06199
    -1.29322
    -1.64898
    -1.79128
    -1.82685
    -1.23986
    -1.29322
    -1.66676
    -1.70234
    -1.31101
    -0.86632
    -0.93747
    -1.11535
    -1.07977
    -0.86632
    -0.56393
     0.28987
     0.30766
    -0.43942
    -1.00862
    -0.83075
    -0.22597
    -1.52446
    -3.55225
    -3.30322
    -2.27154
    -1.06199
    -1.04420
    -2.07588
    -3.10756
    -3.42773
    -3.32101
    -2.98304
    -2.96526
    -2.68066
    -2.39605
    -2.18260
    -1.82685
    -0.67066
    -0.61730
    -0.97305
    -0.68845
    -0.35048
     0.20093
     0.00527
     0.37881
    -0.06588
    -0.17261
     0.28987
     0.44996
     0.84129
     0.34323
     0.37881
    -0.13703
     1.01916
     1.41049
     0.66341
     0.55669
     0.69899
     0.69899
     1.00137
     0.94801
     0.25430
     0.41438
     0.43217
     0.87686
     0.91244
     0.71677
     0.30766
    -0.08367
     0.00527
     0.36102
     0.02306
     0.04085
    -0.51057
    -0.29712
    -0.24376
    -0.11924
    -0.33269
    -0.31491
    -0.40384
    -0.31491
     0.11200
    -0.11924
    -0.19039
    -0.77738
     0.36102
     0.37881
     0.75235
     0.64562
     0.32545
     0.05863
     0.57447
     0.71677
     0.85907
     0.55669
     0.68120
     0.89465
     1.05474
     1.12589
     0.85907
     0.05863
     0.11200
     0.77014
     1.21483
     0.78792
     0.43217
     0.00527
     0.14757
     0.52111
     0.84129
     0.61005
     0.36102
     0.41438
     0.62784
     0.78792
     1.01916
     0.48553
     0.37881
     0.37881
     0.94801
     0.71677
     0.55669
     0.16536
     0.18315
     0.37881
     0.61005
     0.14757
     0.11200
    -0.24376
    -0.24376
     0.41438
     0.30766
    -0.03031
    -1.16871
    -0.97305
    -0.26154
     0.23651
    -0.24376
    -1.06199
    -1.02641
    -0.99084
    -0.65287
    -0.22597
    -0.61730
    -0.45721
    -0.81296
    -0.61730
    -0.13703
    -0.35048
    -0.38606
    -0.59951
    -0.33269
    -0.17261
     0.52111
     0.18315
    -0.10146
    -0.35048
    -0.19039
     0.12978
    -0.26154
    -0.10146
    -0.61730
    -0.49278
    -0.79517
    -0.84853
    -0.95526
    -1.80906
    -1.32880
    -1.25765
    -1.13314
    -1.59561
    -1.63119
    -1.82685
    -1.61340
    -1.57783
    -1.52446
    -1.32880
    -1.66676
    -1.89800
    -1.50668
    -1.18650
    -1.09756
    -1.73791
    -1.70234
    -1.25765
    -1.04420
    -1.27544
    -1.93358
    -2.37827
    -2.66287
    -2.36048
    -1.72013
    -1.77349
    -1.66676
    -1.96915
    -2.41384
    -2.00473
    -2.11145
    -2.09367
    -1.22207
    -0.67066
    -0.03031
     0.02306
    -0.24376
    -0.27933
     0.25430
     0.75235
     1.64173
     2.12199
     2.10421
     1.83739
     2.38881
     2.40659
     2.88686
     2.83350
     2.74456
     3.13589
     3.24261
     3.72288
     3.68730
     3.65173
     3.17146
     2.88686
     2.99358
     3.06473
     3.43827
     2.72677
     2.65562
     2.13978
     2.08642
     1.94412
     0.98359
     0.64562
    -0.08367
     0.11200
    -0.42163
    -0.74181
    -1.34659
    -1.56004
    -2.25375
    -2.25375
    -2.07588
    -2.69844
    -2.37827
    -1.79128
    -2.20039
    -2.11145
    -2.41384
    -2.23597
    -2.02252
    -1.50668
    -1.11535
    -0.63508
    -0.74181
    -0.86632
    -0.97305
    -0.22597
     0.02306
    -0.36827
    -0.40384
    -0.36827
    -0.22597
     0.46775
     0.18315
    -0.45721
    -0.13703
    -0.36827
     0.11200
    -0.13703
    -0.15482
    -0.58172
    -0.65287
    -0.36827
    -0.20818
    -0.24376
    -0.24376
    -0.91968
    -0.97305
    -0.49278
    -0.01252
    -0.63508
    -0.68845
    -0.93747
    -0.79517
    -0.52836
    -0.13703
    -0.13703
    -0.88411
    -0.33269
     0.07642
     0.39660
     0.18315
    -0.15482
    -0.03031
    -0.03031
     0.87686
     0.25430
     0.34323
     0.28987
     0.07642
     0.44996
     0.85907
     0.20093
    -0.03031
    -0.29712
     0.07642
     0.53890
     0.61005
     0.16536
     0.23651
     0.27208
     1.21483
     0.84129
     0.78792
     0.59226
     0.32545
     0.66341
     0.96580
     1.03695
     0.84129
     0.39660
     0.36102
     0.82350
     1.03695
     0.44996
     0.07642
    -0.17261
    -0.11924
    -0.42163
    -0.63508
    -0.86632
    -1.43552
    -1.54225
    -0.90190
    -0.61730
    -0.91968
    -1.48889
    -1.52446
    -1.43552
    -0.93747
    -1.11535
    -1.18650
    -1.16871
    -1.11535
    -0.91968
    -1.00862
    -0.63508
    -0.81296
    -1.02641
    -0.61730
    -0.45721
    -0.63508
    -1.32880
    -1.56004
    -1.31101
    -0.77738
    -1.07977
    -1.47110
    -2.48499
    -2.44942
    -1.98694
    -1.02641
    -1.38216
    -2.18260
    -2.05809
    -1.66676
    -1.22207
    -0.70623
    -1.36437
    -1.27544
    -0.79517
    -0.68845
     0.25430
     0.36102
    -0.03031
    -0.03031
     0.39660
     0.69899
     0.85907
     1.16146
     0.94801
     0.55669
     0.87686
     1.49943
     0.80571
     0.69899
     0.75235
     0.48553
     1.00137
     1.32155
     1.32155
     1.19704
     0.98359
     1.60615
     1.51721
     1.12589
     0.41438
     0.28987
     0.69899
     1.42828
     1.21483
     0.80571
     0.28987
    -0.01252
     0.55669
     0.62784
     0.53890
     0.09421
    -0.29712
    -0.26154
    -0.19039
     0.12978
     0.21872
    -0.63508
    -0.38606
     0.12978
     0.32545
     0.39660
     1.07253
    -0.26154
    -0.11924
     0.34323
     0.61005
     0.09421
     0.39660
     0.37881
     0.43217
     0.69899
     0.64562
     0.30766
     0.09421
    -0.26154
     0.09421
     0.34323
    -0.01252
     0.04085
    -0.13703
     0.04085
     0.25430
     0.39660
    -0.08367
    -0.22597
     0.18315
     0.32545
     0.93022
    -0.01252
     0.16536
     0.14757
     0.75235
     0.66341
     0.39660
     0.05863
     0.16536
     0.71677
     0.55669
     0.57447
     0.46775
    -0.11924
     0.23651
     0.14757
     1.01916
     0.16536
     0.16536
    -0.11924
     0.43217
     0.61005
     0.11200
    -0.03031
    -0.17261
    -0.38606
     0.34323
     0.36102
    -0.15482
    -0.19039
    -0.26154
    -0.22597
     0.05863
     0.61005
    -0.40384
    -0.47499
    -0.77738
    -0.11924
     0.04085
    -0.17261
    -0.27933
    -0.74181
    -0.49278
    -0.22597
    -0.17261
    -0.38606
    -0.77738
    -1.13314
    -0.79517
    -0.45721
    -0.42163
    -0.90190
    -1.41774
    -0.86632
    -0.68845
    -0.65287
    -1.15092
    -0.91968
    -1.06199
    -0.51057
    -0.24376
    -0.45721
    -0.70623
    -0.91968
    -0.84853
     0.09421
     0.43217
    -0.11924
    -0.19039
    -0.17261
    -0.08367
    -0.10146
    -0.20818
    -0.42163
    -0.59951
    -0.81296
    -0.08367
    -0.58172
    -0.83075
    -1.31101
    -1.59561
    -0.49278
    -0.35048
    -0.51057
    -1.00862
    -0.97305
    -0.74181
    -0.38606
    -0.27933
    -0.59951
    -0.29712
     0.07642
     1.07253
     1.00137
     1.25040
     1.14368
    -0.20818
    -0.20818
     0.48553
     0.61005
     0.64562
     0.66341
     0.61005
     0.57447
     0.52111
     0.04085
    -0.22597
    -0.29712
     0.20093
    -0.19039
    -0.29712
    -0.79517
    -0.65287
    -0.54615
     0.04085
     0.05863
    -0.13703
    -0.67066
    -0.68845
    -0.54615
    -0.24376
    -0.43942
    -0.75960
    -0.31491
    -0.49278
    -0.36827
    -0.36827
    -0.54615
    -0.74181
    -1.00862
    -0.29712
     0.27208
    -0.58172
    -0.63508
    -0.81296
    -0.35048
    -0.19039
     0.00527
    -0.13703
    -0.35048
    -0.29712
    -0.20818
    -0.03031
     0.28987
    -0.29712
    -0.74181
    -0.22597
     0.27208
    -0.06588
     0.02306
     0.28987
    -0.13703
    -0.15482
     0.07642
    -0.15482
     0.00527
    -0.10146
    -0.08367
     0.02306
     0.36102
     0.11200
    -0.20818
    -0.22597
     0.36102
     0.25430
    -0.01252
    -0.17261
    -0.19039
    -0.15482
     0.25430
     0.12978
     0.04085
     0.12978
     0.16536
     0.37881
     0.43217
     0.21872
    -0.06588
    -0.45721
     0.43217
     0.53890
     0.32545
     0.52111
     0.07642
     0.07642
     0.43217
     0.44996
     0.25430
    -0.15482
     0.04085
     0.16536
     0.36102
     0.48553
     0.44996
    -0.70623
     0.11200
     0.52111
     0.41438
    -0.08367
     0.11200
    -0.26154
     0.18315
     0.43217
     0.36102
     0.07642
     0.11200
     0.11200
     0.77014
     0.66341
     0.43217
     0.02306
     0.18315
     0.78792
     0.43217
     0.64562
     0.23651
     0.32545
     0.27208
     0.44996
     0.27208
     0.48553
     0.11200
     0.21872
     0.02306
     0.16536
     0.07642
    -0.20818
    -0.26154
     0.07642
     0.21872
     0.20093
     0.05863
    -0.13703
    -0.54615
    -0.52836
    -0.26154
     0.12978
    -0.22597
    -0.01252
     0.16536
     0.32545
     0.37881
    -0.22597
    -1.45331
    -1.18650
    -0.93747
    -0.75960
    -0.31491
    -1.06199
    -1.18650
    -1.00862
    -0.65287
    -0.68845
    -1.11535
    -1.15092
    -1.32880
    -1.16871
    -0.81296
    -0.52836
    -0.77738
    -0.67066
     0.27208
    -0.04809
     0.50332
     0.48553
     0.36102
    -0.17261
     0.30766
     0.37881
     0.46775
     0.27208
     0.32545
     0.05863
     0.30766
     0.61005
    -0.06588
    -0.19039
     0.21872
    -0.01252
    -0.10146
    -0.20818
    -0.24376
    -0.68845
    -0.79517
    -0.24376
    -0.51057
    -0.51057
    -0.54615
    -0.81296
    -0.54615
    -0.29712
    -0.68845
    -1.22207
    -0.90190
    -0.43942
    -0.47499
    -0.47499
    -0.54615
    -1.04420
    -0.74181
    -0.61730
    -0.24376
    -0.24376
    -0.38606
    -0.61730
    -0.90190
    -0.13703
    -0.11924
    -0.33269
    -0.75960
    -0.26154
    -0.15482
    -0.20818
     0.20093
    -0.47499
    -1.02641
    -0.49278
    -0.36827
    -0.10146
     0.07642
    -0.56393
    -0.83075
     0.02306
    -0.04809
    -0.58172
    -0.27933
    -0.35048
    -0.61730
    -0.03031
     0.09421
    -0.06588
    -0.45721
    -0.97305
     0.05863
     0.18315
     0.16536
    -0.19039
    -0.54615
    -0.42163
     0.30766
    -0.42163
    -0.40384
    -0.42163
    -0.26154
    -0.35048
     0.27208
     0.04085
    -0.10146
    -0.65287
    -0.08367
     0.16536
     0.16536
     0.41438
     0.23651
    -0.33269
     0.41438
     0.34323
     0.41438
     0.44996
     0.05863
     0.27208
     0.46775
     0.25430
    -0.20818
    -0.65287
    -0.72402
    -0.29712
    -0.10146
    -0.04809
    -0.72402
    -0.93747
    -1.13314
    -1.23986
    -1.56004
    -1.77349
    -2.09367
    -1.98694
    -1.77349
    -1.43552
    -1.80906
    -2.23597
    -2.55614
    -2.53836
    -1.73791
    -1.50668
    -1.98694
    -1.70234
    -1.84464
    -1.32880
    -0.99084
    -0.40384
    -0.36827
    -0.24376
    -0.43942
     0.20093
     0.53890
     0.14757
     0.04085
     0.23651
     0.66341
     0.34323
     0.89465
    -0.17261
    -0.26154
     0.27208
    -0.81296
    -1.31101
    -0.47499
    -0.72402
    -2.05809
    -1.27544
    -0.95526
    -1.16871
    -1.57783
    -1.63119
    -1.09756
    -0.54615
    -0.58172
    -0.77738
    -1.02641
    -0.47499
    -0.15482
     0.21872
     0.71677
     0.77014
     0.52111
     0.75235
     1.32155
     1.48164
     0.93022
     0.62784
     0.80571
     1.26819
     1.46385
     1.58837
     0.85907
     0.85907
     0.87686
     1.21483
     0.89465
     0.80571
     0.46775
     0.12978
     0.73456
     0.82350
     0.44996
    -0.11924
     0.34323
     0.12978
     0.75235
     0.59226
     0.23651
    -0.08367
     0.23651
     0.04085
     0.66341
     0.68120
     0.16536
     0.11200
     0.55669
     1.10810
     0.50332
     0.28987
    -0.04809
     0.39660
     0.57447
     0.84129
     0.46775
     0.20093
    -0.01252
     0.37881
     0.46775
     1.17925
     0.57447
     0.12978
     0.37881
     0.89465
     0.71677
     0.55669
    -0.06588
     0.18315
     0.77014
     1.10810
     1.21483
     0.52111
     0.46775
     0.64562
     0.91244
     1.09031
     1.07253
     0.57447
     0.66341
     1.03695
     1.67730
     1.28598
     0.80571
     1.03695
     1.03695
     1.62394
     1.97969
     1.21483
     1.21483
     0.96580
     1.32155
     1.28598
     2.26429
     1.23261
     1.16146
     1.16146
     1.65952
     1.28598
     0.87686
     0.78792
     0.68120
     0.94801
     1.17925
     1.05474
     0.87686
     0.52111
     0.46775
     0.43217
     0.59226
     0.30766
     0.07642
    -0.11924
     0.00527
     0.00527
     0.18315
    -0.36827
    -0.49278
    -0.29712
    -0.51057
    -0.49278
    -1.31101
    -1.57783
    -1.11535
    -1.16871
    -0.99084
    -0.83075
    -1.52446
    -1.79128
    -1.68455
    -1.23986
    -0.97305
    -1.31101
    -1.32880
    -0.93747
    -0.83075
    -0.83075
    -0.90190
    -1.57783
    -1.64898
    -1.54225
    -0.86632
    -0.77738
    -0.99084
    -1.84464
    -1.82685
    -1.68455
    -1.93358
    -1.64898
    -1.84464
    -1.63119
    -1.38216
    -1.00862
    -0.68845
    -0.99084
    -1.00862
    -1.15092
    -0.58172
     0.62784
    -0.20818
    -0.75960
    -0.79517
     0.14757
     0.62784
     0.62784
     0.36102
    -0.01252
     0.14757
    -0.56393
    -1.06199
    -0.22597
    -1.77349
    -1.00862
     1.26819
     1.74845
     0.32545
    -0.24376
    -0.29712
    -0.22597
     0.14757
     1.05474
     1.03695
     1.03695
     1.30376
     1.53500
     1.94412
     1.62394
     1.32155
     1.30376
     1.12589
     1.97969
     1.89075
     1.33934
     0.61005
     0.82350
     1.28598
     0.98359
     1.21483
     0.55669
     0.57447
     0.87686
     1.05474
     0.27208
     0.59226
     0.36102
     0.20093
     0.94801
     0.91244
     0.30766
     0.25430
     0.18315
     0.34323
     0.64562
     0.50332
     0.34323
     0.39660
     0.14757
     0.66341
     0.59226
     0.46775
     0.16536
    -0.08367
     0.05863
     0.82350
     0.61005
     0.09421
     0.05863
     0.05863
     0.20093
     0.59226
     0.39660
     0.20093
    -0.15482
     0.50332
     0.75235
     0.69899
     0.44996
     0.23651
     0.11200
     0.61005
     0.59226
     0.53890
     0.44996
     0.27208
     0.18315
     0.62784
     0.71677
     0.85907
     0.61005
     0.43217
     0.55669
     0.66341
     0.77014
     0.44996
    -0.10146
     0.43217
     1.25040
     0.59226
     0.80571
     0.37881
     0.44996
     0.39660
     0.71677
     0.39660
     0.36102
     0.04085
     0.21872
     0.20093
     0.27208
     0.02306
    -0.40384
    -0.65287
    -0.10146
    -0.65287
    -0.58172
    -1.09756
    -1.48889
    -1.59561
    -1.36437
    -1.54225
    -2.07588
    -2.53836
    -2.46720
    -1.89800
    -1.16871
    -1.75570
    -2.25375
    -2.69844
    -1.80906
    -1.93358
    -0.99084
    -0.93747
    -1.48889
    -1.63119
    -1.34659
    -0.74181
    -0.52836
    -0.63508
    -0.29712
    -0.75960
    -0.49278
    -0.42163
    -0.24376
    -0.97305
    -0.42163
     0.23651
     0.44996
     0.57447
     0.28987
    -1.45331
    -1.47110
    -1.22207
    -0.75960
    -0.38606
    -0.68845
    -1.20429
    -1.22207
    -1.15092
    -1.48889
    -2.32490
    -2.59172
    -1.47110
    -1.43552
    -1.54225
    -1.56004
    -1.59561
    -1.38216
    -1.27544
    -1.13314
    -0.67066
    -0.51057
    -0.17261
    -0.08367
     0.09421
     0.12978
    -0.24376
     0.04085
     0.28987
     0.20093
     0.16536
     0.28987
    -0.36827
    -1.22207
    -0.61730
    -0.63508
    -1.57783
    -0.88411
    -0.77738
    -0.29712
    -0.35048
    -0.83075
    -1.29322
    -1.31101
    -0.83075
    -0.15482
    -0.03031
     0.04085
     0.07642
     0.00527
     0.30766
     0.84129
     1.12589
     0.78792
     0.91244
     0.43217
     0.64562
     1.21483
     0.96580
     0.21872
     0.21872
     0.41438
     0.75235
     0.69899
     0.68120
     0.52111
     0.21872
     0.52111
     0.73456
     0.78792
     0.84129
    -0.20818
     0.11200
     0.61005
     0.61005
     0.41438
     0.39660
     0.44996
     0.52111
     0.59226
     0.85907
     0.61005
     0.18315
     0.28987
     0.37881
     0.64562
     0.59226
     0.98359
     0.14757
     0.46775
     0.93022
     0.69899
     0.23651
     0.53890
     0.61005
     0.91244
     0.75235
     0.71677
     0.62784
     0.77014
     0.77014
     1.25040
     1.28598
     1.44606
     0.98359
     1.16146
     1.60615
     1.41049
     1.35713
     1.80182
     1.71288
     1.74845
     2.17536
     2.42438
     2.33544
     1.81960
     2.13978
     2.21093
     2.19314
     1.92633
     1.78403
     1.62394
     1.42828
     1.39270
     0.91244
     1.23261
     0.68120
     0.16536
    -0.11924
    -0.72402
    -1.32880
    -2.00473
    -2.60951
    -2.80517
    -2.75181
    -2.37827
    -2.89411
    -3.89021
    -4.60172
    -5.01083
    -4.72623
    -4.17481
    -3.12535
    -3.81906
    -3.71234
    -3.26765
    -2.18260
    -2.69844
    -2.82296
    -2.82296
    -1.98694
    -1.59561
    -1.23986
    -1.50668
    -1.27544
    -1.41774
    -1.20429
    -1.34659
    -1.45331
    -1.89800
    -2.11145
    -1.86243
    -1.32880
    -1.93358
    -2.44942
    -2.41384
    -1.54225
    -0.95526
     0.02306
    -0.81296
    -1.38216
    -1.20429
    -0.11924
     0.20093
     0.37881
     0.25430
     0.14757
     0.80571
     1.26819
     1.21483
     0.96580
     0.85907
     0.84129
     1.09031
     1.44606
     1.48164
     0.91244
     1.16146
     1.28598
     0.62784
     0.44996
     0.36102
    -0.90190
    -0.08367
     0.73456
     0.50332
    -0.13703
    -0.58172
    -0.42163
    -0.27933
    -0.33269
    -0.29712
    -0.49278
    -0.11924
    -0.06588
     0.09421
     0.28987
     0.98359
     0.21872
     0.27208
     0.69899
     0.98359
     1.01916
     0.55669
     0.32545
     0.71677
     1.42828
     1.26819
     1.07253
     0.78792
     0.73456
     1.07253
     1.17925
     1.37491
     1.03695
     0.82350
     0.87686
     1.42828
     1.41049
     0.98359
     0.57447
     0.78792
     0.98359
     1.21483
     1.14368
     0.21872
     0.30766
     0.36102
     0.80571
     1.01916
     0.64562
     0.11200
     0.09421
     0.41438
     0.52111
     0.36102
    -0.13703
    -0.45721
    -0.08367
     0.59226
     0.37881
     0.05863
    -0.54615
    -0.26154
    -0.19039
     0.16536
     0.21872
    -0.10146
    -0.63508
    -0.11924
     0.00527
     0.16536
    -0.22597
    -0.56393
    -0.10146
    -0.08367
     0.14757
    -0.03031
    -0.33269
    -0.56393
    -0.47499
    -0.20818
    -0.15482
    -0.58172
    -1.00862
    -0.74181
    -0.27933
    -0.15482
    -0.68845
    -1.25765
    -1.15092
    -0.83075
    -0.27933
    -0.63508
    -0.99084
    -1.22207
    -0.59951
    -0.90190
    -0.38606
    -0.19039
    -0.90190
    -0.67066
    -0.63508
    -0.26154
    -0.51057
    -0.90190
    -0.77738
    -0.45721
     0.21872
    -0.08367
    -0.43942
    -0.77738
    -0.79517
    -1.16871
    -0.36827
    -0.15482
    -0.74181
    -1.04420
    -1.16871
    -0.51057
    -0.70623
    -1.00862
    -1.31101
    -1.31101
    -0.97305
    -0.43942
    -0.59951
    -1.41774
    -1.29322
    -1.38216
    -0.97305
     0.61005
    -0.22597
     0.09421
     0.28987
    -0.33269
    -0.40384
    -0.61730
    -0.45721
    -0.35048
     0.11200
     0.48553
     1.05474
     0.30766
    -0.08367
    -0.54615
    -0.58172
     0.43217
     0.14757
    -0.54615
    -0.47499
    -0.40384
    -0.15482
     0.14757
     0.12978
    -0.35048
    -0.51057
    -0.70623
    -0.13703
    -0.26154
    -0.17261
    -0.63508
    -1.52446
    -1.06199
     0.00527
    -0.15482
    -0.54615
    -0.83075
    -0.45721
     0.00527
     0.14757
    -0.06588
    -0.58172
     0.21872
     0.16536
     0.69899
     0.43217
     0.30766
     0.14757
     0.80571
     0.98359
     0.62784
     0.78792
     0.25430
     0.30766
     0.44996
     0.64562
     0.20093
     0.41438
     0.27208
     0.62784
     0.68120
     0.53890
     0.12978
     0.11200
     0.16536
     0.73456
     0.91244
     0.37881
     0.16536
     0.02306
     0.84129
     0.57447
     0.68120
     0.36102
     0.23651
     0.44996
     0.39660
     0.41438
     0.25430
     0.04085
    -0.33269
     0.28987
     0.59226
     0.27208
    -0.10146
    -0.08367
    -0.10146
     0.12978
     0.02306
    -0.22597
    -0.56393
    -0.26154
    -0.17261
     0.16536
    -0.24376
    -0.38606
    -0.54615
    -0.19039
    -0.03031
     0.02306
    -0.22597
    -0.83075
    -0.22597
    -0.11924
    -0.08367
    -0.17261
    -0.24376
    -0.36827
    -0.01252
    -0.15482
     0.04085
    -0.13703
    -0.54615
    -0.83075
    -0.01252
    -0.01252
    -0.43942
    -0.45721
    -0.45721
    -0.36827
    -0.43942
    -0.42163
    -0.45721
    -0.59951
    -0.70623
    -0.79517
    -0.36827
    -0.47499
    -0.56393
    -1.06199
    -0.54615
    -0.29712
    -0.52836
    -0.67066
    -0.91968
    -1.06199
    -1.02641
    -1.07977
    -0.77738
    -1.15092
    -1.02641
    -1.15092
    -0.90190
    -1.32880
    -1.89800
    -1.80906
    -1.56004
    -1.11535
    -1.25765
    -1.39995
    -1.38216
    -1.64898
    -1.63119
    -1.11535
    -1.39995
    -1.63119
    -1.07977
    -1.04420
    -1.11535
    -0.97305
    -0.79517
    -1.31101
    -0.51057
     0.00527
    -0.70623
     0.44996
    -0.19039
    -1.22207
    -1.00862
    -0.38606
     0.11200
    -0.04809
    -0.19039
    -0.29712
    -0.19039
     0.28987
    -0.19039
    -0.81296
    -0.90190
    -0.11924
     0.20093
     0.41438
     0.12978
    -0.24376
    -0.22597
    -0.19039
     0.30766
     0.32545
     0.11200
    -0.33269
    -0.24376
    -0.11924
    -0.13703
    -0.45721
    -1.04420
    -1.00862
    -0.95526
    -0.59951
    -0.95526
    -0.84853
    -0.68845
    -1.48889
    -1.06199
    -1.07977
    -0.61730
    -1.04420
    -0.91968
    -0.79517
    -0.70623
    -0.27933
    -0.75960
    -0.77738
    -0.42163
    -0.59951
    -0.03031
    -0.03031
    -0.47499
    -0.67066
    -0.67066
    -0.59951
    -0.42163
    -0.33269
    -0.75960
    -0.56393
    -0.04809
    -0.36827
    -0.67066
    -0.93747
    -0.35048
    -0.86632
     0.04085
    -0.67066
    -0.84853
    -1.07977
    -0.74181
    -0.75960
    -0.11924
    -0.74181
    -0.51057
    -0.61730
    -0.24376
    -0.68845
    -0.63508
    -0.84853
    -0.67066
    -0.35048
    -0.24376
     0.07642
    -0.36827
    -0.49278
    -0.70623
    -0.47499
    -0.35048
    -0.29712
    -0.56393
    -0.61730
    -0.47499
    -0.13703
    -0.20818
    -0.40384
    -0.51057
    -0.33269
    -0.36827
     0.09421
     0.28987
    -0.26154
    -0.47499
    -0.01252
    -0.11924
     0.55669
     0.48553
     0.07642
     0.28987
     0.34323
     0.73456
     0.37881
     0.21872
     0.52111
     0.44996
     0.43217
     0.96580
     0.62784
     0.25430
     0.46775
     0.28987
     0.59226
     0.61005
     0.16536
    -0.08367
    -0.04809
     0.55669
     0.37881
    -0.10146
     0.07642
     0.11200
     0.14757
     0.37881
     0.37881
     0.00527
    -0.38606
    -0.19039
     0.21872
     0.41438
     0.27208
    -0.19039
    -0.27933
     0.18315
     0.23651
    -0.22597
     0.21872
    -0.13703
    -0.27933
    -0.26154
    -0.33269
    -0.42163
    -0.52836
    -0.93747
    -0.54615
    -0.27933
    -0.03031
    -0.83075
    -1.27544
    -1.06199
    -0.91968
    -1.06199
    -0.45721
    -0.67066
    -0.86632
    -0.77738
    -0.26154
    -0.36827
    -0.63508
    -0.65287
    -0.72402
    -0.01252
    -0.13703
    -0.51057
    -0.43942
    -0.33269
     0.18315
     0.39660
     0.68120
     0.93022
    -0.08367
     0.30766
     0.82350
    -0.19039
    -0.20818
    -0.29712
    -0.01252
     0.61005
     0.82350
     0.48553
     0.28987
    -0.42163
     0.11200
    -0.36827
     0.07642
     0.14757
    -0.26154
    -0.61730
     0.36102
     0.12978
     0.61005
    -0.04809
     0.04085
     0.28987
     1.42828
     0.52111
    -0.26154
    -0.79517
    -0.40384
    -0.40384
    -0.61730
    -0.01252
     0.00527
    -0.70623
    -0.70623
    -0.54615
    -1.00862
    -0.95526
    -0.74181
    -0.83075
    -0.51057
    -0.26154
    -0.29712
    -0.59951
    -0.59951
    -0.10146
     0.14757
     0.85907
     0.44996
     0.18315
     0.43217
     0.48553
     1.12589
     0.66341
     0.12978
     0.09421
     0.61005
     1.05474
     0.94801
     0.61005
     0.30766
     0.53890
     0.04085
     0.71677
     0.75235
     0.30766
    -0.08367
     0.71677
     0.57447
     0.48553
    -0.08367
    -0.11924
     0.04085
     0.44996
     0.16536
     0.23651
    -0.33269
    -0.20818
     0.43217
    -0.11924
     0.39660
    -0.01252
    -0.27933
     0.05863
     0.14757
     0.28987
    -0.35048
    -0.61730
    -0.65287
     0.25430
     0.32545
    -0.06588
    -0.11924
    -0.10146
    -0.20818
    -0.08367
     0.21872
     0.43217
    -0.38606
    -0.49278
     0.09421
     0.53890
     0.20093
     0.21872
    -0.35048
    -0.22597
     0.23651
     0.59226
    -0.27933
    -0.36827
    -0.70623
    -0.26154
    -0.06588
    -0.04809
    -0.36827
    -0.97305
    -0.99084
    -0.68845
    -0.56393
    -0.88411
    -1.39995
    -1.22207
    -0.97305
    -0.75960
    -0.83075
    -1.18650
    -1.31101
    -1.38216
    -0.95526
    -0.63508
    -0.84853
    -0.91968
    -1.34659
    -0.75960
    -0.29712
    -0.54615
    -0.79517
    -0.58172
    -0.56393
    -0.22597
     0.07642
    -0.11924
    -0.35048
    -0.24376
     0.09421
     0.20093
     0.30766
    -0.17261
    -0.01252
    -0.06588
     0.48553
    -0.29712
    -0.26154
    -0.63508
    -0.43942
     0.57447
    -0.19039
    -0.35048
    -0.74181
    -0.79517
    -1.22207
    -0.90190
    -0.40384
    -1.00862
    -1.29322
    -1.15092
    -1.75570
    -2.12924
    -2.25375
    -3.01862
    -2.85853
    -1.95136
    -1.73791
    -1.73791
    -1.15092
    -2.28933
    -3.24986
    -3.53446
    -1.95136
    -1.72013
    -1.96915
    -1.29322
    -1.25765
    -0.97305
    -1.31101
    -0.97305
    -1.29322
    -0.90190
    -0.42163
    -0.19039
    -0.52836
    -0.84853
    -0.81296
    -0.38606
     0.18315
     0.11200
     0.16536
    -0.49278
    -0.03031
     0.14757
     0.18315
     0.37881
    -0.06588
    -0.11924
     0.09421
     0.41438
     0.64562
     0.30766
    -0.01252
    -0.06588
     0.32545
     0.27208
    -0.26154
    -0.59951
    -1.02641
    -0.36827
    -0.17261
    -0.88411
    -0.86632
    -0.91968
    -0.61730
    -0.91968
    -0.72402
    -0.38606
    -0.83075
    -1.09756
    -0.31491
     0.12978
    -0.70623
    -0.04809
    -0.10146
    -0.01252
     0.36102
     0.75235
     0.21872
     0.25430
    -0.03031
     0.14757
     0.25430
     0.46775
     0.21872
    -0.45721
     0.07642
     0.64562
     0.25430
     0.07642
     0.25430
     0.14757
    -0.01252
     0.32545
     0.46775
    -0.06588
     0.11200
     0.11200
     0.59226
     0.68120
     0.20093
    -0.06588
    -0.19039
     0.28987
     0.43217
     0.16536
     0.02306
    -0.22597
    -0.15482
     0.09421
     0.23651
     0.25430
     0.05863
    -0.27933
     0.43217
     0.32545
     0.36102
     0.20093
    -0.24376
     0.20093
     0.62784
     0.96580
     0.66341
     0.41438
     0.57447
     0.96580
     0.93022
     0.75235
     0.43217
     0.25430
     0.41438
     0.48553
     0.44996
     0.66341
    -0.04809
    -0.47499
     0.48553
    -0.06588
    -0.01252
    -0.24376
    -0.56393
    -0.90190
    -0.52836
    -0.75960
    -0.68845
    -0.84853
    -1.00862
    -0.77738
    -0.65287
    -0.63508
    -0.97305
    -1.23986
    -0.81296
    -0.68845
    -0.75960
    -0.84853
    -0.40384
    -0.59951
    -0.61730
    -0.58172
    -0.47499
    -0.38606
    -0.43942
     0.32545
    -0.10146
     0.93022
     0.85907
    -0.45721
    -0.79517
    -0.01252
    -0.17261
    -0.10146
     0.09421
    -0.03031
     0.05863
    -0.29712
    -0.58172
    -0.40384
    -0.83075
    -0.81296
    -0.59951
    -0.75960
    -0.67066
    -0.79517
    -0.52836
    -0.27933
    -0.22597
    -0.26154
    -0.24376
    -0.47499
    -0.52836
    -0.03031
     0.04085
     0.55669
     0.23651
     0.11200
     0.12978
     0.16536
     0.18315
     0.02306
    -0.45721
     0.30766
    -0.19039
     0.16536
     0.34323
     0.36102
    -0.19039
     0.30766
     0.14757
     0.20093
     0.30766
    -0.26154
    -0.52836
    -0.03031
     0.23651
    -0.15482
    -0.24376
    -0.06588
    -0.06588
    -0.35048
    -0.27933
    -0.61730
    -1.00862
    -1.22207
    -1.23986
    -0.74181
    -0.95526
    -0.79517
    -1.61340
    -0.84853
    -0.67066
    -0.33269
    -0.99084
    -1.09756
    -0.49278
    -0.70623
    -0.42163
     0.16536
    -0.33269
    -0.31491
     0.27208
     0.37881
     0.89465
     0.16536
     0.05863
     0.36102
     0.21872
     0.32545
     0.00527
     0.05863
     0.00527
     0.21872
     0.11200
     0.50332
     0.27208
    -0.40384
    -0.86632
    -0.43942
    -0.04809
     0.20093
     0.02306
    -0.42163
    -0.43942
     0.04085
    -0.36827
    -0.42163
     0.00527
    -0.11924
    -0.13703
     0.28987
     0.05863
     0.02306
    -0.15482
    -0.26154
    -0.11924
     0.59226
     0.48553
    -0.04809
     0.09421
     0.16536
     0.25430
    -0.17261
     0.37881
     0.00527
     0.04085
     0.18315
     0.41438
     0.32545
    -0.47499
    -0.04809
    -0.08367
     0.41438
    -0.15482
    -0.19039
    -0.49278
    -0.26154
     0.30766
    -0.06588
    -0.08367
    -0.24376
    -0.15482
     0.12978
     0.64562
     0.16536
     0.09421
    -0.01252
     0.32545
     1.21483
     2.26429
     1.42828
     2.15757
     2.44217
     1.74845
     1.01916
     1.89075
     1.76624
     2.13978
     2.29987
     3.02916
     3.13589
     2.42438
     2.13978
     1.58837
     1.85518
     2.10421
     1.87297
     1.64173
     1.09031
     1.32155
     1.23261
     0.85907
     1.12589
     0.71677
     0.14757
    -0.04809
    -0.15482
    -0.86632
    -1.31101
    -1.77349
    -2.32490
    -2.18260
    -2.20039
    -2.84074
    -3.65897
    -4.08588
    -4.08588
    -3.78349
    -3.33880
    -3.53446
    -3.89021
    -3.94357
    -3.85464
    -2.84074
    -3.08977
    -2.82296
    -2.44942
    -1.64898
    -1.43552
    -1.18650
    -1.04420
    -0.91968
    -0.54615
    -0.22597
    -0.24376
     0.18315
     0.05863
     0.53890
     0.62784
     0.77014
     0.66341
     0.50332
     0.61005
     1.14368
     1.05474
     1.39270
     0.75235
     0.39660
     0.46775
     0.89465
     0.64562
     0.85907
    -0.17261
    -0.19039
     0.00527
    -0.06588
    -0.26154
    -0.31491
    -1.23986
    -0.68845
    -0.01252
    -0.06588
    -0.40384
    -0.95526
    -0.83075
    -0.54615
    -0.11924
     0.39660
     0.05863
    -0.06588
    -0.10146
     0.20093
     0.91244
     0.20093
    -0.29712
    -0.15482
     0.32545
     0.55669
     0.18315
    -0.20818
    -0.47499
    -0.35048
    -0.84853
     0.20093
    -0.58172
    -0.99084
    -0.61730
    -0.51057
    -0.11924
    -0.54615
    -0.86632
    -1.00862
    -0.47499
    -0.06588
     0.00527
    -0.11924
    -0.56393
    -0.20818
     0.02306
     0.18315
     0.32545
     0.05863
    -0.08367
     0.32545
     0.36102
     0.27208
     0.00527
    -0.11924
    -0.15482
     0.39660
     0.41438
     0.23651
    -0.58172
    -0.19039
    -0.36827
    -0.42163
     0.04085
    -0.31491
    -0.67066
    -0.90190
    -0.10146
    -0.15482
    -0.52836
    -0.63508
    -0.77738
    -0.43942
    -0.33269
    -0.26154
    -0.58172
    -0.72402
    -0.38606
    -0.52836
     0.11200
    -0.33269
    -0.68845
    -0.70623
    -0.36827
     0.05863
    -0.01252
    -0.35048
    -0.72402
    -0.33269
    -0.22597
     0.25430
    -0.04809
    -0.19039
    -0.27933
    -0.20818
    -0.06588
     0.37881
    -0.29712
    -0.61730
    -0.38606
    -0.20818
    -0.72402
    -0.29712
    -0.72402
    -0.70623
    -0.22597
    -0.59951
    -0.01252
    -0.38606
    -0.86632
    -0.90190
     0.07642
    -0.03031
    -0.03031
    -0.49278
    -0.29712
     0.09421
     0.30766
     0.07642
    -0.29712
    -0.59951
     0.02306
    -0.06588
     0.04085
    -0.31491
    -0.40384
    -0.56393
    -0.49278
    -0.04809
    -0.13703
    -0.72402
    -0.68845
    -0.61730
    -0.17261
    -0.19039
    -0.38606
    -0.52836
    -0.74181
     0.04085
     0.21872
    -0.58172
    -0.47499
    -0.61730
    -0.42163
     0.23651
     0.48553
    -0.38606
    -0.51057
     0.07642
     0.41438
     0.36102
     0.53890
     0.07642
     0.28987
     0.61005
     0.64562
     1.00137
     0.57447
     0.30766
     0.20093
     0.32545
     0.96580
     0.50332
     0.07642
    -0.11924
     0.21872
     0.34323
    -0.01252
    -0.36827
    -0.54615
    -0.43942
    -0.38606
    -0.27933
    -0.06588
    -0.70623
    -0.63508
    -0.52836
     0.30766
     0.46775
    -0.56393
    -0.29712
    -0.01252
    -0.11924
     0.14757
     0.07642
    -0.36827
    -0.84853
     0.32545
     0.14757
    -0.19039
    -0.17261
    -1.04420
    -0.95526
    -0.22597
    -0.01252
    -0.24376
    -0.72402
    -0.31491
    -0.22597
    -0.01252
    -0.17261
    -0.26154
    -0.40384
    -0.33269
     0.32545
    -0.03031
     0.12978
    -0.20818
    -0.58172
     0.20093
     0.34323
     0.14757
    -0.13703
    -0.35048
     0.11200
    -0.22597
    -0.27933
    -0.38606
    -0.26154
    -0.38606
    -0.26154
    -0.01252
    -0.17261
    -0.51057
    -0.58172
    -0.58172
    -0.26154
     0.16536
    -0.42163
    -0.35048
    -0.68845
    -0.26154
    -0.27933
    -0.26154
    -0.06588
    -0.51057
    -0.20818
    -0.29712
    -0.40384
    -0.01252
    -0.67066
    -0.88411
     0.20093
     0.91244
     0.16536
    -0.42163
    -0.68845
    -0.19039
    -0.35048
     0.59226
     0.25430
    -0.15482
     0.02306
    -0.45721
     0.12978
     0.11200
     0.00527
    -0.84853
     0.02306
     0.12978
     0.25430
     0.09421
    -0.52836
    -0.45721
    -0.33269
    -0.17261
    -0.06588
    -0.29712
    -0.59951
    -0.19039
    -0.79517
    -1.16871
    -1.63119
    -1.79128
    -0.93747
     0.41438
    -0.88411
    -1.02641
    -0.81296
    -0.65287
    -0.63508
    -0.65287
    -0.84853
    -0.15482
    -0.22597
    -0.11924
     0.28987
     0.21872
     0.57447
    -0.24376
    -0.15482
     0.16536
    -0.17261
     0.16536
    -0.36827
    -0.45721
    -0.74181
    -0.61730
    -0.63508
    -0.56393
    -0.70623
    -0.74181
    -0.49278
    -0.51057
    -0.43942
    -0.17261
    -0.65287
     0.34323
    -0.15482
    -0.06588
    -0.04809
     0.05863
    -0.08367
     0.25430
     0.25430
     0.20093
     0.55669
     0.39660
     0.16536
     0.27208
     0.20093
     0.57447
    -0.06588
    -0.24376
     0.09421
     0.11200
     0.09421
    -0.04809
    -0.45721
    -0.59951
    -0.56393
    -0.35048
    -0.43942
    -0.70623
    -0.91968
    -0.67066
    -0.67066
    -0.75960
    -0.77738
    -0.97305
    -0.90190
    -0.56393
    -0.58172
    -0.58172
    -0.36827
    -0.79517
    -0.77738
    -0.56393
    -0.22597
    -0.27933
    -0.31491
    -0.67066
     0.07642
    -0.27933
    -0.27933
    -0.54615
    -0.61730
    -0.26154
    -0.17261
    -0.11924
    -0.03031
    -0.35048
    -0.22597
    -0.61730
     0.05863
    -0.08367
    -0.40384
    -0.17261
    -0.49278
    -0.38606
     0.25430
    -0.29712
    -0.17261
    -0.17261
    -0.20818
    -0.08367
     0.39660
     0.07642
    -0.49278
    -0.29712
    -0.10146
     0.28987
     0.34323
     0.14757
    -0.31491
    -0.27933
    -0.03031
     0.20093
     0.05863
    -0.03031
    -0.24376
    -0.38606
     0.14757
     0.18315
    -0.20818
    -0.27933
    -0.40384
     0.34323
    -0.11924
    -0.15482
    -0.27933
    -0.51057
    -0.49278
    -0.13703
    -0.61730
     0.07642
    -0.51057
    -0.49278
    -0.38606
    -0.40384
    -0.68845
    -1.00862
    -0.90190
    -0.77738
    -0.35048
    -0.49278
    -0.42163
    -1.04420
    -1.11535
    -0.67066
    -0.88411
    -0.84853
    -0.91968
    -0.58172
    -0.45721
     0.12978
    -0.52836
    -0.72402
    -0.84853
    -0.77738
    -0.04809
    -0.11924
    -0.70623
    -0.86632
    -0.70623
    -0.52836
    -0.84853
    -0.58172
    -1.13314
    -0.58172
    -0.51057
    -0.58172
    -0.51057
    -0.27933
    -0.65287
    -0.61730
    -0.43942
     0.23651
     0.14757
    -0.15482
    -0.24376
     0.32545
     0.50332
    -0.04809
     0.46775
    -0.10146
     0.30766
     0.28987
     0.20093
     0.04085
    -0.49278
    -0.67066
    -0.08367
    -0.04809
    -0.06588
    -0.17261
    -0.52836
    -0.15482
    -0.36827
    -0.15482
    -0.11924
    -0.20818
    -0.43942
    -0.11924
    -0.17261
    -0.42163
    -0.36827
    -0.59951
    -0.20818
    -0.42163
    -0.27933
    -0.51057
    -0.68845
    -0.90190
    -0.52836
    -0.95526
    -0.72402
    -0.97305
    -1.27544
    -1.15092
    -0.68845
    -0.90190
    -1.22207
    -1.59561
    -1.22207
    -1.02641
    -0.91968
    -1.29322
    -0.90190
    -1.31101
    -0.95526
    -1.22207
    -0.35048
    -0.75960
    -1.07977
    -0.70623
    -0.45721
    -0.58172
    -0.43942
    -0.93747
    -0.97305
    -0.88411
     0.11200
    -0.17261
    -0.65287
    -0.99084
    -0.65287
    -0.49278
    -0.68845
    -0.22597
    -0.77738
    -1.13314
    -0.42163
    -0.51057
    -0.24376
    -0.70623
    -1.25765
    -0.84853
    -0.36827
    -0.43942
    -0.29712
    -1.09756
    -1.15092
    -0.86632
    -0.81296
    -0.29712
    -0.74181
    -1.32880
    -1.15092
    -0.67066
    -0.86632
    -0.75960
    -1.50668
    -1.32880
    -1.02641
    -0.93747
    -0.67066
    -1.07977
    -1.07977
    -0.95526
    -0.77738
    -0.38606
    -0.49278
    -0.65287
    -0.61730
    -0.61730
     0.07642
    -0.11924
    -0.24376
    -0.54615
    -0.33269
    -0.06588
     0.21872
     0.11200
    -0.13703
    -0.54615
    -0.56393
     0.05863
     0.28987
    -0.27933
    -0.51057
    -0.68845
    -0.29712
    -0.10146
    -0.17261
    -0.36827
    -0.95526
    -0.17261
    -0.36827
    -0.36827
    -0.77738
    -1.04420
    -1.00862
    -0.56393
     0.02306
    -0.52836
    -0.67066
    -0.81296
    -0.68845
    -0.63508
    -0.58172
    -1.38216
    -0.91968
    -0.83075
    -0.52836
    -0.42163
    -0.33269
    -0.99084
    -0.54615
    -0.70623
    -0.13703
     0.18315
     0.21872
     1.32155
     2.78013
     3.91854
     2.49553
     0.14757
    -1.18650
    -0.15482
     1.64173
     1.74845
     1.73067
     2.05084
     1.74845
     0.84129
    -0.36827
    -1.45331
    -0.67066
    -0.84853
    -0.43942
    -0.75960
     0.12978
     0.02306
    -0.38606
    -0.06588
     0.36102
     0.80571
     1.00137
     0.77014
     0.93022
     0.62784
     1.17925
     1.53500
     1.01916
     0.50332
     0.12978
     0.39660
     0.25430
     0.41438
     0.09421
    -0.06588
    -0.38606
    -0.35048
    -0.36827
    -0.86632
    -1.16871
    -1.45331
    -1.23986
    -0.67066
    -0.67066
    -1.43552
    -1.54225
    -1.29322
    -1.16871
    -0.93747
    -1.31101
    -1.50668
    -1.32880
    -1.25765
    -0.74181
    -1.13314
    -0.95526
    -1.68455
    -1.52446
    -0.97305
    -0.65287
    -1.47110
    -1.56004
    -1.02641
    -0.65287
    -0.51057
    -0.83075
    -0.84853
    -0.81296
    -0.49278
    -0.36827
     0.05863
     0.27208
     0.00527
    -0.24376
     0.14757
     0.75235
     0.87686
     0.20093
     0.04085
     0.48553
     0.34323
     0.50332
     0.23651
     0.27208
    -0.03031
     0.41438
     0.43217
     0.36102
     0.27208
    -0.65287
    -0.29712
     0.55669
     0.23651
     0.71677
     0.07642
    -0.17261
     0.28987
     0.80571
     0.59226
     0.23651
     0.43217
     0.20093
     0.89465
     0.66341
     1.46385
     0.61005
     0.36102
     0.36102
     1.09031
     0.73456
     0.53890
     0.39660
     0.43217
     0.57447
     0.21872
     0.36102
     0.37881
    -0.01252
     0.25430
     0.14757
     0.09421
     0.05863
    -0.65287
     0.05863
     0.16536
     0.02306
     0.12978
     0.14757
    -0.15482
    -0.06588
     0.11200
     0.23651
     0.07642
     0.18315
     0.07642
     0.20093
     0.23651
     0.18315
    -0.20818
     0.00527
     0.75235
     0.52111
     0.59226
     0.37881
     0.55669
     0.62784
     0.71677
     1.03695
     1.16146
     1.00137
     1.10810
     1.81960
     1.51721
     1.78403
     1.30376
     0.87686
     1.94412
     2.42438
     2.44217
     2.05084
     1.80182
     1.80182
     2.24651
     2.62004
     3.08252
     3.82960
     5.43048
     5.07473
     1.46385
     0.14757
    -0.33269
    -0.20818
     0.98359
     1.39270
     1.05474
     0.34323
    -0.91968
    -2.25375
    -4.47720
    -3.40995
    -3.32101
    -3.55225
    -3.92579
    -4.03251
    -3.90800
    -3.85464
    -4.05030
    -4.29933
    -3.19650
    -1.98694
    -1.72013
    -1.48889
    -1.64898
    -1.25765
    -1.23986
    -1.02641
    -0.58172
     0.16536
    -0.31491
     0.07642
     0.36102
     0.93022
     1.23261
     0.43217
     0.34323
     0.71677
     0.37881
     0.11200
    -0.15482
     0.00527
    -0.63508
    -0.49278
    -0.36827
    -0.06588
    -0.42163
    -0.83075
    -1.22207
    -1.16871
    -0.88411
    -1.16871
    -1.50668
    -1.06199
    -1.06199
    -0.88411
    -1.02641
    -0.84853
    -1.27544
    -1.16871
    -1.47110
    -1.06199
    -0.95526
    -0.77738
    -1.07977
    -0.68845
    -0.40384
    -0.56393
    -0.79517
    -0.31491
    -0.22597
     0.30766
     0.37881
     0.20093
     0.07642
    -0.08367
     0.34323
     0.48553
     0.52111
     0.64562
     0.57447
     0.77014
     0.82350
     0.91244
     0.75235
     0.62784
     0.69899
     0.64562
     0.98359
     1.32155
     1.42828
     0.84129
     0.48553
     0.87686
     1.41049
     1.42828
     1.09031
     0.98359
     0.94801
     1.37491
     1.42828
     1.51721
     1.23261
     1.35713
     1.42828
     1.48164
     1.92633
     1.19704
     0.02306
     0.85907
     1.10810
     1.48164
     1.19704
     0.69899
     0.11200
     0.62784
     0.61005
     0.20093
     0.14757
     0.57447
     0.02306
     0.25430
     0.34323
     0.20093
    -0.27933
     0.05863
     0.23651
     0.36102
     0.52111
     0.25430
    -0.22597
    -0.15482
     0.18315
    -0.01252
     0.02306
    -0.33269
    -0.04809
     0.02306
     0.23651
     0.20093
    -0.22597
    -0.22597
     0.00527
     0.04085
     0.28987
     0.05863
    -0.11924
     0.18315
     0.02306
     0.07642
    -0.13703
     0.11200
    -0.33269
    -0.10146
     0.11200
     0.39660
    -0.24376
    -0.97305
    -0.52836
    -0.13703
    -0.03031
    -0.13703
    -0.49278
    -0.51057
    -0.54615
    -0.27933
    -0.42163
    -0.08367
    -0.70623
    -0.42163
    -0.24376
    -0.40384
    -0.22597
    -0.74181
    -0.54615
    -0.67066
     0.21872
    -0.22597
    -0.24376
     0.52111
    -0.15482
    -0.24376
    -1.11535
    -0.22597
    -0.19039
    -0.33269
     0.71677
     0.78792
     1.00137
     0.00527
    -0.06588
     0.04085
     0.30766
     0.46775
     0.14757
     0.28987
    -0.26154
     0.48553
     0.34323
     0.64562
     0.46775
    -0.29712
    -0.11924
    -0.03031
     0.28987
     0.21872
    -0.24376
    -0.56393
     0.48553
     0.44996
     0.64562
     0.25430
    -0.11924
     0.05863
     0.36102
     0.57447
     0.37881
    -0.04809
    -0.17261
     0.44996
     0.36102
     0.27208
    -0.29712
    -0.22597
     0.00527
     0.05863
    -0.42163
    -0.35048
    -0.58172
    -0.20818
    -0.33269
    -0.22597
    -0.08367
    -0.36827
    -0.63508
     0.04085
     0.12978
    -0.04809
    -0.35048
    -0.72402
    -0.40384
     0.18315
     0.32545
     0.07642
    -0.45721
     0.36102
     0.25430
     0.28987
     0.53890
     0.32545
    -0.04809
     0.09421
     0.64562
     1.14368
     0.62784
     0.05863
     0.25430
     0.71677
     1.35713
     0.77014
     0.66341
     0.39660
     0.50332
     0.52111
     1.23261
     1.01916
     0.69899
     0.37881
     0.82350
     1.55279
     1.23261
     0.71677
     0.48553
     0.77014
     1.16146
     1.37491
     1.42828
     0.84129
     0.23651
     0.48553
     1.10810
     1.64173
     0.87686
     0.44996
     0.59226
     1.14368
     1.01916
     0.77014
     0.44996
     0.41438
     0.73456
     0.94801
     1.17925
     0.48553
     0.34323
     0.25430
     0.50332
     1.09031
     0.55669
     0.09421
     0.69899
     0.20093
     1.00137
     0.53890
     0.04085
    -0.11924
    -0.33269
     0.53890
     0.80571
     0.32545
    -0.36827
    -0.20818
    -0.45721
     0.04085
     0.05863
    -0.40384
    -0.42163
    -0.29712
     0.07642
    -0.26154
    -0.29712
    -0.70623
    -0.42163
     0.11200
     0.07642
    -0.35048
    -0.72402
    -0.63508
    -0.91968
    -0.63508
     0.28987
    -0.27933
     0.16536
    -0.22597
    -0.38606
    -0.54615
    -0.04809
    -0.88411
    -0.52836
     0.18315
     0.77014
     0.61005
    -0.08367
    -0.24376
    -0.29712
     0.11200
     0.80571
     0.27208
    -0.13703
    -0.68845
     0.07642
     0.36102
    -0.06588
    -0.08367
    -0.33269
    -0.75960
     0.14757
    -0.03031
    -0.04809
    -0.43942
    -0.63508
    -0.59951
     0.04085
     0.02306
    -0.11924
    -0.19039
    -0.45721
    -0.01252
    -0.08367
    -0.11924
    -0.04809
    -0.19039
    -0.27933
     0.11200
     0.39660
     0.00527
    -0.29712
    -0.77738
    -0.24376
     0.14757
    -0.35048
    -0.35048
    -0.13703
    -0.58172
    -0.56393
    -0.67066
    -0.47499
    -0.75960
    -0.52836
    -0.29712
    -0.10146
    -0.15482
    -0.83075
    -0.61730
    -0.35048
     0.20093
     0.30766
    -0.35048
    -0.06588
     0.18315
     0.04085
     0.44996
    -0.10146
    -0.10146
    -0.04809
     0.52111
     0.21872
     0.30766
     0.16536
     0.04085
    -0.06588
     0.37881
     0.55669
     0.62784
     0.43217
     0.14757
     0.53890
     0.34323
     0.28987
     0.23651
     0.39660
     0.78792
     0.78792
     0.80571
     0.59226
     0.43217
     0.11200
     0.34323
     1.23261
     0.64562
     0.46775
     0.27208
     0.27208
     0.78792
     1.10810
     0.66341
     0.36102
     0.55669
     0.77014
     0.71677
     1.28598
     0.73456
     0.30766
     0.50332
     1.12589
     1.10810
     1.05474
     0.64562
     0.44996
     0.85907
     0.48553
     0.84129
     0.98359
     0.68120
     0.48553
     0.44996
     0.93022
     0.98359
     0.68120
    -0.15482
     0.82350
     0.41438
     0.32545
     0.50332
     0.59226
     0.11200
     0.64562
    -0.01252
     0.53890
     0.55669
     0.04085
     0.21872
     0.14757
     0.16536
     0.36102
    -0.20818
    -0.04809
     0.28987
     0.11200
     0.61005
     0.32545
     0.00527
    -0.22597
     0.23651
     0.28987
     0.21872
     0.80571
     0.44996
    -0.01252
     1.05474
     0.50332
    -0.40384
    -0.08367
     0.16536
     0.53890
     0.61005
     0.34323
     0.05863
     0.21872
    -0.01252
     0.21872
    -0.27933
    -0.20818
    -0.27933
     0.18315
     0.16536
     0.20093
    -0.63508
    -0.35048
    -0.20818
     0.27208
     0.28987
     0.18315
    -0.24376
     0.12978
     0.12978
     0.16536
     0.69899
     0.34323
     0.36102
     0.07642
     0.21872
     0.71677
     0.28987
    -0.35048
     0.02306
     0.18315
     0.37881
     0.20093
    -0.10146
    -0.42163
    -0.83075
    -0.74181
    -0.52836
    -0.24376
    -0.84853
    -1.25765
    -1.23986
    -0.63508
    -0.10146
    -0.70623
    -0.56393
    -0.31491
    -0.54615
    -0.56393
    -0.24376
    -0.08367
    -0.06588
     0.07642
     0.53890
     0.91244
     1.12589
     0.59226
     0.21872
     0.18315
     1.16146
     0.16536
     0.57447
     0.52111
     0.21872
     0.68120
     0.78792
     0.64562
     0.23651
     0.12978
     0.09421
     0.36102
     0.39660
     0.14757
     0.30766
     0.02306
     0.43217
     0.28987
     0.27208
     0.34323
     0.57447
     0.25430
     0.50332
     0.50332
     0.44996
     0.04085
     0.50332
     0.30766
     0.84129
     0.96580
     0.71677
     0.46775
     0.30766
     0.41438
     0.04085
     0.68120
     0.14757
     0.34323
     0.77014
     0.36102
     0.53890
     0.28987
     0.20093
     0.44996
     1.21483
     0.53890
     0.62784
     0.34323
     0.66341
     1.07253
     0.73456
     0.50332
     0.84129
     0.84129
     1.12589
     1.19704
     0.82350
     0.66341
     0.44996
     0.25430
     0.55669
     0.62784
     0.25430
    -0.03031
     0.16536
     0.46775
     0.12978
    -0.13703
    -0.54615
    -0.26154
    -0.56393
    -0.29712
    -0.19039
    -0.47499
    -0.70623
    -1.29322
    -0.79517
    -0.38606
    -0.38606
    -0.35048
    -0.36827
    -0.63508
     0.39660
     0.28987
    -0.45721
    -1.57783
    -0.67066
    -0.43942
     0.09421
     0.09421
    -0.61730
    -0.75960
    -0.91968
    -0.61730
    -0.70623
    -1.20429
    -1.48889
    -1.18650
    -0.91968
    -1.39995
    -1.09756
    -0.81296
    -1.43552
    -1.04420
    -0.65287
    -0.84853
    -1.02641
    -0.90190
    -1.11535
    -0.22597
    -0.08367
     0.09421
    -0.51057
    -0.08367
    -0.20818
     0.09421
     0.18315
     0.07642
    -0.42163
     0.05863
     0.75235
     0.69899
     0.55669
     0.21872
     0.44996
     0.21872
     0.37881
     0.00527
    -0.45721
    -0.88411
    -0.42163
    -0.38606
    -0.99084
    -0.83075
    -1.50668
    -1.75570
    -1.63119
    -1.56004
    -1.88021
    -2.05809
    -2.32490
    -1.84464
    -1.48889
    -1.43552
    -1.56004
    -1.64898
    -1.07977
    -0.20818
    -0.31491
     0.14757
    -0.10146
    -0.24376
     0.43217
     0.69899
     1.09031
     1.10810
     0.34323
     0.50332
     1.23261
     1.94412
     1.32155
     0.68120
     0.25430
     0.34323
     0.00527
     0.80571
     0.44996
    -0.10146
    -0.45721
     0.02306
     0.43217
     0.44996
    -0.13703
    -0.75960
    -0.68845
     0.18315
     0.36102
     0.34323
    -0.36827
    -0.01252
    -0.03031
     0.39660
     1.17925
     0.30766
     0.27208
     0.39660
     0.94801
     0.52111
     0.21872
     0.20093
     0.28987
     0.37881
     0.61005
     0.62784
     0.32545
     0.11200
     0.14757
     0.14757
     0.52111
     0.46775
     0.00527
     0.44996
     0.61005
     0.46775
     0.27208
     0.52111
     0.69899
     1.09031
     1.25040
     1.10810
     0.78792
     0.62784
     0.57447
     0.91244
     1.16146
     0.80571
     0.78792
     0.59226
     0.71677
     1.07253
     0.43217
     0.14757
    -0.31491
     0.05863
     0.14757
     0.21872
     0.02306
    -0.74181
    -0.38606
    -0.06588
     0.44996
     0.34323
    -0.20818
    -0.59951
    -0.47499
     0.23651
     0.14757
     0.09421
    -0.11924
     0.14757
     0.66341
     0.75235
     0.36102
     0.34323
    -0.03031
     0.36102
     0.50332
     1.19704
     1.39270
     1.03695
     1.19704
     2.28208
     1.90854
     1.05474
     0.12978
     0.57447
     1.23261
     1.62394
     1.69509
     1.58837
     1.00137
     0.44996
     0.14757
     1.07253
     1.00137
     0.62784
     0.07642
     0.04085
     0.44996
     0.64562
     0.09421
     0.23651
     0.25430
     0.20093
     0.89465
     0.61005
     0.75235
     0.36102
     0.28987
     0.44996
     1.09031
     0.62784
    -0.15482
     0.37881
    -0.11924
    -0.20818
    -0.72402
    -1.13314
    -0.61730
    -0.75960
    -0.88411
    -1.16871
    -1.59561
    -0.90190
    -0.90190
    -0.31491
    -0.51057
    -0.72402
    -0.93747
    -0.13703
     0.18315
     0.53890
     0.46775
     0.23651
     0.11200
     0.66341
     1.17925
     1.17925
     0.41438
    -0.22597
    -0.10146
    -0.17261
     0.61005
     0.27208
    -0.68845
    -0.93747
    -0.63508
    -0.11924
    -0.15482
    -0.15482
     0.41438
     0.16536
    -0.04809
    -0.13703
    -0.26154
    -0.67066
    -1.00862
    -0.83075
     0.09421
     0.14757
    -0.35048
    -0.91968
    -1.06199
    -0.88411
    -0.27933
    -0.75960
    -0.88411
    -1.48889
    -1.52446
    -1.07977
    -1.02641
    -0.74181
    -0.81296
    -1.45331
    -1.07977
    -0.13703
    -0.54615
    -0.67066
    -0.74181
    -1.07977
    -0.70623
    -0.52836
    -0.47499
    -0.17261
    -0.59951
    -0.36827
     0.12978
     0.04085
    -0.15482
    -0.75960
    -0.40384
     0.30766
     0.34323
     0.20093
    -0.11924
    -0.08367
    -0.08367
    -0.11924
     0.04085
     0.20093
     0.50332
     0.04085
     0.34323
     0.46775
     0.20093
    -0.19039
     0.12978
     1.00137
     0.66341
     0.87686
     0.87686
     0.71677
     0.85907
     0.68120
     1.41049
     1.12589
     0.82350
     1.00137
     1.41049
     1.30376
     1.30376
     1.25040
     0.62784
     1.96190
     2.65562
     1.00137
     0.82350
     0.55669
     0.85907
     0.93022
     1.33934
     0.44996
     0.93022
     0.27208
     1.00137
     0.77014
     0.50332
     0.11200
    -0.11924
    -0.33269
     0.57447
     0.77014
     0.57447
    -0.11924
    -0.03031
     0.69899
     1.10810
     0.75235
     0.93022
     0.55669
     0.85907
     1.16146
     1.23261
     1.37491
     1.46385
     1.12589
     1.76624
     2.72677
     1.76624
     1.46385
     0.69899
     0.89465
     1.10810
     1.83739
     1.73067
     1.69509
     1.23261
     0.66341
     1.01916
     1.14368
     0.66341
     0.32545
     0.00527
     0.66341
     0.69899
     0.77014
     0.36102
     0.50332
     0.32545
     0.68120
     0.80571
     0.73456
     0.66341
     0.39660
     0.94801
     0.46775
     0.50332
    -0.13703
     0.04085
     0.04085
    -0.54615
    -0.93747
    -1.39995
    -1.47110
    -2.00473
    -1.73791
    -1.36437
    -1.86243
    -2.53836
    -2.41384
    -1.64898
    -1.57783
    -1.57783
    -2.16482
    -1.18650
    -1.13314
    -0.61730
    -0.43942
     0.12978
     0.14757
    -0.15482
     0.34323
     0.28987
     0.50332
     0.46775
     0.14757
     0.43217
     0.52111
     0.11200
    -0.26154
    -0.40384
    -0.19039
    -0.38606
    -0.29712
    -0.29712
    -0.33269
    -0.47499
    -0.68845
    -0.24376
    -0.06588
    -0.27933
    -0.47499
    -0.70623
    -0.40384
    -0.56393
    -0.38606
    -1.23986
    -0.79517
    -0.40384
    -0.81296
    -0.63508
    -0.79517
    -1.18650
    -1.22207
    -1.41774
    -1.20429
    -0.86632
    -1.09756
    -1.59561
    -1.39995
    -0.65287
    -0.90190
    -1.20429
    -1.13314
    -1.04420
    -0.95526
    -0.38606
    -0.63508
    -0.24376
    -1.02641
    -0.59951
    -0.70623
     0.04085
    -0.19039
    -0.13703
    -0.63508
    -0.36827
    -0.11924
    -0.22597
    -0.11924
     0.16536
    -0.43942
     0.05863
     0.41438
     0.41438
     0.48553
    -0.04809
     0.07642
     0.61005
     0.96580
     0.73456
     0.69899
     0.32545
     0.36102
     0.36102
     0.46775
     0.91244
     0.82350
     0.80571
     0.77014
     0.87686
     0.84129
     0.46775
     0.75235
     0.68120
     1.23261
     1.05474
     1.07253
     0.96580
     1.05474
     1.17925
     0.98359
     1.12589
     0.89465
     1.16146
     0.94801
     1.21483
     0.64562
     0.66341
     0.28987
     0.59226
     1.07253
     0.94801
     0.61005
     0.34323
     0.21872
     0.52111
     0.57447
     0.09421
     0.55669
     0.32545
     0.89465
     0.73456
     0.84129
     0.30766
     0.14757
     0.61005
     0.98359
     1.76624
     1.51721
     1.07253
     1.46385
     1.64173
     1.78403
     1.01916
     1.33934
     1.26819
     1.48164
     1.85518
     1.90854
     1.87297
     0.91244
     0.75235
     1.14368
     1.25040
     1.21483
     0.87686
     0.44996
     0.59226
     1.12589
     0.36102
     0.62784
     0.73456
     0.23651
     0.69899
     0.75235
     0.89465
     0.41438
     0.11200
     0.02306
     0.20093
     0.39660
     0.11200
     0.14757
    -0.59951
    -0.70623
    -0.79517
    -1.38216
    -1.48889
    -1.82685
    -2.32490
    -2.12924
    -2.44942
    -2.60951
    -3.21428
    -3.40995
    -2.55614
    -2.00473
    -1.88021
    -2.25375
    -1.82685
    -1.68455
    -1.31101
    -1.13314
    -0.63508
    -0.36827
     0.07642
     0.21872
     0.75235
     0.64562
     0.53890
     0.55669
     0.84129
     1.21483
     1.33934
     0.53890
     0.69899
     0.75235
     0.61005
     1.00137
     1.44606
     0.73456
     0.61005
     1.05474
     1.33934
     1.35713
     0.48553
     0.44996
     0.28987
     0.55669
     0.91244
     0.64562
    -0.06588
    -0.10146
     0.02306
     0.23651
     0.21872
    -0.11924
    -0.17261
    -0.36827
    -0.22597
     0.16536
    -0.22597
    -0.01252
    -0.63508
    -0.01252
     0.80571
     0.85907
     0.48553
     0.20093
    -0.08367
     0.00527
     0.75235
     1.07253
     0.50332
     0.02306
     0.21872
     0.59226
     0.85907
     0.09421
     0.12978
    -0.11924
     0.57447
     0.66341
    -0.06588
    -0.11924
    -0.04809
    -0.03031
     0.14757
     0.89465
     0.98359
     0.28987
     0.41438
     0.66341
     0.80571
     0.96580
     0.46775
     0.62784
     1.25040
     1.10810
     1.39270
     0.89465
     0.62784
     0.87686
     0.62784
     1.14368
     0.98359
     0.75235
     0.61005
     1.03695
     0.77014
     0.64562
     0.78792
     0.75235
     0.78792
     1.12589
     0.89465
     0.68120
     0.14757
     0.36102
     0.20093
     0.98359
     0.73456
     0.61005
    -0.01252
     0.46775
     0.96580
     0.52111
     0.57447
     0.09421
     0.18315
     0.69899
     0.68120
     0.39660
     0.02306
     0.34323
     0.44996
     1.03695
     1.49943
     0.87686
     0.87686
     0.62784
     0.77014
     0.44996
     0.78792
     0.32545
     0.84129
     1.03695
     1.53500
     1.33934
     0.77014
     0.25430
     0.05863
     0.55669
     1.01916
     0.82350
     0.44996
    -0.06588
     0.34323
     0.52111
     0.80571
     0.62784
     0.28987
    -0.08367
    -0.04809
     0.52111
     0.02306
    -0.33269
    -0.74181
    -0.74181
    -0.03031
     0.16536
    -0.22597
    -1.07977
    -1.18650
    -0.88411
    -1.22207
    -1.54225
    -1.70234
    -2.46720
    -2.36048
    -2.39605
    -1.80906
    -1.98694
    -1.82685
    -2.59172
    -2.84074
    -2.07588
    -1.22207
    -0.83075
    -1.09756
    -0.90190
    -1.22207
    -0.91968
    -0.20818
     0.23651
     0.64562
     1.10810
     0.84129
     0.94801
     0.91244
     0.71677
     0.85907
     1.19704
     1.12589
     0.43217
     0.71677
     1.25040
     0.91244
     0.78792
     0.73456
     0.68120
     0.44996
     1.21483
     1.23261
     1.19704
     0.52111
     0.68120
     0.52111
     1.30376
     1.21483
     0.75235
     0.28987
     0.39660
     0.77014
     0.80571
     0.69899
     0.39660
     0.39660
     0.73456
     0.71677
     1.09031
     0.98359
     0.32545
     0.09421
     0.46775
     1.19704
     1.25040
     0.69899
     0.21872
     0.84129
     1.03695
     1.21483
     1.25040
     0.98359
     0.62784
     1.09031
     0.89465
     1.37491
     0.69899
     0.37881
     0.27208
     1.25040
     1.25040
     1.00137
     0.69899
     0.43217
     0.50332
     0.27208
     0.91244
     0.66341
     0.62784
     0.30766
     0.84129
     1.17925
     1.16146
     1.03695
     0.73456
     1.42828
     1.49943
     1.44606
     1.33934
     1.39270
     1.51721
     1.57058
     1.39270
     2.05084
     1.90854
     1.64173
     1.60615
     1.51721
     1.23261
     1.21483
     0.96580
     1.23261
     1.48164
     1.14368
     0.80571
     0.91244
     0.82350
     0.75235
     0.87686
     0.50332
     0.37881
     0.41438
     0.28987
     0.62784
     0.32545
     0.18315
    -0.11924
     0.32545
     0.75235
     0.69899
     0.43217
     0.43217
     0.09421
     0.68120
     1.28598
     0.80571
     0.30766
     0.32545
     0.41438
     1.28598
     1.39270
     1.03695
     0.44996
     0.44996
     0.55669
     0.59226
     0.68120
     0.12978
    -0.20818
    -0.13703
     0.46775
     0.16536
    -0.17261
    -0.38606
    -1.04420
    -0.90190
    -0.47499
    -0.54615
    -0.49278
    -1.32880
    -1.22207
    -0.77738
    -0.61730
    -0.77738
    -0.77738
    -1.63119
    -1.29322
    -1.50668
    -1.39995
    -1.73791
    -2.21818
    -2.28933
    -2.30712
    -2.20039
    -2.30712
    -3.01862
    -3.49888
    -3.89021
    -2.57393
    -1.75570
    -1.95136
    -2.11145
    -2.37827
    -2.14703
    -1.34659
    -0.90190
    -0.52836
    -0.31491
     0.14757
     0.55669
     0.82350
     0.55669
     0.68120
     0.77014
     1.00137
     0.52111
     0.77014
     0.53890
     0.55669
     0.50332
     0.34323
     0.53890
     0.50332
     0.21872
     0.32545
     0.69899
     0.80571
     0.46775
     0.28987
     0.71677
     1.23261
     1.07253
     1.03695
     0.85907
     0.71677
     0.69899
     1.09031
     0.96580
     1.19704
     1.01916
     1.03695
     1.30376
     1.37491
     1.53500
     0.82350
     0.66341
     1.03695
     1.23261
     1.30376
     1.23261
     1.16146
     0.71677
     1.30376
     1.09031
     1.26819
     1.01916
     0.37881
     0.28987
     0.94801
     0.75235
     0.44996
     0.44996
     0.11200
     0.59226
     0.55669
     1.35713
     0.66341
     0.32545
     0.64562
     0.53890
     1.19704
     1.07253
     0.94801
     0.82350
     1.07253
     1.37491
     1.48164
     1.23261
     1.26819
     1.35713
     1.21483
     1.39270
     1.65952
     0.94801
     0.59226
     0.80571
     1.51721
     1.44606
     1.42828
     0.94801
     0.62784
     1.00137
     0.98359
     0.71677
     1.07253
     0.62784
     0.64562
     1.17925
     1.17925
     1.07253
     0.50332
     0.55669
     0.32545
     0.87686
     0.85907
     0.36102
     0.18315
     0.62784
     0.11200
    -0.19039
     0.48553
     0.25430
    -0.10146
     0.07642
     0.18315
    -0.26154
    -0.75960
    -0.77738
    -0.68845
    -0.20818
    -0.27933
     0.02306
     0.27208
    -0.47499
    -0.59951
    -0.88411
    -0.93747
    -0.40384
    -0.56393
    -0.59951
    -0.24376
    -0.29712
    -1.04420
    -0.88411
    -0.81296
    -0.84853
    -0.72402
    -0.86632
    -1.00862
    -1.13314
    -0.72402
    -0.45721
    -0.68845
    -0.47499
    -0.27933
    -0.15482
    -0.15482
    -0.19039
    -0.38606
    -0.95526
    -0.90190
    -0.52836
    -0.01252
     0.09421
    -0.72402
    -1.02641
    -0.65287
    -0.33269
    -0.59951
    -0.59951
    -0.74181
    -0.75960
    -0.56393
    -0.27933
    -0.03031
    -0.45721
    -0.91968
    -0.17261
    -0.19039
    -0.58172
    -0.91968
    -1.82685
    -2.27154
    -2.07588
    -2.18260
    -1.73791
    -1.68455
    -2.28933
    -2.96526
    -2.78738
    -1.18650
    -1.16871
    -0.99084
    -1.15092
    -0.70623
    -0.03031
     0.23651
     0.43217
     0.59226
     1.57058
     1.51721
     2.26429
     2.15757
     2.10421
     1.87297
     1.85518
     2.08642
     1.53500
     1.26819
     1.46385
     1.14368
     1.57058
     1.44606
     1.48164
     0.96580
     1.07253
     1.21483
     0.85907
     1.51721
     0.73456
     1.03695
     1.07253
     1.37491
     1.53500
     1.00137
     0.93022
     1.33934
     1.55279
     1.69509
     1.00137
     0.28987
     0.62784
     0.94801
     1.10810
     1.09031
     0.66341
     0.36102
     0.55669
     0.80571
     0.66341
     0.12978
     0.04085
     0.07642
     0.23651
     0.39660
     0.16536
     0.04085
    -0.84853
    -0.61730
    -0.42163
    -0.06588
    -0.10146
    -0.99084
    -0.81296
    -0.74181
    -0.51057
    -0.26154
    -0.88411
    -0.86632
    -0.45721
     0.23651
     0.87686
     0.82350
     1.01916
     0.50332
     0.80571
     1.33934
     1.67730
     1.78403
     1.26819
     1.41049
     1.92633
     2.08642
     2.51332
     1.73067
     1.01916
     1.35713
     1.48164
     1.60615
     1.00137
     0.61005
     0.41438
     0.77014
     0.61005
     0.66341
    -0.20818
     0.00527
    -0.45721
    -0.72402
    -1.41774
    -1.09756
    -1.43552
    -0.84853
    -0.70623
    -0.74181
    -1.45331
    -1.79128
    -1.57783
    -1.36437
    -1.13314
    -0.67066
    -1.13314
    -1.02641
    -0.83075
    -0.77738
    -0.42163
    -0.61730
    -0.74181
    -0.77738
    -0.74181
    -0.31491
    -0.49278
    -1.07977
    -0.99084
    -1.00862
    -0.63508
    -0.08367
    -0.29712
    -0.68845
    -0.95526
    -0.11924
    -0.10146
     0.12978
    -0.33269
    -0.22597
     0.14757
     0.52111
     1.42828
     1.05474
     0.66341
     1.60615
     1.90854
     2.24651
     1.76624
     1.44606
     1.62394
     2.17536
     2.99358
     2.62004
     2.49553
     1.96190
     2.62004
     2.56668
     3.02916
     2.92243
     2.53111
     2.17536
     2.29987
     2.67341
     2.63783
     2.03305
     1.92633
     2.40659
     2.13978
     1.76624
     1.48164
     1.00137
     0.43217
    -0.38606
    -0.90190
    -1.31101
    -2.78738
    -3.42773
    -4.37048
    -4.08588
    -3.81906
    -5.01083
    -6.36269
    -5.74012
    -4.61950
    -3.64119
    -4.12145
    -4.31711
    -4.26375
    -3.16092
    -2.25375
    -1.18650
    -0.88411
    -0.15482
     0.27208
     0.96580
     2.08642
     2.08642
     1.78403
     1.74845
     1.55279
     1.78403
     1.48164
     1.26819
     1.07253
     1.09031
     1.23261
     0.93022
     0.75235
     0.37881
     0.23651
    -0.06588
     0.48553
     0.68120
     0.12978
     0.11200
     1.21483
     0.44996
     0.12978
     0.20093
    -0.17261
     0.12978
     0.21872
     0.61005
     0.64562
     0.55669
    -0.17261
    -0.40384
     0.46775
     0.64562
    -0.08367
     0.02306
    -0.45721
    -0.45721
    -0.15482
    -0.38606
    -0.79517
    -0.65287
    -1.18650
    -0.59951
    -0.42163
    -0.58172
    -0.93747
    -1.64898
    -1.38216
    -0.54615
    -0.26154
    -0.38606
    -0.54615
    -0.24376
    -0.22597
     0.21872
     0.34323
     0.11200
     0.16536
     0.21872
     0.57447
     0.69899
     0.61005
     0.07642
    -0.24376
     0.69899
     0.28987
     0.59226
     0.16536
     0.02306
     0.09421
     0.07642
     0.23651
    -0.06588
    -0.15482
    -0.10146
    -0.13703
    -0.20818
    -0.24376
    -0.43942
    -1.32880
    -0.97305
    -0.68845
    -1.38216
    -1.06199
    -1.50668
    -1.68455
    -1.77349
    -1.79128
    -1.48889
    -1.25765
    -1.56004
    -1.31101
    -1.38216
    -1.09756
    -1.38216
    -1.48889
    -1.04420
    -0.67066
    -0.42163
    -0.38606
    -0.51057
    -0.65287
    -0.49278
    -0.11924
    -0.10146
     0.09421
    -0.03031
    -0.19039
     0.02306
     0.14757
     0.50332
    -0.10146
    -0.45721
     0.75235
     0.84129
     0.64562
     0.78792
     1.10810
     0.98359
     1.60615
     2.33544
     1.25040
     0.52111
     0.36102
     1.14368
     1.42828
     1.83739
     1.60615
     0.78792
     1.17925
     1.51721
     0.64562
     0.96580
     0.53890
     0.23651
     0.43217
     0.28987
     1.00137
     0.50332
     0.66341
     0.64562
     0.89465
     0.91244
     0.78792
     0.04085
     0.12978
    -0.04809
    -0.10146
     0.12978
    -0.70623
    -0.88411
    -1.34659
    -1.04420
    -1.39995
    -1.48889
    -1.80906
    -1.48889
    -1.22207
    -1.07977
    -0.79517
    -1.02641
    -0.93747
    -0.63508
    -0.10146
     0.44996
     0.27208
     0.82350
     0.43217
     0.80571
     1.44606
     1.58837
     1.78403
     1.25040
     1.17925
     1.35713
     1.32155
     1.37491
     0.89465
     1.01916
     1.03695
     1.35713
     1.07253
     1.01916
     0.91244
     0.91244
     1.10810
     0.82350
     1.17925
     0.85907
     0.64562
     0.87686
     0.96580
     1.17925
     0.59226
     0.62784
     0.93022
     0.73456
     1.19704
     1.14368
     0.39660
     0.55669
     0.41438
     0.53890
     0.82350
     0.61005
     0.39660
     0.21872
     0.55669
     0.85907
     0.18315
    -0.10146
     0.09421
     0.28987
     0.27208
     0.66341
     0.66341
    -0.31491
    -0.31491
     0.34323
     0.43217
     0.71677
     0.48553
     0.20093
     0.12978
     0.78792
     0.20093
     0.00527
     0.20093
     0.25430
     0.36102
     0.61005
     0.89465
    -0.13703
    -0.38606
    -0.26154
     0.50332
     0.37881
     0.50332
    -0.20818
    -0.04809
     0.05863
     0.61005
     0.07642
     0.30766
     0.09421
     0.37881
     0.48553
     0.41438
     0.66341
    -0.04809
     0.21872
     0.57447
     0.98359
     1.07253
     0.52111
     0.34323
     0.87686
     0.59226
     0.61005
     0.50332
     0.69899
     0.25430
     0.57447
     0.48553
     0.44996
    -0.24376
    -0.74181
    -0.79517
    -0.70623
    -0.68845
    -1.38216
    -1.84464
    -1.98694
    -1.41774
    -1.77349
    -1.56004
    -1.89800
    -2.04030
    -2.23597
    -1.80906
    -1.48889
    -1.59561
    -1.84464
    -1.72013
    -0.88411
    -0.63508
     0.07642
    -0.03031
     0.39660
     0.36102
     1.07253
     1.64173
     0.12978
    -0.04809
     0.34323
     1.14368
     1.46385
     1.28598
     1.09031
     0.80571
     0.94801
     0.87686
     0.96580
     0.09421
    -0.27933
     0.05863
     0.37881
     0.23651
     0.57447
    -0.04809
    -0.11924
     0.25430
     0.43217
     0.59226
    -0.43942
    -0.90190
    -0.54615
     0.00527
    -0.42163
    -0.17261
    -1.20429
    -1.09756
    -0.83075
    -0.86632
    -1.04420
    -0.97305
    -2.00473
    -2.00473
    -1.50668
    -1.56004
    -1.96915
    -3.01862
    -2.69844
    -2.53836
    -1.98694
    -2.12924
    -2.50278
    -3.32101
    -2.89411
    -3.46331
    -2.52057
    -1.96915
    -2.69844
    -2.57393
    -1.73791
    -1.63119
    -1.47110
    -1.68455
    -1.47110
    -1.54225
    -1.04420
    -0.59951
    -0.65287
    -0.79517
    -1.15092
    -0.84853
    -0.90190
    -0.24376
    -0.93747
    -1.09756
    -1.13314
    -0.86632
    -0.61730
    -0.75960
    -0.88411
    -0.86632
    -0.93747
    -0.54615
    -0.54615
    -0.83075
    -0.91968
    -1.00862
    -0.83075
    -0.22597
    -0.45721
    -0.70623
    -0.75960
    -0.47499
    -0.08367
    -0.22597
    -0.70623
    -0.63508
    -0.15482
    -0.04809
     0.11200
    -0.19039
    -0.49278
    -0.58172
    -0.20818
    -0.17261
    -0.63508
    -0.45721
     0.05863
    -0.08367
     0.27208
     0.21872
    -0.20818
    -0.54615
    -0.04809
     0.27208
     0.69899
     0.85907
     0.61005
     0.62784
     0.62784
     0.77014
     1.65952
     1.10810
     0.85907
     1.10810
     1.67730
     1.42828
     1.14368
     0.98359
     0.80571
     0.93022
     1.48164
     1.55279
     1.33934
     1.17925
     0.78792
     1.10810
     1.69509
     1.44606
     1.05474
     0.94801
     1.35713
     1.51721
     1.26819
     1.41049
     1.07253
     1.09031
     0.91244
     1.23261
     1.17925
     0.87686
     0.32545
     0.71677
     1.07253
     1.05474
     0.46775
     0.05863
    -0.01252
     0.41438
     0.04085
    -0.22597
    -0.36827
    -0.47499
    -0.20818
    -0.33269
    -0.10146
    -0.84853
    -1.16871
    -1.52446
    -1.25765
    -0.81296
    -1.23986
    -1.32880
    -1.75570
    -1.09756
    -1.32880
    -1.18650
    -1.29322
    -1.27544
    -0.99084
    -0.59951
    -0.17261
    -1.29322
    -1.52446
    -1.56004
    -0.99084
     0.16536
    -0.43942
    -0.40384
    -0.74181
    -0.15482
     0.09421
    -0.31491
    -0.45721
    -0.59951
    -0.31491
    -0.01252
     0.09421
     0.41438
    -0.10146
     0.07642
     0.28987
     0.82350
     1.00137
     0.66341
     0.28987
     0.39660
     0.27208
     0.87686
     0.78792
     0.34323
     0.30766
     0.20093
     0.53890
     0.11200
    -0.13703
    -0.40384
    -0.83075
    -0.45721
     0.21872
    -0.24376
    -1.18650
    -0.99084
    -0.61730
    -0.47499
    -0.26154
    -0.51057
    -0.49278
    -0.54615
    -0.13703
     0.34323
     0.20093
    -0.17261
     0.14757
     0.64562
     1.28598
     1.23261
     1.16146
     1.05474
     1.14368
     1.33934
     1.00137
     0.82350
     0.91244
     0.96580
     1.01916
     1.10810
     0.93022
     0.59226
     0.59226
    -0.01252
     0.57447
     0.73456
     0.12978
     0.32545
     0.02306
    -0.17261
     0.02306
    -0.04809
     0.05863
    -0.17261
    -0.13703
     0.12978
     0.16536
    -0.06588
     0.02306
    -0.24376
     0.11200
     0.21872
     0.25430
     0.34323
    -0.19039
    -0.04809
     0.36102
     0.55669
    -0.13703
     0.00527
    -0.45721
    -0.01252
    -0.31491
    -0.06588
    -0.35048
    -0.74181
    -0.83075
    -0.54615
    -0.45721
    -0.68845
    -1.07977
    -1.00862
    -0.86632
    -0.45721
    -0.17261
    -0.61730
    -0.26154
    -0.17261
    -0.01252
     0.32545
     0.78792
     0.59226
     0.37881
     0.89465
     1.01916
     0.91244
     1.17925
     0.73456
     1.09031
     1.07253
     1.32155
     1.10810
     1.17925
     0.91244
     0.53890
     1.07253
     0.98359
     0.73456
     0.50332
     0.61005
     0.91244
     1.03695
     0.71677
     0.73456
     0.61005
     0.94801
     0.82350
     0.80571
     0.62784
     0.66341
     1.07253
     0.87686
     0.89465
     0.91244
     0.21872
    -0.13703
     0.14757
     0.12978
    -0.06588
    -0.20818
    -1.02641
    -1.45331
    -1.27544
    -1.86243
    -2.32490
    -2.00473
    -2.25375
    -3.26765
    -3.48110
    -3.55225
    -4.19260
    -4.29933
    -3.60561
    -3.33880
    -3.58782
    -3.67676
    -3.42773
    -3.69455
    -3.44552
    -2.87632
    -2.28933
    -2.11145
    -1.88021
    -1.59561
    -1.06199
    -0.68845
    -0.38606
    -0.79517
    -0.06588
     0.43217
     0.73456
     0.61005
     0.36102
    -0.17261
    -0.01252
    -0.01252
     0.32545
    -0.61730
    -0.68845
    -0.88411
    -1.31101
    -0.24376
     0.34323
     0.32545
    -0.24376
    -0.54615
    -0.24376
     0.00527
     0.34323
     0.41438
     0.12978
     1.00137
     1.73067
     1.89075
     1.49943
     1.55279
     1.16146
     1.62394
     1.76624
     1.26819
     1.53500
     1.41049
     1.26819
     1.69509
     1.55279
     1.30376
     1.16146
     0.94801
     1.39270
     1.49943
     1.71288
     1.25040
     1.33934
     1.44606
     1.57058
     1.44606
     1.46385
     1.42828
     1.44606
     1.33934
     1.73067
     1.62394
     1.26819
     1.35713
     1.33934
     1.80182
     2.03305
     1.74845
     1.25040
     1.48164
     1.57058
     1.57058
     1.65952
     1.58837
     1.65952
     1.92633
     1.64173
     1.92633
     1.78403
     1.42828
     1.44606
     1.41049
     1.92633
     1.67730
     1.46385
     1.26819
     1.60615
     1.51721
     1.48164
     1.49943
     1.46385
     1.17925
     1.33934
     1.49943
     1.37491
     0.78792
     0.93022
     1.07253
     1.09031
     1.69509
     1.25040
     0.78792
     1.25040
     1.37491
     0.87686
     1.01916
     1.12589
     0.59226
     1.69509
     1.39270
     1.39270
     1.26819
     1.26819
     1.25040
     1.26819
     1.74845
     1.69509
     1.37491
     1.28598
     1.80182
     1.49943
     1.51721
     1.67730
     1.46385
     1.32155
     1.87297
     1.90854
     1.35713
     1.25040
     0.77014
     1.44606
     1.65952
     1.48164
     1.05474
     1.07253
     1.41049
     1.33934
     1.25040
     1.41049
     1.30376
     0.96580
     0.82350
     1.12589
     0.93022
     0.41438
     0.07642
     0.48553
     0.27208
     0.57447
    -0.40384
    -1.15092
    -1.61340
    -1.47110
    -2.21818
    -1.64898
    -2.16482
    -2.80517
    -2.50278
    -2.89411
    -2.87632
    -3.35658
    -4.35269
    -4.22818
    -3.96136
    -4.05030
    -3.49888
    -3.74791
    -3.69455
    -3.26765
    -2.94747
    -3.00083
    -2.57393
    -2.75181
    -2.23597
    -1.22207
    -0.83075
    -0.77738
    -0.67066
    -0.79517
    -0.93747
    -0.59951
    -0.59951
    -0.19039
    -0.81296
    -1.09756
    -0.91968
    -1.63119
    -1.39995
    -2.05809
    -1.06199
    -0.91968
    -0.42163
    -0.86632
    -1.39995
    -1.07977
    -1.04420
    -0.10146
     0.61005
     0.52111
     0.44996
     0.61005
     1.35713
     1.51721
     1.53500
     1.55279
     1.10810
     0.85907
     1.73067
     1.83739
     1.78403
     0.73456
     0.85907
     1.14368
     1.73067
     1.73067
     1.39270
     1.21483
     1.25040
     1.69509
     1.71288
     1.94412
     1.41049
     1.30376
     1.62394
     1.60615
     1.90854
     1.48164
     0.73456
     1.62394
     1.49943
     1.62394
     1.64173
     1.03695
     0.75235
     0.80571
     1.07253
     1.21483
     1.05474
     0.37881
     0.46775
     0.98359
     1.17925
     1.05474
     0.30766
     0.69899
     0.80571
     0.94801
     1.26819
     0.77014
     0.73456
     1.32155
     1.33934
     1.48164
     1.49943
     0.93022
     1.19704
     1.62394
     1.76624
     1.39270
     1.30376
     1.03695
     1.26819
     1.57058
     1.73067
     1.64173
     1.07253
     0.98359
     1.35713
     1.74845
     1.53500
     1.21483
     0.85907
     0.84129
     1.33934
     1.26819
     1.05474
     0.96580
     1.14368
     1.17925
     1.00137
     1.12589
     0.77014
     1.07253
     1.07253
     0.98359
     1.26819
     0.98359
     0.64562
     1.05474
     1.49943
     1.51721
     1.26819
     0.66341
     0.91244
     1.09031
     1.55279
     1.39270
     1.19704
     0.66341
     0.75235
     1.01916
     1.57058
     1.14368
     0.66341
     0.77014
     0.84129
     1.00137
     1.23261
     0.44996
    -0.49278
    -0.22597
     0.11200
     0.52111
    -0.15482
    -0.36827
    -0.58172
    -1.09756
    -0.20818
    -0.43942
    -1.06199
    -1.41774
    -1.43552
    -0.51057
    -0.67066
    -0.63508
    -1.66676
    -1.31101
    -0.77738
    -0.42163
    -0.91968
