# Supplementary material for: Software algorithm and hardware design for real-time implementation of new spectral estimator
Source: Biomed Eng Online. 2014 May 9;13:61. doi: 10.1186/1475-925X-13-61 (PMC4057578; doi:10.1186/1475-925X-13-61)
Supplement: Additional file 2 — txtfiles.zip. [file 1475-925X-13-61-S2.zip › FILE033.TXT]

     0.22126
     0.15678
     0.24705
     0.24705
     0.27929
     0.27285
     0.09875
     0.20837
     0.26640
     0.24705
     0.34378
     0.21481
     0.15033
     0.29864
     0.20192
     0.31798
     0.18257
     0.16968
     0.20192
     0.35022
     0.47919
     0.42760
     0.33088
     0.25350
     0.49853
     0.36312
     0.51143
     0.52432
     0.51143
     0.43405
     0.56946
     0.64684
     0.55657
     0.49208
     0.36312
     0.52432
     0.67263
     0.62750
     0.53077
     0.44695
     0.43405
     0.39536
     0.42760
     0.49853
     0.40826
     0.28574
     0.37602
     0.41471
     0.44695
     0.25350
     0.07940
     0.31798
     0.32443
     0.42760
     0.49208
     0.36957
     0.30509
     0.44695
     0.40181
     0.60170
     0.69842
     0.37602
     0.62105
     0.49853
     0.67263
     0.49208
     0.55012
     0.47919
     0.50498
     0.69842
     0.69842
     0.47919
     0.38891
     0.55012
     0.44050
     0.39536
     0.52432
     0.21481
     0.22771
     0.20837
     0.30509
     0.24705
     0.19547
     0.12454
     0.15678
     0.22126
     0.15033
    -0.01732
     0.05361
     0.02782
     0.05361
     0.18902
     0.21481
     0.19547
     0.42115
     0.28574
     0.31798
     0.27929
     0.25350
     0.15033
     0.28574
     0.35022
     0.49208
     0.34378
     0.31154
     0.20837
     0.17612
     0.20192
     0.46629
     0.35022
     0.09230
     0.18257
     0.26640
     0.20192
    -0.01732
    -0.01087
     0.22126
     0.27929
     0.44050
     0.39536
     0.36957
     0.59525
     0.62750
     0.85963
     0.73067
     0.48564
     0.41471
     0.60815
     0.76935
     1.02728
     0.94345
     0.81449
     0.53077
     0.72422
     0.79515
     0.89187
     0.80804
     0.64684
     0.39536
     0.22126
     0.47274
     0.79515
     0.73067
     0.62105
     0.47274
     0.59525
     0.49853
     0.36957
     0.48564
     0.57591
     0.47919
     0.50498
     0.49208
     0.44695
     0.42115
     0.37602
     0.42760
     0.69842
     0.46629
     0.52432
     0.44050
     0.65974
     0.57591
     0.62750
     0.44050
     0.34378
     0.36957
     0.40826
     0.38891
     0.20192
     0.13744
     0.15678
     0.09875
     0.23416
     0.07295
    -0.09470
    -0.23656
     0.00847
    -0.07535
    -0.06891
    -0.26880
    -0.31394
    -0.32038
    -0.09470
    -0.02377
    -0.04956
    -0.12049
    -0.27525
    -0.26235
    -0.04311
     0.11164
    -0.15273
    -0.16563
    -0.09470
     0.04716
     0.09875
     0.01492
     0.10519
     0.12454
     0.27929
     0.37602
     0.29219
     0.34378
     0.12454
     0.17612
     0.30509
     0.52432
     0.36312
     0.21481
     0.18902
     0.38247
     0.25995
     0.13744
     0.18902
     0.07940
     0.05361
     0.04716
     0.19547
     0.16968
     0.06006
    -0.01087
    -0.00442
     0.16968
     0.00202
    -0.05601
    -0.03666
     0.05361
     0.02782
     0.07295
    -0.13339
    -0.10115
     0.05361
    -0.03666
     0.02137
    -0.05601
    -0.13339
    -0.06891
    -0.26235
    -0.01087
     0.02782
    -0.15273
    -0.02377
    -0.00442
     0.04716
    -0.02377
    -0.02377
    -0.14628
    -0.14628
     0.10519
    -0.06891
     0.04071
    -0.08825
    -0.06891
    -0.22366
    -0.00442
     0.07940
    -0.03666
     0.01492
    -0.00442
    -0.05601
    -0.03666
     0.02782
     0.06006
    -0.03022
     0.15033
     0.16323
     0.09230
     0.24061
     0.12454
     0.09230
     0.15678
     0.38247
     0.25995
     0.06651
     0.09230
     0.01492
     0.07295
     0.11164
     0.04716
    -0.04956
     0.02137
     0.03426
     0.05361
    -0.03022
    -0.08825
    -0.11404
    -0.36552
    -0.29459
    -0.05601
    -0.06891
    -0.09470
    -0.12694
    -0.10115
    -0.13339
    -0.15918
    -0.23011
    -0.12049
    -0.19787
    -0.10115
    -0.08180
     0.09230
    -0.04956
    -0.17852
     0.03426
     0.07295
     0.09230
     0.08585
     0.01492
     0.02137
     0.09875
     0.25350
     0.04071
     0.16968
     0.20192
     0.17612
     0.23416
     0.09230
     0.09230
     0.06006
     0.05361
     0.16323
     0.17612
     0.18257
     0.01492
     0.18257
     0.01492
     0.11164
     0.02137
     0.06006
     0.16323
     0.08585
     0.09875
     0.14388
     0.07940
    -0.04311
    -0.08180
     0.18257
     0.16968
     0.17612
     0.24705
     0.22771
     0.27929
     0.16323
     0.07940
     0.30509
     0.21481
     0.25350
     0.26640
     0.35022
     0.50498
     0.22126
     0.03426
     0.32443
     0.33733
     0.11164
     0.15033
     0.13099
     0.12454
     0.07295
     0.11809
     0.11164
     0.00202
    -0.04311
    -0.04956
    -0.15918
     0.04716
    -0.12694
    -0.15918
    -0.10115
     0.06651
     0.11809
     0.19547
     0.04071
     0.04071
     0.04716
     0.27929
     0.24061
     0.33088
     0.29219
     0.30509
     0.20837
     0.33088
     0.28574
     0.28574
     0.22771
     0.26640
     0.24061
     0.13099
     0.25350
     0.09875
    -0.10115
    -0.12049
    -0.02377
     0.03426
    -0.01087
     0.02782
    -0.20432
    -0.06891
    -0.14628
    -0.17208
    -0.33973
    -0.17852
    -0.32038
    -0.12049
    -0.04956
    -0.32038
    -0.46869
    -0.79755
    -0.48159
    -0.37197
    -0.19787
    -0.29459
    -0.35907
    -0.48804
    -0.48804
    -0.45579
    -0.61700
    -0.45579
    -0.37197
    -0.19142
    -0.28169
    -0.23656
    -0.18497
    -0.24945
    -0.15273
    -0.31394
    -0.28169
    -0.37197
    -0.51383
    -0.22366
    -0.08825
    -0.23011
    -0.62990
    -0.35907
    -0.15918
    -0.33328
    -0.26235
    -0.37842
    -0.43000
    -0.42355
    -0.53962
    -0.54607
    -0.33328
    -0.33973
    -0.32038
    -0.46869
    -0.37842
    -0.41066
    -0.40421
    -0.66214
    -0.44290
    -0.40421
    -0.36552
    -0.38487
    -0.25590
    -0.35262
    -0.48159
    -0.39131
    -0.24945
    -0.15273
    -0.17208
    -0.10115
    -0.01732
    -0.01732
    -0.01087
    -0.08825
     0.30509
     0.15678
     0.15033
     0.24061
     0.29864
     0.29219
     0.15678
     0.24061
     0.29219
     0.40826
     0.29219
     0.40181
     0.31154
     0.29219
     0.36957
     0.19547
     0.65329
     0.62105
     0.27285
     0.56301
     0.56301
     0.67263
     0.58236
     0.45984
     0.60815
     0.67263
     0.81449
     0.61460
     0.64039
     0.45340
     0.49208
     0.22126
     0.29219
     0.33733
     0.25995
     0.22771
     0.13744
     0.27285
     0.09230
    -0.10115
     0.07295
    -0.03022
    -0.13339
     0.11164
    -0.00442
    -0.12049
    -0.10759
     0.05361
    -0.03022
     0.12454
     0.05361
     0.04071
    -0.04311
    -0.04311
    -0.09470
    -0.22366
    -0.13339
     0.04716
     0.01492
     0.11164
     0.04071
    -0.13984
    -0.03022
     0.21481
    -0.08180
     0.07940
     0.08585
    -0.08180
     0.07940
     0.10519
     0.16968
     0.18902
     0.10519
     0.06651
     0.18902
     0.25350
     0.00847
     0.09875
     0.06006
     0.08585
     0.15033
     0.14388
     0.17612
    -0.08180
    -0.11404
    -0.03666
     0.03426
    -0.08825
    -0.15273
    -0.27525
    -0.21077
    -0.10759
    -0.11404
    -0.47514
    -0.54607
    -0.86848
    -0.30749
    -0.48804
    -0.46869
    -0.61700
    -0.56541
    -0.72662
    -0.67503
    -0.66214
    -0.81689
    -0.71372
    -0.63634
    -0.46869
    -0.52028
    -0.57186
    -0.52028
    -0.48804
    -0.45579
    -0.53962
    -0.28814
    -0.35262
    -0.42355
    -0.35262
    -0.27525
    -0.20432
    -0.31394
    -0.28814
    -0.49448
    -0.13339
    -0.10759
    -0.26235
    -0.46869
    -0.33328
    -0.37197
    -0.34618
    -0.17208
    -0.32038
    -0.50093
    -0.35907
    -0.42355
    -0.35907
    -0.41711
    -0.45579
    -0.53317
    -0.38487
    -0.34618
    -0.48804
    -0.44935
    -0.46224
    -0.53317
    -0.54607
    -0.44935
    -0.42355
    -0.64924
    -0.62345
    -0.58476
    -0.45579
    -0.62345
    -0.71372
    -0.82334
    -0.44935
    -0.25590
    -0.40421
    -0.40421
    -0.46224
    -0.63634
    -0.54607
    -0.39131
    -0.14628
    -0.32683
    -0.46869
    -0.17852
    -0.12694
     0.04071
    -0.19142
    -0.13984
    -0.19787
    -0.11404
     0.04716
     0.23416
     0.03426
     0.04071
     0.02137
    -0.04311
     0.33088
     0.40181
     0.31154
     0.15678
     0.24705
     0.98859
     0.51788
    -0.12694
     0.30509
     0.20192
     0.49208
     0.23416
     0.38891
     0.42115
     0.19547
     0.06006
     0.13099
     0.08585
    -0.21077
    -0.08180
    -0.51383
    -0.46224
    -0.09470
    -0.24301
    -0.28169
    -0.62345
    -0.59765
    -0.64924
    -0.62345
    -0.61055
    -0.53962
    -0.72017
    -0.61700
    -0.21077
    -0.43645
    -0.56541
    -0.53317
    -0.56541
    -0.36552
    -0.39131
    -0.45579
    -0.48804
    -0.29459
    -0.29459
    -0.36552
    -0.37197
    -0.43645
    -0.31394
    -0.33328
    -0.10759
    -0.20432
    -0.39131
    -0.34618
    -0.29459
    -0.03666
    -0.04956
     0.04716
    -0.06891
     0.03426
     0.00847
     0.09230
     0.08585
     0.15678
     0.00202
    -0.02377
     0.32443
     0.24061
     0.15033
     0.00202
     0.04071
     0.02137
     0.23416
    -0.10759
    -0.01087
    -0.02377
     0.04071
     0.09875
     0.11164
     0.01492
    -0.03666
    -0.12049
     0.01492
     0.06651
     0.09230
    -0.03666
    -0.02377
    -0.13984
    -0.02377
     0.00202
    -0.05601
    -0.10115
    -0.03666
    -0.03022
     0.00202
    -0.05601
    -0.01732
    -0.08180
    -0.06891
     0.18257
     0.02137
     0.03426
     0.24061
     0.11809
     0.16968
     0.16323
     0.19547
     0.23416
     0.09230
     0.23416
     0.29864
     0.05361
     0.13099
     0.31154
     0.01492
     0.42115
     0.49853
     0.13744
     0.23416
     0.04071
     0.16323
     0.11164
     0.18257
     0.17612
     0.25995
     0.15678
     0.25350
     0.51143
     0.78225
     0.50498
     0.12454
     0.25350
     0.39536
     0.43405
     0.40826
     0.59525
     0.53077
     0.47274
     0.40181
     0.44050
     0.40826
     0.40826
     0.42760
     0.40826
     0.25350
     0.14388
     0.06006
     0.03426
     0.24705
     0.39536
     0.22126
     0.11164
     0.06651
     0.02137
     0.07940
     0.06006
    -0.01732
    -0.13984
    -0.03666
     0.13744
    -0.04956
    -0.10759
    -0.23011
    -0.32683
    -0.17852
     0.01492
    -0.15273
    -0.24945
    -0.24945
    -0.26880
    -0.04311
     0.01492
    -0.03022
    -0.01732
    -0.14628
     0.15678
    -0.16563
     0.00847
    -0.03666
    -0.29459
    -0.17852
     0.04716
    -0.23011
    -0.21077
    -0.15273
    -0.30749
    -0.28169
    -0.35262
    -0.45579
    -0.57186
    -0.39131
    -0.58476
    -0.64279
    -0.57186
    -0.57186
    -0.50738
    -0.61700
    -0.51383
    -0.48804
    -0.49448
    -0.76531
    -0.59765
    -0.72017
    -0.80400
    -0.63634
    -0.77175
    -0.66214
    -0.56541
    -0.68793
    -0.48159
    -0.62345
    -0.72662
    -0.64279
    -0.55252
    -0.50093
    -0.49448
    -0.53317
    -0.35262
    -0.26880
    -0.30104
    -0.15918
    -0.23656
    -0.11404
    -0.15918
    -0.18497
    -0.14628
    -0.10759
    -0.10115
    -0.43645
    -0.16563
    -0.14628
    -0.33973
    -0.19142
    -0.43000
    -0.34618
    -0.37842
    -0.41066
    -0.34618
    -0.35262
    -0.35907
    -0.33973
    -0.18497
    -0.26880
    -0.12694
    -0.34618
    -0.13339
    -0.12049
    -0.06246
     0.03426
    -0.03666
     0.02782
    -0.03022
    -0.05601
     0.11809
     0.08585
     0.11809
     0.13099
     0.09875
     0.06651
     0.13099
    -0.03666
     0.05361
     0.16968
     0.11164
     0.12454
     0.25995
     0.11809
     0.01492
     0.22126
     0.16323
     0.27285
     0.29219
     0.23416
     0.40181
     0.23416
     0.51143
     0.47274
     0.51788
     0.44695
     0.26640
     0.40826
     0.44695
     0.44695
     0.41471
     0.27285
     0.16968
     0.36312
     0.09875
     0.32443
     0.19547
     0.33733
     0.29864
     0.31154
     0.13744
     0.29219
     0.29219
     0.29864
     0.47919
     0.46629
     0.53077
     0.49208
     0.45340
     0.38891
     0.64039
     0.48564
     0.40826
     0.38247
     0.38891
     0.35667
     0.28574
     0.36312
     0.33088
     0.23416
     0.24705
     0.25350
     0.38247
     0.04716
     0.28574
     0.19547
     0.36312
     0.27285
     0.18902
     0.18257
     0.18902
     0.32443
     0.30509
     0.28574
     0.37602
     0.35022
     0.35667
     0.23416
     0.27285
     0.09875
     0.23416
     0.15033
     0.23416
     0.28574
     0.11164
     0.20192
     0.09230
     0.04071
     0.11809
    -0.03666
     0.24705
     0.06651
     0.22126
     0.34378
     0.11809
     0.20837
     0.09230
     0.11164
     0.13099
     0.31154
     0.33733
     0.28574
     0.14388
     0.17612
     0.33088
     0.01492
     0.26640
     0.31154
     0.14388
     0.22126
     0.15033
     0.13744
     0.04071
     0.02137
     0.04071
    -0.03666
     0.07295
    -0.06891
    -0.24945
    -0.57831
    -0.61700
    -0.49448
    -0.43645
    -0.30749
    -0.55897
    -0.55897
    -0.39776
    -0.53962
    -0.72017
    -0.61055
    -0.55897
    -0.24301
     0.27285
     0.19547
    -0.17208
     0.00202
     0.14388
    -0.14628
    -0.65569
    -0.77175
    -1.26181
    -0.86848
    -0.39776
    -0.44935
    -0.64924
    -0.83624
    -1.25537
    -1.21023
    -1.06192
    -1.08771
    -1.14575
    -1.01034
    -0.82979
    -0.56541
    -0.46869
    -0.21721
    -0.10115
    -0.04956
    -0.30749
     0.01492
     0.21481
     0.04071
    -0.39131
    -0.53962
    -0.23011
    -0.10115
     0.02782
    -0.13339
    -0.28169
    -0.28814
    -0.32683
    -0.24301
    -0.15918
    -0.25590
    -0.19142
    -0.25590
     0.16968
     0.05361
    -0.06246
    -0.01732
     0.12454
     0.29219
     0.25350
     0.14388
     0.09875
     0.24061
     0.26640
     0.22126
     0.44050
     0.30509
     0.31154
     0.38247
     0.47274
     0.47274
     0.29864
     0.27929
     0.25350
     0.38891
     0.34378
     0.53077
     0.44695
     0.28574
     0.35022
     0.44695
     0.52432
     0.47274
     0.22771
     0.34378
     0.28574
     0.52432
     0.14388
     0.11164
     0.18902
     0.42760
     0.31798
     0.22771
    -0.04311
    -0.10115
    -0.06246
    -0.06246
    -0.10759
     0.10519
     0.02782
     0.06006
    -0.03022
    -0.08180
    -0.10759
    -0.18497
     0.15678
     0.51143
     0.45984
     0.35022
    -0.08180
    -0.34618
    -0.50738
    -0.56541
    -0.19787
     0.07295
     0.20192
     0.16323
     0.15033
    -0.03022
    -0.10759
    -0.20432
    -0.26880
    -0.29459
     0.15678
     0.38247
     0.46629
     0.43405
     0.37602
     0.43405
     0.53722
     0.45984
     0.42760
     0.55657
     0.31154
     0.42115
     0.58236
     0.77580
     0.75646
     0.70487
     0.87897
     1.02083
     0.93056
     0.95635
     1.16914
     1.31100
     1.47865
     1.83330
     2.01385
     1.82685
     1.94937
     2.23953
     2.31046
     2.42008
     2.52970
     2.45232
     2.09123
     1.95582
     1.60761
     1.29166
     1.25297
     1.16269
     0.90477
     0.58881
     0.20837
    -0.66858
    -0.70082
    -0.55897
    -0.65569
    -1.11351
    -1.26826
    -1.26826
    -0.97810
    -0.91361
    -1.01678
    -1.22957
    -1.20378
    -1.10061
    -0.80400
    -0.50738
     0.20192
     0.42115
     0.48564
     0.51788
     0.77580
     0.98859
     1.38838
     0.78870
    -1.27471
    -2.00980
    -2.75779
    -2.44183
    -2.11297
    -1.62291
    -1.79701
    -2.36445
    -3.06085
    -4.32469
    -4.76316
    -5.00175
    -4.87923
    -4.33758
    -3.93780
    -3.29298
    -3.16402
    -2.92544
    -2.95123
    -2.05494
    -1.42947
    -1.17799
    -0.78465
    -0.87493
    -0.50093
    -0.25590
    -0.40421
    -0.19787
    -0.07535
     0.11164
     0.37602
     0.53077
     0.68553
     0.80804
     0.97570
     0.96280
     1.04663
     1.02728
     0.97570
     0.89832
     1.25941
     1.47220
     1.28521
     1.11756
     1.03373
     1.22717
     1.09821
     0.96925
     0.84673
     0.78870
     0.65974
     0.75646
     0.60815
     0.57591
     0.44050
     0.42115
     0.24061
     0.42115
     0.19547
     0.24705
     0.00202
     0.07295
     0.17612
     0.05361
     0.11809
     0.08585
     0.26640
     0.32443
     0.37602
     0.31798
     0.51788
     0.31154
     0.31798
     0.48564
     0.49208
     0.48564
     0.65329
     0.60170
     0.60170
     0.67908
     0.61460
     0.41471
     0.55657
     0.64039
     0.68553
     0.68553
     0.58881
     0.69842
     0.51788
     0.58236
     0.65329
     0.33088
     0.31154
     0.40181
     0.58881
     0.60815
     0.46629
     0.60815
     0.59525
     0.85318
     0.56301
     0.61460
     0.65974
     0.84028
     0.78225
     1.20138
     1.32390
     1.36259
     1.26586
     1.09176
     0.61460
     0.53077
     0.57591
     0.69842
     0.94345
     1.03373
     0.99504
     0.86608
     0.58881
     0.33733
     0.27285
     0.20837
     0.46629
     0.78225
     0.79515
     0.85963
     1.08531
     1.10466
     0.80160
     0.47919
    -0.01087
     0.00847
    -0.38487
    -0.33328
    -0.33973
    -0.35907
    -0.64924
    -1.03613
    -1.25537
    -1.47460
    -1.94532
    -2.00335
    -1.89373
    -1.86794
    -1.75832
    -1.49395
    -1.17799
    -1.17154
    -1.19088
    -1.24247
    -0.89427
    -0.91361
    -0.70082
    -0.55897
    -0.33328
    -0.15918
    -0.03666
     0.36312
     0.62750
     1.23362
     1.86554
     2.40719
     3.16807
     2.43298
    -0.53317
    -2.88675
    -2.19035
    -0.23011
     0.33088
     1.20138
     1.43996
     0.64039
    -0.86203
    -1.79056
    -2.72555
    -3.53801
    -3.71856
    -3.02861
    -2.11297
    -1.37143
    -1.01034
    -1.10061
    -0.91361
    -1.11996
    -1.19733
    -1.01678
    -0.95230
    -0.47514
    -0.26235
    -0.40421
    -0.13984
     0.07295
     0.09230
     0.19547
    -0.19787
    -0.28814
    -0.17852
     0.03426
     0.07295
    -0.01087
    -0.04956
    -0.37842
    -0.48804
    -0.40421
    -0.45579
    -0.48804
    -0.32038
    -0.31394
    -0.41711
    -0.30749
    -0.18497
    -0.42355
    -0.57186
    -0.44290
    -0.52672
    -0.48159
    -0.35907
    -0.25590
    -0.47514
    -0.61055
    -0.35262
    -0.55252
    -0.32038
    -0.14628
    -0.01732
    -0.06246
     0.00202
     0.25995
     0.47274
     0.68553
     0.80804
     0.75646
     0.94990
     0.97570
     1.19493
     1.09176
     1.29166
     1.40127
     1.40772
     1.54313
     1.58827
     1.42062
     1.47865
     1.49800
     1.40127
     1.43996
     1.42062
     1.34969
     1.24007
     1.18848
     1.15624
     0.88542
     0.81449
     0.73067
     0.76291
     0.73067
     0.58881
     0.44050
     0.20192
    -0.06246
    -0.02377
     0.00202
    -0.12694
    -0.17852
    -0.15273
    -0.27525
    -0.24945
    -0.19787
    -0.21721
    -0.17208
    -0.26235
    -0.33973
    -0.39131
    -0.46224
    -0.62345
    -0.70727
    -0.33973
    -0.24301
    -0.05601
    -0.13339
    -0.40421
    -0.46869
    -0.35907
    -0.24945
    -0.22366
     0.23416
     0.15033
     0.09230
    -0.17852
    -0.54607
    -0.60410
    -0.82979
    -0.55897
    -0.27525
    -0.45579
    -0.76531
    -1.02323
    -1.24892
    -1.26826
    -1.21023
    -1.30050
    -1.08771
    -0.78465
    -0.72662
    -0.34618
    -0.11404
    -0.00442
     0.14388
     0.18257
     0.47274
     0.58881
     1.00794
     1.21428
     1.76237
     2.04609
     2.67156
     2.89725
     3.28414
     3.28414
     1.94292
    -0.90072
    -3.20916
    -2.35800
    -0.82334
    -0.14628
    -0.19787
    -0.61700
    -1.71319
    -3.06085
    -4.20217
    -4.62130
    -4.60196
    -4.32469
    -3.58315
    -3.11244
    -2.90609
    -2.40314
    -2.29352
    -2.20969
    -2.11942
    -1.56488
    -1.15864
    -0.78465
    -0.54607
    -0.57186
    -0.40421
    -0.16563
     0.27929
     0.62750
     0.69198
     0.34378
     0.00847
    -0.01087
     0.20192
     0.67908
     1.08531
     1.14335
     0.71132
     0.42115
    -0.04956
    -0.26880
    -0.35262
    -0.26880
    -0.33328
    -0.23011
    -0.26235
    -0.12049
     0.04716
    -0.04311
     0.04716
     0.28574
     0.20837
     0.07940
     0.15678
     0.44695
     0.78870
     0.84028
     0.72422
     0.75001
     0.35022
     0.56946
     0.53077
     0.62105
     0.65974
     0.48564
     0.41471
     0.55657
     0.44695
     0.47919
     0.36957
     0.29864
     0.29864
     0.46629
     0.43405
     0.51143
     0.23416
     0.27285
     0.29864
     0.41471
     0.49853
     0.45984
     0.27285
     0.40826
     0.44050
     0.35022
     0.38247
     0.29219
     0.41471
     0.51788
     0.39536
     0.36957
     0.25350
     0.24705
     0.17612
     0.17612
     0.15678
     0.11809
     0.00847
    -0.01732
    -0.01087
     0.10519
    -0.03666
    -0.21077
    -0.24301
    -0.19787
    -0.11404
    -0.24945
    -0.14628
    -0.32038
    -0.18497
    -0.29459
    -0.19142
    -0.32038
    -0.50093
    -0.61055
    -0.61055
    -0.53962
    -0.73951
    -1.01678
    -0.96520
    -0.99099
    -0.91361
    -0.79110
    -0.90072
    -0.84913
    -0.88137
    -0.79110
    -0.54607
    -0.43000
    -0.28169
    -0.17852
    -0.06891
     0.10519
     0.19547
     0.37602
     0.27285
     0.47274
     0.46629
     0.44050
     0.11164
     0.33733
     0.17612
     0.45984
     0.40181
     0.42760
     0.22126
    -0.44290
    -1.08771
    -1.39723
    -1.01034
    -1.10061
    -0.49448
    -0.93296
    -0.99744
    -1.12640
    -1.35209
    -1.38433
    -1.31340
    -1.32630
    -1.14575
    -0.86203
    -1.25537
    -1.52619
    -1.43591
    -1.19733
    -0.95875
    -0.56541
    -0.35262
    -0.48159
    -0.55897
    -0.35907
    -0.41711
    -0.41066
    -0.46869
    -0.28814
    -0.15273
     0.02782
     0.29864
     0.36957
     0.35022
     0.47919
     0.57591
     0.55657
     0.42115
     0.54367
     0.54367
     0.40826
     0.57591
     0.43405
     0.36312
     0.33733
     0.11809
     0.34378
     0.41471
     0.35667
     0.31798
     0.16968
     0.29219
     0.28574
     0.41471
     0.29219
     0.21481
     0.19547
     0.16323
     0.29219
     0.29219
     0.31798
     0.29864
     0.21481
     0.32443
     0.28574
     0.38247
     0.38247
     0.21481
     0.27929
     0.33733
     0.33733
     0.40181
     0.50498
     0.55012
     0.33088
     0.43405
     0.42115
     0.24061
     0.27929
     0.47919
     0.50498
     0.36312
     0.17612
     0.20837
     0.27285
     0.18257
     0.25350
     0.14388
     0.06651
     0.02137
     0.09875
     0.06006
    -0.03666
    -0.13984
    -0.06891
    -0.07535
     0.13744
    -0.11404
    -0.14628
    -0.13339
    -0.03022
    -0.01732
     0.00202
    -0.11404
     0.02137
    -0.01087
     0.06006
     0.16968
     0.18902
     0.15678
     0.00202
     0.01492
     0.19547
     0.11164
     0.06651
    -0.04311
     0.04716
     0.00847
     0.07295
     0.17612
    -0.00442
     0.02137
     0.12454
     0.00847
    -0.06246
    -0.13339
    -0.13984
    -0.16563
    -0.13984
     0.14388
    -0.10115
    -0.13984
    -0.21721
    -0.06246
    -0.09470
    -0.04956
    -0.22366
     0.11164
    -0.10115
    -0.10759
    -0.19142
    -0.03666
    -0.10759
    -0.32683
    -0.23011
    -0.10115
    -0.30749
    -0.39776
    -0.45579
    -0.60410
    -0.92006
    -0.89427
    -0.84913
    -0.73307
    -0.66214
    -0.64279
    -0.75886
    -0.73307
    -0.93941
    -1.24892
    -1.10061
    -0.72662
    -0.72017
    -0.60410
    -0.65569
    -0.81689
    -0.50738
    -0.57831
    -0.56541
    -0.55252
    -0.56541
    -0.44290
    -0.42355
    -0.37197
    -0.30104
    -0.39131
    -0.37197
    -0.06891
     0.01492
    -0.04311
    -0.06891
     0.08585
     0.10519
     0.02137
     0.20837
     0.24705
     0.29219
     0.18902
     0.23416
     0.35022
     0.33733
     0.33088
     0.18257
     0.45340
     0.38247
     0.30509
     0.40826
     0.36312
     0.24705
     0.28574
     0.35667
     0.19547
     0.52432
     0.47274
     0.36312
     0.22126
     0.33733
     0.21481
     0.16968
     0.29864
     0.43405
     0.21481
     0.27929
     0.27285
     0.22126
     0.17612
     0.16968
     0.19547
     0.13744
     0.14388
     0.18902
     0.22771
     0.16968
     0.09875
     0.08585
     0.08585
     0.31798
     0.34378
     0.12454
     0.10519
     0.11164
     0.13744
     0.06006
     0.10519
     0.07295
     0.02782
     0.13744
     0.09875
    -0.04956
     0.05361
     0.04071
    -0.03666
     0.04716
    -0.12049
    -0.05601
     0.11164
    -0.09470
    -0.02377
    -0.01087
    -0.03022
    -0.06891
     0.06651
    -0.04311
    -0.01732
    -0.03022
    -0.03666
     0.02137
    -0.16563
    -0.15273
     0.02137
    -0.07535
    -0.03666
    -0.04311
    -0.10759
    -0.18497
    -0.21721
    -0.15918
    -0.06891
    -0.13339
    -0.13339
    -0.24945
    -0.00442
     0.14388
    -0.04956
    -0.11404
    -0.12049
    -0.10115
    -0.12049
     0.01492
     0.06006
     0.06006
    -0.15918
    -0.01087
     0.00202
    -0.01087
    -0.04956
    -0.10115
    -0.15918
    -0.21077
    -0.23011
    -0.15918
    -0.15918
    -0.09470
    -0.32683
    -0.26880
    -0.27525
    -0.53962
    -0.72662
    -0.46869
    -0.21721
    -0.17208
    -0.10759
    -0.35907
    -0.46224
    -0.41066
    -0.35907
    -0.28814
    -0.11404
    -0.02377
    -0.01732
     0.24061
     0.18257
     0.26640
     0.16968
    -0.00442
     0.07940
     0.24061
     0.26640
     0.18902
     0.13099
     0.16323
     0.23416
    -0.12049
     0.06006
     0.09230
    -0.06246
     0.05361
    -0.01732
    -0.09470
    -0.11404
    -0.19142
    -0.10759
    -0.04956
    -0.10115
    -0.06891
    -0.07535
    -0.14628
     0.22126
     0.07940
     0.00847
     0.09230
     0.04071
     0.09230
     0.08585
     0.24061
     0.09230
     0.09230
    -0.00442
     0.13744
     0.26640
     0.24705
     0.12454
     0.08585
     0.15678
     0.07940
     0.09875
     0.09230
     0.03426
     0.09875
     0.16968
     0.30509
     0.18257
    -0.05601
    -0.12694
     0.06006
     0.24705
     0.21481
     0.27929
     0.23416
     0.13099
     0.06651
     0.07295
     0.28574
     0.21481
     0.07940
     0.14388
     0.20192
     0.25350
     0.16323
     0.00847
     0.08585
     0.00847
     0.00847
     0.18257
     0.13744
     0.04071
    -0.04311
    -0.08180
    -0.03666
     0.07940
    -0.12049
    -0.08180
     0.03426
    -0.03666
    -0.01732
    -0.11404
    -0.11404
    -0.16563
    -0.01732
    -0.11404
    -0.02377
    -0.13984
    -0.12049
    -0.15918
    -0.21077
    -0.09470
    -0.13984
    -0.19787
    -0.15273
    -0.22366
    -0.21721
    -0.30104
    -0.17852
    -0.29459
    -0.12694
     0.00202
    -0.21721
    -0.15918
    -0.27525
    -0.22366
    -0.21077
    -0.10115
    -0.15273
    -0.20432
    -0.15918
    -0.06891
     0.08585
    -0.08180
    -0.28169
    -0.11404
    -0.10759
     0.02137
    -0.03666
    -0.03666
    -0.15273
     0.03426
    -0.04956
     0.12454
     0.10519
     0.00847
     0.02137
     0.07940
     0.22771
     0.11164
     0.11809
     0.04716
     0.22126
     0.26640
     0.28574
     0.23416
     0.10519
     0.26640
     0.20837
     0.34378
     0.58881
     0.44050
     0.42115
     0.32443
     0.29219
     0.29219
     0.08585
    -0.05601
     0.04716
    -0.11404
    -0.06246
    -0.07535
    -0.11404
    -0.37197
    -0.66214
    -0.62345
    -0.68793
    -0.51383
    -0.61055
    -0.62345
    -0.43000
    -0.58476
    -0.64924
    -0.53962
    -0.41711
    -0.33328
    -0.19142
    -0.15918
    -0.05601
    -0.23011
    -0.13984
    -0.01087
     0.18902
     0.13099
    -0.10115
    -0.03666
     0.00202
     0.17612
     0.09230
     0.15033
     0.13099
     0.12454
     0.18257
     0.22126
     0.30509
     0.11164
     0.15033
     0.06006
     0.20192
     0.35022
     0.07940
     0.03426
     0.15033
     0.21481
     0.03426
     0.00847
    -0.18497
     0.00202
     0.10519
     0.02137
    -0.07535
    -0.24945
    -0.08180
    -0.10115
    -0.13339
    -0.08825
     0.03426
    -0.09470
    -0.35907
    -0.10759
    -0.08825
     0.05361
    -0.20432
    -0.24301
    -0.03666
     0.02137
     0.02137
     0.02782
    -0.10115
    -0.10115
    -0.17208
     0.09875
     0.25995
     0.09875
     0.11164
    -0.09470
     0.42760
     0.23416
     0.38891
     0.29219
     0.36957
     0.12454
     0.28574
     0.12454
    -0.05601
    -0.08180
    -0.17208
     0.09875
     0.15033
    -0.00442
    -0.20432
    -0.19787
    -0.18497
    -0.26880
    -0.35262
    -0.34618
    -0.30104
    -0.27525
    -0.22366
    -0.21721
    -0.15918
    -0.09470
    -0.39131
    -0.38487
    -0.10115
    -0.06246
    -0.26235
    -0.15918
    -0.13339
    -0.24301
    -0.40421
    -0.22366
    -0.35907
    -0.11404
    -0.32683
    -0.25590
    -0.33328
    -0.28814
    -0.39776
    -0.30104
    -0.18497
    -0.37197
    -0.52028
    -0.53317
    -0.44290
    -0.33973
    -0.54607
    -0.39776
    -0.57186
    -0.62990
    -0.50738
    -0.41711
    -0.54607
    -0.60410
    -0.59121
    -0.47514
    -0.37197
    -0.26880
    -0.48804
    -0.30749
    -0.37842
    -0.25590
    -0.19787
    -0.17208
    -0.10115
    -0.17208
    -0.13984
    -0.10115
    -0.05601
    -0.05601
    -0.27525
    -0.22366
    -0.24301
    -0.12049
    -0.37842
    -0.37842
    -0.75886
    -0.93941
    -0.78465
    -0.67503
    -0.88782
    -0.99099
    -1.03613
    -1.31340
    -1.35209
    -1.20378
    -1.40367
    -1.62936
    -1.59712
    -1.26181
    -1.23602
    -0.87493
    -0.73307
    -1.10061
    -1.27471
    -1.18444
    -1.32630
    -0.80400
    -0.38487
    -0.41711
    -0.99099
    -1.14575
    -0.78465
    -0.53962
    -0.77820
    -0.77175
    -0.77175
    -1.00389
    -0.88782
    -0.91361
    -0.85558
    -0.94585
    -1.00389
    -0.93296
    -0.76531
    -0.54607
    -0.69438
    -0.68148
    -0.68793
    -0.69438
    -0.61700
    -0.61055
    -0.46869
    -0.44290
    -0.56541
    -0.55897
    -0.44935
    -0.44290
    -0.48159
    -0.51383
    -0.50738
    -0.66858
    -0.52028
    -0.50093
    -0.59765
    -0.62345
    -0.81044
    -0.70727
    -0.49448
    -0.52028
    -0.61700
    -0.64279
    -0.71372
    -0.70727
    -0.57831
    -0.57186
    -0.63634
    -0.58476
    -0.52672
    -0.53317
    -0.41711
    -0.34618
    -0.45579
    -0.48804
    -0.34618
    -0.33973
    -0.35907
    -0.24945
    -0.28814
    -0.32038
    -0.25590
    -0.26880
    -0.03022
    -0.06246
    -0.10759
    -0.24301
    -0.04956
    -0.04311
    -0.01732
    -0.19142
    -0.10115
    -0.02377
    -0.06891
     0.08585
    -0.00442
    -0.05601
    -0.13339
    -0.12694
    -0.03022
    -0.20432
    -0.11404
    -0.15918
    -0.32038
    -0.34618
    -0.38487
    -0.37197
    -0.46224
    -0.30749
    -0.48159
    -0.47514
    -0.50738
    -0.48804
    -0.53962
    -0.56541
    -0.57186
    -0.41066
    -0.17208
    -0.28814
    -0.43645
    -0.34618
    -0.33973
    -0.30749
    -0.32683
    -0.08180
    -0.06891
    -0.33328
    -0.24945
    -0.21077
    -0.19142
    -0.23011
    -0.21721
    -0.17208
    -0.32038
    -0.19142
    -0.24945
    -0.26880
    -0.15918
    -0.09470
    -0.30104
    -0.04311
    -0.08180
    -0.03666
    -0.10759
    -0.03022
     0.00847
    -0.10759
    -0.15273
     0.17612
     0.11164
     0.10519
    -0.06891
     0.13744
     0.29219
     0.14388
    -0.08825
     0.00847
     0.02782
    -0.17208
    -0.04311
    -0.13984
    -0.15918
    -0.44935
    -0.44290
    -0.48159
    -0.56541
    -0.57831
    -0.95230
    -1.31340
    -1.10061
    -1.43591
    -1.68094
    -1.71963
    -1.52619
    -1.21023
    -1.04258
    -1.07482
    -1.22313
    -1.21023
    -1.24247
    -1.28761
    -1.09416
    -0.59765
    -0.41066
    -0.41711
    -0.19787
    -0.00442
     0.11164
     0.12454
     0.16323
    -0.01732
    -0.14628
    -0.23656
    -0.30104
    -0.42355
    -0.49448
    -0.61055
    -0.54607
    -0.64279
    -0.67503
    -0.86848
    -0.89427
    -1.01678
    -0.79755
    -0.93941
    -0.86203
    -0.68148
    -0.66858
    -0.61700
    -0.44935
    -0.23656
    -0.06246
    -0.08180
    -0.00442
     0.07295
     0.23416
     0.29219
     0.27929
     0.23416
     0.29864
     0.18257
     0.25350
     0.35022
     0.18902
     0.24061
     0.24705
     0.23416
     0.02137
     0.04716
     0.08585
     0.21481
     0.13744
     0.10519
     0.06651
     0.14388
     0.16323
     0.17612
     0.04071
     0.12454
     0.12454
     0.11164
     0.21481
     0.24061
     0.09875
     0.05361
     0.04716
     0.32443
     0.27285
     0.32443
     0.22126
     0.09230
     0.18257
     0.23416
     0.13744
     0.31154
     0.26640
     0.06651
     0.20837
     0.29219
     0.36957
     0.06006
     0.04716
     0.11809
     0.20837
     0.22771
     0.11809
    -0.02377
    -0.14628
    -0.10115
     0.07940
     0.23416
     0.07940
    -0.21721
    -0.30104
    -0.26235
    -0.07535
    -0.14628
    -0.19142
    -0.18497
    -0.07535
    -0.04956
     0.04071
    -0.07535
    -0.03022
    -0.06246
     0.04716
     0.00847
     0.24061
     0.12454
     0.13744
     0.06651
     0.27929
     0.18257
     0.22771
     0.20837
     0.15678
     0.16323
     0.31154
     0.12454
     0.14388
     0.13744
     0.22126
     0.02137
     0.16323
     0.20837
     0.15033
     0.07940
     0.08585
     0.04716
     0.02137
     0.02782
     0.13744
     0.06651
     0.15678
     0.08585
     0.04071
     0.04716
     0.17612
    -0.02377
     0.16323
     0.10519
     0.11809
     0.06651
     0.21481
     0.24705
     0.04071
    -0.01087
     0.22771
     0.38891
     0.64684
     0.49208
     0.20192
     0.05361
    -0.05601
    -0.35262
    -0.12694
    -0.33973
    -0.53317
    -0.50738
    -0.86848
    -1.63581
    -2.19035
    -2.24193
    -2.26128
    -2.13232
    -2.22904
    -2.19035
    -1.65515
    -1.88084
    -1.53909
    -1.49395
    -1.04903
    -0.78465
    -0.64924
    -0.25590
     0.20837
     0.71777
     1.01438
     1.15624
     1.20138
     1.25297
     1.29810
     1.43996
     1.41417
     1.14980
     0.98214
     0.69842
     0.70487
     0.78870
     0.50498
     0.42760
     0.42760
     0.38891
     0.29219
     0.26640
     0.21481
     0.18902
     0.06651
     0.19547
     0.18902
    -0.01732
    -0.01087
     0.00847
    -0.06246
    -0.08180
     0.13099
    -0.00442
     0.13744
    -0.03666
    -0.10115
    -0.13984
    -0.26880
    -0.11404
    -0.06891
    -0.06891
     0.19547
     0.00202
    -0.12694
    -0.03666
    -0.09470
     0.06651
     0.00847
     0.03426
    -0.01087
    -0.05601
     0.14388
     0.04071
     0.00847
    -0.08180
     0.08585
     0.16323
     0.20837
     0.15678
    -0.10759
    -0.07535
    -0.02377
     0.06006
     0.23416
     0.22771
     0.01492
     0.10519
     0.21481
     0.36312
     0.25995
     0.06651
     0.06006
     0.16323
     0.25995
     0.42115
     0.33733
     0.21481
     0.14388
     0.11809
     0.37602
     0.36957
     0.16323
     0.01492
     0.16968
     0.28574
     0.18257
     0.09230
     0.11164
    -0.03022
     0.05361
     0.20192
     0.20192
     0.04071
     0.04716
    -0.25590
     0.04071
     0.05361
     0.00847
     0.01492
     0.07295
     0.21481
     0.12454
     0.22771
     0.15033
     0.09875
     0.11164
     0.04071
     0.23416
     0.11809
     0.24705
     0.16323
     0.15033
     0.33088
     0.20837
     0.18257
     0.27929
     0.24061
     0.16323
     0.15033
     0.18902
     0.11809
     0.31154
     0.33088
     0.27929
     0.40181
     0.23416
     0.30509
     0.35022
     0.45984
     0.41471
     0.18257
     0.31798
     0.33088
     0.42115
     0.30509
     0.24061
     0.20192
     0.42760
     0.34378
     0.40181
     0.31154
     0.27285
     0.15033
     0.15678
     0.31798
     0.22771
     0.23416
     0.20192
     0.22771
     0.31154
     0.50498
     0.30509
     0.10519
     0.17612
     0.13099
     0.13099
     0.16323
     0.06651
     0.03426
     0.09230
     0.24705
     0.42115
     0.24061
     0.12454
    -0.05601
     0.13099
     0.04716
     0.07295
     0.14388
     0.21481
     0.15678
     0.02137
     0.37602
     0.29219
     0.16323
    -0.06891
    -0.01087
     0.09875
    -0.06246
    -0.06891
    -0.09470
     0.09230
     0.12454
     0.06006
     0.18257
     0.09230
    -0.19142
    -0.42355
    -0.48159
    -0.46224
    -0.71372
    -0.85558
    -0.58476
    -0.31394
    -0.20432
    -0.23011
    -0.29459
    -0.41066
    -0.62345
    -0.67503
    -0.65569
    -0.15273
    -0.00442
     0.27929
     0.27285
     0.53722
     0.52432
     0.46629
     0.38891
     0.40181
     0.61460
     0.40181
     0.53722
     0.30509
     0.49853
     0.31154
     0.35667
     0.15033
     0.25350
     0.31154
     0.35667
     0.22771
     0.17612
     0.11164
     0.10519
     0.09230
     0.29864
     0.13744
     0.24061
     0.06006
     0.17612
     0.20837
     0.22126
     0.16968
     0.06651
     0.14388
     0.23416
     0.15033
     0.16968
     0.06651
     0.00847
    -0.04311
     0.21481
     0.33088
     0.18257
     0.13744
     0.00847
    -0.04956
     0.00202
     0.11164
     0.07295
     0.12454
    -0.02377
     0.14388
     0.18902
     0.14388
     0.16968
     0.01492
     0.07295
     0.23416
     0.18257
     0.22771
     0.22126
     0.19547
     0.13744
     0.08585
     0.38891
     0.35022
     0.29864
     0.20837
     0.25350
     0.25995
     0.38891
     0.15033
     0.20837
     0.29219
     0.24061
     0.27285
     0.35667
     0.32443
     0.24705
     0.13099
     0.30509
     0.29864
     0.27929
     0.46629
     0.47274
     0.28574
     0.25995
     0.31154
     0.19547
     0.25995
     0.13744
     0.23416
     0.15678
     0.24061
     0.10519
    -0.06891
    -0.04956
     0.06651
     0.07295
    -0.06891
    -0.04956
    -0.17852
    -0.17852
    -0.15918
    -0.28169
    -0.06891
    -0.06891
    -0.09470
    -0.14628
    -0.08180
     0.03426
     0.04071
    -0.01732
     0.02137
     0.06651
     0.04071
     0.07295
     0.02137
     0.17612
    -0.01087
    -0.03666
     0.06006
     0.23416
     0.04716
    -0.05601
    -0.21077
    -0.18497
    -0.25590
    -0.44290
    -0.26880
    -0.28169
    -0.41711
    -0.31394
    -0.47514
    -0.35262
    -0.30104
    -0.36552
    -0.39776
    -0.37197
    -0.42355
    -0.33973
    -0.26235
    -0.10759
    -0.22366
    -0.24301
    -0.06246
     0.02137
     0.04716
    -0.00442
    -0.04956
    -0.05601
    -0.03022
    -0.28169
    -0.28814
    -0.08180
    -0.12049
    -0.15918
     0.26640
     0.25995
     0.01492
    -0.36552
    -0.34618
    -0.17852
     0.13099
    -0.28169
    -0.55252
    -0.72017
    -0.48804
    -0.28169
    -0.00442
    -0.12049
    -0.64924
    -0.58476
    -0.41711
    -0.50738
    -0.18497
    -0.30749
    -0.19142
    -0.17208
     0.18257
     0.24705
     0.39536
     0.47274
     0.47274
     0.49853
     0.44695
     0.71132
     0.82739
     0.57591
     0.66618
     0.73711
     0.75001
     0.69842
     0.52432
     0.57591
     0.42760
     0.55657
     0.35022
     0.40181
     0.31154
     0.41471
     0.29864
     0.28574
     0.47274
     0.22771
     0.35022
     0.21481
     0.16968
     0.39536
     0.25350
     0.20192
     0.33733
     0.25350
     0.44695
     0.32443
     0.18257
     0.38247
     0.31154
     0.37602
     0.60815
     0.32443
     0.39536
     0.34378
     0.53722
     0.38247
     0.22771
     0.39536
     0.45340
     0.63394
     0.58236
     0.53722
     0.22771
     0.22771
     0.42760
     0.29864
     0.61460
     0.44050
     0.34378
     0.41471
     0.52432
     0.61460
     0.51788
     0.40826
     0.38891
     0.43405
     0.49853
     0.58881
     0.33733
     0.29219
     0.24705
     0.19547
     0.40826
     0.37602
     0.11809
    -0.03666
     0.02137
     0.22126
     0.09230
    -0.08180
    -0.06246
    -0.05601
     0.04716
     0.04716
    -0.02377
    -0.04956
    -0.19787
    -0.19142
    -0.06891
     0.03426
    -0.00442
    -0.13984
    -0.06891
    -0.10115
    -0.03022
    -0.15918
    -0.04956
    -0.12694
    -0.07535
    -0.11404
    -0.06246
    -0.01087
     0.06006
     0.05361
     0.01492
     0.11164
     0.24705
     0.22771
     0.19547
     0.20837
     0.10519
    -0.06246
    -0.33973
    -0.26235
    -0.23656
     0.00202
    -0.30104
    -0.39131
    -0.45579
    -0.39776
    -0.59121
    -0.46869
    -0.53962
    -0.64924
    -0.62345
    -0.57831
    -0.34618
    -0.62345
    -0.64279
    -0.63634
    -0.43000
    -0.29459
    -0.20432
    -0.14628
    -0.52028
    -0.99099
    -1.06192
    -1.19088
    -0.99099
    -1.02323
    -1.37143
    -1.30050
    -1.35209
    -1.09416
    -1.42947
    -2.06783
    -1.69384
    -1.32630
    -1.51974
    -1.35209
    -1.29406
    -1.51974
    -1.42947
    -0.90717
    -0.58476
    -0.41066
    -0.81689
    -0.71372
    -0.37842
    -0.35262
    -0.28814
    -0.27525
    -0.20432
    -0.12694
     0.06006
    -0.02377
    -0.16563
    -0.13984
    -0.08180
    -0.10759
     0.07295
     0.05361
    -0.06891
     0.09230
     0.00847
     0.09230
     0.13744
     0.07295
     0.02137
    -0.08825
     0.07295
    -0.01087
    -0.01087
    -0.19142
    -0.17208
    -0.44290
    -0.28814
    -0.17852
    -0.28169
    -0.24945
    -0.28814
    -0.17208
    -0.25590
    -0.43645
    -0.21721
    -0.23656
    -0.05601
     0.07295
     0.04071
     0.13744
     0.19547
     0.21481
     0.27929
     0.34378
     0.26640
     0.13099
     0.31154
     0.27929
     0.19547
     0.19547
     0.10519
     0.23416
     0.35022
     0.32443
     0.29219
     0.07295
     0.09230
     0.07940
     0.10519
     0.31154
     0.35022
     0.19547
     0.26640
     0.35667
     0.43405
     0.45984
     0.24061
     0.21481
     0.25350
     0.35022
     0.33733
     0.49208
     0.34378
     0.31154
     0.20192
     0.23416
     0.56301
     0.38891
     0.23416
     0.24061
     0.07295
     0.03426
     0.12454
     0.02782
     0.22771
    -0.01087
    -0.03022
     0.11164
     0.20837
     0.13744
    -0.10115
     0.13744
     0.13744
     0.27285
     0.21481
     0.20192
     0.31798
     0.23416
     0.36957
     0.47274
     0.51788
     0.49208
     0.44050
     0.38247
     0.48564
     0.37602
     0.37602
     0.29864
     0.22771
     0.25995
     0.36957
     0.35022
     0.28574
     0.06651
     0.15678
     0.02782
     0.15033
     0.18257
     0.12454
     0.07295
    -0.01087
    -0.11404
     0.05361
     0.00202
     0.17612
    -0.00442
    -0.17852
    -0.13984
    -0.13984
    -0.07535
    -0.32683
    -0.22366
    -0.36552
    -0.29459
    -0.35907
    -0.40421
    -0.73307
    -0.76531
    -0.91361
    -1.02968
    -0.92006
    -1.01034
    -0.94585
    -0.92651
    -1.17799
    -1.03613
    -0.72662
    -0.50093
    -0.63634
    -0.56541
    -0.58476
    -0.33973
    -0.20432
    -0.00442
    -0.01087
     0.11164
     0.17612
     1.22717
     0.91121
     0.29864
     0.33733
     0.27929
     0.51143
     0.45984
     0.58236
     0.45340
     0.43405
     0.29864
     0.30509
     0.25995
     0.24061
     0.16968
    -0.00442
     0.00847
     0.18257
     0.07295
     0.12454
     0.09875
     0.17612
     0.05361
     0.14388
     0.16323
     0.27285
     0.22126
     0.13744
     0.04071
     0.20837
     0.23416
     0.08585
     0.20837
     0.22126
     0.26640
     0.16323
     0.35022
     0.24061
     0.15678
     0.20192
     0.25995
     0.27285
     0.23416
     0.26640
     0.19547
     0.35022
     0.16968
     0.19547
     0.11164
     0.25350
     0.16968
     0.16968
     0.04716
     0.12454
    -0.01732
    -0.08825
    -0.08180
    -0.00442
     0.11164
     0.20192
     0.02137
     0.03426
     0.02782
     0.02137
    -0.06891
     0.20192
     0.22126
     0.21481
     0.15678
     0.24061
     0.09875
     0.35667
     0.27285
     0.29219
     0.29864
     0.22771
     0.22126
     0.18257
     0.27929
     0.25995
     0.14388
     0.33088
     0.44050
     0.34378
     0.47274
     0.33733
     0.18902
     0.34378
     0.27285
     0.52432
     0.59525
     0.22771
     0.35667
     0.30509
     0.40826
     0.65974
     0.38247
     0.39536
     0.35022
     0.36957
     0.31154
     0.26640
     0.27285
     0.22771
     0.22771
     0.35667
     0.31154
     0.38247
     0.09875
    -0.04956
    -0.09470
     0.09230
    -0.04311
     0.02137
     0.01492
    -0.25590
    -0.33973
    -0.26880
    -0.26880
    -0.31394
    -0.42355
    -0.54607
    -0.44290
    -0.51383
    -0.52672
    -0.53317
    -0.62990
    -0.54607
    -0.31394
    -0.44290
    -0.28814
    -0.37842
    -0.32683
    -0.43000
    -0.36552
    -0.32683
    -0.45579
    -0.23656
    -0.18497
     0.00202
     0.05361
    -0.01087
    -0.10759
     0.01492
     0.02137
    -0.06891
     0.09230
     0.11809
     0.12454
     0.16323
     0.13744
     0.16968
     0.13744
     0.27929
     0.15033
     0.29219
     0.24705
    -0.07535
     0.11164
     0.06006
     0.11809
     0.05361
     0.09230
     0.10519
     0.11809
     0.08585
     0.09230
    -0.03022
    -0.12694
    -0.12694
    -0.15273
     0.01492
     0.12454
    -0.03022
    -0.12694
    -0.04311
     0.09875
     0.07940
     0.13744
     0.11164
    -0.03022
     0.02782
     0.15678
     0.17612
     0.07940
    -0.01732
     0.13099
     0.19547
     0.29219
     0.22126
     0.17612
     0.01492
     0.11164
     0.11809
     0.22771
     0.22771
     0.20192
     0.01492
     0.20192
     0.33733
     0.38247
     0.23416
     0.15033
     0.15678
     0.24705
     0.30509
     0.32443
     0.18902
     0.09875
     0.21481
     0.11164
     0.48564
     0.49853
     0.18902
     0.12454
     0.22771
     0.31154
     0.24705
     0.23416
     0.10519
     0.24705
     0.40826
     0.35667
     0.31154
     0.31154
     0.31798
     0.10519
     0.25995
     0.22126
     0.06006
     0.27285
     0.21481
     0.29864
     0.25995
     0.25350
     0.26640
     0.22126
     0.35667
     0.35667
     0.29864
     0.37602
     0.40826
     0.24705
     0.38891
     0.47274
     0.47919
     0.51788
     0.55657
     0.48564
     0.45984
     0.33733
     0.36957
     0.35022
     0.40181
     0.49208
     0.45340
     0.44695
     0.16323
     0.29219
     0.42760
     0.55657
     0.40181
     0.33733
     0.36312
     0.48564
     0.49853
     0.52432
     0.29864
     0.47274
     0.60815
     0.61460
     0.76935
     0.65974
     0.49853
     0.37602
     0.40826
     0.58881
     0.51143
     0.43405
     0.31154
     0.43405
     0.59525
     0.51143
     0.16323
    -0.01732
     0.03426
     0.27929
     0.11809
     0.18257
    -0.01087
    -0.03022
     0.15678
     0.24061
     0.41471
     0.15033
     0.11809
     0.10519
     0.26640
     0.44050
     0.43405
     0.35667
     0.40181
     0.44050
     0.65329
     0.77580
     0.60170
     0.61460
     0.52432
     0.55657
     0.66618
     0.45984
     0.44695
     0.38891
     0.24705
     0.29219
     0.32443
     0.23416
     0.13744
     0.14388
     0.04716
    -0.01087
    -0.09470
    -0.22366
    -0.17852
    -0.31394
    -0.35262
    -0.28814
    -0.71372
    -0.68148
    -0.71372
    -0.62345
    -0.74596
    -0.93941
    -1.04903
    -1.11996
    -1.23602
    -1.28116
    -1.41657
    -1.53909
    -1.33919
    -1.42947
    -1.22957
    -1.13285
    -1.19088
    -1.33919
    -1.10706
    -1.04258
    -0.62990
    -0.63634
    -0.86203
    -0.63634
    -0.56541
    -0.30104
    -0.24945
    -0.32038
    -0.32683
    -0.26880
    -0.28169
    -0.00442
    -0.24301
    -0.31394
    -0.41066
    -0.05601
    -0.13984
    -0.19142
    -0.13339
    -0.08180
    -0.11404
    -0.12049
    -0.17852
    -0.06246
    -0.13339
    -0.14628
     0.06006
     0.95635
     1.31745
     1.31100
     1.16914
     1.04663
     1.21428
     1.43351
     1.56248
     1.76882
     1.76882
     2.01385
     2.11702
     2.03319
     1.97516
     1.74303
     1.73658
     1.54958
     1.50444
     1.27876
     0.95635
     1.01438
     0.86608
     0.84028
     0.80160
     0.82739
     0.89187
     0.85318
     0.71132
     0.59525
     0.55012
     0.53722
     0.55012
     0.52432
     0.61460
     0.38247
     0.35022
     0.45984
     0.51788
     0.55012
     0.46629
     0.37602
     0.25995
     0.26640
     0.28574
     0.28574
     0.22771
     0.36957
     0.35022
     0.51143
     0.69198
     0.61460
     0.48564
     0.36312
     0.40826
     0.45340
     0.36957
     0.45340
     0.27285
     0.52432
     0.42760
     0.43405
     0.36312
     0.10519
    -0.01087
    -0.18497
    -0.01087
    -0.10759
    -0.13984
     0.03426
    -0.23011
    -0.36552
    -0.23011
    -0.20432
    -0.22366
    -0.09470
    -0.10759
    -0.23011
    -0.01087
     0.24061
     0.23416
     0.16968
     0.36312
     0.67908
     0.79515
     0.80804
     0.61460
     0.74356
     0.76935
     0.93056
     0.90477
     0.78870
     0.77580
     0.87253
     0.93701
     0.88542
     0.91121
     0.66618
     0.39536
     0.48564
     0.41471
     0.36312
     0.43405
     0.31154
     0.18902
     0.09230
    -0.06246
     0.00847
    -0.07535
    -0.03022
    -0.24945
    -0.35907
    -0.32038
    -0.33973
    -0.50738
    -0.35262
    -0.41711
    -0.30749
    -0.13984
    -0.06891
    -0.00442
    -0.14628
    -0.05601
    -0.04311
     0.02782
     0.10519
     0.22126
     0.30509
     0.25350
     0.31154
     0.12454
     0.29219
     0.31798
     0.20837
     0.19547
     0.07295
     0.03426
    -0.01732
     0.10519
    -0.07535
     0.04716
     0.08585
     0.12454
     0.13744
     0.12454
     0.07940
    -0.18497
     0.13744
     0.20837
     0.14388
     0.23416
     0.21481
     0.27285
     0.23416
     0.38247
     0.40826
     0.33088
     0.39536
     0.36957
     0.56301
     0.56301
     0.56301
     0.36957
     0.34378
     0.60170
     0.64684
     0.71132
     0.70487
     0.49853
     0.46629
     0.51143
     0.47919
     0.67263
     0.52432
     0.45984
     0.51788
     0.59525
     0.52432
     0.58881
     0.42760
     0.49208
     0.50498
     0.44050
     0.46629
     0.50498
     0.47274
     0.35667
     0.31154
     0.49208
     0.60815
     0.55657
     0.44050
     0.24705
     0.33733
     0.37602
     0.21481
     0.35022
     0.38247
     0.17612
     0.34378
     0.31798
     0.42760
     0.13744
     0.16968
     0.11809
     0.42115
     0.36957
     0.22126
     0.16968
     0.16323
     0.30509
     0.12454
     0.29219
     0.67908
     0.59525
     0.62105
     0.47274
     0.57591
     0.46629
     0.53722
     0.60815
     0.74356
     0.62105
     0.84028
     1.11756
     1.17559
     0.75646
     0.47919
     0.17612
    -0.33973
    -0.77820
    -0.53317
    -0.31394
    -0.00442
     0.08585
    -0.09470
    -0.64279
    -0.77820
    -0.93941
    -0.75886
    -0.87493
    -0.43000
    -0.23011
    -0.00442
    -0.10115
     0.00847
     0.09230
     0.31798
     0.38891
     0.49853
     0.30509
     0.26640
     0.09875
     0.11164
     0.29864
     0.19547
     0.14388
    -0.00442
     0.04071
     0.08585
     0.07295
     0.04071
    -0.04956
    -0.08180
    -0.05601
    -0.02377
     0.01492
    -0.04311
     0.29219
     0.42760
    -0.11404
     0.22126
     0.03426
     0.02782
     0.17612
     0.20837
     0.31154
     0.29219
     0.46629
     0.26640
     0.04071
     0.25350
     0.30509
     0.17612
     0.10519
    -0.00442
    -0.03022
    -0.02377
     0.05361
    -0.11404
    -0.07535
    -0.15918
    -0.24945
    -0.30749
    -0.21077
    -0.15273
    -0.26880
    -0.48159
    -0.37197
    -0.33973
    -0.26880
    -0.44290
    -0.24301
    -0.34618
    -0.27525
    -0.19787
    -0.23011
    -0.30749
    -0.22366
    -0.28169
    -0.06891
    -0.02377
    -0.17852
    -0.11404
    -0.01732
     0.02782
    -0.01087
     0.15678
     0.07940
     0.21481
     0.30509
     0.24705
     0.34378
     0.18257
     0.23416
     0.29864
     0.38891
     0.36957
     0.23416
     0.33733
     0.45340
     0.42115
     0.33088
     0.32443
     0.26640
     0.35667
     0.40826
     0.38247
     0.34378
     0.38247
     0.33088
     0.40826
     0.40826
     0.49853
     0.40181
     0.26640
     0.35667
     0.51143
     0.52432
     0.38247
     0.25350
     0.60170
     0.51143
     0.63394
     0.59525
     0.47274
     0.40181
     0.44695
     0.47919
     0.69842
     0.58236
     0.50498
     0.55657
     0.53722
     0.60170
     0.59525
     0.41471
     0.27285
     0.38891
     0.44695
     0.44695
     0.40826
     0.32443
     0.27929
     0.16323
     0.25995
     0.37602
     0.17612
     0.19547
     0.25995
     0.33733
     0.29219
     0.07295
     0.00847
     0.04716
     0.22126
     0.26640
     0.24061
     0.31154
     0.24061
     0.11809
     0.18902
     0.27285
     0.12454
     0.18257
     0.22771
     0.28574
     0.04716
    -0.03666
    -0.25590
    -0.22366
    -0.08180
    -0.08825
    -0.15918
    -0.08180
    -0.30104
    -0.35907
    -0.51383
    -0.26880
    -0.28169
    -0.28814
    -0.13339
    -0.05601
    -0.13339
    -0.19142
    -0.16563
    -0.03666
     0.02137
     0.21481
     0.10519
     0.14388
     0.18257
     0.15033
     0.16968
     0.24705
     0.25350
     0.16323
    -0.03666
     0.07940
     0.31154
     0.42760
     0.30509
     0.15033
     0.34378
     0.35667
     0.49853
     0.42760
     0.24061
     0.33088
     0.27285
     0.42115
     0.64039
     0.43405
     0.27285
     0.20192
     0.35022
     0.39536
     0.28574
     0.35022
     0.23416
     0.25350
     0.24061
     0.37602
     0.26640
     0.09875
     0.15033
     0.30509
     0.25350
     0.32443
     0.25350
     0.14388
     0.25995
     0.06006
     0.23416
     0.23416
     0.18902
     0.07295
     0.14388
     0.26640
     0.16323
     0.30509
     0.15678
    -0.03666
     0.31798
     0.25995
     0.16323
     0.26640
     0.11809
     0.40826
     0.25995
     0.20837
     0.20192
     0.28574
     0.38891
     0.32443
     0.33733
     0.27285
     0.07940
     0.11809
     0.29864
     0.39536
     0.19547
     0.15033
     0.21481
     0.29219
     0.29219
     0.18902
     0.04716
     0.11809
     0.24061
     0.29864
     0.25995
     0.20837
     0.17612
     0.18902
     0.19547
     0.37602
     0.29219
     0.06006
     0.35667
     0.67908
     0.43405
     0.26640
     0.23416
     0.40826
     0.49853
     0.55012
     0.47274
     0.52432
     0.53077
     0.35667
     0.31798
     0.58236
     0.49208
     0.31154
     0.18902
     0.26640
     0.34378
     0.30509
     0.25350
     0.19547
     0.11164
     0.00847
     0.24061
     0.07940
     0.13744
     0.08585
    -0.19142
    -0.08180
     0.06006
    -0.15918
    -0.14628
    -0.25590
    -0.34618
    -0.32683
    -0.36552
    -0.53962
    -0.68793
    -0.47514
    -0.44290
    -0.44935
    -0.56541
    -0.46869
    -0.50738
    -0.45579
    -0.31394
    -0.29459
     0.02782
     0.13744
     0.26640
     0.44695
     0.40181
     0.58236
     0.55657
     0.82094
     0.65974
     0.76291
     0.60170
     0.45984
     0.60815
     0.49853
     0.75001
     0.60170
     0.53722
     0.40826
     0.29219
     0.28574
     0.20837
     0.07940
     0.09230
     0.31154
     0.22771
     0.13744
     0.04716
     0.14388
     0.07295
     0.00202
    -0.08180
     0.13744
    -0.13339
    -0.23656
    -0.22366
    -0.37197
    -0.30104
    -0.40421
    -0.39131
    -0.37842
    -0.43000
    -0.16563
    -0.23011
    -0.13339
    -0.13984
    -0.42355
    -0.17208
     0.19547
     0.18257
     0.24705
     0.40826
     0.50498
     0.53077
     0.45340
     0.42760
     0.26640
     0.18902
    -0.01732
    -0.19787
     0.15678
     0.06006
    -0.05601
    -0.36552
    -0.29459
    -0.36552
    -0.20432
    -0.39131
    -0.51383
    -0.46224
    -0.37197
    -0.30749
    -0.29459
    -0.19142
     0.02782
    -0.05601
     0.06006
     0.31154
     0.11164
     0.14388
     0.18257
     0.15033
     0.16968
     0.11809
     0.17612
    -0.02377
     0.09875
     0.10519
     0.16968
     0.20192
     0.15678
     0.14388
     0.05361
    -0.04311
    -0.04311
    -0.12049
     0.15033
     0.08585
     0.09230
     0.15033
     0.14388
     0.49853
     0.07940
     0.06006
     0.07295
    -0.08180
     0.29219
     0.24061
     0.16323
     0.18902
     0.27285
     0.09230
     0.24061
     0.39536
     0.25995
     0.26640
     0.05361
     0.25995
     0.25350
     0.38891
     0.26640
     0.36312
     0.45340
     0.22771
     0.47919
     0.55012
     0.48564
     0.40826
     0.20837
     0.40826
     0.25995
     0.36957
     0.29864
     0.36312
     0.28574
     0.22771
     0.31154
     0.35667
     0.25350
     0.24705
     0.02137
     0.10519
     0.17612
     0.28574
     0.16323
     0.09875
     0.12454
     0.17612
     0.25350
     0.18257
     0.13099
     0.07295
     0.18257
     0.08585
     0.21481
     0.15033
     0.22771
     0.11809
     0.06006
     0.22771
     0.20192
     0.23416
     0.16323
     0.19547
     0.20837
     0.20192
    -0.11404
    -0.34618
    -0.43000
    -0.72017
    -0.88782
    -0.81689
    -0.70082
    -0.35262
    -0.53317
    -1.08771
    -1.17154
    -1.31340
    -1.30050
    -1.30050
    -1.22957
    -1.11996
    -0.81044
    -0.73951
    -0.72017
    -0.72662
    -0.60410
    -0.46224
    -0.45579
    -0.32038
    -0.29459
    -0.29459
    -0.26235
    -0.17208
     0.13099
     0.07940
     0.09230
     0.13744
     0.18257
     0.18257
     0.07940
     0.24705
     0.16968
     0.35667
     0.28574
     0.22126
     0.37602
     0.33733
     0.44050
     0.17612
     0.22771
     0.15678
     0.24705
     0.20192
     0.31154
     0.27285
     0.07295
     0.13099
     0.13099
     0.20837
    -0.10759
     0.00202
    -0.04311
    -0.01087
    -0.10759
    -0.23011
    -0.13339
    -0.08180
    -0.14628
    -0.11404
     0.00847
     0.02137
    -0.21721
    -0.19142
    -0.21721
    -0.03022
     0.17612
     0.01492
    -0.01087
     0.02137
     0.20192
     0.04716
     0.13744
     0.29864
     0.11809
    -0.08180
    -0.12694
     0.33088
     0.40181
     0.20837
    -0.08180
     0.34378
     0.29864
     0.34378
     0.11164
     0.13099
     0.16323
     0.38247
     0.42760
     0.66618
     0.46629
     0.36312
     0.40181
     0.49853
     0.44695
     0.49853
     0.41471
     0.35667
     0.45984
     0.49208
     0.32443
     0.35022
     0.35022
     0.25350
     0.25995
     0.35022
     0.30509
     0.20837
     0.29219
     0.24061
     0.25350
     0.09875
     0.29219
     0.34378
     0.45340
     0.38247
     0.20192
     0.29864
     0.11164
     0.24705
     0.00847
     0.07295
     0.25995
    -0.06891
    -0.00442
     0.07940
     0.02137
    -0.02377
    -0.10759
    -0.12694
    -0.03022
     0.09875
     0.09875
     0.00847
    -0.15273
     0.11164
     0.05361
     0.16968
     0.31798
     0.17612
     0.04716
     0.14388
     0.27285
     0.25995
     0.09875
    -0.08180
     0.15033
     0.27929
     0.09875
     0.13099
    -0.02377
     0.03426
     0.02782
    -0.03022
     0.16968
    -0.05601
    -0.10115
    -0.17852
    -0.30749
    -0.01087
    -0.15273
    -0.20432
    -0.44935
    -0.29459
    -0.17208
    -0.26880
    -0.43645
    -0.35262
    -0.35262
    -0.48159
    -0.35262
    -0.33973
    -0.58476
    -0.43645
    -0.29459
    -0.24301
    -0.35262
    -0.23656
    -0.48159
    -0.26880
    -0.30749
    -0.16563
    -0.31394
    -0.39776
    -0.24301
    -0.22366
    -0.32683
    -0.04311
    -0.15273
    -0.08180
    -0.16563
    -0.02377
    -0.09470
    -0.20432
    -0.04311
    -0.14628
    -0.02377
     0.15678
     0.04716
     0.07940
     0.09230
     0.13744
     0.21481
     0.24061
     0.15033
     0.08585
     0.06006
     0.20837
     0.22126
     0.23416
    -0.02377
     0.08585
     0.17612
     0.21481
     0.18257
     0.09875
     0.04071
    -0.04311
    -0.11404
     0.18902
     0.06651
     0.06651
     0.07295
     0.15678
     0.15678
     0.18902
    -0.03666
    -0.04311
     0.10519
     0.16323
     0.09875
     0.11809
     0.09230
    -0.07535
    -0.02377
     0.09230
     0.20192
     0.09230
    -0.06891
    -0.03022
     0.02782
     0.06651
     0.02137
     0.09230
     0.08585
     0.02782
     0.05361
     0.11164
     0.11164
    -0.06246
    -0.06246
     0.02782
     0.18257
     0.13099
     0.04071
     0.25350
     0.58236
     0.04716
     0.20837
     0.03426
     0.17612
     0.28574
     0.15678
     0.27929
     0.35022
     0.16968
     0.09230
     0.07940
     0.13744
     0.25995
     0.02137
     0.07940
     0.09875
    -0.04956
     0.00847
    -0.10759
    -0.17852
    -0.00442
     0.15033
     0.11809
    -0.04956
    -0.05601
     0.00847
    -0.15918
    -0.12049
     0.00202
    -0.03666
    -0.05601
    -0.22366
    -0.22366
    -0.22366
    -0.25590
    -0.23656
    -0.24945
    -0.28814
    -0.21721
    -0.26880
    -0.28814
    -0.24301
    -0.32683
    -0.35262
    -0.17852
    -0.13984
    -0.15918
    -0.08825
    -0.01087
    -0.01732
    -0.15273
    -0.01087
    -0.01732
     0.11809
     0.00202
     0.11164
     0.07295
     0.18257
     0.01492
     0.12454
     0.24061
     0.25350
     0.08585
     0.20837
     0.09230
     0.11164
     0.34378
     0.06006
     0.01492
     0.13744
     0.06006
     0.08585
     0.21481
     0.11809
    -0.27525
    -0.15273
    -0.07535
     0.21481
    -0.21721
    -0.28169
    -0.36552
    -0.27525
    -0.21721
    -0.12049
    -0.43000
    -0.55897
    -0.58476
    -0.57831
    -0.40421
    -0.15918
    -0.35907
    -0.49448
    -0.44290
    -0.23011
    -0.30749
    -0.24945
    -0.25590
    -0.37197
    -0.15273
    -0.10759
     0.00847
    -0.05601
     0.07295
     0.06651
     0.14388
     0.00847
    -0.06891
    -0.20432
    -0.08825
     0.15678
     0.17612
     0.07940
    -0.09470
     0.17612
     0.03426
    -0.11404
    -0.05601
    -0.02377
    -0.14628
    -0.21721
    -0.04956
    -0.09470
     0.05361
    -0.16563
    -0.35262
    -0.19142
    -0.21721
    -0.33973
    -0.24945
    -0.29459
    -0.10759
    -0.14628
    -0.50738
    -0.48159
    -0.26880
    -0.51383
    -0.41711
    -0.19787
    -0.26235
    -0.27525
    -0.41066
    -0.50738
    -0.70727
    -0.64279
    -0.66858
    -0.73307
    -0.54607
    -0.68793
    -0.63634
    -0.58476
    -0.62990
    -0.72017
    -0.54607
    -0.63634
    -0.62990
    -0.54607
    -0.61055
    -0.48804
    -0.26235
    -0.19787
    -0.28814
    -0.02377
    -0.04956
     0.01492
     0.09875
     0.13744
     0.25995
     0.35667
     0.26640
     0.35022
     0.26640
     0.42115
     0.31798
     0.25350
     0.63394
     0.40181
     0.49853
     0.47919
     0.38891
     0.44695
     0.36957
     0.40826
     0.44695
     0.47919
     0.33733
     0.40826
     0.37602
     0.53722
     0.51143
     0.43405
     0.38891
     0.36957
     0.22771
     0.31154
     0.32443
     0.47274
     0.46629
     0.53722
     0.48564
     0.16968
     0.24061
     0.29864
     0.16968
     0.25350
     0.36312
     0.24705
     0.34378
     0.38247
     0.41471
     0.44695
     0.14388
     0.18902
     0.26640
     0.23416
    -0.04311
    -0.42355
    -0.64279
    -0.78465
    -1.14575
    -0.72662
     0.21481
     0.23416
    -0.62345
    -1.59067
    -2.33866
    -2.36445
    -2.14521
    -1.71319
    -1.08771
    -0.53317
    -0.19142
     0.11164
    -0.21077
    -0.20432
    -0.23011
     0.29219
     0.33088
     0.44050
     0.62105
     1.37548
     1.47220
     1.34969
     1.59472
     1.71079
     1.76237
     1.38193
     1.09821
     0.98859
     1.03373
     0.85318
     0.84028
     0.91121
     1.14980
     1.17559
     0.91766
     1.10466
     1.04663
     0.99504
     0.87253
     0.96280
     0.82739
     0.75001
     0.80804
     0.81449
     0.88542
     0.92411
     0.96925
     0.92411
     0.93701
     1.40127
     1.29810
     1.33034
     1.46576
     1.32390
     1.15624
     1.20138
     1.06597
     1.30455
     1.43996
     1.51734
     1.76237
     1.53024
     1.07887
     0.67908
     0.64039
     0.51143
     0.63394
     0.68553
     0.64684
     0.16968
     0.02137
    -0.04956
    -0.03022
    -0.10115
    -0.22366
    -0.34618
    -0.17852
    -0.29459
    -0.33328
    -0.41711
    -0.40421
    -0.48804
    -0.50093
    -0.49448
    -0.22366
    -0.03666
    -0.23011
    -0.20432
    -0.35907
    -0.30104
    -0.56541
    -0.43000
    -0.53962
    -0.52028
    -0.37197
    -0.41066
    -0.30749
    -0.32038
    -0.39776
    -0.28814
    -0.23656
    -0.21077
    -0.36552
     0.05361
     0.04716
     0.03426
     0.00202
     0.10519
     0.05361
     0.24061
     0.33733
     0.25350
     0.11809
     0.07295
     0.18257
     0.10519
     0.15033
     0.29864
     0.22126
     0.24705
     0.27929
     0.25350
     0.18902
    -0.09470
    -0.06891
     0.11164
     0.02782
    -0.00442
    -0.00442
    -0.10115
    -0.12694
    -0.15273
    -0.22366
    -0.13339
    -0.21077
    -0.28169
    -0.34618
    -0.29459
    -0.07535
    -0.17208
    -0.19787
    -0.21077
    -0.01732
    -0.01087
    -0.05601
    -0.17852
    -0.13984
    -0.15273
    -0.13339
    -0.12694
    -0.06246
    -0.14628
    -0.10115
    -0.08180
    -0.03666
    -0.07535
    -0.19787
    -0.05601
    -0.15273
    -0.03022
    -0.08825
    -0.10759
    -0.20432
    -0.26880
    -0.12049
    -0.15918
    -0.00442
    -0.33328
    -0.24945
    -0.07535
     0.14388
     0.12454
     0.14388
     0.31798
     0.80804
     1.67854
     2.85856
     3.85802
     5.31530
     6.96603
     7.14658
     3.05845
    -3.97649
    -7.16188
    -3.35102
     1.30455
     2.15571
     0.22771
    -1.99046
    -3.70567
    -4.49879
    -5.59498
    -6.40744
    -6.82657
    -6.34941
    -5.24033
    -4.09900
    -2.89320
    -1.50040
    -0.79110
    -0.16563
     0.55012
     1.23362
     1.73658
     2.09767
     2.32336
     2.43943
     2.49101
     2.24598
     1.75592
     1.28521
     1.34969
     1.40127
     1.33034
     1.47865
     1.26586
     0.71132
     0.49853
     0.33733
     0.44695
     0.11809
    -0.19787
    -0.26235
    -0.47514
    -0.26880
    -0.28169
    -0.18497
     0.29864
     0.04716
    -0.03666
    -0.07535
     0.03426
    -0.28814
    -0.05601
     0.16968
     0.40826
     0.51788
     0.45984
     0.45984
     0.36312
     0.40181
     0.44050
     0.39536
     0.22771
     0.15033
     0.01492
     0.04071
     0.28574
     0.12454
    -0.13984
    -0.22366
    -0.09470
    -0.07535
    -0.21721
    -0.30749
    -0.21077
    -0.17852
    -0.08825
    -0.14628
    -0.18497
    -0.16563
    -0.24301
    -0.21077
    -0.15273
    -0.02377
    -0.21077
    -0.40421
    -0.32683
    -0.16563
    -0.22366
    -0.20432
    -0.30749
    -0.13984
     0.04716
    -0.09470
    -0.06891
    -0.21721
    -0.20432
    -0.21721
     0.00202
     0.03426
     0.12454
     0.15033
     0.10519
     0.20837
     0.23416
     0.23416
     0.15678
     0.18257
     0.35022
     0.41471
     0.45984
     0.44050
     0.28574
     0.33733
     0.43405
     0.54367
     0.43405
     0.43405
     0.26640
     0.27285
     0.33088
     0.22126
     0.21481
     0.21481
     0.31798
     0.26640
     0.16323
     0.19547
     0.00202
     0.00847
     0.06651
     0.20837
     0.12454
     0.10519
     0.00202
    -0.12049
     0.12454
     0.01492
    -0.01732
    -0.04311
    -0.00442
    -0.17208
    -0.05601
    -0.10115
    -0.07535
    -0.12049
    -0.34618
    -0.07535
     0.03426
    -0.14628
    -0.15273
    -0.12694
    -0.12049
    -0.06246
     0.02782
     0.00847
     0.02782
     0.09230
     0.15678
     0.27285
     0.36312
     0.39536
     0.44050
     0.65329
     1.04018
     1.25941
     1.55603
     2.11702
     2.52970
     3.09069
     3.56141
     3.83223
     4.61246
     4.63180
     4.32229
     3.97409
     2.42653
     0.54367
    -0.54607
    -1.17154
     0.20837
     1.03373
     0.64684
    -0.85558
    -3.60894
    -5.47246
    -5.53049
    -5.30481
    -4.68579
    -4.13124
    -3.29943
    -3.18981
    -3.20916
    -3.12533
    -2.79648
    -1.98401
    -0.97810
     0.09230
    -0.01087
     0.56946
     0.78225
     0.84673
     0.86608
     0.99504
     1.20783
     1.23362
     1.38838
     1.45286
     1.49800
     1.38193
     1.27231
     0.82739
     1.08531
     1.09821
     0.64039
     0.46629
     0.35667
     0.17612
     0.09875
     0.05361
    -0.08180
    -0.23656
    -0.26880
    -0.38487
    -0.18497
    -0.32038
    -0.27525
    -0.34618
    -0.22366
     0.06006
    -0.04311
     0.07940
     0.02782
     0.09230
     0.04071
     0.04071
    -0.01087
     0.14388
    -0.02377
     0.14388
     0.07295
     0.07295
     0.04071
    -0.17208
    -0.22366
    -0.19142
    -0.17208
    -0.13339
    -0.16563
    -0.35262
    -0.27525
    -0.30749
    -0.21721
    -0.32683
    -0.29459
    -0.26880
    -0.37197
    -0.23011
    -0.39131
    -0.27525
    -0.53962
    -0.29459
    -0.19787
    -0.24945
    -0.17852
    -0.23011
    -0.15918
    -0.28814
    -0.33973
    -0.28169
    -0.32038
    -0.06891
    -0.19142
    -0.11404
    -0.03666
    -0.12694
    -0.16563
    -0.21721
    -0.08825
    -0.08180
    -0.03022
    -0.08180
    -0.12694
    -0.13984
    -0.05601
    -0.10759
    -0.06246
    -0.15273
    -0.08825
    -0.10759
    -0.13984
     0.00847
    -0.19787
    -0.20432
    -0.06891
    -0.10759
    -0.03666
    -0.10115
    -0.02377
    -0.10115
    -0.06246
    -0.06246
     0.02137
    -0.07535
     0.03426
    -0.12049
    -0.06891
     0.04071
     0.00847
    -0.21077
    -0.01087
    -0.04956
    -0.17208
     0.05361
    -0.01732
    -0.17208
    -0.06246
    -0.03666
    -0.05601
     0.04071
     0.16968
     0.13744
     0.18257
     0.16323
     0.35022
     0.18257
     0.49208
     0.54367
     0.64039
     0.82739
     0.85963
     0.87253
     0.98859
     0.84673
     1.30455
     1.53669
     1.67854
     1.83330
     2.11057
     1.91713
     1.63986
     0.81449
     0.26640
     0.29864
    -0.36552
     0.40181
     1.60117
     1.18204
    -0.99744
    -3.11888
    -3.47353
    -2.72555
    -2.69331
    -2.81582
    -2.53210
    -2.57079
    -2.67396
    -2.88030
    -3.28654
    -3.34457
    -3.11888
    -2.62882
    -2.00980
    -1.44236
    -1.11996
    -0.97810
    -1.22313
    -1.06837
    -0.92006
    -0.61055
    -0.44290
    -0.39776
    -0.13339
    -0.19142
    -0.24301
    -0.32683
    -0.30749
    -0.25590
    -0.17852
     0.04071
     0.13744
     0.20192
     0.36312
     0.47274
     0.50498
     0.44695
     0.33088
     0.30509
     0.48564
     0.58236
     0.56946
     0.61460
     0.55012
     0.49853
     0.51788
     0.47274
     0.40826
     0.36312
     0.35022
     0.39536
     0.58881
     0.45984
     0.43405
     0.36312
     0.30509
     0.38891
     0.35022
     0.38891
     0.38247
     0.25995
     0.42760
     0.41471
     0.36957
     0.30509
     0.27929
     0.34378
     0.36957
     0.38891
     0.29864
     0.39536
     0.20837
     0.29864
     0.34378
     0.27285
     0.38247
     0.35022
     0.26640
     0.29219
     0.29219
     0.39536
     0.13099
     0.10519
     0.16968
     0.21481
     0.29864
     0.16323
     0.16323
     0.13099
     0.16968
     0.15678
     0.17612
     0.18902
     0.18902
     0.18257
     0.14388
     0.27285
     0.22126
     0.19547
     0.18902
     0.21481
     0.41471
     0.31154
     0.18257
     0.23416
     0.09230
     0.27285
     0.23416
     0.25995
     0.13099
     0.23416
     0.22771
     0.20837
     0.26640
     0.20192
     0.16323
     0.38247
     0.40826
     0.46629
     0.61460
     0.46629
     0.53722
     0.43405
     0.67263
     0.82094
     0.76935
     0.78225
     0.65329
     0.77580
     0.80160
     0.62105
     0.48564
     0.64684
     0.62750
     0.68553
     0.60815
     0.49208
     0.47274
     0.35022
     0.35022
     0.51143
     0.42115
     0.25995
     0.33088
     0.42115
     0.49853
     0.45984
     0.53077
     0.54367
     0.78870
     0.98859
     1.00149
     0.85318
     0.76291
     0.90477
     1.11111
     1.16269
     1.30455
     0.85318
     0.71777
     0.47919
     0.50498
     0.36957
    -0.06246
    -1.27471
    -2.19680
    -2.54500
    -2.33866
    -2.37735
    -2.20325
    -1.97756
    -2.13232
    -2.55145
    -2.68041
    -3.00926
    -2.85451
    -2.39669
    -2.04849
    -1.64226
    -1.37143
    -1.08771
    -0.79755
    -0.42355
    -0.24945
    -0.21077
    -0.13984
    -0.47514
    -0.68793
    -0.65569
    -0.53962
    -0.35262
    -0.37842
    -0.41711
    -0.47514
    -0.41066
    -0.45579
    -0.48804
    -0.39776
    -0.17852
     0.04716
     0.03426
     0.09875
     0.18902
     0.11164
     0.09875
     0.23416
     0.38891
     0.32443
     0.25350
     0.33088
     0.20837
     0.39536
     0.17612
     0.21481
     0.29219
     0.15678
     0.20192
     0.06006
     0.06651
    -0.05601
     0.00847
     0.01492
    -0.00442
     0.00847
    -0.01732
    -0.05601
    -0.06891
     0.06651
    -0.11404
    -0.04311
    -0.03022
    -0.10115
     0.03426
     0.03426
    -0.15918
    -0.10759
    -0.10115
     0.00202
     0.06006
     0.16968
    -0.03022
    -0.01732
    -0.03666
     0.07295
     0.09875
     0.07295
    -0.00442
     0.01492
     0.08585
     0.24705
     0.27285
     0.16323
     0.13744
     0.04071
     0.21481
     0.23416
     0.25995
     0.20837
     0.14388
     0.26640
     0.30509
     0.18257
     0.31154
     0.46629
     0.47919
     0.55657
     0.80160
     0.76291
     1.04018
     1.15624
     1.76237
     2.07833
     2.54905
     2.82632
     3.17452
     3.43889
     3.07779
     2.74894
     2.09767
     1.58827
     1.94937
     2.72315
     3.05845
     2.62642
     1.89778
     1.43996
     0.83384
     0.60815
     0.13099
    -0.15273
    -0.11404
    -0.12694
     0.09230
     0.03426
     0.00847
     0.06651
     0.31798
     0.31798
     0.49853
     0.54367
     0.45340
     0.71132
     0.61460
     0.95635
     1.07242
     1.32390
     1.24007
     0.10519
    -0.72017
    -0.12694
     0.47274
     0.82094
     1.42062
     1.16269
     0.56301
     0.07295
    -0.20432
    -0.23656
    -0.28169
    -0.06246
    -0.15273
    -0.46869
    -1.28116
    -1.36498
    -0.88782
    -1.06837
    -1.41012
    -1.82925
    -2.36445
    -2.42893
    -2.62238
    -2.56434
    -3.12533
    -3.31878
    -3.25429
    -2.82227
    -2.36445
    -2.12587
    -1.97111
    -1.90018
    -1.66160
    -1.39078
    -1.14575
    -0.93296
    -0.68793
    -0.59121
    -0.37197
    -0.15918
    -0.13984
    -0.12694
    -0.23011
    -0.26880
    -0.32683
    -0.31394
    -0.25590
    -0.36552
    -0.65569
    -0.79755
    -0.74596
    -0.88137
    -0.88782
    -0.98454
    -0.89427
    -0.68793
    -0.66858
    -0.59121
    -0.64279
    -0.60410
    -0.39776
    -0.54607
    -0.83624
    -0.59765
    -0.55897
    -0.46224
    -0.35907
    -0.11404
    -0.06246
    -0.08180
    -0.20432
    -0.45579
    -0.90717
    -0.70727
    -0.48159
    -0.52672
    -0.02377
     0.20192
     0.18257
     0.01492
    -0.01087
    -0.10115
    -0.01087
     0.11809
     0.09875
     0.25350
     0.42760
     0.35667
     0.50498
     0.40826
     0.37602
     0.14388
     0.18257
     0.35022
     0.27285
     0.19547
     0.08585
    -0.04311
    -0.11404
    -0.16563
    -0.18497
    -0.19142
    -0.16563
    -0.16563
    -0.06246
    -0.24945
    -0.06891
    -0.14628
    -0.17852
     0.02782
     0.06651
     0.02137
     0.00202
     0.04716
     0.12454
     0.11164
     0.24061
     0.12454
     0.26640
     0.00847
     0.14388
     0.16968
     0.13744
     0.02137
    -0.10115
     0.02782
     0.39536
     0.16968
    -0.08180
    -0.01732
    -0.06246
     0.06006
    -0.04311
     0.01492
     0.25350
     0.08585
     0.11809
     0.15033
     0.18902
     0.32443
     0.15678
     0.31798
     0.48564
     0.38247
     0.60170
     0.64684
     0.42115
     0.51143
     0.47919
     0.62750
     0.67908
     0.60170
     0.61460
     0.71132
     1.02083
     1.07887
     1.13045
     1.63986
     2.46522
     3.20031
     4.91552
     6.14067
     4.27070
    -1.58422
    -5.71749
    -5.49181
    -2.38379
     0.72422
     1.63986
     0.68553
    -0.39776
    -2.28062
    -4.13124
    -5.04043
    -5.19519
    -5.02754
    -4.38272
    -3.95070
    -3.30588
    -2.39669
    -1.64870
    -1.11996
    -1.40367
    -1.64226
    -1.48750
    -1.26826
    -1.37788
    -1.53909
    -1.46816
    -1.62936
    -1.30050
    -1.11996
    -0.80400
    -0.57831
    -0.32038
     0.11164
     0.04071
     0.25350
     0.56301
     0.67908
     0.78225
     0.75646
     0.88542
     0.80160
     0.92411
     0.91121
     0.89187
     1.02728
     1.05307
     0.93701
     1.00149
     0.97570
     0.97570
     0.90477
     0.85318
     0.88542
     0.93701
     0.85963
     0.83384
     0.81449
     0.79515
     0.80804
     0.65329
     0.68553
     0.50498
     0.53722
     0.51143
     0.65974
     0.55012
     0.42115
     0.36957
     0.34378
     0.31798
     0.22126
    -0.10759
    -0.33328
    -0.12049
     0.15033
    -0.01087
    -0.24301
    -0.24945
    -0.37197
    -0.33328
    -0.24945
    -0.01732
    -0.15918
    -0.08825
    -0.28814
    -0.13339
    -0.26880
    -0.41066
    -0.38487
    -0.23011
    -0.04956
     0.20837
     0.14388
     0.23416
    -0.04956
    -0.09470
    -0.08825
    -0.01087
    -0.10115
     0.06651
     0.02137
     0.23416
     0.25995
     0.36957
     0.23416
     0.06651
     0.19547
     0.15678
     0.09875
     0.22771
     0.14388
     0.05361
     0.13099
     0.16323
     0.17612
    -0.03666
    -0.04311
     0.27285
     0.24061
     0.27929
     0.07940
     0.03426
     0.16968
     0.09875
     0.07295
     0.27929
     0.05361
     0.09875
     0.42115
     0.27285
     0.15678
    -0.00442
    -0.12049
    -0.08825
     0.05361
    -0.03666
     0.02137
    -0.23011
    -0.13339
    -0.21721
    -0.13984
    -0.08180
    -0.02377
    -0.12049
     0.08585
     0.28574
     0.58236
     0.61460
     0.64039
     0.64039
     0.48564
     0.52432
     0.67263
     0.81449
     0.82739
     1.02083
     1.09176
     1.43351
     1.58182
     1.68499
     1.68499
     1.47865
     1.27876
     1.54958
     1.83330
     1.43351
     0.35022
    -1.51329
    -3.80884
    -3.81528
    -1.38433
    -0.04311
    -0.62345
    -1.40367
    -2.20325
    -3.13178
    -3.81528
    -3.91845
    -3.46064
    -2.94478
    -2.38379
    -2.29352
    -1.86794
    -1.03613
    -0.62345
    -0.66858
    -0.80400
    -0.64924
    -0.66214
    -0.71372
    -0.44935
    -0.39131
    -0.22366
     0.07295
     0.35022
     0.52432
     0.44050
     0.71777
     1.00794
     1.53024
     1.83330
     2.05899
     2.03319
     2.05254
     2.02675
     2.11057
     2.14281
     2.21374
     1.91068
     1.80106
     1.91068
     1.83330
     1.74947
     1.47220
     1.45931
     1.33034
     1.40772
     1.36903
     1.41417
     1.31745
     1.18848
     0.94990
     0.93056
     0.81449
     0.55012
     0.60170
     0.64039
     0.58236
     0.42760
     0.24061
     0.19547
    -0.07535
     0.14388
     0.05361
    -0.00442
    -0.08825
    -0.22366
    -0.21077
    -0.19142
    -0.05601
     0.00847
    -0.17852
    -0.12049
    -0.10759
    -0.15918
     0.00202
    -0.13339
    -0.23656
    -0.18497
    -0.10759
    -0.20432
    -0.35907
    -0.33328
    -0.42355
    -0.57831
    -0.24301
    -0.31394
    -0.51383
    -0.60410
    -0.68793
    -0.43000
    -0.53962
    -0.66214
    -0.43645
    -0.52672
    -0.53962
    -0.64279
    -0.59765
    -0.55252
    -0.75241
    -0.53317
    -0.33973
    -0.17208
    -0.39131
    -0.86848
    -1.04258
    -1.09416
    -0.73951
    -0.67503
    -0.48804
    -0.35262
    -0.37842
    -0.69438
    -0.73307
    -0.61055
    -0.50093
    -0.47514
    -0.39131
    -0.13984
    -0.13984
    -0.15918
    -0.04311
     0.02137
     0.04071
    -0.04956
    -0.08180
    -0.01087
    -0.15918
    -0.04956
    -0.08180
    -0.30104
    -0.30749
    -0.47514
    -0.57186
    -0.57831
    -0.26235
    -0.28169
    -0.01732
     0.08585
    -0.07535
    -0.45579
    -0.82334
    -0.86203
    -0.53962
    -0.32683
    -0.01732
     0.28574
     0.55012
     0.83384
     0.85963
     1.04663
     0.80804
     0.13744
    -0.13984
    -0.03666
     0.87897
     1.57537
     2.30402
     2.74249
     3.20031
     0.77580
    -4.63420
    -9.69600
    -8.73523
    -2.20325
     0.13744
    -0.89427
    -2.46762
    -4.21507
    -5.65946
    -6.49772
    -6.43968
    -5.56273
    -4.27955
    -3.24785
    -2.34510
    -1.47460
    -0.68148
    -0.31394
     0.08585
     0.32443
     0.53077
     0.52432
     0.89187
     0.91121
     0.79515
     0.79515
     1.07242
     0.96925
     1.04018
     1.15624
     1.29810
     1.29166
     1.47865
     1.35614
     1.38838
     1.22717
     1.02083
     0.72422
     0.94990
     0.90477
     0.65974
     0.51788
     0.64039
     0.67263
     0.37602
     0.05361
     0.01492
     0.09875
     0.16323
     0.11164
     0.07940
     0.01492
     0.00202
    -0.02377
     0.31798
     0.48564
     0.53077
     0.51788
     0.46629
     0.55012
     0.58881
     0.58881
     0.62750
     0.75646
     0.90477
     0.98859
     1.04663
     1.14980
     1.02728
     1.06597
     1.11111
     1.26586
     1.43351
     1.34969
     1.28521
     1.47865
     1.34969
     1.49800
     1.40127
     1.33679
     1.05307
     0.77580
     0.95635
     0.85318
     0.82094
     0.74356
     0.55012
     0.45340
     0.42760
     0.21481
     0.15678
     0.05361
     0.17612
     0.06651
     0.13744
     0.20192
     0.09875
     0.15678
     0.29219
     0.20192
     0.34378
     0.35667
     0.21481
     0.29219
     0.54367
     0.40826
     0.45984
     0.40181
     0.31798
     0.23416
     0.38891
     0.31798
     0.41471
     0.51788
     0.29219
     0.40181
     0.27929
     0.44695
     0.16323
     0.15033
     0.25350
     0.24705
     0.08585
     0.11809
    -0.01732
    -0.24301
    -0.53317
    -0.55252
    -0.52028
    -0.35907
    -0.51383
    -0.37197
    -0.29459
    -0.07535
    -0.12049
     0.04071
     0.18902
     0.32443
     0.60170
     0.67263
     0.69198
     0.73067
     0.66618
     0.51143
     0.53722
     0.81449
     0.93701
     0.80804
     0.81449
     0.57591
     0.47919
    -0.10759
    -1.19733
    -3.29298
    -3.69922
    -2.42248
    -1.64226
    -1.55198
    -1.67450
    -2.30642
    -2.96413
    -3.46064
    -3.15757
    -2.87385
    -2.40959
    -2.30642
    -1.89373
    -1.86794
    -2.01625
    -2.24193
    -1.90663
    -1.88084
    -2.20325
    -1.93242
    -1.70674
    -1.73253
    -1.85504
    -2.05494
    -2.31931
    -2.33866
    -2.30642
    -2.26773
    -2.17100
    -2.04204
    -2.24838
    -2.15811
    -1.90663
    -1.69384
    -1.34564
    -1.23602
    -1.13285
    -1.17799
    -1.41657
    -1.36498
    -1.18444
    -1.04903
    -0.99099
    -0.79110
    -0.60410
    -0.45579
    -0.33973
    -0.17852
     0.04071
     0.09230
     0.23416
     0.31798
     0.25350
     0.40826
     0.40826
     0.53722
     0.62105
     0.58881
     0.38247
     0.47919
     0.51788
     0.44050
     0.40181
     0.48564
     0.67908
     0.58236
     0.54367
     0.66618
     0.63394
     0.58881
     0.53077
     0.69842
     0.88542
     0.79515
     0.64039
     0.46629
     0.60815
     0.71132
     0.51788
     0.53077
     0.60170
     0.55657
     0.38891
     0.27929
     0.40826
     0.31798
     0.27929
     0.13099
     0.38891
     0.39536
     0.45340
     0.29864
     0.32443
     0.35022
     0.36957
     0.33088
     0.44050
     0.33088
     0.21481
     0.33088
     0.46629
     0.56301
     0.40826
     0.39536
     0.47274
     0.49853
     0.63394
     0.50498
     0.38247
     0.67263
     0.77580
     0.70487
     0.91766
     0.82094
     0.88542
     0.94345
     0.90477
     0.64039
     0.01492
    -0.19787
     0.41471
     0.89187
     0.76935
     0.55657
     0.28574
     0.28574
     0.06651
    -0.00442
     0.27929
     0.15678
     0.26640
     0.19547
     0.49853
     0.50498
     0.76291
     0.87897
     1.31100
     1.74303
     2.12992
     2.07188
     1.76882
     1.33034
     1.25297
     1.35614
     1.22073
     1.14980
     0.62750
     0.02137
    -0.37197
    -0.44935
    -0.39776
    -0.38487
    -0.77175
    -1.08127
    -1.06192
    -1.37788
    -1.99046
    -1.99046
    -1.44236
    -0.82979
    -0.31394
    -0.04311
     0.21481
     0.36312
     0.80160
     1.20783
     1.54958
     1.76882
     1.96871
     2.36205
     2.46522
     2.93594
     2.89725
     1.73658
     0.50498
    -0.18497
     0.40181
     1.51734
     1.14980
     0.82094
     0.18257
    -0.86203
    -1.79056
    -2.59658
    -2.88675
    -2.98347
    -3.33812
    -3.21561
    -3.17692
    -2.92544
    -2.61593
    -2.38379
    -2.31286
    -2.25483
    -2.10652
    -1.97756
    -1.59712
    -1.16509
    -0.74596
    -0.35907
    -0.00442
     0.21481
     0.47274
     0.47919
     0.44695
     0.36312
     0.24705
     0.38247
     0.14388
    -0.00442
     0.05361
     0.04716
    -0.30104
    -0.45579
    -0.42355
    -0.43645
    -0.59765
    -0.62990
    -0.69438
    -0.49448
    -0.36552
    -0.43000
    -0.33973
    -0.32683
    -0.33328
    -0.17852
     0.06006
     0.15033
    -0.11404
     0.10519
     0.06651
     0.25350
     0.08585
     0.03426
    -0.10759
     0.12454
     0.25995
     0.15678
    -0.01732
     0.01492
    -0.03666
    -0.07535
     0.11809
     0.13099
    -0.06246
    -0.10759
    -0.13984
    -0.04311
    -0.12694
    -0.27525
    -0.31394
    -0.21721
    -0.07535
    -0.01732
    -0.06246
    -0.24945
    -0.28814
    -0.27525
    -0.32683
    -0.01732
    -0.28814
    -0.33973
    -0.32038
    -0.21077
    -0.21077
    -0.31394
    -0.33328
    -0.33973
    -0.30104
    -0.22366
    -0.24301
    -0.39776
    -0.29459
    -0.36552
    -0.31394
    -0.12049
    -0.23011
    -0.29459
    -0.27525
    -0.21721
    -0.23656
    -0.14628
    -0.25590
    -0.23011
    -0.15918
    -0.13339
    -0.13339
    -0.02377
    -0.15273
    -0.19787
    -0.15273
     0.01492
    -0.00442
    -0.08825
    -0.06246
    -0.06891
     0.11164
    -0.00442
     0.09230
     0.09230
     0.24061
     0.38247
     0.58881
     0.57591
     0.63394
     0.60170
     0.52432
     0.63394
     0.76935
     0.69842
     0.57591
     0.54367
     0.65329
     0.51788
     0.46629
     0.40826
     0.27285
     0.22126
    -0.04956
    -0.14628
    -0.08825
    -0.35262
    -0.41066
    -0.30749
    -0.24945
    -0.35907
    -0.43645
    -0.52672
    -0.44935
    -0.47514
    -0.56541
    -0.61055
    -0.39776
    -0.37197
    -0.23011
    -0.15273
    -0.12049
     0.01492
     0.17612
     0.52432
     0.95635
     1.56248
     0.78225
    -0.81044
    -2.00980
    -2.27418
    -1.44236
    -1.24247
    -0.47514
     0.35022
     0.68553
    -0.57186
    -2.47407
    -4.70513
    -5.51760
    -4.27310
    -1.56488
    -1.12640
    -1.21023
    -1.73253
    -1.76477
    -1.77767
    -1.83570
    -1.71319
    -1.37788
    -1.05547
    -0.59121
    -0.27525
     0.00202
     0.02137
     0.06006
    -0.01087
     0.07295
     0.44050
     0.39536
     0.45984
     0.13744
     0.33733
     0.31154
     0.26640
     0.21481
     0.07940
     0.22771
     0.20192
     0.07295
     0.12454
     0.02782
    -0.01732
    -0.10759
     0.11809
     0.17612
    -0.07535
    -0.09470
    -0.10115
    -0.10759
    -0.11404
    -0.19787
     0.02137
     0.00847
     0.09875
     0.25350
     0.28574
    -0.12694
    -0.29459
    -0.28169
    -0.13339
    -0.18497
    -0.27525
    -0.32038
    -0.16563
    -0.15273
    -0.35907
    -0.22366
    -0.05601
    -0.07535
    -0.13984
    -0.19787
    -0.30749
    -0.00442
     0.02782
    -0.03022
     0.24705
     0.27285
     0.38891
     0.45984
     0.23416
     0.27929
     0.27929
     0.41471
     0.19547
     0.37602
     0.30509
     0.37602
     0.34378
     0.33733
     0.29219
     0.08585
     0.18902
     0.47274
     0.42115
     0.41471
     0.28574
     0.35667
     0.31154
     0.39536
     0.24705
     0.36312
     0.30509
     0.38247
     0.43405
     0.49853
     0.41471
     0.27929
     0.35667
     0.44050
     0.52432
     0.49853
     0.31798
     0.33733
     0.31798
     0.26640
     0.44050
     0.39536
     0.47919
     0.17612
     0.42760
     0.21481
     0.32443
     0.22126
     0.14388
     0.22126
     0.29864
     0.24061
     0.22126
     0.29219
     0.27285
     0.15678
     0.11809
     0.27285
     0.29864
     0.17612
     0.11809
    -0.01732
     0.17612
     0.18902
     0.11809
    -0.02377
     0.17612
     0.16323
     0.06006
     0.09875
     0.10519
     0.06006
     0.01492
     0.11809
     0.17612
     0.09875
     0.14388
     0.02137
     0.13744
     0.12454
     0.09875
    -0.05601
     0.06006
     0.15678
     0.17612
     0.11809
     0.02782
     0.03426
     0.11809
    -0.01732
    -0.00442
     0.18902
     0.14388
     0.22771
     0.07940
     0.31154
     0.27285
     0.13744
     0.53722
     0.54367
     0.78225
     0.72422
     0.66618
     0.78225
     0.83384
     1.07242
     1.28521
     1.46576
     1.53024
     1.63341
     1.71079
     1.56248
     1.30455
     0.76291
    -0.10759
    -1.03613
    -1.57133
    -1.14575
    -0.47514
    -0.54607
    -1.05547
    -1.59067
    -1.95822
    -2.19035
    -2.22904
    -2.40314
    -2.36445
    -2.04204
    -2.08073
    -1.86794
    -1.24247
    -0.64279
    -0.23656
    -0.52672
    -0.54607
    -0.70727
    -0.72017
    -0.63634
    -0.47514
    -0.42355
    -0.42355
    -0.57186
    -0.58476
    -0.41711
    -0.41066
    -0.43000
    -0.39776
    -0.27525
    -0.37197
    -0.30749
    -0.19142
    -0.13339
    -0.15918
    -0.22366
    -0.24945
    -0.13339
    -0.15918
    -0.04311
    -0.13984
    -0.12049
    -0.26880
    -0.18497
    -0.32038
    -0.13339
    -0.32038
    -0.21721
    -0.22366
    -0.20432
    -0.15273
    -0.28169
    -0.21077
    -0.19787
    -0.01087
    -0.06246
     0.06006
     0.07940
    -0.13339
    -0.06891
    -0.14628
    -0.16563
    -0.19787
    -0.42355
    -0.42355
    -0.28814
    -0.39776
    -0.38487
    -0.59765
    -0.62345
    -0.57831
    -0.71372
    -0.79110
    -0.67503
    -0.63634
    -0.47514
    -0.41066
    -0.48159
    -0.31394
    -0.39131
    -0.24945
    -0.00442
     0.01492
     0.07295
    -0.04311
    -0.02377
     0.20192
     0.32443
     0.22771
     0.18257
     0.20837
     0.05361
     0.13099
     0.21481
     0.18902
     0.14388
     0.00847
     0.07295
     0.23416
     0.20192
     0.10519
     0.06651
     0.04716
     0.13099
     0.09875
     0.16968
     0.04716
     0.09875
     0.12454
     0.06651
     0.16968
     0.28574
     0.17612
     0.16968
     0.27285
     0.24061
     0.18902
     0.06651
    -0.01087
     0.04716
     0.06651
     0.13099
    -0.06891
    -0.08180
    -0.10759
    -0.23656
    -0.15273
    -0.16563
    -0.28814
    -0.37842
    -0.23011
    -0.13339
    -0.30749
    -0.31394
    -0.29459
     0.13099
     0.18902
     0.15033
     0.23416
     0.36957
     0.60170
     0.82739
     0.93056
     1.38838
     1.74947
     2.17505
     2.45232
     3.00042
     3.20676
     2.34915
     0.16968
    -0.60410
     0.01492
     1.26586
     1.70434
     1.53024
     1.04018
     0.33088
    -0.50093
    -0.79110
    -1.66160
    -2.17745
    -1.45526
    -1.01034
    -0.78465
    -0.55252
    -0.24945
    -0.02377
    -0.04956
     0.13744
     0.33088
     0.69842
     0.85963
     1.08531
     1.10466
     1.18848
     1.35614
     1.20138
     1.31745
     1.39483
     1.41417
     1.31745
     1.29166
     1.22073
     1.19493
     1.35614
     1.14980
     1.35614
     1.22717
     1.30455
     1.33034
     1.85909
     2.10412
     2.18795
     1.75592
     1.21428
     0.04071
    -0.38487
     0.44695
     0.64039
     0.75646
     0.55657
     0.06651
    -0.52672
    -0.78465
    -1.16509
    -1.39078
    -1.39078
    -1.08127
    -1.07482
    -1.60357
    -1.68739
    -1.44236
    -0.84913
    -0.55252
    -0.60410
    -0.66858
    -0.75241
    -0.85558
    -1.08771
    -1.67450
    -1.91308
    -2.00335
    -1.95177
    -1.68094
    -1.53264
    -2.04849
    -2.25483
    -2.98347
    -3.87977
    -3.70567
    -3.22205
    -2.64817
    -2.77068
    -3.04795
    -3.18337
    -3.13823
    -3.04151
    -2.86096
    -2.78358
    -2.35800
    -1.78412
    -1.71319
    -1.61001
    -1.30050
    -1.07482
    -0.95230
    -0.77820
    -0.68148
    -0.61055
    -0.44290
    -0.23656
    -0.21077
    -0.16563
    -0.32683
    -0.15273
    -0.04311
     0.13099
    -0.00442
     0.00847
     0.00202
     0.20837
     0.20837
     0.29219
     0.34378
     0.35667
     0.42115
     0.16323
    -0.04956
    -0.21721
    -0.42355
    -0.36552
    -0.32683
    -0.08180
    -0.13984
    -0.37842
    -0.64924
    -0.66858
    -0.82979
    -0.68793
    -0.81044
    -0.68148
    -0.62990
    -0.44935
    -0.22366
    -0.05601
    -0.10115
    -0.01087
     0.07295
     0.25350
     0.42115
     0.43405
     0.31154
     0.41471
     0.69198
     0.57591
     0.58881
     0.70487
     0.73711
     1.11756
     1.54958
     1.75592
     1.84620
     2.15571
     2.62642
     3.13583
     3.14228
     2.05254
     0.00202
    -1.99690
    -0.48159
     1.29810
     1.74303
     1.05952
     0.51143
     0.12454
    -0.77175
    -1.42947
    -1.91308
    -1.49395
    -1.28116
    -1.23602
    -0.52028
    -0.21077
    -0.08180
     0.03426
    -0.21077
    -0.01087
     0.41471
     0.49208
     0.42760
     0.23416
     0.45340
     0.82739
     1.07242
     0.42760
    -0.08180
     0.25350
     0.75001
     1.05307
     1.24007
     1.22073
     1.28521
     1.28521
     1.36903
     1.42707
     1.45286
     1.48510
     1.34969
     1.32390
     1.31100
     1.10466
     1.01438
     0.93701
     0.84028
     0.59525
     0.22771
    -0.43645
    -0.90717
    -0.95230
    -0.95875
    -1.09416
    -1.42302
    -1.82280
    -2.24838
    -2.42893
    -2.51921
    -2.71265
    -2.32576
    -2.04849
    -2.02270
    -1.83570
    -1.75187
    -1.61001
    -1.48105
    -1.28761
    -0.99099
    -0.67503
    -0.46869
    -0.24301
     0.00202
     0.13744
     0.19547
     0.25995
     0.20192
     0.26640
     0.01492
     0.31798
     0.27285
     0.21481
     0.32443
     0.25995
     0.25350
     0.24061
     0.39536
     0.51143
     0.40181
     0.42115
     0.40181
     0.66618
     0.64039
     0.52432
     0.49208
     0.57591
     0.77580
     0.72422
     0.53722
     0.59525
     0.51788
     0.47274
     0.34378
     0.38247
     0.29219
     0.30509
     0.07940
     0.06651
     0.14388
     0.10519
    -0.15918
    -0.10115
     0.07295
    -0.09470
     0.00847
    -0.00442
     0.10519
     0.00202
     0.21481
     0.16323
     0.39536
     0.42760
     0.63394
     0.74356
     0.93056
     0.79515
     0.15678
    -0.55252
    -0.99744
    -2.19680
    -2.64817
    -2.28707
    -0.86203
    -0.96520
    -1.31340
    -1.96466
    -2.06139
    -2.57724
    -2.88030
    -2.72555
    -2.12587
    -1.51329
    -1.04903
    -0.81689
    -0.35262
     0.12454
     0.28574
     0.50498
     0.55012
     0.64039
     0.73711
     0.85963
     1.04663
     1.18848
     0.65974
    -0.38487
    -0.85558
    -0.15918
     0.53077
     0.65974
     0.65329
     0.44695
     0.00202
    -0.15918
    -0.13984
    -0.17208
    -0.32683
    -0.50738
     0.03426
     0.61460
     1.13045
     1.27876
     1.29810
     1.36903
     1.19493
     1.04018
     0.75646
     0.91121
     0.74356
     0.44050
     0.42760
     0.36957
     0.24705
     0.30509
     0.14388
    -0.15273
    -0.73307
    -0.62990
    -0.62345
    -0.30104
    -0.28169
    -0.21077
    -0.09470
     0.14388
     0.24705
     0.55012
     0.85318
     1.23362
     1.31745
     1.34969
     1.45286
     1.64630
     1.77527
     1.95582
     1.94937
     1.76882
     1.82685
     1.47220
     1.02728
     0.94990
     0.51788
    -0.22366
    -0.88782
    -1.54553
    -1.54553
    -1.66805
    -1.80991
    -1.88084
    -1.80346
    -1.84860
    -2.48052
    -2.69331
    -2.59013
    -2.22904
    -2.15166
    -1.62291
    -1.07482
    -0.58476
    -0.15273
     0.38247
     0.46629
     0.72422
     0.74356
     0.63394
     0.69198
     0.45984
     0.02137
    -0.06246
     0.20837
     0.23416
     0.23416
     0.05361
    -0.10115
    -0.30104
    -0.46869
    -0.39776
    -0.44935
    -0.42355
    -0.54607
    -0.37842
    -0.17208
     0.01492
     0.12454
     0.11164
     0.17612
     0.11164
     0.16968
     0.18902
     0.18257
     0.33733
     0.22126
     0.26640
     0.22126
     0.35667
     0.10519
     0.09230
     0.16323
     0.14388
     0.21481
     0.11809
     0.05361
     0.16323
     0.16323
    -0.08180
    -0.13984
    -0.17852
    -0.33328
    -0.18497
    -0.33973
    -0.24301
    -0.40421
    -0.36552
    -0.56541
    -0.40421
    -0.32683
    -0.26235
    -0.39776
    -0.41711
    -0.24301
    -0.23656
    -0.25590
    -0.05601
    -0.16563
     0.02137
     0.04071
     0.25350
     0.28574
     0.37602
     0.35022
     0.63394
     0.87897
     1.23362
     1.62696
     2.03319
     2.69091
     4.16109
     5.10896
     5.82471
     4.66404
     1.21428
    -2.65462
    -4.93726
    -3.40260
    -0.53317
     1.26586
     1.00149
    -0.90717
    -3.07375
    -4.82120
    -5.71749
    -6.28493
    -6.29138
    -5.40153
    -4.24086
    -3.47353
    -2.78358
    -1.93887
    -1.31985
    -0.77820
    -0.49448
    -0.24945
    -0.01732
     0.31798
     0.42760
     0.54367
     0.47919
     0.58881
     0.40826
     0.41471
     0.51788
     0.53077
     0.51143
     0.51143
     0.51788
     0.45340
     0.31798
     0.29864
     0.15033
     0.29864
     0.22771
     0.22126
     0.25350
    -0.05601
     0.21481
     0.13099
     0.35667
     0.40826
     0.40826
     0.22126
     0.36957
     0.33088
     0.53077
     0.51143
     0.61460
     0.70487
     0.83384
     0.94990
     1.07242
     0.89187
     0.91121
     1.05307
     1.07242
     1.43996
     1.19493
     0.62750
    -0.14628
    -0.81689
    -1.23602
    -0.92651
    -0.63634
    -0.51383
    -0.53962
    -0.87493
    -1.14575
    -1.51974
    -1.86149
    -1.71963
    -1.70029
    -1.35854
    -0.93941
    -0.75886
    -0.61700
    -0.21721
    -0.17852
    -0.33973
    -0.25590
    -0.24301
    -0.35907
    -0.68148
    -0.75241
    -0.76531
    -0.93296
    -0.88782
    -0.93941
    -0.84268
    -0.96520
    -1.15220
    -0.99099
    -0.87493
    -0.72662
    -0.55252
    -0.55897
    -0.55252
    -0.30749
    -0.13339
     0.15033
     0.10519
     0.15033
     0.25995
     0.13744
     0.22126
     0.22771
     0.36312
     0.25995
     0.15678
     0.18902
     0.30509
     0.36312
     0.03426
     0.07940
     0.15678
     0.23416
     0.17612
     0.08585
     0.09875
     0.15033
     0.06651
     0.20192
     0.10519
     0.00847
     0.04716
     0.01492
     0.02137
     0.04071
    -0.06246
     0.18902
     0.31798
     0.51788
     0.59525
     0.65974
     0.55012
     1.04663
     1.30455
     1.63341
     1.80751
     2.03964
     1.97516
     1.95582
     2.22664
     2.29112
     1.96871
     1.19493
     0.58236
     0.27285
     1.22073
     1.55603
     1.17559
     0.67908
     0.08585
    -0.22366
    -0.23011
    -0.44290
    -0.73307
    -0.92006
    -0.80400
    -0.57831
    -0.28169
     0.06651
     0.09875
    -0.25590
    -0.44935
    -0.13339
    -0.00442
    -0.03022
    -0.51383
    -1.10061
    -0.83624
    -0.68148
    -0.51383
    -0.72017
    -0.93941
    -1.18444
    -1.93242
    -2.28062
    -2.20325
    -1.93242
    -2.15811
    -2.33866
    -2.28707
    -2.35155
    -2.20969
    -2.25483
    -1.96466
    -1.86794
    -1.80991
    -1.43591
    -1.15864
    -0.88782
    -0.61055
    -0.46869
    -0.13984
     0.02782
     0.16968
     0.31154
     0.42115
     0.18257
     0.60815
     0.29864
     0.43405
     0.52432
     0.58881
     0.63394
     0.64039
     0.87253
     0.77580
     0.75001
     0.77580
     1.00149
     0.98859
     1.12400
     1.24652
     1.32390
     1.17559
     1.07887
     0.93056
     0.89187
     0.36957
    -0.12694
    -0.50093
    -0.59121
    -0.62990
    -0.82979
    -1.20378
    -1.28761
    -1.35209
    -1.41657
    -1.46171
    -1.47460
    -1.67450
    -1.74543
    -1.97111
    -1.70674
    -1.42302
    -0.87493
    -0.27525
    -0.12049
    -0.01087
     0.05361
     0.21481
     0.11809
     0.31154
     0.31154
     0.53077
     0.84028
     0.83384
     0.76291
     0.69842
     0.93701
     1.16269
     1.03373
     0.99504
     0.83384
     0.90477
     0.78225
     0.65329
     0.83384
     0.92411
     0.93056
     0.92411
     0.88542
     0.86608
     0.74356
     0.44695
     0.33088
     0.45340
     0.39536
     0.18257
    -0.17208
    -0.34618
    -0.66858
    -0.63634
    -0.52028
    -0.46869
    -0.49448
    -0.86848
    -1.30695
    -1.62936
    -1.70029
    -1.37143
    -1.14575
    -0.99099
    -0.71372
    -0.66214
    -0.72017
    -0.65569
    -0.66214
    -0.44935
    -0.44290
    -0.11404
    -0.18497
    -0.05601
     0.07295
     0.06651
     0.13099
    -0.13984
    -0.33328
    -0.30749
    -0.04956
     0.08585
     0.11164
     0.09230
    -0.01087
     0.03426
     0.16323
     0.18257
    -0.28169
    -0.39131
    -0.05601
     0.41471
     0.53077
     0.45340
    -0.06246
     0.00847
     0.54367
     0.78225
     0.68553
     0.68553
     0.58881
     0.45984
     0.45340
     0.55657
     0.80804
     0.71132
     0.64684
     0.19547
     0.29219
     0.19547
    -0.40421
    -0.71372
    -0.21077
    -0.19142
    -0.41066
    -0.79755
    -0.69438
    -0.76531
    -0.94585
    -0.83624
    -0.72662
    -0.62345
    -0.37197
    -0.06246
     0.17612
     0.55657
     0.67908
     0.58236
     0.82739
     0.79515
     0.87897
     0.91121
     1.11756
     1.05307
     1.07242
     0.85963
     0.98214
     0.89832
     0.74356
     0.62105
     0.65329
     0.73067
     0.45984
     0.31154
     0.44050
     0.26640
     0.16968
    -0.04311
     0.31798
     0.37602
     0.27285
     0.28574
     0.35022
     0.33088
     0.14388
     0.22126
    -0.01732
    -0.01087
    -0.27525
    -0.30104
    -0.50738
    -0.57831
    -0.88137
    -1.16509
    -1.11351
    -1.43591
    -1.54553
    -1.44236
    -1.51329
    -1.41012
    -1.46171
    -1.40367
    -1.42302
    -1.33274
    -1.08127
    -0.79755
    -0.74596
    -0.36552
    -0.30104
     0.00202
     0.07940
     0.13099
     0.16323
     0.19547
     0.22771
     0.30509
     0.35022
     0.41471
     0.20837
     0.42115
     0.25350
     0.31154
     0.30509
     0.30509
     0.33733
     0.53077
     0.38891
     0.38247
     0.27929
     0.23416
     0.25350
     0.41471
     0.37602
     0.49208
     0.35022
     0.24061
     0.39536
     0.38891
     0.22126
     0.29219
     0.40181
     0.14388
     0.36312
     0.43405
     0.41471
     0.41471
     0.23416
     0.36312
     0.66618
     0.84028
     0.73067
     0.73067
     0.78870
     1.01438
     1.51734
     1.70434
     1.92357
     1.73013
     2.00095
     2.20085
     1.42062
    -0.27525
    -1.13285
    -0.60410
     0.64684
     1.30455
     1.32390
    -0.13984
    -2.49341
    -4.38272
    -4.96306
    -3.94425
    -3.11888
    -2.64817
    -2.49341
    -2.30642
    -2.42248
    -2.60303
    -2.68041
    -2.70620
    -2.35800
    -1.84215
    -0.97165
    -0.42355
    -0.15918
     0.26640
     1.14980
     0.93056
     1.07242
     0.93056
     0.69842
     0.64039
     0.38891
     0.16968
     0.40826
     0.71132
     0.91766
     0.71132
     0.78225
     0.48564
     0.46629
     0.29219
     0.45340
     0.43405
     0.47274
     0.67908
     0.62750
     0.65329
     0.62105
     0.70487
     0.67263
     0.63394
     0.49853
     0.73711
     0.73067
     0.76291
     0.69842
     0.80160
     0.47274
     0.51143
     0.35667
     0.71777
     0.45984
     0.41471
     0.36957
     0.35667
     0.42760
     0.20192
    -0.10115
    -0.06891
     0.11164
     0.09875
     0.02782
    -0.19787
    -0.23011
    -0.32038
    -0.41711
    -0.31394
    -0.21077
    -0.42355
    -0.48804
    -0.35907
    -0.17852
    -0.36552
    -0.59765
    -0.46869
    -0.39131
    -0.33973
    -0.35907
    -0.42355
    -0.57186
    -0.58476
    -0.92006
    -0.62345
    -0.46869
    -0.66214
    -0.79110
    -0.69438
    -0.43000
    -0.46869
    -0.53317
    -0.34618
    -0.33973
    -0.37197
    -0.19142
    -0.17852
    -0.24301
    -0.27525
    -0.15918
     0.23416
     0.40181
     0.19547
    -0.08180
    -0.03022
    -0.10759
    -0.01087
    -0.17208
    -0.10115
    -0.07535
     0.04071
    -0.15918
    -0.16563
    -0.19787
    -0.26880
    -0.31394
    -0.16563
    -0.01087
    -0.25590
    -0.23656
    -0.24301
    -0.02377
     0.11164
    -0.13339
    -0.29459
    -0.26880
    -0.17852
    -0.10759
     0.02137
    -0.12049
    -0.23011
    -0.06891
    -0.17852
     0.11809
     0.08585
     0.04071
     0.02782
     0.09230
     0.25995
     0.31798
     0.31154
     0.17612
     0.09875
     0.44050
     0.42760
     0.44050
     0.10519
    -0.06891
    -0.10759
     0.07940
     0.33088
     0.36957
     0.12454
     0.11164
    -0.37197
    -0.66858
    -0.61700
    -0.15273
     0.45340
     0.98214
     0.71777
    -0.18497
    -1.46816
    -2.38379
    -2.29997
    -2.18390
    -1.29406
    -1.13285
    -1.16509
    -1.25537
    -1.68094
    -1.86794
    -1.66805
    -1.67450
    -1.38433
    -0.88137
    -0.48804
    -0.32683
     0.02782
     0.75001
     1.32390
     1.60117
     2.02675
     2.10412
     1.59472
     1.53024
     1.53669
     1.62696
     1.22717
     0.83384
     0.95635
     0.95635
     0.96925
     0.84028
     0.65329
     0.34378
     0.30509
     0.15033
     0.52432
     0.70487
     0.84673
     0.87897
     1.16269
     1.53024
     1.54958
     1.65920
     1.94292
     2.09123
     2.31046
     2.39429
     2.25888
     1.86554
     1.92357
     1.60117
     1.69789
     1.71723
     1.24652
     0.93701
     0.70487
     0.42115
     0.34378
     0.07295
    -0.13339
    -0.30749
    -0.57831
    -0.41711
    -0.55252
    -0.49448
    -0.64279
    -0.53962
    -0.68148
    -0.33973
    -0.20432
    -0.36552
    -0.33973
    -0.43000
    -0.50093
    -0.57186
    -0.66858
    -0.84268
    -0.91361
    -0.56541
    -0.51383
    -0.82979
    -1.06192
    -0.86848
    -0.90072
    -0.79110
    -0.59121
    -0.50738
    -0.62990
    -0.49448
    -0.53962
    -0.39776
    -0.19142
     0.02782
     0.11809
     0.14388
     0.00847
    -0.04956
     0.24705
     0.55657
     0.35022
     0.29864
     0.36312
     0.27285
     0.27929
     0.22126
     0.20192
     0.08585
     0.07295
     0.04071
     0.08585
    -0.15273
    -0.23011
    -0.13339
    -0.10759
     0.00847
    -0.16563
    -0.34618
    -0.21077
    -0.33973
    -0.32683
    -0.21721
    -0.12694
     0.04071
     0.03426
     0.01492
     0.08585
     0.15033
     0.25350
     0.24705
     0.34378
     0.21481
     0.09875
     0.20192
     0.37602
     0.55657
     0.28574
     0.31798
     0.19547
     0.29219
     0.37602
     0.44695
     0.38891
     0.38891
     0.49208
     0.72422
     0.91121
     0.99504
     0.94345
     0.87253
     0.97570
     1.27231
     1.46576
     1.77527
     1.87844
     2.10412
     2.16216
     1.97516
     2.66511
     3.01331
     1.80106
    -0.28814
    -1.40367
    -1.73253
    -1.11996
     0.08585
     0.71777
     0.46629
    -0.85558
    -2.21614
    -3.10599
    -3.75725
    -3.86042
    -3.29298
    -3.14468
    -3.02216
    -2.39669
    -2.11942
    -1.75187
    -1.66160
    -1.65515
    -1.61646
    -1.14575
    -1.00389
    -0.75886
    -0.16563
     0.35022
     0.78870
     1.11111
     1.09176
     1.29810
     1.47220
     1.75592
     1.76882
     1.53024
     1.17559
     1.09821
     0.89832
     0.35022
    -0.03666
    -0.60410
    -1.02323
    -1.01034
    -1.01678
    -1.17154
    -1.46171
    -1.67450
    -1.70674
    -1.41012
    -1.33274
    -1.39078
    -0.93296
    -0.65569
    -0.44290
    -0.49448
    -0.06891
     0.22771
     0.44695
     0.22771
     0.31154
     0.24061
     0.44695
     0.29219
     0.56301
     0.55657
     0.49208
     0.42760
     0.44050
     0.33088
     0.35022
     0.38247
     0.40181
     0.60815
     0.65329
     0.82739
     0.80804
     0.67908
     0.55657
     0.59525
     0.67263
     0.76935
     0.69198
     0.64684
     0.43405
     0.59525
     0.55012
     0.51788
     0.39536
     0.50498
     0.38891
     0.33733
     0.47919
     0.35667
     0.44050
     0.22126
     0.24705
     0.24061
     0.23416
     0.33088
     0.34378
     0.09230
     0.26640
     0.44050
     0.28574
     0.36312
     0.29219
     0.42760
     0.62105
     0.80160
     1.03373
     1.05952
     1.00794
     1.09821
     1.21428
     0.85318
     0.30509
    -0.21077
     0.02782
     0.64039
     0.93056
     1.00149
     0.56946
     0.44050
     0.16968
     0.11809
     0.04071
     0.39536
     0.55012
     0.77580
     0.80160
     0.89187
     0.94990
     1.05307
     0.97570
     1.11111
     1.03373
     0.87253
     1.08531
     0.94990
     0.82739
     0.61460
     0.40181
     0.29219
     0.27929
     0.09230
     0.16323
     0.12454
    -0.10115
    -0.01087
    -0.12049
     0.04071
    -0.01087
    -0.06891
    -0.01087
     0.14388
     0.17612
     0.11164
     0.22771
     0.35667
     0.39536
     0.55012
     0.76935
     1.06597
     0.88542
     0.58881
     0.54367
     0.89187
     1.07887
     1.48510
     1.83975
     1.11111
    -0.62990
    -1.55843
    -1.87439
    -1.41012
    -0.61700
     0.15678
    -0.15273
    -0.77175
    -0.97165
    -1.33919
    -1.66160
    -1.38433
    -1.08127
    -0.53962
    -0.26235
    -0.30104
    -0.46224
     0.07940
     0.52432
     0.84673
     1.03373
     1.02083
     0.68553
     0.41471
     0.50498
     0.80804
     0.82739
     0.24061
     0.27929
     0.26640
     0.06006
    -0.21077
    -0.44290
    -0.22366
     0.00847
    -0.04956
    -0.52028
    -0.55897
    -1.01034
    -1.33274
    -1.11351
    -0.87493
    -0.97165
    -0.88137
    -0.91361
    -1.10706
    -1.12640
    -0.64924
    -0.46869
    -0.70727
    -1.36498
    -1.64870
    -1.51974
    -1.46171
    -1.46816
    -1.19733
    -0.90072
    -1.13930
    -1.38433
    -1.63581
    -1.57777
    -1.74543
    -1.57777
    -1.21023
    -0.90717
    -0.79110
    -0.60410
    -0.41066
    -0.13339
    -0.11404
     0.07295
     0.22126
     0.49208
     0.62750
     0.78225
     0.65329
     0.74356
     0.80804
     0.70487
     0.97570
     0.99504
     0.74356
     0.62105
     0.67263
     0.69842
     0.58881
     0.44050
     0.35022
     0.20837
     0.34378
     0.28574
     0.17612
     0.15678
     0.09230
     0.05361
     0.18902
     0.36312
     0.23416
    -0.10115
    -0.19142
     0.02782
     0.15033
     0.25350
     0.15678
     0.17612
     0.21481
     0.25995
     0.33088
     0.27285
     0.26640
     0.27929
     0.24705
     0.49853
     0.57591
     0.45984
     0.38891
     0.38247
     0.57591
     0.65329
     0.60170
     0.76935
     0.62750
     0.42115
     0.46629
     0.51788
     0.52432
     0.45340
     0.49853
     0.45340
     0.73067
     0.66618
     0.68553
     0.73711
     0.74356
     0.69198
     0.69198
     0.32443
     0.09230
     0.27285
     0.27285
     0.34378
     0.67263
     0.98214
     0.87253
     0.49208
     0.33733
     0.59525
     0.94345
     1.09176
     0.98214
     0.80160
    -0.19142
    -0.91361
    -0.70727
    -0.26235
     0.37602
     0.51143
     0.06651
    -0.48804
    -0.98454
    -1.41012
    -1.34564
    -1.19733
    -1.11351
    -0.82979
    -0.41711
    -0.15273
     0.34378
     0.66618
     0.73067
     0.91766
     0.81449
     0.95635
     1.02728
     0.89832
     0.92411
     1.14335
     1.44641
     1.67210
     1.50444
     1.08531
     1.01438
     0.94345
     0.78225
     0.55012
     0.45340
     0.57591
     0.53722
     0.75646
     0.94345
     0.74356
     0.58881
     0.65974
     0.69198
     0.92411
     0.49208
     0.31154
     0.44050
     0.51788
     0.56301
     0.54367
     0.29864
    -0.02377
     0.04071
     0.01492
    -0.04311
    -0.20432
    -0.33328
    -0.60410
    -1.04258
    -1.20378
    -1.40367
    -1.42302
    -1.22313
    -1.15864
    -1.19088
    -1.17799
    -1.37143
    -1.52619
    -1.28761
    -1.12640
    -0.99099
    -0.66858
    -0.37197
    -0.21077
    -0.04311
     0.05361
     0.49208
     0.45340
     0.63394
     0.65329
     0.67908
     0.45984
     0.04071
    -0.28814
    -0.59765
    -0.62345
    -0.75886
    -0.75241
    -0.93941
    -0.54607
    -0.36552
    -0.66214
    -0.70727
    -0.97165
    -0.92006
    -0.83624
    -0.49448
     0.08585
     0.08585
     0.25995
     0.62750
     0.66618
     0.69842
     0.82739
     0.73711
     0.45340
     0.29864
     0.27285
     0.60815
     0.42115
     0.22126
     0.03426
     0.13099
     0.14388
     0.01492
    -0.02377
    -0.09470
    -0.13339
    -0.11404
     0.06006
     0.10519
     0.09230
     0.01492
     0.07940
     0.16968
     0.32443
     0.18902
     0.15033
     0.05361
     0.16968
     0.31798
     0.40826
     0.40826
     0.37602
     0.33088
     0.29864
     0.35022
     0.41471
     0.24705
     0.22771
     0.14388
     0.15678
     0.07940
     0.11164
     0.15678
     0.06651
    -0.11404
    -0.28169
    -0.41066
    -0.07535
    -0.04956
     0.02782
    -0.14628
     0.00202
    -0.15918
    -0.05601
     0.00202
     0.15678
     0.21481
    -0.03022
     0.13099
     0.09230
    -0.03666
    -0.26235
    -0.44290
    -0.75886
    -0.81689
    -0.61055
    -0.49448
    -0.73951
    -0.98454
    -0.77175
    -0.51383
    -0.36552
     0.34378
     0.83384
     1.49155
     2.01385
     2.30402
     1.85265
     0.31154
    -1.59712
    -4.25376
    -3.69922
    -1.70674
    -0.93296
    -1.34564
    -2.19035
    -3.13823
    -3.98294
    -5.03399
    -5.44667
    -5.36929
    -4.75672
    -3.86687
    -2.95123
    -2.52565
    -1.82925
    -0.98454
     0.02782
     1.02083
     1.62696
     1.69789
     1.80106
     1.54313
     1.65920
     2.02675
     2.18795
     2.29112
     2.38784
     2.12347
     1.76882
     1.80106
     1.80751
     1.44641
     1.33034
     0.99504
     1.02728
     0.99504
     0.96925
     0.67908
     0.54367
     0.82739
     0.65329
     0.67908
     0.71132
     0.78225
     0.71132
     0.59525
     0.62750
     0.79515
     0.83384
     0.80160
     0.78225
     0.86608
     0.96925
     0.96925
     0.69198
     0.56946
     0.40181
     0.13099
     0.01492
    -0.21721
    -0.21077
    -0.30749
    -0.53317
    -0.67503
    -0.43000
    -0.72662
    -0.79110
    -0.91361
    -1.00389
    -0.97810
    -0.98454
    -0.70082
    -0.63634
    -0.62990
    -0.44935
    -0.27525
    -0.08825
     0.06651
     0.25995
     0.30509
     0.60815
     0.69842
     0.72422
     0.89187
     0.90477
     1.01438
     1.04018
     0.91766
     1.20138
     1.14335
     1.11756
     0.95635
     0.86608
     0.94345
     0.69198
     0.83384
     0.61460
     0.59525
     0.42760
     0.48564
     0.60815
     0.64039
     0.49208
     0.25350
     0.37602
     0.35022
     0.35022
     0.44050
     0.47274
     0.36957
     0.27285
     0.29219
     0.40826
     0.73711
     0.66618
     0.56946
     0.50498
     0.53077
     0.76291
     0.73711
     0.79515
     0.85318
     0.91766
     1.02083
     1.31745
     1.33679
     1.05307
     1.12400
     1.04018
     1.23362
     1.01438
     0.95635
     0.63394
     0.58236
     0.73711
     0.65329
     0.71777
     0.77580
     0.22771
     0.06651
     0.13744
     0.29219
     0.07295
    -0.18497
    -0.04956
     0.00202
     0.07940
    -0.05601
    -0.12694
     0.07940
    -0.11404
    -0.46224
    -0.40421
    -0.36552
    -0.19787
    -0.18497
    -0.24301
    -0.25590
    -0.45579
    -0.66214
    -0.58476
    -0.33973
     0.07295
     0.25995
     0.42115
     0.46629
     0.58236
    -0.06891
    -0.72017
    -1.39078
    -1.63581
    -1.67450
    -1.44236
    -1.36498
    -1.77122
    -2.11942
    -2.31286
    -2.48696
    -2.33221
    -2.48696
    -2.55789
    -2.37090
    -2.13232
    -1.72608
    -1.66160
    -1.32630
    -0.88137
    -0.75241
    -0.35907
    -0.29459
    -0.25590
    -0.10115
    -0.35907
    -0.27525
    -0.48804
    -0.94585
    -1.57777
    -2.08718
    -2.29352
    -2.00335
    -1.81636
    -1.87439
    -1.76477
    -1.87439
    -2.19035
    -2.09363
    -2.02270
    -1.97756
    -1.88729
    -1.70029
    -1.53909
    -1.12640
    -0.98454
    -0.79110
    -0.66214
    -0.60410
    -0.37842
    -0.23011
    -0.27525
    -0.61055
    -1.06837
    -1.16509
    -1.14575
    -1.26826
    -1.02323
    -1.02323
    -1.13930
    -0.80400
    -0.84913
    -0.96520
    -1.22313
    -1.24247
    -1.22957
    -0.98454
    -0.71372
    -0.37842
    -0.33328
    -0.19787
     0.01492
     0.23416
     0.33733
     0.29219
     0.33088
     0.38891
     0.60170
     0.47274
     0.49853
     0.51788
     0.44695
     0.40181
     0.38891
     0.55657
     0.64039
     0.69198
     0.80804
     0.69842
     0.62750
     0.59525
     0.76935
     0.80160
     0.90477
     0.89832
     0.97570
     0.75001
     1.07242
     1.00149
     1.05307
     1.03373
     0.94345
     0.92411
     0.98859
     1.22073
     0.88542
     0.95635
     0.94345
     1.14980
     1.33679
     1.09821
     1.17559
     0.93701
     1.09176
     1.52379
     1.34969
     0.13744
     0.33088
     0.22126
    -0.24301
    -0.40421
    -0.53962
    -1.00389
    -1.00389
    -0.72017
    -0.68793
    -0.77175
    -1.28761
    -1.48105
    -1.26181
    -1.02323
    -0.77820
    -0.35907
    -0.57186
    -0.88782
    -0.57186
    -0.33973
    -0.21077
    -0.26880
    -0.19787
    -0.04311
     0.29219
     0.29219
     0.11809
     0.05361
     0.34378
     0.49208
     0.76291
     0.60815
     0.21481
    -0.04956
    -0.36552
     0.01492
    -0.35262
    -0.17208
    -0.09470
    -0.09470
    -0.18497
    -0.43645
    -0.79110
    -0.99099
    -1.21668
    -1.04903
    -0.88137
    -0.84268
    -0.33328
     0.04071
     0.16323
     0.30509
     0.49853
     0.66618
     0.55657
     0.45984
     0.55012
     0.58881
     0.51143
     0.35667
     0.35022
     0.07295
    -0.10759
    -0.34618
    -0.19142
    -0.16563
    -0.31394
    -0.35907
    -0.28814
    -0.37197
    -0.38487
    -0.39131
    -0.40421
    -0.10759
     0.18902
     0.23416
     0.13099
     0.05361
     0.08585
     0.09875
     0.31798
     0.29864
     0.12454
    -0.21077
    -0.36552
    -0.06891
    -0.01087
    -0.27525
    -0.33328
    -0.45579
    -0.47514
    -0.25590
    -0.25590
    -0.37197
    -0.37842
    -0.56541
    -0.37197
    -0.10759
    -0.24945
    -0.52672
    -0.51383
    -0.48804
    -0.35262
    -0.43000
    -0.55897
    -0.72662
    -0.76531
    -0.88782
    -0.95230
    -1.05547
    -1.17154
    -1.06192
    -1.11351
    -0.84913
    -0.74596
    -0.95875
    -0.88782
    -0.91361
    -0.84268
    -0.59765
    -0.52028
    -0.46224
    -0.28169
    -0.15918
    -0.21721
    -0.05601
     0.03426
    -0.01087
    -0.05601
     0.17612
     0.34378
     0.23416
     0.35022
     0.32443
     0.36957
     0.40181
     0.29219
     0.35667
     0.45340
     0.45340
     0.54367
     0.40181
     0.51143
     0.45984
     0.53722
     0.49208
     0.60815
     0.56301
     0.44695
     0.53077
     0.54367
     0.69198
     0.62750
     0.92411
     1.17559
     1.24007
     0.90477
     0.44050
     0.19547
    -0.55897
    -1.28116
     0.31154
     1.71723
     1.28521
    -0.78465
    -1.95822
    -2.97702
    -2.61593
    -1.66160
    -0.88137
    -0.47514
    -0.66858
    -0.86848
    -0.95230
    -1.15220
    -1.01678
    -0.50093
    -0.48159
    -0.10759
     0.47919
     0.78870
     1.09821
     1.20783
     0.84673
     0.43405
     0.18257
     0.09875
    -0.19142
     0.18257
     0.33733
     0.02782
    -0.17852
    -0.35907
    -0.49448
    -0.37197
    -0.24301
    -0.21721
     0.02782
    -0.04311
    -0.02377
     0.44050
     0.54367
     0.73711
     1.02083
     0.94345
     1.00794
     1.00794
     1.01438
     1.06597
     0.90477
     0.89187
     0.93701
     0.92411
     0.87253
     0.69842
     0.67908
     0.47919
     0.31154
     0.25350
     0.32443
     0.24061
     0.24705
     0.32443
     0.18902
     0.41471
     0.29219
     0.37602
     0.40181
     0.33088
     0.37602
     0.44050
     0.62750
     0.45984
     0.62750
     0.55657
     0.49208
     0.55657
     0.58881
     0.49853
     0.56301
     0.33088
     0.40181
     0.42760
     0.55012
     0.62750
     0.62750
     0.56946
     0.55657
     0.60170
     0.65974
     0.69842
     0.59525
     0.44695
     0.40181
     0.45340
     0.60815
     0.60815
     0.48564
     0.33088
     0.47274
     0.58881
     0.49853
     0.42760
     0.31798
     0.19547
     0.12454
     0.10519
     0.11164
    -0.02377
    -0.23656
    -0.10759
    -0.12694
     0.00202
     0.11809
    -0.24945
    -0.55897
    -0.60410
    -0.68793
    -0.79755
    -0.62990
    -0.66858
    -0.79755
    -0.78465
    -0.82979
    -0.79110
    -0.68793
    -0.75886
    -1.15220
    -1.19733
    -1.17154
    -0.99744
    -0.97810
    -0.97165
    -0.84268
    -0.89427
    -0.69438
    -0.50093
    -0.54607
    -0.63634
    -0.58476
    -0.38487
    -0.35907
    -0.37197
    -0.23656
    -0.03666
    -0.08825
     0.03426
     0.01492
     0.02137
    -0.02377
     0.07940
     0.16323
     0.27929
     0.43405
     0.33733
     0.37602
     0.33733
    -0.06246
     0.13744
     0.42115
     0.27929
     0.17612
     0.16968
    -0.66858
    -0.99099
    -0.80400
    -0.74596
    -0.62990
    -0.77175
    -0.83624
    -0.70082
    -0.66858
    -0.41066
    -0.55252
    -0.73951
    -1.09416
    -1.03613
    -0.95230
    -0.67503
    -0.15918
    -0.00442
     0.31154
     0.93056
     1.45286
     1.26586
     0.03426
    -1.15220
    -2.03559
    -1.90018
    -1.19088
    -0.32038
     0.46629
     0.27285
    -0.37842
    -0.84268
    -0.99744
    -1.08127
    -1.04258
    -0.73307
    -0.39131
     0.03426
     0.26640
     0.53722
     0.66618
     0.72422
     1.07887
     1.16914
     1.08531
     1.04018
     0.97570
     0.73711
     0.60170
     0.75001
     0.76935
     0.77580
     0.33088
     0.42760
     0.38247
     0.45984
     0.40826
     0.56301
     0.63394
     0.84028
     0.91121
     1.07887
     1.00794
     1.11756
     1.16269
     1.36259
     1.56248
     1.67854
     1.52379
     1.37548
     1.45931
     1.64630
     1.45931
     1.55603
     1.29810
     1.36903
     1.53024
     1.65920
     1.83975
     1.60117
     1.40127
     1.29810
     1.33034
     1.42707
     1.52379
     1.57537
     1.49800
     1.84620
     1.94292
     1.39483
     0.67263
     0.38247
     1.09176
     1.09176
     0.76935
     0.61460
     0.64039
     0.45340
     0.42760
     0.33733
    -0.03666
    -0.19142
    -0.04311
     0.04716
     0.20192
     0.09230
    -0.17852
    -0.37197
    -0.27525
    -0.30749
    -0.79755
    -0.89427
    -0.97810
    -0.99744
    -1.46816
    -1.46816
    -1.44236
    -1.50684
    -1.43591
    -1.68739
    -1.53264
    -1.80346
    -1.77767
    -1.71963
    -1.43591
    -0.99744
    -0.84913
    -0.68793
    -0.62990
    -0.52672
    -0.18497
     0.07940
     0.23416
     0.22126
     0.25995
     0.18257
     0.08585
     0.16323
     0.27929
     0.05361
     0.02782
    -0.12049
    -0.11404
    -0.46224
    -0.93941
    -1.57777
    -1.70029
    -1.57777
    -1.55843
    -1.77767
    -2.20969
    -2.51276
    -2.56434
    -2.47407
    -2.29997
    -2.26773
    -2.30642
    -2.28707
    -2.10007
    -2.30642
    -2.03559
    -1.70029
    -1.50684
    -1.30695
    -0.98454
    -0.57831
    -0.60410
    -0.50738
    -0.02377
     0.16323
     0.43405
     0.69198
     0.87253
     1.04663
     1.19493
     1.24007
     1.33679
     0.88542
    -0.90717
    -1.80991
    -0.68148
     0.16968
     0.96280
     0.71132
    -0.37197
    -0.91361
    -1.11996
    -1.42302
    -1.19733
    -0.66214
    -0.37842
    -0.05601
     0.35022
     0.51143
     0.87897
     1.26586
     1.49800
     1.76882
     1.82040
     1.86554
     1.81396
     1.61406
     1.70434
     1.45286
     1.25297
     1.42062
     1.34969
     1.43351
     1.07887
     0.55657
     0.58236
     0.24061
    -0.06246
     0.05361
    -0.05601
    -0.21721
    -0.21077
    -0.22366
    -0.12049
    -0.10759
    -0.31394
    -0.58476
    -0.43645
    -0.21077
    -0.04311
     0.05361
     0.07295
     0.00847
    -0.00442
     0.34378
     0.75001
     0.60815
     0.58881
     0.49853
     0.56946
     0.78225
     0.86608
     0.87253
     0.93056
     0.89187
     0.90477
     0.80160
     0.67908
     0.73711
     0.60815
     0.38891
     0.49853
     0.53722
     0.47919
     0.62750
     0.44695
     0.51788
     0.52432
     0.50498
     0.51143
     0.59525
     0.45340
     0.60815
     0.91766
     0.79515
     0.84028
     0.75001
     0.85318
     0.84028
     0.62750
     0.45984
     0.29864
     0.11164
    -0.39131
    -0.64924
    -0.92651
    -0.98454
    -0.87493
    -0.81044
    -0.87493
    -0.90072
    -1.02323
    -1.07482
    -0.89427
    -0.73951
    -0.57831
    -0.41066
    -0.23656
     0.27285
     0.33088
     0.38891
     0.48564
     0.65329
     0.79515
     0.83384
     0.98859
     0.93056
     0.70487
     0.51143
     0.49853
     0.65974
     0.42760
     0.34378
     0.36312
     0.56301
     0.75001
     0.74356
     0.64039
     0.60815
     0.71132
     0.79515
     0.78870
     0.64684
     0.56301
     0.58881
     0.64039
     1.13690
     1.05307
     0.96280
     0.80160
     0.93056
     1.14980
     1.18204
     1.33679
     0.73067
     0.42760
     0.49853
     0.52432
     0.35667
     0.55012
     0.51143
     0.20837
     0.22126
     0.15033
    -0.12694
    -0.33973
    -0.46224
    -0.59765
    -0.84268
    -0.73307
    -0.56541
    -0.37842
    -0.37842
    -0.40421
    -0.32038
    -0.29459
    -0.28814
    -0.51383
    -0.56541
    -0.70082
    -0.31394
     0.33088
     0.31154
    -0.11404
    -0.44935
    -0.28169
     0.22126
     0.11809
    -0.22366
    -1.45526
    -1.66160
    -1.22313
    -0.71372
     0.06651
     0.13099
     0.11809
    -0.31394
    -0.86848
    -0.85558
    -0.80400
    -0.42355
    -0.30104
    -0.29459
    -0.01087
     0.20192
     0.42760
     0.75646
     0.83384
     0.57591
     0.49208
     0.25350
     0.40826
     0.46629
     0.47274
     0.31798
     0.38891
     0.37602
     0.36312
     0.49208
     0.44695
     0.51788
     0.41471
     0.44695
     0.55657
     0.57591
     0.51788
     0.24061
     0.31798
     0.49853
     0.55012
     0.40826
     0.06651
    -0.08825
    -0.13339
    -0.14628
     0.10519
     0.06006
    -0.10115
    -0.28169
    -0.59765
    -0.67503
    -0.84268
    -1.13285
    -1.01678
    -0.75241
    -0.86203
    -0.96520
    -1.14575
    -1.22957
    -1.49395
    -1.78412
    -1.73253
    -1.48750
    -1.68739
    -1.84860
    -2.04204
    -2.24838
    -1.95822
    -1.65515
    -1.55843
    -1.46171
    -1.26826
    -1.26181
    -1.15864
    -1.05547
    -0.80400
    -0.79110
    -0.42355
    -0.20432
     0.08585
     0.18902
     0.28574
     0.30509
     0.40181
     0.38891
     0.45984
     0.49208
     0.70487
     0.59525
     0.66618
     0.63394
     0.70487
     0.69198
     0.54367
     0.47274
     0.81449
     0.69198
     0.84028
     0.70487
     0.72422
     0.67263
     0.46629
     0.67263
     0.72422
     0.72422
     0.67263
     0.78225
     0.80804
     0.85318
     0.82094
     0.89187
     0.96280
     0.80160
     0.93701
     0.88542
     0.88542
     0.95635
     0.90477
     0.78870
     0.85963
     0.87253
     0.87897
     0.98214
     0.72422
     0.70487
     0.69198
     0.87897
     1.00149
     1.11756
     1.22717
     1.27876
     1.33034
     1.56248
     1.74303
     1.64630
     1.74303
     1.74947
     1.69144
     1.81396
     1.79461
     1.67210
     1.51089
     1.56893
     1.82685
     1.81396
     1.57537
     1.37548
     1.34324
     1.38193
     1.40127
     1.23362
     1.38838
     1.56248
     1.45931
     1.45286
     1.62696
     1.71079
     1.68499
     1.47865
     1.38838
     1.29166
     1.20138
     0.98859
     0.99504
     1.07242
     0.93056
     0.57591
     0.42115
     0.59525
     0.45340
     0.27285
     0.47919
     0.55657
     0.36957
     0.45984
     0.87253
     1.03373
     1.01438
     1.25297
     1.25941
     1.14980
     1.34324
     1.25941
     1.47865
     1.87199
     1.42062
     0.36957
    -0.49448
    -0.61700
     0.25995
     0.09230
    -0.76531
    -1.29406
    -1.34564
    -1.66160
    -1.77767
    -2.26773
    -2.62882
    -3.11244
    -3.15112
    -2.92544
    -2.59013
    -2.15166
    -1.97756
    -1.74543
    -1.69384
    -1.92597
    -1.69384
    -1.39078
    -1.07482
    -0.77820
    -0.41711
    -0.57831
    -1.07482
    -1.39078
    -2.06139
    -2.32576
    -2.46117
    -2.62238
    -2.45472
    -2.31286
    -2.08718
    -2.26128
    -2.86096
    -3.16402
    -3.31878
    -3.16402
    -2.87385
    -2.75134
    -2.53855
    -2.35800
    -2.04849
    -1.31985
    -0.97165
    -0.97810
    -1.11351
    -1.11996
    -0.96520
    -0.95875
    -1.01034
    -1.17154
    -0.93941
    -0.70082
    -0.52028
    -0.64279
    -0.59765
    -0.48159
    -0.33973
    -0.20432
    -0.05601
    -0.07535
    -0.16563
    -0.07535
    -0.10115
    -0.04311
    -0.03666
     0.07940
     0.02782
     0.19547
     0.36312
     0.45340
     0.40826
     0.44050
     0.38247
     0.29864
     0.39536
     0.58881
     0.53077
     0.57591
     0.69198
     0.65329
     0.53077
     0.58236
     0.69842
     0.60170
     0.62105
     0.58881
     0.49208
     0.43405
     0.61460
     0.47919
     0.62105
     0.59525
     0.53077
     0.52432
     0.64684
     0.73711
     0.56946
     0.60170
     0.64039
     0.68553
     0.78870
     0.73711
     0.77580
     0.66618
     0.73711
     0.87897
     0.91121
     0.87253
     0.82739
     0.75001
     0.87897
     1.00794
     0.98214
     0.78225
     0.84028
     0.84028
     1.05307
     1.03373
     0.94345
     0.85318
     0.67263
     0.73067
     0.85318
     0.93701
     0.89187
     0.75646
     0.69198
     0.82094
     0.91121
     0.91766
     0.79515
     0.79515
     0.90477
     1.07242
     1.29166
     1.20783
     1.16269
     1.24007
     1.38193
     1.67854
     1.91068
     2.00095
     1.88489
     1.94937
     1.78816
     1.79461
     1.69144
     1.43996
     1.35614
     1.33034
     1.80106
     1.82685
     1.87844
     1.63341
     1.22073
     1.34969
     1.70434
     1.93002
     2.03319
     2.07188
     2.23953
     2.47167
     2.38139
     2.27178
     2.36850
     2.54260
     2.81987
     3.02621
     3.23900
     3.23255
     3.30348
     3.26479
     3.66458
     3.76775
     2.98107
     0.91121
    -1.57777
    -2.62238
    -2.46117
    -1.74543
    -1.19733
    -1.35854
    -2.42893
    -3.80239
    -4.90502
    -5.66590
    -6.17531
    -6.16241
    -5.39508
    -4.76316
    -4.34403
    -3.84108
    -3.13178
    -2.56434
    -2.19035
    -1.86149
    -1.37143
    -0.86848
    -0.41711
    -0.17208
     0.13099
     0.06006
    -0.06891
    -0.10759
     0.15678
     0.40181
     0.18902
    -0.13339
    -0.12694
    -0.20432
    -0.30104
    -0.30749
    -0.21721
    -0.30104
    -0.39776
    -0.41711
    -0.29459
    -0.57831
    -0.63634
    -0.60410
    -0.40421
    -0.11404
    -0.23656
    -0.17208
    -0.13984
    -0.04956
     0.09230
     0.18902
     0.13099
     0.12454
     0.15678
     0.27929
     0.20192
     0.30509
     0.31154
     0.14388
     0.15033
     0.23416
     0.23416
     0.22771
     0.16968
     0.12454
     0.24061
     0.17612
     0.16968
     0.10519
     0.16968
     0.14388
     0.13099
     0.09230
     0.07940
     0.04716
    -0.07535
     0.22126
     0.11164
     0.14388
     0.13099
     0.12454
     0.30509
     0.25350
     0.37602
     0.56946
     0.30509
     0.39536
     0.55012
     0.57591
     0.60170
     0.60170
     0.64039
     0.76291
     0.94345
     0.81449
     0.69842
     0.68553
     0.73711
     0.68553
     0.76935
     0.64684
     0.65329
     0.77580
     0.67908
     0.77580
     0.57591
     0.52432
     0.56946
     0.42760
     0.60170
     0.55657
     0.50498
     0.40181
     0.43405
     0.41471
     0.42115
     0.38891
     0.47274
     0.18902
     0.33733
     0.27285
     0.30509
     0.33088
     0.13744
     0.05361
     0.21481
     0.38247
     0.35022
     0.15678
     0.24061
     0.18902
     0.13099
     0.10519
     0.18257
     0.25350
     0.32443
     0.30509
     0.39536
     0.37602
     0.47274
     0.52432
     0.54367
     0.70487
     0.76291
     0.77580
     0.90477
     1.00149
     1.14335
     1.12400
     0.89187
     0.82094
     0.70487
     0.43405
     0.35667
     0.25350
     0.11809
    -0.10759
    -0.16563
    -0.33973
    -0.50093
    -0.88137
    -0.85558
    -1.10061
    -0.45579
     0.13099
     0.46629
     0.98214
     1.34324
     1.68499
     1.83330
     2.17505
     2.43943
     2.71670
     2.87145
     2.69735
     2.20729
     1.78816
     1.70434
     2.25243
     3.12293
     3.19386
     2.95528
     1.78172
    -0.92006
    -3.59605
    -4.69868
    -4.55037
    -3.80239
    -2.57079
    -3.00282
    -3.84108
    -4.42141
    -4.81475
    -5.33705
    -5.62722
    -5.56918
    -5.28546
    -4.74382
    -3.95714
    -3.32522
    -2.75134
    -2.13876
    -1.55843
    -1.08127
    -0.44935
    -0.49448
     0.03426
     0.06651
     0.24061
     0.31154
     0.44695
     0.40826
     0.35667
     0.51143
     0.45984
     0.47274
     0.29219
     0.22126
     0.06651
     0.10519
     0.24705
     0.18902
     0.22126
     0.02137
    -0.08825
    -0.28169
    -0.21721
    -0.47514
    -0.55252
    -0.52672
    -0.26880
    -0.06891
    -0.04311
     0.03426
    -0.11404
    -0.25590
    -0.30104
    -0.30104
    -0.21721
    -0.11404
    -0.02377
    -0.03022
     0.00847
    -0.01087
    -0.04311
    -0.02377
    -0.10759
    -0.07535
    -0.01732
    -0.24301
    -0.06891
    -0.15918
    -0.12694
    -0.06891
    -0.15918
    -0.14628
    -0.04311
     0.04716
    -0.10759
    -0.06246
    -0.00442
    -0.01732
     0.02782
     0.11164
     0.16968
     0.13744
     0.20837
     0.18902
     0.29219
     0.33733
     0.22126
     0.10519
     0.33088
     0.34378
     0.35022
     0.31798
     0.42760
     0.33088
     0.20192
     0.31798
     0.46629
     0.46629
     0.45984
     0.42115
     0.29864
     0.44050
     0.47274
     0.35022
     0.51788
     0.48564
     0.42115
     0.46629
     0.53077
     0.50498
     0.35667
     0.28574
     0.37602
     0.47274
     0.50498
     0.40826
     0.30509
     0.33733
     0.43405
     0.35667
     0.44050
     0.48564
     0.31798
     0.44050
     0.41471
     0.52432
     0.38247
     0.42760
     0.47919
     0.49853
     0.65329
     0.47919
     0.55657
     0.56946
     0.55657
     0.45340
     0.55012
     0.55657
     0.31798
     0.15033
     0.25995
     0.38891
     0.25350
     0.22126
     0.09230
     0.26640
     0.06651
     0.11809
     0.18902
     0.16323
     0.18902
     0.55012
     0.83384
     1.03373
     0.97570
     1.07887
     1.36259
     1.42062
     1.51734
     1.45931
     1.25297
     1.13045
     0.82739
     0.65974
     0.40181
     0.06006
     0.02137
     0.11164
    -0.25590
    -0.52028
    -0.62990
    -0.89427
    -0.99099
    -1.20378
    -1.28116
    -1.01678
    -0.84268
    -0.40421
    -0.52028
    -0.11404
     0.08585
    -0.13984
     0.35022
     0.31798
     0.42760
     0.66618
    -0.13339
    -0.14628
     0.29219
     0.74356
     1.04018
     0.73067
     0.29219
     0.09875
     0.19547
     0.20837
     0.46629
     0.62105
     0.94990
     1.05952
     1.24652
     0.88542
    -0.05601
    -0.89427
    -0.93296
    -0.05601
     0.71777
     0.64684
     0.29864
    -0.30749
    -0.49448
    -0.51383
    -0.61055
    -0.60410
    -0.61055
    -0.46224
    -0.47514
    -0.21721
    -0.08825
     0.11164
     0.04071
     0.22126
     0.34378
     0.45340
     0.38891
     0.33088
     0.35667
     0.45984
     0.55657
     0.65974
     0.43405
     0.44695
     0.58881
     0.47919
     0.49208
     0.61460
     0.15678
     0.27285
     0.22126
     0.33733
     0.38247
     0.38247
     0.22771
     0.44695
     0.36957
     0.39536
     0.37602
     0.24705
     0.31154
    -0.02377
    -0.04956
     0.23416
     0.19547
     0.26640
     0.21481
     0.25995
     0.09230
    -0.03666
    -0.13339
    -0.03022
     0.06651
     0.10519
    -0.00442
    -0.07535
    -0.04311
     0.10519
     0.13099
     0.23416
     0.12454
     0.12454
     0.12454
     0.29219
     0.20192
     0.07940
    -0.08825
     0.06651
     0.24061
     0.18902
     0.06651
     0.03426
     0.00202
     0.05361
     0.03426
     0.22771
     0.10519
    -0.04956
    -0.10115
     0.09230
     0.11164
     0.06006
    -0.03666
    -0.01087
     0.10519
     0.20837
     0.18902
     0.02137
    -0.10115
    -0.04311
    -0.02377
     0.11164
     0.14388
     0.08585
    -0.06246
     0.03426
     0.31154
     0.18257
    -0.01732
     0.06006
     0.02782
     0.20192
     0.22771
     0.14388
    -0.01732
     0.07295
     0.01492
     0.17612
     0.20192
     0.16968
    -0.00442
     0.02782
     0.04071
     0.01492
    -0.04311
     0.09875
    -0.02377
     0.02137
     0.12454
    -0.04311
    -0.16563
    -0.23011
    -0.42355
    -0.65569
    -0.94585
    -1.22957
    -1.39078
    -1.08771
    -0.89427
    -0.93941
    -0.93296
    -1.31985
    -1.42947
    -1.36498
    -1.33919
    -1.17799
    -0.95230
    -0.87493
    -0.63634
    -0.16563
     0.13099
     0.47919
     0.64684
     1.07887
     1.17559
     0.96280
     0.08585
    -1.28116
    -1.71963
    -1.52619
    -1.04258
    -0.88782
    -0.75886
    -0.99099
    -1.28116
    -1.93242
    -2.45472
    -2.66106
    -2.44828
    -2.00980
    -1.57777
    -1.19088
    -1.24247
    -0.99099
    -0.85558
    -0.46224
     0.15678
     0.45984
     0.53077
     0.45984
     0.15678
    -0.06246
     0.18902
     0.32443
     0.02137
    -0.11404
    -0.17852
    -0.32038
     0.03426
     0.11164
    -0.03666
    -0.17208
    -0.26880
    -0.22366
    -0.02377
    -0.09470
    -0.08180
    -0.13339
    -0.19142
    -0.08180
     0.06651
    -0.06246
    -0.10115
    -0.00442
     0.19547
     0.27285
     0.08585
     0.10519
     0.21481
     0.20192
     0.31154
     0.44050
     0.50498
     0.40181
     0.42760
     0.61460
     0.78225
     0.76935
     0.69198
     0.73067
     0.80160
     0.97570
     0.91766
     1.02728
     1.04663
     0.96280
     0.80804
     0.74356
     0.83384
     0.66618
     0.46629
     0.64039
     0.85963
     0.93056
     0.69842
     0.78225
     0.67263
     0.67908
     0.66618
     0.56946
     0.73711
     0.76291
     0.85963
     0.81449
     0.94345
     1.04018
     0.92411
     0.96280
     1.13690
     0.99504
     1.01438
     0.96925
     0.98214
     0.98214
     0.93701
     0.76935
     0.91766
     0.87897
     0.79515
     0.82739
     0.89187
     0.70487
     0.65329
     0.47274
     0.69842
     0.68553
     0.48564
     0.51143
     0.51788
     0.48564
     0.43405
     0.36312
     0.34378
     0.31154
     0.25350
     0.40181
     0.24705
     0.24705
     0.27285
     0.14388
     0.25350
     0.29219
     0.29864
     0.24061
     0.23416
     0.20192
     0.06651
     0.16968
     0.22771
     0.27285
     0.15678
     0.19547
     0.27285
     0.24705
     0.16323
     0.05361
    -0.06246
     0.01492
     0.07295
     0.00202
    -0.01087
    -0.01087
    -0.08825
    -0.20432
    -0.13339
     0.03426
    -0.00442
     0.09875
    -0.15273
    -0.19787
    -0.41066
    -0.84268
    -1.47460
    -1.47460
    -1.55843
    -1.11996
    -0.99099
    -0.92006
    -0.99744
    -1.33919
    -1.52619
    -1.41012
    -1.48105
    -1.33274
    -0.99099
    -0.50738
    -0.21721
    -0.75241
    -1.24892
    -0.62345
     0.21481
     0.65329
     0.52432
     0.44050
     0.48564
     0.42760
     0.47919
     0.80160
     0.97570
     1.40772
     1.50444
     1.54958
     1.46576
     1.71079
     1.60117
     1.43996
     0.96280
     0.86608
     0.56946
     0.42115
     0.59525
     0.83384
     0.60815
     0.44695
     0.00202
    -0.26235
    -0.45579
    -0.40421
    -0.30749
    -0.19142
    -0.14628
     0.09230
     0.26640
     0.44050
     0.36957
     0.33088
     0.42760
     0.28574
     0.25350
     0.29864
     0.38247
     0.33733
     0.18902
     0.17612
     0.35022
     0.24061
     0.24705
     0.24705
     0.29864
     0.07940
     0.05361
     0.20837
     0.13744
     0.00847
    -0.08180
    -0.06891
     0.06006
     0.12454
     0.22771
    -0.15273
    -0.13984
    -0.11404
     0.04071
    -0.13339
    -0.06246
     0.18902
     0.11809
     0.18902
     0.25995
     0.39536
     0.13744
     0.24705
     0.27929
     0.45340
     0.49208
     0.44050
     0.31798
     0.42115
     0.37602
     0.40181
     0.58236
     0.97570
     1.04663
     1.16269
     0.98859
     0.96280
     0.84673
     0.87253
     0.80804
     1.41417
     1.65920
     1.85265
     1.83975
     2.04609
     2.14281
     2.25888
     2.34915
     2.56839
     2.61353
     2.42008
     1.49800
     0.52432
     0.06006
     0.89187
     2.10412
     2.51036
     2.08478
     1.36903
     0.93056
     0.28574
     0.22771
     0.15678
     0.35667
     0.51788
     0.69198
     0.75646
     0.87897
     1.51089
     1.42062
     1.03373
     0.87253
     0.87897
     0.94990
     0.79515
     0.64039
     0.61460
     0.64684
     0.63394
     0.80804
     0.64684
     0.58881
     0.22771
     0.13744
    -0.16563
    -0.21077
    -0.19787
    -0.08825
    -0.21721
    -0.23656
    -0.37842
    -0.63634
    -0.74596
    -0.75241
    -0.76531
    -0.78465
    -0.79755
    -0.62345
    -0.82334
    -0.84268
    -0.86203
    -0.85558
    -0.90717
    -1.02323
    -1.29406
    -0.95230
    -0.88782
    -0.66858
    -0.76531
    -0.75886
    -0.48159
    -0.38487
     0.07295
     0.34378
     0.16968
     0.27285
     0.45984
     0.77580
     0.87897
     0.44695
     0.11164
    -0.41066
    -0.68793
    -1.09416
    -1.41657
    -1.77122
    -1.76477
    -1.67450
    -1.80991
    -1.75187
    -1.93242
    -2.30642
    -2.48696
    -1.84860
    -2.21614
    -2.76423
    -3.13823
    -3.03506
    -1.89373
    -1.97111
    -2.01625
    -2.35155
    -2.76423
    -2.30642
    -2.55145
    -2.90609
    -3.08019
    -3.25429
    -3.23495
    -2.67396
    -2.45472
    -2.45472
    -2.39669
    -2.39669
    -1.84215
    -1.35854
    -1.08127
    -1.10061
    -1.03613
    -0.86203
    -0.77820
    -0.73307
    -0.68148
    -0.65569
    -0.63634
    -0.59765
    -0.33973
    -0.27525
    -0.30104
    -0.41066
    -0.21077
    -0.21077
     0.02137
    -0.06891
    -0.16563
    -0.17208
    -0.08825
    -0.22366
     0.04716
    -0.12694
    -0.14628
    -0.14628
    -0.15918
    -0.01087
    -0.09470
    -0.17208
    -0.31394
    -0.17208
    -0.10115
    -0.13339
    -0.20432
    -0.21721
    -0.22366
    -0.15918
    -0.09470
    -0.19142
    -0.24945
    -0.33328
    -0.15273
    -0.15273
    -0.18497
    -0.35907
    -0.30749
    -0.27525
    -0.12049
    -0.17208
    -0.17208
    -0.28169
    -0.18497
    -0.29459
    -0.17208
    -0.06246
    -0.10115
    -0.26235
    -0.24945
    -0.12694
    -0.13339
    -0.17852
    -0.13339
    -0.12694
     0.01492
    -0.04956
    -0.03666
    -0.08180
    -0.10759
    -0.15918
    -0.29459
    -0.24945
    -0.12694
    -0.21077
    -0.03022
     0.16968
     0.11164
     0.15678
     0.05361
     0.04716
     0.25995
     0.34378
     0.33088
     0.48564
     0.60170
     0.73067
     0.81449
     1.13045
     1.20138
     1.25941
     1.19493
     1.33679
     1.68499
     1.72368
     1.71079
     1.80106
     1.96871
     2.09767
     2.34915
     2.40074
     2.39429
     2.38139
     2.63287
     2.66511
     2.99397
     2.81987
     2.74894
     2.91659
     2.76184
     2.70380
     2.89725
     2.73604
     2.75539
     2.65222
     2.72959
     2.53615
     2.19440
     2.18150
     1.86554
     1.99450
     2.12992
     1.93647
     1.67854
     1.41417
     1.33034
     1.29810
     1.15624
     0.77580
     0.75646
     0.28574
    -0.01087
    -0.16563
     0.03426
    -0.24301
    -0.71372
    -1.11996
    -1.26181
    -1.74543
    -2.11297
    -2.43538
    -2.10652
    -2.19035
    -2.19680
    -2.51921
    -2.40314
    -1.94532
    -1.73898
    -1.06837
    -0.91361
    -1.36498
    -1.64226
    -1.75832
    -1.17154
    -0.52028
     0.09230
     0.84028
     0.98214
     1.53024
     1.84620
     1.62696
     1.58182
     1.11756
     0.27285
    -0.35262
    -0.17852
     0.21481
     0.67263
     0.53077
     0.36312
     0.04071
    -0.52672
    -1.15220
    -1.35854
    -1.47460
    -1.57777
    -1.52619
    -1.68094
    -1.41012
    -1.13285
    -0.84913
    -0.52672
    -0.63634
    -0.38487
    -0.50093
    -0.37197
     0.06651
     0.20837
     0.06006
     0.16323
     0.24061
     0.33733
     0.38247
     0.29219
     0.26640
     0.44695
     0.44050
     0.46629
     0.31798
     0.38891
     0.22771
     0.14388
     0.36957
     0.22126
    -0.01087
    -0.07535
    -0.10115
    -0.14628
    -0.06246
    -0.10759
    -0.07535
    -0.11404
    -0.09470
    -0.12694
    -0.12049
    -0.04311
    -0.23011
    -0.21077
    -0.17208
    -0.00442
    -0.16563
    -0.09470
    -0.27525
    -0.23656
    -0.34618
    -0.27525
    -0.32683
    -0.12049
    -0.28814
    -0.35262
    -0.17852
    -0.28169
    -0.40421
    -0.45579
    -0.28814
    -0.32038
    -0.38487
    -0.35907
    -0.20432
    -0.09470
    -0.10759
     0.10519
     0.18257
     0.11809
    -0.04311
    -0.26235
    -0.40421
    -0.32683
    -0.34618
    -0.19142
    -0.26235
     0.04716
     0.02782
    -0.18497
    -0.33973
    -0.26235
    -0.46869
    -0.29459
    -0.26880
    -0.13984
    -0.08825
    -0.03666
     0.16323
     0.18257
     0.32443
     0.15678
     0.11809
     0.30509
     0.42115
     0.38891
     0.31154
     0.33088
     0.24705
     0.30509
     0.22771
     0.13744
    -0.00442
     0.00847
    -0.03022
    -0.14628
    -0.21077
    -0.35262
    -0.55252
    -0.72662
    -0.85558
    -1.19088
    -1.51974
    -1.06837
    -0.81689
    -0.96520
    -1.17154
    -1.59712
    -1.79056
    -2.60948
    -2.77068
    -2.26773
    -1.93887
    -2.27418
    -2.80292
    -3.25429
    -2.57079
    -2.11942
    -1.97111
    -1.46171
    -1.19733
    -1.38433
    -1.22957
    -0.75241
    -0.04956
     0.50498
     0.75646
     1.31745
     1.85265
     2.31691
     2.60708
     2.65866
     2.85856
     2.93594
     2.67801
     2.39429
     2.48456
     2.59418
     2.51036
     2.49101
     2.36205
     2.27822
     1.90423
     1.55603
     1.35614
     1.27876
     1.15624
     0.95635
     1.25297
     1.28521
     1.05307
     0.87253
     1.07242
     0.74356
     0.55657
     0.55012
     0.42115
     0.38247
     0.59525
     0.57591
     0.27929
     0.18257
     0.22771
     0.22126
     0.16968
     0.22126
     0.31798
     0.42760
     0.32443
     0.31154
    -0.04311
    -0.41711
    -0.43645
    -0.44290
    -0.46869
    -0.44935
    -0.46224
    -0.57831
    -0.60410
    -0.68793
    -0.97165
    -1.08127
    -1.11351
    -0.97165
    -0.98454
    -0.90072
    -0.99099
    -0.81689
    -0.66858
    -0.51383
    -0.38487
    -0.29459
    -0.35907
    -0.13984
    -0.08180
    -0.06246
    -0.06246
    -0.00442
     0.04716
    -0.01087
     0.14388
     0.22126
     0.07295
     0.00202
    -0.06891
    -0.09470
     0.00847
    -0.03666
    -0.04956
    -0.15273
    -0.24301
    -0.04956
    -0.29459
    -0.41711
    -0.30749
    -0.52672
    -0.52672
    -0.44935
    -0.45579
    -0.55252
    -0.71372
    -0.53317
    -0.61700
    -0.56541
    -0.72017
    -0.70082
    -0.72662
    -0.74596
    -0.81689
    -0.73307
    -0.45579
    -0.61055
    -0.51383
    -0.57186
    -0.56541
    -0.72017
    -0.52672
    -0.43000
    -0.32683
    -0.27525
    -0.64924
    -0.86848
    -0.83624
    -0.26235
    -0.33328
    -0.43000
    -0.43000
    -0.70082
    -0.86203
    -0.52672
    -0.57186
    -0.77820
    -0.88137
    -0.70082
    -0.58476
    -0.54607
    -0.66214
    -0.74596
    -0.68148
    -0.72662
    -0.55252
    -0.58476
    -0.72017
    -0.83624
    -0.93941
    -0.95230
    -0.85558
    -0.97165
    -1.16509
    -1.40367
    -1.21668
    -0.94585
    -1.08127
    -1.13930
    -1.30695
    -1.12640
    -1.15864
    -0.88137
    -0.71372
    -0.51383
    -0.60410
    -0.45579
    -0.57186
    -0.24301
    -0.07535
     0.09875
     0.24061
     0.46629
     0.44695
     0.60170
     0.46629
     0.44695
     0.51788
     0.80804
     0.60815
     0.84673
     0.93701
     0.94345
     1.07242
     1.10466
     1.00794
     0.93056
     1.09176
     0.75001
     0.69842
     0.76291
     0.78870
     0.88542
     0.35667
    -0.46869
    -1.97111
    -0.77820
     0.55012
    -0.14628
    -0.29459
    -0.62990
    -0.97165
    -1.07482
    -1.05547
    -0.74596
    -0.26880
     0.09230
     0.11164
     0.34378
     0.53722
     0.82739
     1.06597
     1.07242
     1.26586
     1.11111
     1.15624
     1.43351
     1.58827
     1.34324
     1.31100
     1.33679
     1.65920
     1.65920
     1.73658
     1.44641
     1.11111
     0.89832
     0.88542
     1.18848
     1.49155
     1.42062
     1.40772
     1.29810
     1.18204
     1.20138
     0.93701
     0.87253
     0.93701
     1.09176
     1.13045
     1.18204
     0.99504
     1.00149
     0.88542
     0.70487
     0.67908
     0.71777
     0.56301
     0.31154
     0.41471
     0.36312
     0.30509
     0.16323
    -0.01732
    -0.00442
    -0.08180
    -0.08825
    -0.32038
    -0.31394
    -0.32683
    -0.32038
    -0.28814
    -0.11404
    -0.24301
    -0.28814
    -0.21721
    -0.36552
    -0.35262
    -0.58476
    -0.53962
    -0.52028
    -0.37197
    -0.28169
    -0.49448
    -0.44290
    -0.43000
    -0.48159
    -0.35262
    -0.19787
    -0.18497
    -0.33328
    -0.35907
    -0.19787
    -0.03666
    -0.14628
    -0.17208
    -0.32038
     0.00202
    -0.02377
    -0.18497
    -0.19142
    -0.36552
    -0.73951
    -0.72017
    -0.45579
    -0.57831
    -0.55252
    -0.27525
    -0.17852
    -0.17852
    -0.27525
    -0.52028
    -0.61700
    -0.97810
    -1.17154
    -1.08771
    -0.97810
    -1.03613
    -0.81689
    -0.81044
    -0.71372
    -1.00389
    -1.38433
    -1.65515
    -1.80346
    -1.70029
    -1.33274
    -1.19088
    -1.10061
    -1.06837
    -0.82334
    -0.80400
    -0.81689
    -0.74596
    -0.79110
    -0.57831
    -0.46869
    -0.23656
    -0.40421
    -0.27525
    -0.22366
    -0.07535
     0.07940
     0.00202
    -0.04311
     0.16968
     0.29219
     0.35667
     0.37602
     0.31798
     0.42115
     0.21481
     0.32443
     0.42760
     0.64684
     0.61460
     0.44050
     0.60170
     0.63394
     0.69842
     0.53077
     0.40826
     0.48564
     0.62105
     0.71132
     0.65329
     0.80160
     0.53077
     0.69842
     1.07887
     0.92411
     0.79515
     0.25995
    -0.01732
    -0.32038
    -0.48159
    -1.07482
    -0.69438
    -0.44935
    -0.47514
    -0.57831
    -1.07482
    -1.35854
    -1.57777
    -1.68094
    -1.30050
    -1.03613
    -1.04903
    -0.77820
    -0.61700
    -0.58476
    -0.55252
    -0.53317
    -0.30749
     0.02137
     0.12454
     0.27929
     0.44695
     0.08585
    -0.04956
    -0.29459
    -0.09470
     0.20192
     0.18902
     0.13744
     0.25350
     0.16968
     0.28574
     0.18902
     0.13099
     0.15033
     0.27285
     0.36957
     0.31798
     0.47919
     0.40181
     0.47919
     0.51788
     0.76291
     0.84673
     0.85318
     0.90477
     0.91766
     1.04018
     1.29166
     1.33034
     1.29810
     1.20138
     1.14335
     1.27876
     1.23362
     1.10466
     0.91766
     0.91121
     0.92411
     0.79515
     0.50498
     0.31798
     0.34378
     0.02782
     0.04071
    -0.19142
    -0.29459
    -0.33328
    -0.32683
    -0.34618
    -0.27525
    -0.39776
    -0.38487
    -0.42355
    -0.18497
    -0.06891
     0.16968
     0.25995
     0.51143
     0.60170
     0.89832
     1.09176
     1.03373
     1.02083
     0.79515
     0.80160
     1.16269
     1.35614
     1.34324
     1.20783
     1.23362
     1.27876
     1.04663
     0.76291
     0.68553
     0.77580
     0.52432
     0.58236
     0.36957
     0.52432
     0.45340
     0.40826
     0.31798
     0.13744
    -0.10115
    -0.35907
    -0.79110
    -0.77175
    -0.69438
    -0.70727
    -0.77820
    -0.99744
    -1.13930
    -1.23602
    -1.30050
    -1.24892
    -1.25537
    -1.36498
    -1.17154
    -1.17154
    -0.97810
    -0.82979
    -0.75241
    -0.48804
    -0.49448
    -0.59765
    -0.61055
    -0.59765
    -0.52672
    -0.50738
    -0.39776
    -0.21077
     0.01492
     0.08585
     0.08585
     0.15678
     0.07940
     0.02782
     0.09230
     0.04716
    -0.11404
    -0.30104
    -0.37197
    -0.17852
    -0.01087
     0.05361
    -0.04311
    -0.29459
    -0.28169
    -0.39131
    -0.27525
    -0.09470
     0.00847
     0.16968
     0.15678
     0.30509
     0.90477
     1.15624
     1.34324
     1.67854
     2.14281
     2.39429
     2.52325
     2.02030
     1.77527
     1.52379
     1.71079
     1.87199
     1.89778
     1.36259
     0.80804
     0.55012
     0.42760
     0.25995
    -0.11404
    -0.30104
    -0.52672
    -0.70082
    -0.62345
    -0.62990
    -0.43000
    -0.27525
    -0.25590
    -0.04956
     0.00847
     0.21481
     0.09875
     0.29864
     0.54367
     0.78225
     0.64684
     0.42115
     0.16968
     0.01492
    -0.27525
    -0.10115
     0.14388
     0.14388
     0.06651
     0.00847
     0.01492
    -0.06246
    -0.06246
    -0.11404
    -0.06246
     0.05361
     0.06006
     0.30509
     0.41471
     0.43405
     0.51788
     0.56946
     0.65974
     0.72422
     0.69842
     0.60815
     0.58236
     0.51143
     0.59525
     0.67263
     0.73067
     0.78225
     0.76291
     0.73067
     0.54367
     0.53077
     0.62105
     0.55657
     0.51788
     0.29864
    -0.03022
    -0.48159
    -1.00389
    -1.27471
    -1.33919
    -1.33919
    -1.46171
    -1.88729
    -2.15811
    -2.77068
    -3.05440
    -2.91899
    -2.77713
    -3.03506
    -3.24140
    -3.19626
    -3.18337
    -2.86741
    -2.68686
    -2.44183
    -1.93887
    -1.66805
    -1.57777
    -1.25537
    -1.11351
    -1.10061
    -0.77175
    -0.42355
    -0.37842
    -0.25590
    -0.11404
    -0.10115
     0.06651
     0.17612
     0.12454
     0.00847
    -0.04956
     0.07940
     0.02137
    -0.12049
    -0.43645
    -0.56541
    -0.63634
    -0.26880
    -0.18497
    -0.32038
    -0.38487
    -0.43000
    -0.33328
    -0.22366
     0.04071
     0.01492
     0.13744
     0.39536
     0.44050
     0.65974
     0.85963
     0.87897
     0.73067
     0.70487
     0.91766
     1.06597
     1.22717
     1.21428
     1.27876
     1.27876
     1.25297
     1.09176
     1.04018
     1.06597
     1.14980
     1.01438
     1.13045
     0.90477
     0.56301
     0.44695
     0.95635
     1.13045
     0.84028
     0.47919
     0.15678
     0.27929
     0.51143
     0.47274
     0.50498
     0.47274
     0.67908
     0.72422
     0.74356
     1.10466
     1.18848
     0.63394
     0.40826
     0.31798
     0.54367
     0.62105
     0.48564
     0.36957
     0.01492
    -0.05601
    -0.30104
    -0.86848
    -1.41012
    -1.25537
    -1.01034
    -0.96520
    -1.12640
    -1.22957
    -1.11996
    -1.10061
    -1.04258
    -1.04903
    -1.04903
    -1.08771
    -1.06837
    -0.69438
    -0.47514
    -0.19787
    -0.19142
    -0.15918
    -0.33328
    -0.74596
    -0.54607
    -0.24301
    -0.06246
    -0.00442
     0.04716
    -0.04311
    -0.24301
    -0.34618
    -0.37197
    -0.29459
    -0.08180
     0.07940
    -0.01732
     0.11809
     0.16323
     0.24061
     0.18902
    -0.19142
    -0.29459
    -0.01732
     0.15033
     0.19547
     0.12454
     0.06651
     0.07940
    -0.22366
    -0.00442
    -0.11404
    -0.30749
    -0.43000
    -0.47514
    -0.32038
    -0.26880
    -0.38487
    -0.70727
    -0.52672
    -0.48159
    -0.35262
    -0.13339
     0.01492
     0.11809
     0.47274
     0.53077
     0.54367
     0.38891
     0.53722
     0.49853
     0.27285
    -0.04311
    -0.30104
    -0.45579
    -0.61700
    -0.42355
    -0.41066
    -0.41711
    -0.62345
    -0.87493
    -0.99744
    -1.08771
    -1.24892
    -1.52619
    -1.35854
    -1.14575
    -0.99744
    -0.56541
    -0.28169
    -0.23011
    -0.24945
    -0.13339
    -0.14628
    -0.16563
    -0.24301
    -0.46224
    -0.73951
    -0.94585
    -0.90717
    -0.74596
    -0.82979
    -0.76531
    -0.91361
    -1.06837
    -1.05547
    -1.15220
    -1.41657
    -1.16509
    -1.21668
    -1.17799
    -1.19088
    -1.30695
    -1.21023
    -0.75241
    -0.71372
    -0.81689
    -0.90072
    -0.79110
    -0.92006
    -0.88782
    -0.86848
    -0.86848
    -0.63634
    -0.79110
    -0.61700
    -0.58476
    -0.57186
    -0.70727
    -0.61700
    -0.38487
    -0.19142
    -0.02377
     0.03426
     0.09875
     0.20192
     0.16968
     0.25350
     0.31154
     0.29864
     0.08585
     0.47919
     0.67263
     0.78225
     0.61460
     0.53077
     0.49208
     0.57591
     0.55012
     0.60815
     0.53722
     0.51788
     0.24705
     0.37602
     0.33733
     0.49853
     0.33088
     0.49208
     0.47274
     0.50498
     0.36957
     0.36312
     0.34378
     0.62105
     0.81449
     1.01438
     1.00149
     1.08531
     1.34324
     1.44641
     1.89133
     1.90423
     1.91068
     1.94937
     2.21374
     2.39429
     2.56194
     2.89080
     3.52272
     3.93540
     4.54797
     4.87038
     3.60010
     1.02728
     0.02782
     0.89187
     2.34270
     2.61353
     2.15571
     1.48510
     0.84028
     0.25350
    -0.14628
    -0.46869
    -0.64279
    -0.60410
    -0.49448
    -0.68793
    -0.74596
    -0.51383
    -0.08825
     0.04071
     0.32443
     0.60815
     0.39536
     0.19547
    -0.00442
    -0.07535
    -0.09470
     0.01492
    -0.01087
     0.04716
    -0.09470
     0.04071
     0.15678
     0.11164
     0.14388
    -0.26880
    -0.04956
     0.15033
     0.24705
     0.27929
     0.35022
     0.32443
     0.47274
     0.55657
     0.40826
     0.41471
     0.64039
     0.69842
     0.84028
     0.87253
     0.94345
     0.59525
     0.30509
     0.20192
    -0.04956
    -0.15918
    -0.21077
    -0.06891
    -0.17208
    -0.22366
    -0.42355
    -0.76531
    -0.93296
    -0.97165
    -1.40367
    -1.56488
    -1.43591
    -1.53264
    -1.46816
    -1.06837
    -0.99099
    -1.16509
    -1.35854
    -1.55843
    -1.97756
    -2.15166
    -2.21614
    -1.96466
    -1.88084
    -1.90018
    -1.77122
    -1.58422
    -1.48750
    -1.52619
    -1.67450
    -1.53909
    -1.24892
    -1.04903
    -0.81689
    -0.75241
    -0.51383
    -0.37842
    -0.24945
    -0.16563
    -0.30104
    -0.08180
    -0.04956
    -0.03666
    -0.19142
    -0.01087
    -0.31394
    -0.29459
    -0.18497
    -0.26235
    -0.35262
    -0.39131
    -0.30749
    -0.26235
    -0.17208
    -0.05601
    -0.21077
    -0.33973
    -0.15273
    -0.13984
    -0.35907
    -0.44935
    -0.55897
    -0.37197
    -0.03666
    -0.32038
    -0.48159
    -0.58476
    -0.79755
    -0.96520
    -1.26181
    -1.04903
    -0.72017
    -0.74596
    -0.92006
    -0.89427
    -0.82979
    -0.87493
    -0.82979
    -0.82979
    -0.62345
    -0.43000
    -0.31394
    -0.04956
    -0.00442
    -0.02377
    -0.28169
    -0.24301
    -0.10115
     0.33088
     0.48564
     0.36957
     0.12454
     0.06006
     0.11809
     0.02137
     0.29864
     0.33733
     0.49208
     0.51143
     0.73067
     0.35667
     0.08585
     0.11164
     0.25350
     0.36957
     0.41471
     0.37602
    -0.26880
    -0.75241
    -0.38487
    -0.16563
    -0.40421
    -0.38487
    -0.43000
    -0.34618
    -0.32683
    -0.39776
    -0.63634
    -0.72662
    -0.84268
    -0.64924
    -0.28814
     0.10519
     0.35022
     0.57591
     0.88542
     0.90477
     0.49208
     0.60815
     0.82094
     1.33034
     1.25941
     1.23362
     1.45931
     1.53669
     1.34324
     1.31745
     1.31745
     1.06597
     1.01438
     0.76291
     0.58881
     0.59525
     0.10519
     0.15033
     0.11809
     0.03426
    -0.13339
    -0.21721
    -0.22366
    -0.35907
    -0.37842
    -0.19142
    -0.01087
     0.13099
     0.15033
     0.16323
    -0.06891
    -0.06246
    -0.21077
    -0.38487
    -0.29459
    -0.14628
     0.11164
     0.15678
    -0.28814
    -0.81044
    -0.91361
    -0.89427
    -0.50093
    -0.37842
    -0.62345
    -0.81689
    -1.09416
    -1.30695
    -1.41012
    -1.30695
    -0.99099
    -1.07482
    -0.99099
    -1.13930
    -0.97810
    -1.04903
    -1.17154
    -1.11351
    -1.02323
    -0.81689
    -0.66214
    -0.59765
    -0.49448
    -0.26235
    -0.12049
    -0.10759
     0.15678
     0.22771
     0.28574
     0.22771
     0.47274
     0.52432
     0.33733
     0.27929
     0.24061
     0.29864
     0.38247
     0.39536
     0.23416
     0.18257
    -0.10759
    -0.13984
    -0.11404
     0.00847
    -0.12694
    -0.11404
    -0.13339
    -0.00442
    -0.08180
    -0.15273
     0.10519
     0.43405
     0.67263
     0.75646
     0.97570
     0.96925
     1.04663
     1.00794
     1.07242
     1.14980
     1.20783
     1.14980
     1.11756
     1.34324
     1.17559
     0.81449
     0.68553
     0.89187
     0.88542
     0.67908
     0.55012
     0.49853
     0.36312
     0.40181
     0.15033
     0.34378
     0.52432
     0.47274
     0.60170
     0.57591
     0.58881
     0.25995
     0.14388
     0.26640
     0.34378
     0.30509
     0.33733
     0.26640
     0.13744
     0.22771
     0.07940
     0.22126
     0.09875
    -0.01087
     0.01492
     0.07940
     0.04071
    -0.11404
    -0.04956
    -0.11404
     0.08585
     0.07940
     0.13099
    -0.00442
    -0.11404
    -0.15918
    -0.28814
    -0.19787
    -0.37197
    -0.55252
    -0.59765
    -0.59765
    -0.61055
    -0.99744
    -1.17154
    -1.13930
    -0.62990
    -0.82979
    -0.92651
    -1.11351
    -1.02323
    -0.92651
    -1.03613
    -0.83624
    -0.56541
    -0.53962
    -0.37197
    -0.14628
     0.06006
    -0.13984
    -0.73307
    -0.66214
    -0.01732
     0.31154
     0.72422
     0.62750
     0.63394
     0.37602
     0.58236
     0.81449
     1.04018
     0.94345
     0.76291
     0.68553
     0.38891
     0.15033
    -0.11404
    -0.02377
    -0.23011
    -0.50738
    -0.79755
    -1.46171
    -2.64817
    -4.06676
    -3.73791
    -3.16402
    -2.94478
    -3.53801
    -3.98294
    -3.96359
    -4.05387
    -3.80884
    -3.64763
    -3.55091
    -3.31878
    -3.26719
    -2.82872
    -2.49341
    -2.15811
    -1.75832
    -1.48750
    -1.41657
    -1.10706
    -0.99099
    -0.83624
    -0.88782
    -0.71372
    -0.61700
    -0.36552
    -0.46224
    -0.52028
    -0.31394
    -0.10759
    -0.06891
    -0.16563
    -0.02377
    -0.11404
    -0.14628
    -0.04956
    -0.03666
     0.16323
     0.02137
     0.08585
    -0.00442
     0.11809
     0.02782
     0.03426
     0.10519
    -0.04956
     0.10519
     0.26640
     0.14388
     0.07940
     0.07295
     0.06006
     0.29864
     0.30509
     0.15033
     0.21481
     0.15678
     0.31798
     0.35022
     0.29219
     0.19547
     0.26640
     0.45984
     0.40181
     0.44050
     0.42115
     0.35022
     0.29219
     0.38891
     0.49208
     0.49853
     0.31798
     0.37602
     0.56946
     0.49853
     0.47274
     0.42115
     0.54367
     0.55012
     0.59525
     0.52432
     0.59525
     0.42760
     0.51143
     0.51788
     0.78870
     0.64039
     0.69198
     0.52432
     0.63394
     0.70487
     0.70487
     0.69842
     0.65329
     0.84028
     0.80160
     0.89187
     0.82094
     0.80804
     0.69198
     0.56946
     0.62105
     0.40181
     0.25995
     0.20192
     0.20192
     0.27929
     0.20192
     0.02782
    -0.08825
     0.06006
     0.27929
     0.11164
    -0.16563
    -0.50093
    -0.92006
    -1.02323
    -0.66214
    -0.37842
    -0.17852
    -0.25590
    -0.33973
    -0.44290
    -0.42355
    -0.63634
    -0.71372
    -0.67503
    -0.49448
    -0.33328
    -0.10759
    -0.00442
     0.02782
     0.00847
     0.10519
     0.31798
     0.27929
     0.15033
     0.12454
     0.16968
     0.24061
     0.26640
     0.41471
     0.41471
     0.62750
     0.67908
     0.96925
     0.76935
     0.86608
     0.74356
     0.75001
     0.67263
     0.66618
     0.86608
     1.02083
     1.13690
     0.88542
     0.52432
    -0.03666
    -0.46224
    -0.59121
    -0.57186
    -0.56541
    -0.59121
    -0.34618
    -0.53317
    -0.70727
    -0.70727
    -0.37842
    -0.33973
    -0.24301
     0.07940
     0.43405
     0.88542
     1.02083
     0.97570
     1.08531
     1.13045
     2.22019
     2.51680
     2.08478
     1.09176
     0.67908
     0.85318
     0.85963
     0.01492
    -1.01678
    -1.80346
    -1.82925
    -2.05494
    -2.30642
    -2.80937
    -3.42195
    -3.84108
    -4.24086
    -4.18928
    -3.87332
    -3.47353
    -3.71856
    -3.55091
    -2.85451
    -2.28707
    -1.82925
    -1.29406
    -0.57186
    -0.08180
     0.49853
     0.71777
     1.13690
     1.31745
     1.44641
     1.85909
     2.05254
     2.06543
     1.93647
     1.92357
     1.76882
     1.80751
     1.49800
     1.35614
     1.12400
     1.02728
     0.82094
     0.60815
     0.51788
     0.37602
     0.16323
     0.09875
     0.00847
    -0.02377
    -0.01087
    -0.17208
    -0.12049
    -0.07535
    -0.11404
    -0.05601
    -0.21077
    -0.13984
    -0.13984
    -0.08180
    -0.06891
    -0.08825
    -0.04311
    -0.01732
    -0.04311
    -0.01087
    -0.01732
    -0.12049
     0.12454
     0.12454
     0.36312
     0.15033
     0.22771
     0.20837
     0.22126
     0.35667
     0.31798
     0.29864
     0.43405
     0.38247
     0.36957
     0.42115
     0.38891
     0.31798
     0.40181
     0.35022
     0.38891
     0.35022
     0.31798
     0.24061
     0.24061
     0.21481
     0.27285
     0.23416
     0.39536
     0.24705
     0.24061
     0.28574
     0.15033
     0.11809
    -0.25590
    -0.14628
    -0.25590
    -0.30104
    -0.12694
    -0.25590
    -0.42355
    -0.36552
    -0.14628
    -0.23011
    -0.70727
    -1.19088
    -0.94585
    -0.82334
    -0.34618
    -0.24945
    -0.43645
    -0.28169
    -0.22366
    -0.09470
    -0.12694
    -0.00442
     0.11809
     0.11809
     0.41471
     0.59525
     0.83384
     1.33034
     1.27231
     1.05952
     1.11111
     1.00794
     0.45984
     0.37602
     0.27929
     0.67263
     0.69842
     0.80804
     0.78870
     0.47919
     0.22126
     0.00202
     0.09230
    -0.04956
     0.27285
     0.34378
     0.51143
     0.58881
     0.74356
     0.36312
     0.51788
     0.39536
     0.45340
     0.53077
     0.33733
    -0.19142
    -0.31394
     0.06006
     0.04716
    -0.46869
    -0.96520
    -1.41012
    -1.76477
    -2.48696
    -3.13823
    -3.22205
    -3.02861
    -3.03506
    -2.58369
    -2.51921
    -2.55145
    -3.02216
    -3.33167
    -3.38971
    -3.09954
    -2.37090
    -1.98401
    -1.72608
    -1.39078
    -1.16509
    -0.91361
    -0.66214
    -0.68148
    -0.52672
    -0.48804
    -0.21721
    -0.17208
    -0.27525
    -0.38487
    -0.30104
    -0.31394
    -0.26880
    -0.13339
    -0.22366
    -0.30104
    -0.30104
    -0.23011
    -0.12049
    -0.08180
    -0.03666
     0.04071
     0.01492
     0.10519
     0.08585
    -0.01087
    -0.00442
    -0.03022
     0.21481
     0.17612
     0.23416
     0.29864
     0.18902
     0.22126
     0.25995
     0.27285
     0.29219
     0.25995
     0.18257
     0.28574
     0.28574
     0.34378
     0.28574
     0.20837
     0.13744
     0.23416
     0.29864
     0.26640
     0.20192
     0.26640
     0.23416
     0.19547
     0.35667
     0.37602
     0.47274
     0.38891
     0.63394
     0.63394
     0.63394
     0.68553
     0.86608
     0.93701
     0.94990
     1.12400
     1.01438
     1.16914
     1.16914
     1.24652
     1.23362
     1.43996
     1.16914
     1.03373
     1.04663
     0.98859
     1.02083
     0.84673
     0.67263
     0.48564
     0.47919
     0.40181
     0.30509
     0.06006
     0.08585
    -0.15918
    -0.17852
    -0.19142
    -0.26880
    -0.33973
    -0.08180
     0.04716
     0.24705
     0.35667
     0.26640
     0.27929
     0.90477
     1.11111
     0.93056
     0.84028
     1.00149
     1.05952
     1.03373
     1.03373
     1.24007
     1.14335
     0.98214
     0.93056
     0.47274
     0.22126
    -0.35262
    -0.86848
    -0.88782
    -0.99099
    -0.78465
    -0.79755
    -0.91361
    -0.98454
    -1.18444
    -1.24247
    -1.34564
    -1.37143
    -1.08771
    -0.70082
    -0.24945
    -0.24945
    -0.32683
    -0.09470
     0.06006
     0.27285
     0.49208
     0.58881
     0.60170
     0.52432
     0.45340
     0.33733
     0.29219
    -0.43645
    -0.93296
    -0.65569
     0.19547
    -0.26235
    -0.87493
    -0.76531
    -0.48804
    -1.10061
    -1.40367
    -1.71319
    -2.03559
    -2.08718
    -2.08718
    -2.12587
    -1.88084
    -1.61646
    -1.75187
    -1.50684
    -1.53909
    -1.48105
    -1.74543
    -1.71963
    -1.70674
    -1.83570
    -1.43591
    -1.05547
    -0.90717
    -0.82979
    -0.57186
    -0.44290
    -0.31394
    -0.46869
    -0.53962
    -0.49448
    -0.40421
    -0.30104
    -0.10759
    -0.18497
    -0.24945
    -0.14628
     0.25995
     0.19547
     0.18902
     0.07295
     0.13099
    -0.05601
     0.04716
     0.15033
     0.09875
     0.00202
    -0.03666
    -0.08825
    -0.02377
    -0.08180
    -0.16563
    -0.28169
    -0.28814
    -0.21077
    -0.14628
    -0.33973
    -0.23011
    -0.27525
    -0.30749
    -0.10115
    -0.04956
    -0.14628
    -0.17852
    -0.12049
     0.00847
     0.03426
    -0.02377
    -0.08180
    -0.04956
     0.09875
     0.14388
     0.05361
    -0.01087
     0.03426
    -0.09470
     0.09875
     0.11164
    -0.01732
    -0.06246
     0.02782
    -0.00442
     0.13099
     0.01492
    -0.05601
     0.01492
     0.09875
     0.10519
     0.04071
    -0.01087
    -0.05601
    -0.04311
     0.06651
     0.13099
     0.04071
    -0.06891
    -0.10759
    -0.11404
    -0.00442
    -0.11404
    -0.19787
    -0.42355
    -0.35262
    -0.18497
    -0.19787
    -0.19142
    -0.12694
    -0.12694
     0.04716
     0.23416
     0.32443
     0.55657
     0.99504
     1.39483
     1.38838
     1.46576
     1.22717
     1.02083
     1.00149
     1.19493
     1.34324
     1.09821
     1.22073
     1.03373
     0.55657
     0.31154
    -0.10115
     0.11164
     0.17612
     0.29864
     0.16323
     0.01492
    -0.04311
    -0.12049
    -0.03666
     0.18902
     0.39536
     0.41471
     0.36312
     0.71777
     0.65974
     1.07242
     1.26586
     0.95635
     0.58881
     0.51143
     0.40826
     0.58881
     0.82094
     0.73711
     0.74356
     0.94345
     1.29166
     1.65920
     1.80751
     1.69144
     1.18848
     0.67908
     0.04071
    -0.02377
    -0.02377
    -0.08180
    -0.63634
    -1.17799
    -2.33866
    -3.39615
    -4.13124
    -4.58906
    -4.82764
    -5.51760
    -5.67235
    -5.87225
    -5.90449
    -5.72394
    -5.60787
    -5.68525
    -5.49181
    -5.05978
    -4.29890
    -3.33167
    -2.46762
    -1.77122
    -1.28761
    -0.81689
    -0.50093
    -0.21077
     0.20837
     0.40826
     0.51143
     0.75001
     1.02728
     1.04018
     1.08531
     1.04018
     1.06597
     0.84673
     0.87253
     0.85318
     0.83384
     0.77580
     0.80804
     0.90477
     0.91121
     1.11756
     1.11756
     0.97570
     1.03373
     1.16914
     1.18848
     1.21428
     1.39483
     1.38838
     1.51089
     1.52379
     1.56248
     1.62696
     1.54313
     1.49800
     1.53024
     1.49800
     1.56893
     1.43996
     1.33679
     1.53024
     1.56248
     1.48510
     1.41417
     1.39483
     1.22073
     1.20783
     1.18848
     1.20138
     1.17559
     1.07887
     1.05307
     1.13690
     1.02083
     0.97570
     0.92411
     0.85963
     0.97570
     0.87897
     0.82094
     0.94345
     0.72422
     0.83384
     0.91766
     0.80160
     0.77580
     0.74356
     0.64039
     0.62750
     0.66618
     0.64684
     0.31798
     0.22126
     0.29864
     0.34378
     0.33088
     0.24061
     0.27285
     0.13099
    -0.08180
     0.25995
     0.07295
    -0.10115
     0.03426
    -0.06891
    -0.13984
    -0.21721
    -0.23011
    -0.12694
     0.10519
     0.06006
     0.13099
     0.36957
     0.50498
     0.66618
     0.71777
     1.02728
     1.36259
     1.73658
     1.43996
     1.21428
     0.91121
     0.62750
     0.49208
     0.26640
     0.23416
     0.24705
     0.40181
    -0.10115
    -0.89427
    -1.14575
    -1.13930
    -1.75832
    -1.93242
    -1.52619
    -1.61646
    -1.42947
    -1.15220
    -1.31985
    -1.46816
    -1.35854
    -1.06192
    -0.95230
    -0.65569
    -0.43000
    -0.62990
    -0.46869
    -0.30749
    -0.28814
    -0.05601
     0.08585
     0.30509
     0.44050
     0.31154
     0.39536
     0.42115
     0.51788
     0.87253
     0.96925
     1.00149
     0.99504
     0.93701
     0.95635
     0.69198
     0.35667
     0.20192
     0.02782
     0.18257
     0.30509
     0.28574
     0.31798
     0.33088
     0.07295
     0.09875
     0.05361
     0.05361
    -0.04956
    -0.13339
     0.04716
     0.16323
     0.47274
     0.58881
     0.63394
     0.53077
     0.82739
     0.73067
     0.68553
     0.80160
     0.75001
     0.54367
     0.72422
     0.33088
    -0.57186
    -1.32630
    -1.82925
    -2.20969
    -2.73844
    -2.71265
    -2.70620
    -2.90609
    -3.16402
    -3.81528
    -4.21507
    -4.51813
    -4.28600
    -4.21507
    -3.86687
    -3.34457
    -2.89965
    -2.17745
    -1.72608
    -1.30050
    -1.39078
    -1.39723
    -1.24247
    -0.77820
    -0.57186
    -0.44290
    -0.37197
    -0.33973
    -0.24945
    -0.30749
    -0.26880
    -0.00442
    -0.05601
     0.15678
     0.49208
     0.73711
     0.61460
     0.78225
     0.83384
     1.25941
     1.57537
     1.72368
     1.82685
     1.74303
     1.87844
     1.87199
     1.83975
     1.76237
     1.65275
     1.43351
     1.48510
     1.40127
     1.09821
     1.02083
     0.99504
     0.94990
     0.85963
     0.65329
     0.56946
     0.53722
     0.57591
     0.82094
     0.77580
     0.85318
     0.78225
     0.85963
     1.04663
     1.25941
     1.49800
     1.33679
     1.17559
     1.45931
     1.43996
     1.45286
     1.36903
     1.32390
     1.14980
     1.26586
     1.04663
     1.08531
     1.13045
     1.18848
     1.14335
     1.12400
     0.90477
     0.56946
    -0.00442
     0.07940
     0.13099
    -0.30104
    -0.14628
     0.20192
    -0.13339
    -0.39776
    -0.80400
    -0.85558
    -1.11351
    -1.29406
    -0.80400
    -0.73307
    -0.88782
    -1.00389
    -1.10061
    -0.88782
    -0.65569
    -0.53317
    -0.37842
    -0.38487
    -0.45579
    -0.33973
    -0.16563
    -0.13984
     0.10519
     0.05361
     0.13099
     0.29219
     0.25350
     0.31154
     0.22771
     0.35667
     0.45340
     0.65974
     0.84028
     0.76935
     0.38891
     0.36312
     0.35022
     0.40826
     0.62750
     0.47274
     0.25995
     0.18257
     0.15033
     0.11809
     0.15033
    -0.16563
    -0.18497
    -0.13339
    -0.15918
    -0.15918
    -0.16563
    -0.32038
    -0.31394
    -0.26880
    -0.31394
    -0.17852
    -0.28814
    -0.37197
    -0.54607
    -0.36552
    -0.39776
    -0.33973
    -0.39776
    -0.38487
    -0.10759
    -0.07535
    -0.10759
    -0.09470
    -0.15273
    -0.17852
    -0.28169
    -0.00442
    -0.12694
    -0.17852
    -0.08825
    -0.19787
    -0.01087
    -0.03666
    -0.21721
    -0.26880
    -0.20432
     0.01492
     0.16323
     0.31154
     0.31154
     0.37602
     0.25995
    -0.18497
    -1.10706
    -1.57133
    -2.03559
    -2.27418
    -1.99046
    -2.31286
    -2.34510
    -2.62882
    -3.14468
    -3.80884
    -4.04097
    -4.22797
    -4.16993
    -4.22797
    -3.77015
    -3.17692
    -2.33866
    -1.69384
    -1.01678
    -0.57186
    -0.19142
     0.05361
     0.20192
     0.58236
     0.86608
     1.47865
     1.95582
     2.23309
     2.06543
     2.05899
     2.14281
     2.18795
     2.24598
     2.12347
     1.71079
     1.82685
     1.77527
     1.89778
     1.91068
     1.63986
     1.57537
     1.49155
     1.67854
     1.63341
     1.40127
     1.22073
     1.11756
     1.20783
     1.27231
     1.17559
     0.95635
     0.96925
     1.17559
     1.36259
     1.42062
     1.37548
     1.27231
     1.02728
     0.86608
     0.89187
     0.85318
     0.99504
     0.78225
     0.80804
     0.88542
     0.78225
     0.56946
     0.22126
     0.00847
     0.15033
    -0.01087
    -0.13339
    -0.10115
    -0.23656
    -0.48159
    -0.52028
    -0.42355
    -0.43000
    -0.16563
    -0.04956
     0.11164
    -0.00442
    -0.01087
     0.06006
     0.05361
     0.31154
     0.23416
     0.18257
    -0.03022
     0.05361
     0.40181
     0.52432
     0.45340
     0.42760
     0.24061
     0.11164
     0.14388
     0.26640
     0.07940
    -0.09470
    -0.13339
     0.10519
     0.18257
     0.24061
     0.23416
     0.30509
     0.15033
     0.17612
     0.33088
     0.21481
     0.22771
     0.15033
     0.07295
     0.31154
     0.27285
     0.11809
     0.19547
     0.10519
     0.19547
     0.20837
     0.20192
     0.04071
     0.22126
     0.05361
     0.22126
     0.17612
     0.42760
     0.40826
     0.40181
     0.44050
     0.21481
     0.14388
    -0.01087
     0.31154
     0.66618
     0.81449
     0.41471
     0.05361
     0.29219
     0.11809
     0.09875
    -0.14628
    -0.27525
    -0.21077
    -0.37197
    -0.55252
    -0.84913
    -1.34564
    -1.51974
    -1.99046
    -2.23549
    -2.59658
    -2.28707
    -2.31931
    -2.34510
    -2.35800
    -2.44183
    -2.31931
    -2.17745
    -2.07428
    -1.84860
    -1.82925
    -1.56488
    -1.24247
    -1.01034
    -1.18444
    -0.94585
    -0.51383
    -0.23656
    -0.14628
    -0.12694
    -0.37842
    -0.56541
    -0.82979
    -1.09416
    -1.22313
    -1.13930
    -1.24892
    -1.17799
    -0.87493
    -0.53962
    -0.46224
    -0.64279
    -0.90717
    -1.09416
    -1.01678
    -0.72662
    -0.59765
    -0.32038
     0.07295
     0.51788
     0.81449
     0.65974
     0.31798
     0.48564
     0.20837
    -0.00442
    -0.15918
    -0.24945
    -0.30104
    -0.43645
    -0.48159
    -0.66858
    -0.73307
    -0.87493
    -1.08127
    -1.12640
    -1.13930
    -0.97810
    -1.15864
    -1.34564
    -1.09416
    -0.84913
    -0.59121
    -0.34618
    -0.00442
    -0.13339
    -0.17208
    -0.03666
     0.09230
     0.10519
     0.02782
     0.03426
     0.00202
     0.06651
     0.07295
     0.14388
     0.27285
     0.24705
     0.22771
     0.35667
     0.33733
     0.39536
     0.33088
     0.35022
     0.33088
     0.42115
     0.51143
     0.58881
     0.62105
     0.74356
     0.84673
     0.87253
     1.05307
     1.04663
     0.84673
     0.51788
     0.45984
     0.47274
     0.22771
    -0.12049
    -0.98454
    -1.14575
    -0.93941
    -1.10706
    -0.92006
    -0.94585
    -1.41657
    -1.35209
    -0.93941
    -0.39776
     0.04716
     0.81449
     1.42707
     1.47865
     1.50444
     2.18150
     2.90369
     3.28414
     3.50982
     3.69037
     3.59365
     3.62589
     3.35507
     2.87145
     2.57484
     2.11057
     1.82685
     1.55603
     1.16269
     0.84673
     0.36957
     0.18257
     0.16323
     0.18902
     0.05361
     0.06006
     0.02137
    -0.02377
     0.10519
     0.13744
     0.05361
     0.15678
     0.16968
     0.13099
     0.11164
     0.15033
     0.21481
     0.09875
     0.00202
     0.16968
     0.22126
     0.22126
     0.18257
     0.30509
     0.27285
     0.38891
     0.24705
     0.52432
     0.52432
     0.51788
     0.63394
     0.51788
     0.65329
     0.65974
     0.60170
     0.60815
     0.69198
     0.69842
     0.67263
     0.59525
     0.71132
     0.55012
     0.49208
     0.59525
     0.73067
     0.69198
     0.71132
     0.89187
     0.90477
     0.91766
     1.05307
     1.18848
     1.31745
     1.34324
     1.40127
     1.09821
     0.85318
     0.56301
     0.08585
    -0.15918
    -0.21721
    -0.24945
    -0.12694
    -0.59765
    -0.71372
    -1.34564
    -1.55843
    -1.37788
    -1.27471
    -1.50040
    -1.22957
    -0.97810
    -0.93296
    -0.70082
    -0.58476
    -0.48159
    -0.41711
    -0.02377
     0.53077
     0.73711
     0.03426
    -0.39776
    -0.65569
    -0.52672
    -0.71372
    -1.09416
    -1.83570
    -1.93887
    -2.04849
    -1.91953
    -1.88084
    -2.11297
    -2.31931
    -2.42248
    -2.84161
    -2.66106
    -2.53210
    -2.35800
    -2.07428
    -2.02915
    -1.92597
    -1.50040
    -1.18444
    -1.03613
    -1.02968
    -1.23602
    -0.92006
    -0.90072
    -0.88782
    -1.05547
    -1.06837
    -1.11351
    -0.79755
    -0.47514
    -0.55897
    -0.72662
    -0.92006
    -0.91361
    -1.01034
    -1.01034
    -0.93941
    -1.05547
    -0.92651
    -0.93941
    -1.08127
    -1.04258
    -1.01678
    -1.09416
    -0.99099
    -0.97165
    -0.90717
    -1.00389
    -1.04903
    -0.99099
    -1.02323
    -1.07482
    -1.06837
    -1.02323
    -0.86848
    -0.84913
    -0.52028
    -0.55252
    -0.65569
    -0.80400
    -0.73951
    -0.37842
    -0.46869
    -0.33973
    -0.30749
     0.02137
     0.11809
     0.22771
     0.25995
     0.26640
     0.15033
     0.15678
     0.09875
     0.23416
     0.33088
     0.15033
     0.01492
     0.15033
     0.15033
     0.06651
    -0.20432
    -0.24945
    -0.10759
    -0.03666
     0.09230
    -0.07535
    -0.13984
    -0.10115
     0.05361
     0.16968
     0.22126
     0.10519
     0.17612
     0.31154
     0.35667
     0.49853
     0.52432
     0.42115
     0.53722
     0.79515
     0.83384
     0.89187
     0.75001
     0.93701
     1.05952
     1.36903
     1.73658
     1.76237
     1.74303
     1.62051
     1.80751
     2.13636
     2.31691
     2.38139
     2.55549
     2.70380
     2.73604
     2.72959
     2.72315
     2.46522
     2.25243
     2.16216
     2.05254
     1.99450
     1.74947
     1.69789
     1.60761
     1.54958
     1.48510
     1.08531
     0.86608
     0.92411
     0.89187
     0.84028
     0.96925
     0.85963
     1.04663
     0.93701
     1.11111
     1.49155
     1.30455
     1.16269
     1.19493
     1.18204
     0.93701
     1.01438
     1.15624
     1.29810
     1.28521
     1.29166
     1.25941
     1.06597
     1.10466
     1.10466
     0.98214
     0.65329
     0.53077
     0.17612
    -0.06246
     0.47274
     0.80804
     0.75001
     0.39536
     0.11164
    -0.23011
    -0.05601
    -0.13339
    -0.09470
    -0.45579
    -0.28814
    -0.15273
     0.07295
    -0.00442
    -0.25590
    -0.42355
    -0.23656
    -0.12049
     0.19547
    -0.03022
    -0.06891
    -0.24301
    -0.06246
     0.25350
     0.22126
    -0.25590
    -0.75241
    -1.28761
    -1.68094
    -1.58422
    -1.64226
    -1.75832
    -1.66160
    -1.22957
    -1.18444
    -1.53264
    -2.19680
    -2.28062
    -2.95768
    -3.06085
    -2.17100
    -1.42302
    -1.35209
    -1.47460
    -1.16509
    -0.91361
    -0.81044
    -0.59765
    -0.41711
    -0.39776
    -0.36552
    -0.26235
    -0.17852
     0.19547
     0.53722
     0.55657
     0.35667
     0.15678
    -0.86848
    -1.68094
    -1.57133
    -0.70727
    -0.41711
    -1.10061
    -1.13930
    -1.42947
    -1.59067
    -1.79056
    -1.87439
    -1.62936
    -1.51974
    -1.09416
    -0.91361
    -0.66858
    -0.37842
    -0.16563
    -0.05601
     0.30509
     0.58881
     0.57591
     0.44695
     0.41471
     0.42115
     0.35667
     0.03426
    -0.03022
    -0.22366
    -0.37842
    -0.26880
    -0.19787
    -0.30104
    -0.37197
    -0.62345
    -0.40421
    -0.23011
    -0.24301
    -0.31394
    -0.19787
     0.13744
     0.41471
     0.67263
     0.71777
     0.93056
     1.13045
     1.42062
     1.58827
     1.76237
     1.78172
     1.71079
     1.73658
     2.05899
     1.94937
     1.88489
     1.71079
     1.73013
     1.60117
     1.73013
     1.62051
     1.51089
     1.47865
     1.33034
     1.22717
     1.14335
     1.04663
     1.05307
     0.98214
     0.98214
     1.14980
     1.24007
     1.26586
     1.38193
     1.14335
     1.16914
     1.22073
     1.26586
     1.28521
     1.37548
     1.30455
     1.29810
     1.27231
     1.37548
     1.27876
     1.31100
     1.25941
     1.20138
     1.24652
     1.27231
     1.24652
     1.25941
     0.99504
     0.83384
     0.32443
    -0.12049
    -0.27525
    -0.01087
     0.15678
     0.26640
    -0.01087
    -0.28814
    -0.52672
    -1.15220
    -1.51329
    -1.74543
    -1.57133
    -1.68094
    -1.49395
    -1.21023
    -1.02968
    -0.93941
    -1.14575
    -0.81689
    -0.71372
    -0.65569
    -0.43000
    -0.24945
     0.42760
     0.68553
     0.87253
     1.06597
     1.18204
     1.37548
     1.40772
     1.46576
     1.21428
     0.91766
     0.62750
     0.61460
     0.19547
     0.05361
    -0.15273
    -0.69438
    -1.04903
    -1.21023
    -1.55198
    -1.90663
    -1.95822
    -2.22904
    -2.67396
    -2.59658
    -2.53210
    -2.56434
    -2.39024
    -2.10652
    -1.95822
    -1.68739
    -1.54553
    -1.57133
    -1.65515
    -1.93887
    -2.27418
    -1.97756
    -1.60357
    -1.45526
    -1.54553
    -1.58422
    -1.32630
    -1.34564
    -1.37788
    -1.20378
    -1.31985
    -1.38433
    -1.39078
    -1.15864
    -0.82979
    -0.53962
    -0.33328
    -0.11404
    -0.12049
     0.04071
     0.15033
    -0.04311
     0.01492
     0.25995
     0.15678
     0.23416
     0.03426
    -0.03666
    -0.08825
     0.09230
    -0.24945
    -0.10115
    -0.01087
    -0.21077
    -0.24945
    -0.10115
     0.00847
     0.01492
     0.16968
     0.11809
     0.12454
     0.19547
     0.20192
     0.24061
     0.35667
     0.39536
     0.04071
     0.33733
     0.35022
     0.17612
     0.00847
     0.07940
     0.07295
    -0.19142
    -0.36552
    -0.15273
    -0.08825
     0.06651
    -0.08180
     0.04716
     0.05361
     0.15033
     0.16323
     0.12454
     0.27285
     0.41471
     0.49208
     0.73711
     0.72422
     0.57591
     0.56946
     0.60815
     0.58881
     0.64039
     0.62750
     0.53722
     0.31154
     0.56301
     0.45340
     0.20192
     0.33733
     0.42115
     0.55012
     0.84028
     1.02728
     1.01438
     0.69198
    -0.12694
    -0.83624
    -0.75241
    -0.04311
     0.73711
     0.74356
     0.62750
     0.55012
     0.43405
    -0.10115
    -1.76477
    -2.44183
    -2.07428
    -1.31340
    -0.66214
    -0.28814
    -0.99099
    -1.85504
    -1.82280
    -0.93941
    -0.87493
    -0.89427
    -1.17154
    -0.84913
    -1.10061
    -1.05547
    -1.04903
    -0.37197
    -0.06891
    -0.01732
     0.16323
     0.24061
    -0.03666
    -0.46224
    -0.31394
    -0.10759
     0.01492
     0.13099
     0.25995
     0.22126
     0.17612
     0.48564
     0.48564
     0.52432
     0.55012
     0.44050
     0.47919
     0.19547
     0.24705
     0.15678
     0.13744
    -0.15918
    -0.18497
    -0.10115
    -0.10759
     0.14388
     0.00847
    -0.04311
     0.29864
     0.17612
     0.11164
     0.35022
     0.53722
     0.51788
     0.67908
     0.98859
     1.22073
     1.56248
     1.51734
     0.92411
     0.30509
     0.02782
     0.09875
    -0.06246
     0.12454
     0.07940
     0.02137
     0.33088
     0.35667
     0.23416
    -0.21721
    -0.29459
    -0.16563
    -0.09470
     0.15678
     0.33733
     0.40181
     0.53077
     0.67263
     0.80804
     0.70487
     0.59525
     0.44695
     0.42115
     0.39536
     0.48564
     0.51788
     0.44695
     0.47274
     0.29864
     0.53077
     0.64039
     0.62750
     0.56946
     0.72422
     0.87253
     0.93701
     1.05307
     1.20783
     1.13045
     1.23362
     1.45931
     1.47865
     1.49155
     1.45286
     1.54958
     1.71723
     1.84620
     1.76237
     1.70434
     1.62051
     1.68499
     1.51089
     1.46576
     1.45286
     1.26586
     1.07242
     0.88542
     0.87897
     0.69198
     0.54367
     0.22771
     0.44050
     0.27929
     0.36312
     0.15033
     0.15678
     0.26640
     0.15678
     0.35022
     0.38891
     0.45984
     0.53077
     0.87253
     1.00794
     0.99504
     0.71132
     0.43405
    -0.15918
    -0.25590
     0.00847
    -0.28814
    -0.43645
    -0.23656
    -0.85558
    -1.28116
    -1.21023
    -1.53909
    -1.72608
    -1.88084
    -1.76477
    -1.55843
    -1.58422
    -1.98401
    -1.91308
    -1.71319
    -1.57777
    -1.32630
    -1.04258
    -1.10061
    -0.88137
    -0.95875
    -0.60410
    -0.64924
    -0.92006
    -0.78465
    -0.27525
     0.09875
     0.02137
    -0.09470
    -0.23011
    -0.17852
     0.09875
     0.16968
     0.02782
    -0.01087
     0.02137
     0.00847
     0.28574
     0.28574
     0.06651
     0.08585
     0.08585
     0.32443
     0.40826
     0.46629
     0.33733
     0.35667
     0.42760
     0.53077
     0.45340
     0.46629
     0.44050
     0.49853
     0.56301
     0.68553
     0.69842
     0.62105
     0.71777
     0.71132
     0.71777
     0.53722
     0.42115
     0.39536
     0.52432
     0.35022
     0.30509
     0.33733
     0.30509
     0.10519
     0.04071
    -0.12694
    -0.38487
    -0.68148
    -0.65569
    -0.66214
    -1.13930
    -1.26826
    -1.24247
    -0.80400
    -0.67503
    -0.62990
    -0.75886
    -1.18444
    -1.32630
    -1.08127
    -0.96520
    -0.88782
    -0.88782
    -0.63634
    -0.86203
    -1.25537
    -1.37788
    -1.90018
    -1.72608
    -1.63581
    -1.57133
    -1.57777
    -1.40367
    -1.34564
    -1.32630
    -1.59712
    -1.50040
    -1.13285
    -0.72662
    -0.61700
    -0.50738
    -0.16563
     0.22126
     0.33733
     0.38891
     0.44695
     0.52432
     0.58236
     0.76935
     0.74356
     0.45340
     0.39536
     0.27929
     0.13744
     0.29219
     0.36312
     0.29864
     0.18902
     0.29219
     0.10519
     0.37602
     0.36957
     0.28574
    -0.12694
    -0.00442
     0.21481
     0.52432
     0.75001
     0.29864
    -0.08825
    -0.07535
     0.21481
     0.32443
     0.46629
     0.46629
     0.60170
     0.74356
     0.71132
     0.65329
     0.40181
     0.16323
     0.36312
     0.45340
     0.65974
     0.58881
    -1.09416
    -1.92597
    -0.69438
    -0.77175
    -0.15273
    -1.18444
    -2.08718
    -3.20271
    -3.08664
    -2.26773
    -2.05494
    -1.94532
    -1.82925
    -1.79056
    -1.86149
    -1.53909
    -1.62936
    -1.40367
    -0.82334
    -0.70727
    -0.34618
    -0.46869
    -0.46224
    -0.71372
    -0.62990
    -0.48804
    -0.24945
    -0.15273
    -0.32683
    -0.48159
    -0.46224
    -0.61055
    -0.58476
    -0.55252
    -0.15918
     0.00202
     0.01492
     0.00847
     0.09230
     0.16323
     0.25350
     0.42115
     0.49853
     0.49208
     0.62105
     0.82094
     0.85963
     0.93701
     0.77580
     0.71777
     1.01438
     1.20783
     1.13045
     1.09176
     1.01438
     1.01438
     0.98214
     1.16914
     1.09176
     1.13690
     1.16269
     1.14335
     1.26586
     1.13045
     1.14335
     0.92411
     1.08531
     1.48510
     1.58182
     1.80106
     1.85265
     2.00740
     2.09123
     2.22019
     2.30402
     2.45877
     2.66511
     2.54260
     2.61353
     2.58129
     2.62642
     2.69735
     2.78118
     2.86501
     3.00042
     2.87145
     2.81342
     2.59418
     2.44588
     2.64577
     2.53615
     2.15571
     1.84620
     1.48510
     1.05307
     0.21481
    -0.01732
    -0.13984
    -0.51383
    -0.68148
    -1.02968
    -1.99690
    -2.19035
    -2.45472
    -2.30642
    -2.22904
    -2.24838
    -2.03559
    -1.85504
    -1.64226
    -1.30695
    -1.10706
    -0.73951
    -0.39776
    -0.26235
     0.32443
     0.33088
     0.63394
     0.80160
     0.97570
     0.88542
     0.82739
     0.78225
     0.86608
     0.79515
     0.71132
     0.73711
     0.95635
     0.90477
     0.82739
     0.68553
     0.68553
     0.93056
     0.83384
     0.99504
     0.89187
     0.82094
     0.70487
     0.52432
     0.73711
     1.04018
     1.00149
     0.77580
     0.62750
     0.92411
     0.84673
     0.76291
     0.72422
     0.74356
     0.81449
     0.99504
     1.29810
     1.50444
     1.14980
     0.80160
     0.59525
     0.67908
     0.42760
     0.27929
     0.04071
    -0.42355
    -1.12640
    -1.68739
    -1.64226
    -1.59712
    -1.73898
    -1.82925
    -2.11942
    -2.38379
    -2.62238
    -2.89320
    -3.13178
    -3.13823
    -2.77713
    -2.48696
    -2.68686
    -2.60303
    -1.93887
    -1.62936
    -1.66805
    -1.95177
    -1.98401
    -1.96466
    -1.87439
    -1.70674
    -1.47460
    -1.30050
    -1.02968
    -0.84268
    -0.83624
    -0.53962
    -0.39776
    -0.67503
    -0.54607
    -0.46224
    -0.44935
    -0.24945
     0.00202
    -0.04311
    -0.01732
     0.02137
    -0.04311
    -0.08180
    -0.12049
     0.09230
     0.39536
     0.52432
     0.56301
     0.48564
     0.49208
     0.55657
     0.48564
     0.56301
     0.60170
     0.23416
     0.04716
    -0.10115
    -0.06891
    -0.04956
    -0.15273
    -0.06891
    -0.11404
    -0.17852
    -0.51383
    -0.43000
    -0.55252
    -0.41066
    -0.15918
    -0.10759
     0.16968
     0.23416
     0.37602
     0.66618
     0.96280
     1.00149
     1.10466
     1.12400
     1.15624
     1.37548
     1.42707
     1.44641
     1.38193
     1.46576
     1.63341
     1.85909
     2.23309
     2.40074
     2.40719
     2.56194
     2.74249
     2.61998
     2.01385
     1.46576
     1.19493
     1.14980
     1.20783
     0.98214
     0.64684
    -0.06246
    -0.43645
    -0.92006
    -1.19088
    -1.36498
    -2.06139
    -2.21614
    -2.24838
    -2.21614
    -1.96466
    -1.77767
    -1.70029
    -1.25537
    -1.15864
    -1.10706
    -1.11351
    -1.19088
    -0.37197
    -0.12694
     0.02137
     0.55012
     0.83384
     0.37602
     0.20192
     0.36957
     0.13744
     0.13099
     0.27285
     0.40181
     0.63394
     0.65329
     0.59525
     0.49208
     0.55657
     0.48564
     0.27929
     0.44050
     0.49853
     0.40181
     0.52432
     0.62750
     0.91121
     0.91121
     0.95635
     1.25941
     1.80106
     2.19440
     2.47812
     2.32981
     2.17505
     1.51089
     0.15033
    -0.68793
    -0.83624
    -0.48159
    -0.12694
    -0.01732
    -0.32683
    -0.97810
    -1.46171
    -1.78412
    -1.94532
    -1.77122
    -1.62291
    -1.31340
    -0.86848
    -0.26880
     0.53722
     1.14980
     1.78172
     1.86554
     1.91713
     2.02675
     2.12347
     2.02675
     1.97516
     1.71723
     1.68499
     1.52379
     1.47865
     0.94990
     0.70487
     0.16323
    -0.07535
     0.18902
    -0.06246
    -0.20432
    -0.62990
    -0.63634
    -0.32038
    -0.07535
    -0.04956
    -0.06246
    -0.43645
    -0.50738
    -0.23011
    -0.04956
    -0.28814
    -0.23656
    -0.32038
    -0.51383
    -0.31394
    -0.30104
    -0.73951
    -1.35209
    -1.63581
    -1.33274
    -0.55897
    -0.03666
    -0.45579
    -0.95875
    -1.68094
    -2.08073
    -1.87439
    -1.94532
    -1.50040
    -0.86848
    -0.47514
    -0.45579
    -0.67503
    -0.52028
    -0.52672
    -0.46224
    -0.24945
    -0.26235
     0.18257
     0.45340
     0.91766
     1.18204
     1.18848
     1.16269
     1.33034
     1.51089
     1.69144
     2.02675
     1.96871
     1.86554
     1.97516
     2.18795
     2.15571
     1.76237
     1.38838
     1.00149
     0.73711
     0.61460
     0.46629
     0.04071
    -0.46224
    -0.78465
    -1.18444
    -1.19088
    -1.41012
    -1.99690
    -2.23549
    -2.18390
    -1.98401
    -1.88084
    -1.97111
    -1.76477
    -1.59712
    -1.26181
    -0.90072
    -0.91361
    -0.86203
    -0.98454
    -1.18444
    -1.05547
    -0.89427
    -1.00389
    -1.23602
    -1.40367
    -1.50684
    -1.71319
    -1.75187
    -1.76477
    -1.75832
    -1.71963
    -1.60357
    -1.85504
    -1.69384
    -1.53909
    -1.33919
    -1.09416
    -0.70727
    -0.52028
    -0.33973
    -0.21077
    -0.21077
    -0.13984
    -0.10759
     0.05361
     0.29219
     0.31154
     0.38247
     0.33733
     0.75646
     0.53722
     0.87253
     0.81449
     1.15624
     1.18848
     1.22073
     1.39483
     1.35614
     1.38193
     1.34969
     1.16914
     1.22717
     1.22717
     1.09176
     0.68553
     0.33733
     0.39536
     0.34378
     0.23416
     0.20837
     0.24061
    -0.22366
    -0.25590
    -0.24301
    -0.29459
    -0.09470
    -0.13984
    -0.28814
    -0.34618
    -0.13984
     0.07940
     0.34378
     0.34378
     0.49853
     0.45340
     0.61460
     0.85318
     0.92411
     0.60170
     0.71777
     1.23362
     1.56248
     1.72368
     1.77527
     1.74947
     1.70434
     1.72368
     1.93002
     2.00740
     1.97516
     1.78172
     1.74303
     1.85909
     1.98161
     1.74303
     1.60117
     1.67210
     1.73013
     1.67210
     1.58827
     1.56893
     1.57537
     1.68499
     1.62051
     1.69144
     1.58827
     1.58182
     1.43996
     1.60761
     1.69144
     1.74947
     1.63986
     1.70434
     1.79461
     1.82685
     1.91068
     2.03964
     2.21374
     2.27822
     2.78118
     2.88435
     3.11648
     3.43889
     3.36151
     3.13583
     2.69735
     1.96226
     1.63986
     1.43351
     1.22717
     0.65329
     0.15678
    -0.74596
    -1.46816
    -1.73253
    -2.26128
    -2.64172
    -3.00926
    -3.06730
    -3.31233
    -3.38971
    -3.33167
    -2.96413
    -2.66751
    -2.18390
    -1.80346
    -1.42947
    -0.97165
    -0.59765
    -0.28169
    -0.18497
     0.07940
     0.05361
     0.30509
     0.47274
     0.38891
     0.28574
     0.42760
     0.24061
     0.14388
    -0.04311
     0.03426
    -0.17852
    -0.34618
    -0.60410
    -0.89427
    -1.33919
    -1.61646
    -1.45526
    -1.57133
    -1.35854
    -1.56488
    -2.28707
    -2.33221
    -2.42893
    -2.46762
    -2.64172
    -2.82227
    -2.29352
    -2.02270
    -1.70674
    -1.58422
    -1.48750
    -1.57133
    -1.38433
    -1.45526
    -0.83624
    -0.64279
    -0.43000
    -0.34618
    -0.19787
    -0.09470
    -0.21721
    -0.20432
    -0.04956
    -0.12049
    -0.08180
     0.00202
     0.21481
     0.18902
     0.11809
     0.25995
     0.19547
     0.20192
     0.49853
     0.33733
     0.50498
     0.36957
     0.46629
     0.40181
     0.38247
     0.27929
     0.28574
     0.18902
     0.42760
     0.24061
    -0.05601
    -0.34618
    -0.43645
    -0.42355
    -0.86848
    -1.51974
    -1.88084
    -1.52619
    -1.33919
    -1.55198
    -2.20969
    -2.78358
    -1.88729
    -1.70674
    -1.77122
    -1.95822
    -1.88729
    -1.77122
    -1.43591
    -1.17799
    -0.91361
    -0.64279
    -0.26880
     0.14388
     0.44695
     0.71132
     0.75646
     0.78225
     0.95635
     1.07887
     1.11111
     1.05952
     1.02728
     1.11756
     1.20138
     1.14335
     1.24652
     1.01438
     0.93056
     0.56301
     0.20192
    -0.35262
    -0.37197
    -0.09470
     0.31798
     0.25995
     0.35667
     0.15678
     0.18902
     0.15033
     0.29219
     0.46629
     0.85963
     0.92411
     1.20138
     1.74303
     2.04609
     2.20085
     2.25888
     2.17505
     1.91068
     1.34324
     1.11111
     0.87897
     0.72422
     0.33733
     0.02137
    -0.33328
    -0.39776
    -0.77820
    -1.22313
    -1.53264
    -1.46171
    -1.75832
    -1.71319
    -1.55843
    -1.39723
    -1.22957
    -1.15864
    -0.82979
    -0.72017
    -0.46224
    -0.47514
    -0.59121
    -0.48159
    -0.53962
    -0.70082
    -0.57831
    -0.34618
    -0.41711
    -0.40421
    -0.57831
    -0.57186
    -0.66214
    -0.89427
    -1.03613
    -0.88782
    -0.86848
    -0.66214
    -0.70727
    -0.58476
    -0.50093
    -0.55252
    -0.53317
    -0.57186
    -0.55897
    -0.56541
    -0.44290
    -0.40421
    -0.54607
    -0.44290
    -0.53962
    -0.53317
    -0.23656
    -0.21721
    -0.17852
    -0.29459
    -0.28814
    -0.13984
    -0.13339
    -0.02377
    -0.03666
     0.06651
     0.13099
     0.21481
     0.25995
     0.29219
     0.33733
     0.40826
     0.70487
     0.66618
     0.67263
     0.62105
     0.51143
     0.67908
     0.71777
     0.85318
     0.97570
     0.93701
     1.00149
     1.02083
     1.25941
     1.23362
     1.06597
     1.06597
     1.19493
     1.04663
     0.87897
     0.91121
     0.89187
     0.97570
     0.80804
     0.85318
     0.75001
     0.46629
     0.55657
     0.73067
     0.56946
     0.40826
     0.31798
     0.15033
     0.15033
     0.15033
     0.35667
     0.28574
     0.25350
     0.18902
     0.04716
    -0.01087
     0.15033
     0.04071
    -0.04311
    -0.08180
     0.18257
     0.19547
     0.09875
     0.15678
     0.36312
     0.44050
     0.69842
     0.60170
     0.67263
     0.76291
     0.84673
     1.01438
     1.11111
     1.06597
     1.11756
     1.08531
     1.00149
     1.05952
     1.14980
     0.85963
     0.86608
     0.69842
     0.76935
     0.78225
     0.75646
     0.62750
     0.73067
     0.69842
     0.93056
     1.27876
     0.90477
     0.93701
     1.13045
     1.18204
     1.05952
     1.00149
     0.95635
     0.96925
     0.91766
     0.36312
    -0.06891
     0.29219
     0.65974
     0.24705
    -0.15273
    -0.10115
    -0.23656
    -0.44290
    -0.27525
    -0.19787
     0.06006
     0.38891
     0.93701
     1.30455
     0.62105
     0.09875
     0.09230
     0.53722
     1.02083
     1.31100
     1.27231
     1.25297
     0.78225
     0.25350
     0.12454
     0.20192
     0.33733
     0.08585
    -0.27525
    -0.47514
    -0.77175
    -0.72017
    -0.55897
    -0.50093
    -0.75886
    -0.88137
    -1.08127
    -0.98454
    -0.92006
    -1.13930
    -1.02323
    -0.95875
    -0.67503
    -0.55897
    -0.50738
    -0.53962
    -0.31394
    -0.32683
    -0.26235
     0.02137
    -0.06246
    -0.06891
    -0.01087
     0.18257
     0.22771
     0.11809
     0.02782
    -0.01087
     0.20192
     0.20837
    -0.01087
    -0.03022
     0.03426
     0.10519
     0.13744
     0.16968
     0.03426
     0.01492
    -0.11404
    -0.12694
     0.15678
     0.07940
     0.04716
    -0.09470
    -0.08180
    -0.09470
    -0.12049
    -0.19142
    -0.17208
    -0.15918
     0.03426
    -0.06246
    -0.10115
    -0.07535
     0.05361
     0.00202
     0.20837
     0.19547
     0.22126
     0.19547
     0.11809
     0.33088
     0.51788
     0.44695
     0.29864
    -0.01732
    -0.30104
    -0.19142
     0.16968
     0.32443
     0.11164
    -0.06891
    -0.06246
     0.20192
     0.28574
     0.38247
     0.25995
     0.15678
     0.36312
     0.18257
     0.35022
     0.20837
    -0.12049
    -0.10759
    -0.20432
    -0.37842
    -0.51383
    -0.51383
    -0.63634
    -0.75241
    -0.97810
    -1.31340
    -1.27471
    -1.31985
    -1.30695
    -1.24892
    -1.35854
    -1.22313
    -1.04258
    -0.79110
    -0.90717
    -0.77175
    -0.99744
    -0.74596
    -0.56541
    -0.39776
    -0.43000
    -0.34618
    -0.47514
    -0.74596
    -0.72017
    -0.63634
    -0.55252
    -0.48159
    -0.52028
    -0.29459
    -0.36552
    -0.42355
    -0.55252
    -0.69438
    -0.73951
    -0.72017
    -0.57831
    -0.68148
    -0.76531
    -0.80400
    -0.72662
    -0.67503
    -0.70727
    -0.72662
    -0.71372
    -0.62990
    -0.57831
    -0.66214
    -0.45579
    -0.55897
    -0.75241
    -0.50738
    -0.44290
    -0.68148
    -0.90072
    -0.92651
    -0.91361
    -0.81689
    -0.61055
    -0.62345
    -0.66214
    -0.64924
    -0.61700
    -0.47514
    -0.43000
    -0.20432
    -0.16563
     0.06006
     0.46629
     0.76291
     0.83384
     0.96280
     1.07242
     1.38838
     1.40772
     1.73658
     1.80106
     1.97516
     1.89778
     2.02675
     2.05899
     2.38139
     2.29757
     2.27822
     1.76882
     0.87897
     0.47274
     0.58881
     0.25995
     0.24705
     0.27929
     0.27929
     0.10519
    -0.19787
    -0.65569
    -1.01678
    -1.31340
    -1.02323
    -0.83624
    -0.79755
    -0.69438
    -0.30104
    -0.08180
     0.04071
     0.19547
     0.24705
     0.24705
     0.32443
     0.57591
     0.44695
     0.26640
     0.52432
     0.59525
     0.68553
     0.55012
     0.35022
    -0.08825
    -0.10759
    -0.08180
    -0.21077
    -0.36552
    -0.53317
    -0.84268
    -0.79110
    -0.88137
    -0.92006
    -1.19733
    -1.21023
    -0.90072
    -0.99099
    -0.82334
    -1.01678
    -1.12640
    -0.73951
    -0.49448
    -0.23656
     0.00202
     0.03426
     0.25350
     0.22771
     0.32443
     0.47919
     0.50498
     0.56301
     0.49853
     0.49208
     0.45340
     0.49853
     0.39536
     0.55657
     0.61460
     0.46629
     0.39536
     0.34378
     0.37602
     0.18902
     0.22126
     0.25350
     0.44695
     0.47274
     0.85963
     0.86608
     0.94345
     0.93701
     1.02083
     1.21428
     1.55603
     1.77527
     2.03964
     1.99450
     2.05254
     1.96871
     1.99450
     1.87199
     1.68499
     1.49800
     1.21428
     0.98214
     0.52432
     0.13744
    -0.21077
    -0.64924
    -0.82979
    -1.30050
    -1.74543
    -2.16456
    -2.05494
    -2.09363
    -2.23549
    -2.29352
    -2.19680
    -1.93887
    -1.86149
    -1.66160
    -1.32630
    -1.12640
    -0.95875
    -0.84268
    -0.63634
    -0.44935
    -0.44290
    -0.33973
    -0.16563
     0.04071
    -0.15918
    -0.20432
    -0.05601
     0.03426
    -0.09470
    -0.03666
    -0.08825
    -0.01087
     0.03426
    -0.00442
     0.11164
     0.25995
     0.13099
     0.25350
     0.33733
     0.40181
     0.35022
     0.24705
     0.31798
     0.25995
     0.04071
    -0.14628
    -0.50093
    -0.87493
    -0.98454
    -0.93296
    -1.05547
    -1.24892
    -1.24247
    -1.47460
    -1.32630
    -1.48750
    -1.48105
    -1.73898
    -1.66160
    -1.61001
    -1.54553
    -1.54553
    -1.33919
    -1.28761
    -0.65569
    -0.31394
    -0.26880
    -0.28169
    -0.57831
    -0.42355
    -0.27525
    -0.04311
     0.20837
     0.20192
     0.29864
     0.48564
     0.53722
     0.62750
     0.51788
     0.51143
     0.56946
     0.69198
     0.79515
     0.76935
     0.87897
     0.65329
     0.62750
     0.72422
     0.84028
     0.69842
     0.34378
     0.22771
     0.44050
     0.56946
     0.49208
     0.64039
     0.51143
     0.63394
     0.72422
     0.75646
     0.89187
     0.76935
     0.88542
     1.14980
     1.39483
     1.65275
     1.73658
     1.91068
     2.07188
     2.44588
     2.38139
     2.47167
     2.61998
     2.77473
     2.88435
     2.93594
     3.11648
     3.25189
     3.12938
     2.94238
     2.42653
     2.29757
     2.22019
     1.62051
     0.37602
    -0.14628
     0.11164
     0.33733
     0.03426
    -0.66214
    -1.19733
    -1.72608
    -2.01625
    -2.29997
    -1.90663
    -1.71319
    -1.62291
    -1.29406
    -1.11996
    -0.96520
    -0.74596
    -0.41066
    -0.05601
    -0.09470
     0.16968
     0.31798
     0.43405
     0.34378
     0.50498
     0.29864
     0.14388
     0.28574
     0.49208
     0.49853
     0.06651
    -0.40421
    -0.49448
    -0.48159
    -0.71372
    -0.80400
    -0.92651
    -0.93941
    -0.97810
    -1.20378
    -1.02323
    -1.02323
    -0.99099
    -1.09416
    -0.92651
    -0.70082
    -0.60410
    -0.70727
    -0.57186
    -0.30104
     0.02137
     0.25995
     0.33088
     0.36957
     0.32443
     0.29219
     0.37602
     0.50498
     0.39536
     0.28574
     0.29864
     0.29219
     0.27929
     0.06651
    -0.15273
     0.12454
     0.08585
     0.10519
     0.04071
     0.12454
    -0.06891
     0.09875
    -0.11404
     0.07295
     0.09230
    -0.13984
    -0.20432
    -0.08825
    -0.17208
    -0.39131
    -0.60410
    -0.64924
    -0.67503
    -0.59765
    -0.61700
    -0.82979
    -0.95875
    -1.02323
    -0.99744
    -0.86848
    -0.90072
    -1.13930
    -1.34564
    -1.02323
    -0.67503
    -0.65569
    -0.94585
    -0.90072
    -0.95875
    -0.82334
    -0.63634
    -0.62345
    -0.59121
    -0.73307
    -0.59765
    -0.55897
    -0.44935
    -0.45579
    -0.31394
    -0.36552
    -0.24301
    -0.19787
    -0.35907
    -0.43645
    -0.39776
    -0.15273
    -0.29459
    -0.24301
    -0.38487
    -0.43645
    -0.44935
    -0.23011
    -0.10115
    -0.00442
    -0.27525
    -0.10759
     0.05361
     0.25350
     0.45340
     0.48564
     0.60815
     0.91766
     1.15624
     1.36259
     1.66565
     1.66565
     1.91068
     2.11057
     2.52325
     2.69091
     2.65866
     2.73604
     2.81342
     3.23255
     3.31638
     3.35507
     3.20676
     3.01976
     3.36151
     3.24545
     3.12938
     2.96173
     2.63932
     2.04609
     1.83975
     2.04609
     1.89778
     1.83975
     1.92357
     1.91713
     1.60761
     1.51734
     1.13690
     1.05307
     1.07887
     1.04018
     1.02083
     1.25297
     1.20783
     1.12400
     1.03373
     1.08531
     0.73067
     0.49853
     0.35022
     0.15033
    -0.04956
    -0.20432
    -0.11404
     0.23416
     0.48564
     0.82094
     0.72422
     0.62105
     0.03426
    -0.52672
    -1.03613
    -1.30050
    -0.91361
    -0.48804
    -0.20432
    -0.19787
    -0.77820
    -1.08127
    -1.49395
    -1.71319
    -1.77767
    -2.00980
    -2.13876
    -2.38379
    -2.30642
    -2.37735
    -2.55145
    -2.39024
    -2.49986
    -2.32576
    -2.53210
    -2.59658
    -2.53855
    -2.69331
    -2.62238
    -2.62882
    -2.49341
    -2.37090
    -1.98401
    -1.64226
    -1.51329
    -1.43591
    -1.36498
    -0.93941
    -0.68793
    -0.54607
    -0.50738
    -0.48159
    -0.13984
     0.02782
    -0.05601
     0.10519
     0.13099
     0.09230
     0.25350
     0.46629
     0.46629
     0.44050
     0.27929
     0.04071
     0.17612
    -0.12049
    -0.34618
    -0.59765
    -0.46224
    -0.41066
    -0.57186
    -0.84913
    -0.99099
    -1.18444
    -1.30050
    -1.26181
    -1.41012
    -1.36498
    -1.31340
    -1.24247
    -1.10061
    -0.84268
    -0.71372
    -0.72017
    -0.55252
    -0.35907
    -0.20432
    -0.09470
    -0.17208
    -0.07535
    -0.10115
     0.07295
     0.19547
     0.22126
     0.23416
    -0.03022
     0.30509
     0.49853
     0.43405
     0.30509
     0.25995
     0.14388
     0.24061
     0.29864
     0.17612
     0.23416
     0.11164
     0.03426
     0.06651
    -0.06246
     0.02782
    -0.15273
    -0.12694
     0.01492
    -0.04956
    -0.24301
    -0.21077
    -0.07535
     0.06006
    -0.00442
     0.09875
     0.19547
     0.20837
     0.25350
     0.38891
     0.40826
     0.47919
     0.47919
     0.56301
     0.85963
     0.88542
     0.93056
     0.89832
     0.98214
     1.12400
     1.05307
     1.00149
     1.10466
     1.12400
     1.24007
     1.33679
     1.27876
