# Supplementary material for: Software algorithm and hardware design for real-time implementation of new spectral estimator
Source: Biomed Eng Online. 2014 May 9;13:61. doi: 10.1186/1475-925X-13-61 (PMC4057578; doi:10.1186/1475-925X-13-61)
Supplement: Additional file 2 — txtfiles.zip. [file 1475-925X-13-61-S2.zip › FILE034.TXT]

     0.29944
     0.23627
     0.30365
     0.30786
     0.33313
     0.37524
     0.34155
     0.29944
     0.18573
    -0.03326
    -0.19750
    -0.17224
    -0.17224
    -0.05432
    -0.16381
    -0.05011
    -0.01641
     0.15204
     0.32049
     0.43420
     0.64477
     0.91430
     0.92272
     1.03642
     1.13329
     0.63213
    -0.40386
    -0.92607
    -0.96818
    -0.33648
    -0.19750
    -0.63127
    -0.72813
    -1.17454
    -1.30509
    -1.20402
    -1.69254
    -1.49881
    -1.42301
    -1.45670
    -1.01030
    -0.61443
    -0.02905
     0.67004
     1.01537
     1.20909
     1.37754
     1.26384
     1.07012
     1.16277
     0.81743
    -0.01641
    -0.36175
    -0.18066
     0.02149
     0.28680
     0.10993
    -0.19329
    -0.94713
    -1.19560
    -1.14506
    -0.93449
    -0.73235
    -0.58495
    -0.56389
    -0.63970
    -0.41649
    -0.31542
    -0.01641
     0.14362
     0.21521
     0.25311
     0.14362
     0.10150
     0.37103
     0.47631
     0.34997
     0.10150
     0.00464
     0.23206
     0.32471
     0.24048
     0.08466
     0.02570
     0.03833
    -0.08380
    -0.03747
     0.00043
    -0.11749
    -0.11749
    -0.06695
    -0.16802
    -0.21435
    -0.26067
    -0.24804
    -0.12170
    -0.11749
    -0.10485
    -0.26489
    -0.13433
    -0.07537
    -0.10906
     0.00043
     0.05097
     0.02570
     0.09308
     0.09729
     0.10150
     0.00043
    -0.05853
     0.01306
     0.18573
     0.15625
     0.13098
     0.02149
     0.09308
     0.16046
     0.08466
     0.06360
     0.13941
     0.04676
     0.01306
     0.09308
     0.21942
     0.07623
    -0.07537
     0.04676
     0.08887
     0.16046
     0.13098
     0.01728
    -0.13012
    -0.00378
     0.02991
    -0.02905
     0.05518
    -0.06274
    -0.10485
    -0.07959
    -0.06274
     0.02570
    -0.09643
    -0.14276
    -0.07537
     0.04676
     0.08466
     0.10993
     0.03833
    -0.05432
     0.17731
     0.21100
     0.33734
     0.38788
     0.21521
     0.26575
     0.38366
     0.53527
     0.52685
     0.63213
     0.56475
     0.48895
     0.66583
     0.68688
     0.75848
     0.60687
     0.54791
     0.53527
     0.59423
     0.60687
     0.59002
     0.49737
     0.38788
     0.30786
     0.26153
     0.17310
     0.00043
    -0.15118
    -0.18487
    -0.20171
    -0.01220
     0.13519
     0.34155
     0.72057
     0.68688
     0.78374
     0.78795
     0.79217
     0.96904
     1.20909
     1.51652
     1.78605
     1.53758
     1.12907
     0.39630
    -0.08380
    -0.51336
    -0.98503
    -0.69444
    -0.95976
    -1.90731
    -1.93258
    -2.45900
    -2.97279
    -2.86750
    -2.49690
    -2.81697
    -4.20672
    -4.56468
    -3.35181
    -2.42110
    -2.38741
    -2.68220
    -2.82539
    -2.45479
    -2.71168
    -2.83381
    -1.27982
     0.02570
    -0.44176
    -0.50914
    -0.43755
    -0.65233
    -0.21435
     0.28680
     0.70373
     1.14171
     1.40281
     1.65128
     1.62601
     1.50810
     1.62180
     1.44493
     1.40281
     1.37754
     1.23015
     1.08275
     0.91430
     0.88060
     0.91851
     0.93535
     0.79638
     0.54791
     0.37103
     0.40472
     0.36682
     0.22363
     0.17731
    -0.03326
    -0.23541
    -0.13854
    -0.13433
    -0.30700
    -0.38280
    -0.40386
    -0.31963
    -0.37859
    -0.42492
    -0.46703
    -0.37017
    -0.36596
    -0.32806
    -0.30700
    -0.26067
    -0.25225
    -0.27331
    -0.00799
    -0.02063
    -0.11328
    -0.16381
    -0.13012
    -0.07959
    -0.25646
    -0.21014
    -0.26489
    -0.29858
    -0.26910
    -0.23962
    -0.26067
    -0.27752
    -0.23541
    -0.32384
    -0.18066
    -0.14276
    -0.16381
    -0.15118
    -0.07959
    -0.01641
     0.13941
     0.15625
     0.09729
     0.22363
     0.30786
     0.37103
     0.47631
     0.34576
     0.33734
     0.31207
     0.26575
     0.45526
     0.46368
     0.33734
     0.19415
     0.28259
     0.40051
     0.31628
     0.29101
     0.20679
     0.16888
     0.30786
     0.31628
     0.25732
     0.20679
     0.23206
     0.23627
     0.42578
     0.44683
     0.29101
     0.21100
     0.26996
     0.37945
     0.37945
     0.38788
     0.30786
     0.26996
     0.26996
     0.41736
     0.42157
     0.47210
     0.37524
     0.24469
     0.29101
     0.37103
     0.34997
     0.33313
     0.32892
     0.31207
     0.28680
     0.38788
     0.37524
     0.33734
     0.29523
     0.30786
     0.43841
     0.37524
     0.12677
     0.04254
     0.08466
     0.26996
     0.24469
     0.10150
     0.14362
     0.03412
    -0.03326
    -0.02063
    -0.10485
    -0.07537
    -0.04589
    -0.01220
     0.02570
     0.15625
     0.19836
     0.30786
     0.34155
     0.62792
     0.94799
     1.52073
     2.46829
     3.40742
     4.61608
     5.63944
     5.87106
     4.87718
     2.16928
    -0.90501
    -3.49500
    -5.79019
    -3.65082
     1.81974
     3.14210
     1.08275
    -1.79361
    -3.82769
    -5.41116
    -5.49539
    -4.80473
    -3.25916
    -0.87132
     0.57318
     0.32471
     0.56475
     1.16277
     1.56706
     1.77762
     2.21982
     2.63253
     2.85573
     2.66201
     1.98819
     1.36491
     0.91008
     0.66161
     0.10571
    -0.22277
    -0.56389
    -0.60179
    -0.33648
     0.07623
     0.53106
     0.56475
     0.10571
    -0.37017
    -0.54705
    -0.25646
    -0.31963
    -0.31542
    -0.66918
    -0.79130
    -0.96397
    -0.94291
    -0.92186
    -1.02293
    -1.10716
    -1.21665
    -1.29667
    -1.25034
    -1.21244
    -1.22507
    -1.35142
    -1.25877
    -1.10295
    -1.09873
    -1.14085
    -1.09873
    -1.11558
    -1.02714
    -0.94713
    -0.92186
    -0.81657
    -0.80815
    -0.77446
    -0.63127
    -0.65654
    -0.63970
    -0.53020
    -0.52599
    -0.25225
    -0.28173
    -0.32384
    -0.19329
    -0.21014
    -0.20171
    -0.15118
    -0.08801
    -0.01220
     0.04676
    -0.05853
     0.00885
     0.05939
     0.05097
    -0.03326
    -0.05853
    -0.00799
     0.13098
     0.04676
     0.13519
     0.12256
     0.09729
     0.09308
     0.09308
     0.15625
     0.06781
     0.10993
     0.08466
     0.20258
     0.16046
     0.11414
     0.07623
     0.17310
     0.30786
     0.18573
     0.23627
     0.15625
     0.14362
     0.15204
     0.18152
     0.21521
     0.30365
     0.18994
     0.18573
     0.26996
     0.24469
     0.33734
     0.21521
     0.28259
     0.33313
     0.28259
     0.27838
     0.34997
     0.23206
     0.18152
     0.26996
     0.21942
     0.40472
     0.28259
     0.20679
     0.11835
     0.08466
     0.24890
     0.10993
     0.00885
     0.11835
     0.08045
     0.11835
     0.13941
     0.17310
     0.04676
     0.08045
     0.06360
     0.11835
     0.25311
     0.33734
     0.48053
     0.46368
     0.49737
     0.50579
     0.63635
     0.98168
     0.76690
     0.66161
     0.70794
     0.90587
     0.86376
     0.94377
     1.00273
     1.15013
     1.41966
     2.02188
     2.41354
     1.88712
     1.35649
     1.31437
     2.32510
     3.57166
     3.52534
     2.69991
     2.65359
     1.97977
     1.42387
     1.08696
     1.06590
     0.81743
     0.52685
     0.08045
    -0.36175
    -0.52599
    -0.38701
    -1.25455
    -1.25034
    -1.72201
    -2.77064
    -4.08880
    -4.79631
    -5.45328
    -5.09531
    -2.85908
    -1.94522
    -1.48618
    -2.18105
    -3.56659
    -3.90771
    -3.24232
    -2.37478
    -1.41459
    -0.80394
    -0.18066
     0.20679
     0.52685
     0.89324
     1.68076
     2.06400
     1.76499
     1.67655
     1.54600
     1.47441
     1.37754
     1.35649
     1.29332
     1.25120
     0.84691
     0.83428
     0.75426
     0.58581
     0.20679
     0.24469
     0.24890
     0.31207
     0.16467
    -0.06695
    -0.33227
    -0.63970
    -0.54705
    -0.66496
    -0.65233
    -0.81236
    -1.01030
    -0.84184
    -1.14506
    -1.34299
    -1.51987
    -1.57883
    -1.41459
    -1.20402
    -1.04399
    -0.91765
    -0.93449
    -0.85869
    -0.73235
    -0.66918
    -0.71550
    -0.69865
    -0.60179
    -0.69865
    -0.65233
    -0.68181
    -0.61022
    -0.64391
    -0.53862
    -0.58495
    -0.55126
    -0.53441
    -0.56810
    -0.50914
    -0.40807
    -0.41228
    -0.32384
    -0.39544
    -0.41649
    -0.39123
    -0.29858
    -0.23962
    -0.16381
    -0.24383
    -0.31963
    -0.21435
    -0.10485
    -0.05011
    -0.19750
    -0.18908
    -0.05853
     0.01728
     0.04676
     0.10993
    -0.02484
     0.01306
     0.16046
     0.19836
     0.22784
     0.23206
     0.24890
     0.25732
     0.39630
     0.42578
     0.52685
     0.39630
     0.59423
     0.87639
     1.04064
     1.16277
     1.27647
     1.27226
     1.52494
     1.60496
     1.58811
     1.51231
     1.39018
     1.39018
     1.60496
     1.73972
     1.70603
     1.47019
     1.44914
     1.28489
     1.03221
     0.90166
     0.73321
     0.43841
     0.18994
     0.27838
     0.36682
     0.99431
     2.37564
     3.86225
     4.26232
     3.10420
     2.13559
     1.70182
     1.23857
     1.17540
     1.40702
     2.08084
     2.17349
     2.23666
     1.69340
     1.01537
     0.11835
    -0.55547
    -1.22086
    -1.97048
    -2.19369
    -2.17263
    -2.05471
    -2.16842
    -2.28634
    -2.07577
    -1.75992
    -1.68411
    -1.62515
    -1.67569
    -1.72623
    -1.65884
    -1.63779
    -1.45249
    -1.38089
    -1.17454
    -0.86290
    -0.76183
    -0.66075
    -0.65654
    -0.78288
    -0.57231
    -0.35332
     0.05939
    -0.09643
    -0.35332
    -0.43334
    -0.55126
    -0.82078
    -0.42913
    -0.53862
    -0.57653
    -0.15539
    -0.58916
    -0.76183
    -1.19560
    -1.61252
    -1.89889
    -0.87553
    -0.65233
    -0.58074
    -0.69023
    -0.86711
    -0.73656
    -1.28824
    -0.90501
    -0.71550
    -0.55547
    -0.23119
     0.45105
     0.54370
     0.27417
    -0.22698
    -0.52178
     0.37103
     0.99010
     0.80901
     0.56054
     0.54370
     0.59423
     0.67425
     0.66583
     0.81743
     0.75848
     0.60687
     0.35840
     0.48474
     0.61108
     0.53948
     0.48895
     0.23627
     0.27838
     0.26996
     0.32471
     0.21942
     0.12256
     0.05097
    -0.07116
     0.01728
     0.06360
    -0.00378
    -0.18908
    -0.20171
    -0.51757
    -0.76183
    -0.82921
    -0.85026
    -0.91765
    -0.91765
    -1.00608
    -1.01451
    -0.83763
    -0.67760
    -0.86290
    -0.87974
    -0.74498
    -0.57653
    -0.53862
    -0.31542
    -0.07537
     0.13519
     0.28680
     0.47631
     0.58160
     0.90587
     0.99010
     0.99852
     0.86376
     0.97325
     0.88482
     0.73321
     0.88060
     0.89745
     0.83007
     0.61108
     0.56475
     0.48474
     0.45526
     0.43420
     0.24890
     0.22363
     0.04676
    -0.00799
     0.01728
     0.35418
     1.03221
     1.29753
     1.06590
     0.60687
     0.85534
     1.56706
     2.62832
     2.88100
     2.39248
     1.81974
     1.29753
     1.40702
     1.55442
     2.03452
     2.13980
     1.61759
     0.99431
     0.64477
     0.12677
    -0.29015
    -0.68602
    -1.01030
    -1.13664
    -1.11558
    -0.63548
    -0.55547
    -0.62285
    -1.01451
    -1.88626
    -1.89468
    -1.27982
    -1.15769
    -0.95555
    -0.70287
    -0.53020
    -0.49651
    -0.50493
    -0.55547
    -0.66075
    -0.71550
    -0.71971
    -0.54705
    -0.34911
    -0.18487
    -0.17224
    -0.20593
    -0.10485
    -0.11328
    -0.18487
    -0.21435
    -0.29436
    -0.12591
    -0.07959
    -0.00378
     0.09729
     0.08466
     0.09729
     0.11835
     0.23206
     0.29523
     0.43420
     0.69109
     0.99852
     1.12065
     1.05327
     0.88903
     0.66161
     0.77953
     0.97325
     0.68267
     0.52264
     0.41736
    -0.23541
    -0.48809
    -0.08380
     0.04254
    -0.40386
    -0.45440
    -0.59337
    -0.57653
    -0.47545
    -0.42913
    -0.30700
    -0.22277
    -0.02484
     0.25311
     0.83007
     1.22172
     1.16277
     0.85112
     0.42999
     0.03412
     0.24890
     0.60687
    -0.11749
    -0.44176
    -1.27982
    -2.03787
    -1.81045
    -1.60410
    -1.61673
    -2.50954
    -3.35602
    -3.39814
    -3.05702
    -2.59798
    -1.41880
    -1.21665
    -1.43564
    -1.93679
    -1.65463
    -1.09452
    -0.45440
     0.11414
     0.50579
     0.83849
     1.32701
     1.60917
     1.81553
     1.90818
     1.61338
     1.03221
     0.33734
     0.05518
     0.37945
     0.43841
     0.23206
    -0.05432
     0.04676
     0.11414
    -0.26067
    -0.56810
    -0.32384
    -0.22698
    -0.39965
    -0.62285
    -0.51336
    -0.34069
    -0.45861
    -0.51757
    -0.16381
     0.14362
     0.18573
     0.50158
     0.78374
     0.34155
    -0.39123
    -0.69444
    -0.42913
    -0.52178
    -0.55126
    -0.19329
    -0.28594
    -0.22277
    -0.07959
     0.17731
     0.15204
     0.08887
     0.08887
     0.13941
     0.07202
     0.13941
     0.26153
     0.28680
     0.09729
     0.18994
     0.23206
     0.30786
     0.26996
     0.04676
     0.05939
    -0.03326
    -0.15118
    -0.11328
    -0.18066
    -0.37859
    -0.33648
    -0.29858
    -0.31542
    -0.42492
    -0.55547
    -0.34490
    -0.62706
    -0.92186
    -0.73235
    -0.58495
    -0.39123
    -0.42492
    -0.37859
    -0.18908
    -0.12170
    -0.13012
    -0.05853
    -0.26489
    -0.18066
     0.01306
     0.00464
     0.01306
    -0.04589
     0.02570
     0.00464
     0.02149
    -0.11328
    -0.24383
    -0.23541
    -0.13854
     0.13941
     0.18994
     0.04254
     0.05518
     0.09729
     0.35840
     0.55212
     0.51843
     0.77111
     0.60265
     0.71215
     0.83428
     1.10802
     1.15855
     1.05748
     0.94799
     0.99431
     0.87218
     0.72900
     0.74163
     0.77953
     0.72900
     0.71636
     0.36682
     0.08045
     0.38366
     0.26153
     0.22784
     0.09729
    -0.12170
    -0.31963
    -0.33648
    -0.62285
    -0.17645
     0.10150
     0.28680
     0.28259
     0.15204
     0.01306
    -0.10064
     0.09729
     0.56896
     1.03221
     1.41966
     1.84079
     1.42808
     0.67425
     0.46368
     0.55212
     0.77532
     0.69530
     0.59002
     0.41314
     0.34997
    -0.15960
    -0.65654
    -0.89659
    -0.74919
    -0.75761
    -0.98503
    -1.30088
    -1.28824
    -1.22929
    -1.46512
    -1.26719
    -1.02293
    -0.86711
    -1.23771
    -1.17454
    -0.32384
     0.16046
     0.00464
    -0.43755
    -0.40807
     0.26153
     0.74584
     1.44071
     3.00313
     4.54870
     3.58430
     2.01767
     1.35649
     1.64707
     1.23857
     1.48704
     1.82816
     1.71445
     1.44493
     1.27647
     1.00273
     0.57739
    -0.90080
    -1.83993
    -1.54514
    -1.51566
    -1.48197
    -1.81466
    -1.89468
    -1.62515
    -1.25034
    -0.68181
    -0.69023
    -0.64391
    -0.59337
    -0.45861
    -0.43755
    -0.27752
    -0.33648
    -0.14697
    -0.09222
     0.14362
     0.10150
     0.16467
     0.22363
     0.05939
    -0.03747
    -0.35332
    -0.67339
    -0.85869
    -0.77867
    -0.74498
    -0.78288
    -0.68181
    -0.85026
    -0.94713
    -1.09031
    -1.14085
    -1.20823
    -1.06925
    -0.90501
    -0.56810
    -0.30700
    -0.05011
     0.16046
     0.30365
     0.38788
     0.77111
     0.91008
     1.07433
     0.93114
     0.59423
     0.54791
     0.67846
     0.72057
     0.53106
     0.42999
     0.31207
     0.18573
     0.11835
    -0.07116
    -0.29436
    -0.40807
    -0.34069
    -0.26489
    -0.23962
    -0.21435
    -0.24804
     0.10150
     0.23627
     0.18994
     0.18152
     0.24890
     0.25732
     0.56054
     0.63635
     0.74584
     0.65319
     0.45947
     0.75005
     0.82586
     0.62792
     0.52264
     0.28680
     0.16888
     0.40472
     0.47210
     0.39630
     0.22363
     0.09729
    -0.00378
     0.12256
    -0.07116
    -0.47545
    -0.95134
    -1.41880
    -0.95134
    -0.74077
    -0.50072
    -0.48388
    -0.61864
    -1.11558
    -1.70517
    -1.67148
    -0.65654
    -0.39965
    -0.80815
    -0.29436
     0.44262
     0.21521
     0.32892
     0.71636
     0.85534
     0.85534
     0.88903
     0.80901
     0.73321
     0.85534
     1.28911
     1.49125
     1.39018
     1.10802
     0.66583
     0.83007
     0.64477
    -0.27331
    -0.68602
    -0.56810
     0.06781
     0.17731
    -0.04168
    -0.04589
    -0.38701
    -0.91343
    -1.04399
    -1.11979
    -1.20823
    -0.90922
    -0.74919
    -0.48809
    -0.39123
    -0.52178
    -0.39965
    -0.00378
     0.60265
    -0.21856
    -0.54705
    -0.39965
     0.43420
     0.47631
     0.35418
     0.97325
     0.77532
     0.21100
     0.36682
     0.48053
     0.56896
     0.65319
     0.03412
    -0.44597
    -0.40807
    -0.50914
    -0.41649
    -0.28173
    -0.52178
    -0.99766
    -1.03977
    -1.02293
    -0.86290
    -0.97660
    -0.79973
    -0.29858
     0.09729
     0.70794
     0.88482
     0.88482
     0.71215
     0.32892
     0.29523
     0.60265
     1.21330
     1.56284
     1.48283
     1.50389
     1.30174
     0.66583
     0.06781
    -0.11749
    -0.15960
    -0.14276
    -0.15539
    -0.10064
    -0.52178
    -0.57231
    -0.48809
    -0.28594
     0.00043
     0.03833
    -0.18487
    -0.16381
     0.00043
     0.29101
     0.37103
     0.55212
     0.70373
     0.48895
     0.53106
     0.63213
     0.59002
     0.65319
     0.47210
     0.40472
     0.70373
     0.64477
     0.50158
     0.47631
     0.50158
     0.58160
     0.51422
     0.55633
     0.41736
     0.49737
     0.49737
     0.46368
     0.58160
     0.47210
     0.43420
     0.37945
     0.54370
     0.54370
     0.51000
     0.46789
     0.49316
     0.52685
     0.50158
     0.39630
     0.45947
     0.45947
     0.53948
     0.61108
     0.64056
     0.51000
     0.48895
     0.40893
     0.60687
     0.72057
     0.51422
     0.51000
     0.38788
     0.25732
     0.21100
     0.17731
    -0.01641
    -0.19750
    -0.25225
    -0.13433
     0.16467
     0.02149
    -0.28173
    -0.38280
    -0.36596
    -0.19750
    -0.11749
    -0.05853
    -0.10485
    -0.02063
    -0.06695
    -0.17224
    -0.10064
    -0.15118
    -0.28594
    -0.30279
    -0.26489
    -0.32384
    -0.48388
    -0.77446
    -0.87974
    -0.81657
    -0.55126
    -0.35753
    -0.39123
    -0.76183
    -0.77446
    -0.58916
    -0.42492
    -0.39123
    -0.31963
    -0.27752
    -0.13433
    -0.11328
    -0.03747
     0.06360
    -0.10906
     0.02991
     0.02570
    -0.07537
    -0.05432
    -0.04168
     0.02991
    -0.02905
     0.00043
     0.09308
     0.08045
     0.09729
     0.08466
     0.09308
     0.01728
    -0.07537
    -0.32384
    -0.28173
    -0.02063
    -0.18908
    -0.26489
    -0.44597
    -0.39123
    -0.45440
    -0.50914
    -0.50072
    -0.57653
    -0.62706
    -0.60179
    -0.43334
    -0.26910
    -0.10485
    -0.11749
    -0.15960
     0.02570
     0.13519
     0.45947
     0.91430
     1.28489
     1.84079
     2.00925
     1.78605
     1.34385
    -0.02905
    -0.55126
    -0.96397
    -0.59337
    -0.06274
     0.31628
     0.38788
     0.84270
    -0.23962
     0.78374
     1.97135
     2.16086
     2.16928
    -0.26910
    -2.49269
    -2.35793
    -0.68602
     1.17540
     3.22212
     2.75887
     1.29332
     0.01306
    -1.03977
    -1.55356
    -1.71780
    -1.58725
    -1.62936
    -1.62936
    -1.86099
    -1.86941
    -1.73886
    -1.49881
    -1.35984
    -1.26298
    -1.11979
    -1.00187
    -0.80815
    -0.70708
    -0.83342
    -1.02293
    -1.00187
    -0.93449
    -0.79973
    -0.69444
    -0.54283
    -0.53862
    -0.48388
    -0.40807
    -0.29015
    -0.31121
    -0.37438
    -0.29015
    -0.29015
    -0.15960
    -0.16802
    -0.31542
    -0.10906
    -0.13012
    -0.15118
    -0.04589
    -0.05011
    -0.06695
    -0.12591
    -0.04589
    -0.02063
     0.07202
    -0.00378
    -0.00378
     0.02149
     0.07202
     0.11835
     0.02570
     0.05518
     0.04254
     0.12256
     0.10571
     0.21100
     0.08466
     0.19836
     0.21100
     0.30786
     0.35840
     0.40893
     0.35418
     0.45947
     0.64056
     0.75426
     0.72478
     0.89324
     1.13329
     1.23015
     1.39439
     1.34385
     1.09960
     0.88482
     0.68267
     0.65740
     0.80059
     0.67004
     0.61529
     0.96483
     1.01537
     0.83849
     0.39630
     0.18994
     0.11414
    -0.00378
     0.11414
     0.26153
     0.31207
     0.21942
     0.12677
     0.13519
     0.32049
     0.36261
     0.37103
     0.20258
     0.04676
     0.11414
     0.15204
     0.08466
     0.22363
     0.09308
    -0.01220
     0.20679
     0.13941
     0.02570
    -0.03747
     0.11835
    -0.02484
    -0.09643
    -0.00378
     0.02149
    -0.12591
    -0.22277
    -0.34911
    -0.61864
    -0.59758
    -0.64391
    -0.59758
    -0.34911
    -0.56389
    -0.90501
    -1.14927
    -1.43564
    -1.57883
    -1.51145
    -1.43985
    -1.41880
    -1.43143
    -1.44828
    -1.34299
    -1.36405
    -1.39774
    -1.34299
    -1.38932
    -1.19138
    -0.95555
    -0.76604
    -0.57653
    -0.48809
    -0.33648
    -0.06274
     0.00043
     0.02149
     0.03412
     0.05097
     0.05939
     0.11414
     0.19415
     0.30786
     0.37103
     0.25732
     0.26996
     0.24048
     0.37524
     0.36682
     0.53527
     0.58581
     0.51843
     0.29101
    -0.06695
    -0.28173
    -0.01641
     0.48474
     0.68688
     0.85534
     1.36912
     2.08926
     2.89784
     3.23054
     3.20106
     2.66201
     2.12296
     2.18613
     2.46829
     2.63674
     2.22824
     1.70182
     1.25542
     0.83849
    -0.15539
    -0.47124
    -1.33457
    -2.36214
    -1.22929
     0.63213
    -0.73235
    -3.68872
    -4.72050
    -3.64661
    -2.47164
    -1.91574
    -1.53250
    -1.54935
    -2.18526
    -1.62515
    -1.03977
    -1.01451
    -1.99575
    -1.94943
    -1.49881
    -1.12400
    -1.25455
    -1.22929
    -1.06925
    -0.91343
    -0.60179
    -0.43755
    -0.24804
    -0.13012
    -0.07959
     0.03833
     0.09308
     0.17310
     0.26153
     0.23206
     0.24469
     0.26996
     0.48474
     0.49316
     0.42157
     0.34997
     0.48053
     0.57318
     0.77111
     0.61529
     0.53948
     0.49316
     0.62371
     0.61950
     0.76690
     0.64898
     0.55212
     0.45947
     0.55633
     0.51000
     0.41736
     0.26153
     0.31628
     0.34155
     0.51843
     0.56896
     0.47210
     0.42578
     0.62792
     0.63213
     0.77111
     0.74584
     0.58581
     0.59423
     0.72478
     0.95220
     0.94377
     0.91851
     0.77111
     0.68267
     0.69109
     0.87639
     0.78374
     0.71636
     0.70794
     0.64898
     0.50579
     0.51843
     0.42157
     0.35840
     0.25311
     0.33313
     0.33734
     0.37524
     0.30786
     0.33313
     0.31207
     0.31207
     0.38788
     0.27838
     0.49316
     0.54791
     0.53527
     0.49316
     0.44683
     0.23627
     0.53106
     0.91851
     0.92272
     0.70794
     0.55633
     0.51000
     0.58581
     0.80480
     1.00273
     1.01958
     0.76690
     0.51000
     0.32471
     0.28680
     0.29523
     0.09308
    -0.05432
    -0.15960
    -0.25225
    -0.31542
    -0.25225
    -0.44597
    -0.55547
    -0.80394
    -0.71550
    -0.76604
    -0.76183
    -0.66075
    -0.55547
    -0.32806
    -0.10485
    -0.15960
    -0.08380
     0.02991
     0.20679
     0.37524
     0.01306
    -0.02905
    -0.13433
    -0.56810
    -0.65654
    -0.60601
    -0.92186
    -0.99345
    -0.77867
    -0.29436
     0.24048
     0.17731
    -0.47124
    -1.63358
    -2.54323
    -2.38320
    -1.93679
    -0.90922
     0.17310
     0.18994
    -0.27752
    -0.78709
    -0.79552
    -0.73656
    -0.77025
    -0.58074
    -0.32384
    -0.29858
    -0.71129
    -0.78709
    -0.44597
    -0.57231
    -0.77446
    -0.72813
    -0.41228
    -0.72813
    -0.84184
    -1.13242
    -1.65463
    -1.42722
    -1.33457
    -1.49881
    -1.20823
    -0.79552
    -0.84605
    -1.31772
    -1.11979
    -0.03326
     0.31207
    -0.15960
     0.05518
     0.22363
     0.40472
     0.66583
     1.51231
     1.85343
     1.10381
     0.64898
     0.18573
    -0.07959
     0.13098
     0.38788
     0.48895
     0.38366
     0.22784
    -0.32806
    -0.66075
    -0.81657
    -0.89238
    -1.03977
    -0.78709
    -0.83763
    -0.79973
    -0.64812
    -0.45018
    -0.15960
     0.13519
     0.32049
     0.31628
     0.19836
     0.23206
     0.26153
     0.39209
     0.47210
     0.56475
     0.61529
     0.73742
     0.73742
     0.63635
     0.54791
     0.44262
     0.51422
     0.67004
     0.71215
     0.62792
     0.61108
     0.58160
     0.69109
     0.67004
     0.67846
     0.61529
     0.65740
     0.59002
     0.56896
     0.50158
     0.48053
     0.42157
     0.41736
     0.43420
     0.32892
     0.21100
     0.05939
    -0.03326
     0.01728
     0.06360
     0.13098
     0.07623
    -0.05853
    -0.04589
    -0.07537
     0.12677
     0.15625
     0.16888
     0.10993
     0.39209
     0.59423
     0.62792
     0.62371
     0.74584
     0.77111
     0.72478
     0.75005
     0.95641
     1.10802
     1.05327
     0.96904
     0.77111
     0.66161
     0.62371
     0.42157
     0.30786
     0.16888
    -0.13012
    -0.17224
    -0.26910
    -0.53862
    -0.75761
    -0.94713
    -1.08610
    -1.41037
    -1.86099
    -2.08419
    -2.29897
    -2.49269
    -2.74116
    -2.70747
    -2.71168
    -2.46321
    -1.87784
    -1.88626
    -2.14315
    -2.44216
    -1.63358
    -1.14085
    -0.76604
    -0.03747
     0.55212
     0.80480
     0.75005
     0.81743
     0.76690
     0.74584
     0.59844
     0.38788
     0.83007
     1.22594
     0.73321
     0.46789
     0.24469
     0.50158
     0.99431
     1.12907
     0.99010
     0.87218
     1.23015
     1.07433
     0.60687
     0.60687
     0.85955
     1.33543
     1.68076
     1.86185
     1.90818
     1.87870
     1.87870
     1.24278
     0.62371
     0.13519
    -0.18487
    -0.45861
    -0.23962
     0.02991
     0.20258
     0.00043
    -0.52178
    -0.78709
    -1.03977
    -1.28403
    -1.39353
    -1.26298
    -1.02714
    -1.00608
    -1.25455
    -1.46933
    -1.18296
    -1.10295
    -1.00187
    -0.79973
    -0.58916
    -0.38280
    -0.39965
    -0.33227
    -0.23541
    -0.23541
    -0.10485
    -0.09222
    -0.11328
    -0.12591
    -0.15539
    -0.30700
    -0.26067
    -0.28173
    -0.24804
     0.73321
     1.69340
     1.28068
     0.09729
     0.37103
     1.89554
     3.34425
     2.88100
     1.36070
     1.12065
     1.49125
     0.91008
     1.92081
     2.85994
     2.28720
     1.08696
     0.21521
    -0.12591
     0.18994
     0.51000
     0.32049
    -0.32384
    -0.86711
    -1.13242
    -0.51336
    -0.24383
    -0.07537
     0.27838
     0.27417
     0.18152
     0.05097
     0.13519
     0.15204
     0.37524
     0.35840
     0.40472
     0.24048
     0.01306
    -0.19750
    -0.10064
    -0.10064
    -0.05011
     0.14362
    -0.00799
    -0.33227
    -0.37438
    -0.57231
    -0.34069
    -0.05011
    -0.27752
    -0.39544
    -0.36175
    -0.49230
    -0.77867
    -0.78709
    -0.54705
    -0.59337
    -0.63127
    -0.78288
    -1.12400
    -1.68832
    -1.97048
    -1.78519
    -1.59989
    -1.31772
    -1.09873
    -1.15348
    -1.26298
    -1.44407
    -1.58304
    -1.54935
    -1.54093
    -1.75149
    -1.40616
    -1.07768
    -1.50302
    -2.02523
    -1.55356
    -0.61864
    -0.37859
    -0.33648
    -0.57231
    -0.73235
    -0.53862
     0.02570
     0.15204
     0.46789
     0.72900
     0.65319
     0.78795
     1.01116
     0.82165
     0.71215
     0.49316
     0.47631
     0.28680
     0.11835
    -0.07116
    -0.04589
    -0.03747
    -0.19750
    -0.33648
    -0.42071
    -0.34911
    -0.58916
    -0.47124
    -0.04168
     0.16046
     0.19836
     0.30786
     0.54791
     0.80059
     0.91851
     0.93114
     0.95641
     1.01537
     1.27226
     1.38597
     1.43650
     1.52915
     1.48704
     1.51231
     1.90818
     2.30404
     2.32510
     1.98819
     1.72288
     1.54600
     1.43229
     1.47862
     1.55442
     1.46177
     1.47019
     1.21751
     0.98168
     0.91851
     0.46368
     0.06360
    -0.34911
    -0.65654
    -0.75340
    -0.95976
    -1.01030
    -0.81657
    -0.66075
    -0.72392
    -0.71129
    -0.56389
    -0.57231
    -0.59758
    -0.48388
    -0.40386
    -0.38701
    -0.33227
    -0.45440
    -0.30279
     0.03833
     0.12256
     0.77111
     1.03221
     0.88903
     1.15434
     1.45756
     2.35458
     3.00313
     3.49586
     2.58199
     2.05557
     2.13559
     2.69149
     2.96523
     3.59693
     3.76117
     3.79065
     3.03261
     2.78835
     2.33352
     2.06400
     3.02419
     4.22442
     2.56094
     0.30786
    -1.73044
    -3.05702
    -3.53290
    -2.67378
    -0.97239
    -0.61443
    -1.42722
    -2.28634
    -3.12019
    -3.92456
    -4.36254
    -4.17303
    -3.75610
    -3.07807
    -2.41268
    -1.90731
    -1.43985
    -1.17033
    -0.77446
    -0.43334
    -0.13854
     0.10571
     0.17731
     0.19836
     0.04676
    -0.04589
    -0.25646
    -0.42071
    -0.26489
    -0.28173
    -0.38280
    -0.37017
    -0.08380
     0.03833
     0.15204
     0.17731
    -0.41649
    -1.25034
    -1.44407
    -1.80203
    -1.60831
    -1.25034
    -1.13242
    -1.20823
    -1.35984
    -1.67990
    -2.02102
    -2.01681
    -2.04208
    -2.16421
    -2.13052
    -1.83993
    -1.44828
    -1.07347
    -0.91343
    -0.84605
    -0.73235
    -0.68181
    -0.60601
    -0.55126
    -0.37859
    -0.25646
    -0.19329
    -0.20593
    -0.17224
     0.02991
    -0.04168
     0.14362
     0.21100
     0.06781
     0.08887
     0.17310
     0.25311
     0.21100
     0.26575
     0.22784
     0.36682
     0.37103
     0.48053
     0.43841
     0.32892
     0.30365
     0.32892
     0.45526
     0.55633
     0.45105
     0.44683
     0.48895
     0.55212
     0.62371
     0.61108
     0.56054
     0.53948
     0.72478
     0.77111
     0.76690
     0.69109
     0.74163
     0.72900
     0.85112
     0.93114
     0.83007
     0.69109
     0.60687
     0.70373
     0.82586
     0.90587
     1.04485
     1.15434
     1.31859
     1.54600
     1.58390
     1.38597
     1.32701
     1.34807
     1.38597
     1.43229
     1.51652
     1.47441
     1.60496
     1.37754
     1.28911
     1.11223
     0.91430
     0.74584
     0.59002
     0.58160
     0.45105
     0.40051
     0.22784
     0.05939
    -0.11749
     0.03412
     0.34576
    -0.01220
    -0.22698
    -0.27331
    -0.63970
    -0.84184
    -0.98082
    -1.00608
    -0.94291
    -0.90922
    -1.10716
    -1.04399
    -0.99766
    -1.09031
    -1.22507
    -1.29246
    -0.96818
    -0.47124
     0.35840
     1.21330
     1.35228
     0.44262
    -0.36596
    -1.01451
    -1.35984
    -0.95555
    -0.29436
     0.01306
     0.11835
    -0.37438
    -0.58074
    -0.74077
    -1.59567
    -2.85487
    -3.54553
    -2.96437
    -1.40616
     0.14783
     0.32049
    -0.38280
    -0.99766
    -2.53481
    -2.93489
    -1.07768
    -0.02905
     0.14783
    -0.51336
    -0.55968
    -0.44597
    -0.58916
    -0.86711
    -1.07768
    -1.01872
    -0.93449
    -0.83763
    -0.83763
    -0.62706
    -0.58916
    -0.45018
    -0.31121
    -0.26489
    -0.25646
    -0.35332
    -0.34911
    -0.14276
    -0.03747
    -0.03326
    -0.03747
     0.02991
     0.08887
     0.16046
     0.29523
     0.37945
     0.40893
     0.46368
     0.49316
     0.61950
     0.72057
     0.79638
     0.76690
     0.77953
     0.85112
     0.83007
     0.86797
     0.93535
     0.92693
     0.90587
     0.82165
     0.78795
     0.69530
     0.67846
     0.54791
     0.59423
     0.63213
     0.59844
     0.49737
     0.40051
     0.41736
     0.38788
     0.39209
     0.42999
     0.39209
     0.39209
     0.49737
     0.51000
     0.56896
     0.59002
     0.51000
     0.63635
     0.67004
     0.60687
     0.63635
     0.55212
     0.68267
     0.76690
     0.72478
     0.64056
     0.57739
     0.54791
     0.48474
     0.45947
     0.42578
     0.25732
     0.10150
     0.08466
     0.10150
     0.04676
     0.02570
    -0.16381
    -0.15960
    -0.03747
    -0.07116
    -0.06274
    -0.02484
     0.06781
     0.14783
     0.36682
     0.55212
     0.91430
     1.05327
     1.43650
     1.66813
     1.84079
     1.78183
     1.55021
     1.29332
     1.13750
     1.07433
     0.94799
     0.59002
     0.36682
     0.05939
    -0.15960
    -0.33227
    -0.64812
    -0.96397
    -1.21665
    -1.34720
    -1.51566
    -1.46512
    -1.52408
    -1.52408
    -1.25034
    -1.11558
    -0.85026
    -0.66496
    -0.42913
    -0.34490
    -0.21014
    -0.14276
    -0.02905
     0.13941
     0.06781
    -0.08380
    -0.12170
    -0.01220
     0.01728
    -0.13012
    -0.15539
    -0.09643
    -0.13433
    -0.29858
    -0.46703
    -0.45018
    -0.49651
    -0.50493
    -0.45018
    -0.54283
    -0.55968
    -0.45440
    -0.42913
    -0.44176
    -0.18487
    -0.05432
    -0.11328
    -0.18908
    -0.05011
     0.22784
     0.34997
     0.04254
    -0.28173
    -0.36175
     0.07623
    -0.08380
    -0.23962
    -0.37017
    -0.37438
    -0.17645
    -0.34069
    -0.63970
    -1.18296
    -1.11979
    -1.13664
    -1.27140
    -1.27140
    -1.23771
    -1.37668
    -1.46512
    -1.25034
    -1.17454
    -1.09452
    -1.11558
    -1.00187
    -1.08189
    -1.16190
    -0.87132
    -0.63127
    -0.42913
    -0.53862
    -0.44597
    -0.29436
    -0.23962
    -0.06695
     0.10150
     0.00885
     0.03412
     0.12256
    -0.00799
     0.04676
    -0.07116
    -0.09643
     0.05518
    -0.02063
     0.10993
     0.18994
     0.14783
     0.12256
     0.26153
     0.21100
     0.17731
     0.18573
     0.16888
     0.30365
     0.37103
     0.25732
     0.20258
     0.26575
     0.22784
     0.22363
     0.29523
     0.27417
     0.24048
     0.21942
     0.21942
     0.29523
     0.11835
     0.11835
     0.12677
     0.18152
     0.26575
     0.27838
     0.24890
     0.13519
     0.21100
     0.25732
     0.32892
     0.34997
     0.33734
     0.33313
     0.40893
     0.41736
     0.38788
     0.38788
     0.39209
     0.44262
     0.43841
     0.54370
     0.56054
     0.36682
     0.37945
     0.40051
     0.29523
     0.23627
     0.14362
    -0.05853
     0.08887
     0.11835
     0.08887
    -0.06695
    -0.19329
    -0.24804
    -0.27752
    -0.26067
    -0.33648
    -0.43755
    -0.36175
    -0.31542
    -0.35332
    -0.33648
    -0.29858
    -0.33648
    -0.22698
     0.12256
     0.37945
     0.73321
     1.10802
     1.56706
     2.05136
     1.79026
     1.50810
     1.19224
     1.08696
     1.28489
     1.36070
     1.46177
     1.65128
     1.28489
     1.01958
     0.70373
     0.56896
     0.34576
     0.15625
    -0.21856
    -0.24383
    -0.30700
    -0.42071
    -0.57231
    -0.64391
    -0.62706
    -0.55968
    -0.58495
    -0.44176
    -0.27752
    -0.28173
    -0.40807
    -0.19329
    -0.07537
     0.02570
     0.27838
     0.38366
     0.67425
     0.91851
     0.39630
    -0.15960
    -0.22277
     0.00885
     0.36682
     0.92272
     0.85112
     0.46368
     0.44683
     0.53948
     0.28680
     0.03833
    -0.15539
    -0.13012
    -0.10485
     0.31207
     0.98168
     1.09538
     0.16046
    -0.30279
    -0.01220
     0.17731
     0.23627
    -0.37017
    -0.47545
    -0.84605
    -1.17875
    -1.22507
    -1.44828
    -1.41880
    -0.95134
    -0.81657
    -0.37859
    -0.17645
    -0.65654
    -1.00187
    -0.18908
    -0.16802
     0.04254
     0.15204
     0.15625
     0.05518
     0.18573
     0.83849
     1.66392
     1.08275
     0.79217
     0.08045
     0.02149
     0.13941
    -0.02484
     0.19836
     0.32471
     0.51422
     0.77111
     0.68267
     0.26996
     0.15204
    -0.02905
    -0.05853
    -0.12170
    -0.18487
    -0.29858
    -0.24383
    -0.34911
    -0.41228
    -0.57231
    -0.74077
    -0.66918
    -0.63127
    -0.67339
    -0.59337
    -0.61022
    -0.67339
    -0.58495
    -0.41649
    -0.39965
    -0.45861
    -0.50493
    -0.46282
    -0.35332
    -0.14697
    -0.10906
    -0.14697
    -0.09643
    -0.16802
    -0.05432
     0.09308
     0.00885
    -0.00378
     0.02570
     0.09308
     0.21521
     0.16046
     0.32471
     0.15625
     0.08466
     0.32471
     0.17310
     0.02991
     0.00464
    -0.17224
    -0.47545
    -0.45440
    -0.44597
    -0.28594
    -0.16381
    -0.22277
    -0.43755
    -0.56389
    -0.82078
    -0.87553
    -0.62285
    -0.60601
    -0.45018
    -0.52178
    -0.59337
    -0.56810
    -0.84184
    -0.70287
    -0.74919
    -0.67339
    -0.47966
    -0.41649
    -0.16802
    -0.16381
    -0.12170
    -0.05011
     0.12677
     0.40893
     0.71636
     1.08275
     1.49967
     1.82816
     2.15243
     2.48934
     2.88521
     2.92311
     2.68307
     2.66622
     2.61147
     2.59042
     2.64516
     2.67885
     2.29562
     2.06821
     1.84079
     1.51231
     1.24278
     0.76690
     0.60687
     0.51843
     0.47210
     0.20258
    -0.03326
    -0.17645
    -0.20593
    -0.04168
    -0.02484
     0.33313
     0.84691
     1.85764
     3.25160
     4.91509
     5.03300
     2.69149
    -1.88626
    -5.94601
    -5.35642
    -2.72432
     2.38406
     5.07512
     3.73169
     2.14401
    -1.26298
    -3.87402
    -4.93949
    -4.92686
    -4.40044
    -3.57080
    -1.97048
    -0.65654
    -0.44176
    -1.22086
    -1.71359
    -2.19369
    -2.47164
    -3.25495
    -4.15197
    -4.30358
    -3.44025
    -2.87593
    -2.88014
    -2.75801
    -2.55165
    -2.64009
    -2.49690
    -1.76834
    -1.56198
    -1.35142
    -0.79130
    -0.29858
    -0.33227
    -0.07116
     0.36261
     0.61950
     1.03221
     1.01116
     1.01116
     0.95641
     0.95220
     0.94799
     0.83849
     0.80059
     0.54791
     0.34997
     0.33313
     0.53106
     0.67004
     0.24469
     0.16467
     0.06360
     0.05097
     0.13098
     0.24890
     0.37103
     0.41314
     0.29523
     0.06360
     0.06781
    -0.04589
    -0.13854
    -0.15960
    -0.02484
     0.13098
     0.07623
     0.06781
     0.00885
     0.02570
     0.02991
    -0.06274
    -0.07116
    -0.13433
    -0.09222
    -0.12591
    -0.06274
    -0.00799
    -0.02063
    -0.10064
    -0.05853
     0.08466
    -0.12591
    -0.06274
     0.19836
     0.16888
    -0.05432
     0.24469
     0.63635
     0.63213
     0.39209
     0.41736
     0.51422
     0.56896
     0.71215
     0.75005
     0.53948
     0.66583
     0.77111
     0.63213
     0.63635
     0.51422
     0.40893
     0.35418
     0.31628
     0.21521
     0.03412
    -0.00378
     0.01728
     0.02149
     0.09308
     0.09729
     0.02991
     0.10571
     0.08887
    -0.05432
     0.04676
     0.40472
     0.14783
    -0.08801
     0.05518
     0.36261
     0.50158
     0.69952
     0.70373
     0.60265
     0.60687
     0.42999
     0.42157
     0.54791
     0.72478
     0.94799
     0.89324
     0.98168
     0.88482
     0.87218
     0.89324
     0.93535
     0.94377
     0.93956
     0.93956
     0.96483
     0.99852
     0.99852
     0.91430
     0.96062
     0.96062
     0.57739
     0.13098
    -0.13854
    -0.21856
    -0.50493
    -0.62285
    -0.75340
    -0.86290
    -1.15348
    -1.53250
    -1.67569
    -1.81888
    -1.78097
    -1.53250
    -1.33878
    -0.73235
    -0.57653
    -0.85448
    -0.63127
     0.01728
    -0.05432
     0.27838
     0.40893
     0.36682
    -0.00378
     0.30786
     2.16928
     4.79717
     5.43729
     3.84961
     3.78644
     4.14020
     3.52113
     2.19034
     0.34997
    -0.14697
    -0.63548
    -0.05432
     0.45947
     0.98168
     0.67004
    -0.32806
    -2.74959
    -4.72471
    -5.19217
    -4.77104
    -4.25304
    -4.00878
    -3.43183
    -2.78328
    -1.75571
    -1.45670
    -1.24192
    -1.07347
    -0.80815
    -0.51336
    -0.26910
    -0.13854
    -0.12170
    -0.20593
    -0.19750
    -0.05432
    -0.25225
    -0.42913
    -0.28594
    -0.36175
    -0.41228
    -0.28594
    -0.31963
    -0.39965
    -0.46282
    -0.37438
    -0.15539
    -0.01220
     0.01306
     0.03412
     0.14783
     0.30365
     0.33734
     0.39630
     0.53948
     0.43420
     0.32892
     0.29101
     0.30786
     0.16467
     0.12677
     0.37945
     0.36682
     0.14362
    -0.29436
    -0.41228
    -0.95555
    -1.58304
    -1.98733
    -1.95785
    -2.02102
    -1.92837
    -1.71780
    -1.51987
    -1.58304
    -2.12209
    -2.29055
    -2.32845
    -2.11788
    -1.70096
    -1.38932
    -1.20402
    -1.06504
    -0.96818
    -0.66918
    -0.63548
    -0.45440
    -0.14697
    -0.10064
     0.00885
     0.23627
     0.22363
     0.04254
     0.08887
     0.16888
     0.39209
     0.74163
     0.88060
     1.00695
     0.97747
     0.92272
     0.87218
     0.90587
     1.17540
     1.24699
     1.41124
     1.34807
     1.19224
     0.99010
     0.83007
     0.58581
     0.15625
     0.07623
     0.44683
     0.83007
     0.65319
     0.26575
     0.05518
    -0.18908
    -0.09222
     0.00885
     0.04676
     0.09729
     0.16046
     0.15204
    -0.10064
    -0.24383
    -0.26910
    -0.12170
    -0.13012
    -0.02063
    -0.06695
    -0.16802
    -0.39544
    -0.54283
    -0.61022
    -0.58495
    -0.78288
    -0.83763
    -0.78709
    -0.66918
    -0.78709
    -0.74919
    -0.77867
    -0.56810
    -0.49230
    -0.42071
    -0.53441
    -0.43755
    -0.27331
    -0.11749
    -0.04589
     0.02570
     0.07623
     0.04676
     0.23206
     0.34576
     0.32049
     0.27838
     0.17310
     0.25732
     0.39630
     0.42578
     0.37103
     0.22784
     0.29944
     0.85112
     0.97747
     1.04906
     1.19646
     1.68497
     1.93344
     1.97556
     1.69761
     0.83849
    -1.00187
    -1.63779
     2.50198
     4.28338
     4.62871
     2.94838
     1.01116
    -0.44597
    -2.48006
    -3.12440
    -2.98963
    -3.50763
    -2.17263
    -0.50914
    -0.40807
    -0.72392
    -1.85678
    -3.14124
    -3.08228
    -2.92225
    -2.00839
    -0.65233
     0.35840
     0.70373
     0.95220
     0.34997
    -0.37859
     0.47210
     1.33122
     1.74393
     1.57127
     1.05748
     0.54791
    -0.21856
    -0.50493
    -0.62706
    -0.71550
    -0.65233
    -0.83763
    -0.72392
    -0.64812
    -0.50914
    -0.32806
    -0.29858
    -0.22277
    -0.12170
     0.05097
     0.16888
     0.12256
     0.09729
     0.12677
     0.20258
     0.31207
     0.24469
     0.18994
     0.12677
     0.17731
    -0.05011
     0.01728
     0.06781
     0.02991
     0.02149
     0.14362
     0.21521
     0.03833
    -0.13012
    -0.19329
    -0.10064
    -0.07116
     0.01728
    -0.05011
    -0.00799
     0.12677
     0.08887
     0.15204
     0.30365
     0.20258
     0.08466
     0.03412
     0.11835
     0.13519
     0.05939
    -0.04168
    -0.04168
    -0.05853
     0.03833
     0.01306
    -0.18908
    -0.45018
    -0.70708
    -1.01030
    -1.27561
    -1.38932
    -1.41037
    -1.33036
    -1.21665
    -1.19560
    -1.31772
    -1.37247
    -0.87132
    -0.35332
     0.26996
     0.53106
     0.43841
     0.17310
     0.38366
     0.48474
     0.88060
     1.12907
     1.30174
     1.49125
     1.49546
     1.40702
     1.25120
     0.85112
     0.55212
     0.39630
     0.31628
     0.26153
     0.17731
     0.10150
     0.15204
     0.10150
     0.28259
     0.53948
     0.61108
     0.43841
     0.34997
     0.25311
     0.11414
     0.15204
     0.03412
     0.05939
     0.19836
     0.21100
     0.13941
    -0.17224
    -0.26910
    -0.42913
    -0.42913
    -0.34911
    -0.40807
    -0.53441
    -0.43755
    -0.42492
    -0.47966
    -0.45018
    -0.36175
    -0.31963
    -0.31963
    -0.19329
    -0.15539
    -0.16381
    -0.12170
    -0.26910
    -0.12170
     0.09729
     0.08887
     0.06781
     0.08045
     0.13519
     0.19836
     0.21100
     0.23206
     0.24469
     0.24469
     0.22363
     0.35418
     0.34576
     0.45947
     0.51000
     0.48053
     0.60265
     0.68267
     0.65740
     0.79638
     1.05748
     1.05748
     0.83849
     0.58160
     0.57739
     0.69530
     0.65319
     0.58581
     0.57739
     0.74584
     0.67425
     0.61108
     0.65740
     0.81743
     0.94799
     1.49546
     2.61147
     3.18001
     2.40933
     1.74814
     1.20488
     1.17540
     2.12296
     3.29371
     4.06018
     3.26423
     2.13980
    -0.20171
    -2.57271
    -3.17072
    -3.14124
    -2.92225
    -2.63588
    -3.13703
    -3.33496
    -3.19178
    -3.69714
    -4.41728
    -4.89317
    -4.45097
    -3.89086
    -3.17914
    -2.29476
    -1.50302
    -0.97239
    -0.30279
     0.15625
     0.39630
     0.51843
     0.52264
     0.59844
     0.56054
     0.56054
     0.45947
     0.34155
     0.30365
     0.28680
     0.35418
     0.29101
     0.23206
     0.02991
     0.11414
     0.19415
     0.16046
     0.12677
     0.07202
     0.05097
    -0.03326
    -0.07116
    -0.09222
    -0.15960
    -0.10485
    -0.09222
    -0.23541
    -0.28594
    -0.31542
    -0.44176
    -0.40807
    -0.47545
    -0.55547
    -0.66918
    -0.97239
    -1.17454
    -1.19981
    -0.98503
    -0.87974
    -1.13664
    -1.22086
    -1.03977
    -0.98503
    -0.87974
    -0.69865
    -0.62706
    -0.61443
    -0.30700
    -0.07537
     0.17310
     0.36682
     0.56054
     0.61950
     0.41736
     0.42578
     0.54791
     0.60687
     0.51422
     0.30786
     0.39630
     0.37103
     0.28680
     0.03833
     0.00043
     0.02570
    -0.01220
    -0.07537
    -0.05432
    -0.11749
    -0.16381
    -0.12170
    -0.01220
     0.06781
     0.01306
     0.07623
     0.13941
     0.11835
     0.04676
    -0.10064
    -0.15118
    -0.03747
    -0.18908
    -0.18487
    -0.20171
    -0.16381
    -0.22698
    -0.28594
    -0.29436
    -0.30279
    -0.32384
    -0.31121
    -0.22277
    -0.26489
    -0.15539
    -0.16802
    -0.18487
     0.02149
     0.07623
     0.13519
     0.25311
     0.45947
     0.55212
     0.60265
     0.82165
     0.85955
     0.88060
     0.64898
     0.56896
     0.50158
     0.31628
     0.29101
     0.34997
     0.27417
     0.11835
     0.06360
    -0.21014
    -0.32806
    -0.47545
    -0.47545
    -0.54705
    -0.55126
    -0.43334
    -0.37859
    -0.34911
    -0.15960
     0.14362
     0.37945
     0.55633
     0.80480
     1.09117
     0.94799
     1.09960
     1.37333
     1.50389
     1.81553
     1.82816
     1.68497
     1.39439
     1.29332
     1.39439
     1.57969
     1.57548
     1.33964
     0.96483
     0.57739
     0.32049
     0.02991
    -0.36596
    -0.14276
    -0.14276
    -0.47545
    -0.88395
    -1.14085
    -1.06504
    -1.05241
    -0.90080
    -0.82921
    -0.95134
    -1.19981
    -1.26719
    -0.95134
    -0.39544
    -0.12591
    -0.20171
    -0.14276
    -0.05853
     0.17731
     0.37945
     0.33734
     0.51000
     0.51422
     0.39630
     0.21521
     0.21942
     0.40893
     0.53527
     0.55212
     0.55633
     0.31628
     0.16888
     0.14783
     0.01728
     0.02991
    -0.13433
    -0.08380
    -0.01220
     0.08887
    -0.02063
    -0.06274
    -0.23962
    -0.13433
    -0.18487
    -0.38701
    -0.39965
    -0.53862
    -0.55547
    -0.53441
    -0.49651
    -0.41649
    -0.56810
    -0.71129
    -0.74919
    -0.67339
    -0.61443
    -0.66075
    -0.70708
    -0.63548
    -0.55126
    -0.42913
    -0.33227
    -0.05011
     0.18573
     0.49737
     1.13329
     1.55442
     1.39018
     1.25120
     0.84270
     0.57739
     0.41736
     0.33313
     0.41736
     0.39630
     0.14362
     0.08887
    -0.12591
    -0.61443
    -1.14927
    -1.50302
    -1.64621
    -1.52408
    -1.59146
    -1.64621
    -1.46512
    -1.21244
    -0.93449
    -0.62285
    -0.45018
    -0.36596
    -0.16381
    -0.09222
    -0.01641
     0.18994
     0.22784
     0.20679
     0.08045
     0.16888
     0.10993
     0.02991
    -0.10485
    -0.04589
     0.05097
     0.10150
     0.01728
    -0.10064
    -0.13012
    -0.12170
    -0.11328
    -0.08380
    -0.08380
    -0.10906
    -0.08801
     0.13098
     0.16888
     0.18994
     0.23627
     0.27417
     0.42157
     0.72900
     0.91430
     1.20067
     1.63444
     1.95871
     1.89554
     1.14171
    -0.59758
    -1.23350
    -0.53441
    -0.13012
     0.04676
     0.09729
     0.02149
    -0.38701
    -0.96818
    -1.44407
    -1.82730
    -2.19369
    -2.38320
    -2.08840
    -1.81045
    -1.65463
    -0.82921
    -0.70287
    -0.73656
    -0.47966
    -0.27752
    -0.28594
    -0.35332
    -0.39123
    -0.27752
     0.07623
     0.32049
     0.32892
     0.24469
     0.28680
     0.37524
     0.50158
     0.73742
     0.75426
     0.72478
     0.78374
     0.61108
     0.70794
     0.60687
     0.45526
     0.48474
     0.69530
     0.74584
     0.91851
     1.17961
     1.43650
     1.42387
     1.23436
     0.85112
     0.36682
     0.00885
    -0.42492
    -0.38280
     0.14362
     0.57318
     0.31207
    -0.36175
    -0.55968
    -0.48809
    -0.57653
    -0.77867
    -0.68181
    -0.75340
    -0.49651
    -0.43334
    -0.33648
    -0.30279
    -0.19329
     0.21521
     0.36261
     0.36682
     0.32471
    -0.00799
    -0.08801
    -0.08380
     0.01728
    -0.03747
    -0.16381
    -0.33227
    -0.53441
    -0.54283
    -0.50072
    -0.56389
    -0.85026
    -0.79130
    -0.67760
    -0.68602
    -0.80394
    -0.77867
    -0.88395
    -0.84605
    -0.72392
    -0.66075
    -0.71971
    -0.62285
    -0.61864
    -0.48388
    -0.17645
    -0.07116
     0.14362
     0.23627
     0.53527
     0.96904
     1.24699
     1.26384
     1.31859
     1.26805
     1.44914
     1.58390
     1.42387
     1.55442
     1.60075
     1.76499
     1.75236
     1.75657
     1.24278
     0.89324
     0.52685
     0.51843
     0.64898
     0.50158
     0.32471
     0.35418
     0.14783
     0.12677
     0.05097
    -0.07959
    -0.13854
    -0.13433
    -0.16802
     0.04676
     0.09729
    -0.06274
    -0.10064
    -0.15960
    -0.04589
    -0.05432
    -0.12591
    -0.12170
    -0.05853
    -0.05011
     0.02149
     0.07623
     0.17310
     0.17731
     0.18152
     0.16046
     0.07623
    -0.36175
    -1.01872
    -1.22507
    -1.26298
    -0.85448
    -0.52178
    -0.34911
    -0.71971
    -0.85026
    -0.63127
    -0.42492
    -0.06695
     0.17731
     0.00885
    -0.31121
    -0.27331
    -0.48809
    -0.19750
     0.64477
     1.34385
     1.42808
     0.95220
     0.07202
    -1.10716
    -1.57041
    -0.61443
     0.36682
     0.36682
     0.03833
    -0.10064
    -0.43334
    -0.38701
    -0.12591
    -0.02063
     0.35840
     0.78374
     1.28489
     1.46177
     1.66813
     1.70182
     1.77762
     1.89554
     1.95450
     2.06821
     1.54600
     0.82165
     0.38788
     0.04254
     0.00885
    -0.16381
    -0.21435
    -0.26910
    -0.48388
    -0.69865
    -1.11979
    -1.23771
    -1.36405
    -1.18296
    -1.16190
    -1.26298
    -1.26719
    -0.84605
    -0.54705
    -0.18908
     0.13941
     0.02991
    -0.00378
    -0.15960
    -0.23962
    -0.21435
    -0.16802
    -0.23119
    -0.18487
    -0.25646
    -0.15960
    -0.18908
    -0.04168
    -0.01220
    -0.15960
    -0.15118
    -0.08801
     0.01728
     0.00043
     0.02149
     0.00885
     0.02570
     0.02570
    -0.07537
    -0.01641
    -0.01641
    -0.07116
    -0.06695
     0.00885
    -0.09643
    -0.07537
    -0.19329
    -0.05853
    -0.03326
    -0.10906
    -0.17224
    -0.29015
    -0.29015
    -0.15118
    -0.17224
    -0.16802
    -0.10064
    -0.13433
    -0.25225
    -0.26489
    -0.23962
    -0.21435
    -0.29436
    -0.24383
    -0.16381
    -0.09222
    -0.07537
    -0.10906
    -0.10064
    -0.18487
    -0.16381
    -0.10485
    -0.12170
    -0.12170
    -0.08801
    -0.09643
    -0.03747
     0.00885
     0.05097
     0.22363
     0.29523
     0.39630
     0.42157
     0.56054
     1.02379
     1.36912
     1.20909
     0.78795
     0.40051
    -0.08801
    -0.82500
    -1.09873
    -0.93028
    -0.49230
    -0.09222
    -0.40386
    -1.07768
    -1.57883
    -2.12209
    -2.30318
    -2.42110
    -2.25686
    -2.01681
    -1.78097
    -1.64621
    -1.35142
    -1.12821
    -0.93449
    -0.73656
    -0.41649
    -0.15118
    -0.06274
     0.08045
     0.00464
    -0.03747
     0.25311
     0.46789
     0.42578
     0.28259
     0.49316
     0.56054
     0.50579
     0.42999
     0.26153
     0.17310
     0.56054
     0.48474
     0.36261
     0.40893
     1.26384
     1.87870
     2.31247
     1.99240
     0.90587
    -0.83342
    -1.25034
     0.37945
     3.07893
     4.06439
     2.09348
     0.05097
    -1.24192
    -1.38932
    -0.93028
    -1.01030
    -2.41268
    -2.74537
    -2.45058
    -2.26107
    -0.96818
    -1.00187
    -1.43564
    -1.87784
    -1.96627
    -1.88205
    -1.60410
    -1.03556
    -0.42913
     0.17310
     0.57739
     0.77532
     0.89324
     0.95641
     0.99852
     1.08696
     0.99010
     0.85534
     0.77111
     0.55633
     0.53948
     0.53527
     0.32471
     0.26153
     0.08466
     0.18994
     0.25311
     0.08466
     0.05097
     0.00464
    -0.06274
    -0.15539
    -0.12591
    -0.20171
    -0.23962
    -0.24383
    -0.12170
    -0.06695
    -0.09222
    -0.15960
    -0.13012
    -0.02063
    -0.02484
    -0.10485
    -0.07537
    -0.02063
    -0.00378
    -0.06695
     0.02991
     0.05097
    -0.01641
    -0.07959
    -0.11749
    -0.00378
    -0.00378
     0.00043
    -0.10064
    -0.08801
    -0.00378
    -0.06695
    -0.07116
    -0.08380
    -0.07959
    -0.07116
    -0.02905
     0.00464
    -0.03326
    -0.12591
    -0.08380
    -0.08380
     0.05097
     0.02570
     0.08466
    -0.05432
     0.03412
     0.00885
    -0.02484
    -0.07537
    -0.03326
     0.02149
     0.03412
     0.08887
     0.08887
     0.08466
    -0.00378
     0.07202
     0.15204
     0.19836
     0.26996
     0.16888
     0.21521
     0.39209
     0.42578
     0.60265
     0.55633
     0.57318
     0.51000
     0.59844
     0.61108
     0.65319
     0.68688
     0.72478
     0.81743
     0.88060
     0.90587
     0.85955
     0.79638
     0.93535
     1.18803
     1.15434
     1.19224
     1.18803
     1.22594
     1.17119
     0.99852
     0.85534
     0.85955
     0.83849
     0.88060
     1.05327
     0.85955
     0.47210
     0.14362
    -0.31963
    -0.31121
    -0.31121
    -0.46282
    -0.91343
    -1.30509
    -1.37668
    -1.21665
    -0.97239
    -0.98924
    -1.12400
    -1.53250
    -1.74728
    -1.66727
    -1.65042
    -1.71780
    -1.46933
    -1.22086
    -1.22929
    -1.03556
    -0.85026
    -0.75761
    -0.45440
     0.09308
     0.48895
     0.64056
     0.33313
     0.29523
     0.31628
     0.22363
     0.29523
     0.40893
     0.64056
     0.81322
     0.36682
    -0.47545
    -1.02293
    -1.13242
    -0.95555
    -1.07768
    -0.84605
    -0.61443
    -0.87553
    -1.03135
    -1.14927
    -1.07347
    -0.51757
     0.05518
     0.43841
     0.80901
     1.31437
     0.96904
    -0.29436
    -0.97660
    -2.31582
    -1.71359
     1.05327
     1.79447
     1.12065
     0.04254
    -0.55126
    -0.51757
    -0.77867
    -0.69023
    -0.55968
    -0.13012
     0.36261
     0.61108
     0.92272
     1.03221
     0.95220
     0.93114
     0.98168
     0.90166
     0.66161
     0.51000
     0.31628
     0.32892
     0.33734
     0.30786
     0.10993
     0.00464
     0.02991
    -0.10064
     0.08887
     0.02570
    -0.02905
    -0.11749
    -0.02484
     0.01728
     0.00885
    -0.02905
    -0.09643
    -0.05853
     0.01306
     0.04676
     0.05518
    -0.03747
    -0.05853
     0.00043
    -0.00378
     0.08887
     0.06360
     0.01306
    -0.03747
     0.05939
     0.03412
     0.04254
    -0.11328
    -0.07537
     0.08045
     0.11835
     0.03833
    -0.01641
    -0.02905
    -0.07537
    -0.08801
     0.08887
     0.01728
    -0.08380
    -0.06695
     0.04254
     0.15625
     0.10571
     0.01728
     0.13519
     0.20258
     0.48053
     0.51422
     0.42999
     0.37945
     0.53948
     0.51000
     0.89745
     0.87639
     0.63213
     0.56054
     0.50579
     0.60687
     0.47631
     0.36682
     0.16467
     0.17310
     0.29523
     0.23627
     0.12256
    -0.12170
    -0.37859
    -0.34911
    -0.21435
    -0.06695
    -0.21435
    -0.23962
    -0.24383
    -0.13854
    -0.01641
    -0.01641
    -0.06695
    -0.07537
     0.05518
     0.24048
     0.27838
     0.28259
     0.32892
     0.49316
     0.50158
     0.59002
     0.53527
     0.43420
     0.59844
     0.77532
     0.66583
     0.50158
     0.31207
     0.05518
    -0.09643
     0.27838
     0.16046
    -0.22698
    -1.30509
    -2.32424
    -2.49690
    -1.63358
    -0.94713
    -0.88817
    -1.12400
    -1.27982
    -1.31772
    -1.33036
    -1.34720
    -1.44407
    -1.19138
    -0.93449
    -0.53862
    -0.33227
     0.16046
     0.36261
     0.29944
    -0.11749
    -0.42071
    -0.22277
    -0.01220
    -0.08801
    -0.01220
     0.26996
     0.07202
     0.26996
     0.43841
     0.32471
     0.01306
    -0.59758
    -0.42913
     0.37524
     0.79638
     0.02149
     0.34576
     1.04064
     0.80059
    -0.15539
    -0.47124
    -0.67339
    -0.41228
    -0.37017
    -0.22277
     0.11835
     0.00464
    -0.01641
    -0.11328
    -0.46703
    -0.55547
    -0.79973
    -0.64812
    -0.42071
    -0.42071
     0.02991
    -0.01641
     0.02570
    -0.09222
    -0.11749
    -0.29015
    -0.41228
    -0.29436
     0.03833
     0.11835
     0.16888
     0.09729
    -0.02484
     0.07202
     0.01306
    -0.04589
    -0.05432
    -0.05011
    -0.07959
    -0.00378
     0.10150
     0.04254
     0.08887
     0.14783
     0.18994
     0.21521
     0.32049
     0.31207
     0.12677
     0.18152
     0.28259
     0.35418
     0.24469
     0.24469
     0.21521
     0.21521
     0.18994
     0.16888
     0.17310
     0.18152
     0.21521
     0.12256
     0.18994
     0.17731
     0.03833
     0.07623
     0.22784
     0.30786
     0.21100
     0.22784
     0.18152
     0.22363
     0.27417
     0.23206
     0.29944
     0.36261
     0.52264
     0.60265
     0.83849
     1.07854
     1.15434
     1.19224
     1.47441
     1.78183
     1.92502
     2.09348
     2.07242
     2.09769
     2.18191
     2.24508
     2.35879
     2.30404
     2.30404
     2.29141
     2.23666
     2.06400
     1.63865
     1.20488
     1.11644
     1.12065
     0.97747
     0.69952
     0.63635
     0.40051
     0.25732
     0.25311
     0.17310
     0.08466
    -0.04168
    -0.04168
     0.02991
     0.03833
    -0.03326
    -0.06274
     0.00043
     0.06781
     0.09308
     0.09308
     0.04254
     0.00464
     0.01306
     0.00043
     0.08045
     0.05097
     0.05939
    -0.02484
    -0.11328
    -0.26910
    -0.34069
    -0.35753
    -0.26489
    -0.41228
    -0.76183
    -0.71550
    -0.38701
    -0.37438
    -0.58916
    -0.79130
    -0.82078
    -0.86711
    -0.77025
    -0.76604
    -0.62706
    -0.75340
    -0.72392
    -0.59758
    -0.62285
    -0.31542
    -0.19750
    -0.07537
    -0.18066
    -0.56810
    -0.93870
    -0.85869
    -0.10485
     0.34997
     0.91430
     1.24699
     1.59232
     0.08887
    -2.34530
    -3.91613
    -4.49309
    -3.17072
    -1.07347
     0.13519
     0.08045
    -0.85869
    -2.41268
    -3.08649
    -3.08649
    -2.69484
    -2.45058
    -2.36214
    -1.33036
     0.04254
     0.70794
     0.97325
     0.37945
    -0.31963
    -0.29015
     0.03833
     0.60265
     0.45105
    -0.40386
    -0.90922
    -0.44176
    -0.20171
    -0.40807
    -0.74498
    -0.86711
    -0.65654
    -0.58495
    -0.64812
    -0.49651
    -0.65233
    -0.43334
    -0.37438
    -0.31121
    -0.09222
     0.17310
     0.17310
     0.13519
     0.19836
     0.42999
     0.37524
     0.28259
     0.18152
     0.19415
     0.21942
     0.21942
     0.19415
     0.26575
     0.22363
     0.15625
     0.19836
     0.30786
     0.27838
     0.23627
     0.16467
     0.24469
     0.22363
     0.29944
     0.26996
     0.34997
     0.19836
     0.24048
     0.26153
     0.44683
     0.51422
     0.41314
     0.45526
     0.65319
     0.88482
     0.94799
     1.05748
     1.33122
     1.32280
     0.91851
     0.80901
     0.72478
     0.72900
     0.88060
     0.92693
     1.07433
     1.03642
     0.85955
     0.75005
     0.68688
     0.48895
     0.33313
     0.38366
     0.22784
     0.41314
     0.60265
     0.70794
     0.73321
     0.65740
     0.69530
     0.91430
     0.82165
     0.72478
     0.59002
     0.73742
     0.77532
     0.83849
     0.62371
     0.59423
     0.41736
     0.31628
     0.27417
     0.17731
    -0.05011
    -0.01641
    -0.07537
     0.12256
     0.06360
     0.01728
    -0.06695
    -0.08380
    -0.17645
    -0.06274
     0.05518
     0.02570
     0.03833
    -0.15960
    -0.06695
     0.01306
     0.20258
     0.16467
     0.11414
     0.22784
     0.13098
     0.08045
     0.13519
     0.06781
     0.05939
     0.20679
     0.37103
     0.36682
     0.25311
     0.18152
     0.34155
     0.48474
     0.58581
     0.72478
     0.91008
     0.82165
     0.56054
     0.41736
     0.45947
     0.56475
     0.79217
     0.95641
     1.03221
     1.04906
     1.14592
     1.23015
     1.10802
     0.88482
     0.71215
     1.09538
     0.91430
     0.38788
    -0.25646
     0.28680
     0.71636
     0.71636
     0.37524
    -0.03326
    -0.23962
    -0.33648
    -0.44597
    -0.59337
    -0.57653
    -0.56389
    -0.47124
    -0.53441
    -0.53020
    -0.40386
    -0.32806
    -0.38701
    -0.37017
    -0.29015
    -0.03326
     0.08887
     0.11835
     0.09729
    -0.15960
    -0.50914
    -0.55126
    -0.22698
    -0.13854
    -0.01220
    -0.18487
    -0.33648
    -0.40386
    -0.20171
     0.33313
     0.59002
     0.15204
    -0.47545
    -0.96397
    -1.05662
    -1.19138
    -1.33878
    -1.31351
    -1.25455
    -0.75761
    -0.73235
    -1.17033
    -1.67990
    -1.86099
    -1.97048
    -1.94943
    -1.69254
    -1.51566
    -1.45670
    -1.34299
    -1.00608
    -0.66075
    -0.48388
    -0.37438
    -0.29015
    -0.15118
    -0.02063
     0.17731
     0.20679
     0.21942
     0.25732
     0.25311
     0.42157
     0.51422
     0.53527
     0.45526
     0.60687
     0.71636
     0.96483
     1.04485
     1.22172
     1.33122
     1.28068
     1.21330
     1.17540
     1.15013
     1.12486
     1.01958
     1.17961
     1.20909
     1.10381
     0.90587
     0.83007
     0.72057
     0.48474
     0.34576
     0.21942
     0.19836
     0.06781
     0.14783
     0.12256
     0.02570
    -0.06695
    -0.05432
    -0.07537
     0.05939
    -0.06695
    -0.02905
    -0.01641
    -0.00378
     0.05518
    -0.04589
     0.04254
    -0.06695
     0.03412
     0.19415
     0.19415
     0.19415
     0.09308
     0.25732
     0.24469
     0.40472
     0.40893
     0.32049
     0.26996
     0.37945
     0.37524
     0.29523
     0.31207
     0.12677
     0.15625
     0.21942
     0.33313
     0.32471
     0.20258
     0.14783
     0.08466
     0.19415
     0.41736
     0.42999
     0.65319
     0.79217
     0.84691
     1.09538
     1.47441
     1.48283
     1.34807
     1.01116
     0.38366
     0.19836
     0.32471
     0.30786
    -0.04589
    -0.32806
    -0.52178
    -0.75340
    -0.69865
    -1.11558
    -1.25455
    -1.62936
    -1.68411
    -1.94522
    -1.93679
    -2.27791
    -2.59798
    -2.54323
    -1.96206
    -1.46933
    -1.34720
    -1.47354
    -1.52829
    -1.51145
    -1.34299
    -1.33457
    -1.41459
    -1.43143
    -1.10295
    -0.81236
    -0.43334
    -0.18487
     0.04254
     0.04254
     0.15204
     0.17731
     0.24048
     0.16046
     0.35840
     0.34155
     0.28680
     0.19836
     0.18994
     0.28259
     0.32471
     0.38366
     0.18994
    -0.05432
     0.21521
     0.40472
     0.46789
     0.40472
     0.26575
     0.19836
     0.17310
     0.13098
     0.03833
    -0.02905
    -0.00378
    -0.04168
    -0.05853
    -0.10485
    -0.26489
    -0.41228
    -0.38701
    -0.30279
    -0.21435
    -0.38701
    -0.48388
    -0.45018
    -0.39544
     0.08887
     0.17310
     0.14362
     0.13519
     0.25732
     0.35418
     0.41314
     0.59002
     0.48895
     0.49316
     0.50579
     0.63635
     0.61950
     0.56475
     0.75005
     0.79217
     0.94377
     0.87218
     0.75848
     0.46789
     0.21942
     0.22363
     0.54791
     0.67004
     0.77532
     0.52685
     0.29101
     0.14783
     0.19836
     0.29944
     0.26575
     0.15204
     0.10993
     0.02570
    -0.22698
    -0.19750
    -0.18066
    -0.14276
    -0.32384
    -0.30700
    -0.23962
    -0.21014
    -0.21014
    -0.25646
    -0.25646
    -0.29858
    -0.16802
    -0.26910
    -0.16381
    -0.02063
     0.03412
     0.06360
     0.13941
     0.24469
     0.26996
     0.28680
     0.23206
     0.39630
     0.29944
     0.40051
     0.43841
     0.38366
     0.47210
     0.39630
     0.33313
     0.49316
     0.45947
     0.37524
     0.29523
     0.30786
     0.35840
     0.37524
     0.34155
     0.30786
     0.20258
     0.21521
     0.31207
     0.33313
     0.32471
     0.30786
     0.14783
     0.16046
     0.39630
     0.48053
     0.80059
     0.92693
     1.14592
     1.03642
     1.01537
     1.15434
     1.04064
     0.72478
     0.28680
     0.15204
     0.40051
     0.62371
     0.58160
     0.53527
     0.51422
     0.40051
     0.08887
    -0.20593
    -0.50493
    -0.19750
     0.16046
     0.46368
     0.53527
     0.47210
     0.45105
     0.39630
     0.79217
     0.97747
     0.91008
     1.01958
     1.27647
     1.29332
     1.21330
     1.21751
     1.63023
     1.53758
     0.63213
    -1.04820
    -2.12209
    -2.29055
    -1.07347
     0.18573
     0.34576
    -0.39544
    -1.31351
    -2.16421
    -2.33687
    -2.37478
    -2.12631
    -1.74307
    -1.28824
    -0.98924
    -0.95976
    -0.67760
    -0.58074
    -0.38280
    -0.34069
    -0.33227
    -0.31121
    -0.24383
    -0.23962
    -0.20171
    -0.22277
    -0.18487
    -0.30700
    -0.31542
    -0.31121
    -0.22698
    -0.25646
    -0.18908
    -0.04589
     0.14783
     0.08887
     0.05518
     0.24469
     0.21100
     0.32471
     0.31628
     0.36682
     0.37945
     0.48474
     0.53106
     0.73321
     0.51000
     0.46789
     0.48895
     0.66161
     0.79638
     0.78374
     0.61529
     0.66161
     0.62792
     0.77532
     0.65319
     0.58160
     0.64056
     0.59002
     0.65740
     0.75005
     0.66583
     0.51000
     0.43841
     0.42578
     0.46368
     0.59423
     0.58581
     0.50158
     0.34155
     0.39630
     0.38366
     0.44683
     0.42157
     0.38366
     0.39209
     0.50158
     0.39209
     0.16888
     0.17731
     0.14362
     0.17731
     0.29523
     0.26575
     0.23627
    -0.04589
     0.04676
     0.15625
     0.29101
     0.24048
     0.15204
     0.00885
     0.18994
     0.34576
     0.46368
     0.32892
     0.29523
     0.20679
     0.29944
     0.48895
     0.38366
     0.20679
    -0.05011
    -0.16381
    -0.22277
    -0.22698
    -0.36175
    -0.64812
    -0.38280
    -0.17224
    -0.02484
    -0.10064
    -0.15118
    -0.30279
    -0.28173
    -0.48809
    -0.63970
    -0.71550
    -0.60179
    -0.43334
    -0.34490
    -0.45861
    -0.46703
    -0.69865
    -0.89659
    -0.74919
    -0.72813
    -1.21665
    -1.48197
    -1.54093
    -1.34299
    -0.95134
    -0.96397
    -1.06083
    -1.10295
    -0.84605
    -0.41228
    -0.24804
     0.06360
    -0.15118
     0.00885
    -0.24383
    -0.34069
    -0.21856
    -0.17224
    -0.17224
    -0.28173
    -0.22277
    -0.29858
    -0.27752
    -0.64391
    -0.82078
    -0.77446
    -0.81657
    -0.82921
    -0.86290
    -1.02714
    -0.96818
    -0.85869
    -0.72813
    -0.63127
    -0.63970
    -0.46282
    -0.17645
     0.06781
     0.25732
    -0.05432
    -0.06695
     0.24048
     0.75848
     1.17540
     0.96062
    -0.50072
    -1.33878
    -0.72813
    -0.04168
     0.33313
     0.50158
    -0.69023
    -1.09031
    -0.26910
     0.16888
     0.16888
     0.41314
     0.09729
    -0.27331
    -0.94291
    -0.53862
     1.01958
     1.90818
     2.28299
     2.08505
     1.64286
     1.75236
     1.89133
     1.94608
     2.06821
     2.00925
     1.93766
     1.81974
     1.84079
     1.72288
     1.44071
     1.23857
     0.98589
     0.54791
     0.38788
     0.27417
     0.17310
     0.00885
    -0.18908
    -0.34490
    -0.38280
    -0.53441
    -0.57231
    -0.66075
    -0.69865
    -0.74077
    -0.74498
    -0.69444
    -0.50914
    -0.56810
    -0.61022
    -0.47966
    -0.41228
    -0.39544
    -0.40386
    -0.44176
    -0.29858
    -0.09222
     0.16467
     0.08887
     0.09729
     0.20258
     0.33313
     0.46789
     0.63635
     0.57318
     0.45526
     0.42578
     0.51000
     0.63213
     0.59002
     0.56054
     0.38366
     0.45526
     0.40051
     0.29944
     0.21942
     0.16467
     0.10993
     0.13519
     0.24469
     0.28680
     0.13941
     0.19415
     0.16046
     0.40051
     0.59423
     0.80901
     0.86376
     1.10802
     1.40281
     1.62180
     1.48704
     1.07854
     1.26805
     1.29753
     1.33122
     1.37333
     1.43650
     1.26384
     1.03221
     0.61950
    -0.02484
    -0.26910
    -0.24804
    -0.47966
    -0.46703
    -0.31963
    -0.66496
    -1.14927
    -1.18717
    -1.23350
    -1.37247
    -1.23771
    -1.06083
    -1.23350
    -1.44407
    -1.47354
    -1.17033
    -1.20823
    -1.24192
    -1.11137
    -0.89238
    -1.00608
    -0.98503
    -1.09873
    -1.09873
    -1.11979
    -0.91765
    -0.56389
    -0.39123
    -0.47966
    -0.36175
    -0.10485
     0.11835
     0.10571
     0.06781
     0.05518
     0.00464
     0.05518
     0.23206
     0.33313
     0.30365
     0.46789
     0.56475
     0.74584
     0.70373
     0.50158
     0.40472
     0.35418
     0.56054
     0.62371
     0.39630
     0.25311
     0.32892
     0.14783
     0.05939
     0.07623
    -0.02063
    -0.20593
    -0.35753
    -0.37859
    -0.13012
     0.00464
     0.04254
     0.03412
     0.21521
     0.33734
     0.55633
     0.51422
     0.31207
     0.24048
     0.30786
     0.46368
     0.45947
     0.38788
     0.26153
    -0.03747
     0.00043
     0.03412
    -0.02063
    -0.38701
    -0.55968
    -0.49230
    -0.35332
    -0.35753
    -0.34069
    -0.47966
    -0.51336
    -0.37859
    -0.20171
    -0.21435
     0.05097
     0.00043
     0.18152
     0.33313
     0.24469
     0.27838
    -0.02905
    -1.14506
    -2.31161
    -1.63779
     0.16467
     1.71866
     1.65549
     0.85112
     0.36261
    -0.81236
    -0.37438
     0.13941
     1.47862
     2.05136
     0.67425
    -0.36175
    -0.37859
     0.83849
     1.47862
     1.36070
     0.37103
    -0.60601
    -1.17454
    -1.62094
    -1.86099
    -1.82309
    -1.96206
    -2.02102
    -1.79782
    -1.73044
    -1.76834
    -1.97891
    -2.08419
    -1.93679
    -1.76413
    -1.50724
    -1.22929
    -0.97239
    -0.80394
    -0.49230
    -0.23541
    -0.00799
     0.04676
    -0.02484
    -0.10906
     0.11835
     0.08466
     0.27417
     0.30365
     0.16046
     0.26996
     0.18152
     0.18994
     0.38788
     0.24890
     0.26996
     0.32049
     0.40472
     0.48053
     0.39630
     0.46789
     0.33313
     0.27838
     0.61529
     0.80480
     0.79638
     0.88060
     0.84691
     0.77111
     0.78374
     0.85955
     1.15855
     1.19646
     1.44914
     1.44071
     1.45756
     1.44493
     1.28489
     1.21751
     1.25120
     1.23015
     1.02379
     0.93956
     0.66583
     0.47210
     0.37103
     0.18152
    -0.15118
    -0.43334
    -0.63970
    -1.01030
    -1.42722
    -1.98733
    -2.31161
    -2.40847
    -2.44637
    -2.33687
    -2.34951
    -1.60831
    -1.37247
    -1.46933
    -1.49881
    -1.35563
    -1.22086
    -1.03135
    -0.81236
    -0.53441
    -0.19329
     0.15204
     0.23627
     0.46789
     0.53106
     0.39209
     0.23627
     0.07623
    -0.20593
    -0.21856
    -0.31963
    -0.27752
    -0.33648
    -0.33227
    -0.33227
    -0.20593
    -0.17645
    -0.16381
    -0.15960
    -0.20593
    -0.03326
     0.05097
     0.10571
     0.10150
     0.13941
     0.23627
     0.38788
     0.24048
     0.29944
     0.24469
     0.29944
     0.27838
     0.26153
     0.41314
     0.40893
     0.37103
     0.41736
     0.48895
     0.70373
     0.67004
     0.67846
     0.69952
     0.73742
     0.82586
     0.83849
     0.79217
     1.07854
     1.13329
     1.11223
     1.00273
     1.01958
     0.73321
     0.04676
    -0.18066
     0.12677
     0.15625
     0.11414
    -0.23962
    -0.68181
    -0.90080
    -0.61443
    -0.40386
    -0.10906
    -0.00378
     0.05097
    -0.45861
    -0.81236
    -0.96397
    -0.95555
    -0.62706
    -0.26067
     0.03833
     0.19415
     0.19836
    -0.21856
    -0.41228
    -0.80815
    -0.95555
    -1.07347
    -0.93870
     0.07623
     1.18382
     1.62601
     1.33543
     1.04064
     1.21751
     0.84691
    -0.24383
    -0.65233
    -0.74919
    -0.30700
     0.13098
    -0.29436
    -0.29436
    -1.35563
    -1.61673
    -1.83572
    -1.65884
    -1.33036
    -1.52829
    -1.46933
    -1.26298
    -1.37668
    -1.11137
    -0.48809
     0.08045
     0.67425
     1.49125
     1.83237
     1.50810
     0.40051
     0.33734
     0.46789
     0.67846
     0.61108
     0.61108
     0.45105
     0.39630
     0.22363
     0.12256
     0.10571
     0.10571
     0.01728
    -0.00378
     0.06781
     0.24048
     0.56054
     0.59423
     0.76690
     0.74163
     0.83007
     1.02800
     1.17540
     1.00695
     0.87218
     0.88482
     1.02379
     0.93956
     0.93535
     0.76690
     0.49737
     0.45105
     0.29523
     0.10571
    -0.26067
    -0.84184
    -1.12821
    -1.21244
    -0.84184
    -1.19560
    -2.12209
    -3.46973
    -4.29515
    -3.88665
    -2.77064
    -2.00418
    -2.26949
    -2.65272
    -2.86750
    -3.06965
    -2.93067
    -2.70747
    -2.20632
    -1.74307
    -1.26719
    -0.98082
    -0.46282
    -0.29436
    -0.12170
    -0.05011
     0.16046
     0.35418
     0.35418
     0.30365
     0.33313
     0.45526
     0.48474
     0.44683
     0.47210
     0.56054
     0.57318
     0.56475
     0.55212
     0.59002
     0.52685
     0.61950
     0.61529
     0.69952
     0.57318
     0.56054
     0.57318
     0.61950
     0.73742
     0.55633
     0.52264
     0.37524
     0.48053
     0.38366
     0.49737
     0.44262
     0.35840
     0.37524
     0.53106
     0.51000
     0.46368
     0.31628
     0.32049
     0.43420
     0.56054
     0.62371
     0.64056
     0.52685
     0.63213
     0.75005
     0.86376
     1.02379
     1.00695
     0.98168
     1.16698
     1.28489
     1.46177
     1.57969
     1.57969
     1.78183
     1.81553
     1.75236
     1.34385
     0.67425
    -0.11749
    -0.66496
    -0.72813
     0.01728
    -0.20171
    -0.77025
    -1.54935
    -1.62936
    -1.36405
    -1.57462
    -1.97891
    -2.29476
    -2.45058
    -2.29476
    -1.99575
    -1.00187
    -0.33648
     0.00043
     0.02149
     0.08466
     0.58160
     1.02800
     1.45335
     1.49967
     1.07012
     0.96062
     1.44071
     1.71024
     1.08275
    -0.10064
     0.17310
     1.33122
     2.32089
     2.21982
     1.18382
     0.45526
    -0.14276
    -0.32384
    -0.47124
    -0.24383
    -0.08801
    -0.00799
     0.08045
     0.41314
     0.29101
     0.04254
    -0.05853
    -0.28173
    -0.41228
    -0.42913
    -0.34069
    -0.18908
    -0.00799
    -0.15118
    -0.09222
     0.04254
     0.16467
     0.24890
     0.14362
     0.14362
     0.05097
     0.17310
     0.26153
     0.25732
     0.18152
    -0.05011
     0.13098
     0.15625
     0.40051
     0.48474
     0.36261
     0.19836
     0.23627
     0.33734
     0.32049
     0.32049
     0.10571
     0.15204
     0.16467
     0.29523
     0.16046
    -0.08380
    -0.14697
    -0.26067
    -0.25646
    -0.26910
    -0.30279
    -0.60601
    -0.79130
    -0.90080
    -0.99766
    -1.06083
    -1.28403
    -1.33457
    -1.30930
    -1.17033
    -0.95134
    -1.07347
    -1.18296
    -1.23771
    -1.11137
    -0.69865
    -0.23962
    -0.23119
    -0.27752
    -0.56810
    -1.68832
    -1.64200
    -1.00608
    -1.16612
    -0.82921
    -0.42071
    -0.10906
    -0.61022
    -0.69865
    -1.03135
    -1.14085
    -0.83763
    -0.55547
    -0.26910
    -0.07959
     0.14783
     0.43420
     0.64898
     0.78795
     0.89745
     0.93535
     1.02379
     0.93114
     0.80480
     0.70794
     0.67425
     0.53527
     0.57318
     0.65740
     0.42157
     0.38366
     0.37945
     0.44262
     0.40893
     0.40893
     0.23206
     0.26996
     0.27417
     0.34155
     0.21521
     0.26153
     0.17310
     0.10150
     0.18573
     0.37103
     0.24890
     0.07202
     0.10150
     0.08887
     0.10571
     0.17310
     0.23206
     0.05939
     0.13941
     0.20258
     0.25732
     0.25311
     0.28680
     0.24048
     0.16888
     0.38788
     0.41736
     0.53106
     0.58160
     0.61950
     0.79217
     0.97747
     1.17540
     1.22172
     1.28489
     0.98589
     1.14592
     1.66813
     2.10190
     2.18613
     2.28299
     1.88291
     1.04906
     0.57318
     0.05939
    -0.73656
    -1.08189
    -1.70517
    -1.83572
    -2.12631
    -2.34951
    -2.34530
    -2.45479
    -2.27791
    -2.54744
    -3.58344
    -3.82769
    -3.18757
    -2.87172
    -2.19369
    -1.68832
    -1.15348
    -0.80394
    -0.45018
    -0.29858
    -0.22698
    -0.13854
    -0.04168
     0.11414
     0.14362
     0.10150
    -0.10906
    -0.08380
    -0.07116
     0.08887
     0.13519
     0.13098
     0.10993
     0.12256
     0.14362
     0.16467
     0.20258
     0.14362
     0.16046
     0.25732
     0.25311
     0.21100
     0.22363
     0.20258
     0.28259
     0.42999
     0.52264
     0.50579
     0.42578
     0.40472
     0.38366
     0.40893
     0.41736
     0.44683
     0.42999
     0.32471
     0.39630
     0.40051
     0.43841
     0.27838
     0.06360
     0.08466
     0.08887
     0.05939
    -0.03326
    -0.14276
    -0.20593
    -0.26489
    -0.18487
    -0.31542
    -0.25225
    -0.37438
    -0.44597
    -0.46703
    -0.37017
    -0.31963
    -0.40386
    -0.47966
    -0.33227
    -0.18066
    -0.02063
     0.07202
     0.02570
     0.00464
     0.02149
    -0.01641
    -0.02484
    -0.23541
    -0.77446
    -1.06504
    -1.13664
    -0.93028
    -0.85026
    -1.09452
    -1.06083
    -1.08189
    -1.07768
    -1.19981
    -1.08189
    -1.09031
    -0.91765
    -0.65233
    -0.21435
     0.01728
     0.22784
     0.42999
     0.35840
     0.44262
     0.53527
     0.50158
     0.61108
     0.80059
     0.83007
     0.69530
     0.55633
     0.40472
     0.37524
     0.26575
     0.21942
     0.25311
     0.26996
     0.29523
     0.43841
     0.61529
     0.49316
     0.49737
     0.68688
     0.75848
     0.74163
     0.71636
     0.73321
     0.85112
     1.06590
     1.06169
     1.07012
     1.15434
     1.06169
     1.07854
     1.22594
     1.41966
     1.37333
     1.12065
     0.86797
     0.89745
     1.19646
     1.20909
     1.01958
     0.75848
     0.44262
     0.43420
     0.61108
     0.72478
     0.72478
     0.67004
     0.60265
     0.48053
     0.65319
     0.85112
     0.99010
     1.43229
     1.54600
     1.12065
     0.95641
     0.57318
     0.72057
     1.01537
     1.04064
     0.95220
     1.39018
     1.73551
     2.08505
     2.19455
     2.47671
     2.11032
     1.58811
     0.73742
     0.37524
     0.90166
     1.24278
     1.79447
     0.49316
    -1.15348
    -0.82500
     0.03412
     0.93535
    -0.00799
    -1.37668
    -2.49269
    -3.02754
    -2.96858
    -2.10104
    -1.36405
    -1.00187
    -0.88817
    -0.93028
    -1.04399
    -0.82500
    -0.76604
    -0.52599
    -0.31963
    -0.13854
     0.11835
     0.13941
     0.21942
     0.26153
     0.27838
     0.13941
     0.02149
     0.06360
     0.08045
     0.12256
    -0.01641
    -0.05011
    -0.28173
    -0.33648
    -0.47545
    -0.51336
    -0.47966
    -0.61022
    -0.73656
    -0.85869
    -0.90922
    -1.03556
    -1.28403
    -1.42301
    -1.50724
    -1.37247
    -1.37247
    -1.37668
    -1.29246
    -1.34299
    -1.37247
    -1.25877
    -1.11558
    -1.01451
    -1.00187
    -0.91343
    -0.89238
    -0.49651
    -0.33648
    -0.24804
    -0.15118
    -0.25646
    -0.01641
     0.13519
     0.20258
     0.10993
     0.05097
     0.03833
     0.05097
     0.12256
     0.20679
     0.14362
     0.07623
     0.06360
     0.18152
     0.17731
     0.18573
     0.09308
     0.05097
     0.01728
     0.16046
     0.23206
     0.10571
     0.07202
     0.16046
     0.12677
     0.30786
     0.30365
     0.24469
     0.05939
     0.11414
     0.20258
     0.28259
     0.33734
     0.18994
     0.14783
     0.21521
     0.32892
     0.30786
     0.24890
     0.26153
     0.21942
     0.24048
     0.31628
     0.22784
     0.26153
     0.30365
     0.12677
     0.32049
     0.48474
     0.63213
     0.66583
     0.80059
     1.18803
     1.46598
     1.74814
     1.76078
     1.65549
     1.44493
     1.59654
     1.83237
     1.75657
     1.67655
     1.26384
     0.89324
     0.53527
     0.13941
    -0.31121
    -0.23541
     0.05518
     0.04254
    -0.31542
    -0.98503
    -1.52408
    -1.65463
    -1.67990
    -1.45670
    -1.32615
    -1.29667
    -0.95555
    -0.42071
    -0.19329
    -0.36175
    -0.27752
     0.29944
     0.96483
     1.39018
     1.41124
     1.78605
     1.74814
     1.06590
     1.48283
     2.38827
     2.89784
     2.41775
     2.41775
     3.09157
     3.87067
     4.56133
     3.39900
     1.11644
    -1.73044
    -3.24653
    -1.54093
     1.21751
     1.45756
     0.50158
    -0.48809
    -1.19138
    -1.91995
    -1.97891
    -1.81466
    -1.32615
    -1.01030
    -0.43334
    -0.13433
    -0.20171
    -0.82921
    -0.91343
    -1.50302
    -1.83572
    -0.31121
     1.09960
     0.51422
    -0.43755
    -1.47776
    -1.70096
    -1.91574
    -2.26107
    -2.67799
    -2.11367
    -2.02523
    -1.77255
    -1.65884
    -2.02944
    -1.28403
    -0.98082
    -1.08610
    -1.26298
    -1.28824
    -1.35984
    -1.46091
    -1.33036
    -1.01451
    -0.55968
    -0.30700
    -0.17224
    -0.16381
    -0.31963
    -0.39965
    -0.27331
    -0.20171
    -0.32806
    -0.32806
    -0.19750
    -0.26489
    -0.30700
    -0.39123
    -0.55126
    -0.58074
    -0.37438
    -0.34911
    -0.13854
    -0.20171
    -0.31542
    -0.53020
    -0.38280
    -0.23119
    -0.10485
    -0.18487
    -0.22698
    -0.08801
     0.05939
     0.25732
     0.16046
     0.14783
     0.08887
     0.08466
     0.21521
     0.26996
     0.27417
     0.11835
     0.00885
     0.17310
     0.08466
     0.08466
    -0.01220
     0.09308
    -0.02905
     0.13519
     0.11414
     0.05097
     0.05518
    -0.10485
    -0.08380
     0.10993
     0.12256
     0.05518
     0.02570
     0.02570
     0.07623
     0.09729
     0.16467
     0.07202
     0.00043
     0.07202
     0.15625
     0.11835
     0.09729
     0.04676
    -0.10064
     0.08887
     0.13519
     0.13941
     0.13098
     0.01728
     0.08466
     0.32471
     0.70373
     1.16277
     1.58390
     1.54600
     1.11223
     1.15434
     1.18803
     1.13750
     1.18382
     1.34385
     1.50389
     1.52494
     1.47441
     1.29753
     1.06590
     0.81322
     0.57739
     0.40472
     0.24890
     0.29523
     0.18994
     0.20258
     0.10571
     0.08466
     0.02149
     0.10571
     0.13519
     0.03833
    -0.02484
    -0.10485
    -0.01220
     0.03412
     0.08887
     0.11414
    -0.02905
     0.08045
     0.34576
     0.52685
     0.53527
     0.39630
     0.28259
     0.11414
     0.67846
     0.80480
     0.70373
     0.51843
     0.62792
     0.89324
     1.24278
     1.90818
     1.86185
     1.61759
     1.92923
     2.71255
     2.83889
     2.51461
     2.59463
     1.62601
     1.10381
     1.30174
     1.51231
     1.37333
     1.23436
     0.72057
    -0.22698
    -0.71550
    -0.73656
    -1.22507
    -1.63779
    -2.02102
    -2.23580
    -1.98733
    -1.83572
    -1.76834
    -1.35984
    -0.86711
    -1.56619
    -2.37056
    -1.46933
     0.00043
     1.94187
     4.17389
     4.50237
     0.49316
    -2.25686
    -4.67418
    -4.90580
    -1.25455
     1.09960
     1.02379
    -0.01641
    -1.58304
    -2.69905
    -3.65082
    -4.29937
    -4.14355
    -3.90771
    -3.31391
    -2.85066
    -2.51375
    -2.37899
    -2.41689
    -1.82309
    -1.33457
    -0.99766
    -1.23771
    -1.22086
    -1.02293
    -0.94713
    -1.03977
    -1.06504
    -1.18717
    -1.21665
    -1.19560
    -1.06925
    -1.13242
    -1.18717
    -1.06925
    -1.06504
    -0.93028
    -0.73235
    -0.79973
    -0.86290
    -0.73235
    -0.58074
    -0.45018
    -0.41228
    -0.39965
    -0.31542
    -0.24804
    -0.28173
    -0.05853
    -0.05432
    -0.05011
    -0.03326
    -0.05011
     0.07202
     0.10993
    -0.08801
    -0.12170
    -0.03326
     0.10150
     0.08887
     0.00043
     0.12256
    -0.03747
     0.10150
     0.10993
     0.29944
     0.32049
     0.29523
     0.37524
     0.55212
     0.69109
     0.96483
     0.85534
     1.01537
     1.06590
     1.36912
     1.61338
     1.59654
     1.49125
     1.50389
     1.44071
     1.53336
     1.60075
     1.58390
     1.32701
     1.24699
     1.20067
     1.12907
     0.85955
     0.77532
     0.76690
     0.62792
     0.53948
     0.49737
     0.42157
     0.40472
     0.38366
     0.47210
     0.48895
     0.45105
     0.37524
     0.13519
     0.25311
     0.24469
     0.21942
     0.30786
     0.32471
     0.31628
     0.25311
     0.32471
     0.37524
     0.26996
     0.31207
     0.23627
     0.33313
     0.29944
     0.44683
     0.40893
     0.49316
     0.43841
     0.45526
     0.37945
     0.48895
     0.51000
     0.38788
     0.37103
     0.29523
     0.19836
     0.15204
     0.21521
     0.12677
     0.24048
     0.10993
     0.14362
     0.26575
     0.37524
     0.53106
     0.46368
     0.44683
     0.42157
     0.45105
     0.58581
     0.63635
     0.73321
     0.58160
     0.59844
     0.59002
     0.75848
     0.71215
     0.46789
     0.30365
     0.47210
     0.85955
     1.04906
     1.63444
     2.42617
     2.38406
     1.48283
     1.87027
     2.11453
     1.45756
     0.79638
     1.29753
     1.42808
     1.38176
     1.95871
     2.13138
     2.08084
     1.51231
     1.65128
     1.15855
     0.14783
    -0.42071
    -0.52599
     0.14362
     1.11644
     1.54179
     1.57548
     1.92081
     0.92272
    -2.49690
    -5.57120
    -8.14012
    -6.84303
    -2.28213
     0.48474
     0.24469
    -2.69063
    -5.51645
    -6.37978
    -5.79861
    -4.99003
    -4.11407
    -3.46131
    -2.78328
    -1.82730
    -1.13664
    -0.58916
    -0.35753
    -0.37438
    -0.45440
    -0.50072
    -0.71129
    -0.53020
    -0.35753
    -0.20171
    -0.21014
     0.08466
     0.01728
    -0.05432
     0.09729
     0.22784
     0.29523
     0.35840
     0.37103
     0.36682
     0.30786
     0.33734
     0.18152
     0.19415
     0.15204
     0.08887
     0.06781
    -0.00378
     0.01728
    -0.20593
    -0.25646
    -0.32806
    -0.11328
     0.01306
    -0.04168
    -0.21856
    -0.17224
    -0.02905
     0.06781
     0.11414
     0.07202
     0.03833
    -0.03747
     0.15204
     0.21100
     0.38788
     0.16888
     0.04676
    -0.02905
     0.20258
     0.15625
     0.22784
     0.01728
     0.11414
     0.05518
     0.09308
     0.17731
     0.05939
    -0.00378
    -0.02063
     0.09308
     0.08045
     0.03412
    -0.00799
    -0.02063
     0.06360
     0.13098
     0.16046
     0.10993
     0.04676
     0.13519
     0.07202
     0.15204
     0.12677
     0.14783
     0.13519
     0.14362
     0.16888
     0.17731
     0.09308
     0.08466
     0.14783
     0.24469
     0.14362
     0.16888
     0.14783
     0.18152
     0.19415
     0.16046
     0.28680
     0.18994
     0.16888
     0.21942
     0.34576
     0.29523
     0.11835
     0.17310
     0.24890
     0.29944
     0.35840
     0.25732
     0.19415
     0.26996
     0.32892
     0.23206
     0.38788
     0.25732
     0.20679
     0.23206
     0.37103
     0.44683
     0.41314
     0.19415
     0.27417
     0.36682
     0.47210
     0.44683
     0.26575
     0.21100
     0.34997
     0.31628
     0.44262
     0.34155
     0.19836
     0.25311
     0.29944
     0.39630
     0.30786
     0.29523
     0.21521
     0.27838
     0.41314
     0.53527
     0.52264
     0.53106
     0.64056
     0.64477
     1.01537
     1.39860
     1.75236
     2.04294
     2.80520
     3.67695
     4.25390
     3.55903
     1.73130
     0.32892
    -0.09222
    -0.41228
    -1.00608
    -0.95555
    -0.33227
     0.51422
     0.72057
    -0.79130
    -2.68220
    -4.74577
    -5.42801
    -5.02793
    -4.31200
    -3.30127
    -2.66957
    -2.09683
    -1.30930
    -1.04820
    -1.09873
    -1.40616
    -1.40195
    -0.85026
    -0.62285
    -0.28594
    -0.26067
    -0.10064
     0.14362
     0.26153
     0.09308
     0.05939
     0.01728
    -0.24804
    -0.20171
    -0.18487
    -0.02063
     0.08045
    -0.15118
    -0.13012
     0.04254
     0.14783
     0.21942
     0.13519
     0.10150
     0.18152
     0.42578
     0.47631
     0.48895
     0.40893
     0.44262
     0.50579
     0.58160
     0.53948
     0.40051
     0.36682
     0.25311
     0.32471
     0.52685
     0.39630
     0.30365
     0.29944
     0.33734
     0.37945
     0.37103
     0.26996
     0.22784
     0.32049
     0.31628
     0.34155
     0.29101
     0.21942
     0.14783
     0.25732
     0.36261
     0.34576
     0.29101
     0.22363
     0.23627
     0.32049
     0.21942
     0.32049
     0.29523
     0.23206
     0.33313
     0.27838
     0.31207
     0.34155
     0.27417
     0.17731
     0.27417
     0.37103
     0.32049
     0.23206
     0.29101
     0.33313
     0.33313
     0.31628
     0.34155
     0.35840
     0.40893
     0.40051
     0.40051
     0.35418
     0.37103
     0.32471
     0.32471
     0.45947
     0.45947
     0.42999
     0.44262
     0.43420
     0.38788
     0.32892
     0.37103
     0.38366
     0.42999
     0.40472
     0.42999
     0.37524
     0.32892
     0.32049
     0.29944
     0.44683
     0.36261
     0.27838
     0.23627
     0.22363
     0.20258
     0.26996
     0.22784
     0.16467
     0.24048
     0.17310
     0.24048
     0.22363
     0.17310
     0.03833
     0.02991
     0.15625
     0.20679
     0.18994
     0.10150
     0.09308
     0.12677
     0.12256
     0.12677
     0.08466
    -0.01220
    -0.12170
    -0.06695
    -0.07116
    -0.04168
    -0.24804
    -0.35332
    -0.25646
    -0.10906
    -0.07959
    -0.13012
    -0.11749
    -0.14276
    -0.02063
     0.02149
     0.16467
     0.20679
     0.31628
     0.61108
     0.75005
     0.88903
     0.82586
     0.77532
     0.88482
     1.09117
     1.14592
     1.31437
     1.55863
     2.21982
     2.62832
     2.70412
     2.62411
     2.10190
     1.09960
     0.77953
     0.53527
     1.04485
     0.98168
     0.33313
    -0.97239
    -1.66727
    -0.74077
    -0.71550
    -1.57041
    -1.41459
    -1.45670
    -1.54093
    -1.91995
    -1.75992
    -1.65463
    -1.36405
    -0.76604
    -0.39965
    -0.79552
    -1.19138
    -1.42722
    -0.53020
     0.20679
     0.24890
    -0.77867
    -1.42722
    -1.19560
    -0.82500
    -0.60179
    -0.53020
    -0.34911
    -0.31963
     0.02991
     0.16467
     0.17731
     0.56896
     0.88903
     1.48283
     1.69761
     1.59232
     1.68076
     1.33543
     0.95641
     0.77111
     0.93114
     0.71636
     0.53106
     0.25732
     0.33313
     0.76269
     0.60687
     0.29944
    -0.23541
    -0.67760
    -0.58916
    -0.42913
    -0.40386
    -0.32384
    -0.37438
    -0.47124
    -0.47966
    -0.58074
    -0.62285
    -0.56810
    -0.74077
    -0.69023
    -0.67760
    -0.62285
    -0.62706
    -0.71971
    -0.66918
    -0.60601
    -0.55547
    -0.50914
    -0.42071
    -0.34069
    -0.44176
    -0.27331
    -0.18487
    -0.11749
    -0.12170
    -0.09643
    -0.05011
     0.00885
     0.05939
     0.00885
     0.05939
     0.08466
     0.20679
     0.15625
     0.23627
     0.25311
     0.12256
     0.18152
     0.13941
     0.18152
     0.15625
     0.18573
     0.02570
     0.13098
     0.14783
     0.05939
     0.05939
     0.07623
     0.01306
    -0.04168
    -0.08801
    -0.17224
    -0.15539
    -0.29858
    -0.20171
    -0.28594
    -0.23119
    -0.18908
    -0.36596
    -0.33648
    -0.31542
    -0.34490
    -0.39544
    -0.40386
    -0.35332
    -0.32806
    -0.26067
    -0.21435
    -0.32384
    -0.31963
    -0.29436
     0.06781
     0.48895
     0.85534
     0.78795
     0.43841
     0.51422
     0.85955
     1.23015
     1.58390
     1.70182
     1.63865
     1.37754
     1.20488
     1.39018
     1.49125
     1.44493
     1.46598
     1.30595
     1.04485
     0.94799
     0.78795
     0.68688
     0.61950
     0.68267
     1.39439
     2.48934
     3.23897
     3.23475
     2.62832
     2.11032
     1.89975
     1.78605
     1.55863
     1.69340
     2.23666
     2.16507
     1.63444
     1.57127
     0.91430
     0.17731
    -0.51757
    -0.99345
    -1.29667
    -1.61673
    -1.65884
    -1.51145
    -1.53672
    -1.71780
    -1.78940
    -1.96206
    -1.81888
    -2.02523
    -2.02944
    -1.97891
    -1.85257
    -1.70517
    -1.60831
    -1.51987
    -1.61673
    -1.54935
    -1.26298
    -0.99345
    -0.75761
    -0.79973
    -0.52599
    -0.05432
     0.17731
     0.07623
     0.24048
    -0.07959
     0.05939
     0.19415
     0.26575
     0.59002
     0.66583
     0.56475
     0.33734
     0.47210
     0.75426
     0.77111
     1.24699
     0.95220
     0.74584
     0.92272
     1.26805
     1.20488
     1.51231
     2.18191
     2.25772
     1.47019
     1.07012
     0.32471
     0.47631
     1.06590
     1.58390
     0.58581
    -2.02102
    -2.48006
    -2.57271
    -2.36214
    -1.40195
    -1.89047
    -1.79361
    -1.01030
    -1.86941
    -2.07156
    -1.92837
    -1.77255
    -1.68411
    -1.25877
    -0.49651
     0.17731
     0.59002
     0.96904
     1.22594
     1.44493
     1.26384
     1.11644
     0.91851
     0.70373
     0.75005
     0.73321
     0.62792
     0.39209
    -0.02063
    -0.15539
    -0.08380
    -0.20593
    -0.42492
    -0.75340
    -0.89238
    -0.81236
    -0.75340
    -0.90080
    -0.96397
    -0.96818
    -1.00608
    -0.95134
    -0.83763
    -0.93028
    -0.85869
    -0.73656
    -0.74498
    -0.64812
    -0.58916
    -0.60179
    -0.58074
    -0.47545
    -0.34911
    -0.26067
    -0.35332
    -0.35332
    -0.31542
    -0.44597
    -0.31542
    -0.15118
    -0.23962
    -0.27752
     0.05518
     0.19836
     0.37524
     0.48895
     0.35840
     0.30365
     0.61108
     0.75848
     0.77953
     0.61950
     0.80901
     0.75426
     0.64477
     0.54791
     0.54791
     0.46789
     0.48474
     0.45947
     0.65740
     1.07433
     1.30595
     0.61950
     1.25963
     2.59884
     2.72097
     1.46177
     0.21100
     0.09308
     1.41966
     2.23245
     1.90396
     1.18803
     0.85112
    -0.01220
    -0.61864
    -0.88395
    -1.27982
    -1.48197
    -1.48618
    -1.47776
    -1.53672
    -1.83572
    -2.10525
    -2.03366
    -1.75992
    -1.41880
    -1.08610
    -0.97660
    -0.64391
    -0.37438
     0.06360
     0.29523
     0.38788
     0.26575
     0.19415
     0.11414
     0.06781
    -0.05853
    -0.05011
     0.03412
    -0.06274
    -0.11749
    -0.23541
    -0.46703
    -0.60601
    -0.65233
    -0.45440
    -0.58916
    -0.54705
    -0.36175
    -0.00378
     0.34155
     0.53106
     0.19415
    -0.33648
    -0.86290
    -0.83763
    -0.33227
     0.12256
     0.54791
     0.45947
    -0.13433
    -0.15118
    -0.17645
    -0.51336
    -0.45440
    -0.40807
    -0.42492
    -0.65654
    -0.61022
    -0.35332
     0.06360
     0.20258
     0.00464
     0.23206
     0.20258
    -0.23119
    -0.27752
    -0.07116
    -0.20171
    -0.15960
    -0.16802
    -0.41228
     0.10993
     0.70373
     1.06169
     0.93114
     0.52264
     0.01306
    -0.64812
    -0.31963
     0.17310
     0.09308
    -0.11328
     0.03833
     0.09308
     0.02149
    -0.27331
    -0.35753
    -0.40807
    -0.65233
    -0.74498
    -1.10716
    -1.13242
    -1.19560
    -2.10946
    -1.84414
    -1.19981
    -0.77867
    -0.57231
    -0.71550
    -1.00608
    -1.22507
    -1.23350
    -1.27561
    -1.17875
    -0.92186
    -0.52178
    -0.21856
    -0.07116
     0.07623
    -0.04589
    -0.09643
     0.06360
     0.11414
     0.00464
    -0.02063
    -0.00378
    -0.07959
     0.09729
     0.10150
     0.18152
     0.26575
     0.40893
     0.48895
     0.66161
     0.75848
     0.60265
     0.66583
     0.68267
     0.68267
     0.81322
     0.81322
     0.80901
     0.94377
     0.93956
     0.90587
     0.73321
     0.79638
     0.92693
     1.12065
     1.09117
     0.68267
     0.64056
     1.02800
     1.34807
     0.99852
     1.21330
     1.29753
     1.18803
     0.92693
     0.61950
     0.56475
     0.42578
     0.30786
     0.15204
    -0.11749
    -0.34490
    -0.29015
    -0.45440
    -0.64391
    -0.94713
    -1.04399
    -1.00187
    -0.87553
    -0.77867
    -0.85869
    -0.57231
    -0.65654
    -0.62285
    -0.53441
    -0.42071
    -0.31121
    -0.17645
    -0.09222
    -0.08380
    -0.16802
    -0.20593
    -0.01220
     0.10993
     0.20258
     0.18573
     0.19415
     0.20258
     0.40893
     0.62792
     0.77532
     1.19646
     1.54600
     1.92923
     2.06400
     2.09348
     2.03031
     1.74393
     0.98168
     0.14783
    -0.07959
    -0.06274
    -0.00799
     0.19836
     0.10993
    -0.13854
    -0.83763
    -1.57041
    -1.73886
    -1.97048
    -2.17684
    -2.09261
    -1.87784
    -1.65463
    -1.24192
    -0.81236
    -0.69865
    -0.52599
    -0.33227
    -0.26910
    -0.27752
    -0.16802
    -0.07116
    -0.01220
    -0.11328
    -0.18487
    -0.39123
    -0.36175
    -0.12591
    -0.04589
    -0.22698
    -0.35332
    -0.46282
    -0.39544
    -0.27331
    -0.36596
    -0.55547
    -0.66075
    -0.53862
    -0.30700
    -0.20171
    -0.20593
    -0.28173
    -0.20171
     0.06360
     0.32049
     0.32892
     0.29101
     0.37945
     0.42578
     0.51422
     0.60265
     0.56054
     0.61950
     0.75005
     0.98589
     1.12065
     1.01958
     1.00273
     1.00695
     1.04064
     1.12907
     1.10381
     1.07012
     1.16277
     1.21751
     1.20909
     1.36491
     1.34807
     1.32280
     1.33122
     1.42387
     1.37333
     1.21330
     0.86376
     0.70373
     0.70373
     0.61950
     0.58160
     0.26575
    -0.10906
    -0.34069
    -0.33227
    -0.33648
    -0.26489
    -0.45018
    -0.49651
    -0.22277
     0.01306
    -0.09222
    -0.17224
    -0.18908
     0.01306
    -0.08801
    -0.29858
    -0.65233
    -0.60179
    -0.55126
    -0.63970
    -0.51336
    -0.87974
    -1.34299
    -1.79782
    -1.79361
    -1.59989
    -1.61673
    -1.77676
    -1.88626
    -1.93258
    -1.92416
    -1.59989
    -1.40195
    -1.30088
    -1.04399
    -1.06925
    -0.96818
    -0.71971
    -0.74498
    -0.93028
    -0.64812
    -0.74077
    -0.57653
    -0.45861
    -0.22698
    -0.23962
    -0.31963
    -0.35332
    -0.20593
    -0.05011
     0.09308
     0.05097
     0.02991
     0.29523
     0.30365
     0.20258
     0.21521
     0.14362
     0.40893
     0.43841
     0.35840
     0.45105
     0.35840
     0.37945
     0.33734
     0.32049
     0.44262
     0.38788
     0.32471
     0.36261
     0.46789
     0.16888
     0.13941
     0.10150
     0.28680
     0.34576
     0.10150
    -0.24383
    -0.23541
    -0.03747
     0.01728
    -0.15118
     0.08045
     0.08887
    -0.20593
    -0.18908
     0.00464
    -0.05853
    -0.09222
    -0.26489
    -0.49230
    -0.67339
    -0.78288
    -0.90922
    -0.79973
    -0.72813
    -0.60179
    -0.59758
    -0.92607
    -1.06504
    -1.06504
    -1.01872
    -0.85448
    -0.80815
    -0.89238
    -1.04820
    -0.74498
    -0.27752
    -0.07537
    -0.02063
    -0.21435
    -0.24804
    -0.13433
     0.01306
     0.00885
     0.21521
     0.21942
     0.26153
     0.37524
     0.47210
     0.40051
     0.37103
     0.26996
     0.42999
     0.48895
     0.51000
     0.49316
     0.39209
     0.40051
     0.51000
     0.40472
     0.46789
     0.45526
     0.37103
     0.43420
     0.56475
     0.55633
     0.59844
     0.53106
     0.54791
     0.65319
     0.66161
     0.61529
     0.61950
     0.59002
     0.65740
     0.56896
     0.70373
     0.72478
     0.63213
     0.60687
     0.61108
     0.68688
     0.60265
     0.76269
     0.79217
     0.81322
     0.84691
     0.88482
     0.95641
     0.85112
     0.88482
     1.21330
     1.23436
     1.42387
     1.45335
     1.31859
     1.42387
     1.59654
     1.55021
     1.74393
     1.78605
     1.97135
     2.61990
     3.00734
     2.65359
     2.07663
     1.46177
     1.15434
     0.40893
     0.37945
     0.51000
     0.53527
     0.30365
    -0.43334
    -0.96818
    -1.33457
    -1.76413
    -1.95364
    -1.95785
    -2.07156
    -2.06313
    -2.05892
    -1.93258
    -1.43143
    -1.30930
    -0.95555
    -0.61022
    -0.53020
    -0.31963
     0.01306
     0.29523
     0.54791
     0.92693
     1.06590
     1.25963
     1.16698
     0.88903
     0.33734
    -0.10906
     0.08045
     0.17310
     0.72478
     0.83428
     0.40472
    -0.25225
    -0.74077
    -0.96397
    -0.90922
    -0.84605
    -0.82078
    -0.94291
    -0.79130
    -0.57653
    -0.26489
     0.11414
     0.53948
     0.70794
     0.26996
    -0.71129
    -1.75149
    -2.73274
    -1.25455
     0.99431
     1.65971
     0.95220
    -0.07537
    -0.79130
    -1.04820
    -0.55968
    -0.66918
    -1.01030
    -1.58304
    -1.28824
    -0.89238
    -0.23541
     0.40893
     0.37103
    -1.21244
    -1.57462
    -0.60601
    -0.74077
    -1.06083
    -1.45249
    -1.60831
    -1.64621
    -1.47354
    -1.51145
    -1.50724
    -1.09031
    -1.07347
    -1.13242
    -1.21244
    -1.37668
    -1.53250
    -1.35984
    -1.11979
    -1.13242
    -1.18296
    -0.99766
    -0.69023
    -0.45861
    -0.42913
    -0.37859
    -0.38701
    -0.41649
    -0.42071
    -0.27752
     0.00043
     0.05518
     0.09729
     0.07202
     0.11414
     0.34997
     0.32471
     0.32049
     0.38788
     0.48053
     0.62792
     0.57739
     0.61108
     0.51000
     0.50158
     0.57739
     0.81743
     0.93956
     0.92272
     0.90166
     0.89324
     0.90587
     0.90166
     0.91851
     0.87639
     0.94799
     1.02800
     1.09538
     0.99010
     0.66161
     0.67425
     0.75005
     0.85955
     0.73321
     0.67425
     0.57318
     0.44683
     0.45526
     0.38366
     0.43420
     0.36261
     0.61529
     0.67425
     0.85955
     0.95220
     0.84270
     0.77532
     0.50579
     0.66583
     1.35228
     1.74393
     1.57969
     0.91008
     1.06590
     1.20488
     1.47441
     1.52915
     1.36912
     1.26384
     0.91851
     0.56475
     0.28259
     0.02570
    -0.12170
    -0.13854
     0.34155
     0.50158
     0.12677
    -0.52178
    -1.11137
    -0.91343
    -1.30088
    -1.25877
    -1.25455
    -1.27561
    -1.11558
    -1.28403
    -1.17454
    -0.58074
    -1.01451
    -1.06504
    -1.15348
    -1.03135
    -0.85448
    -0.64812
    -0.65654
    -0.48809
    -0.39544
    -0.15960
    -0.15960
    -0.06695
    -0.13012
     0.08045
     0.18994
     0.29101
     0.26575
     0.40472
     0.57739
     0.59423
     0.47210
     0.59002
     0.77532
     1.05748
     1.32280
     1.62180
     1.84922
     2.08926
     2.05136
     2.15665
     2.03031
     2.05136
     1.84922
     1.73972
     1.72709
     1.72709
     1.75236
     1.69340
     1.54600
     1.38176
     1.31437
     1.20488
     1.06169
     0.54370
    -0.02905
    -0.14276
    -0.30279
    -0.47966
    -0.41228
    -0.13012
     0.02570
     0.30786
    -0.01220
    -0.58916
    -1.35563
    -1.37668
    -1.24192
    -1.66306
    -1.17875
    -0.82078
    -0.94713
    -0.79973
    -1.05662
    -1.04820
    -1.26298
    -0.66075
    -0.10906
    -0.73656
    -1.32194
    -2.21896
    -2.20211
    -1.30088
    -0.89659
    -0.21856
    -0.21856
    -0.97660
    -1.37247
    -0.87553
    -0.66075
    -0.88395
    -0.64812
    -0.07116
    -0.10906
    -0.26489
    -0.33227
    -0.67760
    -0.58495
     0.14783
     0.75426
     0.57739
     0.32049
     0.23206
     0.03412
    -0.18066
    -0.20593
    -0.06274
     0.19415
     0.35418
     0.38788
     0.46789
     0.60265
     0.45526
     0.37945
     0.31207
     0.53948
     0.63635
     0.67425
     0.75005
     0.67425
     0.59002
     0.29944
     0.25732
     0.37103
     0.40472
     0.36682
     0.26575
     0.39209
     0.26575
     0.35840
     0.27838
     0.20679
     0.06360
     0.03412
     0.00043
     0.09729
     0.27417
     0.47631
     0.67425
     1.46598
     1.54600
     1.18803
     1.00695
     1.15013
     0.83428
     0.58160
     0.69530
     0.87639
     0.58581
     0.82165
     1.15013
     1.51231
     0.80901
    -0.00378
    -0.33648
    -0.47545
    -0.56389
    -0.13012
     0.08887
     0.12677
    -0.08801
     0.29101
     0.32471
     0.01728
    -0.26067
    -0.57231
    -0.83342
    -0.48388
    -0.37859
    -0.27752
    -0.35753
    -0.49651
    -0.77025
    -1.29246
    -1.29246
    -0.93449
    -0.50493
    -0.59758
    -0.87553
    -0.90501
    -0.94713
    -0.83342
    -0.79130
    -0.66496
    -0.57231
    -0.39123
    -0.37438
    -0.18908
    -0.02484
     0.07202
     0.36682
     0.47210
     0.91851
     0.91008
     1.32701
     1.49125
     1.62180
     1.77762
     1.68076
     1.48704
     1.57127
     1.80289
     1.71866
     1.24278
     1.23436
     1.06169
     1.04906
     0.87218
     0.86376
     0.93535
     1.11223
     1.20909
     1.23015
     0.70373
     0.01306
    -0.51757
    -0.59758
     0.02991
     0.46368
     0.88482
     0.60265
    -0.08380
    -0.60179
    -0.95976
    -1.43564
    -1.14085
    -1.18296
    -1.00608
    -0.64812
    -0.29858
    -0.52599
    -0.91343
    -0.87553
    -0.54283
    -0.23962
    -0.07537
    -0.10906
     0.32471
     0.69530
     1.12065
     1.16698
     0.99010
     0.38788
    -1.12821
    -2.05892
    -1.83151
    -1.35984
    -0.81236
    -0.60179
    -1.09452
    -1.35563
    -1.65884
    -2.17684
    -2.40004
    -2.68642
    -2.81697
    -2.53481
    -1.83572
    -1.38089
    -1.27982
    -1.20823
    -1.05662
    -0.72813
    -1.05662
    -0.96818
    -0.60179
    -0.44176
    -0.40386
    -0.45440
    -0.76604
    -0.89238
    -0.77025
    -0.67339
    -0.51336
    -0.31121
    -0.36596
    -0.29436
    -0.51336
    -0.55547
    -0.53441
    -0.49230
    -0.23962
    -0.03747
     0.00043
     0.00043
     0.05518
     0.05097
     0.08466
     0.13098
     0.13519
     0.26575
     0.27417
     0.29101
     0.28259
     0.42999
     0.32892
     0.30786
     0.07623
     0.22784
     0.13941
     0.00043
    -0.10906
    -0.45861
    -0.98503
    -0.91765
    -0.36175
     1.09538
     3.26002
     4.47710
     2.07663
    -0.07537
    -0.84184
    -0.03747
     0.77532
     1.49546
     1.88291
     1.77341
     1.00695
     0.74584
     0.48895
     0.61950
     0.05097
    -0.16802
    -0.63127
    -1.16190
    -0.91765
    -0.68181
    -0.77025
    -0.62285
    -0.45440
    -0.08380
     0.07623
     0.11414
     0.29523
     0.57318
     0.39630
     0.40893
     0.47631
     0.75005
     0.72478
     0.28680
     0.23206
     0.34155
     0.39630
     0.34576
     0.48474
     0.53948
     0.86376
     0.94799
     0.92272
     0.91430
     0.62371
     0.37103
     0.11835
     0.26996
     0.63635
     0.93114
     0.87639
     1.00695
     1.05327
     1.02800
     1.00695
     0.96062
     0.69530
     0.76690
     0.76269
     0.86797
     1.04906
     1.18803
     1.30595
     1.28911
     1.53758
     2.08084
     2.35037
     2.49777
     2.33352
     2.10611
     2.76308
     3.43269
     2.53988
     0.71636
    -0.57653
    -1.32615
    -0.85026
    -0.24383
     0.59844
     0.60687
    -0.48809
    -1.54514
    -2.63167
    -3.46131
    -3.73083
    -3.03175
    -2.72853
    -2.40004
    -2.14315
    -1.83151
    -1.35142
    -1.15769
    -1.03135
    -1.18717
    -1.55356
    -1.22507
    -0.87132
    -0.61443
    -0.66496
    -0.79973
    -0.89238
    -0.74919
    -0.61864
    -0.85026
    -0.95976
    -0.88395
    -0.70708
    -0.41228
    -0.45861
    -0.60601
    -0.66918
    -0.79130
    -0.78288
    -0.46282
    -0.23962
    -0.27752
    -0.55968
    -0.88395
    -1.01451
    -0.93028
    -0.87553
    -0.65654
    -0.83763
    -0.73235
    -0.51757
    -0.43334
    -0.69865
    -0.87132
    -0.90501
    -0.51336
    -0.34490
    -0.37017
    -0.19329
     0.04676
     0.17731
     0.34576
     0.29944
     0.32892
     0.28259
     0.41736
     0.51422
     0.44262
     0.39209
     0.22784
     0.23206
     0.15625
     0.19415
     0.10993
     0.07202
     0.01728
     0.05518
     0.16046
     0.04676
     0.00043
    -0.05432
    -0.05432
    -0.05432
     0.11835
     0.61950
     1.61338
     1.70603
     0.53527
     0.18152
     0.01306
    -0.11328
     0.33734
     0.88903
     1.84501
     2.62832
     2.16086
     0.53948
     0.20258
     0.00885
    -0.55968
    -1.02714
    -0.85869
    -0.58074
    -0.74077
    -0.47545
    -0.13012
    -0.50072
    -0.85026
    -0.95555
    -1.05241
    -1.14506
    -1.14927
    -0.93870
    -0.62706
    -0.16802
     0.10150
     0.37524
     0.46789
     0.46789
     0.48895
     0.60265
     0.79217
     0.81743
     0.54370
     0.40472
     0.49737
     0.35840
     0.35418
     0.27838
     0.26153
     0.23627
     0.14362
     0.25732
     0.20679
     0.12677
     0.19836
     0.13519
     0.19836
     0.07623
    -0.09643
    -0.02484
     0.11414
     0.24890
     0.40472
     0.59423
     0.77111
     1.10802
     1.31437
     1.31016
     1.36491
     1.25963
     0.89745
     0.65740
     1.02800
     1.43229
     1.82395
     2.35458
     2.35037
     1.85764
     1.63865
     1.07854
     0.62792
     0.57318
     0.32049
     0.25311
     0.13098
     0.12677
     0.31628
     0.48474
     0.50579
     0.10571
    -0.35332
    -0.61022
    -0.69865
    -0.64812
    -0.64391
    -0.90501
    -1.40195
    -2.05050
    -1.63358
    -0.93449
    -0.76604
    -1.43143
    -1.86941
    -2.33687
    -2.03787
    -1.91995
    -1.79782
    -1.69254
    -1.70938
    -1.58304
    -1.51566
    -1.15769
    -0.71550
    -0.43755
    -0.28173
    -0.07116
    -0.12170
     0.08045
     0.24469
     0.17731
     0.09308
     0.06781
     0.05939
    -0.01220
     0.02991
     0.07202
     0.04254
     0.03412
     0.03833
     0.00464
     0.03412
    -0.02905
     0.02570
     0.10150
     0.16467
     0.13519
     0.07623
     0.10993
     0.19836
     0.23627
     0.27838
     0.19836
     0.18152
     0.06360
     0.16046
     0.31628
     0.40051
     0.33734
     0.12677
     0.16888
     0.21100
     0.12256
    -0.12591
    -0.21435
    -0.17224
    -0.18487
    -0.18908
    -0.28173
    -0.31963
    -0.43334
    -0.45018
    -0.37859
    -0.26489
    -0.34490
    -0.30279
    -0.39544
    -0.66918
    -0.77446
    -0.87974
    -0.90501
    -0.68181
    -0.45440
    -0.20593
     0.06360
     0.32049
     0.18994
     0.21100
     0.42157
     0.31207
     0.14362
    -0.10064
    -0.63548
    -0.62706
    -0.19750
     0.08466
     0.04254
    -0.11749
    -0.25225
    -0.61022
    -0.84605
    -0.92186
    -1.17454
    -1.18296
    -1.14085
    -0.88817
    -0.67339
    -0.38701
    -0.24383
    -0.14697
     0.04676
     0.26996
     0.29944
     0.42578
     0.56896
     0.73742
     0.77111
     0.64056
     0.64056
     0.66161
     0.54370
     0.68267
     0.67004
     0.61529
     0.49316
     0.57739
     0.61950
     0.61529
     0.51843
     0.46368
     0.52264
     0.65740
     0.73742
     0.99852
     1.24699
     1.55021
     1.79868
     2.06400
     1.81131
     0.89745
    -0.11328
    -0.66918
     0.01306
     1.12065
     1.63023
     1.17961
     0.53106
     0.34576
     0.05097
    -0.80394
    -0.88817
    -0.84605
    -0.68602
    -0.41649
    -0.20593
     0.12677
     0.08045
    -0.20593
    -0.32806
    -0.32384
    -0.07116
     0.03412
     0.27417
     0.26996
     0.03833
    -0.15118
    -0.16802
    -0.17224
    -0.30700
    -0.47966
    -0.48809
    -0.55547
    -0.40386
    -0.45018
    -0.34911
    -0.35753
    -0.58495
    -0.67760
    -0.55968
    -0.48388
    -0.56389
    -0.61443
    -0.35753
    -0.18066
    -0.07959
    -0.03747
     0.06781
     0.18152
     0.21521
     0.24890
     0.21521
     0.23206
     0.32892
     0.29944
     0.26575
     0.25311
     0.24469
     0.23206
     0.26575
     0.35418
     0.28259
     0.24048
     0.13098
     0.15625
     0.18573
     0.18994
     0.10571
     0.02570
     0.11835
     0.16467
     0.26996
     0.17731
     0.13941
     0.04254
     0.05939
     0.17310
     0.11835
     0.00885
    -0.05432
    -0.03326
     0.01728
     0.00464
    -0.18066
    -0.37859
    -0.45440
    -0.44597
    -0.56810
    -0.51757
    -0.58074
    -0.68181
    -0.63127
    -0.61864
    -0.55968
    -0.57231
    -0.54283
    -0.40807
    -0.14276
    -0.02063
     0.26575
     0.16467
     0.13098
     0.16046
     0.22363
     0.38366
     0.48895
     0.67004
     0.73321
     1.01958
     1.32701
     1.57127
     1.28068
     0.99852
     0.12677
    -0.69023
    -0.02484
    -0.17645
    -0.50914
    -0.54705
    -0.85869
    -0.95134
    -1.24613
    -1.51145
    -1.65042
    -1.77255
    -1.90731
    -2.20211
    -2.04629
    -1.88626
    -1.65884
    -1.39774
    -1.07768
    -0.88395
    -0.69865
    -0.46703
    -0.31963
    -0.17645
    -0.05011
     0.07623
     0.13941
     0.19415
     0.34997
     0.48474
     0.44262
     0.33313
     0.47210
     0.61529
     0.71215
     0.73742
     0.70373
     0.85112
     0.93535
     1.04064
     1.06169
     1.01958
     0.99431
     0.76269
     0.72900
     0.72057
     0.72057
     0.67425
     0.70373
     0.80901
     1.16277
     1.28911
     1.58390
     1.81553
     1.73551
     1.47441
     0.66161
    -0.23962
    -0.57231
    -0.18908
     0.44683
     0.64477
     0.68267
     0.28259
     0.08887
     0.08887
     0.59002
     0.34997
    -1.20402
    -2.93067
    -3.12440
    -1.91153
    -0.71129
    -0.17224
    -0.20171
    -0.86711
    -1.11137
    -1.21665
    -1.17454
    -1.35984
    -1.56619
    -1.51566
    -1.13242
    -0.74919
    -0.65233
    -0.71550
    -0.71971
    -0.61443
    -0.68181
    -0.29858
    -0.07537
    -0.16802
    -0.18066
    -0.40386
    -0.28173
    -0.47966
    -0.61443
    -0.77446
    -0.58495
    -0.69865
    -0.87553
    -0.86711
    -0.91765
    -1.14506
    -1.25455
    -1.19981
    -1.43143
    -1.57462
    -1.59146
    -1.46091
    -1.40195
    -1.22929
    -0.97660
    -0.78288
    -0.52599
    -0.30279
    -0.07116
    -0.07537
     0.08466
     0.26153
     0.52685
     0.62792
     0.97747
     1.21751
     1.09117
     1.08275
     1.14171
     1.10381
     1.01958
     0.98168
     0.80480
     0.76269
     0.81322
     0.81322
     0.63213
     0.51422
     0.43420
     0.09729
     0.17310
     0.02570
    -0.29858
    -0.56810
    -0.89238
    -1.02293
    -0.95976
    -0.97660
    -1.04820
    -1.17875
    -1.20402
    -1.31351
    -1.27561
    -1.38089
    -1.27140
    -1.30930
    -0.90922
    -0.37438
    -0.27331
    -0.25646
     0.26153
     1.01958
     1.39860
     1.60917
     1.66813
     1.79868
     1.62180
     1.43229
     1.08275
     0.77111
     0.59844
     0.56475
     1.57127
     2.12717
     1.68919
     0.49316
    -0.28173
    -0.62706
    -0.55126
    -0.21856
    -0.18066
     0.24469
     0.29523
    -0.18066
     0.88903
     1.01537
     0.47631
     0.33313
     0.20679
     0.59844
     0.69952
     0.80480
     0.69530
     0.78795
     0.91851
     0.82586
     0.79638
     0.54370
     0.49316
     0.42157
     0.48053
     0.45526
     0.59002
     0.75848
     0.77953
     0.73321
     0.80059
     0.69952
     0.51422
     0.30365
     0.05097
    -0.15960
    -0.27752
    -0.09643
     0.12677
     0.28680
     0.42578
     0.37103
     0.48053
     0.91430
     1.17540
     1.15013
     1.16277
     0.58581
     0.25732
     0.78374
     1.28489
     1.66392
     1.31437
     0.64477
     0.58581
     0.05518
    -0.45018
    -0.50914
    -0.23541
    -0.31121
     0.04676
    -0.09222
    -0.25646
    -0.21856
    -0.99345
    -1.60831
    -1.63779
    -1.66727
    -1.39353
    -0.17645
     0.20258
    -0.72813
    -0.99345
    -1.36405
    -1.53250
    -1.86099
    -1.98733
    -1.53250
    -1.01451
    -0.96397
    -1.03135
    -1.10716
    -1.09873
    -1.13664
    -0.89238
    -0.46282
    -0.48809
    -0.50072
    -0.36596
    -0.37438
    -0.42071
    -0.33227
    -0.39965
    -0.45018
    -0.33227
    -0.21435
    -0.25646
    -0.22698
    -0.19750
    -0.21014
    -0.15539
    -0.10064
    -0.10906
    -0.05432
    -0.10485
    -0.00378
    -0.02905
     0.03833
     0.08045
     0.02149
     0.05939
     0.18573
     0.18573
     0.14362
     0.01306
     0.11414
     0.07623
    -0.00799
    -0.02484
     0.07623
    -0.04589
    -0.11328
    -0.08801
    -0.27331
    -0.35753
    -0.58916
    -0.68181
    -0.50493
    -0.28594
    -0.28594
    -0.36596
    -0.68181
    -0.85869
    -0.90922
    -0.63127
    -0.82078
    -0.75340
    -0.65654
    -0.37859
    -0.42492
    -0.45861
    -0.50493
    -1.08189
    -1.64621
    -1.99154
    -1.49881
    -1.12821
    -1.33036
    -1.65884
    -1.84414
    -1.75571
    -1.72623
    -1.60410
    -1.61673
    -1.41880
    -0.95976
    -0.66918
    -1.01030
    -1.06925
    -0.53020
     0.32892
     1.15434
     1.45335
     1.12907
     1.00273
     0.76690
     0.50579
     0.79217
     0.88482
     1.28068
     1.27647
     0.85955
     0.74163
     0.77532
    -0.04168
    -0.39965
     0.26575
     0.92272
     0.48895
     0.58160
     0.28680
     0.07623
    -0.11749
    -0.05011
     0.18152
     0.33734
     0.37103
     0.22363
     0.15204
     0.10993
     0.13519
    -0.10906
    -0.00378
     0.19415
     0.51000
     0.81743
     0.89324
     0.76269
     0.25732
     0.13941
     0.54370
     1.08275
     1.29753
     1.26805
     0.84691
     0.59423
     0.69109
     0.53106
     0.05518
     0.06781
     0.10993
    -0.00378
    -0.22698
    -0.23541
    -0.22698
    -0.14697
    -0.16802
    -0.77025
    -1.53250
    -1.43143
    -1.32615
    -0.79973
    -0.03747
     0.13519
     0.01728
    -0.01641
    -0.15539
    -0.69865
    -1.41880
    -1.78097
    -1.78940
    -0.79973
    -0.29436
    -0.49230
    -0.50072
    -0.39123
    -0.82078
    -1.03556
    -1.35563
    -1.25034
    -1.01030
    -0.79130
    -0.85448
    -0.85448
    -0.67339
    -0.56389
    -0.34069
    -0.06695
    -0.10906
    -0.04589
    -0.02484
    -0.07959
    -0.18908
    -0.07959
     0.01306
     0.12256
     0.05518
     0.04254
     0.00464
     0.00043
    -0.02905
     0.05939
    -0.02905
    -0.17224
    -0.10064
     0.06781
     0.08045
    -0.01220
    -0.15118
    -0.23962
    -0.27752
    -0.09222
    -0.11328
    -0.01641
    -0.00799
    -0.13433
    -0.02905
     0.08887
     0.03412
    -0.04589
    -0.05011
     0.00464
     0.19836
     0.16046
     0.16888
     0.00043
    -0.01220
     0.14362
     0.15625
     0.05518
     0.18573
     0.14362
     0.02149
     0.03412
     0.18573
     0.11835
     0.10993
     0.10571
     0.20258
     0.37524
     0.42157
     0.43420
     0.35840
     0.48474
     0.64477
     0.62792
     0.70373
     0.71636
     0.75848
     0.67425
     0.62792
     0.61529
     0.46368
     0.29523
     0.10150
    -0.06695
    -0.21435
    -0.33227
    -0.55126
    -0.50914
    -0.42913
    -0.58916
    -0.58916
    -0.55126
    -0.69444
    -0.81657
    -0.58074
    -0.18066
     0.07623
    -0.04589
     0.00043
     0.18994
     0.17731
     0.22784
     0.31207
     0.37945
     0.51843
     0.58581
     0.61108
     1.20067
     2.14401
     3.07472
     3.01997
     0.85112
     0.15625
     0.20679
     0.90587
     2.05978
     2.37143
     2.53146
     2.39248
     1.57969
     1.39860
     0.51000
     0.03412
     0.24890
    -0.01220
     0.35418
     0.77111
     0.86376
     1.08696
     1.65128
     2.08084
     2.01767
     1.44071
     0.58160
     0.55212
    -1.52408
    -4.55626
    -4.96055
    -1.94522
     0.37103
    -0.46703
    -1.63358
    -3.30549
    -4.39623
    -5.04478
    -5.06583
    -4.67839
    -4.02142
    -3.18757
    -2.36635
    -1.94943
    -1.83993
    -1.31772
    -0.93028
    -0.56389
    -0.19750
     0.04254
    -0.01220
    -0.26910
    -0.29858
    -0.14276
    -0.32806
    -0.55547
    -0.60179
    -0.38701
    -0.24383
    -0.30700
    -0.34490
    -0.50914
    -0.42071
    -0.39965
    -0.37017
    -0.19329
    -0.26489
    -0.31963
    -0.28594
    -0.14697
    -0.21435
    -0.13854
    -0.23962
    -0.28173
    -0.13433
    -0.04168
    -0.09643
    -0.21435
    -0.28173
    -0.37438
    -0.42492
    -0.37859
    -0.29858
    -0.45018
    -0.54283
    -0.50914
    -0.41649
    -0.41649
    -0.57231
    -0.57231
    -0.48388
    -0.37438
    -0.33227
    -0.41228
    -0.42492
    -0.35332
    -0.43755
    -0.19329
    -0.06695
    -0.13433
    -0.12170
    -0.05011
     0.11835
     0.20258
     0.16046
     0.06360
     0.10993
     0.18152
     0.28680
     0.24469
     0.24048
     0.21100
     0.21100
     0.38366
     0.45526
     0.42578
     0.23627
     0.27417
     0.31207
     0.32471
     0.28680
     0.28259
     0.23206
     0.26153
     0.38366
     0.32049
     0.23627
     0.18152
     0.21521
     0.16467
     0.24469
     0.24890
     0.13519
     0.01728
     0.12256
     0.02570
     0.00464
    -0.19329
    -0.22698
    -0.27752
    -0.19750
    -0.21014
    -0.20593
    -0.20171
    -0.40386
    -0.47966
    -0.34069
    -0.33648
    -0.26489
    -0.23962
    -0.16381
    -0.13433
    -0.13854
    -0.14697
    -0.12591
    -0.06274
     0.03412
     0.21942
     0.24469
     0.29101
     0.48053
     0.72057
     1.03221
     1.29753
     1.37754
     1.48283
     1.59232
     1.24278
     0.84270
     1.17961
     1.24278
     1.12907
     1.30174
     1.13329
     1.01958
     0.77532
     0.40051
     0.31207
     0.18573
     0.13098
    -0.13012
    -0.42913
    -0.46703
    -0.31963
    -0.37438
    -0.38280
    -0.13854
     0.55633
     1.48704
     2.26614
     2.06821
     1.25963
     0.19415
    -0.12591
     0.65740
     0.67846
     0.04254
    -0.46703
    -1.05662
    -0.85448
    -0.70708
    -1.57462
    -3.13703
    -3.14545
    -1.59567
    -1.55777
    -2.82960
    -3.94561
    -3.29706
    -2.41689
    -1.96206
    -1.38089
    -1.06925
    -0.78709
    -0.53020
    -0.33648
    -0.02484
     0.05518
     0.11835
     0.09729
     0.13941
     0.16467
     0.21521
     0.09308
     0.01728
    -0.10064
    -0.17645
    -0.04589
    -0.06274
    -0.04168
    -0.08801
    -0.26067
    -0.13854
    -0.13433
    -0.13854
    -0.10485
    -0.17224
    -0.10485
    -0.04589
    -0.06695
    -0.02905
    -0.00378
    -0.00799
    -0.10906
     0.05518
     0.06360
    -0.16381
    -0.07116
    -0.10064
    -0.11749
    -0.07116
    -0.12591
    -0.01220
     0.01728
     0.03833
    -0.03747
     0.09308
     0.02570
    -0.01641
    -0.10906
     0.13519
     0.23627
     0.19415
     0.14783
     0.28259
     0.21521
     0.22784
     0.31207
     0.28680
     0.23206
     0.24048
     0.31628
     0.26153
     0.30786
     0.27838
     0.24890
     0.26996
     0.36682
     0.39630
     0.35418
     0.34155
     0.29523
     0.28259
     0.35840
     0.34155
     0.28259
     0.31207
     0.32471
     0.31207
     0.34155
     0.28680
     0.10571
     0.08045
     0.18573
     0.15625
     0.04254
    -0.04168
    -0.21014
    -0.59758
    -0.56389
    -0.48809
    -0.47545
    -0.60179
    -0.57653
    -0.61443
    -0.65233
    -0.69444
    -0.73656
    -0.68602
    -0.55968
    -0.47966
    -0.48388
    -0.29436
    -0.26067
    -0.16381
    -0.06695
     0.02570
     0.04254
     0.18573
     0.11414
     0.24469
     0.20679
     0.25311
     0.34155
     0.21521
     0.30365
     0.25311
     0.37945
     0.31628
     0.33313
     0.26996
     0.26153
     0.26996
     0.30786
     0.25732
     0.26575
     0.24890
     0.14362
     0.22784
     0.21521
     0.06360
     0.02570
     0.10150
     0.12256
     0.03833
     0.04254
    -0.01220
    -0.07116
    -0.01641
    -0.02063
     0.05939
     0.02570
    -0.02905
    -0.12170
    -0.03326
     0.00464
     0.02149
    -0.01641
     0.06360
     0.29944
     0.38366
     0.47631
     0.63213
     0.51000
     0.50579
     0.55212
     0.72478
     0.83428
     0.99010
     1.26805
     1.87027
     2.67043
     3.78223
     5.05827
     5.31938
     3.74854
     1.05748
    -1.44407
    -2.40425
    -2.52638
    -2.24422
    -0.95134
    -0.94291
    -1.62515
    -2.73695
    -4.39623
    -5.54593
    -6.07656
    -5.70596
    -5.16691
    -4.61522
    -4.21514
    -3.49500
    -2.61482
    -1.32615
    -0.09643
     0.43420
     1.00695
     1.11223
     1.05748
     1.10381
     0.76690
     0.51000
     0.74584
     0.87218
     0.78795
     0.56896
     0.52685
     0.33313
     0.23206
     0.10150
     0.08045
    -0.00799
    -0.01220
     0.02991
     0.15625
     0.32049
     0.15204
     0.14362
     0.17310
     0.22784
     0.15625
     0.10571
     0.08045
     0.07202
     0.04254
     0.03833
    -0.01641
    -0.02063
    -0.06274
    -0.18487
     0.02991
     0.02991
     0.05939
    -0.09643
     0.00043
    -0.00378
     0.05939
     0.05097
     0.06781
     0.04676
     0.05097
     0.18573
     0.19836
     0.19415
     0.09729
     0.13941
     0.13098
     0.25732
     0.23206
     0.21521
     0.17310
     0.18573
     0.19415
     0.17731
     0.24469
     0.14783
     0.08045
    -0.04589
    -0.10064
    -0.08801
    -0.20593
    -0.29858
    -0.36175
    -0.34490
    -0.37438
    -0.40807
    -0.52599
    -0.50072
    -0.52178
    -0.47966
    -0.53441
    -0.40807
    -0.44597
    -0.34911
    -0.21014
    -0.04589
    -0.12591
    -0.04168
     0.01306
     0.08045
     0.23206
     0.15204
     0.23206
     0.16467
     0.20258
     0.28259
     0.27838
     0.32471
     0.24048
     0.25311
     0.28259
     0.33734
     0.36261
     0.21521
     0.16467
     0.22784
     0.25732
     0.26996
     0.23206
     0.12256
     0.20679
     0.26575
     0.09729
     0.19836
     0.20679
     0.13519
     0.18152
     0.22363
     0.29944
     0.24048
     0.05097
     0.06360
     0.21521
     0.23206
     0.24469
     0.12256
    -0.04168
    -0.10906
    -0.16381
     0.00885
     0.18152
     0.25311
     0.20258
     0.32471
     0.52264
     0.69952
     0.88482
     1.20909
     1.78183
     2.22403
     2.01767
     1.52494
     1.06169
     0.69109
     0.23627
     0.41314
     0.82586
     0.99852
     0.45947
     0.17310
     0.03412
    -0.20171
    -0.52599
    -1.27982
    -2.24422
    -2.37478
    -1.89889
    -1.62094
    -1.07347
    -0.77446
    -0.45440
    -0.03747
     0.10571
     0.05939
    -0.20171
     0.02991
     0.54370
     0.51422
     0.69952
     0.84270
     0.90166
     1.20488
     1.24278
     1.17119
     1.33543
     1.60075
     1.65549
     1.60496
     1.57969
     1.18803
     0.45526
    -0.27331
    -0.09222
     0.53948
     0.70373
     0.72057
     0.35418
     0.17731
    -0.14697
    -0.16381
    -0.33227
    -0.87132
    -1.23771
    -0.93449
    -0.82921
    -0.79130
    -0.95555
    -0.99766
    -0.76183
    -0.68602
    -0.65233
    -0.82921
    -0.98503
    -0.99766
    -0.85448
    -0.69444
    -0.68181
    -0.55547
    -0.53441
    -0.37017
    -0.36596
    -0.34490
    -0.35753
    -0.56389
    -0.56810
    -0.48388
    -0.40386
    -0.31542
    -0.35332
    -0.38701
    -0.50914
    -0.45440
    -0.53862
    -0.64812
    -0.71129
    -0.77025
    -0.85869
    -0.77025
    -0.67339
    -0.70287
    -0.82921
    -0.86711
    -0.75761
    -0.76183
    -0.78709
    -0.81236
    -0.69444
    -0.71550
    -0.67339
    -0.59337
    -0.68602
    -0.62706
    -0.64391
    -0.50914
    -0.27752
    -0.34911
    -0.42071
    -0.34069
    -0.14697
    -0.08380
    -0.08380
    -0.11749
     0.08887
     0.02570
     0.17310
     0.24469
     0.18152
     0.18994
     0.18994
     0.17310
     0.31628
     0.31207
     0.20258
     0.21100
     0.19836
     0.34576
     0.24048
     0.18994
     0.13941
     0.21521
     0.26996
     0.26996
     0.24048
     0.17731
     0.18994
     0.14783
     0.19415
     0.27417
     0.11414
     0.18573
     0.19415
     0.17310
     0.14783
     0.21100
     0.15625
     0.12677
     0.18994
     0.28680
     0.26153
     0.24048
     0.22363
     0.17731
     0.26153
     0.42999
     0.37524
     0.34155
     0.19415
     0.45105
     0.49737
     0.48895
     0.46368
     0.46368
     0.44262
     0.50579
     0.54791
     0.44683
     0.48895
     0.54370
     0.50579
     0.72900
     0.83007
     1.07012
     1.28911
     1.45756
     1.82816
     2.15243
     2.14401
     2.79256
     3.12947
     2.79677
     1.69761
     0.34155
     0.33313
    -0.02905
    -0.59337
    -0.00799
    -0.15539
     1.37754
     1.86185
     0.21942
    -2.94752
    -4.30779
    -3.99194
    -3.02332
    -2.00418
    -1.35563
    -1.28403
    -1.10716
    -1.03556
    -0.95555
    -1.09452
    -0.91343
    -0.25225
    -0.02905
     0.00464
     0.12677
    -0.32384
    -0.80394
    -0.77446
    -0.33227
     0.37945
     0.76269
    -0.08380
    -0.98503
    -0.37438
    -0.23541
    -0.47545
    -0.75761
    -0.75761
    -0.83763
    -0.76604
    -0.69865
    -0.69023
    -0.54283
    -0.25225
    -0.26489
    -0.20171
    -0.12591
    -0.07116
    -0.18908
    -0.16802
    -0.13433
    -0.13854
    -0.07959
    -0.06695
     0.00043
     0.03833
    -0.08801
    -0.07959
    -0.07537
    -0.15960
    -0.33648
    -0.38280
    -0.42913
    -0.47966
    -0.49230
    -0.58916
    -0.75761
    -0.86290
    -0.98503
    -0.96818
    -0.82500
    -0.92186
    -0.98082
    -0.94291
    -0.88817
    -0.93449
    -0.93449
    -0.97239
    -0.84605
    -0.83763
    -0.83342
    -0.63970
    -0.60179
    -0.54283
    -0.63127
    -0.45861
    -0.39965
    -0.29015
    -0.15539
    -0.00378
     0.12256
     0.11414
     0.34997
     0.45526
     0.43420
     0.48474
     0.47210
     0.52264
     0.55633
     0.61108
     0.63635
     0.49316
     0.61108
     0.59844
     0.42578
     0.36261
     0.37524
     0.27838
     0.13519
     0.21521
     0.24469
     0.17310
     0.13519
     0.17310
     0.22363
     0.21942
     0.14783
     0.24048
     0.32892
     0.31207
     0.32471
     0.33734
     0.36682
     0.30365
     0.30365
     0.35840
     0.28680
     0.40051
     0.33313
     0.27838
     0.34155
     0.33313
     0.33734
     0.16046
     0.16467
     0.12256
     0.13098
     0.19415
     0.29101
     0.26153
     0.21521
     0.17310
     0.27838
     0.39630
     0.59002
     0.62792
     0.61529
     0.65319
     0.66161
     0.33313
     0.16467
     0.01728
    -0.18066
    -0.24804
    -0.45018
    -0.34911
     0.18152
     0.48895
     0.42578
     0.42157
     0.45526
     1.36491
     2.41775
     3.52955
     4.04333
     3.50007
     2.76729
     2.27035
     1.47019
     1.59232
     1.79868
     2.16928
     1.94608
     1.47441
     0.96062
     0.24469
    -0.63127
    -1.70938
    -2.29476
    -2.56429
    -3.04859
    -2.85908
    -2.49269
    -1.70517
    -1.42722
    -1.46512
    -0.90080
    -0.32806
    -0.27331
    -0.30700
    -0.98082
    -1.62515
    -1.25455
    -0.09222
     0.66583
     0.37524
     0.03412
    -0.18908
    -0.40386
    -0.44597
    -0.38701
    -0.40386
    -0.30279
    -0.10906
     0.02149
     0.21521
     0.10150
     0.14783
     0.21521
     0.09308
    -0.09222
    -0.02905
     0.04254
     0.15625
     0.17731
     0.10571
     0.10993
     0.06781
     0.17310
     0.15625
     0.12256
     0.06360
     0.12256
     0.12256
     0.20679
     0.17731
     0.08466
     0.11414
     0.05939
     0.09729
     0.00885
    -0.11749
    -0.12591
    -0.29015
    -0.24383
    -0.22277
    -0.24383
    -0.23541
    -0.42071
    -0.44597
    -0.45440
    -0.45440
    -0.50072
    -0.63127
    -0.63127
    -0.59758
    -0.47545
    -0.46703
    -0.45440
    -0.53862
    -0.54705
    -0.53862
    -0.52178
    -0.45440
    -0.47124
    -0.52178
    -0.42071
    -0.28594
    -0.33648
    -0.42913
    -0.60179
    -0.82921
    -0.81236
    -0.60179
    -0.47545
    -0.38701
    -0.49230
    -0.60179
    -0.66075
    -0.50072
    -0.50493
    -0.38701
    -0.18908
     0.16888
     0.31207
     0.04254
    -0.67339
    -1.15769
    -0.88817
    -0.29858
     0.05518
     0.28259
    -0.02063
    -0.35753
    -0.32384
    -0.42492
    -0.58495
    -0.69023
    -0.55547
    -0.51757
    -0.23962
     0.01306
     0.22784
     0.29101
     0.35840
     0.55633
     0.41314
     0.59423
     0.57318
     0.69952
     0.73742
     0.91430
     1.20488
     1.18382
     1.37754
     1.36912
     1.34385
     1.55863
     1.68076
     1.35649
     0.40893
    -0.23541
    -0.79552
    -0.69444
    -0.28594
    -0.10064
    -0.01220
    -0.37438
    -0.27331
    -0.05011
    -0.35332
    -0.21435
     0.42578
     1.45756
     2.24087
     2.18613
     0.74584
    -0.50914
    -0.21014
    -0.40807
     0.05939
     0.75848
     0.65740
     0.37945
    -0.09643
    -1.10716
    -2.13052
    -2.72853
    -2.64851
    -2.24422
    -1.86520
    -1.73886
    -1.24192
    -0.45861
    -0.05853
     0.30786
     0.45526
     0.16046
     0.47631
     0.99431
     1.31016
     1.44493
     1.33122
     1.21330
     1.23015
     1.12486
     1.08696
     1.00695
     0.95220
     0.64477
     0.31207
     0.16467
     0.59002
     0.56475
     0.49316
     0.28259
     0.28680
     0.15625
     0.00043
    -0.08801
    -0.26067
    -0.19750
    -0.08801
    -0.02905
    -0.21435
    -0.37017
    -0.29858
    -0.29436
    -0.15539
    -0.24383
    -0.30279
    -0.45861
    -0.35753
    -0.26489
    -0.31542
    -0.32384
    -0.34911
    -0.21435
    -0.14276
    -0.11328
    -0.13433
    -0.19750
    -0.13012
    -0.06274
     0.06781
     0.14362
     0.14362
     0.10150
     0.13941
     0.19415
     0.32049
     0.24469
     0.26996
     0.11835
     0.22784
     0.28680
     0.25311
     0.02570
    -0.04589
    -0.07116
     0.03412
     0.18573
    -0.01641
    -0.11749
    -0.18487
    -0.20593
    -0.16802
    -0.15118
    -0.26067
    -0.29858
    -0.26489
    -0.17224
    -0.00799
    -0.05853
    -0.12591
    -0.31121
    -0.24804
    -0.13433
    -0.22277
    -0.24804
    -0.31121
    -0.23962
    -0.27331
    -0.21014
    -0.11328
    -0.25646
    -0.21435
    -0.16381
    -0.04589
    -0.04168
    -0.09643
    -0.10064
    -0.05432
     0.08887
     0.27838
     0.18573
     0.24048
     0.28259
     0.24890
     0.29944
     0.32892
     0.30786
     0.32892
     0.68688
     1.01537
     1.39018
     2.09348
     2.75466
     3.03682
     3.37373
     3.09578
     1.73551
     1.09960
     0.87639
     0.47631
    -0.71550
    -0.98503
    -0.24804
    -0.21435
    -0.35753
    -1.19560
    -2.00418
    -2.93489
    -3.53711
    -4.00878
    -4.27410
    -3.64661
    -3.01911
    -2.30318
    -1.75571
    -1.12400
    -0.77025
    -0.48809
    -0.45018
    -0.42492
    -0.19329
     0.06781
     0.31207
     0.40472
     0.57318
     0.69109
     0.77111
     0.91851
     1.00695
     0.88482
     0.79638
     0.89324
     0.97325
     0.80480
     0.95641
     1.17540
     0.65319
     0.39630
     0.53106
     0.42999
     0.50158
     0.50158
     0.19836
    -0.13433
     0.03833
    -0.13012
     0.05939
    -0.14276
    -0.24383
    -0.29858
    -0.31121
    -0.42913
    -0.50493
    -0.45018
    -0.28173
    -0.18908
    -0.16802
    -0.24804
    -0.34490
    -0.58916
    -0.27752
    -0.04589
     0.02149
     0.15625
     0.09308
     0.03412
    -0.03326
    -0.05432
    -0.01220
     0.04676
     0.12677
     0.21100
     0.11414
     0.12677
     0.11835
    -0.14276
     0.07623
     0.19415
     0.16888
     0.15204
     0.10150
     0.03833
     0.17310
     0.18152
     0.21521
     0.28680
     0.37945
     0.40472
     0.49737
     0.50158
     0.49737
     0.42157
     0.50158
     0.61950
     0.68688
     0.47210
     0.38366
     0.55212
     0.72478
     0.62792
     0.63213
     0.60687
     0.53527
     0.52264
     0.53948
     0.55633
     0.57318
     0.44683
     0.32471
     0.52685
     0.58160
     0.49737
     0.41314
     0.42578
     0.35840
     0.32471
     0.32049
     0.36682
     0.29101
     0.23206
     0.20258
     0.21942
     0.20258
     0.21521
     0.05518
     0.20258
     0.14783
     0.06781
     0.05097
     0.11835
    -0.03747
    -0.07959
    -0.02905
     0.08887
     0.06781
     0.01306
    -0.12591
    -0.04589
     0.00464
    -0.07537
    -0.14697
    -0.05853
    -0.03326
     0.00043
     0.02991
     0.07202
     0.04676
     0.01306
     0.09308
     0.09308
     0.12677
     0.11835
     0.17310
     0.25732
     0.25732
     0.26996
     0.22784
     0.33313
     0.42578
     0.38366
     0.40472
     0.42157
     0.37945
     0.39209
     0.42578
     0.54791
     0.45947
     0.46789
     0.58160
     0.53106
     0.52264
     0.54791
     0.60687
     0.61950
     0.85534
     1.16698
     1.46598
     1.81553
     2.13138
     2.65359
     2.73781
     3.22633
     3.58430
     2.95680
     1.24699
    -0.86711
    -1.54935
    -1.35563
    -1.39353
    -1.50302
    -1.83572
    -1.93258
    -2.26949
    -3.60449
    -4.55205
    -5.17533
    -5.60068
    -5.18375
    -4.69523
    -3.59607
    -2.50954
    -1.76413
    -1.33878
    -0.73656
    -0.33648
    -0.05432
     0.29523
     0.59002
     0.90166
     1.09960
     1.14592
     1.04485
     1.06169
     0.96904
     1.03221
     0.97747
     0.99852
     0.84270
     0.64898
     0.38366
     0.23627
    -0.04589
     0.05939
     0.24890
     0.14783
    -0.02905
    -0.10906
    -0.21014
    -0.24804
    -0.35332
    -0.38280
    -0.28173
    -0.22277
    -0.21856
    -0.07959
    -0.01641
    -0.03326
     0.10150
     0.03833
     0.25732
     0.29523
     0.38366
     0.33734
     0.37524
     0.28259
     0.30786
     0.26996
     0.30365
     0.21942
     0.19836
     0.12677
     0.07202
    -0.03326
    -0.03326
    -0.23962
    -0.22698
    -0.14276
    -0.27752
    -0.26489
    -0.36596
    -0.39965
    -0.36596
    -0.33227
    -0.29015
    -0.07959
    -0.02484
    -0.04589
    -0.09222
    -0.07537
     0.10993
     0.13941
     0.09729
     0.23206
     0.26153
     0.27838
     0.37103
     0.34997
     0.33313
     0.33313
     0.22784
     0.34576
     0.40051
     0.35840
     0.29101
     0.30365
     0.34155
     0.37524
     0.30365
     0.33734
     0.37524
     0.25732
     0.28680
     0.34576
     0.29523
     0.21100
     0.21521
     0.24469
     0.35418
     0.42578
     0.21100
     0.19415
     0.16467
     0.27838
     0.18994
     0.34155
     0.28259
     0.27838
     0.32892
     0.47210
     0.53106
     0.46368
     0.41736
     0.51422
     0.63635
     0.72900
     0.70794
     0.79638
     0.85955
     1.01537
     1.04485
     1.19224
     1.25963
     1.12907
     1.23857
     1.22172
     1.24699
     1.18803
     1.03221
     0.99010
     1.12486
     1.16698
     1.17540
     1.12065
     0.95220
     0.77953
     0.52264
     0.39630
     0.47210
     0.48053
     0.49737
     0.78795
     0.99852
     1.15434
     1.57548
     1.33122
     0.93114
     0.44683
     0.02570
    -0.05011
     0.03833
     0.72057
     1.02379
     0.82586
     0.43841
     0.02570
    -0.41228
    -1.10295
    -0.80815
    -0.83342
    -0.99345
    -0.98082
    -0.99345
    -1.01030
    -1.01030
    -1.35563
    -1.61673
    -1.83572
    -1.31772
    -1.02714
    -0.79552
    -1.03556
    -1.68832
    -2.15578
    -2.07577
    -1.94522
    -1.75149
    -1.33457
    -1.07768
    -1.18296
    -1.17875
    -1.34720
    -1.27982
    -1.08189
    -1.25034
    -1.07768
    -0.65233
    -0.26489
    -0.19750
    -0.26910
    -0.35753
    -0.23541
    -0.06695
    -0.01220
     0.21942
     0.32471
     0.38788
     0.43420
     0.38788
     0.38366
     0.31628
     0.36261
     0.42999
     0.63635
     0.60687
     0.60687
     0.53527
     0.74163
     0.76269
     0.62792
     0.52685
     0.64898
     0.60265
     0.63635
     0.66583
     0.68267
     0.69530
     0.58160
     0.59423
     0.74163
     0.67846
     0.64477
     0.57318
     0.67004
     0.69530
     0.67004
     0.59844
     0.65319
     0.62792
     0.62371
     0.69530
     0.56475
     0.48895
     0.40893
     0.39630
     0.41736
     0.35840
     0.37945
     0.24469
     0.15625
     0.16046
     0.02570
    -0.11749
    -0.24383
    -0.21435
     0.01728
     0.12677
     0.01306
    -0.17645
    -0.23962
    -0.21014
    -0.24383
    -0.09222
    -0.08380
    -0.13433
    -0.08380
     0.00464
     0.02149
     0.13098
     0.13098
     0.08466
     0.26153
     0.40051
     0.32471
     0.34576
     0.37945
     0.39630
     0.44262
     0.59002
     0.58160
     0.45105
     0.26996
     0.35418
     0.34576
     0.22363
    -0.13854
    -0.46282
    -0.38701
    -0.10064
    -0.14276
    -0.21856
    -0.37859
    -0.53020
    -0.63970
    -0.40807
    -0.21435
    -0.18908
     0.17731
     0.54370
     1.09117
     1.32280
     1.37754
     1.33964
     1.82816
     1.77341
     1.30174
     0.75426
     0.49737
     0.13519
     0.27838
     1.09117
     1.52073
     1.35228
     0.79217
     0.39630
     0.35418
     0.62792
     1.09117
     1.03221
     0.57318
     0.40051
    -0.07116
    -0.38701
    -1.03135
    -1.38089
    -0.32806
     0.13941
    -0.08380
    -0.90080
    -1.70096
    -2.09683
    -2.21896
    -2.19790
    -2.26949
    -2.16842
    -1.68411
    -0.91765
    -0.36596
     0.05939
     0.20679
     0.45105
     0.81322
     1.17119
     1.66813
     1.62601
     1.27226
     1.23015
     1.37333
     1.71866
     1.86606
     1.96713
     1.73972
     1.67234
     1.65971
     1.33122
     0.73742
     0.34576
     0.34155
     0.39630
     0.68267
     0.56054
    -0.09643
    -0.28173
    -0.32384
    -0.29858
    -0.49230
    -0.57231
    -0.75340
    -0.77446
    -0.82500
    -0.66496
    -0.61864
    -0.47545
    -0.28173
    -0.30279
    -0.02484
     0.01728
     0.14362
     0.39630
     0.51422
     0.54791
     0.61950
     0.79638
     0.84270
     0.84691
     0.86376
     0.93956
     1.06169
     1.14592
     1.05748
     0.97747
     0.80480
     0.95641
     0.83849
     0.76269
     0.72057
     0.59423
     0.56896
     0.55633
     0.56054
     0.59423
     0.57739
     0.58160
     0.54791
     0.55212
     0.56896
     0.43841
     0.29944
     0.43420
     0.48053
     0.38366
     0.52264
     0.41314
     0.37945
     0.40051
     0.42157
     0.39209
     0.40472
     0.29944
     0.40051
     0.36682
     0.41314
     0.43420
     0.40893
     0.29101
     0.42157
     0.34997
     0.23627
     0.10993
     0.08466
     0.09729
    -0.12591
    -0.51336
    -0.66918
    -0.90922
    -0.71971
    -0.54283
    -0.66918
    -0.79973
    -1.02293
    -0.64391
    -0.57653
    -0.76183
    -0.85869
    -0.89659
    -0.85448
    -0.69444
    -0.45018
    -0.29858
    -0.28173
    -0.25225
    -0.15539
    -0.20593
    -0.21856
    -0.13012
    -0.07116
    -0.13433
     0.02991
     0.24048
     0.45526
     0.70794
     0.91430
     1.34385
     1.71024
     1.93344
     1.91660
     1.63023
     1.35228
     1.20488
     1.36070
     1.46177
     1.42808
     0.93956
     0.58581
     0.87639
     0.43420
    -0.27331
    -0.60179
    -0.99345
    -1.65042
    -2.32424
    -2.49690
    -2.80433
    -3.87402
    -3.97509
    -3.70556
    -3.18757
    -1.89889
    -2.18526
    -2.53902
    -2.68642
    -2.71590
    -2.36635
    -2.13052
    -1.52408
    -0.59758
     0.00043
     0.45947
     0.71215
     0.69530
     0.78374
     0.90587
     1.12486
     1.21330
     1.12065
     0.97325
     1.11223
     1.05748
     0.90587
     0.85112
     0.71215
     0.68688
     0.94377
     1.14592
     1.13329
     0.75005
     0.40472
     0.48474
     0.63213
     0.72478
     0.56896
     0.37945
     0.27417
     0.26153
     0.04676
     0.04254
     0.03833
     0.01728
    -0.09643
    -0.25646
    -0.21435
    -0.16381
    -0.21014
    -0.12170
    -0.05011
     0.06781
     0.06781
    -0.00799
    -0.07537
     0.09308
     0.21521
     0.28259
     0.22784
     0.24469
     0.13519
     0.24890
     0.29944
     0.45947
     0.41314
     0.35840
     0.13098
     0.16888
     0.28680
     0.24048
     0.34155
     0.31628
     0.30365
     0.20679
     0.18573
     0.10993
     0.04254
    -0.04168
     0.01306
     0.08045
     0.30365
     0.33313
     0.20258
     0.24890
     0.42157
     0.29523
     0.21942
     0.32049
     0.26996
     0.16467
     0.05939
     0.28680
     0.24048
     0.16467
     0.04254
     0.06360
     0.08466
     0.02570
    -0.07537
    -0.15118
    -0.11328
    -0.06695
    -0.13433
    -0.01641
     0.05518
    -0.03326
    -0.03326
     0.04254
     0.06360
     0.00043
     0.08887
     0.09729
     0.16046
     0.26153
     0.26153
     0.27417
     0.36261
     0.28259
     0.26996
     0.18152
     0.25311
     0.26575
     0.34155
     0.42578
     0.34155
     0.28259
     0.24048
     0.15204
     0.24890
     0.31207
     0.20679
     0.21942
     0.23206
     0.21942
     0.21942
     0.29523
     0.33313
     0.30365
     0.60265
     1.12486
     1.41966
     1.72288
     1.56706
     1.16698
     1.29332
     1.79868
     2.43460
     2.10611
     0.91430
     0.45947
     0.73321
     0.45947
     0.59844
     0.89324
     0.86376
     0.72478
     0.37524
     0.02991
     0.40051
     0.64898
    -0.30700
    -0.87132
    -1.76834
    -2.22738
    -3.53711
    -4.13512
    -4.08459
    -4.55205
    -3.29706
    -1.67569
    -2.49269
    -3.29285
    -4.28673
    -5.20481
    -5.41116
    -4.66575
    -3.57501
    -2.28213
    -1.13664
    -0.42071
    -0.13012
    -0.11328
     0.35418
     1.03642
     1.42808
     1.72709
     1.47019
     0.82165
     0.68267
     0.46368
     0.24890
     0.08466
     0.12677
     0.18994
     0.08466
    -0.03326
    -0.26910
    -0.33648
    -0.53441
    -0.65654
    -0.84605
    -0.64391
    -0.65654
    -0.44597
    -0.26910
    -0.02484
     0.05097
     0.26153
     0.34576
     0.48053
     0.56054
     0.69109
     0.66583
     0.67846
     0.72900
     0.74584
     0.72478
     0.85955
     0.80901
     0.73321
     0.74584
     0.77953
     0.69952
     0.40893
     0.45947
     0.52685
     0.51422
     0.58160
     0.50579
     0.28259
     0.19836
     0.20258
     0.21521
     0.33734
     0.29944
     0.11835
     0.14362
     0.36682
     0.34997
     0.46789
     0.32049
     0.04254
     0.08466
     0.17731
     0.28680
     0.39209
     0.24890
     0.15204
     0.21100
     0.14783
     0.22363
     0.05097
    -0.19329
     0.00464
     0.18573
     0.27417
     0.15204
     0.07623
     0.06360
     0.14362
     0.26996
     0.34155
     0.36261
     0.36261
     0.40051
     0.51422
     0.77532
     0.78374
     0.71215
     0.67846
     0.68267
     0.57318
     0.52685
     0.50579
     0.41736
     0.45526
     0.45947
     0.41736
     0.46789
     0.37945
     0.41314
     0.25311
     0.18573
     0.29101
     0.23206
     0.32049
     0.32049
     0.59002
     1.05748
     1.35228
     0.77532
     0.41314
     0.40051
     0.53527
     0.56475
     0.86376
     1.30174
     1.05327
     1.04485
     0.88903
     0.68688
     0.70794
     0.99010
     1.26805
     1.47862
     1.60917
     1.59232
     1.68497
     1.55442
     1.31859
     1.15013
     1.03221
     1.07433
     1.22594
     1.05748
     1.20488
     0.98589
     0.42578
    -0.00378
    -0.12170
    -0.15960
    -0.30700
    -0.84605
    -1.31351
    -1.39774
    -0.18066
     0.04254
    -0.20593
    -0.58495
    -0.32806
    -0.02063
     0.09308
     0.05939
    -0.07959
     0.09308
    -0.29015
    -0.43755
    -0.00799
     0.40472
     0.25311
    -0.01641
    -0.35753
    -0.57231
    -0.71550
    -1.17875
    -1.39774
    -1.78097
    -1.36405
    -1.38089
    -1.83572
    -1.55777
    -1.61252
    -1.79782
    -0.66075
    -0.18908
    -0.46282
    -0.84184
    -1.19560
    -1.25034
    -0.42913
     0.81743
     0.53948
     0.03833
    -0.21014
    -0.07116
    -0.09643
    -0.34069
    -0.29858
    -0.02905
    -0.01220
     0.17731
     0.13519
    -0.01641
    -0.21435
    -0.53862
    -0.58074
    -0.45018
    -0.28173
    -0.09222
    -0.06274
    -0.14276
    -0.18487
    -0.46703
    -0.52178
    -0.50072
    -0.38701
    -0.40807
    -0.71129
    -0.76604
    -0.82500
    -0.75340
    -0.64391
    -0.65654
    -0.63548
    -0.59758
    -0.55126
    -0.39123
    -0.29436
    -0.23541
    -0.26489
    -0.21856
    -0.17645
    -0.09222
     0.02570
    -0.12170
     0.03412
     0.00885
     0.16046
     0.27417
     0.26996
     0.06360
     0.02991
     0.02149
     0.09729
     0.14362
     0.01306
    -0.01220
    -0.00378
     0.01306
     0.04676
     0.02570
    -0.06695
    -0.11328
    -0.17645
    -0.09643
    -0.14276
    -0.00799
    -0.07537
    -0.14276
     0.05939
     0.16046
     0.20679
     0.21942
     0.13941
     0.23627
     0.31628
     0.36261
     0.42578
     0.44683
     0.45105
     0.39209
     0.51843
     0.53106
     0.53527
     0.41314
     0.48474
     0.62792
     0.59423
     0.64898
     0.51843
     0.61950
     0.62371
     0.75426
     0.75005
     0.83849
     0.42157
     0.09308
    -0.43755
    -1.15769
    -1.41037
    -1.18717
    -0.26489
     0.28680
     0.08887
    -0.11328
     0.17310
     0.64898
     0.78374
     1.55021
     1.58811
     0.87218
    -0.52178
    -0.82078
    -0.41228
     0.53948
     0.93956
     0.61529
     0.32049
     0.02570
    -0.64812
    -1.62515
    -2.79591
    -2.62746
    -1.82309
    -1.01872
    -0.98082
    -0.93028
    -0.66496
    -0.39123
     0.13519
     0.64898
     1.19646
     1.17119
     1.29753
     1.42387
     1.45335
     1.60075
     1.56284
     1.42387
     1.29332
     0.85112
     0.64056
     0.50579
     0.29101
     0.24469
     0.29944
    -0.00378
    -0.12591
    -0.30279
    -0.31542
    -0.49230
    -0.73656
    -1.04399
    -1.40195
    -1.20402
    -1.01451
    -0.81236
    -0.78709
    -1.38932
    -1.30930
    -1.19138
    -0.76183
    -0.79552
    -0.88817
    -0.61022
    -0.33227
    -0.62285
    -1.33878
    -1.00187
    -0.26910
    -0.11328
    -0.23962
    -0.42071
    -0.47545
    -0.42492
    -0.50493
    -0.52178
    -0.60179
    -0.61022
    -0.69865
    -0.49651
    -0.36596
    -0.18908
     0.09729
     0.06360
     0.22784
     0.37524
     0.34997
     0.48474
     0.44683
     0.50579
     0.59002
     0.72900
     0.72057
     0.68688
     0.63213
     0.41736
     0.41736
     0.15625
     0.28680
     0.12256
     0.01306
    -0.07959
    -0.14697
    -0.34069
    -0.46703
    -0.43334
    -0.41649
    -0.40386
    -0.48388
    -0.38280
    -0.47545
    -0.46703
    -0.49230
    -0.52178
    -0.48388
    -0.32384
    -0.31542
    -0.22698
    -0.15118
    -0.13854
    -0.04168
    -0.03747
     0.00885
     0.13098
     0.15625
     0.24469
     0.21100
     0.30365
     0.43420
     0.52264
     0.59002
     0.74584
     0.86376
     0.96062
     1.19224
     1.05327
     0.88482
     0.55633
     0.48053
     1.01116
     1.26805
     1.27226
     1.53758
     1.17540
     0.24469
     0.21521
    -0.02484
    -0.41228
    -0.67760
    -0.63970
    -0.31121
    -0.08801
    -0.19329
    -0.42071
    -0.71971
    -0.70287
    -0.31121
     0.04254
     0.30786
     0.29101
     0.49316
     0.65319
     0.76269
     0.53948
     0.33313
     0.58160
     0.72057
     0.63213
     0.64056
     0.60687
     0.36261
     0.13519
    -0.20171
    -0.34911
    -0.61443
    -0.98082
    -0.58074
     0.04676
    -0.05432
    -0.20593
    -0.10064
     0.08045
    -0.20593
    -0.05432
     0.25732
     0.10150
    -0.03326
     0.03833
     0.22363
     0.28259
     0.12677
     0.09308
     0.13519
     0.64056
     0.53527
     0.26575
    -0.07116
    -0.62285
    -0.52178
    -0.26489
    -0.29858
    -1.03977
    -1.46091
    -1.44828
    -1.33878
    -1.14085
    -1.28403
    -1.59567
    -1.96627
    -2.13473
    -2.06313
    -1.65884
    -1.37668
    -1.29667
    -1.16190
    -0.69444
    -0.27752
    -0.13854
    -0.07959
     0.10993
     0.43420
     0.89324
     1.28489
     1.40702
     0.90587
     0.35418
     0.24048
     0.45947
     0.66161
     0.80059
     0.70373
     0.51422
     0.44683
     0.07623
    -0.33227
    -0.32806
    -0.25646
    -0.19750
    -0.12170
    -0.18908
    -0.15960
    -0.26489
    -0.37438
    -0.44597
    -0.24383
    -0.05853
    -0.04168
    -0.21014
    -0.12591
    -0.04589
    -0.01220
    -0.08801
    -0.18066
    -0.15539
    -0.00799
     0.12256
     0.05939
     0.13098
     0.18152
     0.22784
     0.30365
     0.38366
     0.48895
     0.45526
     0.47631
     0.44262
     0.51000
     0.35840
     0.30365
     0.33734
     0.39630
     0.37103
     0.48474
     0.37945
     0.29944
     0.29944
     0.18994
     0.23206
     0.25311
     0.18152
     0.13519
     0.20258
     0.33734
     0.34576
     0.37524
     0.39209
     0.54791
     0.48053
     0.58581
     0.53106
     0.45105
     0.61108
     0.49737
     0.65319
     0.71636
     0.59002
     0.53948
     0.56896
     0.68267
     0.59002
     0.56054
     0.44262
     0.34576
     0.31207
     0.41314
     0.35418
     0.31628
     0.30786
     0.24890
     0.23627
     0.30365
     0.32471
     0.13941
     0.12677
     0.19415
     0.22363
     0.24048
     0.21100
     0.19415
     0.29101
     0.37524
     0.34997
     0.47631
     0.44262
     0.38366
     0.25311
     0.11414
    -0.03326
    -0.05432
    -0.26067
    -0.36175
    -0.49230
    -0.51757
    -0.49230
    -0.28173
     0.23206
     1.03642
     1.59232
     2.23666
     2.91469
     3.09578
     1.09538
    -1.12821
    -2.72432
    -2.37056
     0.25311
     2.24508
     3.27266
     1.60496
    -2.40425
    -4.24041
    -3.92034
    -3.13703
    -2.54323
    -1.95364
    -2.88435
    -4.13933
    -5.00266
    -4.01721
    -2.14736
    -1.23350
    -1.18296
    -1.19560
    -1.17033
    -1.11137
    -0.95134
    -0.69444
    -0.27331
     0.14362
     0.46789
     0.63635
     0.72057
     0.80901
     0.94377
     1.02379
     1.27647
     1.26805
     1.23857
     1.13750
     1.00273
     0.74584
     0.48895
     0.31207
     0.42999
     0.61108
     0.39209
     0.37945
     0.17731
    -0.07116
    -0.17645
    -0.40386
    -0.42913
    -0.38280
    -0.40386
    -0.39123
    -0.40386
    -0.44597
    -0.41228
    -0.46703
    -0.39965
    -0.37438
    -0.39965
    -0.24383
    -0.20593
    -0.23119
    -0.31121
    -0.39123
    -0.29436
    -0.05011
    -0.08380
    -0.13854
    -0.11328
    -0.04168
     0.08887
     0.10993
     0.18152
     0.10571
     0.15625
     0.24469
     0.27417
     0.23627
     0.18573
     0.13519
     0.12256
     0.25311
     0.19836
     0.16467
     0.21100
    -0.06695
    -0.06274
     0.03412
    -0.03747
    -0.03326
    -0.00799
    -0.06274
    -0.02063
     0.01306
     0.03833
    -0.01220
    -0.10906
     0.08045
     0.11835
     0.00043
    -0.03326
    -0.17224
    -0.05432
    -0.07537
    -0.07116
    -0.05853
    -0.05432
    -0.05432
    -0.10906
    -0.13012
    -0.16802
    -0.14697
    -0.15539
    -0.13012
    -0.02905
     0.04254
    -0.05011
     0.05939
     0.08466
     0.05518
     0.11835
     0.16888
     0.12256
     0.12256
     0.18573
     0.20258
     0.18994
     0.16046
     0.14362
     0.26153
     0.38788
     0.34155
     0.28259
     0.33734
     0.38366
     0.43841
     0.43841
     0.57739
     0.49737
     0.52264
     0.61108
     0.66583
     0.69109
     0.70373
     0.67425
     0.61529
     0.69109
     0.75848
     0.75426
     0.67846
     0.62371
     0.64477
     0.70794
     0.74163
     0.67846
     0.65740
     0.60687
     0.56896
     0.58581
     0.60265
     0.58160
     0.37103
     0.45947
     0.54791
     0.54791
     0.45947
     0.54791
     0.58160
     0.74584
     1.05327
     1.47862
     2.07242
     2.47250
     3.34846
     3.50849
     2.32510
     0.82586
    -0.15960
     0.44262
     1.84079
     2.23666
     1.94608
     1.28911
     0.27838
    -0.82921
    -2.24843
    -4.08459
    -3.50763
    -1.27561
    -0.62706
    -1.01872
    -1.38089
    -1.79361
    -2.70326
    -2.94331
    -2.26949
    -1.57462
    -1.60410
    -1.12400
    -0.41649
    -0.01641
    -0.13854
    -0.37859
    -0.53020
    -0.45861
    -0.43755
    -0.83763
    -1.02714
    -0.91765
    -0.39544
    -0.16802
     0.00043
     0.01728
    -0.10906
    -0.15118
    -0.10064
    -0.14697
    -0.17645
    -0.18908
    -0.17645
    -0.16802
    -0.21435
    -0.04168
    -0.02905
    -0.07116
    -0.05011
    -0.23119
    -0.13012
    -0.13433
    -0.01220
    -0.02905
    -0.00799
    -0.00799
    -0.06695
    -0.01220
     0.01728
     0.08887
     0.01306
    -0.03747
    -0.10485
    -0.04589
    -0.11749
    -0.07959
    -0.14276
    -0.19750
    -0.31542
    -0.10485
    -0.11749
    -0.07959
    -0.19329
    -0.19329
    -0.20171
    -0.28594
    -0.22698
    -0.36596
    -0.28594
    -0.24804
    -0.24804
    -0.11749
    -0.26910
    -0.22277
    -0.21856
    -0.13854
    -0.19329
    -0.17645
    -0.17224
    -0.23541
    -0.26489
    -0.14697
    -0.12170
    -0.10906
    -0.15960
    -0.15118
    -0.21435
    -0.15118
    -0.20593
    -0.17224
    -0.19750
    -0.21435
    -0.12170
    -0.09643
    -0.01220
    -0.13012
    -0.18487
    -0.10064
    -0.05432
     0.04676
    -0.01220
    -0.01220
     0.10150
     0.08045
     0.00043
     0.13098
     0.21521
     0.16467
    -0.00799
     0.08466
     0.15204
     0.17310
     0.07623
     0.16467
     0.14783
     0.11835
     0.16046
     0.18152
     0.32471
     0.29523
     0.40472
     0.25732
     0.26153
     0.32471
     0.33734
     0.42999
     0.47210
     0.45947
     0.43420
     0.52685
     0.51843
     0.49316
     0.53527
     0.47210
     0.43841
     0.45105
     0.56054
     0.49316
     0.56475
     0.53948
     0.56896
     0.57739
     0.69109
     0.68688
     0.78374
     0.91008
     0.93114
     0.84270
     1.07012
     1.47862
     1.51231
     1.34807
     1.38597
     1.25542
     1.42808
     1.57548
     1.18803
     1.37333
     1.68076
     2.52303
     2.17770
     1.25120
     0.45105
    -0.30279
    -0.60179
    -0.86711
    -1.66727
    -1.82309
    -1.67148
    -2.12209
    -2.28213
    -2.60640
    -3.12440
    -3.52448
    -3.65503
    -3.76452
    -3.60870
    -3.69714
    -3.20441
    -2.68220
    -2.16000
    -1.94522
    -1.81045
    -1.57883
    -1.33036
    -1.16612
    -0.90501
    -0.64812
    -0.71550
    -0.89238
    -0.92607
    -0.78709
    -0.82500
    -0.78288
    -0.47545
    -0.28594
    -0.20593
    -0.37859
    -0.47966
    -0.41649
    -0.21435
    -0.45861
    -0.50493
    -0.45018
    -0.75340
    -0.56389
    -0.02063
     0.23627
     0.15204
     0.02149
    -0.26067
    -0.30700
    -0.31542
    -0.23541
    -0.21856
    -0.17224
    -0.09643
    -0.03326
    -0.15960
    -0.09222
    -0.11328
    -0.17224
    -0.32806
    -0.20171
    -0.10906
    -0.21014
    -0.21856
    -0.22698
    -0.09643
    -0.05011
     0.01728
    -0.02063
    -0.02063
     0.08887
     0.11835
     0.16467
     0.32049
     0.25732
     0.19415
     0.24469
     0.28680
     0.21942
     0.00464
     0.00464
     0.00885
     0.02570
     0.07623
     0.08466
    -0.04589
     0.01728
    -0.04589
    -0.04589
     0.10571
     0.20258
    -0.06274
     0.00043
     0.13941
     0.30365
     0.26575
     0.21942
     0.16046
     0.26575
     0.35418
     0.26153
     0.34997
     0.32471
     0.28680
     0.19836
     0.35418
     0.40051
     0.35418
     0.24048
     0.32471
     0.32049
     0.25732
     0.19836
     0.18573
     0.39630
     0.44683
     0.83007
     0.77953
     0.53106
     0.38788
     0.19836
    -0.27331
    -0.07116
     0.08466
     0.22363
     0.33313
     0.28680
     0.07202
    -0.00378
    -0.28173
    -0.16381
    -0.17645
    -0.05011
    -0.07537
    -0.11328
    -0.05432
     0.05097
     0.15204
     0.34997
     0.32892
     0.19836
     0.39630
     0.48895
     0.49316
     0.42157
     0.32049
     0.37945
     0.41736
     0.64898
     0.98168
     1.61759
     2.36721
     3.11262
     2.78414
     3.24318
     3.04945
     2.48934
     1.70182
     0.91851
     1.61759
     3.66852
     4.88982
     5.85843
     5.07512
     2.29983
    -0.21014
    -1.08189
    -0.36596
    -0.06274
     0.24048
     1.18382
     2.10611
     1.49967
     0.77953
    -0.64812
    -1.33457
    -1.53250
    -1.84836
    -1.01030
     0.08887
     0.54791
     1.07433
     0.94799
     0.39630
    -0.05853
    -0.37017
    -0.54283
    -0.56810
    -0.66918
     0.16888
     0.44683
     0.42157
     0.21100
    -0.30700
    -0.54283
    -0.63970
    -0.40807
    -0.49651
    -0.38701
    -0.18908
    -0.22698
    -0.49651
    -0.61443
    -0.50072
    -0.50072
    -0.56389
    -0.63970
    -0.64391
    -0.42492
    -0.49230
    -0.59337
    -0.60179
    -0.55126
    -0.41228
    -0.32806
    -0.44597
    -0.39965
    -0.37438
    -0.47966
    -0.35332
    -0.13433
    -0.23962
    -0.32384
    -0.40386
    -0.47124
    -0.49230
    -0.69023
    -0.83342
    -1.03556
    -1.03135
    -1.04399
    -1.00187
    -1.16612
    -1.24613
    -1.36405
    -1.31772
    -1.28824
    -1.24613
    -1.29246
    -1.38089
    -1.17033
    -1.09031
    -1.05241
    -0.90501
    -0.85869
    -0.73235
    -0.62706
    -0.35332
    -0.29858
    -0.29858
    -0.31121
    -0.25646
    -0.13854
    -0.01641
     0.02149
    -0.03747
     0.06360
     0.14783
     0.14783
     0.14362
     0.04676
     0.02570
     0.00043
     0.04676
     0.05939
     0.00885
    -0.05011
    -0.13433
    -0.06695
     0.09729
     0.03833
    -0.02484
     0.05097
    -0.02063
     0.04254
     0.00043
     0.07623
     0.09729
     0.06360
     0.07202
     0.09729
     0.13098
     0.10150
     0.00043
     0.02991
     0.10571
     0.07623
     0.00464
    -0.09643
    -0.00378
    -0.02484
    -0.12170
    -0.14697
    -0.09222
     0.09308
     0.21942
     0.30365
     0.18573
     0.28680
     0.50158
     0.52264
     0.66161
     0.90166
     1.43650
     1.66392
     1.53758
     1.42808
     1.34807
     0.71215
     0.37103
     0.40893
     0.56896
     0.62371
     0.50158
     0.27838
    -0.05432
    -0.67339
    -0.88817
    -1.18717
    -1.48197
    -1.50724
    -1.43564
    -1.37247
    -1.46933
    -1.14506
    -1.08610
    -0.85869
    -0.51336
    -0.38280
    -0.49230
    -0.59758
    -0.61022
    -0.65233
    -0.22277
     0.41736
     0.22784
    -0.16802
    -0.18487
     0.36682
     0.37524
     0.51000
     0.86797
     0.89745
     0.03412
     0.31628
     0.67846
    -0.36596
    -0.82078
    -0.76183
    -0.54705
    -0.42913
    -0.72813
    -0.57653
     0.43420
     1.03221
     1.82395
     1.65549
    -0.56810
    -1.31351
    -2.16000
    -3.00227
    -2.15578
     0.83849
     1.74393
     1.62180
     0.78374
     1.19646
     0.47210
    -1.16190
    -1.02714
    -0.42071
     0.10571
     0.56896
     0.92693
     1.14171
     1.52915
     1.36491
     1.25120
     1.25542
     1.17961
     1.05748
     0.86797
     0.81743
     0.73742
     0.43420
     0.21521
    -0.08380
    -0.38280
    -0.44597
    -0.31963
    -0.63548
    -0.86711
    -0.99345
    -1.00187
    -1.06925
    -1.13242
    -1.19981
    -1.43985
    -1.39353
    -1.14085
    -1.09452
    -1.09873
    -1.16612
    -1.10716
    -1.01872
    -0.99345
    -0.83342
    -0.78709
    -0.72813
    -0.74498
    -0.69023
    -0.57231
    -0.50493
    -0.58074
    -0.63970
    -0.58074
    -0.54705
    -0.54705
    -0.50493
    -0.43334
    -0.50072
    -0.51336
    -0.43334
    -0.32384
    -0.38280
    -0.50914
    -0.44176
    -0.40807
    -0.33648
    -0.23541
    -0.38280
    -0.28594
    -0.21014
    -0.20171
    -0.13012
    -0.09222
    -0.07959
    -0.17645
    -0.11749
    -0.09222
     0.00885
     0.00885
    -0.07537
    -0.09222
     0.00885
     0.05518
    -0.02484
     0.01728
    -0.03747
    -0.03747
    -0.06695
    -0.04589
     0.00464
    -0.05853
    -0.12591
    -0.10485
    -0.01220
     0.09308
     0.39209
     0.60265
     0.82165
     1.04906
     1.09538
     1.23015
     1.46177
     1.46177
     1.57969
     1.79447
     1.80289
     1.90818
     2.06400
     1.97135
     1.86606
     1.79026
     1.68919
     1.51652
     1.36491
     1.17119
     1.01958
     0.79638
     0.66583
     0.48474
     0.15625
    -0.07959
    -0.35332
    -0.45018
    -0.57231
    -0.65654
    -0.62706
    -0.72392
    -0.79130
    -0.87974
    -1.02293
    -1.12821
    -1.11979
    -1.18296
    -1.04820
    -0.94713
    -0.81657
    -0.58495
    -0.46703
    -0.32384
    -0.23962
    -0.15539
     0.31628
     0.14783
    -0.34911
    -1.26719
    -1.15769
    -0.35332
    -0.11749
    -0.29436
    -0.07116
     0.07202
    -0.37017
    -0.58916
    -0.58916
    -0.27331
    -0.29436
    -0.35753
    -0.11328
     0.28680
     0.51000
     0.43420
     0.41314
     0.74584
     1.40281
     2.13980
     2.05557
     2.15665
     2.50619
     1.81974
     1.14171
     0.32892
     0.79638
     2.15665
     2.85573
     2.87258
     3.61378
     1.75236
     0.05518
    -0.69865
    -0.61864
    -0.27331
     0.62371
     0.65740
     1.10802
     0.87218
    -0.23119
    -0.59758
    -0.58916
    -0.71129
    -0.55547
     0.20679
     0.02570
    -0.07116
    -0.60179
    -0.92607
    -0.68602
    -0.50493
    -0.63548
    -0.79552
    -0.80394
    -1.03556
    -1.20823
    -1.34299
    -1.47776
    -1.57041
    -1.50302
    -1.57041
    -1.29667
    -1.16190
    -1.18296
    -1.19560
    -1.30509
    -1.27140
    -1.23771
    -1.25455
    -1.33036
    -1.34720
    -1.26719
    -1.15348
    -1.03977
    -0.87132
    -1.11558
    -1.25034
    -1.22929
    -1.13664
    -0.96397
    -0.92607
    -0.84605
    -0.79973
    -0.75761
    -0.84605
    -0.61443
    -0.47966
    -0.48809
    -0.44176
    -0.34490
    -0.34069
    -0.37438
    -0.31963
    -0.14697
    -0.02484
     0.18152
     0.33734
     0.40051
     0.41736
     0.47631
     0.53106
     0.70373
     0.67004
     0.55212
     0.64898
     0.69530
     0.85112
     1.10381
     1.06590
     0.83007
     0.77111
     0.84691
     0.91008
     0.83849
     0.88060
     1.03221
     0.98589
     1.18803
     1.05327
     0.89745
     0.88903
     0.91008
     0.95641
     0.96062
     0.87218
     0.76269
     0.74584
     0.62792
     0.37524
     0.10993
    -0.15118
    -0.35332
    -0.45861
    -0.33648
    -0.26910
    -0.48809
    -0.55968
    -0.65233
    -0.69023
    -0.72813
    -0.79130
    -0.70287
    -0.63127
    -0.44176
    -0.26067
    -0.16802
    -0.07116
    -0.04589
     0.15204
     0.15204
     0.28259
     0.21521
     0.16467
     0.33734
     0.47631
     0.64056
     0.62371
     0.44683
    -0.12591
    -0.26067
    -0.08801
     0.23627
     0.15204
     0.07202
    -0.13433
    -0.26067
    -0.05011
     0.06360
     0.11835
     0.09308
     0.29101
    -0.23541
    -0.09222
     0.55212
     0.44262
     0.46368
     0.10571
    -0.18487
     0.75848
     1.27226
     2.07663
     2.24508
     1.57548
     1.65971
     1.20067
     0.54370
     0.78374
     0.80480
     1.71866
     1.70182
     1.69340
     1.61759
     1.38597
     1.22594
     1.06590
     0.79217
     0.34576
    -0.33227
    -0.45018
     0.07202
    -0.16802
    -0.30279
    -0.52178
    -0.89238
    -1.35563
    -1.39353
    -1.16190
    -1.38511
    -0.96397
    -0.73235
    -1.07768
    -1.16190
    -1.05241
    -0.97660
    -0.88817
    -0.47545
     0.09308
     0.18573
     0.24890
     0.18994
     0.42157
     0.55633
     0.32471
     0.74163
     0.77111
     0.28680
     0.24890
     0.10993
    -0.03747
     0.10150
    -0.15960
    -0.63548
    -0.94713
    -1.23350
    -1.55356
    -1.63358
    -1.09031
    -1.01030
    -1.24192
    -1.47776
    -1.59567
    -1.63358
    -1.57041
    -1.54514
    -1.51566
    -1.36405
    -1.25877
    -1.02293
    -0.79552
    -0.66075
    -0.64812
    -0.66496
    -0.52178
    -0.77446
    -0.69444
    -0.73656
    -0.71971
    -0.69444
    -0.62285
    -0.55547
    -0.32384
    -0.14276
    -0.27331
    -0.10064
     0.08045
     0.13941
     0.11414
     0.46368
     0.67846
     0.50579
    -0.18908
    -0.42492
    -0.28594
    -0.19750
    -0.19750
    -0.17224
    -0.13012
    -0.29858
    -0.85448
    -1.34299
    -1.34299
    -1.40195
    -1.41880
    -1.57462
    -1.68411
    -1.75149
    -1.58725
    -1.36826
    -1.28403
    -1.20823
    -1.13242
    -1.06504
    -0.91343
    -0.74919
    -0.67760
    -0.79552
    -0.56389
    -0.13433
    -0.01641
     0.22784
     0.38366
     0.71636
     0.99010
     1.29753
     1.23857
     0.74584
     0.21521
     0.22784
     0.63213
     0.82586
     1.09960
     0.64898
     0.64477
     0.74584
     0.62371
     0.36682
     0.46789
     0.62371
     0.49737
     0.85955
     1.47862
     2.30825
     2.69570
     2.17349
     1.79868
     1.34385
     1.83658
     2.23245
     2.27035
     2.27878
     2.11874
     1.57548
     1.44493
     0.82586
     0.37945
     0.10571
    -0.77025
    -0.32384
     0.20679
    -0.25646
     0.24890
     0.16888
    -0.07959
    -0.33227
    -0.54283
    -0.27331
    -0.02484
     0.30786
     0.93956
     1.18803
     1.24699
     1.26805
     1.35649
     1.24699
     1.64286
     2.21139
     2.64516
     2.51461
     1.63865
    -0.13854
    -1.25877
    -1.57883
     0.47210
     1.91239
     1.26384
    -0.05853
    -1.11137
    -1.62936
    -1.80624
    -1.99154
    -2.05050
    -2.20211
    -1.97891
    -1.70517
    -1.35563
    -0.96397
    -0.75340
    -0.55126
    -0.51757
    -0.46703
    -0.31963
    -0.20593
    -0.07116
    -0.05011
    -0.07959
    -0.03326
     0.15625
     0.24890
     0.34997
     0.63213
     0.83849
     0.84270
     0.67425
     0.25732
     0.23206
     0.49316
     0.80901
     0.75426
     0.91008
     0.92693
     0.91851
     0.90166
     0.85955
     0.79217
     0.80901
     0.62371
     0.48053
     0.50579
     0.43841
     0.39209
     0.18573
    -0.12170
    -0.28594
    -0.47124
    -0.82500
    -0.68181
    -0.55968
    -0.50914
    -0.61022
    -0.78709
    -1.07768
    -1.00187
    -0.90501
    -0.85869
    -0.86290
    -0.70287
    -0.84184
    -0.73235
    -0.70287
    -0.52178
    -0.12170
     0.20258
     0.23206
     0.08887
    -0.11749
     0.07202
     0.24048
     0.27838
     0.13098
     0.10150
    -0.13433
    -0.00799
     0.37945
     1.15855
     1.74814
     1.79026
     1.59654
     1.14592
     0.52264
     0.11835
     0.45947
     0.88060
     1.01116
     1.08275
     1.30174
     1.09960
     1.04485
     1.02800
     0.95220
     0.49737
     0.26575
     0.18573
    -0.88817
    -1.02293
    -0.93870
    -0.51336
    -0.38701
    -0.59758
    -0.68181
    -0.80394
    -0.87553
    -1.26298
    -1.55777
    -1.78519
    -1.65463
    -1.52829
    -1.49460
    -1.24613
    -1.08189
    -1.05662
    -1.09031
    -0.93449
    -0.99766
    -1.02293
    -0.85448
    -0.66496
    -0.43334
    -0.21856
     0.14362
     0.12256
    -0.04168
    -0.02905
     0.29523
     0.73321
     0.92693
     1.28489
     1.70603
     1.44071
     0.44683
    -0.46282
    -0.94291
    -1.36826
    -1.33457
    -0.56389
    -0.20593
    -0.41649
    -0.65654
    -1.03135
    -1.33457
    -1.78940
    -1.87784
    -1.43985
    -1.34299
    -0.56810
    -1.07768
    -1.93679
    -2.10104
    -0.86290
    -0.11328
     0.15204
    -0.08380
    -0.49230
    -0.51757
    -0.98503
    -1.12400
    -1.13242
    -0.95976
    -0.80815
    -0.14276
     0.50579
     0.36261
     0.19415
     0.45947
     0.45105
     0.64477
     0.51843
     0.18994
     0.34997
     0.57318
     0.31628
     0.23627
     0.25311
     0.35840
     0.11835
     0.07202
     0.15625
     0.18573
     0.20679
     0.02991
     0.02570
     0.15625
     0.32471
     0.41736
     0.49737
     0.50579
     0.54791
     0.55212
     0.53527
     0.48895
     0.57318
     0.94377
     0.71215
     0.68267
     0.44262
     0.22784
     0.24048
     0.19836
     0.47631
     0.56896
     0.52264
     0.42999
     0.21942
     0.05518
    -0.02063
    -0.02905
    -0.11749
    -0.07537
     0.12256
     0.37103
     0.20679
    -0.13854
    -0.27331
    -0.17645
    -0.15539
    -0.13012
     0.04254
     0.12256
    -0.01220
    -0.37859
    -0.21014
    -0.16381
    -0.39123
    -0.12170
    -0.19750
    -0.01220
     0.10150
    -0.18066
    -0.42071
    -0.36596
    -0.25646
    -0.13012
    -0.08801
    -0.23962
    -0.36596
    -0.34069
    -0.55968
    -0.69023
    -0.91765
    -1.11979
    -0.89659
    -0.75761
    -0.76604
    -0.80815
    -0.90080
    -0.89659
    -0.70708
    -0.82921
    -0.85448
    -0.84184
    -0.74077
    -0.58495
    -0.45018
    -0.23541
    -0.14276
    -0.12170
    -0.07537
     0.13098
     0.42157
     0.67004
     1.13329
     1.74814
     2.09769
     2.13138
     1.78183
     1.55442
     1.36491
     1.04906
     1.17119
     1.28911
     1.24699
     0.97325
     0.76269
     0.62792
     0.21100
    -0.38280
    -0.69444
    -0.90922
    -1.10295
    -1.13664
    -1.00608
    -0.86290
    -0.78709
    -0.59758
    -0.60179
    -0.34069
    -0.19329
    -0.10906
    -0.11749
    -0.01220
     0.10150
     0.18573
     0.23627
     0.14362
     0.16046
     0.08466
     0.10993
     0.13519
    -0.03747
     0.02149
    -0.04589
     0.04254
     0.29523
     0.29523
     0.23206
     0.22784
     0.35840
     0.49737
     0.45526
     0.45105
     0.58160
     0.82165
     0.55212
     0.37103
     0.53527
     0.60687
     0.82586
     0.61950
     0.86797
     0.92693
     0.84270
     0.67846
     0.72478
     1.07854
     1.31016
     1.41545
     1.28489
     0.77953
     0.11835
     0.30365
     0.21942
    -0.15539
    -0.18908
    -0.95134
    -1.59146
    -1.14927
     0.10150
     0.74584
     0.41736
     0.78374
     1.61759
     1.79447
     1.13750
    -0.79130
    -1.14506
     0.00885
     1.63444
     2.40512
     2.95680
     2.25772
     1.25963
     0.70373
     0.17310
    -0.31121
    -0.74498
    -1.66306
    -2.11367
    -1.46933
    -1.25877
    -0.74498
    -0.87553
    -1.05662
    -1.03977
    -1.12400
    -1.17875
    -1.03556
    -0.78709
    -0.31542
    -0.04168
     0.07202
     0.13941
     0.18573
     0.27417
     0.30365
     0.19836
     0.13941
     0.02149
     0.08466
     0.05097
    -0.06695
    -0.03747
    -0.03326
    -0.28173
    -0.18487
    -0.07537
    -0.13433
    -0.23541
    -0.08801
    -0.00799
    -0.04589
     0.08466
     0.04254
     0.04254
     0.02991
    -0.07537
     0.05097
     0.05097
     0.04254
    -0.24383
    -0.31121
    -0.42492
    -0.58916
    -0.51757
    -0.58495
    -0.53020
    -0.52178
    -0.45861
    -0.63127
    -0.73235
    -0.63548
    -0.55547
    -0.65233
    -0.55126
    -0.55968
    -0.45018
    -0.32806
    -0.05011
     0.03412
     0.03833
    -0.01220
     0.02570
     0.00885
    -0.05011
     0.02149
    -0.00799
     0.06360
     0.18152
     0.13098
     0.10993
     0.16888
     0.16467
     0.06360
     0.26153
     0.45947
     0.45947
     0.60265
     0.83849
     1.23857
     1.61338
     1.72709
     1.52915
     1.59232
     1.52494
     1.49967
     1.60917
     1.77341
     1.58390
     1.36912
     1.29753
     1.37754
     1.19646
     0.82165
     0.56896
     0.40472
     0.26153
     0.14362
     0.09729
     0.12256
     0.12256
     0.10571
     0.14362
     0.07202
     0.07202
    -0.10906
    -0.17224
    -0.10064
    -0.09643
    -0.31542
    -0.58074
    -0.43755
     0.03412
     0.18994
    -0.14697
    -0.55126
    -0.72392
    -0.54283
    -0.23119
     0.03833
     0.09308
    -0.07116
    -0.19750
    -0.02905
     0.17731
     0.24048
     0.26575
    -0.04168
    -0.16381
    -0.21856
    -0.22698
    -0.17645
    -0.15118
    -0.23119
    -0.27331
    -0.23962
    -0.31121
    -0.34490
    -0.40807
    -0.29015
    -0.29858
    -0.20171
    -0.10064
    -0.00378
     0.00885
     0.04676
     0.05097
    -0.00799
    -0.02063
     0.13098
     0.28680
     0.38788
     0.45947
     0.41314
     0.21521
     0.25732
     0.47210
     0.59844
     0.72057
     0.86797
     0.18573
    -0.34490
    -0.81657
    -0.84605
    -0.16381
     0.01306
    -0.20593
    -0.87553
    -1.38089
    -1.03135
    -0.79130
    -1.05241
    -0.87974
    -0.69023
    -0.67760
    -0.50914
    -0.37859
    -0.21435
    -0.17224
    -0.12591
     0.32471
     0.69530
     0.73321
     0.66583
     0.61108
     0.72900
     0.58581
     0.42157
     0.36261
     0.21100
     0.08466
     0.05939
    -0.17224
    -0.31542
    -0.35332
    -0.37017
    -0.50493
    -0.39123
    -0.45440
    -0.54283
    -0.49230
    -0.51336
    -0.42913
    -0.54283
    -0.59337
    -0.43755
    -0.31542
    -0.35332
    -0.30279
    -0.22277
    -0.24383
    -0.12170
    -0.10906
     0.02149
     0.02149
    -0.22277
    -0.25225
    -0.07959
    -0.11328
    -0.07959
    -0.07116
     0.01728
     0.13098
     0.16888
     0.21521
     0.22363
     0.16046
     0.09308
     0.18994
     0.30365
     0.51000
     0.49737
     0.61108
     0.54791
     0.29944
     0.14783
     0.27417
     0.17731
     0.07202
    -0.31542
    -0.57653
    -0.63548
    -0.45440
    -0.14697
     0.18573
     0.12256
    -0.22698
    -0.42071
    -0.31542
    -0.06274
     0.40893
     0.52264
     0.18994
     0.56054
     1.01958
     1.18382
     0.83849
     0.59844
     0.23206
    -0.09643
     0.10993
     0.12256
    -0.06274
    -0.17645
    -0.07116
    -0.21435
    -0.28173
    -0.37438
    -0.69444
    -0.28594
     0.06781
    -0.07537
     0.04254
     0.24469
     0.31207
     0.35418
     0.54791
     0.49316
     0.53527
     0.62792
     0.61950
     0.56896
     0.65319
     0.81322
     0.64477
     0.38788
     0.52264
     0.53106
     0.63635
     0.76690
     0.94799
     0.85955
     0.82165
     0.65319
     0.51000
     0.71636
     0.95641
     0.99852
     0.83428
     0.86376
     0.67846
     0.65740
     0.68267
     0.69952
     0.74163
     0.77111
     0.72478
     0.69109
     0.48474
     0.34576
     0.40893
     0.37524
     0.28259
     0.08466
    -0.27331
    -0.42913
    -0.44176
    -0.46703
    -0.46703
    -0.61864
    -0.76183
    -0.80815
    -0.65233
    -0.79552
    -0.75761
    -0.68181
    -0.58074
    -0.35753
     0.02570
    -0.20171
    -0.26489
    -0.42492
    -0.10906
     0.04254
     0.13941
    -0.18066
    -0.07537
    -0.04168
     0.11835
     0.23206
     0.20258
    -0.28173
    -0.78288
    -0.74919
    -0.57653
    -0.50914
    -0.43334
    -0.58074
    -0.72813
    -0.66496
    -0.69023
    -0.72813
    -0.80394
    -0.95134
    -0.79130
    -0.72813
    -0.54705
    -0.59758
    -0.51336
    -0.48809
    -0.23962
    -0.14276
    -0.04589
    -0.52599
    -0.41649
     0.15625
     0.34576
     0.00043
     0.25732
     0.52264
     0.66583
     0.55212
     0.53948
     0.75426
     0.51843
     0.63213
     1.22594
     1.39860
     1.69340
     1.29753
     0.63635
     0.67425
     0.64477
     0.75848
     0.96904
     0.43841
     0.06781
    -0.18487
    -0.34490
    -0.53020
    -0.57653
    -0.44176
    -0.29858
    -0.19329
    -0.10906
     0.05518
     0.35418
     0.81743
     1.13329
     1.26384
     0.90587
    -0.10064
    -1.19981
    -1.41459
    -0.53441
    -0.09643
    -0.17224
    -0.80815
    -1.42301
    -2.02523
    -2.44216
    -2.85066
    -3.24653
    -3.50763
    -3.37287
    -3.06965
    -2.37056
    -1.83151
    -1.60831
    -1.42301
    -1.17454
    -0.91765
    -0.56810
    -0.17224
     0.53527
     1.17961
     1.46598
     1.33964
     1.23015
     1.12486
     1.44914
     1.76920
     2.32089
     2.73781
     2.93575
     2.97365
     2.86837
     3.00734
     2.90206
     2.65780
     2.38827
     2.14401
     1.77762
     2.04715
     2.08505
     1.85764
     1.43229
     1.17119
     0.97325
     0.55212
     0.02570
    -0.21014
     0.00043
     0.42157
     0.15204
    -0.51757
    -1.66306
    -3.00648
    -3.39814
    -2.64009
    -1.85678
    -1.03135
    -1.37668
    -1.61252
    -2.15578
    -2.07156
    -1.94101
    -1.89047
    -1.62936
    -1.01451
    -0.49230
    -0.02063
     0.42999
     0.92272
     1.23015
     1.46177
     1.65128
     1.58811
     1.63023
     1.67655
     1.55442
     1.62601
     1.61759
     1.40702
     1.15013
     0.82165
     0.68688
     0.76690
     0.98589
     1.02800
     0.94799
     0.92272
     0.81322
     0.73742
     0.75848
     0.85112
     0.79217
     0.71636
     0.87218
     0.45526
    -0.03747
    -0.17224
     0.09308
     0.39209
     0.70794
     0.43420
    -0.05432
    -0.40386
    -0.54705
    -0.37017
    -0.23541
    -0.14276
    -0.06274
     0.13098
     0.26575
     0.46368
     0.39209
     0.26153
     0.17731
     0.28259
     0.34155
     0.13519
     0.09308
     0.71636
     0.60687
     0.77532
     1.05748
     0.84270
     0.32892
     0.72478
     0.77111
     1.14171
     1.58390
     1.38176
     1.04485
     0.42999
     1.08696
     2.73781
     4.06018
     3.26844
     1.72709
     1.28489
     0.63635
    -0.25225
     0.22363
     0.04254
     0.65319
     1.01116
     0.58160
    -0.41228
    -0.87974
    -1.28824
    -1.49039
    -1.56198
    -1.67990
    -1.63779
    -1.40616
    -1.18717
    -0.87974
    -0.63970
    -0.29858
    -0.27752
    -0.78709
    -1.38932
    -1.50724
    -1.11137
    -1.02293
    -0.60601
    -0.55547
    -0.91765
    -0.95976
    -0.74077
    -1.14927
    -1.13664
    -1.20402
    -1.03556
    -0.90080
    -0.42071
    -0.27752
    -0.07116
     0.04254
     0.22363
     0.71215
     0.83428
     0.76269
     0.77532
     0.77532
     0.77532
     0.70794
     0.91430
     0.93956
     1.06590
     0.91851
     0.91851
     0.76269
     0.64898
     0.52264
     0.49316
     0.40472
     0.48053
     0.61529
     0.73321
     0.25311
    -0.11749
    -0.40807
    -0.84184
    -0.98503
    -0.36175
     0.23627
     0.22784
     0.13098
     0.30365
     0.87218
     1.31859
     0.73321
    -0.59758
    -2.56850
    -4.16460
    -4.11407
    -3.09913
    -1.33878
    -0.60601
    -1.03135
    -1.67569
    -2.42952
    -2.89277
    -3.10334
    -3.49079
    -3.41077
    -2.65272
    -2.22317
    -1.22507
    -0.61022
    -0.50493
    -0.01641
     0.64056
     0.85112
     0.74163
     0.65319
     0.53948
     0.46789
     0.48895
     0.37945
     0.40472
     0.74163
     0.93956
     0.83849
     0.76690
     0.68688
     0.69530
     0.75426
     0.73742
     0.63213
     0.43420
     0.28680
     0.10993
     0.09729
     0.11414
     0.15204
    -0.09222
    -0.16802
    -0.21435
    -0.29436
    -0.29015
    -0.21856
    -0.27331
    -0.34911
    -0.32384
    -0.30279
    -0.19750
    -0.26067
    -0.27331
    -0.24383
    -0.18908
    -0.10906
    -0.23962
    -0.14697
    -0.06274
    -0.08380
    -0.10906
    -0.03747
    -0.04589
    -0.09222
    -0.03326
    -0.05853
     0.01306
     0.09308
     0.03833
     0.05097
     0.05939
     0.09308
     0.06360
    -0.01220
     0.14362
     0.05097
     0.08045
     0.27838
     0.19836
    -0.78709
    -1.05241
     0.66161
     2.04715
     3.66431
     1.85343
     0.40051
    -0.07537
     0.38788
     0.92272
     0.80480
     1.40281
     1.83237
     2.94417
     3.00313
     2.12717
     1.45335
     1.27647
     0.64056
     0.14362
     0.03833
    -0.22277
    -0.13433
     0.23627
     0.42999
     0.13098
    -0.47545
    -0.79552
    -0.96818
    -1.32615
    -1.25877
    -1.07768
    -0.97660
    -0.83763
    -0.51757
    -0.16802
     0.22784
     0.22784
    -0.10064
    -0.21014
    -0.57653
    -0.93449
    -0.13854
     0.58160
     0.17731
    -0.40386
    -1.48618
    -1.95364
    -1.46933
    -0.75340
    -0.78288
    -1.02714
    -1.31772
    -1.50724
    -1.59146
    -1.62515
    -1.48618
    -1.38511
    -1.01872
    -0.71129
    -0.54283
    -0.42492
    -0.35753
    -0.18487
    -0.28594
    -0.44176
    -0.33227
    -0.42492
    -0.23962
    -0.01641
     0.11835
     0.21942
     0.20679
     0.35418
     0.46368
     0.38366
     0.51422
     0.67004
     0.52264
     0.53106
     0.41736
     0.47631
     0.51843
     0.32049
     0.26575
     0.16046
     0.10571
     0.16888
     0.42157
     0.64898
     0.79638
     0.97325
     0.95220
     1.00273
     1.09538
     1.41124
     1.63865
     2.03031
     2.46408
     2.86415
     3.00313
     2.83889
     2.84310
     3.12947
     3.04524
     2.41354
     2.21982
     1.80289
     1.44914
     1.72709
     2.59463
     3.21370
     2.73781
     1.31016
    -1.61252
    -4.26146
    -4.37517
    -2.28634
    -0.15118
    -0.26067
    -1.76834
    -2.88014
    -3.09913
    -3.46552
    -3.28022
    -3.57922
    -3.49079
    -2.40425
    -1.68832
    -1.26719
    -0.98082
    -0.79552
    -0.64391
    -0.39965
    -0.08801
     0.17310
     0.20679
     0.21521
     0.16046
     0.16046
     0.12256
     0.05518
    -0.07116
    -0.13854
    -0.31963
    -0.22698
    -0.16381
    -0.24383
    -0.38701
    -0.40386
    -0.33648
    -0.34911
    -0.25225
    -0.28173
    -0.44597
    -0.42492
    -0.42071
    -0.41649
    -0.33227
    -0.39123
    -0.40807
    -0.27752
    -0.23962
    -0.15539
    -0.19750
    -0.29015
    -0.27331
    -0.24383
     0.03412
     1.01116
     1.45335
     1.43650
     1.07854
     0.77532
     0.80480
     1.10381
     1.37333
     2.08505
     1.74393
     1.64286
     2.30404
     2.00504
     1.02379
     1.06169
     0.45526
     0.38366
     0.81322
     0.96483
     0.76269
     0.58581
     0.17731
     0.03833
    -0.07959
    -0.06695
    -0.41649
    -0.45018
    -0.46703
    -0.56810
    -0.58916
    -0.24383
    -0.02905
     0.00043
     0.05097
     0.08466
     0.13941
     0.27417
     0.16467
     0.32471
     0.29944
     0.42157
     0.59002
     0.78795
     0.95220
     1.06169
     0.93535
     0.79638
     0.60687
     0.60265
     0.60265
     0.00885
    -0.93870
    -1.33457
    -1.62936
    -1.10716
    -0.87553
    -1.05662
    -1.78519
    -2.18105
    -1.79361
    -1.78097
    -2.24422
    -2.01681
    -2.22738
    -2.19790
    -1.25877
    -1.26298
    -1.32615
    -1.33878
    -1.40195
    -0.58916
    -0.21435
    -0.24383
    -0.13012
    -0.02484
     0.07623
     0.02149
    -0.04168
     0.23627
     0.48895
     0.65319
     0.49737
     0.53106
     0.29944
     0.16467
     0.04254
     0.05518
     0.22363
     0.03412
    -0.04168
    -0.06695
     0.18994
     0.21521
     0.40893
    -0.21856
    -0.75340
    -0.61443
    -0.63970
    -0.66918
    -0.46703
    -0.37438
    -0.12170
    -0.38280
    -0.65233
    -0.93449
    -1.09452
    -0.93028
    -0.79973
    -0.84605
    -0.59758
    -0.17224
    -0.08801
     0.10571
     0.24469
     0.27417
     0.56054
     0.79638
     1.31437
     1.32701
     1.32701
     1.39018
     1.37333
     1.59654
     1.64707
     1.75657
     1.97135
     2.43460
     3.41163
     4.03912
     3.44953
     1.50389
    -0.50914
    -2.29897
    -3.98773
    -3.13282
    -0.16802
     2.38406
     2.28299
     0.41314
    -1.58725
    -2.88856
    -3.24232
    -2.87593
    -2.24422
    -1.70517
    -1.15348
    -0.63127
    -0.33648
     0.04676
     0.78374
     1.90396
     2.16086
     1.25542
     0.63635
     0.19836
    -0.02063
     1.40281
     2.29983
     1.86185
     1.47862
     1.40281
     1.28068
     1.51652
     1.66392
     1.44914
     1.37754
     1.20067
     0.88060
     0.76690
     0.52264
    -0.13433
    -1.72623
    -1.54514
    -0.58074
     0.48895
     1.89975
     0.56054
    -1.32615
    -2.24001
    -2.07577
    -1.40616
    -0.90501
    -0.54705
    -0.37859
    -0.35753
    -0.20593
    -0.30279
    -0.55968
    -0.62285
    -0.70708
    -0.59337
    -0.61864
    -0.66918
    -0.55547
    -0.58495
    -0.53862
    -0.56389
    -0.61443
    -0.61443
    -0.67339
    -0.66496
    -0.67339
    -0.60179
    -0.59758
    -0.55968
    -0.35332
    -0.27331
    -0.21856
    -0.03747
     0.29101
     0.54370
     0.42999
    -0.13012
    -0.63127
    -0.88817
    -0.58495
    -0.07116
    -0.04589
    -0.51757
    -0.87553
    -0.96818
    -1.25455
    -1.24613
    -1.14506
    -1.21244
    -1.38089
    -1.41880
    -1.49460
    -1.33878
    -1.03135
    -0.72813
    -0.75340
    -1.18296
    -0.94713
    -0.73235
    -1.02293
    -1.26719
    -0.84605
    -0.68602
    -0.04168
    -0.27752
    -0.58074
    -0.82921
    -0.77446
    -0.63548
    -0.48809
    -0.18908
    -0.02484
     0.00043
     0.15204
     0.54370
     0.49316
     0.42999
     0.42999
     0.49316
     0.37103
     0.56054
     0.80901
     1.05327
     1.13329
     1.14171
     0.90587
     1.00273
     1.26384
     1.21751
     1.22172
     1.19224
     1.24278
     1.32280
     1.26805
     1.17540
     1.06590
     1.02800
     1.00273
     0.91851
     0.88482
     0.89324
     0.81322
     0.85534
     0.80901
     0.54370
     0.34155
     0.35840
     0.38366
     0.23206
     0.14362
    -0.13433
    -0.56810
    -1.15348
    -1.35984
    -1.00608
    -0.41228
    -0.25646
    -0.18908
    -0.18908
    -0.18908
     0.10150
     0.21942
     0.56475
     1.10802
     1.81553
     2.76729
     2.51040
     1.40281
    -0.17645
    -0.72813
    -1.20402
    -0.36596
     1.96713
     4.34655
     3.05367
     0.87639
    -0.71550
    -1.79361
    -1.43564
    -0.89659
    -0.94713
    -1.37668
    -1.92416
    -0.61443
     0.01306
    -0.14697
    -0.27331
    -0.57653
    -0.94291
    -1.21244
    -1.81888
    -1.74728
    -1.55356
    -1.43985
    -1.16612
    -0.92186
    -0.40386
    -0.15960
     0.00043
     0.18152
     0.40472
     0.21521
    -0.09643
    -0.01220
     0.05939
     0.22784
     0.24890
     0.27838
     0.33734
     0.24890
     0.14362
     0.04676
     0.02570
    -0.04589
    -0.25225
    -0.23119
    -0.31963
    -0.36596
    -0.27331
    -0.33648
    -0.15960
    -0.18487
    -0.60179
    -1.13664
    -1.54514
    -1.71359
    -1.67148
    -1.37668
    -1.38932
    -1.43143
    -1.25034
    -1.19138
    -1.23771
    -1.41880
    -1.54935
    -1.20823
    -0.94713
    -0.86290
    -0.52599
    -0.27331
     0.08045
     0.29101
     0.33734
     0.31628
     0.46368
     0.55633
     0.56896
     0.42157
     0.04254
    -0.39965
    -0.60179
    -0.57231
    -0.52178
    -0.80815
    -0.56389
    -0.62706
    -0.80815
    -0.99766
    -1.15769
    -0.85869
    -0.63127
    -0.85869
    -1.02293
    -1.14927
    -0.56810
    -0.31963
    -0.31542
    -0.19329
     0.00043
     0.35840
     0.12677
     0.16467
     0.01306
     0.19415
     0.45526
     0.51000
     0.51843
     0.45947
     0.37945
     0.51843
     0.48474
     0.50579
     0.40893
     0.42578
     0.48053
     0.55212
     0.46789
     0.29101
     0.37524
     0.34155
     0.45105
     0.36261
     0.44683
     0.53527
     0.52685
     0.45947
     0.69109
     0.77953
     0.58581
     0.70794
     0.79217
     1.03642
     1.08696
     1.05327
     0.87218
     0.77953
     0.93956
     0.85955
     0.82586
     0.84691
     0.65740
     0.63213
     0.49316
     0.43841
     0.43841
     0.32471
     0.16888
     0.02991
     0.10993
     0.13519
     0.14362
     0.15204
     0.00885
    -0.04168
    -0.05011
    -0.11749
    -0.22277
    -0.06695
    -0.31963
    -0.63548
    -0.17224
     1.07433
     2.71676
     2.00083
     0.94377
     0.53106
    -0.22277
    -1.12821
    -0.75340
     0.95641
     2.11453
     2.80520
     2.06821
     0.99852
     0.94377
     0.16467
    -1.20823
    -1.29246
    -1.14506
    -1.07768
    -0.24383
    -0.21014
    -0.61864
    -0.96397
    -1.22929
    -1.46933
    -1.66306
    -1.60831
    -1.60831
    -1.54514
    -1.47776
    -1.21244
    -0.92607
    -0.80394
    -0.58916
    -0.51757
    -0.26067
    -0.17645
    -0.36596
    -0.98503
    -1.37247
    -1.34299
    -0.93028
    -0.38701
    -0.23541
    -0.32384
    -0.52599
    -0.67760
    -0.48388
    -0.25225
    -0.21856
    -0.18487
     0.16046
     0.52264
     0.89745
     0.85534
     0.65740
     0.83849
     1.12065
     1.02800
     0.98589
     0.78795
     0.41736
     0.22363
    -0.14697
    -0.34069
    -0.47966
    -0.53441
    -0.84184
    -0.90922
    -1.03977
    -1.00608
    -0.99766
    -1.18717
    -1.19981
    -1.16190
    -0.87553
    -0.90080
    -0.87553
    -0.33648
    -0.39123
    -0.50493
    -0.59758
    -0.47966
    -0.24383
     0.06360
     0.14362
     0.13941
     0.09308
    -0.09643
     0.03412
     0.12677
     0.32049
     0.48053
     0.33313
     0.49737
     0.50579
     0.51000
     0.46368
     0.48474
     0.37103
     0.48895
     0.67425
     0.73321
     0.64056
     0.53527
     0.27838
    -0.05011
    -0.13433
    -0.37017
    -0.38280
    -0.22277
    -0.17645
     0.01728
    -0.04168
    -0.39965
    -0.60179
    -0.63127
    -0.52599
    -0.46282
    -0.32806
    -0.36596
    -0.12170
    -0.04589
     0.13941
     0.24890
     0.45105
     0.45947
     0.41314
     0.52685
     0.57318
     0.62371
     0.53527
     0.50579
     0.56896
     0.62371
     0.72478
     0.64477
     0.61529
     0.56054
     0.41314
     0.49737
     0.76690
     0.45526
     0.42999
     0.33734
     0.44262
     0.39209
     0.45526
     0.29101
     0.33313
     0.23206
     0.22363
     0.08466
     0.02149
    -0.26489
    -0.63548
    -0.91343
    -1.00608
    -0.85026
    -0.82500
    -1.03977
    -1.16190
    -1.16190
    -1.27140
    -1.51566
    -1.45670
    -1.43143
    -1.22929
    -0.93028
    -0.69444
    -0.75340
    -0.55126
    -0.44176
    -0.05853
     0.10150
     0.29523
     0.73742
     1.08696
     0.99852
     0.97325
     1.39018
     2.01346
     2.42617
     2.72518
     3.37794
     3.63062
     3.60956
     1.62180
    -0.63548
    -0.83763
     0.48053
     0.72057
     0.65319
     0.29523
     0.25311
    -0.39123
    -1.02714
    -1.97048
    -1.95785
    -1.43985
    -1.30509
    -1.36405
    -1.44407
    -1.43143
    -1.07768
    -0.23962
     0.15204
     0.15204
    -0.10064
    -0.42071
    -0.58916
    -0.77867
    -0.98924
    -1.40616
    -1.53672
    -1.43564
    -1.04820
    -1.16612
    -1.18296
    -1.27140
    -1.43985
    -1.36826
    -1.19560
    -0.92186
    -0.83763
    -0.66075
    -0.53441
    -0.42492
    -0.21856
    -0.21435
    -0.19329
    -0.15539
    -0.02905
    -0.11749
    -0.08380
    -0.18066
    -0.14276
    -0.18066
     0.00043
     0.05518
    -0.01220
    -0.03747
    -0.08801
    -0.10906
    -0.07537
    -0.07959
    -0.01220
    -0.02905
    -0.02905
    -0.11749
     0.00043
    -0.01220
     0.06781
    -0.05432
     0.00885
    -0.02484
     0.00464
     0.00464
    -0.02905
    -0.13433
    -0.06695
    -0.10064
    -0.08801
    -0.09643
    -0.13012
    -0.06695
    -0.03326
     0.02570
    -0.06695
    -0.02063
    -0.07116
     0.03412
     0.05097
    -0.06274
     0.01306
     0.04254
     0.13098
     0.16467
     0.20679
     0.22363
     0.20258
     0.27417
     0.32471
     0.32892
     0.33734
     0.29101
     0.32049
     0.53527
     0.57739
     0.56054
     0.65319
     0.61529
     0.60265
     0.59844
     0.56054
     0.66161
     0.56475
     0.53106
     0.53106
     0.42578
     0.44262
     0.40893
     0.19415
     0.22784
     0.37945
     0.27838
     0.27838
     0.20679
     0.16046
    -0.03747
     0.10993
     0.22784
     0.29944
     0.15625
     0.20258
     0.22363
     0.24469
     0.31207
     0.27838
     0.31207
     0.36261
     0.37103
     0.35418
     0.30786
     0.39630
     0.40051
     0.54791
     0.72057
     0.64477
     0.67425
     0.51000
     0.31207
     0.26153
     0.38366
     0.60687
     0.45105
     0.51000
     0.43420
     0.50158
     0.57739
     0.33734
     0.12256
     0.02570
     0.01728
     0.19836
     0.50579
     0.71215
     0.66161
     0.62371
     0.46789
     0.23206
     0.18994
     0.32892
     0.57318
     0.69530
     1.02379
     0.88060
     0.52264
     0.17310
    -0.18487
    -0.36596
    -0.37859
    -0.69023
    -0.71129
    -0.17645
     0.30365
     0.23627
    -0.05853
    -0.39965
    -0.44597
    -1.37247
    -1.33457
    -0.39123
    -0.42913
    -0.02063
     0.02991
    -0.03326
    -0.04168
    -0.23119
    -0.50493
    -0.58916
    -0.58495
    -0.50914
    -0.54283
    -0.62285
    -0.66075
    -0.75761
    -0.68181
    -0.68181
    -0.63127
    -0.63548
    -0.60179
    -0.57231
    -0.50493
    -0.44176
    -0.39544
    -0.29858
    -0.22698
    -0.08801
    -0.11328
    -0.02063
    -0.01641
     0.10993
     0.04676
     0.01728
     0.10571
     0.08887
     0.03412
    -0.05432
     0.00043
     0.07623
     0.02570
    -0.17224
    -0.15118
    -0.09222
    -0.19750
    -0.23119
    -0.16381
    -0.14276
    -0.15539
    -0.23119
    -0.21014
    -0.24804
    -0.32806
    -0.29015
    -0.16381
    -0.15539
    -0.15960
    -0.11749
    -0.15118
    -0.18487
    -0.06695
    -0.08801
     0.01306
     0.10150
     0.08466
     0.21100
     0.25732
     0.22784
     0.24048
     0.24469
     0.26153
     0.36682
     0.32892
     0.34576
     0.24890
     0.22363
     0.25732
     0.24890
     0.24048
     0.15625
     0.14362
     0.17731
     0.17731
     0.04676
     0.08887
     0.07623
     0.00464
     0.06781
     0.10571
     0.01728
    -0.00799
    -0.07959
    -0.03747
    -0.09222
    -0.20171
    -0.15118
    -0.34490
    -0.38701
    -0.37438
    -0.43334
    -0.36596
    -0.56810
    -0.52178
    -0.45440
    -0.55126
    -0.50493
    -0.62285
    -0.70287
    -0.71550
    -0.60601
    -0.58495
    -0.40386
    -0.37859
    -0.26067
    -0.18487
    -0.05853
     0.05097
     0.00043
    -0.00799
    -0.06695
    -0.13012
    -0.24383
    -0.18908
    -0.29436
    -0.47124
    -0.35332
    -0.37859
    -0.19329
    -0.23541
    -0.52178
    -0.78288
    -0.61443
    -0.57653
    -0.47545
    -0.45861
    -0.38701
    -0.08801
     0.01306
     0.08887
     0.27838
     0.24469
     0.28680
     0.37945
     0.30786
     0.16046
    -0.15118
    -0.29858
    -0.31121
    -0.32384
    -0.25646
    -0.32806
    -0.18487
     0.05097
     0.43420
     0.84270
     1.17119
     1.70603
     2.96523
     3.17579
     0.93956
    -1.11979
    -1.04399
    -0.04168
     1.39439
     0.98589
    -0.78709
    -1.67990
    -1.54514
    -0.82500
    -1.26719
    -1.27140
    -1.94522
    -3.75610
    -4.41728
    -3.85717
    -2.88435
    -1.60410
    -0.62285
    -0.34490
    -0.36175
    -0.62706
    -0.58916
    -0.55547
    -0.14276
    -0.03326
     0.10571
     0.15625
     0.25732
     0.18994
     0.37524
     0.44683
     0.50158
     0.48053
     0.52264
     0.33313
     0.25732
     0.26153
     0.28259
     0.26996
     0.26996
     0.08887
     0.05097
     0.06360
    -0.09222
    -0.27331
    -0.33227
    -0.43334
    -0.50493
    -0.56389
    -0.53441
    -0.49230
    -0.55968
    -0.56810
    -0.55968
    -0.42492
    -0.47545
    -0.42492
    -0.42913
    -0.39544
    -0.39544
    -0.31963
    -0.33648
    -0.26489
    -0.26067
    -0.20593
    -0.06274
    -0.02484
    -0.16381
    -0.05432
    -0.08380
    -0.06274
     0.00464
     0.07202
    -0.05853
     0.05939
     0.09729
     0.19836
     0.16467
    -0.00378
     0.09308
    -0.01220
     0.07202
     0.07623
    -0.04168
    -0.10485
    -0.10485
    -0.04589
    -0.08380
    -0.18066
    -0.25225
    -0.20593
    -0.14697
    -0.16381
    -0.26067
    -0.24383
    -0.32806
    -0.26067
    -0.24804
    -0.17224
    -0.15118
    -0.18487
    -0.17224
    -0.02063
    -0.01220
    -0.08380
    -0.07116
    -0.09222
    -0.02484
     0.10571
     0.13098
     0.08466
    -0.12591
     0.09729
     0.09729
     0.24048
     0.16467
     0.09729
     0.08887
     0.09308
     0.16888
     0.17310
     0.19415
     0.06360
     0.07623
     0.30786
     0.48053
     0.45947
     0.43420
     0.40893
     0.60687
     0.67846
     0.62792
     0.51000
     0.41314
     0.59423
     0.73742
     0.76690
     0.69952
     0.67846
     0.70794
     0.73742
     0.88903
     0.91430
     0.99852
     1.09117
     1.06169
     0.95220
     0.78795
     0.50158
     0.41314
     0.38366
     0.41736
     0.34576
     0.05518
    -0.21856
    -0.51757
    -0.85869
    -0.79552
    -0.54705
    -0.59337
    -0.71550
    -0.72392
    -0.95976
    -0.90080
    -0.57231
    -0.26910
    -0.39544
    -0.35753
    -0.35753
     0.15204
     1.05748
     1.26384
     1.41966
     1.69761
     1.65549
     1.68076
     1.83237
     2.06400
     1.94608
     1.40702
     0.66161
     0.22363
     0.35418
     0.01306
     0.01728
     0.12677
     0.19415
    -0.22277
    -1.04399
    -1.60831
    -1.48618
    -1.23350
    -1.29667
    -1.44407
    -1.15348
    -1.38511
    -1.25877
    -0.80815
    -0.02905
    -0.39544
    -0.86290
    -0.93028
    -1.01451
    -0.57231
    -0.57231
    -0.71129
    -0.83763
    -0.90080
    -0.77025
    -0.72392
    -0.57653
    -0.34911
     0.00043
    -0.05011
    -0.46703
    -1.07768
    -1.38089
    -0.77867
    -0.46703
    -0.23119
    -0.35332
    -0.67339
    -1.00608
    -1.14506
    -1.25455
    -1.28403
    -1.30509
    -1.33878
    -1.06083
    -0.98082
    -0.77446
    -0.71129
    -0.66918
    -0.55126
    -0.32806
    -0.27331
    -0.18908
    -0.21014
    -0.06274
    -0.10064
    -0.02905
     0.01306
     0.04676
    -0.06274
     0.09308
     0.19415
     0.17731
     0.11835
     0.20679
     0.15204
     0.21100
     0.26996
     0.36682
     0.26153
     0.36682
     0.32892
     0.26153
     0.22363
     0.20679
     0.17731
     0.29523
     0.35418
     0.45526
     0.34155
     0.29944
     0.37103
     0.28680
     0.34997
     0.36682
     0.45105
     0.53948
     0.60687
     0.79638
     0.93535
     1.01958
     1.20067
     1.28911
     1.25963
     1.08696
     0.90166
     0.80059
     0.69530
     0.76269
     0.80480
     0.69952
     0.64898
     0.57739
     0.38366
     0.24890
     0.14362
     0.10571
     0.05097
    -0.00799
     0.02570
     0.18152
     0.37945
     0.34155
     0.42999
     0.59002
     0.59844
     0.72478
     0.79217
     0.75005
     0.72900
     0.78374
     0.73321
     0.66161
     0.74163
     0.54791
     0.56475
     0.56896
     0.60265
     0.59844
     0.40051
     0.27838
     0.29523
     0.33734
     0.45105
     0.40051
     0.33734
     0.14783
     0.16467
     0.32049
     0.36261
     0.34576
     0.41314
     0.52685
     0.54791
     0.97747
     0.75005
    -1.25877
    -2.18105
    -1.70938
    -0.49230
     0.23627
     0.24469
    -0.35332
    -0.97660
    -1.45249
    -1.69254
    -1.77676
    -1.34299
    -0.98503
    -0.75761
    -0.86290
    -1.04820
    -1.46512
    -1.11137
    -0.50493
    -0.80815
    -0.96818
    -0.74077
    -0.75340
    -0.79552
    -0.74498
    -0.65654
    -0.28173
     0.05097
     0.44683
     0.27417
     0.29944
     0.62371
     0.93535
     1.35649
     1.39860
     1.40702
     1.42387
     1.17540
     1.19224
     1.02800
     1.01958
     0.65740
    -0.28594
    -0.19329
    -0.25225
    -0.42913
    -0.76183
    -1.06925
    -1.52408
    -1.41459
    -1.26298
    -1.69254
    -1.67569
    -1.67569
    -1.54093
    -1.32615
    -1.15769
    -1.01451
    -0.90501
    -0.81236
    -0.96818
    -0.93870
    -0.89659
    -0.69023
    -0.69444
    -0.83763
    -0.69444
    -0.70708
    -1.26298
    -1.50724
    -0.92186
    -0.17224
    -0.14697
    -0.58916
    -1.41037
    -1.71359
    -1.33036
    -0.87974
    -0.65654
    -0.22698
     0.16046
     0.13941
    -0.13854
    -0.35753
    -0.35332
    -0.06274
     0.23206
     0.34576
     0.40051
     0.45526
     0.41736
     0.51422
     0.46789
     0.51422
     0.58160
     0.60265
     0.56475
     0.61108
     0.46789
     0.45526
     0.35840
     0.46789
     0.70794
     0.52685
     0.40472
     0.42999
     0.35418
     0.50158
     0.57739
     0.48053
     0.53948
     0.51422
     0.40051
     0.33734
     0.32049
     0.30786
     0.29523
     0.32471
     0.32049
     0.42157
     0.41736
     0.28259
     0.37103
     0.40051
     0.47210
     0.51843
     0.51422
     0.42578
     0.49316
     0.38366
     0.60265
     0.56896
     0.51000
     0.40472
     0.52264
     0.67425
     0.56896
     0.42999
     0.32471
     0.21942
     0.25311
     0.25311
     0.25732
     0.20679
     0.06360
     0.04254
     0.05939
     0.15625
    -0.05011
    -0.11749
    -0.19750
    -0.11749
    -0.21856
    -0.21014
    -0.25225
    -0.15118
    -0.18066
    -0.27331
    -0.26910
    -0.23541
    -0.27331
    -0.24383
    -0.18066
    -0.17645
    -0.21014
    -0.25225
    -0.19750
    -0.31121
    -0.21014
    -0.12170
    -0.15960
    -0.30700
    -0.21856
    -0.23541
    -0.30700
    -0.26910
    -0.30279
    -0.29015
    -0.21435
    -0.18908
    -0.24383
    -0.29015
    -0.26910
    -0.30279
    -0.18487
    -0.20593
    -0.16381
    -0.22698
    -0.25225
    -0.18487
    -0.17645
    -0.04168
     0.08045
    -0.00378
    -0.13854
    -0.14276
     0.12677
     0.18994
     0.14362
     0.32049
     0.93114
     1.38597
     1.40281
     1.25120
     1.13329
     0.78795
     0.39630
     0.50158
     0.45105
     0.45105
     0.60265
     0.57739
     0.42157
     0.16888
    -0.35753
    -0.56810
    -0.73656
    -0.69444
    -0.57231
     0.21942
     1.09538
     2.13559
     2.48934
     0.36261
    -2.67799
    -3.16230
    -1.64200
     0.72057
     1.41545
     0.86376
    -0.06274
    -1.01451
    -1.86099
    -2.13894
    -2.13894
    -2.16842
    -2.03787
    -1.44828
    -1.04820
    -0.88817
    -0.55968
    -0.44176
     0.00464
     0.28680
     0.30365
     0.15625
    -0.13854
    -0.22698
    -0.23119
    -0.25646
    -0.55968
    -0.57231
    -0.73656
    -1.12400
    -1.56619
    -1.02293
    -0.85026
    -1.12821
    -1.41880
    -1.40616
    -1.33457
    -1.11558
    -0.82078
    -0.63548
    -0.48809
    -0.16381
     0.07202
     0.15625
     0.21521
     0.23627
     0.22363
     0.28259
     0.33734
     0.32471
     0.23206
     0.21942
     0.18994
     0.33734
     0.26153
     0.18994
     0.13941
     0.13519
     0.14362
     0.23627
     0.18994
     0.05518
     0.06360
     0.09308
    -0.03326
     0.11414
     0.03833
    -0.10906
    -0.06274
     0.02570
     0.05939
    -0.02063
    -0.05011
    -0.05432
     0.06360
     0.08887
     0.16046
     0.04676
     0.04254
     0.02991
     0.01306
     0.18994
     0.15625
     0.12677
     0.08045
     0.05939
     0.19836
     0.10993
     0.12256
     0.08045
     0.13098
     0.11835
     0.15625
     0.09308
     0.08466
     0.13098
    -0.04168
     0.10993
     0.16046
     0.15204
     0.08045
     0.03833
     0.10571
     0.08887
     0.09729
     0.04254
     0.08466
     0.13098
     0.16888
     0.15204
     0.13519
     0.09308
     0.08466
     0.10993
     0.20679
     0.21942
     0.07623
     0.10993
     0.13941
     0.22784
     0.20258
     0.18152
     0.26575
     0.14783
     0.27417
     0.19836
     0.32471
     0.19415
     0.24890
     0.29944
     0.42999
     0.40472
     0.22363
     0.17731
     0.10150
     0.16888
     0.11835
     0.10150
     0.07623
     0.21100
     0.40893
     0.66161
     0.79217
     0.88482
     1.15855
     1.12486
     1.14592
     0.96904
     0.77953
     0.81743
     0.97747
     1.35649
     1.73130
     1.82816
     1.59654
     1.52915
     1.72288
     1.73551
     1.68076
     1.30174
     1.27647
     1.20488
     1.19646
     0.93114
     0.93114
     0.73742
     0.37945
     0.21942
     0.49316
     0.14362
     0.02149
    -0.78709
    -1.07768
    -1.51566
    -1.70938
    -1.68411
    -1.49460
    -1.34299
    -1.27140
    -1.03135
    -1.00187
    -1.35142
    -1.50302
    -1.40195
    -1.06504
    -0.88817
    -0.43334
    -0.19329
    -0.15118
    -0.21435
    -0.18487
    -0.19329
    -0.21014
    -0.15118
    -0.24383
     0.06360
     0.10993
     0.21100
     0.19415
     0.19836
     0.25311
     0.27417
     0.56054
     0.52264
     0.51000
     0.63213
     0.60265
     0.08887
    -0.19329
    -0.63127
    -0.93028
    -0.89238
    -0.55126
    -0.53441
    -0.63548
    -1.01451
    -1.18296
    -1.29246
    -1.31772
    -1.38511
    -1.35984
    -1.18717
    -0.92607
    -0.69865
    -0.47124
    -0.21856
    -0.11328
     0.09308
     0.30365
     0.22784
    -0.02063
     0.03412
     0.10150
     0.13941
     0.20258
     0.02149
     0.04676
    -0.02905
    -0.07116
    -0.12591
    -0.11328
    -0.16802
    -0.22277
    -0.37017
    -0.15539
    -0.07959
    -0.05853
    -0.16802
    -0.07537
    -0.07116
    -0.09222
    -0.15118
    -0.15118
    -0.26067
    -0.37017
    -0.42913
    -0.43755
    -0.39123
    -0.37859
    -0.47545
    -0.33227
    -0.26489
    -0.29858
    -0.37438
    -0.35753
    -0.46282
    -0.34911
    -0.29015
    -0.16381
    -0.05432
    -0.01220
    -0.01641
     0.01728
     0.19836
     0.11414
     0.03412
     0.03412
     0.13098
     0.13519
     0.06360
     0.11414
     0.17310
     0.10150
     0.09729
     0.14783
     0.19836
     0.32892
     0.32471
     0.29944
     0.50158
     0.68688
     0.73742
     1.01116
     1.30595
     1.71866
     2.02188
     2.33352
     2.49355
     2.18613
     1.47441
     1.32280
     1.07433
     0.83428
     0.78374
     0.71215
     0.66583
     0.29523
     0.18152
    -0.69023
    -1.24192
    -1.19560
    -1.17875
    -0.77446
    -0.60179
    -0.61022
    -0.16381
    -0.03747
     0.00464
     0.80901
     1.31016
     0.97325
     0.83849
     0.13941
    -0.05432
    -0.95976
    -0.96818
    -0.60179
    -0.60601
    -0.99345
    -1.80624
    -3.17493
    -3.50342
    -2.98963
    -2.59798
    -2.65694
    -2.57692
    -2.43795
    -2.18105
    -1.94101
    -1.70096
    -1.23350
    -0.76183
    -0.33648
    -0.14276
     0.16467
     0.34155
     0.48474
     0.39209
     0.45105
     0.42578
     0.45526
     0.41736
     0.41736
     0.36261
     0.44683
     0.45105
     0.45526
     0.45526
     0.43841
     0.40472
     0.40472
     0.32471
     0.19836
     0.13519
    -0.00378
    -0.02905
     0.06360
     0.11835
     0.08466
    -0.18487
    -0.26489
    -0.20171
    -0.18487
    -0.42913
    -0.71550
    -0.77867
    -0.81657
    -1.10295
    -0.97660
    -0.68181
    -0.50493
    -0.72813
    -0.76183
    -0.80815
    -0.82921
    -0.93449
    -0.99766
    -0.75340
    -0.67760
    -0.76604
    -0.44176
    -0.21435
    -0.15118
    -0.02484
     0.07623
     0.16046
     0.06781
     0.16888
     0.16046
     0.26153
     0.22784
     0.18573
     0.07202
     0.20258
     0.12677
     0.17310
     0.14783
     0.13519
     0.10150
     0.05097
     0.07202
     0.09308
     0.00043
    -0.05853
    -0.02905
     0.14783
     0.30365
     0.27417
     0.29944
     0.27417
     0.37524
     0.42999
     0.42578
     0.44262
     0.38788
     0.40472
     0.51422
     0.64898
     0.67004
     0.50579
     0.56896
     0.69109
     0.85955
     0.92693
     1.00273
     1.04485
     1.08696
     1.31437
     1.39860
     1.50810
     1.71866
     1.64707
     1.84501
     2.23666
     2.76308
     3.30635
     3.41163
     2.56515
     1.48283
     0.91851
     0.45947
     0.55212
     0.83849
     1.22594
     0.92693
     0.58160
