# Supplementary material for: Software algorithm and hardware design for real-time implementation of new spectral estimator
Source: Biomed Eng Online. 2014 May 9;13:61. doi: 10.1186/1475-925X-13-61 (PMC4057578; doi:10.1186/1475-925X-13-61)
Supplement: Additional file 2 — txtfiles.zip. [file 1475-925X-13-61-S2.zip › FILE035.TXT]

    -0.23739
    -0.12476
    -0.05362
    -0.33224
    -0.36781
    -0.18404
    -0.10698
    -0.16626
    -0.32631
    -0.36781
    -0.26110
    -0.25517
    -0.09512
    -0.25517
    -0.40930
    -0.01806
     0.01751
     0.33762
     0.18350
     0.01158
    -0.13069
    -0.02991
     0.28427
     0.26649
     0.11829
     0.05308
     0.15386
     0.14200
     0.33762
     0.22499
     0.07679
    -0.01213
    -0.03584
    -0.01213
    -0.04770
    -0.07734
    -0.20182
    -0.07141
     0.05901
    -0.02398
    -0.04770
    -0.09512
    -0.07141
    -0.12476
     0.09458
     0.12422
    -0.08919
    -0.16033
    -0.10105
     0.08272
     0.01158
     0.04715
    -0.10105
    -0.05955
     0.03530
     0.07679
     0.09458
    -0.13069
    -0.15440
    -0.00620
     0.09458
     0.12422
     0.01751
     0.00566
    -0.07141
    -0.10698
     0.15386
     0.19535
     0.02344
    -0.07734
     0.06494
     0.16571
     0.18942
     0.24277
     0.11236
     0.09458
    -0.03584
     0.42061
     1.13790
     1.92632
     2.80366
     3.39053
     4.34493
     3.93590
     1.13197
     2.29978
     2.35313
     0.51546
     1.23867
     1.48765
     1.28017
     1.51136
     1.34538
     0.74072
    -0.38559
    -1.81423
    -2.27069
    -2.62636
    -2.63229
    -2.60858
    -2.08692
    -1.49412
    -1.26293
    -1.28071
    -0.96060
    -0.72348
    -0.52786
    -0.28481
    -0.23146
    -0.08919
     0.13607
     0.04715
    -0.03584
    -0.07141
     0.11236
     0.49768
     0.34355
     0.16571
     0.02344
    -0.00620
     0.02344
    -0.02398
    -0.09512
    -0.12476
    -0.05362
    -0.07141
    -0.11290
     0.08865
    -0.07734
    -0.29074
    -0.31445
    -0.13662
    -0.05955
    -0.05955
    -0.16033
    -0.06548
    -0.15440
    -0.13662
    -0.10105
    -0.24332
    -0.14847
    -0.33224
    -0.08326
    -0.07734
    -0.20775
    -0.26703
    -0.29074
    -0.18404
     0.02937
    -0.07734
    -0.14254
    -0.27296
    -0.22554
    -0.12476
    -0.04177
    -0.10105
    -0.21961
    -0.20775
    -0.08919
    -0.09512
    -0.07141
    -0.17811
    -0.20182
    -0.36781
    -0.06548
    -0.00620
    -0.05362
    -0.27296
    -0.11883
    -0.13069
     0.04122
    -0.14847
    -0.08326
    -0.14254
    -0.02991
    -0.11883
     0.05308
    -0.02398
    -0.13069
    -0.29667
    -0.10105
    -0.01806
     0.07679
    -0.10698
    -0.10698
    -0.14254
    -0.15440
    -0.08919
    -0.17811
    -0.15440
    -0.30853
    -0.08326
     0.01751
    -0.05362
    -0.15440
    -0.25517
    -0.23146
    -0.01806
    -0.03584
    -0.09512
    -0.24332
    -0.20775
    -0.26703
    -0.08919
     0.21906
    -0.05955
    -0.06548
     0.14793
     0.17164
     0.27834
     0.14200
    -0.07734
     0.00566
     0.19535
     0.23092
     0.30798
     0.24277
     0.33169
     0.35541
     0.21906
     0.14793
     0.16571
     0.03530
    -0.00027
     0.11236
     0.24277
     0.07086
     0.05308
    -0.07141
     0.08865
     0.08272
     0.11829
    -0.00027
    -0.02398
    -0.08326
     0.01751
     0.08272
    -0.01213
    -0.00027
    -0.01213
    -0.05362
     0.18350
     0.14200
     0.07679
    -0.11883
    -0.17811
     0.26649
     0.02937
     0.08865
     0.01158
     0.04715
     0.13607
     0.43247
     0.27834
     0.35541
     0.33169
     0.12422
     0.18942
     0.48582
     1.07862
     1.94410
     2.66732
     2.76809
     3.02892
     2.38277
     0.07086
     3.82327
     7.80687
     2.53690
    -0.40337
    -0.35595
    -0.20182
     1.16161
     2.22272
     2.05081
     0.62809
    -0.85390
    -1.67196
    -1.93279
    -2.00986
    -2.46631
    -2.21733
    -2.05135
    -1.77866
    -1.55933
    -1.19772
    -0.92504
    -0.52786
    -0.56343
    -0.64049
    -0.49822
    -0.20775
    -0.28481
    -0.43301
    -0.08326
    -0.04177
    -0.20182
    -0.14254
    -0.13069
    -0.11883
    -0.17218
    -0.11290
    -0.18997
    -0.07734
    -0.14847
    -0.15440
    -0.00027
    -0.10698
    -0.12476
    -0.14254
    -0.10698
    -0.08326
     0.01751
    -0.01806
    -0.11883
    -0.18404
    -0.19590
    -0.17218
    -0.11883
    -0.04770
    -0.05362
    -0.17218
    -0.27889
    -0.08326
    -0.02991
    -0.22554
    -0.32631
    -0.18997
    -0.14847
    -0.10105
    -0.11883
    -0.12476
    -0.13662
    -0.21368
    -0.18997
    -0.06548
     0.01751
    -0.06548
    -0.20182
    -0.13662
    -0.00027
     0.03530
    -0.08919
    -0.05955
    -0.10698
    -0.02398
     0.04715
     0.04715
     0.02344
    -0.12476
     0.01158
    -0.02398
     0.01158
     0.04715
    -0.10698
    -0.10698
     0.03530
     0.02344
    -0.01213
    -0.08919
    -0.06548
    -0.08919
     0.06494
    -0.07734
    -0.04177
    -0.17218
    -0.13662
    -0.17811
    -0.04770
    -0.04177
    -0.05362
    -0.08919
    -0.14254
    -0.04177
    -0.04770
    -0.16626
    -0.11883
    -0.13069
    -0.05955
    -0.03584
     0.08272
    -0.04770
    -0.06548
    -0.20182
     0.03530
     0.08272
    -0.05362
    -0.09512
    -0.13662
    -0.00620
     0.11236
    -0.06548
     0.04122
     0.06494
     0.01751
     0.06494
     0.09458
     0.00566
    -0.07141
    -0.10698
     0.02937
     0.10643
     0.08272
    -0.00620
    -0.10105
     0.07679
     0.20721
     0.17164
     0.14793
     0.31391
     0.40283
     0.53917
     1.10233
     1.39280
     2.40056
     3.43202
     3.65136
     1.21496
    -0.39152
    -1.83794
    -3.81789
    -1.23922
     1.17347
     1.26831
     0.45618
    -1.16808
    -1.36371
    -2.15213
    -2.64415
    -2.51966
    -2.22919
    -2.44260
    -1.76681
    -1.07324
    -0.54565
     0.27241
     0.51546
     0.53325
     0.61624
     0.52732
     0.47989
     0.50361
     0.50953
     0.27834
     0.20128
     0.05901
    -0.05955
    -0.26110
    -0.06548
     0.23092
    -0.05955
    -0.17811
    -0.29667
    -0.42709
    -0.48637
    -0.04770
    -0.05362
    -0.23739
    -0.30260
    -0.43301
    -0.16033
    -0.00620
     0.02344
    -0.14254
    -0.15440
    -0.18997
    -0.08919
    -0.23739
    -0.12476
    -0.24925
    -0.36188
    -0.36188
    -0.23739
     0.10643
     0.40876
     0.12422
     0.06494
     0.04122
     0.23092
     0.37319
     0.21313
     0.33169
     0.56881
     0.55696
     0.66366
     0.48582
     0.42654
     0.37912
     0.20721
     0.37912
     0.39690
     0.15386
     0.15386
    -0.00027
     0.18942
     0.02937
    -0.13069
    -0.21961
    -0.02398
     0.10643
     0.15386
     0.14793
    -0.04177
    -0.12476
     0.01158
     0.00566
     0.23092
     0.01751
    -0.00620
     0.03530
     0.17164
     0.26649
     0.01158
    -0.11883
    -0.08919
     0.00566
     0.11236
     0.12422
     0.01158
    -0.16033
    -0.00620
     0.10050
     0.15978
     0.13014
    -0.06548
     0.02344
     0.08865
     0.18350
     0.09458
     0.03530
    -0.10105
     0.04715
     0.14793
     0.27834
     0.11236
    -0.03584
     0.02937
    -0.08919
     0.10643
     0.13607
    -0.00620
    -0.09512
    -0.02991
     0.01751
     0.06494
    -0.04177
    -0.10698
    -0.10105
    -0.03584
    -0.03584
    -0.05955
    -0.10698
    -0.21368
    -0.26703
    -0.11290
     0.03530
    -0.03584
    -0.13069
    -0.14254
    -0.16626
    -0.06548
    -0.13662
    -0.24332
    -0.18404
     0.02344
     0.02344
     0.07679
    -0.03584
     0.00566
    -0.00620
    -0.05362
     0.11829
    -0.01213
    -0.08919
    -0.05362
     0.10050
     0.06494
     0.06494
     0.21906
     0.07679
     0.21313
     0.35541
     0.59253
     1.12604
     1.74255
     2.33535
     2.52504
     3.52687
     3.97147
     1.21496
    -0.27296
     3.18898
     2.27607
    -0.21368
     0.26056
     1.46987
    -0.18997
     0.68144
     1.57064
     0.51546
    -1.78459
    -2.91684
    -2.80420
    -2.21733
    -1.58304
    -1.44077
    -1.07324
    -0.93689
    -0.64642
    -0.49229
    -0.46265
    -0.44487
    -0.19590
    -0.05955
     0.08865
     0.11829
    -0.02991
    -0.11883
    -0.23739
    -0.02991
     0.09458
     0.11236
    -0.13069
    -0.37966
    -0.29667
     0.10643
    -0.02991
    -0.18997
    -0.17218
    -0.09512
    -0.16033
    -0.10698
    -0.03584
     0.06494
     0.29020
     0.10050
     0.25463
     0.18942
     0.20128
     0.04122
    -0.01213
     0.19535
     0.19535
     0.07086
     0.10050
    -0.00620
    -0.04177
    -0.00620
    -0.00027
    -0.11883
    -0.16033
    -0.24925
    -0.21368
    -0.16626
    -0.21961
    -0.28481
    -0.18404
    -0.20775
    -0.14847
    -0.16033
    -0.20775
    -0.20182
    -0.19590
    -0.16033
    -0.00027
    -0.08919
    -0.21368
    -0.20182
    -0.17218
     0.00566
     0.01751
    -0.08326
    -0.08326
    -0.08919
     0.04122
    -0.04770
    -0.02991
    -0.14847
    -0.12476
    -0.06548
     0.08272
     0.00566
     0.00566
    -0.04177
    -0.24332
    -0.00620
     0.08272
    -0.08326
    -0.17811
    -0.07141
     0.03530
    -0.10698
    -0.02398
    -0.01213
    -0.08919
    -0.10698
     0.11236
     0.05308
    -0.07141
    -0.04177
    -0.23739
     0.02344
     0.12422
    -0.02398
    -0.00620
    -0.07734
    -0.08919
     0.01751
    -0.02991
    -0.04770
    -0.02991
    -0.14847
    -0.04177
     0.06494
    -0.01213
     0.00566
    -0.21368
    -0.04177
     0.17164
     0.07679
    -0.02398
    -0.05362
    -0.21368
     0.01751
     0.08865
    -0.01213
    -0.05362
    -0.02398
    -0.13662
     0.10643
     0.05308
     0.00566
    -0.10698
    -0.23739
    -0.00620
     0.03530
     0.03530
    -0.13069
    -0.14847
     0.01751
    -0.02398
    -0.07141
    -0.05955
    -0.04177
    -0.05362
    -0.05362
     0.03530
    -0.02398
    -0.00027
    -0.06548
    -0.01213
     0.11236
    -0.03584
     0.09458
     0.00566
    -0.02398
     0.02937
     0.10050
     0.11236
     0.13014
     0.24277
     0.09458
     0.07679
     0.63402
     1.16161
     1.96189
     2.84516
     2.96964
     3.28975
     3.13563
     1.03712
     0.46804
     5.12150
     4.58205
    -0.27296
    -0.45080
     0.34948
    -0.39745
     0.25463
     1.18532
     0.26649
    -1.64825
    -2.78642
    -2.94055
    -2.86348
    -2.54930
    -2.63229
    -2.32404
    -2.12249
    -1.57119
    -1.16216
    -0.81240
    -0.61678
    -0.52786
    -0.16626
    -0.03584
    -0.05362
    -0.08919
    -0.22554
     0.00566
     0.09458
     0.06494
     0.18942
     0.12422
    -0.08326
    -0.09512
    -0.08919
    -0.03584
     0.04122
    -0.11290
    -0.07141
     0.01158
     0.07679
     0.04122
    -0.25517
    -0.33817
    -0.04770
    -0.10105
    -0.07734
     0.03530
    -0.20182
    -0.08919
     0.00566
    -0.11883
    -0.10698
    -0.11883
    -0.17218
    -0.08919
     0.09458
     0.26056
    -0.08919
    -0.10698
    -0.05362
    -0.00027
     0.11829
     0.11236
    -0.03584
    -0.13069
    -0.04770
    -0.01806
    -0.09512
    -0.09512
    -0.06548
    -0.16033
    -0.14254
    -0.09512
    -0.10698
    -0.26110
    -0.19590
    -0.05955
    -0.11290
    -0.14847
    -0.11290
    -0.11290
    -0.09512
    -0.11290
    -0.02398
     0.08865
     0.07086
     0.01751
    -0.00027
     0.04715
     0.07086
    -0.01806
     0.08272
     0.14793
     0.17757
     0.24277
     0.21313
     0.20128
     0.17757
     0.04715
     0.28427
     0.32577
     0.32577
     0.10643
     0.02937
     0.18350
     0.26056
     0.10050
    -0.04177
    -0.03584
    -0.04770
     0.03530
     0.02344
    -0.12476
    -0.33817
    -0.37373
    -0.24925
    -0.18404
    -0.14847
    -0.23739
    -0.30853
    -0.36188
    -0.31445
    -0.24332
    -0.30853
    -0.29667
    -0.23739
    -0.20775
    -0.14847
    -0.08919
    -0.11883
    -0.27296
    -0.28481
    -0.05955
    -0.00620
    -0.10698
    -0.12476
    -0.22554
    -0.17218
    -0.10698
    -0.11883
    -0.01806
    -0.19590
    -0.17218
    -0.15440
    -0.16626
    -0.17218
    -0.23146
    -0.32631
    -0.30853
    -0.10698
    -0.14847
    -0.14254
    -0.37373
    -0.10698
     0.06494
     0.02937
     0.09458
     0.18942
     0.49175
     0.98377
     1.62992
     2.20493
     2.20493
     1.92632
     2.79773
     0.86521
    -1.41113
     1.80776
     3.46759
    -0.10105
    -1.73124
    -0.39745
    -0.15440
    -0.63457
    -0.16626
    -0.66421
    -1.39335
    -2.37739
    -2.44853
    -2.72714
    -2.48409
    -1.86758
    -1.23922
    -0.87761
    -0.59900
    -0.72348
    -0.54565
    -0.32631
    -0.35002
     0.07086
     0.04122
     0.12422
     0.25463
     0.21313
     0.04122
    -0.11883
    -0.05955
     0.30205
     0.35541
     0.24277
     0.14200
     0.04715
     0.05308
     0.01158
     0.01751
     0.11829
     0.04122
    -0.08326
    -0.13069
    -0.08919
    -0.02398
    -0.03584
    -0.17218
    -0.20182
     0.02344
     0.12422
     0.11829
    -0.26110
    -0.20775
    -0.14254
    -0.11883
    -0.01213
     0.00566
    -0.13662
    -0.19590
    -0.05362
     0.04122
    -0.05955
    -0.21368
    -0.23739
    -0.16626
     0.02344
    -0.07734
    -0.16626
    -0.27296
    -0.21368
    -0.20775
    -0.05955
    -0.15440
    -0.19590
    -0.30260
    -0.29074
    -0.08326
    -0.22554
    -0.23146
    -0.31445
    -0.34409
    -0.19590
    -0.00027
    -0.20775
    -0.20775
    -0.32631
    -0.29074
    -0.25517
    -0.12476
    -0.13662
    -0.34409
    -0.22554
    -0.08919
    -0.08326
    -0.13069
    -0.24925
    -0.27889
    -0.11883
    -0.13069
    -0.13069
    -0.26703
    -0.16033
    -0.16626
    -0.20182
    -0.00027
    -0.02991
    -0.23146
    -0.24332
    -0.15440
    -0.03584
    -0.08919
    -0.26110
    -0.21368
    -0.14847
    -0.00027
    -0.02398
    -0.07141
    -0.10698
    -0.21961
    -0.21368
    -0.02991
     0.05308
    -0.15440
    -0.21961
    -0.20775
    -0.40337
    -0.17218
    -0.05955
    -0.17811
    -0.16033
    -0.13069
    -0.10105
    -0.18997
    -0.33224
    -0.32038
    -0.19590
    -0.14254
     0.08272
    -0.10105
    -0.04177
     0.00566
     0.17757
     0.11829
     0.01158
     0.01158
     0.11236
     0.39097
     0.90671
     1.16754
     1.19125
     1.29203
     0.77036
     1.81962
     3.70471
     1.44023
    -0.23146
     2.89258
     3.85884
     0.11829
    -1.24515
    -0.34409
    -0.69977
     0.50361
     0.80000
    -0.11883
    -1.15623
    -1.57119
    -1.77866
    -2.25290
    -2.21733
    -2.01578
    -1.24515
    -1.09695
    -0.61085
    -0.03584
     0.10050
    -0.02991
    -0.37373
    -0.11883
     0.10050
     0.43247
     0.69923
     0.38505
     0.23685
     0.10050
     0.03530
    -0.00027
    -0.18997
    -0.42116
    -0.39745
    -0.42116
    -0.49229
    -0.45080
    -0.52786
    -0.56343
    -0.52193
    -0.27889
    -0.34409
    -0.43301
    -0.46265
    -0.56343
    -0.42116
    -0.32631
    -0.29074
    -0.58714
    -0.54565
    -0.41523
    -0.40337
    -0.37966
    -0.47451
    -0.56936
    -0.43301
    -0.35002
    -0.35595
    -0.40930
    -0.44487
    -0.56936
    -0.47451
    -0.33817
    -0.20182
    -0.29074
    -0.49229
    -0.40930
    -0.27889
    -0.17218
    -0.26703
    -0.36188
    -0.35002
    -0.35002
    -0.19590
    -0.17811
    -0.12476
    -0.30853
    -0.40337
    -0.25517
    -0.08919
    -0.18997
    -0.37966
    -0.28481
    -0.26703
    -0.11883
    -0.19590
    -0.28481
    -0.37373
    -0.29667
    -0.29074
    -0.12476
    -0.15440
    -0.37966
    -0.44487
    -0.53379
    -0.20775
    -0.16626
    -0.29074
    -0.33817
    -0.35002
    -0.33817
    -0.20775
    -0.23146
    -0.32631
    -0.37373
    -0.30260
    -0.29074
    -0.20775
    -0.27889
    -0.26110
    -0.40337
    -0.17218
    -0.14847
    -0.12476
    -0.23739
    -0.33224
    -0.36188
    -0.30853
    -0.24332
    -0.24925
    -0.35595
    -0.24925
    -0.20775
    -0.22554
    -0.30853
    -0.24925
    -0.52786
    -0.34409
    -0.41523
    -0.24332
    -0.35002
    -0.44487
    -0.42709
    -0.28481
    -0.22554
    -0.24925
    -0.23146
    -0.26110
    -0.10698
     0.04122
     0.12422
     0.36133
     0.39097
     0.56881
     0.76444
     0.83557
     0.56289
     1.86111
     3.45574
     0.24870
    -1.01396
     1.60028
     3.05856
     0.50953
    -2.09877
    -1.10880
    -1.56526
     0.11829
     0.06494
    -0.09512
    -0.83019
    -1.68382
    -2.13434
    -2.20548
    -2.02171
    -1.77866
    -1.19772
    -0.84797
    -0.78869
    -0.74720
    -0.39152
    -0.18997
    -0.08326
     0.11236
     0.33169
     0.02344
    -0.09512
    -0.05362
    -0.21368
    -0.45673
    -0.47451
    -0.08919
     0.42654
     0.45025
     0.48582
     0.69923
     0.43840
     0.52139
     0.69923
     0.40283
    -0.00027
     0.19535
     0.37319
     0.90671
     0.90078
     0.90078
     0.58067
     0.29613
     0.07086
     0.02344
    -0.07734
    -0.13069
    -0.19590
    -0.23146
    -0.19590
    -0.20182
    -0.04177
    -0.15440
    -0.18997
    -0.07734
    -0.11883
    -0.04770
    -0.13069
    -0.02991
    -0.13069
    -0.17811
    -0.09512
    -0.06548
    -0.03584
    -0.13662
    -0.12476
    -0.09512
    -0.20182
    -0.16033
    -0.26110
    -0.08919
    -0.07141
    -0.13662
    -0.03584
    -0.07141
    -0.08326
    -0.12476
    -0.20775
    -0.11290
    -0.27889
    -0.12476
     0.07679
     0.26649
     0.12422
     0.31391
     0.13607
    -0.08326
     0.01158
     0.10050
     0.13607
     0.29613
     0.17164
     0.04715
     0.17757
     0.10643
     0.15978
     0.06494
    -0.01806
    -0.03584
    -0.07734
    -0.07734
    -0.22554
    -0.18997
    -0.24332
    -0.15440
    -0.06548
    -0.01806
    -0.05362
    -0.21368
    -0.23739
    -0.27296
    -0.17811
    -0.10105
    -0.31445
    -0.21961
    -0.27296
    -0.17218
    -0.22554
    -0.37966
    -0.28481
    -0.36188
    -0.30260
    -0.29074
    -0.23739
    -0.35002
    -0.47451
    -0.43301
    -0.33224
    -0.21961
    -0.32038
    -0.38559
    -0.32631
    -0.21961
    -0.17811
    -0.26703
     0.11829
     0.26056
     0.38505
     0.79408
     0.88892
     0.64588
     0.48582
     1.93225
     1.30388
     1.02527
     2.72067
     0.80593
     2.98743
     1.95596
    -2.97019
    -2.09285
    -0.29074
     0.71701
    -0.17811
    -0.03584
    -0.71756
    -1.43484
    -1.91501
    -1.96243
    -1.98614
    -1.76681
    -1.17401
    -0.85983
    -0.60493
    -0.37966
     0.02937
     0.24277
     0.58067
     0.94228
     0.86521
     0.77036
     0.68737
     0.78222
     0.65181
     0.69923
     0.62809
     0.74072
     0.64588
     0.43840
     0.40283
     0.32577
     0.37912
     0.37319
     0.23092
     0.26056
     0.12422
     0.04715
     0.20128
     0.13607
     0.07679
    -0.09512
    -0.08326
     0.05308
     0.13607
     0.04715
    -0.12476
    -0.27889
    -0.33817
    -0.10698
    -0.02991
     0.16571
    -0.00027
    -0.12476
    -0.07734
     0.10050
     0.14200
    -0.08326
    -0.16033
    -0.01213
     0.11829
     0.26056
     0.08272
     0.05901
    -0.00027
     0.02344
     0.00566
     0.19535
     0.09458
    -0.12476
    -0.09512
    -0.01213
    -0.07141
    -0.07734
    -0.10105
    -0.20182
    -0.17218
     0.08865
    -0.05362
    -0.11883
    -0.24925
    -0.21368
    -0.19590
    -0.16626
    -0.10105
    -0.07734
    -0.24332
    -0.06548
    -0.10105
    -0.07734
    -0.05955
    -0.21961
    -0.13662
    -0.16626
    -0.04770
    -0.10698
    -0.23146
    -0.14847
     0.10050
     0.02937
    -0.06548
    -0.00027
    -0.20182
    -0.17811
    -0.04770
     0.05308
     0.02344
    -0.01806
    -0.07734
     0.00566
     0.17757
     0.11829
     0.02344
    -0.01806
    -0.00027
    -0.02398
     0.01751
     0.14200
     0.08272
     0.02937
     0.01751
     0.08865
     0.08272
    -0.07141
    -0.21368
    -0.00620
     0.08272
     0.01158
    -0.07734
    -0.10698
    -0.08919
    -0.14254
    -0.04177
     0.02344
    -0.13069
    -0.26110
    -0.18997
    -0.01806
     0.02344
    -0.07141
    -0.33817
     0.07086
     0.04715
     0.21313
     0.04122
    -0.07141
     0.21313
     0.80000
     1.67734
     2.63175
     2.51319
     2.21086
     3.23047
     2.73252
     0.21313
     3.08820
     2.60211
    -0.29074
    -1.07916
     0.00566
     0.30205
     0.77036
     0.47397
    -0.71756
    -1.78459
    -2.56116
    -2.85163
    -2.99390
    -2.69157
    -2.53745
    -2.00986
    -1.60083
    -1.38149
    -1.12066
    -1.11473
    -0.60493
    -0.39152
    -0.23739
    -0.47451
    -0.42116
    -0.29074
    -0.31445
    -0.25517
    -0.32631
    -0.56936
    -0.36188
     0.17757
     0.30798
    -0.01213
     0.09458
     0.25463
     0.55103
     0.39690
     0.30798
     0.60438
     0.71108
     0.68144
     0.85928
     1.03120
     0.80593
     0.50361
     0.44433
     0.59845
     0.63402
     0.31984
     0.25463
    -0.00027
     0.04715
    -0.02398
     0.07679
    -0.16033
    -0.30260
    -0.46858
    -0.58121
    -0.18997
    -0.26703
    -0.35595
    -0.44487
    -0.30853
    -0.36188
    -0.23146
    -0.29074
    -0.23739
    -0.32038
    -0.17218
     0.07086
    -0.00027
    -0.10105
     0.01751
    -0.04177
     0.24870
     0.28427
     0.22499
    -0.02398
     0.15386
     0.37319
     0.58067
     0.36726
     0.30205
     0.28427
     0.41469
     0.58660
     0.50361
     0.58660
     0.39097
     0.33762
     0.45618
     0.59845
     0.54510
     0.24870
     0.27834
     0.28427
     0.29020
     0.21313
     0.10643
    -0.04177
    -0.17811
    -0.05362
    -0.07734
    -0.22554
    -0.23146
    -0.36188
    -0.32038
    -0.20775
    -0.17218
    -0.32038
    -0.40337
    -0.46858
    -0.35002
    -0.27889
    -0.40930
    -0.33817
    -0.29667
    -0.33224
    -0.23739
    -0.23739
    -0.19590
    -0.31445
    -0.44487
    -0.33224
    -0.14254
    -0.34409
    -0.40337
    -0.45080
    -0.33817
    -0.16033
    -0.24332
    -0.38559
    -0.43894
    -0.30260
    -0.16033
    -0.20775
    -0.18404
     0.08272
     0.33169
     0.77629
     1.00748
     1.17347
     1.28610
     1.53507
     3.13563
     1.48172
    -0.01213
    -0.97246
     0.14200
    -0.35002
    -2.53152
    -0.94875
    -0.88947
    -0.99024
    -1.38149
    -2.21733
    -2.14027
    -3.11839
    -3.51556
    -3.23102
    -2.54930
    -2.28254
    -1.87944
    -1.19772
    -0.62864
    -0.18997
    -0.07734
     0.27241
     0.36726
     0.37912
     0.29613
     0.20721
     0.43840
     0.61624
     0.34355
     0.07086
    -0.01213
     0.20721
     0.30205
     0.20721
     0.12422
    -0.10105
    -0.10105
    -0.11883
    -0.10105
    -0.01806
    -0.14254
    -0.18997
    -0.16626
     0.04122
    -0.02991
     0.00566
    -0.11883
    -0.17218
    -0.11290
    -0.07734
    -0.10105
    -0.02991
    -0.08919
    -0.11883
    -0.01806
    -0.05362
    -0.07141
    -0.10698
    -0.16626
     0.15386
    -0.00027
     0.04122
    -0.10698
    -0.02991
    -0.01213
     0.08865
     0.13014
     0.08272
     0.17164
     0.22499
     0.10643
     0.14200
     0.12422
    -0.04770
    -0.11883
     0.09458
     0.04715
    -0.18404
    -0.19590
    -0.16626
    -0.07734
    -0.36781
    -0.40930
    -0.36188
    -0.69977
    -0.99617
    -0.43301
     0.90671
     1.43430
     2.08045
     1.60028
     1.24460
     0.68144
     0.78815
     1.24460
     1.20311
     0.97784
     1.48172
     1.82554
     1.42244
     1.03120
     0.56881
     0.24870
     0.00566
    -0.40930
    -0.52786
    -0.84797
    -1.03767
    -0.90725
    -0.71756
    -0.68792
    -0.73534
    -0.58714
    -0.48637
    -0.48637
    -0.33224
    -0.14254
    -0.07141
     0.31984
     0.62217
     0.91856
     1.01934
     0.76444
     0.56881
     1.27424
     3.27790
     2.43613
     1.49358
     0.85336
    -0.08919
     0.46804
    -1.02581
    -2.86348
    -1.02581
     0.06494
     0.25463
    -1.15623
    -2.09877
    -2.79235
    -2.76271
    -2.51373
    -2.44853
    -2.40703
    -1.74310
    -1.32814
    -0.80055
    -0.36188
    -0.12476
    -0.00027
     0.22499
     0.34948
     0.45025
     0.40283
     0.43840
     0.41469
     0.28427
     0.02937
     0.09458
     0.09458
     0.14200
     0.07086
    -0.02991
    -0.10105
    -0.15440
    -0.07141
    -0.07141
    -0.17811
    -0.24925
    -0.35002
    -0.28481
    -0.14847
    -0.12476
    -0.33817
    -0.31445
    -0.32038
    -0.37373
    -0.21961
    -0.35002
    -0.45673
    -0.36188
    -0.30260
    -0.34409
    -0.30260
    -0.31445
    -0.42709
    -0.23739
    -0.34409
    -0.32631
    -0.34409
    -0.29074
    -0.26110
    -0.34409
    -0.33224
    -0.18404
    -0.33224
    -0.52193
    -0.42116
    -0.36781
    -0.24332
    -0.03584
    -0.18404
    -0.26703
    -0.42709
    -0.31445
    -0.26703
    -0.26110
    -0.14847
    -0.16626
    -0.17811
    -0.01806
    -0.14254
    -0.25517
    -0.35595
    -0.32038
    -0.17811
    -0.24925
    -0.21961
    -0.04177
    -0.07141
    -0.16626
    -0.27889
    -0.25517
    -0.22554
    -0.26110
    -0.20775
    -0.10698
    -0.07734
    -0.19590
    -0.17218
    -0.21961
    -0.07141
     0.00566
    -0.15440
    -0.21368
    -0.29667
    -0.32631
    -0.24925
    -0.21961
    -0.08919
    -0.06548
    -0.26110
    -0.20775
    -0.11290
    -0.16033
    -0.27889
    -0.18997
    -0.11883
    -0.04177
    -0.16033
    -0.16626
    -0.21368
    -0.08919
    -0.07141
    -0.11290
    -0.17218
    -0.07141
    -0.10105
    -0.04770
     0.00566
    -0.02398
    -0.13662
    -0.38559
    -0.21368
    -0.28481
    -0.27296
    -0.14254
    -0.00027
    -0.45080
    -0.65235
    -0.97839
    -1.22736
    -1.48227
    -1.67789
    -1.17994
    -0.59900
     0.10643
    -0.01806
    -0.42116
    -0.40930
    -0.15440
     0.26056
     0.78815
     1.50543
     1.91446
     1.97374
     3.20676
     4.52277
     0.50361
     0.51546
     4.99108
     3.80549
     0.71108
    -1.48819
    -0.29074
    -1.31035
    -0.26703
     0.08865
     0.18942
    -1.52969
    -2.53152
    -2.74492
    -2.80420
    -2.60858
    -2.44260
    -2.14620
    -1.90908
    -1.35185
    -0.98432
    -0.81833
    -0.54565
    -0.40337
    -0.24332
    -0.07734
     0.09458
    -0.00620
    -0.17218
    -0.11883
    -0.05362
    -0.09512
    -0.04177
    -0.08919
    -0.21961
    -0.18997
    -0.08326
     0.07679
    -0.15440
    -0.39152
    -0.28481
    -0.10105
    -0.11883
    -0.13069
    -0.21961
    -0.37966
    -0.17811
    -0.23739
    -0.19590
    -0.11883
    -0.33224
    -0.25517
    -0.29667
    -0.25517
    -0.32038
    -0.42709
    -0.56936
    -0.32631
    -0.15440
    -0.14847
    -0.31445
    -0.39745
    -0.31445
    -0.33817
    -0.29074
    -0.13662
    -0.37966
    -0.26110
    -0.18404
    -0.16033
    -0.02398
    -0.00027
    -0.22554
    -0.14254
    -0.21368
     0.01158
    -0.04770
    -0.07141
    -0.24925
    -0.17218
    -0.28481
     0.10643
    -0.16626
    -0.17811
    -0.23739
    -0.10105
     0.10643
     0.00566
    -0.20182
    -0.34409
    -0.23146
     0.02937
    -0.10105
    -0.13069
    -0.16033
     0.04122
    -0.01213
     0.05308
     0.01158
    -0.12476
    -0.13069
    -0.14847
    -0.00027
    -0.05955
    -0.09512
    -0.20775
    -0.07141
    -0.02991
    -0.01213
    -0.11883
    -0.20182
    -0.16033
    -0.30853
    -0.22554
    -0.10105
    -0.21961
    -0.31445
    -0.35595
    -0.20182
    -0.18997
    -0.21368
    -0.39745
    -0.35002
    -0.23146
    -0.20182
    -0.18404
    -0.31445
    -0.38559
    -0.29667
    -0.26110
    -0.04177
    -0.11290
    -0.30853
    -0.21368
    -0.20775
    -0.07141
    -0.21368
    -0.27296
    -0.26110
    -0.18997
    -0.04177
    -0.04770
    -0.20775
    -0.20775
    -0.31445
    -0.20775
    -0.10698
    -0.16626
    -0.23739
    -0.27889
    -0.29074
    -0.12476
    -0.16626
    -0.24332
    -0.31445
    -0.33224
    -0.16626
    -0.07734
    -0.07141
    -0.26110
    -0.28481
    -0.23739
     0.05901
     0.40283
     0.74665
     0.80000
     1.00156
     1.36316
     1.38687
     1.51136
     3.06449
     1.86111
    -2.76271
     0.18942
     4.17895
     3.60986
    -0.16626
    -2.13434
    -1.41113
    -2.21733
    -0.67606
    -0.19590
     0.25463
    -1.16808
    -2.28847
    -2.65008
    -2.34775
    -2.19955
    -1.73717
    -1.36963
    -1.02581
    -0.74720
    -0.64642
    -0.17811
     0.17164
     0.58660
     0.45025
     0.33762
     0.05901
     0.26649
     0.48582
     0.66366
     0.52139
     0.63402
     0.62809
     0.59253
     0.47397
     0.55696
     0.46211
     0.23685
     0.24277
     0.40876
     0.42061
     0.30205
     0.26056
     0.17757
     0.32577
     0.24870
     0.14793
     0.11236
     0.10643
     0.14200
     0.10643
     0.21906
     0.10643
     0.01751
    -0.05362
     0.11236
     0.13607
     0.11829
    -0.07141
     0.01158
    -0.03584
     0.13607
     0.16571
     0.13607
     0.18942
     0.08272
     0.02937
     0.07679
     0.06494
     0.01158
    -0.08919
    -0.16033
     0.24870
     0.31391
     0.17757
     0.05901
    -0.10698
    -0.01213
     0.11236
     0.01751
    -0.07734
    -0.16033
    -0.01213
     0.02937
    -0.00620
    -0.02991
    -0.17218
    -0.26110
    -0.07141
     0.01158
    -0.11883
    -0.27889
    -0.33224
    -0.33224
    -0.30260
    -0.17218
    -0.13069
    -0.31445
    -0.36188
    -0.21961
    -0.20775
    -0.18404
    -0.26110
    -0.35595
    -0.40930
    -0.14847
    -0.20182
    -0.28481
    -0.31445
    -0.27889
    -0.27296
    -0.19590
    -0.18997
    -0.27296
    -0.26703
    -0.30260
    -0.26703
    -0.23739
    -0.27889
    -0.29074
    -0.35002
    -0.17811
    -0.25517
    -0.20182
    -0.12476
    -0.23146
    -0.32038
    -0.18997
    -0.18404
    -0.06548
    -0.16033
    -0.08919
     0.07086
     0.43247
     0.81186
     0.80593
     0.81186
     1.08455
     1.39280
     2.92815
     3.61579
     2.12787
     0.59253
     0.36133
     0.37912
    -1.99207
    -2.28847
     0.59845
     0.09458
     0.71701
    -1.30443
    -1.95058
    -2.69750
    -3.05911
    -3.20138
    -2.80420
    -2.27661
    -2.02764
    -1.77866
    -1.17994
    -0.64642
    -0.58121
    -0.28481
    -0.08919
     0.06494
     0.31984
     0.31984
     0.12422
    -0.00027
    -0.18404
    -0.06548
     0.01158
     0.04122
     0.36726
     0.58660
     0.43247
     0.34355
     0.16571
     0.03530
     0.15978
     0.28427
     0.39097
     0.42061
     0.60438
     0.50361
     0.24277
     0.22499
     0.23092
     0.45025
     0.37319
     0.07679
    -0.30853
    -0.36188
    -0.07734
     0.05308
     0.35541
     0.13607
     0.17164
     0.29613
     0.41469
     0.33762
     0.37319
     0.43840
     0.40876
     0.43840
     0.35541
     0.30798
     0.21313
     0.27834
     0.07679
     0.10050
     0.15978
    -0.05955
    -0.19590
    -0.33817
    -0.31445
    -0.50415
    -0.78276
    -0.82426
    -0.45673
    -0.48044
    -0.41523
    -0.63457
    -0.61678
    -0.69977
    -0.61085
    -0.58714
    -0.40930
    -0.32631
    -0.46858
    -0.39152
    -0.24925
    -0.26110
    -0.26110
    -0.30260
    -0.21368
    -0.22554
    -0.13069
    -0.15440
    -0.10698
    -0.07734
    -0.15440
    -0.25517
    -0.20182
    -0.15440
    -0.01213
    -0.06548
    -0.15440
     0.00566
    -0.04770
    -0.29074
    -0.20775
     0.15386
     0.33762
     0.04715
     0.08272
    -0.04770
    -0.20182
    -0.01806
     0.14793
     0.12422
     0.01158
    -0.05362
    -0.02991
     0.04715
     0.08865
     0.10643
     0.28427
     0.56881
     0.52139
     0.79408
     0.99563
     1.35723
     3.44981
     3.36089
     2.75624
    -0.34409
    -0.20775
     0.49768
    -2.10470
    -1.23922
     0.66366
     0.44433
     0.09458
    -1.26886
    -1.77274
    -2.39517
    -2.91684
    -2.95833
    -3.02354
    -2.58487
    -2.24697
    -1.83794
    -1.10288
    -0.78276
    -0.59900
    -0.40337
    -0.09512
    -0.01806
    -0.00620
     0.20721
     0.21906
     0.14200
     0.09458
     0.08272
    -0.04177
    -0.06548
    -0.16626
     0.00566
     0.16571
     0.24870
    -0.16033
    -0.17811
    -0.26110
    -0.18997
    -0.29074
    -0.24925
    -0.28481
    -0.18404
    -0.22554
    -0.10105
    -0.20775
    -0.30853
    -0.39152
    -0.38559
    -0.26110
    -0.26110
    -0.35002
    -0.45080
    -0.36781
    -0.32631
    -0.33817
    -0.14847
    -0.20182
    -0.09512
     0.08865
     0.40283
     0.41469
     0.18350
     0.11236
     0.13014
     0.39690
     0.66959
     0.58067
     0.56289
     0.47397
     0.37912
     0.40283
     0.31391
     0.30798
     0.12422
    -0.03584
    -0.17811
    -0.02991
    -0.23739
    -0.31445
    -0.50415
    -0.45673
    -0.23146
    -0.31445
    -0.48044
    -0.57529
    -0.56936
    -0.51008
    -0.40930
    -0.23739
    -0.31445
    -0.46265
    -0.34409
    -0.14847
    -0.18997
    -0.24332
    -0.40930
    -0.31445
    -0.18404
    -0.14254
    -0.32038
    -0.31445
    -0.33224
    -0.35002
    -0.31445
    -0.28481
    -0.36188
    -0.53379
    -0.39745
    -0.02991
    -0.06548
    -0.34409
    -0.44487
    -0.46265
    -0.25517
    -0.10105
    -0.12476
    -0.17811
    -0.27296
    -0.18997
    -0.21961
    -0.34409
    -0.33224
    -0.40930
    -0.51601
    -0.38559
    -0.11290
     0.13014
     0.43840
    -0.02398
    -0.05955
    -0.09512
    -0.09512
     0.56289
     2.33535
     2.72660
     1.32167
     0.94820
     2.16937
     2.54283
     2.63175
     2.12194
     1.87890
     2.59618
     0.32577
    -1.01988
     0.65181
     0.69923
     0.68737
    -0.26703
    -0.71163
    -1.15623
    -1.60675
    -1.96836
    -1.87944
    -2.24105
    -2.32997
    -1.80238
    -1.51191
    -1.15623
    -1.38742
    -1.36371
    -1.19179
    -0.98432
    -0.69385
    -0.59900
    -0.66421
    -0.78276
    -0.72348
    -0.70570
    -0.46858
    -0.36188
    -0.70570
    -0.55157
    -0.46858
    -0.37966
    -0.40337
    -0.32038
    -0.07734
     0.02344
     0.43840
     0.16571
    -0.05955
    -0.24332
    -0.11290
     0.08865
     0.15978
     0.30798
     0.23685
     0.18942
     0.08272
     0.13607
     0.05901
    -0.17218
    -0.30853
    -0.21961
    -0.28481
    -0.23146
    -0.06548
    -0.32038
    -0.28481
    -0.44487
    -0.35002
    -0.29074
    -0.20182
    -0.43301
    -0.29667
    -0.32038
    -0.08919
    -0.16626
    -0.29074
    -0.36188
    -0.29667
    -0.12476
    -0.07141
    -0.11883
    -0.26110
    -0.21368
    -0.27296
    -0.04177
    -0.04770
    -0.09512
    -0.20775
    -0.24332
    -0.07734
    -0.11883
    -0.21368
    -0.24332
    -0.18997
    -0.19590
    -0.08919
    -0.04177
    -0.26110
    -0.26110
    -0.35595
    -0.15440
    -0.16626
    -0.19590
    -0.39745
    -0.32038
    -0.23739
    -0.14254
    -0.20775
    -0.39152
    -0.26703
    -0.31445
    -0.25517
    -0.01806
    -0.32631
    -0.30853
    -0.24925
    -0.27296
    -0.06548
    -0.14847
    -0.16626
    -0.29074
    -0.01213
    -0.11290
    -0.10698
     0.00566
    -0.10105
    -0.25517
    -0.04770
     0.02937
     0.00566
    -0.00027
    -0.16033
    -0.07734
     0.11829
     0.20721
     0.02344
     0.03530
     0.02344
     0.02937
     0.11236
    -0.01806
     0.01158
    -0.08326
    -0.00027
     0.11236
     0.07086
    -0.19590
    -0.36188
    -0.98432
    -1.32221
    -1.28071
    -1.01988
    -0.05362
     0.85336
     1.34538
     0.82964
    -0.82426
    -1.31628
    -1.01988
    -0.68199
    -0.07141
     0.50361
     0.62809
     0.52139
     0.13607
    -0.02991
    -0.16033
    -0.35595
    -0.50415
    -0.72941
    -0.69977
    -0.68199
    -0.69385
    -0.65235
    -0.45080
    -0.30260
    -0.37966
    -0.08326
     0.07086
     3.55651
     5.46532
     2.22272
     2.57840
     2.90444
    -0.49822
    -1.38742
     0.37319
     0.96599
     0.40876
     1.89075
     1.53507
     0.01751
    -1.84980
    -2.59080
    -2.86941
    -3.20138
    -3.64005
    -3.38515
    -2.70343
    -2.51373
    -2.16398
    -1.88537
    -1.13844
    -0.40337
    -0.36781
    -0.39152
    -0.48637
    -0.59307
    -0.20182
     0.22499
     0.42061
     0.52732
     0.47989
     0.21313
     0.25463
     0.45025
     0.22499
     0.13607
     0.07086
     0.03530
     0.04122
    -0.01213
    -0.03584
    -0.03584
    -0.05362
    -0.08919
    -0.05362
    -0.05362
    -0.11290
    -0.20182
    -0.40337
    -0.17218
    -0.24332
    -0.36188
    -0.38559
    -0.32038
    -0.32038
    -0.29074
    -0.29074
    -0.29667
    -0.40337
    -0.38559
    -0.18997
    -0.18997
    -0.04770
    -0.18404
    -0.29074
    -0.17811
    -0.02398
    -0.06548
    -0.04177
    -0.17218
    -0.13069
    -0.13069
    -0.14847
     0.01751
    -0.14847
    -0.21961
    -0.12476
    -0.11883
    -0.14254
    -0.12476
    -0.32038
    -0.16626
    -0.07141
    -0.11290
    -0.16033
    -0.22554
    -0.30260
    -0.19590
    -0.25517
    -0.16033
    -0.19590
    -0.11883
    -0.32631
    -0.20182
    -0.20775
    -0.25517
    -0.32631
    -0.52193
    -0.30260
    -0.27296
    -0.21961
    -0.41523
    -0.48637
    -0.46265
    -0.46858
    -0.46265
    -0.36188
    -0.40337
    -0.52786
    -0.47451
    -0.51008
    -0.42709
    -0.45080
    -0.54565
    -0.35595
    -0.45080
    -0.44487
    -0.32631
    -0.31445
    -0.46265
    -0.56936
    -0.49822
    -0.35002
    -0.40337
    -0.27296
    -0.41523
    -0.34409
    -0.37966
    -0.32631
    -0.48044
    -0.33817
    -0.36188
    -0.36188
    -0.29074
    -0.23146
    -0.29074
    -0.29667
    -0.36188
    -0.34409
    -0.26110
    -0.17811
    -0.01806
    -0.07141
    -0.00620
    -0.02398
    -0.20182
    -0.16626
     0.02344
     0.02344
     0.11236
     0.03530
     0.08865
     0.01751
    -0.00620
     0.04122
     0.06494
     0.07679
    -0.18997
    -0.15440
    -0.18404
     0.08272
    -0.05362
    -0.20775
    -0.18997
    -0.10698
    -0.14847
    -0.14254
    -0.18404
    -0.29667
    -0.31445
    -0.25517
    -0.03584
    -0.14847
    -0.40930
    -1.03767
    -1.74902
    -2.27661
    -1.68974
    -0.01213
     1.29203
     0.97192
     0.98970
     0.10643
     0.04715
    -0.83019
    -1.79052
    -0.29074
     3.33125
     9.54377
    11.82604
     6.02255
    -0.74127
    -1.73124
     2.25236
     3.14748
     2.38870
     2.25829
     2.51319
     2.27607
     1.10826
    -0.73534
    -2.08099
    -2.60265
    -2.96426
    -3.04132
    -3.14803
    -2.83384
    -2.56708
    -2.08099
    -1.84387
    -1.64825
    -1.04952
    -0.83612
    -0.64049
    -0.36781
    -0.10105
    -0.07734
    -0.10698
    -0.21961
    -0.20182
    -0.14254
    -0.04770
    -0.16033
    -0.33817
    -0.41523
    -0.23739
    -0.29074
    -0.28481
    -0.25517
    -0.45080
    -0.35595
    -0.19590
    -0.31445
    -0.24332
    -0.38559
    -0.38559
    -0.23146
    -0.17811
    -0.13069
    -0.36781
    -0.35002
    -0.31445
    -0.13069
    -0.24925
    -0.24332
    -0.24332
    -0.26110
    -0.16033
    -0.09512
    -0.21368
    -0.23739
    -0.32038
    -0.30853
     0.02344
    -0.05362
    -0.10698
    -0.19590
    -0.16626
    -0.05955
    -0.07141
    -0.05955
    -0.01806
    -0.16626
    -0.06548
     0.15386
     0.11236
    -0.06548
    -0.12476
    -0.11290
    -0.00620
     0.05901
     0.05901
    -0.10698
    -0.18404
    -0.02398
     0.08865
    -0.01213
    -0.07734
    -0.21368
    -0.27889
    -0.08919
     0.08865
    -0.04770
    -0.17811
    -0.25517
    -0.21368
    -0.13662
    -0.18997
    -0.13069
    -0.25517
    -0.29074
    -0.20182
    -0.18997
    -0.13069
    -0.26703
    -0.37966
    -0.18404
    -0.09512
    -0.17218
    -0.14847
    -0.22554
    -0.19590
    -0.11883
    -0.02398
    -0.05955
    -0.20775
    -0.13662
    -0.10698
    -0.20775
    -0.01806
    -0.04177
    -0.21961
    -0.30853
    -0.11290
    -0.16033
    -0.16033
    -0.31445
    -0.33224
    -0.17218
    -0.11883
     0.14200
     0.01751
    -0.13662
    -0.11883
    -0.21961
     0.02937
     0.07679
    -0.08326
     0.00566
     0.03530
     0.13607
     0.16571
    -0.07734
    -0.21961
    -0.05955
     0.15386
     0.29020
    -0.02398
    -0.16626
    -0.14254
    -0.17218
    -0.00620
     0.02344
     0.09458
    -0.06548
     0.08865
     0.11236
    -0.01806
    -0.11883
    -0.14254
    -0.15440
     0.11829
     0.18350
    -0.02991
    -0.12476
    -0.23146
    -1.06138
    -0.83019
     1.98560
     4.51092
     4.70061
     1.94410
    -0.50415
     0.40283
    -0.32038
     0.12422
    -0.49822
    -0.05955
     2.97557
     3.47352
     1.96782
     0.16571
    -1.26293
    -1.79645
    -1.88537
    -1.16808
    -1.01988
    -1.04952
    -0.86576
    -0.77684
    -0.55157
    -0.53972
    -0.65828
    -0.52193
    -0.26110
    -0.31445
    -0.40337
    -0.42709
    -0.45673
    -0.36781
    -0.10105
     0.08272
     0.01751
    -0.05362
    -0.02991
     0.21313
     0.14200
     0.15386
     0.12422
     0.14793
     0.23685
     0.11829
     0.24870
     0.10050
    -0.02991
    -0.07141
    -0.13662
     0.26056
    -0.02398
    -0.10105
    -0.21368
    -0.10105
    -0.08326
    -0.07734
    -0.32038
    -0.34409
    -0.17218
    -0.20182
    -0.07734
    -0.14847
    -0.30853
    -0.32038
    -0.21368
    -0.18997
    -0.07141
    -0.17218
    -0.33224
    -0.26703
    -0.21368
    -0.09512
    -0.18997
    -0.32631
    -0.32631
    -0.17811
    -0.12476
     0.06494
    -0.27889
    -0.28481
    -0.42709
    -0.22554
    -0.13662
    -0.17811
    -0.30260
    -0.35002
    -0.21368
    -0.20182
    -0.23146
    -0.28481
    -0.27296
    -0.46265
    -0.23146
    -0.15440
    -0.20182
    -0.35002
    -0.38559
    -0.41523
    -0.23739
    -0.15440
    -0.27296
    -0.35595
    -0.43301
    -0.35002
    -0.27296
    -0.42709
    -0.33817
    -0.35002
    -0.35595
    -0.30260
    -0.31445
    -0.21368
    -0.41523
    -0.39745
    -0.36188
    -0.28481
    -0.33224
    -0.30260
    -0.33817
    -0.28481
    -0.32631
    -0.34409
    -0.42709
    -0.42116
    -0.35002
    -0.24332
    -0.24332
    -0.48044
    -0.51008
    -0.66421
    -0.51008
    -0.17218
    -0.43301
    -0.40930
    -0.45673
    -0.46265
    -0.40337
    -0.45673
    -0.46858
    -0.64642
    -0.55157
    -0.45673
    -0.25517
    -0.36781
    -0.35595
    -0.79462
    -0.61678
    -0.31445
    -0.41523
    -0.66421
    -0.76498
    -0.72941
    -0.77091
    -0.87761
    -0.88947
    -0.94875
    -1.51783
    -3.22509
    -6.05273
    -1.95650
    10.36183
    12.35955
     6.76947
    -0.08326
    -1.35185
     2.13380
     3.21862
     5.29934
     6.01069
     6.71612
     5.63723
     4.57612
     2.69103
     1.86704
     1.44023
     0.75851
    -0.75905
    -2.16398
    -2.85163
    -2.83977
    -2.73307
    -2.70343
    -2.49002
    -2.20548
    -1.98614
    -1.70160
    -1.52969
    -1.41113
    -1.35778
    -1.13844
    -1.01988
    -0.80648
    -0.87761
    -0.90132
    -1.00210
    -0.88947
    -0.65828
    -0.71756
    -0.67013
    -0.77684
    -0.61085
    -0.54565
    -0.44487
    -0.48044
    -0.36188
    -0.48044
    -0.40930
    -0.36781
    -0.37373
    -0.35595
    -0.45080
    -0.36781
    -0.16033
    -0.27296
    -0.27296
    -0.23739
    -0.28481
    -0.26703
    -0.17218
    -0.14847
    -0.09512
    -0.17811
    -0.15440
    -0.07141
    -0.04177
    -0.09512
    -0.05955
    -0.14847
     0.04715
     0.06494
     0.01158
    -0.00027
    -0.05955
    -0.13069
     0.01158
     0.08272
     0.02344
    -0.10105
    -0.00620
    -0.01806
    -0.10698
     0.10643
    -0.05955
    -0.18404
    -0.05362
    -0.03584
    -0.06548
     0.10050
    -0.11290
    -0.14847
    -0.12476
    -0.11883
    -0.04770
    -0.03584
    -0.07734
    -0.17218
    -0.18997
    -0.06548
     0.04122
    -0.16626
    -0.16626
    -0.07141
     0.13607
    -0.03584
     0.01751
     0.02344
    -0.13069
    -0.07141
    -0.04770
     0.14793
     0.02344
     0.06494
    -0.03584
     0.01158
     0.18942
     0.16571
    -0.05362
    -0.05362
     0.13607
     0.07679
     0.16571
     0.06494
    -0.02991
     0.12422
    -0.05955
     0.17757
     0.18350
     0.03530
     0.07679
     0.04122
    -0.00027
     0.10643
    -0.01213
     0.02344
     0.05901
     0.04122
     0.01158
    -0.00027
     0.07679
    -0.05955
     0.07086
    -0.05955
     0.14200
     0.06494
    -0.08919
    -0.11883
     0.15386
    -0.04770
    -0.01806
    -0.09512
     0.14793
    -0.00620
     0.10643
    -0.00620
    -0.11883
    -0.24925
    -0.56936
    -0.53972
    -0.10105
    -0.79462
    -1.81423
    -2.71528
    -2.44260
     1.35723
     8.37003
     6.96510
     0.93042
     1.74255
     4.55241
    -1.08509
     1.95596
     2.88072
     4.73025
     4.08410
     2.61396
     2.07452
     2.11009
     2.07452
     1.44023
    -0.04177
    -1.27479
    -1.69567
    -2.08099
    -2.14620
    -2.30033
    -1.62454
    -1.28071
    -1.09102
    -0.97246
    -0.92504
    -0.61678
    -0.56936
    -0.40930
    -0.37966
    -0.55750
    -0.59900
    -0.45673
    -0.50415
    -0.51008
    -0.44487
    -0.49822
    -0.42116
    -0.33817
    -0.29667
    -0.43301
    -0.47451
    -0.43894
    -0.18404
    -0.10105
    -0.13662
    -0.23146
    -0.11290
    -0.11883
    -0.10698
    -0.08326
    -0.10698
    -0.05362
    -0.00620
    -0.02991
    -0.16033
    -0.17218
    -0.09512
    -0.13069
    -0.09512
     0.02344
    -0.01213
    -0.03584
    -0.21961
    -0.01213
    -0.10105
    -0.16033
    -0.04770
    -0.00620
    -0.01213
    -0.04177
     0.06494
     0.02937
    -0.17218
    -0.10105
    -0.04770
     0.04122
     0.04715
     0.04715
    -0.01213
     0.02344
     0.14200
     0.16571
     0.12422
    -0.02991
     0.15978
     0.15386
     0.13014
     0.29020
    -0.00027
    -0.08919
     0.09458
     0.29020
     0.25463
     0.11236
    -0.04770
     0.02344
     0.14200
     0.04715
     0.24870
     0.10643
    -0.09512
    -0.06548
     0.20721
     0.25463
     0.04122
    -0.10105
    -0.08919
     0.07679
     0.07086
     0.18942
    -0.03584
    -0.06548
    -0.15440
     0.01751
     0.02344
     0.24870
    -0.04177
    -0.08919
    -0.10105
     0.07086
     0.04122
    -0.02398
    -0.11883
    -0.05955
     0.05901
    -0.00027
     0.10643
    -0.11290
    -0.19590
    -0.05955
    -0.01806
    -0.04177
    -0.05362
     0.00566
    -0.10698
    -0.10105
     0.04715
     0.10050
     0.11236
    -0.01213
    -0.10698
    -0.18997
    -0.20182
    -0.07734
    -0.59900
    -1.24515
    -2.97611
    -2.64415
    -0.59900
     4.17895
     6.40787
     3.74621
     2.57840
     5.51867
    -0.66421
     0.71701
     1.55879
     3.81734
     3.48538
     3.27790
     3.39053
     3.22455
     2.83330
     2.15158
     0.79408
    -0.68792
    -1.23922
    -1.66010
    -2.02171
    -2.05728
    -2.16991
    -1.86166
    -1.17994
    -0.55157
    -0.61085
    -0.67606
    -0.45080
    -0.22554
    -0.33224
    -0.37373
    -0.16626
     0.14200
     0.28427
     0.31391
     0.30205
     0.32577
     0.17757
     0.02937
     0.07086
     0.08272
     0.01751
    -0.05955
    -0.37966
    -0.57529
    -0.61678
    -0.56343
    -0.36781
    -0.52786
    -0.75312
    -0.89540
    -0.72941
    -0.51601
    -0.43301
    -0.45080
    -0.29667
     0.11829
     0.15386
     0.07679
    -0.32631
    -0.28481
    -0.04177
     0.23685
     0.25463
     0.41469
     0.21313
     0.09458
    -0.01806
     0.01751
    -0.02398
    -0.15440
    -0.23739
    -0.23739
    -0.29667
    -0.24925
    -0.20775
    -0.37966
    -0.38559
    -0.40930
    -0.40930
    -0.18997
    -0.20775
    -0.20182
    -0.32038
    -0.33224
    -0.21368
    -0.10698
    -0.18404
    -0.32038
    -0.13069
    -0.10105
    -0.17811
    -0.19590
    -0.08326
    -0.16033
    -0.09512
    -0.02991
     0.04122
    -0.20775
    -0.21368
    -0.13069
     0.05308
    -0.08326
    -0.22554
    -0.20182
    -0.01213
     0.06494
     0.12422
    -0.07141
    -0.22554
    -0.18404
    -0.20182
     0.11236
     0.10050
    -0.12476
    -0.10698
    -0.11883
    -0.00027
     0.14793
    -0.04770
    -0.05955
    -0.11290
    -0.15440
     0.05901
     0.01158
    -0.02398
    -0.09512
    -0.27296
    -0.00027
     0.14793
     0.09458
    -0.16626
    -0.24925
    -0.07141
    -0.03584
    -0.06548
    -0.14254
    -0.13069
    -0.18404
    -0.04770
     0.06494
     0.10050
     0.04715
    -0.16033
    -0.03584
     0.10050
    -0.16626
    -0.27296
    -0.47451
    -0.39745
    -0.85983
    -0.83019
    -1.52376
    -2.86941
    -0.75312
     4.80731
     4.70654
    -0.32038
    -0.87168
     5.68466
     2.63175
     0.98970
     1.33945
     1.57064
     1.92039
     1.73070
     1.69513
     2.68510
     2.31757
     1.45208
     0.42654
    -0.51008
    -1.13844
    -1.48819
    -1.89722
    -1.74902
    -1.66603
    -1.38742
    -1.06138
    -0.89540
    -0.69385
    -0.59900
    -0.51601
    -0.30853
    -0.34409
    -0.33817
    -0.09512
    -0.20182
    -0.14847
    -0.11883
    -0.35002
    -0.16033
    -0.28481
    -0.33817
    -0.00620
    -0.02398
    -0.16626
    -0.24925
    -0.16033
     0.02937
     0.05901
     0.00566
    -0.08326
    -0.06548
     0.02344
    -0.00027
     0.05901
    -0.09512
    -0.10105
    -0.13069
     0.14793
     0.19535
     0.01158
     0.01158
    -0.18997
    -0.00620
    -0.05362
     0.02344
    -0.14254
    -0.17811
    -0.19590
    -0.00027
     0.07086
    -0.01806
    -0.05955
    -0.33817
    -0.21368
    -0.00027
    -0.19590
    -0.13662
    -0.30260
    -0.42709
    -0.39745
    -0.18997
    -0.00620
    -0.08919
    -0.26110
    -0.38559
    -0.07734
     0.20721
     0.20721
     0.10050
     0.01751
     0.18942
     0.26649
     0.53325
     0.46211
     0.50953
     0.58067
     0.49175
     0.61624
     0.53917
     0.52139
     0.48582
     0.47989
     0.43247
     0.46804
     0.21906
     0.42061
     0.30205
     0.35541
     0.29613
     0.21313
     0.29020
     0.27834
     0.34355
     0.31984
     0.26056
     0.36133
     0.27241
     0.41469
     0.37912
     0.49768
     0.14200
     0.20128
     0.30205
     0.42061
     0.31391
     0.23092
     0.11236
     0.18942
     0.23092
     0.25463
     0.11236
    -0.08919
    -0.03584
    -0.11883
    -0.11883
    -0.07734
    -0.16626
    -0.24925
    -0.35595
    -0.21961
    -0.13662
    -0.23146
    -0.31445
    -0.45673
    -0.35002
    -0.30853
    -0.39152
    -0.12476
    -0.23739
    -0.22554
    -0.20775
    -0.14847
    -0.16033
    -0.46265
    -0.35002
    -0.19590
    -0.34409
    -0.88354
    -1.41706
    -2.18177
    -0.55157
     2.33535
     1.98560
     0.10643
     3.81142
     4.84881
     0.65773
     2.09230
     0.93635
     1.73662
     1.95003
     1.82554
     2.79180
     3.41424
     3.09413
     2.11009
     1.14383
     0.18942
    -0.31445
    -0.77091
    -0.99617
    -1.18587
    -1.21551
    -1.35778
    -1.13844
    -1.11473
    -0.85390
    -0.56936
    -0.58714
    -0.68792
    -0.78869
    -0.57529
    -0.61085
    -0.69385
    -0.66421
    -0.51601
    -0.37373
    -0.42116
    -0.42116
    -0.38559
    -0.34409
    -0.32038
    -0.37966
    -0.36188
    -0.24925
    -0.25517
    -0.19590
    -0.26110
    -0.10105
    -0.10105
    -0.13662
    -0.08919
     0.04715
    -0.14254
    -0.07734
     0.00566
     0.03530
     0.02344
    -0.11883
    -0.02991
     0.06494
     0.19535
     0.11236
     0.11236
     0.07679
    -0.01806
    -0.10698
    -0.04770
     0.05901
     0.00566
    -0.06548
    -0.14847
    -0.04770
     0.12422
     0.46211
    -0.04770
    -0.51601
    -0.63457
    -0.07734
     0.11236
     0.05308
    -0.01806
    -0.29667
    -0.20775
    -0.18404
     0.01158
     0.02344
    -0.08326
    -0.09512
    -0.10698
    -0.13662
    -0.13069
    -0.05955
    -0.13069
    -0.26703
    -0.04770
     0.07679
     0.11829
    -0.02398
    -0.18404
    -0.23739
     0.00566
     0.13607
     0.07086
    -0.03584
    -0.09512
     0.05308
     0.24870
     0.39690
     0.69923
     0.89485
     0.94820
     0.76444
     0.66366
     0.55696
     0.52732
     0.66366
     0.87114
     0.87707
     1.05491
     1.23867
     0.76444
     0.38505
     0.27834
     0.05901
     0.08865
    -0.02398
     0.08865
     0.01751
    -0.19590
    -0.15440
    -0.45080
    -0.61085
    -0.71163
    -0.49822
    -0.51601
    -0.64642
    -0.37373
     0.26649
    -0.19590
     0.46804
     0.75258
     0.21313
    -0.62864
    -1.86166
    -1.78459
     1.28017
     3.69286
     4.00704
     1.38095
     0.30798
    -0.89540
    -1.10288
     0.30798
     1.52322
     1.84333
     1.21496
     0.87114
     0.40876
    -0.01213
    -0.31445
    -0.42709
    -0.37373
    -0.69385
    -0.75312
    -0.88947
    -0.67013
    -0.69977
    -0.71756
    -0.99617
    -1.01396
    -0.98432
    -0.93689
    -0.64642
    -0.52786
    -0.64642
    -0.70570
    -0.44487
    -0.31445
    -0.21961
    -0.32631
    -0.37373
    -0.14847
    -0.05362
     0.14793
     0.10643
     0.15978
    -0.04770
     0.05308
     0.17164
     0.30205
     0.26056
     0.11236
     0.08865
     0.27241
     0.27834
     0.24277
     0.04715
     0.19535
     0.24870
     0.32577
     0.40876
     0.37912
     0.17757
     0.17757
     0.14793
     0.40283
     0.29020
     0.21313
     0.19535
     0.27834
     0.41469
     0.40876
     0.17164
     0.15978
     0.28427
     0.27834
     0.34355
     0.18942
     0.20721
     0.14793
     0.10643
     0.27834
     0.29020
     0.19535
     0.19535
     0.22499
     0.29020
     0.22499
     0.13607
    -0.00027
     0.14200
     0.28427
     0.27834
     0.15978
     0.01751
     0.07086
     0.13014
     0.17164
     0.26056
     0.15386
     0.00566
     0.04122
     0.08865
     0.17757
     0.05308
    -0.01806
    -0.01213
     0.21313
     0.24870
     0.20128
     0.05901
    -0.05955
     0.00566
     0.08272
     0.10050
     0.20721
     0.01751
    -0.11290
     0.12422
     0.24870
     0.10643
     0.07086
    -0.21368
    -0.09512
     0.08272
     0.11829
     0.27834
     0.03530
    -0.03584
     0.05901
     0.29613
     0.31391
     0.08865
     0.01158
     0.22499
     0.30798
     0.34355
     0.41469
     0.23685
     0.14793
     0.34948
     0.30205
     0.51546
     0.36133
     0.18350
     0.15386
     0.18942
     0.27834
     0.17757
     0.06494
     0.14793
     0.18942
     0.08272
    -0.02991
    -0.11290
    -0.06548
    -0.17218
    -0.35002
    -0.96653
    -2.62636
    -4.00165
    -4.48182
    -1.61268
     6.37823
     5.95141
     2.19901
     2.26421
     4.09596
     2.25829
     0.90078
     0.47989
     2.50726
     3.51502
     3.94776
     3.27790
     3.10599
     2.95779
     1.64770
     0.50361
    -0.65828
    -1.71938
    -2.41296
    -2.97611
    -2.84570
    -2.34775
    -2.09285
    -1.93279
    -1.79645
    -1.42891
    -1.04360
    -0.72941
    -0.62864
    -0.58714
    -0.53379
    -0.59307
    -0.37966
    -0.31445
    -0.29667
    -0.52786
    -0.47451
    -0.24925
    -0.26110
    -0.23739
    -0.39152
    -0.39152
    -0.26110
    -0.23146
     0.00566
    -0.14847
    -0.20182
    -0.29074
    -0.18997
     0.10643
     0.15978
    -0.04177
    -0.13662
    -0.16626
    -0.14847
     0.07086
     0.02937
    -0.09512
    -0.07734
    -0.06548
     0.09458
     0.18942
     0.11236
    -0.12476
    -0.17218
    -0.07141
     0.07679
     0.15386
    -0.05362
    -0.21961
    -0.02991
    -0.03584
     0.01751
    -0.02398
    -0.14254
    -0.14847
    -0.14254
    -0.02398
    -0.16626
    -0.13069
    -0.39152
    -0.21368
    -0.07734
    -0.11883
    -0.15440
    -0.23146
    -0.26110
    -0.10698
    -0.24925
    -0.26703
    -0.13069
    -0.21368
    -0.22554
    -0.25517
    -0.23146
    -0.24332
    -0.31445
    -0.20182
    -0.15440
    -0.23739
    -0.25517
    -0.29667
    -0.17218
    -0.04177
     0.37912
     0.53325
     0.42061
     0.19535
     0.30798
     0.54510
     0.69923
     0.81779
     0.82372
     0.77036
     0.74665
     0.94228
     0.82964
     0.69330
     0.66959
     0.63995
     0.66959
     0.43247
     0.39097
     0.23092
     0.18942
     0.15386
     0.18942
     0.10643
     0.05308
    -0.10698
    -0.02991
     0.31984
     0.23092
     0.14200
    -0.05362
    -0.07734
     0.02937
     0.04122
     0.14200
     0.03530
     0.10050
     0.04122
     0.14200
     0.11236
    -0.01213
    -0.05955
    -0.26110
    -0.51008
    -1.41113
    -3.74082
    -5.80969
    -3.74675
     8.13291
    11.12061
     5.50089
     0.55103
    -1.76681
    -1.27479
     0.75851
     1.95003
     3.58022
     4.36272
     3.25419
     2.26421
     1.90854
     1.93225
     1.40466
     0.01751
    -1.05545
    -1.62454
    -2.06914
    -2.13434
    -2.36553
    -1.98022
    -1.68974
    -1.41113
    -1.30443
    -1.09102
    -1.00803
    -0.70570
    -0.62864
    -0.74127
    -0.87168
    -0.85390
    -1.06138
    -0.94282
    -0.98432
    -0.76498
    -0.88947
    -0.75312
    -0.70570
    -0.37373
    -0.31445
    -0.36781
    -0.58121
    -0.45080
    -0.37966
    -0.18404
    -0.11290
     0.04122
     0.43840
    -0.09512
    -0.08919
     0.06494
     0.08272
     0.09458
     0.08272
     0.08865
     0.08865
     0.10050
    -0.04177
    -0.27889
    -0.11290
    -0.09512
     0.03530
    -0.13662
    -0.08326
    -0.14254
    -0.19590
    -0.07734
     0.02344
    -0.06548
     0.00566
    -0.02398
     0.08272
     0.25463
     0.19535
    -0.18404
    -0.05955
     0.02344
    -0.03584
    -0.06548
    -0.14847
    -0.40930
    -0.43894
    -0.40337
    -0.01213
     0.17164
    -0.21368
    -0.39745
    -0.43894
    -0.40337
    -0.10698
     0.17757
     0.36726
     0.30205
     0.30205
     0.86521
     0.96599
     0.82964
     0.27241
     0.26056
     0.72294
     0.97192
     0.95413
     0.74665
     0.58660
     0.62217
     0.46211
     0.32577
     0.32577
     0.15978
     0.17164
     0.02344
     0.02937
     0.07679
     0.02344
    -0.00027
     0.08272
     0.16571
     0.05308
     0.12422
     0.15978
     0.05308
     0.15978
     0.04715
     0.13014
     0.22499
     0.07679
     0.12422
     0.23092
     0.17164
     0.19535
     0.14793
     0.22499
     0.27241
     0.26056
     0.24277
     0.19535
     0.23092
     0.32577
     0.36133
     0.20721
     0.18350
     0.30798
     0.34355
     0.37319
     0.32577
     0.24870
     0.13014
     0.14793
     0.17757
     0.37912
     0.29613
     0.21313
     0.13014
     0.18942
     0.33762
     0.30798
     0.08272
     0.07086
    -0.04770
     0.16571
     0.20721
     0.31391
     0.16571
     0.15386
     0.11829
     0.21906
     0.01158
    -0.48044
    -0.63457
    -0.90725
    -1.73124
    -2.53745
    -2.79235
     1.34538
    10.17213
     8.73163
     1.09640
    -1.68974
     5.34676
     3.11784
    -0.37373
     2.58432
     3.63358
     4.52277
     3.63358
     2.31757
     1.26831
     0.75258
     0.42654
    -0.16626
    -1.72531
    -2.54337
    -2.82792
    -2.79828
    -2.71528
    -2.56116
    -2.07506
    -1.45855
    -1.17994
    -0.84797
    -0.65235
    -0.57529
    -0.46265
    -0.54565
    -0.43894
    -0.37373
    -0.49229
    -0.59900
    -0.51601
    -0.51008
    -0.53972
    -0.64049
    -0.62864
    -0.69977
    -0.58714
    -0.13069
    -0.02398
     0.02344
     0.04122
     0.01751
    -0.00620
     0.14200
     0.31391
     0.37912
     0.56289
     0.80593
     0.72294
     0.66366
     0.52732
     0.50953
     0.53917
     0.53917
     0.53917
     0.27834
     0.14793
     0.23685
     0.13014
     0.17164
     0.10643
    -0.10698
    -0.19590
    -0.14847
    -0.05362
    -0.12476
    -0.21368
    -0.30260
    -0.17811
    -0.03584
    -0.02991
    -0.20775
    -0.27296
    -0.30260
    -0.30260
    -0.25517
    -0.06548
    -0.13069
    -0.23739
    -0.29074
    -0.02398
    -0.00027
    -0.09512
    -0.21961
    -0.32631
    -0.07734
    -0.04770
     0.02344
    -0.21368
    -0.11883
    -0.21961
    -0.22554
     0.06494
     0.13014
    -0.14847
    -0.21961
    -0.18997
     0.01158
    -0.02991
    -0.10698
    -0.17218
    -0.07734
     0.02937
     0.12422
     0.05901
    -0.03584
    -0.04177
    -0.21368
     0.04122
     0.15386
     0.08865
    -0.08919
    -0.04770
     0.03530
     0.07086
     0.11236
    -0.03584
     0.08272
     0.08272
     0.14793
     0.08865
    -0.00027
    -0.04770
    -0.06548
     0.01751
     0.16571
     0.10050
     0.04715
     0.00566
     0.17757
     0.04122
    -0.01806
    -0.08326
    -0.10105
     0.02937
     0.13014
     0.14200
    -0.07141
     0.09458
     0.01158
     0.04715
     0.15978
     0.13607
    -0.08919
    -0.05362
     0.12422
     0.24277
     0.13607
     0.11829
     0.02344
     0.08865
     0.34948
     0.27241
     0.31984
     0.03530
     0.04715
     0.15978
     0.37319
     0.33169
     0.27241
     0.13607
     0.15386
     0.25463
     0.43840
     0.31391
     0.08272
     0.18350
     0.25463
     0.23092
     0.29020
     0.20721
     0.00566
    -0.05955
     0.12422
     0.23685
     0.18350
     0.04715
    -0.04177
     0.07086
     0.13607
     0.11236
    -0.20182
    -0.42709
    -1.10288
    -1.42891
    -1.19772
    -1.91501
    -3.57484
    -5.12797
     2.13380
    12.35955
    10.03579
    -0.67013
    -2.82792
     1.39280
     2.21679
     0.20721
     2.29978
     4.27973
     5.18078
     3.72250
     1.76034
     0.53325
     0.42061
    -0.18404
    -1.07916
    -2.27069
    -2.92276
    -2.88720
    -2.57894
    -2.35368
    -1.88537
    -1.42891
    -1.01396
    -0.95468
    -0.57529
    -0.51601
    -0.20775
    -0.23739
    -0.30853
    -0.40337
    -0.48044
    -0.46858
    -0.30853
    -0.38559
    -0.57529
    -0.64049
    -0.55157
    -0.37966
    -0.53972
    -0.55157
    -0.52193
    -0.45673
    -0.40930
    -0.18997
    -0.48637
    -0.50415
    -0.37373
    -0.08919
     0.10050
     0.06494
    -0.01806
    -0.26110
    -0.14254
     0.03530
     0.18350
     0.14793
     0.08272
     0.12422
     0.08272
     0.18942
     0.17757
     0.02937
     0.01751
    -0.07734
    -0.04770
     0.19535
     0.10643
    -0.05955
    -0.08919
    -0.07734
    -0.08919
     0.05901
    -0.01806
    -0.12476
    -0.07734
    -0.00027
     0.14200
     0.07679
     0.00566
    -0.21961
    -0.06548
     0.01751
     0.05901
     0.04122
     0.08865
     0.23092
     0.02344
     0.01751
     0.04715
     0.15978
     0.02937
     0.11829
     0.27241
     0.11236
     0.08272
    -0.03584
    -0.05362
     0.03530
     0.12422
     0.13014
     0.14200
     0.12422
     0.02937
     0.15386
     0.00566
    -0.00027
     0.02937
     0.14793
     0.19535
     0.21313
     0.10643
     0.07086
    -0.03584
     0.24870
     0.21313
     0.18942
    -0.04770
     0.01751
     0.13607
     0.42654
     0.24870
     0.18942
     0.10643
     0.30798
     0.30798
     0.35541
     0.45618
     0.29613
     0.13607
     0.26649
     0.45618
     0.52732
     0.30798
     0.23685
     0.27241
     0.45025
     0.56881
     0.37912
     0.37912
     0.24870
     0.26649
     0.48582
     0.44433
     0.52139
     0.27241
     0.42061
     0.60438
     0.61624
     0.58067
     0.49175
     0.35541
     0.52139
     0.50361
     0.55696
     0.38505
     0.43840
     0.33762
     0.43247
     0.39690
     0.53917
     0.35541
     0.23092
    -0.03584
    -0.23739
    -0.24925
    -0.39152
    -1.18587
    -2.28254
    -0.52786
     8.90947
    12.35955
     4.44571
     0.31391
    -0.08919
     2.80366
     2.70288
     2.25829
     2.80366
     3.97740
     3.82920
     2.72660
     1.23275
     0.39097
    -0.28481
    -1.32221
    -2.01578
    -3.17767
    -3.19545
    -2.92276
    -2.67972
    -2.50781
    -1.82016
    -1.41706
    -1.21551
    -0.84204
    -0.67013
    -0.44487
    -0.52786
    -0.52193
    -0.44487
    -0.45673
    -0.49229
    -0.43894
    -0.46858
    -0.55157
    -0.55750
    -0.49229
    -0.69385
    -0.62864
    -0.83019
    -0.60493
    -0.36188
    -0.58714
    -0.69977
    -0.64642
    -0.67606
    -0.76498
    -0.74127
    -0.52193
    -0.22554
    -0.13662
     0.10050
     0.68737
     0.78815
     0.50361
    -0.05362
    -0.19590
    -0.04177
     0.46211
     0.81779
     0.88892
     0.77036
     0.45025
     0.34948
     0.17757
     0.14200
     0.10050
    -0.20775
    -0.33817
    -0.42116
    -0.34409
    -0.39745
    -0.55750
    -0.48637
    -0.46858
    -0.51601
    -0.40930
    -0.39152
    -0.45080
    -0.53972
    -0.52786
    -0.38559
    -0.16033
    -0.10698
    -0.20775
    -0.30853
    -0.20182
    -0.13069
    -0.07141
    -0.11290
    -0.01806
    -0.03584
    -0.10698
     0.14200
     0.07086
     0.07086
    -0.08326
    -0.05955
    -0.07734
     0.01751
     0.07086
    -0.01806
    -0.04770
    -0.06548
     0.07086
     0.00566
    -0.05955
    -0.09512
    -0.13069
    -0.16033
    -0.20775
    -0.21961
    -0.43894
    -0.32038
    -0.35002
    -0.02991
    -0.10105
    -0.22554
    -0.36781
    -0.26110
    -0.27889
    -0.33224
    -0.16626
    -0.19590
    -0.20182
    -0.07141
    -0.01806
    -0.07734
    -0.07141
    -0.11883
    -0.00027
     0.02344
    -0.09512
    -0.27296
    -0.24332
    -0.28481
    -0.43301
    -1.91501
    -0.26110
     3.82920
     5.47718
     4.17895
     2.96964
     1.23275
     2.80959
     1.26831
     0.07086
     0.94820
     3.10006
     3.16527
     2.53690
     1.38095
     0.68144
     0.17164
    -0.66421
    -1.33407
    -1.59490
    -2.21141
    -2.34182
    -2.08099
    -1.84980
    -2.00986
    -1.66603
    -1.45263
    -0.93689
    -0.46265
    -0.43894
    -0.76498
    -0.82426
    -0.65235
    -0.58714
    -0.40930
    -0.40930
    -0.32631
    -0.30853
    -0.27889
    -0.29667
    -0.36188
    -0.45080
    -0.30260
    -0.11883
    -0.13069
    -0.18404
    -0.46858
    -0.35595
    -0.29074
    -0.26110
    -0.20182
    -0.16626
    -0.25517
    -0.23739
    -0.12476
    -0.02991
    -0.07734
    -0.24925
    -0.17811
    -0.02398
    -0.05362
    -0.01213
    -0.05955
    -0.02991
     0.04122
    -0.18997
    -0.03584
    -0.01213
    -0.04177
    -0.14254
     0.10643
     0.06494
    -0.02398
    -0.09512
    -0.03584
    -0.01806
     0.00566
     0.01158
    -0.01213
    -0.11290
    -0.11290
    -0.20775
    -0.05362
    -0.08919
    -0.18997
    -0.16033
     0.08865
     0.32577
     0.18350
     0.04122
    -0.04770
     0.07086
     0.26649
     0.35541
     0.37319
     0.08272
     0.14793
     0.23685
     0.30798
     0.52732
     0.48582
     0.20721
     0.17164
     0.27834
     0.27834
     0.24870
     0.08272
     0.01751
     0.10050
     0.30205
     0.26056
     0.15978
     0.04122
     0.00566
     0.09458
     0.18942
     0.15386
     0.04715
    -0.04770
     0.02344
     0.15978
     0.23685
     0.04122
    -0.01806
     0.06494
     0.22499
     0.21313
     0.15978
     0.11236
    -0.02991
     0.01158
     0.12422
     0.21906
     0.10050
     0.06494
     0.15386
     0.46211
     0.46211
     0.11829
    -0.13662
    -0.59307
    -1.31035
    -2.78049
    -2.40110
     2.59025
     7.90172
     9.15252
     6.28338
     3.14155
    -2.31218
    -2.91091
     0.62809
     3.13563
     3.97740
     3.93590
     3.86477
     2.49540
     1.44615
     0.31391
    -0.61085
    -2.00986
    -2.30625
    -2.21733
    -2.06914
    -1.76088
    -1.41113
    -1.28071
    -1.00210
    -0.67606
    -0.34409
    -0.31445
    -0.30260
    -0.43301
    -0.18997
     0.05901
     0.04715
     0.02937
    -0.20775
    -0.37966
    -0.29074
    -0.14847
    -0.09512
    -0.20775
    -0.32038
    -0.21961
    -0.18997
    -0.13662
    -0.17218
    -0.30853
    -0.21961
    -0.11883
    -0.00620
    -0.05362
    -0.16626
    -0.23146
    -0.17811
    -0.01806
     0.05901
     0.01158
    -0.10105
    -0.12476
    -0.08919
     0.11236
     0.06494
     0.01751
    -0.15440
    -0.20775
    -0.02398
     0.14200
    -0.08919
    -0.14847
    -0.07734
    -0.24332
     0.04122
     0.04715
    -0.00027
    -0.07734
    -0.03584
    -0.11290
    -0.02991
    -0.07734
    -0.10105
    -0.12476
    -0.02398
     0.09458
     0.04122
    -0.02991
    -0.08919
    -0.08919
     0.02344
     0.10643
     0.02937
    -0.12476
    -0.00620
     0.01158
    -0.05955
     0.04122
    -0.06548
    -0.09512
     0.00566
    -0.01213
     0.01751
    -0.05362
    -0.16033
    -0.17218
    -0.05955
     0.13014
     0.08865
     0.02344
    -0.13069
    -0.06548
    -0.08919
    -0.04177
    -0.02991
    -0.18404
    -0.11883
    -0.05362
     0.04715
    -0.08919
    -0.13069
    -0.11290
    -0.10105
    -0.03584
     0.07086
    -0.14254
    -0.17811
    -0.24332
    -0.11883
    -0.09512
    -0.00620
    -0.07734
    -0.44487
    -0.53972
    -0.11290
     0.21313
     0.16571
     0.06494
    -0.04770
    -0.16626
     0.09458
    -0.13069
     0.08865
     0.13014
     0.21313
     0.38505
     0.37912
     0.31391
     0.26056
     0.48582
     0.84150
     0.69330
     0.51546
     0.10050
    -0.11883
     2.01524
     3.36682
     3.47352
     1.95003
     1.18532
     0.45618
    -0.78276
    -0.95468
     0.24870
     0.08865
     1.03712
     0.48582
     0.64588
    -0.69385
    -1.67196
    -1.88537
    -1.76088
    -1.64825
    -1.28071
    -0.96653
    -0.81833
    -0.72941
    -0.63457
    -0.25517
     0.10050
     0.19535
     0.23092
     0.24277
     0.30798
     0.23685
     0.20128
     0.01158
    -0.22554
    -0.17218
    -0.06548
    -0.16626
    -0.17218
    -0.20182
    -0.34409
    -0.26703
    -0.20182
    -0.11883
    -0.21368
    -0.26110
    -0.10698
    -0.14254
    -0.02991
    -0.16626
    -0.27889
    -0.10698
     0.08865
     0.08865
    -0.02991
    -0.13662
     0.01158
    -0.11883
    -0.00620
     0.01158
     0.04122
    -0.01806
    -0.12476
    -0.14254
     0.04715
     0.01751
    -0.21368
    -0.20182
    -0.01806
    -0.01213
    -0.04770
    -0.13069
     0.02344
    -0.22554
    -0.42116
    -0.61085
    -0.68792
    -0.51601
    -0.25517
     0.64588
     1.48765
     1.62399
     0.42654
    -0.29667
    -0.17218
     0.39097
     0.86521
     1.20311
     1.27424
     1.16754
     1.23867
     1.32759
     1.26831
     0.95413
     0.79408
     0.52732
     0.49768
     0.30205
     0.23092
     0.65773
     1.64178
     1.79590
     1.43430
     0.61624
     0.42061
     0.65181
     0.99563
     0.87707
     0.72294
     1.05491
     0.98970
     0.85336
     0.54510
     0.50361
     0.27241
     0.06494
    -0.16033
    -0.06548
    -0.22554
    -0.11883
    -0.18404
    -0.26110
    -0.21961
    -0.29667
    -0.23739
    -0.19590
    -0.42116
    -0.33224
    -0.18404
    -0.02991
    -0.08919
    -0.19590
    -0.25517
    -0.22554
    -0.22554
    -0.17218
    -0.24332
    -0.14254
    -0.24332
    -0.20182
    -0.17218
    -0.13662
     0.04715
    -0.10698
    -0.14254
    -0.04770
    -0.11290
    -0.11290
    -0.16033
    -0.15440
    -0.16033
    -0.13662
    -0.00027
    -0.08326
    -0.11883
    -0.28481
    -0.20775
    -0.18404
    -0.14847
    -0.10698
    -0.27296
    -0.26110
    -0.21961
    -0.01213
    -0.24332
    -0.23739
    -0.14847
    -0.14847
    -0.06548
    -0.22554
    -0.01213
     0.35541
     1.00156
     1.93225
     3.44981
     5.07407
     4.42792
     1.54100
     2.83923
     1.21496
     0.40283
     0.27834
     0.70516
     0.33169
     1.60621
     1.72477
     0.54510
    -1.46448
    -2.84570
    -3.11246
    -3.17174
    -3.28437
    -3.46814
    -3.15395
    -2.81606
    -2.25883
    -1.85573
    -1.60083
    -1.22736
    -1.09695
    -0.73534
    -0.63457
    -0.46265
    -0.53379
    -0.48637
    -0.47451
    -0.36188
    -0.33224
    -0.24925
    -0.33817
    -0.50415
    -0.26703
    -0.32631
    -0.33817
    -0.27296
    -0.21368
    -0.23739
    -0.21961
    -0.08326
    -0.21368
    -0.33224
    -0.21368
    -0.24332
    -0.06548
    -0.11290
    -0.01213
    -0.09512
    -0.13069
    -0.04177
    -0.05362
    -0.00027
    -0.07734
    -0.12476
    -0.01806
     0.06494
     0.10643
     0.01158
    -0.03584
    -0.10105
     0.10643
     0.15978
     0.13607
     0.10643
    -0.08919
     0.05901
     0.21313
     0.02937
     0.00566
     0.08272
     0.02344
     0.19535
     0.11236
    -0.00620
    -0.06548
     0.01751
    -0.02398
     0.11236
     0.10050
    -0.10698
    -0.13069
    -0.07734
     0.06494
     0.08865
     0.13014
    -0.07734
    -0.08326
    -0.01806
     0.09458
     0.10050
    -0.08326
    -0.06548
     0.01158
     0.03530
     0.21313
     0.09458
    -0.17218
    -0.38559
    -0.35595
    -0.08326
     0.18350
     0.33762
     0.71701
     1.07862
     1.16754
     0.52732
     0.34948
     0.30205
     0.57474
     0.87114
     1.04898
     1.30981
     1.10826
     1.06676
     0.86521
     0.88892
     0.74665
     0.72887
     0.58067
     0.42654
     0.33762
     0.46804
     0.33169
     0.30205
     0.18942
     0.43247
     0.44433
     0.47397
     0.34948
     0.22499
     0.17757
     0.26056
     0.22499
     0.23092
     0.19535
     0.18350
     0.07086
     0.17164
     0.24870
    -0.00027
    -0.16626
     0.06494
     0.04122
     0.12422
    -0.02398
    -0.17218
    -0.21961
    -0.18404
    -0.24925
     0.08272
     0.15978
    -0.18404
    -0.04770
    -0.02398
     0.06494
    -0.01806
    -0.10105
    -0.01213
     0.23092
     0.84743
     1.40466
     1.82554
     1.25646
     2.50133
     3.30161
     1.64178
     0.49768
     2.59618
     3.50909
     2.37685
    -0.16626
     0.35541
    -0.04770
     1.57657
     0.46211
     0.13607
    -0.65828
    -1.15030
    -1.64825
    -2.01578
    -2.57301
    -2.44853
    -1.99207
    -1.73717
    -1.80830
    -1.84980
    -1.32221
    -1.03174
    -0.87761
    -0.96653
    -0.81833
    -0.76498
    -0.49229
    -0.26110
    -0.32631
    -0.44487
    -0.35595
    -0.29074
    -0.13069
    -0.18404
    -0.30853
    -0.42709
    -0.19590
    -0.27296
    -0.13069
    -0.34409
    -0.41523
    -0.31445
    -0.18404
    -0.13662
    -0.28481
    -0.29667
     0.05308
     0.13014
     0.17757
     0.16571
    -0.09512
    -0.08326
    -0.08919
     0.20721
     0.37319
     0.29020
     0.23685
     0.29020
     0.26649
     0.33762
     0.26649
     0.09458
     0.01158
     0.03530
     0.04715
     0.18942
     0.17757
    -0.01806
     0.01158
     0.18942
     0.17757
     0.06494
    -0.00027
    -0.02398
    -0.02991
     0.34355
     0.30798
    -0.00620
     0.08272
     0.07086
     0.13014
     0.37912
     0.15386
     0.01751
    -0.02398
     0.09458
     0.07679
     0.06494
    -0.18404
    -0.21368
    -0.23739
    -0.12476
    -0.17811
    -0.16626
    -0.27889
    -0.43301
    -0.45673
    -0.17218
    -0.23146
    -0.37373
    -0.54565
    -0.36188
    -0.29074
    -0.23739
    -0.24332
    -0.25517
    -0.32038
    -0.12476
    -0.14847
    -0.14847
    -0.14254
    -0.20182
    -0.19590
    -0.17218
     0.08272
     0.00566
    -0.06548
    -0.08326
    -0.09512
     0.03530
     0.00566
    -0.06548
    -0.11883
    -0.14847
     0.01751
     0.10050
     0.10050
    -0.05955
    -0.09512
    -0.06548
    -0.02991
    -0.01213
    -0.07734
    -0.11290
    -0.11883
     0.02344
    -0.01806
    -0.05362
    -0.12476
    -0.07734
    -0.00027
     0.03530
     0.01158
    -0.07734
    -0.18404
    -0.20775
    -0.04770
    -0.01213
    -0.09512
    -0.31445
    -0.52193
    -0.75905
    -0.45673
     0.18350
     1.46394
     3.04671
     2.18122
     1.27424
     0.73480
     0.31391
     1.61214
     2.41834
     2.84516
     4.39236
     4.57020
     0.96006
     0.87114
     4.91402
     2.29978
    -0.23146
    -1.74310
    -0.44487
    -0.97246
     0.37319
    -0.04177
    -0.35002
    -1.74902
    -2.30033
    -2.40110
    -2.28254
    -2.22919
    -2.00986
    -1.77866
    -1.36371
    -0.63457
    -0.64049
    -0.52193
    -0.37373
    -0.17811
    -0.14847
     0.20128
     0.17757
     0.15978
     0.15978
    -0.04770
     0.10643
     0.17757
     0.25463
     0.17164
     0.17164
    -0.07734
    -0.04177
    -0.11290
     0.02344
    -0.20182
    -0.13069
     0.05901
     0.08272
    -0.02398
    -0.07141
    -0.33817
    -0.25517
    -0.13662
    -0.13069
    -0.02991
    -0.07734
    -0.17811
    -0.25517
    -0.42709
    -0.34409
    -0.26703
     0.03530
     0.14200
     0.05308
     0.53325
     0.83557
     0.72294
     0.33169
     0.12422
     0.16571
     0.37912
     0.58660
     0.78222
     0.74072
     0.59253
     0.50361
     0.37319
     0.04122
     0.08865
    -0.06548
    -0.17218
    -0.24332
    -0.58121
    -0.54565
    -0.29667
    -0.36781
    -0.40337
    -0.42116
    -0.49822
    -0.64049
    -0.52786
    -0.46265
    -0.33817
    -0.42116
    -0.34409
    -0.48637
    -0.21368
    -0.41523
    -0.35595
    -0.35595
    -0.29667
    -0.20775
    -0.27889
    -0.28481
    -0.33224
    -0.31445
    -0.39152
    -0.20182
    -0.22554
    -0.28481
    -0.37966
    -0.30260
    -0.30853
    -0.33817
    -0.19590
    -0.46858
    -0.36781
    -0.14847
    -0.19590
    -0.31445
    -0.23739
    -0.20775
    -0.39152
    -0.29667
    -0.24925
    -0.14254
    -0.27296
    -0.18404
    -0.21368
    -0.25517
    -0.10698
    -0.21961
    -0.27889
    -0.21368
    -0.25517
    -0.06548
    -0.07141
    -0.14847
    -0.34409
    -0.17218
    -0.05362
     0.02344
    -0.13069
    -0.10105
    -0.20775
    -0.10698
    -0.20182
    -0.05362
    -0.25517
    -0.17218
    -0.15440
    -0.10698
    -0.18997
    -0.18404
    -0.28481
    -0.39152
    -0.44487
    -0.42116
    -0.53379
    -0.61085
    -0.78276
    -0.64642
    -0.10698
     0.25463
     0.55103
     0.75258
     0.04122
    -0.37373
    -0.40930
     0.30205
     0.74665
     0.86521
     1.49951
     3.39053
     3.57430
     2.01524
     0.77036
     0.18942
     1.06676
     2.94000
     4.93773
     5.08000
     2.59618
     0.11829
    -1.32221
    -0.87761
    -0.63457
     0.57474
     0.90671
     0.18350
    -0.88354
    -1.55933
    -2.27069
    -2.50188
    -2.60265
    -2.32997
    -2.06914
    -2.03950
    -1.55933
    -1.23329
    -0.83019
    -0.56936
    -0.44487
    -0.19590
    -0.12476
    -0.05362
     0.20721
     0.44433
     0.24277
     0.09458
     0.00566
     0.08865
     0.25463
     0.48582
     0.13607
    -0.12476
    -0.48044
    -0.33817
     0.01751
     0.08272
     0.12422
     0.18350
     0.13607
     0.08272
     0.10050
     0.06494
     0.06494
     0.08272
     0.31391
     0.33169
     0.27834
     0.16571
     0.20721
     0.15386
     0.15386
     0.07679
    -0.05362
    -0.18404
    -0.07141
    -0.06548
     0.03530
    -0.02398
    -0.12476
    -0.20775
    -0.19590
    -0.06548
    -0.08326
     0.02937
    -0.07141
    -0.16033
    -0.14254
    -0.09512
    -0.14847
    -0.22554
    -0.14847
    -0.05955
    -0.02991
    -0.10105
    -0.22554
    -0.27889
    -0.03584
    -0.16033
    -0.13069
    -0.13069
    -0.23146
    -0.11883
    -0.07734
    -0.07734
    -0.11290
    -0.06548
    -0.32631
    -0.08326
    -0.02991
     0.06494
    -0.08326
    -0.21368
    -0.16626
    -0.09512
    -0.09512
    -0.02398
    -0.12476
    -0.17218
    -0.00027
     0.10050
    -0.00620
    -0.09512
    -0.29074
    -0.10698
     0.02937
     0.13607
     0.08272
    -0.06548
    -0.04177
    -0.00620
     0.05308
     0.04122
     0.03530
    -0.11883
    -0.01806
    -0.06548
     0.02937
     0.10050
    -0.05362
    -0.18997
    -0.10105
     0.03530
     0.05308
    -0.07141
    -0.21961
    -0.19590
    -0.16033
    -0.07141
    -0.07141
    -0.32038
    -0.29074
    -0.06548
     0.14793
     0.04122
    -0.13069
    -0.31445
    -0.21368
    -0.11290
    -0.11290
     0.14793
     0.35541
     0.68737
     0.99563
     0.34355
     1.68327
     4.72432
     3.11191
     0.90671
     0.71701
     3.40831
     2.73252
    -0.58121
    -0.77684
    -0.15440
     0.89485
     1.59435
     0.71108
    -0.01213
    -1.12659
    -1.71938
    -2.13434
    -2.28847
    -2.34182
    -1.98022
    -1.79645
    -1.20958
    -0.91911
    -0.84204
    -0.36188
    -0.09512
     0.16571
     0.32577
     0.30798
     0.11236
     0.05901
     0.17164
     0.23092
     0.34948
     0.25463
     0.18350
     0.30798
     0.52139
     0.44433
     0.03530
    -0.04770
     0.03530
     0.13607
     0.08865
     0.12422
     0.00566
    -0.07141
    -0.02398
     0.07086
     0.14793
    -0.03584
    -0.12476
    -0.01806
     0.10050
     0.24870
     0.11829
    -0.08919
    -0.11290
     0.02937
     0.06494
     0.22499
     0.07679
    -0.01213
    -0.11290
    -0.01213
     0.23092
     0.23685
    -0.06548
    -0.04177
    -0.05955
     0.08272
    -0.05955
    -0.16033
     0.02937
     0.24870
     0.45025
     0.21313
     0.24277
     0.05901
     0.19535
     0.13607
     0.29613
     0.36133
     0.29020
     0.34948
     0.19535
     0.26056
     0.17164
     0.22499
    -0.05955
    -0.00027
     0.11829
     0.10050
     0.07679
     0.05308
    -0.13069
    -0.16033
    -0.02398
     0.19535
     0.01751
    -0.09512
    -0.11290
    -0.12476
     0.00566
    -0.06548
    -0.07141
    -0.17218
    -0.01213
     0.03530
     0.04122
    -0.07734
    -0.17811
    -0.18997
    -0.16626
    -0.00620
     0.05308
    -0.07734
    -0.08326
    -0.00620
    -0.04770
    -0.00620
    -0.07734
    -0.17811
    -0.07734
     0.01751
     0.04122
     0.04715
    -0.00620
    -0.10105
    -0.08326
     0.14793
     0.18350
    -0.05362
    -0.01213
    -0.01806
     0.07086
     0.03530
    -0.00620
    -0.11290
    -0.12476
     0.06494
     0.04715
     0.07679
    -0.17811
    -0.19590
    -0.27296
    -0.11883
     0.11236
     0.02937
    -0.05955
    -0.02991
    -0.02991
     0.19535
     0.40876
     0.77629
     1.29203
     1.73070
     1.96189
     2.37685
     3.78770
     2.98743
    -0.31445
     2.03302
     3.45574
     0.56289
    -1.39335
    -0.85983
    -0.48044
     0.01751
     0.96599
     0.23092
    -0.40337
    -1.82016
    -2.70343
    -2.99390
    -2.80420
    -2.97019
    -2.25290
    -1.51191
    -1.07324
    -0.82426
    -0.63457
    -0.26110
    -0.25517
    -0.30260
    -0.36188
    -0.35002
    -0.36781
    -0.49229
    -0.45080
    -0.42709
    -0.02991
     0.17164
    -0.07141
    -0.21961
    -0.26110
     0.02344
     0.18350
     0.15978
     0.23092
     0.18350
     0.23092
     0.37319
     0.39097
     0.37912
     0.36133
     0.47397
     0.82372
     0.77629
     0.66366
     0.61031
     0.54510
     0.72887
     0.63402
     0.43247
     0.35541
     0.24870
     0.21906
     0.23092
     0.18350
     0.16571
     0.08272
     0.04122
     0.07086
     0.07086
    -0.02991
    -0.14847
    -0.29074
    -0.18997
    -0.14254
    -0.10105
    -0.17811
    -0.15440
     0.08865
    -0.00620
    -0.04770
     0.05308
     0.03530
    -0.05955
     0.07679
     0.20721
     0.13607
     0.05308
    -0.05362
     0.16571
     0.32577
     0.25463
     0.31984
     0.03530
     0.07086
     0.10050
     0.02344
     0.05901
     0.23092
    -0.10698
     0.05901
     0.04715
     0.19535
     0.05308
    -0.13662
    -0.06548
     0.07679
    -0.00620
    -0.11290
    -0.02398
    -0.08326
    -0.28481
    -0.13662
    -0.10698
    -0.18404
    -0.14847
    -0.14254
    -0.30260
    -0.10698
    -0.20775
    -0.28481
    -0.37373
    -0.24332
    -0.21961
    -0.02398
    -0.26703
    -0.20182
    -0.26703
    -0.27889
    -0.17218
    -0.02991
    -0.13069
    -0.19590
    -0.15440
    -0.16033
    -0.00027
    -0.07734
    -0.04770
    -0.02398
    -0.07734
    -0.11883
     0.06494
    -0.02991
    -0.12476
    -0.07734
    -0.22554
     0.01158
    -0.10105
    -0.09512
     0.01158
    -0.01213
     0.02344
     0.03530
    -0.12476
     0.01751
     0.05901
     0.51546
     1.16161
     1.49358
     2.01524
     1.96189
     2.14565
     3.57430
     2.38870
    -0.14847
     1.68327
     2.24643
     0.40283
    -1.01988
    -0.46265
    -0.81833
    -0.16033
     0.29613
    -0.89540
    -1.46448
    -2.00393
    -1.92686
    -2.01578
    -1.87351
    -2.00393
    -1.52376
    -1.12066
    -1.00210
    -0.49822
     0.08865
     0.42654
     0.23685
     0.22499
    -0.01213
     0.11236
     0.18350
    -0.00027
    -0.28481
    -0.44487
    -0.46265
    -0.45080
    -0.05362
    -0.02398
    -0.13069
    -0.15440
    -0.05362
     0.07086
    -0.01806
    -0.08919
    -0.01213
     0.01751
    -0.00620
     0.05308
     0.03530
    -0.16626
    -0.20182
    -0.09512
     0.17757
     0.05901
    -0.12476
    -0.16033
    -0.11290
    -0.02398
     0.07679
    -0.03584
    -0.01213
     0.04122
     0.08272
     0.14793
     0.13014
     0.00566
    -0.07734
    -0.00620
    -0.04177
     0.14200
     0.26056
     0.31984
     0.13607
     0.24277
     0.18350
     0.18942
     0.20128
     0.08865
     0.27834
     0.26056
     0.29020
     0.35541
     0.13607
     0.20128
     0.29020
     0.29020
     0.17757
     0.02344
    -0.02398
     0.02344
     0.09458
    -0.05955
    -0.02398
    -0.05362
    -0.02398
    -0.01213
    -0.00027
    -0.11883
    -0.02991
    -0.18404
    -0.10698
    -0.01806
     0.01751
    -0.00027
    -0.04177
    -0.14254
     0.02344
    -0.08326
    -0.11290
     0.02937
    -0.18404
    -0.13662
    -0.01213
     0.03530
    -0.09512
    -0.16626
    -0.16626
    -0.02398
     0.10643
    -0.03584
    -0.04770
    -0.16033
    -0.04770
    -0.04770
     0.04122
    -0.04770
     0.02344
    -0.10105
     0.08865
     0.13607
     0.01751
    -0.11883
    -0.12476
     0.04715
     0.31984
     0.40283
     0.53325
     0.59253
     0.78815
     0.87114
     1.29795
     1.61806
     2.79180
     2.63768
     2.11009
     1.15568
     0.20128
    -1.76681
    -2.69750
     0.11236
     2.50726
     0.61624
    -0.61678
    -1.77274
    -1.70160
    -1.67789
    -2.15213
    -2.33589
    -1.97429
    -1.59490
    -0.81833
    -0.55750
    -0.27296
    -0.09512
     0.08865
     0.17757
     0.54510
     0.74665
     0.51546
     0.46211
     0.54510
     0.56289
     0.96006
     0.91856
     0.61624
     0.08272
    -0.09512
     0.04122
     0.20128
     0.22499
     0.07086
    -0.11290
     0.18942
     0.21906
     0.10050
    -0.02991
    -0.19590
    -0.24332
    -0.26703
    -0.16626
    -0.04770
    -0.07141
    -0.14254
    -0.02398
    -0.04177
    -0.15440
    -0.21961
    -0.23146
    -0.17218
     0.01751
     0.02937
    -0.07141
    -0.30853
    -0.30853
    -0.32038
    -0.29667
    -0.07141
     0.00566
    -0.11883
    -0.33224
    -0.16033
    -0.16626
    -0.21961
    -0.25517
    -0.35595
    -0.08326
     0.04122
     0.02344
    -0.17218
    -0.27296
    -0.10105
    -0.15440
     0.01158
    -0.00620
    -0.10105
    -0.13069
    -0.11290
     0.04715
    -0.01806
    -0.22554
    -0.16033
    -0.13069
     0.02937
    -0.01213
     0.01158
    -0.21961
    -0.10698
     0.11236
     0.13607
     0.17757
     0.07679
     0.14200
     0.07679
     0.33762
     0.31391
     0.27241
     0.17164
     0.17757
     0.35541
     0.55103
     0.37912
     0.24870
     0.10050
     0.13607
     0.16571
     0.39097
     0.21906
     0.02344
     0.05901
     0.13607
     0.07679
     0.03530
    -0.05362
    -0.04177
     0.13014
     0.17164
     0.07679
     0.01158
    -0.01806
     0.01751
    -0.13069
     0.15978
     0.13607
     0.06494
    -0.00027
    -0.04177
     0.08272
     0.08865
     0.05901
    -0.00027
    -0.01213
     0.08865
     0.09458
     0.10050
     0.09458
     0.01751
     0.00566
     0.33762
     0.67552
     0.98970
     1.16754
     1.36316
     1.48172
     1.66549
     3.16527
     3.04078
     0.70516
    -1.09102
     1.12012
     1.79590
    -1.16216
    -0.64642
    -0.46265
    -0.99617
    -0.07734
    -0.65235
    -1.41706
    -2.41889
    -2.79828
    -2.58487
    -2.45445
    -2.34182
    -1.86758
    -1.48819
    -0.71163
    -0.29667
     0.08272
     0.42061
     0.80000
     0.79408
     0.48582
     0.32577
     0.15386
     0.68144
     0.90671
     0.68144
     0.70516
     0.24277
    -0.01213
    -0.04770
    -0.17218
    -0.35002
    -0.48044
    -0.68199
    -0.80055
    -0.94282
    -0.56343
    -0.55157
    -0.59900
    -0.69977
    -0.62271
    -0.50415
    -0.38559
    -0.24332
    -0.32631
    -0.16626
    -0.16033
    -0.07141
     0.05308
     0.07086
    -0.10698
    -0.15440
    -0.07734
     0.02344
     0.02344
    -0.06548
    -0.17811
    -0.13662
    -0.07141
     0.00566
    -0.04770
    -0.15440
    -0.12476
    -0.13662
    -0.17218
    -0.13069
    -0.11883
     0.08272
    -0.07141
     0.07679
    -0.03584
    -0.18997
    -0.17811
    -0.18997
    -0.02991
     0.02937
    -0.05362
    -0.10698
    -0.08326
    -0.21368
    -0.00027
    -0.00027
    -0.09512
    -0.07734
    -0.20182
    -0.00027
     0.05901
    -0.04177
    -0.08919
    -0.10105
    -0.14254
    -0.05955
     0.02937
    -0.01213
    -0.10105
    -0.02398
    -0.05362
     0.11236
     0.11829
    -0.07734
    -0.24925
    -0.18404
     0.13014
     0.04122
    -0.05955
    -0.09512
    -0.05955
    -0.16626
    -0.11290
    -0.14254
     0.04715
     0.02937
     0.02937
     0.18350
     0.24277
     0.16571
    -0.08326
     0.02937
     0.11829
     0.22499
     0.30798
     0.27241
     0.13607
     0.21313
    -0.05362
     0.09458
     0.06494
     0.10050
    -0.06548
    -0.05955
    -0.02398
    -0.12476
    -0.12476
    -0.27296
    -0.07141
    -0.29074
    -0.41523
     0.01158
    -0.14847
    -0.13069
    -0.16626
    -0.14254
    -0.17811
    -0.13662
    -0.16033
    -0.13662
    -0.05955
     0.07679
     0.14793
     0.10050
     0.19535
     0.46211
     0.71701
     1.42244
     1.49358
     1.94410
     1.86704
     1.80183
     2.97557
     2.55468
     0.82964
     1.80776
     3.43202
     0.39690
    -1.42891
    -0.27889
    -0.46265
    -0.66421
     0.24277
    -0.37373
    -1.02581
    -2.25883
    -2.68564
    -2.55523
    -2.09877
    -1.93279
    -1.54155
    -1.09695
    -0.64049
    -0.32631
    -0.15440
     0.18350
     0.40876
     0.72294
     0.84150
     1.17347
     1.13790
     1.13790
     0.85928
     0.55696
     0.63402
     0.71701
     0.62809
     0.40876
     0.29613
     0.33169
     0.45025
     0.23685
     0.15978
    -0.00620
     0.10050
    -0.10698
    -0.13662
    -0.15440
    -0.33224
    -0.33817
    -0.33224
    -0.20775
    -0.07734
    -0.15440
    -0.33224
    -0.31445
    -0.22554
    -0.14847
    -0.38559
    -0.32631
    -0.26703
    -0.30260
    -0.20775
    -0.30853
    -0.16033
    -0.33817
    -0.39152
    -0.42709
    -0.16033
    -0.23146
    -0.18404
    -0.26703
    -0.13069
    -0.26110
     0.13607
    -0.13069
    -0.11883
    -0.18997
    -0.12476
     0.06494
     0.16571
    -0.16626
    -0.14254
    -0.15440
    -0.01806
     0.03530
    -0.18997
    -0.21368
    -0.25517
    -0.09512
    -0.20182
    -0.24925
    -0.20182
    -0.23739
    -0.24332
    -0.13069
    -0.14254
    -0.20775
    -0.28481
    -0.20775
    -0.17811
    -0.07141
    -0.05362
    -0.07141
    -0.18404
    -0.17811
    -0.04770
    -0.19590
    -0.08919
    -0.06548
    -0.06548
    -0.11290
    -0.00620
    -0.02991
    -0.17811
    -0.16626
    -0.01213
    -0.08919
     0.02344
    -0.17218
    -0.13069
    -0.14847
    -0.01806
    -0.04770
    -0.09512
    -0.08919
    -0.14254
    -0.04770
     0.02937
     0.04122
    -0.11883
    -0.22554
    -0.10698
     0.02937
     0.07086
     0.15386
     0.05901
    -0.02991
     0.01158
    -0.13069
     0.02937
     0.19535
    -0.01213
    -0.18404
    -0.59307
    -0.60493
    -0.29667
     0.36726
     0.69923
     1.02527
     0.97192
     1.27424
     1.80183
     1.22682
     0.17757
     0.42061
     1.00156
     0.06494
    -1.52376
    -0.48637
    -0.55750
     0.63995
     0.47397
    -0.29667
    -1.39927
    -1.93279
    -1.90315
    -1.88537
    -1.90315
    -1.75495
    -1.29257
    -0.78276
    -0.39745
    -0.30260
    -0.15440
    -0.05362
    -0.07734
     0.01751
     0.07679
     0.21313
     0.11236
     0.05901
     0.10050
     0.10050
     0.04715
    -0.08326
    -0.11883
    -0.19590
    -0.14847
    -0.13662
    -0.16626
    -0.07141
    -0.10698
    -0.04770
     0.02344
    -0.08326
    -0.06548
    -0.12476
    -0.20182
     0.05308
     0.05901
    -0.04770
    -0.10105
    -0.14254
     0.00566
    -0.14847
     0.13607
    -0.21961
    -0.09512
    -0.14254
    -0.02398
    -0.07734
    -0.18997
    -0.30853
    -0.28481
    -0.04770
     0.02344
    -0.05362
    -0.19590
    -0.23146
    -0.11290
    -0.10105
     0.02344
    -0.08326
    -0.14847
    -0.10105
    -0.07141
     0.02937
    -0.00620
    -0.32038
    -0.18997
    -0.05955
     0.18942
     0.07086
    -0.04770
    -0.16626
    -0.09512
     0.02344
     0.21906
     0.12422
    -0.01806
    -0.03584
     0.06494
     0.14793
     0.17164
     0.02344
    -0.03584
     0.08272
     0.03530
     0.12422
    -0.01806
    -0.05955
    -0.02398
    -0.10698
    -0.01806
     0.04122
    -0.04770
    -0.16033
    -0.11290
     0.07679
    -0.02398
    -0.01213
    -0.30260
    -0.19590
    -0.00027
     0.08272
    -0.13662
    -0.02991
    -0.20182
    -0.05955
    -0.17811
    -0.03584
    -0.05362
    -0.17811
    -0.14254
    -0.07734
    -0.01213
    -0.01806
    -0.08919
    -0.10105
    -0.14847
     0.02937
    -0.04177
    -0.08326
    -0.13069
    -0.07141
    -0.12476
     0.12422
     0.08865
    -0.11290
    -0.17811
    -0.05362
     0.10643
     0.01158
    -0.16033
    -0.18404
    -0.13069
     0.06494
     0.05901
    -0.00620
    -0.15440
    -0.14847
    -0.24332
    -0.06548
     0.02344
    -0.17218
    -0.33224
    -0.21961
    -0.17218
    -0.14254
    -0.31445
    -0.28481
    -0.20775
     0.27241
     0.39097
     0.41469
     0.79408
     0.80593
     1.46987
     2.17529
     2.35313
     4.00704
     3.58615
    -0.08919
     1.45801
     4.26194
     3.91812
    -1.10880
    -0.93096
     0.55103
    -0.26703
     0.82964
     1.06084
    -0.22554
    -1.64232
    -2.50781
    -2.67972
    -2.30625
    -2.34775
    -2.13434
    -1.70160
    -1.21551
    -0.71163
    -0.72941
    -0.61085
    -0.35595
    -0.01806
     0.05901
     0.10643
     0.06494
     0.08272
    -0.01806
     0.17757
     0.20721
    -0.02991
    -0.22554
    -0.05362
     0.05308
    -0.11290
    -0.20182
    -0.04177
    -0.20775
    -0.17811
    -0.11290
    -0.06548
    -0.14847
    -0.24332
    -0.18997
    -0.11290
    -0.11290
    -0.05362
    -0.20182
    -0.30260
    -0.09512
    -0.11883
    -0.35595
    -0.42709
    -0.49229
    -0.33817
    -0.37373
    -0.28481
    -0.34409
    -0.46858
    -0.47451
    -0.36188
    -0.29074
    -0.25517
    -0.43894
    -0.48637
    -0.51601
    -0.30853
    -0.21368
    -0.23146
    -0.27889
    -0.40930
    -0.26110
    -0.31445
    -0.17218
    -0.26703
    -0.39745
    -0.57529
    -0.33817
    -0.27889
    -0.21961
    -0.35595
    -0.38559
    -0.31445
    -0.29667
    -0.37373
    -0.37373
    -0.36781
    -0.47451
    -0.22554
    -0.17218
    -0.13069
    -0.35002
    -0.49229
    -0.32038
    -0.13069
    -0.18997
    -0.27889
    -0.27296
    -0.33224
    -0.40337
    -0.37966
    -0.35002
    -0.27889
    -0.40337
    -0.25517
    -0.30853
    -0.23739
    -0.37373
    -0.39152
    -0.49822
    -0.16033
    -0.32038
    -0.37373
    -0.39745
    -0.35002
    -0.45673
    -0.21961
    -0.35002
    -0.23739
    -0.35002
    -0.25517
    -0.39152
    -0.27296
    -0.30853
    -0.35002
    -0.36781
    -0.27296
    -0.18404
    -0.30260
    -0.16033
    -0.29667
    -0.25517
    -0.27889
    -0.26110
    -0.29074
    -0.22554
    -0.35002
    -0.16626
    -0.04177
    -0.24332
    -0.11883
    -0.44487
    -0.18404
    -0.10105
    -0.10105
    -0.16033
    -0.37966
    -0.24332
    -0.26110
    -0.20182
    -0.02991
    -0.01213
    -0.47451
    -0.49822
    -0.45080
     0.36726
     0.23685
    -0.23146
    -0.46265
    -0.68199
    -0.72348
    -0.11290
     0.58660
     0.80593
     0.80593
     0.94228
     1.04305
     1.20311
     3.29568
     3.86477
    -0.62864
    -1.02581
     2.03302
     2.41241
     0.06494
    -0.83019
     0.10050
    -1.26293
    -0.61085
    -0.61678
    -0.63457
    -2.00393
    -2.42481
    -2.72121
    -2.69157
    -2.59672
    -1.95058
    -1.61861
    -1.47041
    -1.05545
    -0.93096
    -0.64642
    -0.30260
    -0.04770
     0.23092
     0.27834
     0.31984
     0.23092
     0.31984
     0.23685
     0.31391
     0.32577
     0.25463
     0.29613
     0.18350
     0.14793
     0.33169
     0.49175
     0.34355
     0.29613
     0.20721
     0.29020
     0.20128
     0.12422
     0.28427
     0.25463
     0.23092
     0.17164
     0.10643
     0.30205
     0.44433
     0.27241
     0.07679
    -0.01806
     0.24277
     0.12422
     0.28427
     0.21313
     0.11829
     0.08272
     0.18350
     0.15978
     0.17164
     0.26056
     0.17164
     0.13607
     0.17757
     0.15978
     0.10050
    -0.05955
     0.01751
     0.14793
     0.07679
     0.26649
     0.05901
     0.04122
    -0.10105
    -0.00027
     0.17164
     0.15978
    -0.03584
    -0.11290
    -0.06548
     0.03530
     0.21313
    -0.00027
     0.03530
    -0.03584
     0.09458
     0.05901
     0.08272
     0.02937
    -0.01806
    -0.08326
     0.04122
     0.10643
     0.08865
     0.06494
    -0.10105
     0.01158
     0.10643
     0.05901
    -0.02991
    -0.07734
    -0.10698
     0.01751
    -0.04770
     0.05308
    -0.00620
    -0.13662
    -0.03584
    -0.02398
     0.04715
    -0.00620
    -0.11290
    -0.08326
    -0.01213
    -0.07141
    -0.04770
    -0.00620
    -0.02398
     0.07679
     0.02937
    -0.00620
    -0.04177
    -0.02991
    -0.12476
    -0.02398
    -0.02991
     0.04715
     0.01158
     0.04122
     0.09458
     0.06494
    -0.21368
    -0.04177
     0.01158
    -0.03584
    -0.07141
    -0.00027
    -0.04770
     0.08272
    -0.07734
     0.12422
     0.34948
     0.24277
     0.60438
     0.74665
     0.95413
     1.30388
     1.23275
     1.54693
     2.96964
     4.03668
    -1.47634
    -3.23695
     2.18715
     4.01297
     2.48948
    -1.64825
    -1.79052
    -1.60675
    -0.43894
    -0.01806
    -0.26703
    -0.69385
    -1.34592
    -2.08099
    -1.80238
    -1.43484
    -0.99024
    -0.65235
    -0.58121
    -0.34409
    -0.23146
     0.01158
     0.46211
     0.65773
     0.56289
     0.40283
     0.46211
     0.45025
     0.52732
     0.37912
     0.42061
     0.32577
     0.25463
     0.29613
     0.39690
     0.38505
     0.28427
     0.07086
     0.17757
     0.24277
     0.13607
     0.06494
     0.06494
    -0.11290
     0.02937
    -0.00027
    -0.02398
    -0.04177
    -0.21961
    -0.24925
    -0.07734
     0.05308
    -0.19590
    -0.30853
    -0.37373
    -0.17218
    -0.14847
    -0.14254
    -0.18997
    -0.25517
    -0.12476
    -0.14254
    -0.17811
     0.02937
    -0.17811
    -0.23146
    -0.18997
    -0.35595
    -0.04770
    -0.13069
    -0.05362
     0.03530
    -0.04770
    -0.00027
    -0.08919
    -0.15440
    -0.16033
     0.04122
    -0.00620
     0.17757
     0.01751
    -0.06548
     0.01751
     0.29020
     0.07086
     0.04122
     0.00566
     0.07086
     0.04122
     0.11829
     0.16571
    -0.13662
    -0.19590
    -0.12476
    -0.03584
     0.10050
    -0.10105
    -0.23146
    -0.21368
    -0.08919
     0.02937
    -0.23739
    -0.34409
    -0.34409
    -0.23146
    -0.14254
    -0.06548
    -0.14847
    -0.36781
    -0.26110
    -0.16033
    -0.13662
    -0.17218
    -0.23146
    -0.35002
    -0.17218
    -0.11883
    -0.08919
    -0.21961
    -0.24925
    -0.23146
    -0.02991
    -0.05362
    -0.17811
    -0.14847
    -0.22554
    -0.17811
    -0.15440
    -0.02991
    -0.11883
    -0.08326
    -0.07734
    -0.04177
     0.16571
    -0.00620
     0.00566
    -0.11290
     0.10050
     0.39097
     0.74665
     0.96006
     0.70516
     0.68737
     1.23867
     2.00931
     4.26787
     3.21269
     0.74072
     0.43840
     1.03120
    -1.60083
    -2.72714
     0.20721
     0.00566
     0.77629
    -0.40930
    -1.17994
    -1.75495
    -2.99983
    -2.99983
    -2.59672
    -2.49595
    -2.32997
    -1.75495
    -1.09102
    -0.61085
    -0.37373
    -0.30853
    -0.07141
     0.24277
     0.58660
     0.45025
     0.42654
     0.10643
     0.33762
     0.58660
     0.60438
     0.22499
     0.18350
     0.31984
     0.45025
     0.67552
     0.44433
     0.33762
     0.21906
     0.18942
     0.29020
     0.48582
     0.46211
     0.30205
     0.19535
     0.23685
     0.11829
     0.18942
     0.13607
    -0.05362
    -0.18997
    -0.10698
    -0.07141
    -0.08919
    -0.14847
    -0.28481
    -0.53379
    -0.53972
    -0.71163
    -0.75905
    -0.04177
     1.20311
     1.54100
     1.46987
     0.81779
     0.02344
    -0.21368
    -0.07141
     0.32577
     0.90671
     0.95413
     0.78815
     0.75258
     0.50361
     0.24870
    -0.10698
    -0.25517
    -0.11883
    -0.19590
    -0.23739
    -0.08326
    -0.10698
    -0.20182
    -0.12476
    -0.00027
     0.19535
     0.31391
     0.29613
     0.34355
     0.33169
     0.17757
    -0.02398
     0.05901
     0.04715
    -0.00027
    -0.16033
    -0.08919
    -0.08919
    -0.35595
    -0.27889
    -0.21961
    -0.20182
    -0.08919
    -0.21961
    -0.15440
    -0.08919
    -0.01213
    -0.01213
    -0.01213
    -0.16033
    -0.21961
    -0.09512
     0.04715
     0.20721
     0.07679
    -0.00027
    -0.01806
     0.20721
     0.27834
     0.63402
     0.98377
     1.32759
     1.50543
     1.30388
     1.16161
     1.81369
     1.85518
     0.97784
     1.94410
     2.05674
    -0.02398
    -0.42116
    -1.00210
    -3.13024
    -2.68564
    -0.59900
     0.01751
    -1.29850
    -2.22919
    -3.20731
    -3.39700
    -2.79235
    -2.57894
    -2.24105
    -2.13434
    -1.61861
    -0.70570
    -0.11290
     0.15386
     0.29020
     0.71108
     0.55696
     0.71701
     0.64588
     0.61031
     0.62217
     0.70516
     0.54510
     0.42654
     0.35541
     0.36133
     0.46804
     0.42061
     0.35541
     0.20721
     0.00566
    -0.00027
    -0.07734
     0.12422
     0.11829
     0.05901
    -0.07734
    -0.07141
     0.02344
     0.01158
    -0.04770
    -0.13069
    -0.03584
     0.01751
    -0.02991
    -0.18997
    -0.14847
     0.02344
     0.02937
    -0.02398
     0.04122
    -0.12476
    -0.27296
    -0.13662
     0.08865
    -0.12476
    -0.16626
    -0.42709
    -0.26703
     0.05901
    -0.07141
    -0.05955
    -0.21368
    -0.20182
    -0.04770
    -0.10105
    -0.06548
    -0.13662
    -0.16033
    -0.15440
    -0.18997
     0.15978
     0.21313
     0.14793
     0.10643
     0.05308
    -0.04177
     0.01751
     0.01158
    -0.03584
    -0.05955
     0.13607
     0.04122
     0.21906
    -0.00027
     0.14200
    -0.08326
    -0.00027
    -0.02398
    -0.18997
    -0.21961
    -0.13662
    -0.05955
    -0.06548
    -0.01213
    -0.05362
    -0.17218
    -0.11290
    -0.00027
    -0.18404
    -0.10698
    -0.07734
    -0.20182
    -0.09512
    -0.12476
    -0.22554
    -0.34409
    -0.25517
    -0.26110
    -0.17811
    -0.17218
    -0.39745
    -0.51601
    -0.64049
    -0.80648
    -0.71756
    -0.53972
    -0.04177
     0.76444
     1.36909
     1.12604
     0.61624
     1.04305
     1.84926
     2.52504
     2.56061
     2.22272
     3.08227
     2.03895
    -0.40930
     1.48765
     3.87662
     3.08227
     0.98377
    -2.85163
    -2.26476
    -1.27479
    -0.28481
    -0.71163
    -1.85573
    -2.28254
    -2.50188
    -2.44260
    -2.32997
    -2.27661
    -2.06321
    -1.49412
    -1.12659
    -0.64642
    -0.52786
    -0.27296
    -0.04177
     0.06494
     0.27241
     0.28427
     0.23685
     0.32577
     0.30798
     0.25463
     0.29020
     0.16571
     0.21906
     0.04715
     0.14793
     0.15978
     0.17757
     0.04715
    -0.07734
    -0.10698
     0.15386
     0.10050
    -0.02398
    -0.12476
    -0.03584
    -0.16033
    -0.08919
     0.00566
    -0.11290
    -0.20182
    -0.18404
    -0.02398
    -0.02398
    -0.01213
    -0.13662
    -0.19590
    -0.16626
    -0.01806
    -0.08326
    -0.18404
    -0.04770
    -0.11883
    -0.10698
    -0.21961
    -0.22554
    -0.45080
    -0.49822
    -0.29667
    -0.17811
    -0.29074
    -0.26110
    -0.14847
    -0.18997
    -0.13662
    -0.17218
    -0.21368
    -0.19590
    -0.18404
    -0.06548
     0.03530
     0.09458
     0.04122
    -0.05955
    -0.04770
     0.13607
     0.02937
     0.07086
    -0.14254
    -0.15440
    -0.20182
    -0.18404
    -0.17811
    -0.27296
    -0.37373
    -0.14254
     0.10643
    -0.12476
    -0.14254
    -0.29667
    -0.36188
    -0.27889
    -0.12476
    -0.08326
    -0.13069
    -0.30853
    -0.25517
    -0.24332
    -0.33817
    -0.03584
     0.07086
    -0.04177
    -0.18404
     0.13014
     0.05308
    -0.22554
    -0.24925
    -0.21961
     0.09458
     0.11829
     0.06494
     0.04122
    -0.00027
     0.02937
    -0.04770
    -0.00620
    -0.20182
    -0.18404
    -0.23146
    -0.13069
    -0.08919
    -0.16626
    -0.23739
    -0.30853
    -0.23146
    -0.11883
    -0.07141
    -0.22554
    -0.32038
    -0.30853
    -0.26110
    -0.10105
    -0.20182
    -0.25517
    -0.31445
    -0.13662
    -0.17811
    -0.07734
    -0.27296
    -0.51601
    -0.37373
    -0.30853
    -0.17218
    -0.14254
    -0.28481
    -0.37966
    -0.32631
    -0.39152
    -0.27889
    -0.19590
    -0.41523
    -0.10698
     0.20721
     0.72294
     0.97784
     1.10233
     1.35723
     1.77812
     2.42427
     3.19491
     1.13197
    -1.36963
     1.32167
     2.94000
    -0.20182
    -0.65235
    -0.35595
    -0.53379
    -0.55157
    -0.30260
    -0.74720
    -1.74902
    -2.86348
    -3.01761
    -2.14027
    -1.84980
    -1.81423
    -1.61268
    -1.43484
    -1.15623
    -0.73534
    -0.29667
    -0.21961
    -0.26703
    -0.13069
     0.03530
     0.05308
     0.02344
    -0.03584
    -0.03584
     0.16571
     0.13607
     0.07086
    -0.02991
    -0.03584
     0.02937
    -0.04177
     0.14200
     0.01751
    -0.02991
    -0.10105
     0.10643
     0.21313
     0.10643
    -0.18404
    -0.08326
     0.01751
     0.08272
     0.09458
    -0.05362
    -0.15440
    -0.13662
    -0.17811
    -0.00027
     0.05901
    -0.13069
    -0.18404
    -0.07734
     0.05901
    -0.03584
    -0.14847
    -0.24925
    -0.13662
    -0.13662
     0.14200
     0.09458
     0.01751
    -0.12476
    -0.20182
    -0.13662
     0.07086
    -0.18997
    -0.30853
    -0.27889
    -0.18404
    -0.10698
    -0.19590
    -0.26703
    -0.35595
    -0.30260
    -0.17811
    -0.21961
    -0.38559
    -0.40930
    -0.46265
    -0.27296
    -0.08919
    -0.14254
    -0.24332
    -0.26703
    -0.11883
    -0.15440
    -0.10105
    -0.18404
    -0.26110
    -0.16626
    -0.02398
     0.03530
    -0.16033
    -0.14254
    -0.26703
    -0.20775
     0.01158
     0.11829
    -0.15440
    -0.26703
    -0.18404
    -0.16033
    -0.11290
    -0.37373
    -0.36781
    -0.44487
    -0.16033
     0.22499
     0.20721
    -0.09512
    -0.35002
    -0.37373
    -0.16626
     0.07679
     0.03530
     0.04122
    -0.02991
     0.15978
     0.15386
     0.00566
    -0.12476
    -0.02991
    -0.01213
     0.11829
     0.07086
     0.11236
    -0.29074
    -0.36188
    -0.13662
     0.44433
     0.20721
     0.10050
    -0.18997
    -0.01806
     0.30205
     0.14200
     0.09458
     0.14793
     0.24870
     0.58067
     0.87707
     1.06676
     1.12604
     1.05491
     1.13197
     1.71291
     3.56244
     2.95186
     0.57474
    -0.55750
     1.17347
    -0.07141
    -2.72121
    -0.75312
    -0.86576
    -0.55157
    -0.40930
    -1.31628
    -1.69567
    -3.10653
    -3.31401
    -2.77456
    -2.45445
    -2.38332
    -1.79645
    -1.23922
    -0.65828
    -0.19590
    -0.11883
     0.13607
     0.23685
     0.36133
     0.48582
     0.62809
     0.66366
     0.33169
     0.05901
    -0.00620
     0.39690
     0.21906
     0.24870
     0.02937
    -0.02398
     0.04715
    -0.08919
    -0.11290
    -0.02398
    -0.14254
    -0.01213
    -0.08326
    -0.17218
    -0.11883
    -0.24925
    -0.34409
    -0.24332
    -0.55750
    -0.80055
    -0.59900
     0.43840
     1.53507
     1.52322
     0.33762
    -0.67013
    -0.94875
     0.10643
     1.42837
     2.02117
     1.74848
     1.44023
     0.98377
     0.96599
     0.99563
     0.96599
     0.94228
     0.88892
     0.55696
     0.50953
     0.31391
     0.31391
     0.13607
     0.11236
    -0.04770
    -0.11883
    -0.26110
    -0.29074
    -0.49822
    -0.48044
    -0.32631
    -0.24925
    -0.37373
    -0.47451
    -0.40337
    -0.48637
    -0.24925
    -0.37373
    -0.37966
    -0.24332
    -0.17811
    -0.21961
    -0.16033
    -0.13069
    -0.20182
    -0.28481
    -0.09512
    -0.04177
    -0.02991
     0.00566
    -0.07734
     0.02344
     0.08865
     0.07679
     0.05901
    -0.07734
    -0.16626
    -0.06548
    -0.03584
    -0.11883
    -0.23739
    -0.29074
    -0.24925
    -0.09512
    -0.17811
    -0.23739
    -0.26703
    -0.27296
    -0.31445
    -0.14847
    -0.30260
    -0.21961
    -0.26703
    -0.14254
    -0.15440
    -0.21368
    -0.19590
    -0.40930
    -0.31445
    -0.11290
    -0.20182
    -0.18997
    -0.27889
    -0.26110
    -0.35595
    -0.32631
    -0.30853
    -0.38559
    -0.39745
    -0.53972
    -0.47451
    -0.43301
    -0.47451
    -0.45673
    -0.26703
    -0.30260
    -0.30853
    -0.16033
    -0.26110
    -0.18404
     0.13014
     0.97784
     1.27424
     1.80183
     1.36316
     2.11009
     3.78770
     1.39280
    -0.69385
     3.21862
     2.75624
     0.06494
    -1.82609
    -0.56936
    -1.01988
     0.08865
    -0.32038
    -0.49229
    -1.57119
    -2.67379
    -3.18359
    -3.10060
    -2.91684
    -2.67972
    -2.05135
    -1.67789
    -1.45855
    -1.18587
    -0.75312
    -0.47451
    -0.24925
    -0.07734
    -0.13069
    -0.05362
    -0.00620
    -0.02991
    -0.12476
    -0.29074
    -0.24925
    -0.00620
    -0.01806
    -0.29074
    -0.32631
    -0.04770
    -0.01213
    -0.09512
    -0.45080
    -0.93689
    -1.21551
    -1.34592
    -0.82426
    -0.31445
    -0.04770
    -0.11290
    -0.30260
    -0.36188
    -0.35595
    -0.36781
    -0.24925
    -0.22554
     0.13607
     0.47397
     0.43840
     0.43840
     0.34948
     0.43247
     0.31984
     0.39097
     0.43247
     0.37319
     0.24277
     0.15386
     0.11829
     0.07679
    -0.13662
    -0.23146
    -0.16033
    -0.03584
    -0.10698
    -0.00027
    -0.07734
    -0.05955
    -0.18997
    -0.12476
    -0.00027
    -0.04770
    -0.10698
    -0.27889
    -0.16033
    -0.17811
    -0.13069
    -0.15440
    -0.17811
    -0.21368
    -0.16033
    -0.16626
    -0.18997
    -0.16626
    -0.27889
    -0.45080
    -0.43894
    -0.14254
    -0.19590
    -0.10698
    -0.24332
    -0.14254
    -0.03584
     0.04122
    -0.20182
    -0.07141
    -0.08919
    -0.06548
     0.04122
     0.21313
     0.13014
     0.14793
     0.17164
     0.23092
     0.22499
     0.20128
     0.08272
    -0.07734
     0.07679
     0.04715
    -0.08326
     0.02344
    -0.10105
    -0.18997
    -0.04770
    -0.06548
    -0.15440
    -0.27296
    -0.32631
    -0.16626
    -0.03584
    -0.21961
    -0.21368
    -0.35002
    -0.24332
    -0.17811
    -0.32038
    -0.07734
    -0.17811
    -0.34409
    -0.21368
    -0.21368
    -0.18404
    -0.28481
    -0.29074
    -0.21368
    -0.06548
    -0.14847
    -0.28481
    -0.29667
    -0.30260
    -0.19590
    -0.26703
    -0.24925
    -0.21961
    -0.24925
    -0.13662
     0.03530
     0.08272
    -0.23146
    -0.18404
    -0.04177
     0.30205
     0.72887
     0.56881
     0.17757
    -0.83019
     0.84743
     4.44571
     5.89213
     2.96372
     3.33718
     1.63585
    -1.64232
    -0.80055
     0.90671
     0.03530
     2.07452
     1.83147
     1.06676
    -0.18997
    -1.37556
    -2.08692
    -2.41296
    -2.64415
    -2.57894
    -1.96243
    -1.80830
    -1.72531
    -1.44077
    -0.87168
    -0.65235
    -0.45673
    -0.35002
    -0.31445
    -0.04177
    -0.10105
    -0.02991
    -0.23146
    -0.31445
    -0.23739
    -0.08326
     0.11829
     0.11236
     0.12422
     0.08272
     0.09458
     0.20128
     0.10050
     0.10050
     0.19535
     0.31391
     0.49175
     0.53325
     0.37912
     0.11236
    -0.02398
    -0.04770
     0.11829
     0.05308
    -0.17218
    -0.23146
    -0.26703
    -0.20182
    -0.45080
    -0.53379
    -0.62271
    -0.61678
    -0.38559
    -0.43301
    -0.63457
    -0.69385
    -0.52786
    -0.15440
    -0.00620
     0.03530
     0.08865
    -0.20182
    -0.37966
    -0.22554
     0.01158
     0.14793
     0.03530
     0.13607
     0.18942
     0.15978
     0.11236
    -0.05955
    -0.09512
    -0.16033
    -0.26703
    -0.06548
    -0.19590
    -0.35595
    -0.39152
    -0.19590
    -0.23739
    -0.24332
    -0.45673
    -0.46265
    -0.36188
    -0.31445
    -0.14847
    -0.24925
    -0.46265
    -0.37373
    -0.44487
    -0.16033
    -0.16033
    -0.38559
    -0.50415
    -0.48044
    -0.30853
    -0.33224
    -0.65828
    -0.84797
    -0.92504
    -0.53972
    -0.04770
     0.26649
    -0.04770
    -0.11290
    -0.23739
    -0.28481
    -0.03584
     0.03530
     0.08272
     0.29020
     0.34948
     0.65773
     0.50953
     0.36726
     0.30798
     0.30205
     0.27241
     0.27834
     0.20128
    -0.14847
    -0.08326
    -0.12476
     0.05308
    -0.02398
    -0.13069
    -0.21368
    -0.13662
    -0.12476
    -0.21961
    -0.28481
    -0.27889
    -0.25517
    -0.10698
    -0.15440
    -0.35595
    -0.35595
    -0.37373
    -0.31445
    -0.30853
    -0.20182
    -0.29667
    -0.35002
    -0.29667
    -0.10105
    -0.14254
    -0.08919
    -0.24925
    -0.20775
    -0.16033
     0.16571
     0.39690
     0.20721
     0.04715
     0.07679
     3.91219
     6.18853
     2.82144
     1.42244
     1.64770
     1.02527
     0.45618
     0.21906
     0.55696
     0.50361
     2.34128
     1.25053
     0.31984
    -1.27479
    -1.83202
    -2.32997
    -2.43667
    -2.73307
    -2.41889
    -2.21733
    -2.12841
    -1.74902
    -1.52969
    -1.17994
    -0.91911
    -0.78276
    -0.68199
    -0.52193
    -0.48044
    -0.57529
    -0.53972
    -0.40337
    -0.37966
    -0.17811
    -0.18404
    -0.71756
    -0.94875
    -1.14437
    -1.28071
    -1.63047
    -1.35185
    -0.07734
     1.06084
     1.00156
     0.26056
    -0.26703
    -0.62271
    -0.18404
     0.12422
     0.53917
     1.07862
     1.45208
     1.63585
     1.07269
     0.91856
     0.84743
     0.84743
     0.77629
     0.84743
     0.50361
     0.45618
     0.36133
     0.27241
     0.13607
    -0.01213
    -0.11883
     0.09458
    -0.00620
    -0.10698
    -0.26110
    -0.12476
    -0.10105
    -0.13662
    -0.23146
    -0.29667
    -0.31445
    -0.31445
    -0.19590
    -0.35002
    -0.29667
    -0.47451
    -0.53972
    -0.31445
    -0.37966
    -0.51601
    -0.65235
    -0.66421
    -0.46858
    -0.30260
    -0.16626
    -0.21368
    -0.36188
    -0.29667
    -0.04770
    -0.10698
    -0.09512
    -0.21961
    -0.18404
     0.13014
     0.26056
     0.28427
     0.04122
     0.04122
    -0.00620
    -0.00027
     0.14200
     0.11236
     0.04715
    -0.05955
    -0.01213
     0.08865
     0.12422
     0.02937
    -0.02398
    -0.04770
     0.01751
     0.10050
     0.08865
    -0.09512
    -0.04770
    -0.07734
    -0.08919
    -0.20182
    -0.49229
    -0.68792
    -0.85983
    -0.74127
    -0.05955
     0.36133
    -0.10105
    -0.26110
    -0.09512
    -0.24925
    -0.09512
    -0.01806
     0.18350
     0.20721
     0.33169
     0.52139
     0.52732
     0.64588
     0.69923
     0.77629
     0.59845
     0.73480
     1.32759
     1.95596
     2.03895
     1.92632
     0.80593
    -0.03584
     0.50953
     2.69696
     3.84106
     2.69103
     0.32577
    -1.15623
     0.51546
     0.32577
     0.67552
     0.17757
    -0.51601
    -0.76498
    -0.86576
    -1.00803
    -1.09695
    -1.74310
    -1.57119
    -1.48227
    -1.28664
    -1.25107
    -1.33407
    -1.10288
    -1.09102
    -0.80648
    -0.59900
    -0.54565
    -0.52193
    -0.78869
    -0.83019
    -0.65235
    -0.46265
    -0.46265
    -0.48044
    -0.54565
    -0.59307
    -0.46858
    -0.45673
    -0.39745
    -0.41523
    -0.51008
    -0.55157
    -0.60493
    -0.55750
    -0.63457
    -0.58121
    -0.44487
    -0.58714
    -0.51601
    -0.62864
    -0.81240
    -0.71756
    -0.65828
    -0.57529
    -0.41523
    -0.36781
    -0.33224
    -0.06548
     0.04122
     0.32577
     0.36726
    -0.09512
    -0.02398
    -0.02991
     0.19535
     0.43840
     0.45618
     0.39097
     0.18942
     0.13014
     0.05308
    -0.06548
    -0.27296
    -0.41523
    -0.42709
     0.02344
     0.33169
     0.60438
     0.98377
     0.96006
     0.66366
     0.74072
     0.20128
     0.27834
     0.74665
     1.03120
     0.56289
     0.91856
     0.88892
     0.52732
     0.36133
     0.10643
    -0.07734
    -0.26703
    -0.58714
    -0.46858
    -0.65828
    -0.55750
    -0.69385
    -0.69977
    -0.56343
    -0.50415
    -0.33224
    -0.41523
    -0.45080
    -0.59900
    -0.48637
    -0.37373
    -0.35002
    -0.21961
    -0.42709
    -0.31445
    -0.08919
    -0.23146
    -0.16626
    -0.28481
    -0.21368
    -0.33817
    -0.37373
    -0.30853
    -0.13662
    -0.31445
    -0.38559
    -0.43301
    -0.27296
    -0.16626
    -0.36781
    -0.34409
    -0.43301
    -0.36188
    -0.36781
    -0.22554
    -0.08919
    -0.41523
    -0.30853
    -0.26110
    -0.09512
    -0.11290
    -0.15440
    -0.23146
    -0.29074
    -0.08919
    -0.10698
    -0.18404
    -0.06548
    -0.14847
    -0.13069
    -0.04770
     0.04715
    -0.12476
    -0.18404
    -0.16033
    -0.15440
    -0.14847
    -0.34409
    -0.56343
    -0.65235
    -0.59900
    -0.85390
    -0.77091
     0.07679
     0.23685
    -0.97246
    -0.93096
     3.65729
     7.14886
     0.71108
    -1.06731
     2.12194
     4.30937
     1.68327
     2.71474
     2.28793
     1.83740
     2.22865
     0.74072
    -0.18997
     0.89485
     0.68144
     0.78222
     0.21906
    -1.76088
    -2.36553
    -3.05911
    -2.60858
    -1.91501
    -1.04360
    -0.69385
    -1.03174
    -0.78276
    -0.33224
    -0.20775
    -0.14254
    -0.13662
    -0.31445
    -0.13662
     0.04122
     0.07679
     0.02937
    -0.01806
    -0.01213
     0.19535
     0.26056
     0.07086
    -0.10698
    -0.15440
    -0.18404
    -0.08919
    -0.13662
    -0.19590
    -0.24332
    -0.35595
    -0.42709
    -0.28481
    -0.29074
    -0.26703
    -0.20182
     0.04122
    -0.16626
    -0.14254
    -0.29667
    -0.44487
    -0.59900
    -0.35595
    -0.11883
     0.04715
    -0.11883
    -0.39745
    -0.23739
    -0.21368
    -0.08919
    -0.16626
    -0.26110
    -0.01213
     0.13014
     0.04122
     0.01158
    -0.10105
    -0.16033
    -0.13069
     0.02344
     0.15978
     0.14200
    -0.00620
    -0.01806
     0.02937
    -0.00027
    -0.00620
    -0.11883
    -0.12476
     0.13607
     0.26056
     0.10050
     0.13014
    -0.13069
    -0.01806
    -0.00620
     0.07086
     0.11236
     0.05901
    -0.02991
     0.20128
     0.06494
     0.02937
    -0.05362
    -0.10105
    -0.00027
     0.13014
     0.12422
     0.05308
    -0.09512
    -0.14254
    -0.05362
     0.01158
     0.04715
    -0.07734
    -0.05955
    -0.01806
    -0.04770
    -0.07734
    -0.12476
    -0.15440
    -0.30260
    -0.08326
    -0.02398
     0.00566
    -0.13069
    -0.34409
    -0.01806
    -0.07141
    -0.02991
     0.05308
    -0.15440
    -0.20182
    -0.10698
     0.08272
     0.07086
    -0.11290
    -0.21961
    -0.08326
     0.17164
     0.11829
     0.05901
    -0.17811
    -0.08326
    -0.08919
     0.01751
     0.07086
     0.13014
    -0.17811
    -0.15440
    -0.05362
     0.27834
    -0.00027
    -0.17218
    -0.14254
    -0.10698
    -0.02398
    -0.10698
    -0.21961
    -0.24925
    -0.59307
    -0.63457
    -0.30260
    -0.18997
    -0.32631
    -0.26110
    -0.02398
     0.17164
    -0.06548
    -0.16033
    -0.23739
    -0.17811
    -0.14254
     0.00566
     0.21313
    -0.08919
    -0.39152
     0.63402
     2.88665
     2.80366
    -0.14254
    -1.95650
     2.14565
     8.07363
     6.81690
    -0.25517
    -1.59490
    -0.08326
     1.63585
     2.10416
     1.58250
     1.69513
     1.63585
     0.82372
    -0.35595
    -1.22736
    -2.03950
    -2.12841
    -2.09285
    -1.45263
    -1.69567
    -1.80238
    -1.55340
    -1.37556
    -0.80055
    -0.49229
    -0.20182
    -0.05362
     0.49768
     0.59253
     0.41469
     0.36133
     0.18942
     0.17164
     0.54510
     0.74072
     0.49768
     0.29020
    -0.16033
    -0.18997
    -0.08326
     0.11236
    -0.07141
    -0.52193
    -0.68199
    -0.68199
    -0.68792
    -0.49822
    -0.40930
    -0.52193
    -0.67013
    -0.55750
    -0.32038
    -0.11290
    -0.16626
    -0.37373
    -0.35595
    -0.39745
    -0.15440
    -0.18997
    -0.09512
    -0.10105
    -0.46265
    -0.20775
    -0.01213
    -0.14847
    -0.16033
    -0.27889
    -0.18404
    -0.18997
    -0.14254
    -0.11883
    -0.25517
    -0.29074
    -0.16033
    -0.14254
    -0.18997
    -0.23739
    -0.33817
    -0.30260
    -0.08919
    -0.16626
    -0.21961
    -0.35002
    -0.18404
    -0.23146
    -0.18404
    -0.18404
    -0.16626
    -0.02398
    -0.14847
    -0.08326
    -0.12476
    -0.19590
    -0.16626
    -0.18997
     0.01751
    -0.00620
    -0.09512
    -0.00620
    -0.00027
     0.00566
     0.00566
    -0.14254
    -0.09512
    -0.01213
     0.03530
     0.14793
     0.02937
    -0.01213
    -0.04770
    -0.04177
     0.08865
     0.29020
     0.10643
     0.06494
    -0.00620
     0.10643
     0.10643
     0.20128
     0.17164
     0.01751
     0.15978
     0.20721
     0.35541
     0.21906
     0.20721
     0.01751
     0.15386
     0.38505
     0.33169
     0.29020
     0.21906
     0.11829
     0.33762
     0.37319
     0.41469
     0.23685
     0.27834
     0.20128
     0.28427
     0.45618
     0.30798
     0.13607
     0.19535
     0.31391
     0.39097
     0.37319
     0.27241
     0.13014
     0.23685
     0.18350
     0.18942
     0.16571
     0.20128
     0.11829
    -0.01806
     0.07679
     0.02937
    -0.03584
    -0.37966
    -0.28481
    -0.32038
    -0.24925
     0.27834
     0.79408
     0.69923
     0.46211
     0.05308
    -0.94282
    -1.16808
     1.37502
     5.45346
     3.43202
    -0.36188
     0.76444
     0.23685
     0.04122
     2.65546
     2.91629
     0.79408
     1.26239
     2.63768
     3.85884
     1.24460
     0.29613
     0.94228
     1.71291
     1.36316
     0.43247
    -0.36188
     0.08272
     1.34538
     1.83740
     1.55286
     0.78222
     0.30205
     0.04715
    -0.23739
    -0.29074
    -0.03584
    -0.10698
    -0.13662
    -0.17218
    -0.01213
     0.06494
     0.04122
    -0.20775
    -0.36188
    -0.50415
    -0.40337
    -0.44487
    -0.46858
    -0.43894
    -0.45080
    -0.43301
    -0.32038
    -0.23739
    -0.28481
    -0.38559
    -0.42709
    -0.36188
    -0.31445
    -0.23146
    -0.16626
    -0.44487
    -0.33224
    -0.09512
    -0.06548
    -0.01806
    -0.02991
    -0.29074
    -0.19590
    -0.26110
    -0.03584
     0.00566
     0.02344
    -0.18404
    -0.11290
     0.08865
     0.10643
    -0.04770
     0.01158
    -0.08919
    -0.04177
     0.10050
     0.02937
    -0.00620
    -0.06548
    -0.20775
    -0.02398
     0.09458
     0.20721
     0.09458
     0.00566
    -0.01213
    -0.04177
    -0.04177
     0.03530
     0.14200
    -0.02398
     0.09458
     0.07679
     0.11829
     0.14200
     0.00566
     0.02344
     0.07086
     0.08865
     0.12422
     0.12422
    -0.03584
     0.17757
    -0.02398
     0.03530
     0.22499
     0.21313
     0.15978
     0.11236
     0.04715
     0.08272
     0.04715
     0.16571
     0.27834
     0.26649
     0.15978
     0.20128
     0.21313
     0.30205
     0.31984
     0.14793
     0.27834
     0.15386
     0.24870
     0.41469
     0.27241
     0.22499
     0.07679
     0.24277
     0.38505
     0.43840
     0.29613
     0.13607
     0.00566
     0.28427
     0.34948
     0.20128
     0.16571
     0.11829
     0.20721
     0.29020
     0.36133
     0.21313
     0.04715
     0.07086
     0.09458
     0.25463
     0.27241
     0.11236
     0.08272
     0.02344
     0.15386
     0.19535
     0.25463
     0.05308
     0.02937
     0.01751
     0.13607
     0.14793
     0.09458
     0.07086
     0.15386
     0.10643
     0.29613
     0.34355
     0.21313
     0.08865
     0.27834
     0.30205
     0.17757
     0.14793
     0.05308
    -0.26110
    -0.07734
    -0.05362
    -0.48044
    -1.03174
    -1.66603
    -2.46631
     0.57474
     3.64543
     1.59435
    -0.89540
     5.15707
     6.86432
    -0.16626
     2.24643
     0.52732
     1.71291
     1.34538
     2.77402
     4.07817
     3.87069
     2.60804
     1.67142
     0.40876
    -0.32038
    -0.83612
    -1.29257
    -1.62454
    -1.62454
    -1.57119
    -1.55340
    -1.42891
    -1.26293
    -1.13844
    -0.86576
    -0.67013
    -0.63457
    -0.63457
    -0.52786
    -0.26110
    -0.29074
    -0.16033
    -0.30260
    -0.33817
    -0.11290
    -0.07734
     0.05901
    -0.20182
    -0.24925
    -0.13069
     0.09458
     0.11236
    -0.10105
    -0.23739
    -0.30260
    -0.20182
    -0.05955
    -0.09512
    -0.11290
    -0.17811
    -0.32038
    -0.26703
    -0.08919
     0.01751
    -0.15440
    -0.37966
    -0.24332
    -0.08326
    -0.00620
    -0.14254
    -0.24925
    -0.36781
    -0.14254
     0.10050
     0.10643
    -0.02991
    -0.26703
    -0.10105
    -0.18404
     0.08865
     0.01158
    -0.08919
    -0.20775
    -0.04177
     0.06494
     0.15386
     0.07679
    -0.13662
    -0.05955
     0.05901
     0.10050
    -0.00620
     0.04715
    -0.04177
     0.03530
     0.08272
     0.17757
     0.18942
     0.03530
     0.06494
     0.08865
     0.10050
    -0.07141
    -0.02991
     0.01158
     0.15386
     0.04715
     0.21313
     0.07086
    -0.00027
     0.07679
    -0.04177
     0.17164
     0.08272
    -0.02991
    -0.02398
     0.19535
     0.11236
     0.08272
    -0.00620
     0.02937
     0.26056
     0.05901
     0.13607
    -0.02398
    -0.08919
    -0.16033
     0.02937
     0.17164
    -0.00620
    -0.11883
    -0.01213
     0.13014
     0.11829
    -0.08326
    -0.16626
    -0.23146
    -0.14847
     0.02937
     0.06494
     0.03530
    -0.14847
    -0.20775
    -0.09512
     0.16571
    -0.01213
    -0.53379
    -0.45673
    -0.49822
    -0.70570
    -0.84797
    -1.46448
    -2.76864
    -1.29850
     1.74255
     2.29385
     0.32577
    -1.49412
     4.39236
     3.07635
     3.36682
     1.22089
     0.95413
     0.46804
     0.50953
     2.00931
     3.76399
     3.74621
     2.52504
     1.23275
     0.37319
    -0.10105
    -0.77091
    -1.50598
    -1.61861
    -1.77274
    -1.69567
    -1.29257
    -1.06731
    -0.93096
    -1.05545
    -0.99024
    -0.96060
    -1.06138
    -0.98432
    -0.84797
    -0.68199
    -0.42709
    -0.28481
    -0.11290
    -0.08919
    -0.13069
    -0.25517
    -0.13069
    -0.08919
    -0.02398
    -0.05955
    -0.02991
     0.08865
     0.01751
    -0.11883
    -0.10698
    -0.12476
     0.02344
     0.10050
    -0.07141
    -0.27889
    -0.26110
    -0.52786
    -0.15440
     0.07086
    -0.02398
    -0.28481
    -0.08919
     0.01751
     0.15386
     0.10050
     0.02344
     0.01751
     0.11236
     0.32577
     0.34355
     0.24870
     0.11829
     0.21906
     0.21313
     0.57474
     0.31391
     0.21313
     0.15386
     0.17757
     0.13607
     0.34355
     0.15978
    -0.05362
    -0.10105
     0.09458
     0.25463
     0.22499
    -0.01213
    -0.08919
    -0.12476
     0.02937
     0.01751
     0.03530
    -0.20182
    -0.24332
    -0.10698
     0.25463
     0.14793
    -0.08326
    -0.07734
    -0.15440
     0.11236
     0.08272
    -0.05362
    -0.01213
    -0.16033
    -0.10105
     0.18350
     0.14793
     0.08272
    -0.06548
    -0.08326
    -0.03584
     0.01158
    -0.08919
    -0.03584
    -0.10698
     0.03530
     0.00566
    -0.02991
    -0.04770
    -0.08326
    -0.15440
    -0.00027
    -0.06548
     0.05308
     0.34948
     0.27834
     0.08865
    -0.06548
    -0.10698
     0.07086
     0.15978
     0.24277
     0.28427
     0.14200
     0.09458
    -0.06548
    -0.14847
     0.07679
    -0.01213
    -0.16033
    -0.16033
    -0.15440
    -0.13069
    -0.08919
    -0.18404
    -0.21368
    -0.23739
    -0.11883
    -0.04770
    -0.02398
    -0.07141
    -0.13662
    -0.35595
     0.07679
     0.15386
    -0.03584
    -0.05362
    -0.24332
    -0.10105
     0.08272
     0.14793
     0.05901
    -0.04770
    -0.09512
    -0.23146
    -0.16033
    -0.23739
    -0.46265
    -0.96060
    -1.26293
    -1.60675
    -1.44077
     1.39280
     2.35313
    -1.16808
    -2.65008
     1.53507
     5.06815
     0.31984
     3.15341
     2.48355
     0.40876
     1.12604
     1.64178
     1.78405
     3.12377
     3.43202
     3.11191
     1.97967
     1.39280
     0.71701
     0.33169
    -0.17218
    -0.35595
    -0.39745
    -0.51008
    -0.58121
    -0.71756
    -0.52786
    -0.42709
    -0.57529
    -0.76498
    -0.71756
    -0.77091
    -0.66421
    -0.78869
    -0.78276
    -0.60493
    -0.48637
    -0.50415
    -0.36781
    -0.43301
    -0.24332
    -0.27296
    -0.18997
    -0.10698
    -0.19590
    -0.30260
    -0.27296
     0.13014
     0.06494
    -0.09512
    -0.02398
     0.04715
     0.10050
    -0.00620
    -0.05955
    -0.05362
    -0.01806
     0.04122
     0.06494
     0.08865
     0.01751
    -0.06548
    -0.10698
     0.09458
     0.09458
     0.04122
    -0.12476
    -0.08919
    -0.10105
    -0.07141
    -0.10105
     0.01158
     0.06494
     0.09458
     0.04715
     0.02937
     0.03530
    -0.04770
    -0.10698
    -0.07141
    -0.04770
     0.08865
     0.10643
    -0.06548
    -0.13069
    -0.24925
     0.06494
    -0.07734
    -0.01806
    -0.14847
    -0.23739
    -0.20182
    -0.14254
    -0.07141
    -0.24332
    -0.32038
    -0.18404
    -0.14254
    -0.06548
     0.01751
    -0.21961
    -0.25517
    -0.30260
    -0.17811
    -0.05955
    -0.17218
    -0.11883
    -0.28481
    -0.18997
    -0.08326
    -0.12476
    -0.18404
    -0.14847
    -0.29667
    -0.21961
    -0.24925
    -0.16033
    -0.27296
    -0.23739
    -0.24332
    -0.26110
    -0.01806
    -0.10105
    -0.16033
    -0.16626
    -0.18997
    -0.25517
    -0.21961
    -0.12476
    -0.27296
    -0.07734
    -0.13069
    -0.16033
    -0.05955
    -0.19590
    -0.13662
    -0.23739
    -0.24925
    -0.37373
    -0.39745
    -0.46265
    -0.44487
    -0.56343
    -0.63457
    -1.14437
    -1.83202
    -2.18769
    -2.51966
    -3.31401
    -2.08099
    -1.10880
     2.52504
     6.36044
     7.23778
    -0.50415
    -1.50598
    -0.01213
     1.00156
     1.39280
     2.82737
     4.24416
     4.92587
     4.38643
     2.71474
     1.77219
     0.68737
    -0.17811
    -0.75905
    -1.07324
    -1.01988
    -1.22736
    -1.44077
    -1.50005
    -1.50598
    -1.20958
    -1.19179
    -1.22143
    -1.13252
    -1.24515
    -1.07324
    -0.97839
    -0.89540
    -0.87168
    -0.91911
    -0.79462
    -0.62271
    -0.51008
    -0.43301
    -0.52193
    -0.61085
    -0.44487
    -0.32631
    -0.13662
    -0.11883
    -0.11290
    -0.29074
    -0.14254
    -0.07141
    -0.02398
    -0.03584
    -0.36188
    -0.08326
    -0.02398
     0.14793
     0.11829
    -0.00620
    -0.05955
     0.04122
     0.18350
     0.33169
     0.46804
     0.36133
     0.29020
     0.33169
     0.32577
     0.29020
     0.41469
     0.48582
     0.50361
     0.59253
     0.45025
     0.49768
     0.11829
     0.07679
     0.19535
     0.41469
     0.42061
     0.37319
     0.27834
     0.10643
     0.10050
     0.14793
     0.05308
    -0.03584
     0.11236
     0.18350
     0.07086
     0.13607
    -0.05955
     0.07679
     0.11829
    -0.07734
    -0.08919
    -0.02398
    -0.02398
     0.02937
     0.15386
     0.00566
    -0.07734
    -0.17218
     0.10050
     0.13607
     0.17164
     0.13014
    -0.03584
    -0.09512
     0.01158
    -0.02991
     0.03530
    -0.05362
    -0.16626
    -0.12476
     0.11236
     0.13607
     0.02344
    -0.19590
    -0.21368
    -0.14254
     0.13607
     0.10050
    -0.04177
    -0.13069
    -0.05955
     0.06494
     0.09458
     0.15386
    -0.11883
    -0.14254
    -0.01213
     0.11829
     0.06494
    -0.10105
    -0.14847
    -0.12476
     0.04122
     0.21313
     0.08272
     0.08272
    -0.11883
    -0.17811
     0.00566
     0.00566
    -0.05362
    -0.04770
     0.02344
     0.07086
     0.20721
     0.09458
     0.07679
    -0.00620
     0.02937
     0.13014
     0.13014
     0.01751
    -0.02398
     0.05308
    -0.04177
     0.15978
     0.14793
     0.11236
    -0.05955
    -0.06548
    -0.19590
    -0.42116
    -0.72348
    -0.94282
    -1.03174
    -1.26293
    -1.60083
    -2.34182
    -2.59672
    -3.52742
     3.02299
     8.77906
     5.27562
    -0.41523
    -3.37329
     1.84333
     4.35086
     2.10416
     2.57840
     2.29978
     3.50909
     2.86887
     2.03302
     1.43430
     1.67142
     1.12012
     0.23685
    -1.12066
    -1.45263
    -1.80238
    -1.84387
    -1.55340
    -1.30443
    -1.01988
    -0.96653
    -0.81240
    -0.48044
    -0.18404
    -0.05955
    -0.17811
    -0.37966
    -0.39745
    -0.42709
    -0.37966
    -0.24332
    -0.23146
    -0.45673
    -0.45673
    -0.49229
    -0.18997
    -0.29667
    -0.39745
    -0.50415
    -0.28481
    -0.02398
    -0.00620
    -0.17811
    -0.14254
    -0.34409
    -0.27296
     0.02344
     0.13607
     0.03530
    -0.18997
    -0.05362
    -0.12476
     0.10050
    -0.03584
    -0.05955
    -0.10698
     0.04122
     0.07679
     0.01751
    -0.05955
    -0.04770
    -0.12476
     0.01158
     0.18942
     0.13607
     0.02937
     0.13014
     0.15978
     0.15978
     0.02937
     0.08865
     0.14200
     0.09458
     0.17164
     0.22499
     0.27834
     0.15386
     0.20721
     0.15386
     0.27834
     0.23685
     0.11829
     0.17757
     0.11236
     0.21906
     0.22499
     0.13014
     0.09458
     0.13607
     0.10050
     0.11829
    -0.09512
    -0.26703
    -0.24332
    -0.37966
    -0.19590
    -0.11883
    -0.12476
    -0.09512
    -0.17811
    -0.08326
    -0.16033
    -0.22554
    -0.29074
    -0.24332
    -0.14254
    -0.00027
     0.10643
    -0.04770
    -0.14254
    -0.11883
     0.01751
     0.14793
     0.07679
    -0.20775
    -0.24925
    -0.14847
    -0.07734
    -0.00620
    -0.17811
    -0.20775
    -0.25517
     0.01158
    -0.00620
    -0.00027
    -0.13069
    -0.36188
    -0.24332
     0.04715
    -0.04770
    -0.10105
    -0.11883
    -0.10698
    -0.06548
     0.13607
     0.06494
    -0.07141
    -0.05362
    -0.08326
    -0.03584
     0.16571
    -0.02991
     0.03530
    -0.16626
     0.10643
     0.14793
     0.10050
     0.10050
    -0.01806
     0.03530
     0.14793
     0.00566
     0.09458
    -0.05955
     0.12422
    -0.00620
     0.07086
     0.06494
     0.11236
     0.07086
     0.01751
     0.09458
     0.04715
    -0.10105
    -0.17218
    -0.31445
    -0.38559
    -0.46265
    -0.55750
    -0.45673
     0.71108
     2.35906
     7.05995
     8.12698
     4.22637
     3.03485
     4.84881
     3.69878
     2.37685
     3.43795
     5.69058
     6.68648
     4.74211
     3.66914
     2.94000
     1.81369
    -0.36781
    -2.07506
    -2.49002
    -1.55340
    -1.92686
    -2.31218
    -3.03539
    -2.84570
    -2.69750
    -2.47224
    -2.32404
    -2.20548
    -1.84387
    -1.35185
    -1.07324
    -0.88947
    -0.75312
    -0.75905
    -0.65235
    -0.54565
    -0.49229
    -0.71163
    -0.96060
    -0.75905
    -0.56936
    -0.59900
    -0.59307
    -0.59900
    -0.61085
    -0.58714
    -0.48044
    -0.29074
    -0.33817
    -0.33817
    -0.48044
    -0.26703
    -0.13662
    -0.11883
    -0.20775
    -0.18404
    -0.15440
    -0.00620
     0.05308
    -0.03584
    -0.01806
     0.00566
    -0.03584
     0.15978
     0.04122
     0.11236
     0.06494
    -0.08919
     0.00566
     0.27241
     0.05308
     0.01751
     0.12422
    -0.00620
     0.04715
     0.07679
     0.02937
     0.02344
     0.05308
    -0.04770
     0.04715
     0.05308
     0.09458
     0.04122
     0.08272
     0.00566
     0.02344
    -0.09512
     0.07679
     0.05308
     0.07086
     0.02344
     0.01751
     0.07086
    -0.02991
     0.01158
    -0.13069
    -0.02398
    -0.13069
     0.05901
     0.24870
     0.15386
     0.00566
    -0.05362
     0.13607
     0.26649
     0.31391
     0.17757
     0.27834
     0.26649
     0.27241
     0.23092
     0.34355
     0.36133
     0.36726
     0.21313
     0.20128
     0.36133
     0.39097
     0.05308
     0.01158
     0.13607
     0.17164
     0.28427
     0.22499
     0.09458
     0.13607
     0.17757
     0.29613
     0.20721
     0.24870
     0.15386
    -0.02398
     0.17757
     0.20721
     0.15386
     0.06494
     0.07679
     0.19535
     0.19535
     0.29613
     0.27834
     0.13014
     0.01158
    -0.06548
     0.17164
     0.21313
     0.11829
     0.17164
     0.13014
     0.37319
     0.23685
     0.15978
     0.17757
     0.18350
     0.23092
     0.21313
     0.33169
     0.24870
     0.26649
     0.14200
     0.28427
     0.44433
     0.38505
     0.30205
     0.26649
     0.33169
     0.29613
     0.13607
     0.22499
     0.18942
     0.19535
     0.14793
     0.05308
     0.03530
    -0.06548
    -0.27889
    -0.27889
    -0.39152
    -0.13069
     0.68737
     0.77036
     0.52139
     0.30798
    -0.64642
    -1.04360
     1.51136
     7.13108
     6.56200
     1.13790
     0.95413
     3.71064
     0.28427
     1.06676
     1.51729
     0.90671
     1.81962
     2.50726
     2.40056
     0.70516
    -1.02581
    -1.91501
    -2.62636
    -2.49002
    -2.34182
    -2.32404
    -2.05135
    -1.46448
    -0.78276
    -0.97839
    -0.80055
    -0.34409
    -0.29667
    -0.45080
    -0.19590
     0.15978
     0.56881
     0.59845
     0.74665
     0.67552
     0.72887
     0.77036
     0.68144
     0.62809
     0.46211
     0.36133
     0.45025
     0.42654
     0.33762
     0.17164
     0.13014
     0.14793
     0.18942
     0.30205
     0.32577
     0.27241
     0.05901
     0.14200
     0.20128
     0.16571
     0.09458
     0.06494
     0.01751
     0.15978
     0.25463
     0.17164
     0.14793
     0.05308
     0.16571
     0.08272
     0.10050
     0.26649
     0.04715
     0.21906
     0.18350
     0.19535
     0.39097
     0.14793
     0.19535
     0.23685
     0.27834
     0.31984
     0.24277
     0.15978
     0.15978
     0.28427
     0.18942
     0.23092
     0.18942
     0.10050
     0.14793
     0.26056
     0.18350
     0.37912
     0.45025
     0.59253
     0.44433
     0.34355
     0.13607
    -0.01213
     0.08272
     0.43840
     0.36726
     0.39690
     0.33762
     0.23685
     0.27834
     0.27834
     0.24870
     0.06494
     0.08865
     0.17757
     0.40283
     0.56289
     0.47397
     0.45618
     0.42654
     0.62809
     0.68144
     0.78222
     0.79408
     0.55696
     0.56289
     0.81779
     1.01934
     0.82372
     0.62217
     0.44433
     0.56881
     0.61624
     0.66959
     0.62217
     0.45025
     0.43840
     0.58067
     0.49768
     0.62809
     0.36133
     0.23685
     0.26649
     0.39690
     0.39097
     0.16571
     0.01751
     0.14200
     0.43840
     0.63995
     0.69923
     0.27834
     0.26649
     0.30798
     0.31984
     0.53917
     0.49768
     0.52139
     0.47397
     0.55696
     0.68144
     0.56289
     0.48582
     0.39097
     0.35541
     0.43840
     0.48582
     0.37912
     0.28427
     0.16571
     0.19535
     0.08865
     0.11829
    -0.07141
    -0.00027
     0.26649
     0.59845
     0.66959
     0.23685
    -1.05545
     0.85336
     4.41014
     5.45346
     3.55651
     2.41834
     1.71884
     0.90078
    -0.20775
     1.58250
     0.88300
     2.30571
     1.97374
     1.84926
     1.12604
     0.47397
    -0.78276
    -1.90315
    -2.71528
    -1.96836
    -1.40520
    -0.81240
    -0.61085
    -0.69977
    -0.51008
    -0.30260
     0.01158
    -0.10698
     0.34948
     0.84743
     0.65181
     0.53325
     0.36133
     0.33169
     0.40283
     0.89485
     0.98377
     0.47397
     0.17164
     0.21906
     0.25463
     0.46211
     0.51546
     0.29613
     0.07086
     0.18942
     0.29613
     0.37319
     0.11236
     0.08865
    -0.03584
     0.14200
     0.23092
     0.29020
     0.01751
    -0.13662
    -0.17218
    -0.03584
     0.07679
     0.03530
    -0.06548
    -0.17811
     0.02344
     0.11236
     0.03530
     0.04122
    -0.13069
    -0.06548
     0.07679
     0.04122
    -0.01806
     0.01751
    -0.18404
    -0.05955
     0.14793
     0.02937
     0.13014
     0.01158
    -0.00027
     0.15386
    -0.00027
    -0.04177
    -0.08326
    -0.07141
     0.16571
     0.09458
     0.13607
     0.01158
     0.04122
    -0.01213
     0.12422
     0.14793
     0.04715
    -0.06548
     0.01751
     0.05901
     0.13014
     0.04715
    -0.06548
     0.08865
     0.04715
     0.25463
     0.06494
     0.07086
    -0.13662
    -0.05955
     0.22499
     0.14793
     0.16571
    -0.04177
    -0.01806
     0.13607
     0.18350
     0.10050
    -0.00027
    -0.07734
     0.06494
     0.11829
     0.27834
     0.51546
     0.39690
     0.11829
     0.31391
     0.42654
     0.57474
     0.59845
     0.24277
     0.25463
     0.38505
     0.34948
     0.46211
     0.20128
     0.33169
     0.29613
     0.31984
     0.22499
     0.15978
    -0.02398
    -0.16033
     0.02344
     0.02344
     0.01751
     0.33762
     0.15978
     0.00566
    -0.27889
     2.70288
     6.22410
     5.07407
     3.20676
     2.25236
     1.41651
     0.75258
    -0.40930
     0.26056
     1.78998
     2.79180
     1.99746
     0.78815
    -0.79462
    -1.64232
    -1.99207
    -2.44853
    -2.98797
    -3.62819
    -3.12431
    -2.78642
    -2.20548
    -1.92686
    -1.64825
    -1.43484
    -0.97839
    -0.69385
    -0.55750
    -0.36188
    -0.04177
     0.14200
     0.15978
     0.06494
    -0.09512
    -0.24332
    -0.14254
     0.33762
     0.39690
     0.32577
     0.15386
    -0.20182
    -0.21368
    -0.16626
    -0.12476
    -0.27889
    -0.30260
    -0.37373
    -0.36188
    -0.25517
    -0.32038
    -0.31445
    -0.33224
    -0.36781
    -0.22554
    -0.04770
     0.14200
    -0.13662
    -0.18997
    -0.04177
     0.13014
     0.10643
     0.15978
     0.11236
     0.12422
     0.13607
     0.27834
     0.33169
     0.16571
     0.03530
     0.09458
     0.15978
     0.17164
     0.23092
     0.04715
     0.11829
     0.27834
     0.50953
     0.36133
     0.18350
     0.15978
     0.27834
     0.49768
     1.02527
     0.99563
     0.83557
     0.56289
     0.74665
     0.49175
     0.54510
     0.69330
     0.94820
     0.69330
     0.71108
     0.41469
     0.20128
    -0.06548
    -0.10698
    -0.20182
    -0.05362
    -0.16033
    -0.30260
    -0.45080
    -0.58714
    -0.56343
    -0.58121
    -0.62271
    -0.78869
    -0.58121
    -0.61085
    -0.58121
    -0.69385
    -0.55750
    -0.47451
    -0.58714
    -0.53972
    -0.55157
    -0.34409
    -0.36188
    -0.47451
    -0.39745
    -0.43301
    -0.39152
    -0.53379
    -0.45673
    -0.47451
    -0.38559
    -0.64642
    -0.81240
    -0.78869
    -0.81240
    -0.97839
    -1.73124
     0.84743
     4.43978
     5.20449
     4.45164
     2.28200
     0.25463
     1.09640
     0.23092
     0.43247
     1.94410
     2.98150
     2.70288
     1.40466
     0.24870
    -0.37373
    -0.48044
    -1.45263
    -2.38925
    -2.41889
    -2.75678
    -2.69157
    -2.13434
    -1.81423
    -1.66603
    -1.35185
    -1.12659
    -0.79462
    -0.56343
    -0.56343
    -0.58714
    -0.51008
    -0.63457
    -0.44487
    -0.64642
    -0.91318
    -0.91318
    -0.99024
    -0.93689
    -1.05545
    -1.02581
    -1.00210
    -1.25107
    -1.31035
    -1.18587
    -1.12066
    -1.23922
    -1.17994
    -0.77091
    -0.51601
    -0.44487
    -0.45080
    -0.24332
    -0.13069
     0.11829
     0.06494
     0.08865
     0.32577
     0.41469
     0.58660
     0.66959
     0.73480
     0.68144
     0.26649
     0.29613
     0.28427
     0.53325
     0.60438
     0.33762
     0.22499
     0.17757
     0.27241
     0.12422
     0.05901
     0.11236
     0.15978
     0.10643
     0.10050
     0.17164
     0.01751
    -0.02991
     0.06494
     0.07086
     0.08865
    -0.07734
     0.00566
    -0.13069
    -0.04770
    -0.00620
    -0.06548
     0.03530
    -0.03584
     0.04122
     0.10643
     0.14200
    -0.11290
    -0.18404
    -0.07734
     0.09458
     0.04122
     0.08865
     0.00566
    -0.01806
    -0.05955
     0.15978
    -0.02991
    -0.02991
     0.01158
    -0.05955
    -0.04770
     0.18350
     0.04715
    -0.11883
    -0.18997
    -0.11290
     0.13607
     0.13607
    -0.02991
    -0.16626
    -0.05362
    -0.09512
    -0.11290
     0.07086
     0.06494
    -0.09512
    -0.13662
     0.03530
     0.02344
     0.04715
    -0.22554
    -0.21368
    -0.08919
     0.07679
     0.05308
    -0.08919
    -0.09512
    -0.13069
    -0.01806
     0.10050
     0.07679
     0.00566
    -0.05955
    -0.04177
     0.17164
     0.21313
     0.00566
    -0.07141
    -0.05362
     0.19535
     0.20721
     0.15386
     0.05901
     0.11829
    -0.01806
     0.07086
     0.18942
     0.12422
     0.07086
     0.07086
    -0.01213
     0.15978
     0.32577
     0.40283
     0.59253
     0.60438
     3.21269
     6.16482
     4.10189
     0.85928
     3.34311
     4.67097
     2.99335
     1.10233
     0.49768
     0.55696
     1.79590
     2.21086
     1.77219
     0.08865
    -1.44077
    -1.71938
    -2.18177
    -2.84570
    -3.57484
    -3.47407
    -3.26066
    -2.85756
    -2.45445
    -1.89722
    -1.61268
    -1.33407
    -0.64642
    -0.42709
    -0.48044
    -0.45080
    -0.29667
     0.16571
     0.22499
     0.41469
     0.45618
     0.38505
     0.49175
     0.45025
     0.58067
     0.64588
     0.55103
     0.33169
     0.37319
     0.33169
     0.57474
     0.44433
     0.21906
     0.02937
     0.11236
     0.23092
     0.24277
     0.06494
    -0.07141
    -0.00620
    -0.20775
    -0.08326
    -0.13662
    -0.20182
    -0.32631
    -0.31445
    -0.24332
    -0.29074
    -0.26703
     0.01751
    -0.03584
    -0.11883
    -0.05955
     0.04122
     0.00566
     0.01751
    -0.05362
     0.02344
     0.19535
     0.11829
     0.16571
     0.31984
     0.22499
     0.26649
     0.15978
     0.05308
     0.14793
     0.20128
     0.31984
     0.18942
     0.10050
     0.07679
     0.03530
     0.11236
     0.20721
     0.08272
    -0.01213
     0.01158
     0.04122
     0.15978
     0.00566
    -0.17218
    -0.18404
    -0.12476
     0.08272
     0.21906
    -0.02398
    -0.07734
    -0.09512
     0.01751
     0.11829
     0.12422
    -0.08919
    -0.07141
     0.14200
     0.22499
     0.07086
     0.03530
    -0.08919
     0.08272
     0.10643
     0.17164
     0.11236
    -0.13069
    -0.11883
    -0.08919
     0.02344
    -0.01806
     0.00566
    -0.10698
    -0.12476
     0.08272
     0.01158
    -0.01806
    -0.18997
    -0.16033
    -0.05955
     0.08272
     0.16571
     0.03530
    -0.12476
    -0.22554
     0.10050
     0.23092
     0.14793
     0.05308
     0.38505
     0.14793
     0.17164
    -0.04177
     0.07679
     0.01751
     0.09458
     0.23685
     0.26649
     0.20721
    -0.02991
    -0.03584
    -0.11883
     0.08865
     0.02937
    -0.11290
    -0.06548
     0.13014
     0.02937
     0.11236
    -0.04770
     0.10050
     0.11829
     0.22499
     0.46211
     0.63402
     0.80000
     0.99563
     1.06676
     3.91219
     4.92587
     2.82144
     2.14565
     1.73662
     1.60621
     0.16571
    -0.13069
     0.62217
     1.55879
     2.40649
     1.00156
    -0.06548
    -1.30443
    -1.63639
    -2.12249
    -2.29440
    -2.47817
    -2.11656
    -1.65418
    -1.33999
    -1.36963
    -1.07916
    -0.87761
    -0.64049
    -0.39745
    -0.18997
    -0.14847
    -0.07734
    -0.35595
    -0.71756
    -0.90725
    -0.17218
     0.20721
     0.48582
     1.10233
     1.30981
     0.96006
     0.63995
     0.55696
     0.25463
     0.37912
     0.59253
     1.04305
     1.29795
     1.52322
     1.31574
     0.84743
     0.57474
     0.31984
     0.18350
     0.15386
     0.02344
    -0.01213
    -0.07141
    -0.05362
    -0.07734
    -0.17218
    -0.31445
    -0.14254
    -0.12476
     0.10050
     0.04122
    -0.05362
    -0.25517
    -0.11883
    -0.08326
    -0.05362
    -0.14847
    -0.19590
    -0.16626
    -0.05955
     0.08865
     0.02344
     0.02344
    -0.00620
     0.00566
     0.00566
    -0.03584
    -0.04177
    -0.23739
    -0.11290
    -0.03584
    -0.02398
    -0.10698
    -0.17218
    -0.14847
    -0.10698
    -0.08326
    -0.21368
    -0.15440
    -0.13662
    -0.16033
    -0.17218
    -0.03584
    -0.15440
    -0.14847
    -0.14847
    -0.00620
    -0.07734
    -0.10698
    -0.05362
    -0.39745
    -0.35595
    -0.26110
    -0.10105
    -0.10105
    -0.18997
    -0.14254
    -0.09512
    -0.04177
    -0.22554
    -0.23146
    -0.34409
    -0.16033
    -0.08919
     0.00566
    -0.10105
    -0.07734
    -0.07141
    -0.08919
     0.01751
    -0.05362
    -0.04770
    -0.05362
    -0.10698
     0.02937
     0.07679
    -0.01213
    -0.26110
    -0.17218
     0.02344
     0.05901
     0.07086
     0.05901
    -0.05362
    -0.12476
    -0.01213
    -0.04770
     0.11236
    -0.02991
    -0.05362
    -0.06548
     0.08865
     0.08272
    -0.04770
    -0.08919
     0.02344
    -0.04770
    -0.00620
    -0.09512
    -0.16626
    -0.32038
    -0.27296
    -0.04177
     0.30205
     0.58660
     0.31984
     0.44433
     0.47397
     0.56881
     0.55696
     2.49540
     4.61762
     4.32122
     1.96189
     2.05674
     2.24050
    -0.01806
    -0.49229
     1.07862
     0.40876
     1.20311
     1.51729
     0.29020
    -0.47451
    -1.64232
    -2.21141
    -2.59080
    -2.62044
    -2.43667
    -2.01578
    -1.71938
    -1.38742
    -1.17401
    -0.97246
    -0.68792
    -0.36188
    -0.16626
    -0.03584
    -0.05362
    -0.07734
     0.02344
    -0.07734
    -0.07734
    -0.01213
     0.00566
    -0.18404
    -0.16626
    -0.11290
    -0.18404
    -0.28481
    -0.18997
    -0.21961
    -0.22554
    -0.21368
    -0.33817
    -0.30260
    -0.23146
    -0.11290
    -0.05362
    -0.28481
    -0.20182
    -0.14847
    -0.11883
    -0.06548
    -0.18404
    -0.23146
    -0.33224
    -0.40930
    -0.49229
    -0.32631
    -0.02991
     0.21906
     0.68144
     0.81186
     0.77629
     0.75258
     0.25463
     0.27834
     0.27241
     0.34948
     0.77036
     1.03712
     1.15568
     1.16754
     1.01341
     0.74072
     0.54510
     0.24870
    -0.18404
     0.08865
     0.50953
     0.68144
     0.68737
     0.58660
     0.63995
     0.73480
     0.66366
     0.53325
     0.66959
     0.65773
     0.65773
     0.88300
     0.82964
     0.68737
     0.43840
     0.43840
     0.37912
     0.17757
     0.12422
     0.03530
    -0.08326
    -0.22554
    -0.11290
    -0.10698
    -0.31445
    -0.41523
    -0.34409
    -0.28481
    -0.32631
    -0.22554
    -0.34409
    -0.30853
    -0.30260
    -0.27296
    -0.33224
    -0.31445
    -0.30260
    -0.27889
    -0.22554
    -0.12476
    -0.20775
    -0.34409
    -0.38559
    -0.06548
    -0.17811
    -0.14254
    -0.14847
    -0.18997
    -0.16033
    -0.00027
    -0.26110
    -0.08326
    -0.08326
    -0.23739
    -0.08326
    -0.06548
    -0.08326
    -0.23146
    -0.35595
    -0.27889
    -0.20775
    -0.03584
    -0.13662
    -0.27889
    -0.15440
     0.01158
    -0.01806
    -0.02991
    -0.15440
     0.10050
     0.65181
     1.11419
     1.26831
     1.16161
     0.62809
     3.00521
     4.12560
     1.99153
     1.40466
     1.78998
     2.22272
    -0.11883
    -0.47451
    -0.24332
     0.65773
     1.51729
     0.42654
    -0.49822
    -1.71346
    -1.96836
    -2.19362
    -2.44853
    -2.52559
    -2.18769
    -1.71938
    -1.47634
    -1.34592
    -1.09102
    -0.77684
    -0.57529
    -0.32038
    -0.22554
    -0.27296
    -0.05362
     0.25463
     0.26056
    -0.09512
    -0.20182
    -0.15440
     0.24277
     0.39690
     0.11236
     0.01158
    -0.18404
    -0.13069
    -0.10698
    -0.11883
    -0.16033
    -0.17218
    -0.26703
    -0.08919
     0.04122
    -0.13662
    -0.30853
    -0.29667
    -0.17811
    -0.11290
    -0.10105
    -0.28481
    -0.23739
    -0.31445
    -0.18997
    -0.05955
     0.10050
     0.26649
     0.45025
     0.73480
     0.97192
     1.06676
     0.49175
     0.33169
     0.32577
     0.40876
     0.80593
     0.77036
     0.85928
     0.53917
     0.34355
     0.10643
     0.00566
    -0.16033
    -0.18997
    -0.23739
    -0.35595
    -0.36781
    -0.29667
    -0.24332
    -0.28481
     0.02344
     0.10643
     0.32577
     0.14793
     0.07679
     0.14793
     0.30798
     0.39097
     0.54510
     0.33169
     0.49768
     0.83557
     0.48582
     0.24870
     0.11236
    -0.03584
     0.05308
     0.20721
     0.22499
     0.11236
    -0.15440
    -0.13662
    -0.16626
    -0.04177
     0.01158
    -0.25517
    -0.35002
    -0.30260
    -0.24925
    -0.27296
    -0.13662
    -0.35002
    -0.26703
    -0.23146
    -0.02398
    -0.01213
    -0.07734
    -0.18997
    -0.30260
    -0.14847
    -0.05955
    -0.10698
    -0.16033
    -0.24332
     0.02344
    -0.13069
    -0.12476
    -0.16626
    -0.20182
    -0.13069
    -0.13662
    -0.18404
    -0.14254
    -0.39152
    -0.23146
    -0.21368
     0.01158
     0.02937
     0.13607
     0.17757
     0.27241
     0.24870
     0.47989
     0.78222
     1.13790
     1.53507
     1.42244
     2.11009
     3.71064
     2.56061
    -0.26703
     2.77995
     4.77768
     2.09230
    -0.80648
    -0.66421
    -0.69977
     0.40876
     1.46394
     0.32577
    -0.48637
    -1.35185
    -1.87351
    -2.12841
    -2.35368
    -2.63229
    -1.99800
    -1.66010
    -1.55340
    -1.23329
    -1.27479
    -1.25700
    -0.95468
    -0.63457
    -0.29667
    -0.16626
     0.17757
     0.37912
    -0.07141
    -0.42709
    -0.67606
    -0.39745
    -0.11883
    -0.01806
     0.01751
     0.13607
     0.23685
     0.13014
    -0.15440
    -0.20182
    -0.14254
    -0.05955
    -0.01806
    -0.08919
    -0.09512
     0.02344
     0.00566
     0.07086
     0.03530
     0.01158
    -0.11883
     0.18942
     0.18350
     0.14200
     0.08272
     0.11829
     0.23092
     0.36726
     0.46211
     0.33762
     0.18942
     0.33169
     0.47397
     0.40876
     0.48582
     0.31984
     0.28427
     0.29020
     0.45025
     0.33169
     0.27241
     0.18942
     0.27241
     0.26056
     0.21906
     0.13014
     0.12422
     0.05308
     0.14200
     0.19535
     0.24870
     0.19535
     0.12422
     0.07679
     0.28427
     0.24277
     0.07086
     0.06494
     0.11236
     0.14200
     0.00566
     0.04715
     0.06494
     0.02937
     0.04122
     0.10050
     0.06494
    -0.10105
    -0.11290
    -0.14847
    -0.04770
     0.08272
     0.04715
    -0.08919
    -0.06548
    -0.01213
     0.04715
     0.13607
    -0.09512
    -0.11883
    -0.24332
     0.07086
     0.08865
    -0.10105
    -0.21368
    -0.14254
     0.37319
     0.39097
     0.33169
     0.11829
    -0.04177
    -0.03584
     0.11236
     0.22499
     0.18350
     0.36726
     0.15978
     0.05308
     0.20128
     0.22499
     0.04715
    -0.08326
    -0.15440
    -0.08919
    -0.01806
    -0.04770
    -0.21368
    -0.16033
    -0.20182
    -0.06548
     0.02344
    -0.15440
    -0.46265
    -0.14254
    -0.23146
    -0.19590
    -0.34409
    -0.50415
    -0.72348
    -0.32038
    -0.34409
    -0.14847
    -0.04770
     0.17757
     0.02937
     0.14793
     0.56289
     1.23867
     1.29203
     1.44023
     2.75031
     3.37275
     2.44798
     2.89851
     0.31391
     0.18350
     3.01114
     2.34128
    -0.80648
    -0.82426
     0.53917
    -0.29667
    -0.57529
    -1.06138
    -2.18177
    -2.72121
    -2.79828
    -2.76864
    -2.57894
    -2.44853
    -2.03950
    -1.33999
    -0.67013
    -0.20775
    -0.02991
     0.22499
     0.53917
     0.66366
     0.69923
     0.82372
     1.32167
     1.28017
     1.30388
     1.03120
     1.01934
     0.82964
     0.52139
     0.58660
     0.45025
     0.18942
    -0.08919
    -0.24332
    -0.20775
    -0.26110
    -0.25517
    -0.14847
    -0.14254
    -0.18404
    -0.20182
    -0.16626
    -0.10698
    -0.03584
    -0.06548
    -0.29667
    -0.06548
    -0.05362
     0.04715
     0.05901
    -0.04177
    -0.08919
    -0.17218
    -0.05362
    -0.03584
     0.15386
     0.13014
    -0.02991
    -0.06548
    -0.05362
    -0.07141
     0.05308
     0.00566
    -0.04770
     0.08272
     0.19535
     0.14200
     0.10643
    -0.04177
     0.00566
     0.05901
     0.17757
     0.15386
     0.03530
     0.05901
     0.14200
     0.14200
     0.17757
     0.18942
     0.07086
     0.17164
     0.18942
     0.14200
     0.11236
     0.02937
     0.21906
     0.09458
     0.33169
     0.29020
     0.33762
     0.22499
     0.13607
     0.36726
     0.29613
     0.14200
     0.10643
     0.08865
     0.20128
     0.27834
     0.22499
    -0.07734
     0.04122
    -0.01213
     0.06494
     0.01158
    -0.10698
    -0.24332
    -0.29667
    -0.10698
    -0.09512
    -0.28481
    -0.24925
    -0.26703
    -0.20182
    -0.20182
    -0.08326
    -0.26110
    -0.36781
    -0.24925
    -0.17218
    -0.11883
    -0.06548
    -0.17811
    -0.26703
    -0.14254
    -0.02991
     0.01158
    -0.14254
    -0.05955
    -0.15440
    -0.12476
     0.07679
     0.03530
    -0.21961
    -0.26110
    -0.16033
    -0.00620
     0.02937
    -0.13069
    -0.25517
    -0.34409
    -0.31445
    -0.23146
     0.21313
     0.23685
    -0.00620
    -0.07141
    -0.00620
     0.14200
     0.20128
     0.21906
     0.32577
     0.65181
     1.19125
     1.41651
     1.58843
     1.92632
     2.07452
     2.33535
     3.27790
     0.91264
    -0.39745
     1.86704
     1.55879
    -1.03174
    -1.23329
     0.11236
    -0.91318
    -0.88354
    -0.70570
    -1.29850
    -2.34775
    -3.24287
    -2.78049
    -2.06914
    -1.87351
    -1.42299
    -1.19179
    -1.14437
    -0.68199
    -0.07734
     0.45618
     0.37912
     0.44433
     0.55103
     0.74665
     0.71701
     0.93042
     0.50953
     0.29020
     0.15386
    -0.11290
     0.03530
     0.07679
    -0.17811
    -0.22554
    -0.17218
    -0.22554
    -0.33817
    -0.42709
    -0.49229
    -0.33817
    -0.28481
    -0.17218
    -0.07141
    -0.01806
    -0.07734
    -0.09512
    -0.12476
    -0.16033
    -0.05955
    -0.09512
     0.00566
     0.18942
     0.18942
     0.04122
    -0.02991
     0.18350
     0.15978
     0.37912
     0.18942
    -0.01806
     0.03530
     0.18942
     0.18350
     0.20721
     0.15978
     0.03530
     0.01751
     0.22499
     0.23092
     0.05901
    -0.02991
    -0.14254
     0.10050
     0.01751
     0.11829
    -0.08326
    -0.13662
    -0.18997
    -0.00027
     0.10643
     0.04715
    -0.16033
    -0.17218
    -0.18997
     0.11236
    -0.11883
    -0.26703
    -0.25517
    -0.23739
    -0.11290
    -0.09512
    -0.25517
    -0.33817
    -0.18404
    -0.46858
    -0.40930
    -0.14254
    -0.24925
    -0.34409
    -0.20775
    -0.27889
    -0.16626
    -0.34409
    -0.39152
    -0.36188
    -0.13662
    -0.13662
    -0.16033
    -0.33817
    -0.23146
    -0.29667
    -0.16033
    -0.06548
    -0.16033
    -0.28481
    -0.28481
    -0.23739
    -0.16033
    -0.21368
    -0.39745
    -0.45080
    -0.13069
    -0.10105
    -0.03584
    -0.29074
    -0.37966
    -0.26110
    -0.29074
    -0.18997
    -0.09512
    -0.26703
    -0.26703
    -0.14847
    -0.10698
    -0.08326
    -0.18404
    -0.20182
    -0.12476
    -0.23146
     0.02344
    -0.21961
    -0.12476
    -0.14254
    -0.24925
    -0.16626
     0.04122
    -0.18404
    -0.21961
    -0.11883
    -0.14847
    -0.08326
    -0.16626
    -0.32038
    -0.28481
    -0.29074
    -0.06548
    -0.17218
    -0.36781
    -0.50415
    -0.35595
    -0.34409
    -0.17811
    -0.26110
    -0.55157
    -0.59307
     0.10050
     0.26056
     0.02344
    -0.16033
    -0.31445
    -0.20182
     0.06494
     0.42061
     0.44433
    -0.05362
     1.11419
     2.91036
     0.17164
    -0.68199
     2.62582
     2.96372
    -0.47451
    -1.42299
    -0.40930
    -1.06138
    -0.36781
     0.61624
     0.82372
    -0.67013
    -1.22736
    -1.28664
    -1.58304
    -1.96836
    -1.58304
    -1.37556
    -1.25700
    -0.93689
    -0.83019
    -0.61085
    -0.32038
    -0.20182
    -0.29667
    -0.16626
    -0.07141
     0.34948
     0.42061
     0.03530
     0.05901
     0.01158
     0.02937
     0.31984
     0.31391
     0.07679
     0.06494
     0.18350
     0.20128
     0.14200
     0.07679
    -0.08919
     0.04715
     0.31984
     0.18350
     0.11236
    -0.01213
    -0.05955
    -0.04177
     0.18942
     0.19535
     0.04715
    -0.10105
    -0.04177
     0.17757
     0.08865
    -0.05362
    -0.09512
     0.02344
    -0.02398
     0.02344
     0.05901
     0.07679
    -0.08919
    -0.12476
     0.08272
     0.24277
     0.04122
    -0.11883
    -0.14254
     0.06494
     0.08272
     0.05308
    -0.02991
    -0.18997
    -0.04177
     0.18942
     0.05901
    -0.07734
    -0.16033
    -0.19590
    -0.11290
     0.13607
    -0.05362
    -0.11290
    -0.23739
    -0.04177
    -0.09512
    -0.01213
    -0.15440
    -0.18404
    -0.14847
    -0.04770
    -0.04770
    -0.01213
    -0.10105
    -0.18404
    -0.15440
     0.02344
     0.12422
    -0.05362
    -0.07141
    -0.15440
    -0.04177
     0.10050
    -0.17811
    -0.05362
    -0.06548
    -0.10105
    -0.04770
     0.03530
     0.01751
    -0.01806
    -0.29667
    -0.02398
    -0.14254
    -0.09512
    -0.07141
    -0.13662
    -0.04177
    -0.12476
    -0.18997
    -0.18997
    -0.10698
    -0.17811
    -0.14847
    -0.18997
    -0.13069
    -0.22554
    -0.30853
    -0.16626
    -0.05955
    -0.08919
    -0.09512
    -0.10698
    -0.13662
    -0.16626
    -0.13662
    -0.14847
    -0.11883
    -0.19590
    -0.10698
    -0.04177
    -0.01806
    -0.08919
    -0.22554
    -0.15440
    -0.04177
     0.02344
    -0.02398
    -0.08919
    -0.16626
    -0.05362
    -0.10105
    -0.07141
    -0.01806
     0.00566
    -0.13662
    -0.03584
    -0.11290
     0.00566
    -0.16033
    -0.30853
    -0.17218
    -0.05955
    -0.15440
    -0.24332
    -0.42116
    -0.26110
     0.18350
     0.41469
     0.41469
     0.21906
     0.15386
     0.53325
     0.82964
     1.13790
     1.44023
     1.60028
     1.80776
     2.11601
     3.52094
     4.65912
     0.62217
     0.45025
     4.65912
     3.55058
     1.09048
    -1.54155
     0.46211
    -0.49229
    -0.25517
     1.48765
     0.43247
    -1.56526
    -2.29440
    -2.27069
    -2.30625
    -2.01578
    -1.95650
    -1.86758
    -1.67789
    -1.34592
    -0.96653
    -0.56343
    -0.24925
     0.10643
     0.30798
     0.37912
     0.36726
     0.29020
     0.23685
     0.46804
     0.66366
     0.51546
     0.49175
     0.44433
     0.21906
     0.23685
     0.21313
     0.29020
     0.20128
     0.18942
     0.01751
     0.01158
     0.10050
    -0.10105
    -0.04770
     0.01158
     0.04715
    -0.09512
     0.13014
    -0.02991
    -0.13662
    -0.13069
    -0.05955
     0.07679
     0.01751
     0.04715
    -0.01213
    -0.01213
    -0.00027
    -0.01806
     0.03530
    -0.14254
     0.10050
     0.00566
     0.09458
     0.05901
    -0.08326
    -0.08919
    -0.13069
    -0.09512
     0.08272
    -0.08326
    -0.04177
    -0.06548
    -0.16626
    -0.04177
    -0.05955
    -0.17218
    -0.04177
     0.00566
    -0.03584
     0.01158
    -0.00620
    -0.13662
    -0.12476
    -0.06548
     0.10643
     0.13607
     0.01751
     0.05308
    -0.07141
     0.05901
    -0.01806
     0.08865
    -0.04770
     0.02344
    -0.03584
    -0.03584
     0.07086
     0.01158
    -0.04770
    -0.10105
     0.01158
     0.14200
     0.08865
    -0.04770
    -0.00027
    -0.01806
     0.07679
    -0.04770
     0.05308
     0.01751
    -0.05955
     0.14793
     0.11829
     0.10643
    -0.09512
    -0.00620
    -0.02991
     0.07086
     0.08272
    -0.06548
    -0.06548
     0.01158
     0.11236
    -0.05362
    -0.03584
    -0.02398
    -0.16626
    -0.02398
    -0.02398
    -0.01213
     0.03530
    -0.08326
    -0.14847
    -0.07734
    -0.11883
    -0.16033
    -0.22554
     0.02344
     0.30798
     0.23092
     0.02344
     0.24277
     0.21313
     0.20128
     0.28427
     0.51546
     0.59845
     0.84743
     1.20903
     1.45801
     1.64770
     1.49951
     1.52915
     3.76992
     3.71657
     1.57064
     0.60438
     1.68327
     0.52139
    -2.38925
    -0.16626
    -0.30853
     0.57474
     0.74072
     0.10643
    -0.43301
    -1.91501
    -1.99207
    -1.83202
    -1.70753
    -1.57119
    -1.09102
    -0.95468
    -0.46858
    -0.25517
    -0.04770
     0.24870
     0.63402
     0.69923
     0.49768
     0.52732
     0.17757
     0.14200
     0.10643
     0.14793
    -0.08919
    -0.03584
     0.40876
     0.67552
     0.53325
     0.74072
     0.50953
     0.50953
     0.55696
     0.59253
     0.39097
     0.21313
     0.18350
     0.39097
     0.48582
     0.56289
     0.39097
     0.21906
     0.13014
     0.15386
     0.15978
     0.18350
     0.06494
    -0.11290
    -0.07141
    -0.00027
    -0.02991
    -0.07734
    -0.13069
    -0.07734
    -0.01213
    -0.08326
    -0.06548
    -0.23739
    -0.22554
    -0.22554
    -0.06548
    -0.01213
    -0.19590
    -0.35002
    -0.20182
    -0.21961
    -0.16626
    -0.19590
    -0.32631
    -0.35595
    -0.17218
    -0.21368
    -0.24925
    -0.30260
    -0.35595
    -0.38559
    -0.34409
    -0.13662
    -0.11290
    -0.33817
    -0.34409
    -0.19590
    -0.13662
    -0.13069
    -0.29074
    -0.27296
    -0.16033
    -0.00027
    -0.06548
    -0.13069
    -0.18997
    -0.00027
    -0.10105
    -0.01213
     0.14793
    -0.10105
    -0.14254
    -0.00620
     0.17757
    -0.02398
     0.01158
    -0.05362
    -0.01213
     0.14200
     0.20128
     0.14200
    -0.03584
    -0.01806
    -0.08326
    -0.05362
     0.05308
     0.12422
    -0.09512
    -0.13069
    -0.08919
     0.13607
    -0.04770
    -0.24332
    -0.22554
    -0.19590
    -0.02991
    -0.00620
    -0.18404
    -0.26703
    -0.26110
    -0.28481
     0.00566
     0.04122
    -0.23146
    -0.26703
    -0.03584
     0.05901
     0.13014
     0.15978
     0.14200
     0.63995
     1.22682
     1.68327
     2.04488
     1.48765
     2.63768
     3.76399
     1.14383
    -0.37373
     2.59618
     2.22865
    -0.42709
    -1.38149
     0.04715
    -0.71756
     0.23092
     0.15386
    -0.75312
    -1.81423
    -2.44853
    -2.70936
    -2.54930
    -2.31218
    -1.97429
    -1.25700
    -0.80055
    -0.49229
    -0.46265
    -0.22554
    -0.08919
     0.23092
     0.27834
     0.24277
     0.24277
     0.50953
     0.56289
     0.30798
    -0.06548
    -0.01806
     0.00566
     0.38505
     0.36133
     0.23092
     0.07086
     0.26056
     0.24277
     0.18942
     0.21906
     0.21313
     0.16571
     0.39097
     0.42061
     0.49175
     0.30205
     0.11236
     0.07679
     0.16571
     0.25463
     0.13607
    -0.07734
     0.04122
     0.15978
     0.97192
     1.10826
     0.58660
     0.42061
     0.49768
     0.33169
     0.35541
     0.76444
     0.58067
     0.29613
     0.59845
     0.89485
     0.63995
     0.41469
     0.07679
     0.21313
     0.43247
     0.47397
     0.14200
     0.04715
     0.04715
     0.14793
     0.30798
     0.26056
     0.29613
     0.07086
     0.13014
     0.26056
     0.26056
     0.11829
    -0.04177
    -0.14847
    -0.13662
    -0.10105
    -0.21368
    -0.34409
    -0.22554
    -0.30260
    -0.17218
    -0.20775
    -0.25517
    -0.33817
    -0.29074
    -0.21961
    -0.03584
    -0.07734
    -0.13069
    -0.13662
    -0.04770
    -0.00027
    -0.03584
    -0.03584
    -0.08919
     0.03530
     0.18350
     0.20721
     0.17164
     0.00566
     0.01751
     0.09458
     0.23685
     0.24870
     0.18942
     0.05308
     0.14200
     0.23685
     0.21313
     0.11236
     0.02937
     0.05901
     0.19535
     0.15386
     0.04715
    -0.05955
    -0.18997
    -0.21961
    -0.00027
    -0.03584
    -0.07734
    -0.21961
    -0.33224
    -0.32038
    -0.21961
    -0.37373
    -0.43894
    -0.46858
    -0.55157
    -0.33817
    -0.40337
    -0.41523
    -0.48637
    -0.60493
    -0.34409
    -0.16033
    -0.16626
    -0.11883
    -0.02991
     0.59253
     0.82964
     1.18532
     1.52915
     0.99563
     2.22272
     3.28383
     0.01751
    -0.71163
     2.47169
     2.21679
    -1.74902
    -2.03357
    -0.96060
    -0.99617
    -0.40337
    -0.88354
    -1.28664
    -1.80238
    -2.53745
    -2.69750
    -2.65600
    -2.31218
    -2.02171
    -1.60675
    -1.20958
    -0.80055
    -0.32631
     0.18350
     0.31391
     0.30798
     0.22499
     0.17757
     0.18350
     0.25463
     0.16571
     0.21313
     0.10050
    -0.00027
     0.10643
     0.08865
     0.17757
     0.04715
    -0.30853
     0.00566
     0.08865
    -0.04177
    -0.04177
    -0.02398
    -0.14254
    -0.12476
    -0.05955
    -0.03584
     0.00566
    -0.10698
    -0.12476
    -0.00027
    -0.03584
    -0.13069
    -0.29074
    -0.23739
    -0.00620
    -0.04770
    -0.11290
    -0.14847
    -0.22554
    -0.25517
    -0.18404
    -0.07734
    -0.16033
    -0.18404
    -0.21961
    -0.16033
    -0.18997
    -0.22554
    -0.40337
    -0.29074
    -0.20182
    -0.34409
    -0.10698
    -0.10698
     0.12422
     0.19535
     0.26056
     0.43247
     0.61624
     0.75851
     0.57474
     0.59845
     0.68144
     0.72887
     0.52139
     0.31984
     0.44433
     0.36133
     0.32577
     0.31984
     0.11236
    -0.24332
    -0.46265
    -0.56343
    -0.46858
    -0.26703
    -0.37966
    -0.37966
    -0.21368
    -0.14254
    -0.21961
    -0.13662
     0.16571
     0.21906
     0.25463
     0.37319
     0.40283
     0.34948
     0.29020
     0.29020
     0.27834
     0.21906
     0.09458
     0.02344
    -0.08919
    -0.04177
    -0.03584
     0.00566
    -0.14254
    -0.08919
    -0.27296
    -0.20182
    -0.23739
    -0.37373
    -0.44487
    -0.36781
    -0.28481
    -0.11290
    -0.18404
    -0.35595
    -0.23146
    -0.21368
    -0.21368
    -0.30260
    -0.23739
    -0.25517
    -0.33224
    -0.18404
    -0.16033
    -0.20775
    -0.19590
    -0.40930
    -0.24925
    -0.21961
    -0.17218
    -0.27889
    -0.30853
    -0.45673
    -0.30853
    -0.32038
    -0.40337
    -0.32631
    -0.34409
    -0.26703
    -0.05955
    -0.21961
    -0.42116
    -0.51601
    -0.39745
    -0.21368
     0.00566
    -0.02398
    -0.07734
    -0.14847
     0.15386
     0.30205
     0.20128
     0.30798
     0.68144
     0.99563
     1.54693
     2.00931
     2.08637
     2.31757
     3.14155
     1.01934
    -0.94282
     2.51319
     4.86067
     0.78222
    -1.70160
    -0.61678
    -1.00803
    -1.01396
    -0.13069
     0.22499
    -0.90725
    -2.14620
    -2.75678
    -2.78642
    -2.69157
    -2.32404
    -1.72531
    -1.42891
    -1.03767
    -0.93689
    -0.61085
    -0.46858
    -0.18997
    -0.11883
     0.20721
     0.08272
     0.15386
     0.16571
     0.21313
     0.10050
     0.07679
     0.01751
     0.00566
     0.11236
     0.08865
     0.04715
    -0.10698
    -0.02991
    -0.28481
    -0.42709
    -0.46265
    -0.51601
    -0.71163
    -0.61085
    -0.33224
    -0.02991
    -0.02398
     0.34355
     0.11236
    -0.06548
    -0.26703
    -0.09512
    -0.06548
     0.03530
     0.37319
     0.42654
     0.74072
     0.90671
     0.38505
     0.30205
     0.39097
     0.25463
    -0.04770
    -0.04177
    -0.02991
     0.07086
     0.14793
     0.31984
    -0.00027
    -0.08919
     0.07086
     0.05308
    -0.07141
    -0.05362
    -0.18997
    -0.13069
     0.07086
     0.04122
    -0.00620
    -0.11883
    -0.26703
    -0.02991
     0.12422
     0.02937
    -0.20182
    -0.33817
    -0.27296
    -0.18997
    -0.05955
    -0.11883
    -0.17218
    -0.34409
    -0.12476
    -0.07734
    -0.14254
    -0.27296
    -0.37966
    -0.23146
    -0.10698
    -0.05955
    -0.16033
    -0.33817
    -0.29074
    -0.15440
    -0.16626
    -0.07734
    -0.18997
    -0.28481
    -0.20775
    -0.10105
    -0.16033
    -0.25517
    -0.32038
    -0.32631
    -0.20775
    -0.17811
    -0.09512
    -0.26110
    -0.33817
    -0.33817
    -0.26703
    -0.15440
    -0.15440
    -0.30853
    -0.29074
    -0.06548
     0.01158
    -0.03584
     0.06494
     0.06494
     0.26056
     0.61624
     0.80593
     0.69330
     0.51546
     0.61624
     0.94228
     2.14565
     3.12970
     1.95003
     1.12012
     1.49358
     0.04715
    -1.74310
    -2.34775
    -1.61268
    -0.24925
     0.46804
     0.11236
    -0.84797
    -1.87944
    -3.40886
    -3.27251
    -2.62044
    -2.33589
    -2.26476
    -2.06321
    -1.56526
    -0.77091
    -0.32631
    -0.37373
    -0.11290
     0.22499
     0.32577
     0.40283
     0.37912
     0.26056
     0.36133
     0.80000
     1.08455
     1.09048
     0.93042
     0.77629
     0.56289
     0.74072
     0.77629
     0.72294
     0.68737
     0.56881
     0.43840
     0.36133
     0.42061
     0.30205
     0.10643
    -0.02991
     0.01158
    -0.03584
     0.05901
    -0.16033
    -0.12476
     0.05308
     0.07086
    -0.04177
    -0.05362
    -0.24925
    -0.16626
    -0.17218
     0.02344
     0.00566
    -0.12476
    -0.23146
    -0.19590
    -0.23739
    -0.07734
    -0.23146
    -0.48637
    -0.60493
    -0.29667
     0.07679
     0.15386
     0.22499
     0.43840
     0.36726
     0.11829
    -0.26110
    -0.01213
     0.15386
     0.29020
     0.42654
     0.62217
     0.65773
     0.34948
     0.14200
     0.07679
     0.14200
     0.05901
    -0.13069
    -0.17218
    -0.10698
    -0.12476
     0.00566
     0.02344
    -0.10105
    -0.21961
    -0.19590
    -0.02398
     0.01751
    -0.02991
    -0.07141
    -0.12476
    -0.05955
     0.10050
     0.36133
     0.62217
     1.25053
     1.01934
     0.06494
    -0.73534
    -0.46858
     0.62217
     0.63995
     1.17939
     2.12194
     0.63402
    -0.15440
     0.34355
    -0.40337
    -1.36963
    -2.35368
    -1.01396
    -0.68792
    -2.04542
    -1.20958
    -1.58304
    -2.03950
    -2.39517
    -2.57301
    -2.23512
    -1.52376
    -1.29257
    -1.51783
    -1.55340
    -1.16216
    -0.90132
    -0.52786
    -0.05362
     0.24277
     0.50361
     0.63402
     0.60438
     0.61624
     0.62217
     0.46211
     0.31391
     0.43247
     0.64588
     0.43247
     0.30798
     0.36726
     0.39097
     0.37912
     0.33169
     0.30205
     0.24277
     0.09458
     0.23685
     0.20128
     0.16571
     0.08865
     0.01751
     0.07679
     0.18942
     0.14200
     0.10050
    -0.00620
     0.02344
     0.05308
     0.08865
     0.01158
     0.00566
    -0.02991
     0.01158
     0.01158
     0.13607
    -0.01806
    -0.01806
    -0.07141
     0.05308
     0.07679
     0.02937
    -0.00620
    -0.07141
     0.06494
     0.04122
     0.01158
    -0.01806
    -0.01213
     0.11236
     0.02937
     0.17164
     0.15386
     0.01158
    -0.20775
    -0.01806
     0.17164
     0.09458
     0.12422
     0.02344
    -0.01806
     0.12422
     0.10643
     0.09458
    -0.02991
     0.08272
     0.20128
     0.01158
    -0.24332
    -0.43894
    -0.33224
    -0.04770
     0.34948
     0.63402
     0.51546
     0.43247
     0.20721
     0.21313
     0.29613
     0.42654
     0.45025
     0.61031
     0.69330
     0.78222
     0.76444
     0.56289
     0.21313
    -0.60493
     0.08865
     0.62217
     0.27241
     0.95413
     1.34538
     1.49358
     2.28200
     2.48355
     1.30388
     1.09640
     2.40056
     0.93042
    -0.83612
    -1.24515
     1.53507
     1.45801
     1.35131
     0.18942
    -0.77684
    -1.72531
    -1.96836
    -2.06321
    -2.28254
    -2.06321
    -1.90908
    -1.79052
    -1.61861
    -1.33999
    -1.13252
    -0.67606
    -0.55157
    -0.42709
    -0.27889
    -0.04770
     0.01751
     0.11829
     0.01751
     0.04715
    -0.04770
     0.04122
     0.08272
     0.16571
    -0.06548
     0.01751
    -0.01213
     0.10643
    -0.02398
    -0.02991
    -0.14847
    -0.01213
    -0.06548
    -0.02991
    -0.05955
    -0.01213
    -0.14254
    -0.13069
    -0.06548
    -0.05955
     0.04122
    -0.15440
    -0.20182
    -0.00620
     0.02344
     0.10050
    -0.18997
    -0.17218
    -0.06548
    -0.08919
     0.05901
    -0.08326
    -0.14254
    -0.17811
    -0.16033
    -0.09512
    -0.02398
    -0.13069
    -0.26110
    -0.19590
    -0.18997
    -0.10698
    -0.32631
    -0.23146
    -0.27296
    -0.18404
    -0.15440
    -0.10698
    -0.17811
    -0.19590
    -0.32631
    -0.21368
    -0.13069
    -0.16033
    -0.29074
    -0.26703
    -0.27889
    -0.10105
    -0.35595
    -0.41523
    -0.26110
    -0.27296
    -0.05362
    -0.07141
    -0.08919
    -0.28481
    -0.28481
    -0.25517
    -0.07734
    -0.11883
    -0.10698
    -0.16033
    -0.14847
    -0.01213
     0.02344
    -0.02991
    -0.10105
    -0.06548
    -0.13069
    -0.09512
     0.03530
    -0.11883
    -0.26110
    -0.02991
    -0.06548
     0.05308
    -0.01213
    -0.12476
    -0.14847
    -0.03584
    -0.06548
    -0.20775
    -0.03584
    -0.10105
    -0.08919
    -0.05362
    -0.16033
    -0.13069
    -0.29667
    -0.05362
     0.07086
    -0.06548
    -0.23739
     0.07679
    -0.07734
    -0.12476
    -0.13069
    -0.13662
    -0.08919
    -0.05362
    -0.18404
     0.12422
     0.41469
     0.37319
     0.07679
    -0.07734
     0.09458
     0.36133
     0.37319
     0.25463
    -0.00027
     0.01751
     0.21313
     0.18350
     0.11829
     0.05901
     0.01751
    -0.20182
     0.17164
     0.86521
     1.51136
     0.05901
    -1.39335
     0.56289
     0.91264
     2.16937
     0.65773
     2.36499
     3.36089
     1.67734
    -0.20775
    -0.20775
    -2.71528
    -0.35595
     1.73070
     1.29795
    -0.21961
    -0.97839
    -1.64232
    -1.93279
    -2.25290
    -2.30033
    -2.27069
    -1.48227
    -0.51601
     0.30798
     0.01751
    -0.67013
    -0.70570
    -0.68792
    -0.18404
     0.44433
     0.97784
     0.93635
     0.96599
     0.85336
     0.72887
     0.74665
     0.44433
     0.08865
    -0.01806
     0.05308
    -0.07141
     0.01751
    -0.01213
    -0.05362
    -0.06548
     0.05901
     0.13607
    -0.05362
    -0.06548
    -0.04770
     0.01751
     0.07679
     0.01751
    -0.04770
    -0.26703
    -0.18404
    -0.09512
     0.00566
    -0.02991
    -0.07141
    -0.14254
    -0.08326
    -0.02991
    -0.10698
    -0.21368
    -0.24332
    -0.15440
    -0.01806
     0.02344
    -0.00620
    -0.24925
    -0.18997
    -0.15440
    -0.11883
     0.03530
    -0.07141
    -0.21368
    -0.13662
    -0.10698
     0.07679
    -0.08919
    -0.24332
    -0.11883
    -0.06548
     0.10643
    -0.01213
    -0.08919
    -0.13662
    -0.15440
    -0.14847
     0.15386
     0.07086
    -0.17218
    -0.33224
    -0.01806
     0.07086
     0.09458
    -0.18997
    -0.17218
    -0.11290
    -0.11883
    -0.03584
    -0.11883
    -0.13662
    -0.12476
    -0.16626
    -0.10698
    -0.00027
    -0.02398
    -0.21368
    -0.15440
    -0.03584
    -0.08326
    -0.13662
    -0.16626
    -0.09512
     0.05901
     0.07086
    -0.04177
    -0.14254
    -0.20182
    -0.08919
    -0.15440
     0.05901
    -0.04770
    -0.10105
    -0.06548
    -0.04770
     0.04715
     0.02344
    -0.14254
    -0.04770
     0.04122
     0.05308
    -0.02991
    -0.01806
    -0.16626
    -0.01806
    -0.14254
     0.17757
     0.02344
    -0.11883
    -0.08326
    -0.08919
     0.02344
    -0.04770
    -0.21961
    -0.11883
    -0.15440
    -0.01806
    -0.00027
    -0.12476
    -0.27889
    -0.23739
    -0.47451
    -0.35002
    -0.30853
    -0.38559
     0.15386
     0.15386
     0.14200
     0.31391
     0.11236
    -0.21961
    -0.05362
     0.01751
     0.26649
     0.37912
     0.27241
     0.05901
    -0.32631
    -0.27889
    -0.22554
    -0.39745
    -0.41523
    -0.10105
    -0.01213
     0.17757
     0.33762
     0.90078
     0.34948
    -1.07916
    -0.14847
     1.35131
     2.40056
     1.73070
     1.89075
     2.67917
     3.04671
     2.18715
     1.29795
     1.95003
     1.06676
    -0.57529
    -0.49229
     0.30798
     0.42061
     0.30205
    -0.44487
    -1.10880
    -1.64232
    -2.17584
    -2.44260
    -2.59080
    -2.27069
    -1.96836
    -1.58897
    -1.34592
    -1.20365
    -0.96060
    -0.87168
    -0.60493
    -0.46265
    -0.33224
    -0.07141
     0.02344
    -0.00027
    -0.10698
    -0.05362
    -0.03584
     0.11829
     0.33169
     0.16571
    -0.02398
    -0.04770
    -0.00027
    -0.00620
     0.08272
    -0.08326
    -0.11883
    -0.08919
     0.07086
     0.12422
     0.17757
     0.00566
    -0.11883
    -0.07141
     0.18350
     0.15978
     0.01751
    -0.00027
     0.07086
     0.22499
     0.09458
     0.21906
     0.15978
     0.20128
     0.08865
     0.31391
     0.21313
     0.07679
    -0.05955
    -0.12476
     0.20721
     0.19535
    -0.00620
    -0.10698
    -0.13069
    -0.04770
    -0.19590
    -0.17218
    -0.11290
    -0.30853
    -0.34409
    -0.28481
    -0.24925
    -0.42116
    -0.39745
    -0.51601
    -0.40930
    -0.24925
    -0.29074
    -0.30853
    -0.43301
    -0.39152
    -0.27889
    -0.30260
    -0.24332
    -0.36781
    -0.27296
    -0.24925
    -0.14254
    -0.14847
    -0.18404
    -0.28481
    -0.22554
    -0.10698
    -0.15440
    -0.05955
    -0.20182
    -0.11883
    -0.14254
    -0.16626
    -0.05362
    -0.10105
    -0.08919
    -0.24925
    -0.06548
    -0.08326
    -0.08326
    -0.17218
    -0.27889
    -0.03584
    -0.02991
     0.02937
    -0.07141
    -0.20775
    -0.05362
    -0.07734
    -0.17811
    -0.24332
    -0.21961
    -0.17218
    -0.10105
    -0.14254
    -0.18404
    -0.20775
    -0.33224
    -0.28481
    -0.30260
    -0.37966
    -0.48637
    -0.59900
    -0.47451
    -0.04177
     0.14200
    -0.11883
    -0.34409
    -0.26703
    -0.34409
     0.03530
    -0.00027
     0.04122
    -0.05362
     0.01158
     0.13607
     0.26056
     0.23685
     0.20128
     0.06494
    -0.08919
    -0.06548
     0.07086
     0.26649
     0.24870
    -0.05362
    -0.00620
     0.10050
     0.06494
     0.01158
    -0.08326
     0.20721
     0.16571
     0.18350
     0.07086
    -0.02991
    -0.15440
     0.01751
     0.05901
    -0.00027
    -0.07734
    -0.09512
    -0.24925
    -0.15440
    -0.20775
    -0.16033
     0.00566
     0.50953
     1.34538
     2.43613
     3.65729
     2.91036
     0.10643
     1.23867
     3.86477
     1.96189
     1.87890
     4.78953
     2.83330
    -1.02581
    -1.03174
    -0.16033
    -0.40337
     0.34355
    -0.27889
    -1.52376
    -2.65008
    -2.82199
    -3.13617
    -2.98797
    -2.75678
    -2.35368
    -2.27069
    -1.94465
    -1.34592
    -1.14437
    -0.75312
    -0.45080
    -0.29667
    -0.32038
    -0.08919
    -0.07734
    -0.10105
    -0.07141
    -0.08919
    -0.30260
    -0.24925
    -0.24332
    -0.16626
    -0.27889
    -0.36781
    -0.40930
    -0.37966
    -0.31445
    -0.47451
    -0.58714
    -0.46858
    -0.45673
    -0.36188
    -0.40337
    -0.32631
    -0.58714
    -0.53972
    -0.52193
    -0.48044
    -0.42116
    -0.58121
    -0.58714
    -0.62864
    -0.53972
    -0.52786
    -0.55750
    -0.52786
    -0.51008
    -0.53972
    -0.52193
    -0.51601
    -0.46858
    -0.65828
    -0.62864
    -0.56936
    -0.43894
    -0.41523
    -0.54565
    -0.50415
    -0.48637
    -0.30260
    -0.58121
    -0.45673
    -0.49229
    -0.42116
    -0.43301
    -0.35002
    -0.31445
    -0.49229
    -0.48044
    -0.39745
    -0.32038
    -0.29667
    -0.34409
    -0.39152
    -0.33817
    -0.36188
    -0.29074
    -0.30853
    -0.30853
    -0.34409
    -0.31445
    -0.32038
    -0.46858
    -0.26703
    -0.39152
    -0.33224
    -0.27296
    -0.30853
    -0.24332
    -0.53972
    -0.41523
    -0.40930
    -0.29074
    -0.37966
    -0.27889
    -0.31445
    -0.36781
    -0.36781
    -0.35002
    -0.34409
    -0.27296
    -0.24332
     0.00566
     0.15978
    -0.20182
    -0.13069
    -0.26703
    -0.14254
     0.01158
     0.02344
     0.19535
     0.12422
    -0.05955
     0.09458
     0.26649
     0.13014
    -0.18997
    -0.22554
    -0.17811
     0.04715
     0.24277
     0.23685
    -0.10105
    -0.23146
    -0.06548
    -0.13069
    -0.00620
    -0.12476
    -0.16033
    -0.08919
     0.08272
     0.24277
    -0.01213
    -0.33224
    -0.30260
     0.02937
     0.45025
     0.58067
     0.61031
     0.29020
    -0.03584
    -0.30853
     0.87114
     2.94593
     3.39646
     2.82144
     1.20311
     1.29795
     0.62809
    -1.54155
    -0.27889
    -0.66421
     0.73480
     0.63995
     0.30798
    -0.40930
    -1.26886
    -2.03357
    -2.15805
    -2.47817
    -2.21733
    -2.13434
    -1.84387
    -1.44670
    -0.80648
    -0.33224
    -0.07141
     0.37319
     0.85928
     0.68144
     0.46211
     0.33762
     0.18942
     0.45025
     0.77629
     1.19718
     0.94228
     0.52139
     0.42061
     0.23092
     0.04122
    -0.31445
    -0.52786
    -0.40930
     0.11236
     0.36133
     0.44433
    -0.15440
    -0.52193
    -0.14847
     0.19535
     0.44433
     0.65181
     0.42654
     0.55103
     0.91264
     0.81186
     0.77036
     0.68737
     0.70516
     0.44433
     0.53325
     0.46211
     0.24870
     0.17757
     0.08272
     0.10643
    -0.04770
    -0.07141
    -0.21961
    -0.52193
    -0.58121
    -0.38559
    -0.53379
    -0.51008
    -0.67606
    -0.61678
    -0.50415
    -0.40337
    -0.34409
    -0.58121
    -0.58121
    -0.53972
    -0.58714
    -0.36781
    -0.49822
    -0.49229
    -0.63457
    -0.50415
    -0.46265
    -0.38559
    -0.51008
    -0.45673
    -0.52193
    -0.45080
    -0.39745
    -0.40337
    -0.61085
    -0.67606
    -0.72941
    -0.47451
    -0.39152
    -0.68792
    -0.66421
    -0.75905
    -0.55750
    -0.65828
    -0.57529
    -0.68792
    -0.59307
    -0.59900
    -0.52786
    -0.66421
    -0.67606
    -0.81833
    -0.78276
    -0.61678
    -0.04177
     0.21313
    -0.35002
    -0.51008
    -0.29074
    -0.05955
     0.01158
    -0.00620
    -0.22554
    -0.19590
     0.13014
     0.06494
     0.10643
     0.05901
     0.13607
     0.08272
     0.22499
     0.18350
    -0.01806
    -0.16033
    -0.14847
    -0.28481
     0.23685
     1.55286
     2.62582
     1.67734
     1.67734
    -0.04770
    -1.37556
    -1.76088
    -0.37966
    -0.71756
     0.24870
    -0.16626
     0.11829
     0.24870
    -0.90725
    -1.93872
    -2.19955
    -1.68974
    -1.38742
    -1.12659
    -0.72941
    -0.45080
    -0.35595
    -0.00027
     0.06494
     0.17164
     0.40876
     0.66959
     0.43247
     0.41469
     0.11829
     0.13014
     0.11236
     0.08272
    -0.11883
     0.05308
    -0.03584
    -0.24332
    -0.24925
    -0.33817
    -0.15440
    -0.11290
     0.14200
     0.68737
     0.52139
     0.68144
     0.78815
     0.63402
     0.33762
     0.44433
     0.53325
     0.55103
     0.68144
     0.78222
     0.66959
     0.39097
     0.31391
     0.07679
    -0.18997
     0.01158
    -0.12476
    -0.39152
    -0.43894
    -0.37966
    -0.33224
    -0.26703
    -0.34409
    -0.29074
    -0.46858
    -0.22554
    -0.15440
    -0.16626
    -0.24925
    -0.24332
    -0.26110
    -0.21368
    -0.04177
    -0.10698
    -0.27889
    -0.30853
    -0.09512
    -0.15440
    -0.05362
    -0.10105
    -0.22554
    -0.14847
    -0.09512
    -0.05955
    -0.13069
    -0.13069
    -0.27889
    -0.24925
     0.01158
     0.09458
    -0.11883
    -0.12476
    -0.27889
    -0.16033
     0.01751
    -0.05362
    -0.11883
    -0.36188
    -0.17218
    -0.07141
    -0.11883
    -0.01806
    -0.29074
    -0.32038
    -0.14254
    -0.15440
    -0.17218
    -0.29074
    -0.37373
    -0.34409
    -0.25517
    -0.30853
    -0.37966
    -0.35002
    -0.37373
    -0.30853
    -0.25517
    -0.39152
    -0.60493
    -0.50415
    -0.49822
    -0.46265
    -0.37966
    -0.45673
    -0.53972
    -0.46858
    -0.61678
    -0.49229
    -0.40930
    -0.48637
    -0.76498
    -0.83612
    -0.90725
    -0.71163
    -0.19590
    -0.15440
    -0.13069
    -0.22554
    -0.23739
    -0.36188
    -1.20958
    -2.81606
    -0.93689
     3.21269
     6.97103
     7.03623
     4.95551
     3.14155
    -0.18404
    -1.43484
    -0.13069
     1.65363
     3.37275
     3.32532
     3.01707
     1.72477
     0.16571
    -0.89540
    -1.60675
    -2.21733
    -2.41296
    -2.36553
    -2.27069
    -2.08099
    -1.94465
    -1.62454
    -1.07324
    -0.94282
    -0.71756
    -0.46265
    -0.19590
    -0.27889
    -0.26110
    -0.45080
    -0.48637
    -0.56936
    -0.56343
    -0.63457
    -0.53379
    -0.64642
    -0.81240
    -0.70570
    -0.62864
    -0.61678
    -0.91911
    -0.80648
    -0.64642
    -0.57529
    -0.58714
    -0.49822
    -0.39152
    -0.62864
    -0.49229
    -0.61678
    -0.42709
    -0.42709
    -0.46265
    -0.37966
    -0.32631
    -0.24332
    -0.36188
    -0.46858
    -0.39745
    -0.35595
    -0.30853
    -0.23739
    -0.36188
    -0.27889
    -0.45080
    -0.26110
    -0.24332
    -0.28481
    -0.19590
    -0.32038
    -0.33224
    -0.15440
    -0.24332
    -0.26110
    -0.27889
    -0.05362
    -0.18404
    -0.17218
    -0.16626
    -0.12476
    -0.21368
    -0.18997
    -0.04770
    -0.11290
    -0.05955
    -0.09512
    -0.18997
     0.05308
    -0.05955
    -0.07734
     0.11829
    -0.02991
    -0.09512
    -0.01806
    -0.02991
    -0.14254
    -0.15440
    -0.07141
    -0.02398
     0.01751
     0.05308
    -0.14254
    -0.11883
    -0.01806
    -0.10698
    -0.33224
    -0.41523
    -0.49229
    -0.55157
    -0.37966
    -0.31445
    -0.35002
    -0.39745
    -0.14254
    -0.17811
    -0.14254
    -0.30853
    -0.24332
    -0.30260
    -0.28481
    -0.08326
     0.08865
    -0.01806
     0.13607
     0.10050
    -0.00027
    -0.08326
    -0.26703
    -0.46265
    -1.48227
    -4.12614
    -3.77046
     2.02710
     7.83651
     5.85657
     2.00931
     2.37092
     3.28383
     1.90854
    -0.08326
     0.94820
     3.23047
     4.28565
     4.09003
     2.90444
     1.96189
     1.60621
     0.93635
     0.54510
    -1.04952
    -2.24105
    -2.21733
    -2.12841
    -1.87351
    -1.99207
    -1.58897
    -1.15030
    -1.01988
    -0.97839
    -0.83612
    -0.62271
    -0.67606
    -0.86576
    -0.60493
    -0.51601
    -0.63457
    -0.67606
    -0.84204
    -0.88354
    -0.70570
    -0.82426
    -0.59307
    -0.67013
    -0.53972
    -0.63457
    -0.42709
    -0.52786
    -0.55750
    -0.51601
    -0.46858
    -0.34409
    -0.10698
    -0.05362
     0.01158
    -0.02991
    -0.16033
    -0.02991
     0.08272
     0.14200
     0.11236
     0.20721
     0.32577
     0.43247
     0.42061
     0.33762
     0.34948
     0.38505
     0.47397
     0.49768
     0.48582
     0.32577
     0.38505
     0.58067
     0.47397
     0.55103
     0.40876
     0.37319
     0.42061
     0.52732
     0.47397
     0.22499
     0.14793
     0.08272
     0.23685
     0.21313
     0.26649
     0.02344
    -0.16626
    -0.05362
     0.02344
    -0.05362
    -0.04770
    -0.21368
    -0.38559
    -0.12476
    -0.06548
    -0.09512
    -0.21368
    -0.45080
    -0.20775
    -0.11883
    -0.01213
    -0.04177
    -0.17811
    -0.23739
    -0.30260
    -0.02991
    -0.11290
    -0.00620
    -0.23146
    -0.17811
    -0.05362
    -0.07734
    -0.18404
    -0.30260
    -0.29667
    -0.38559
    -0.97839
    -1.71938
    -1.87351
    -1.32814
    -1.23922
    -0.58121
     2.22272
     2.29385
     0.40283
     0.80593
     1.13197
     2.14565
     4.17302
     4.99701
     4.09003
     2.59618
     2.01524
     2.37092
     3.65729
     3.83513
     3.01707
     2.28200
     2.15158
     1.43430
     0.65773
     0.19535
    -0.63457
    -0.95468
    -0.52786
    -0.48637
    -0.61085
    -0.33817
    -0.13069
    -0.09512
    -0.01806
    -0.06548
     0.04715
     0.17757
     0.20721
     0.11236
    -0.08919
    -0.31445
    -0.39152
    -0.55157
    -0.56936
    -0.59900
    -0.44487
    -0.52786
    -0.46858
    -0.69385
    -0.69385
    -0.80055
    -0.96060
    -0.80648
    -0.80648
    -0.61085
    -0.64049
    -0.74127
    -0.93689
    -0.86576
    -0.69385
    -0.74720
    -0.86576
    -0.83612
    -0.84204
    -0.59900
    -0.46265
    -0.44487
    -0.69977
    -0.65235
    -0.64049
    -0.51601
    -0.49229
    -0.50415
    -0.71756
    -0.68792
    -0.43894
    -0.35595
    -0.46265
    -0.48044
    -0.52786
    -0.21368
    -0.16033
    -0.34409
    -0.35595
    -0.23739
    -0.16033
    -0.12476
     0.10643
    -0.00620
    -0.06548
    -0.11290
     0.01158
     0.01751
    -0.12476
    -0.21961
    -0.14254
    -0.02398
    -0.05955
    -0.16033
    -0.18997
    -0.17811
    -0.43301
    -0.31445
    -0.20182
    -0.14254
    -0.27889
    -0.34409
    -0.17811
    -0.09512
    -0.33817
    -0.29074
    -0.27296
    -0.16033
    -0.05955
    -0.00620
    -0.18404
    -0.23146
    -0.35002
    -0.36188
    -0.21368
    -0.68199
    -2.61451
    -4.99163
    -2.73307
     5.77357
     5.70244
     1.42837
    -0.94875
    -2.14620
    -0.20775
     2.37685
     3.42610
     3.56244
     3.53280
     2.94000
     2.22865
     2.01524
     1.68920
     0.93635
     0.96006
     1.15568
     0.85336
     0.48582
    -0.02398
    -0.65828
    -1.30443
    -1.70753
    -1.47634
    -1.36371
    -1.25700
    -1.14437
    -0.82426
    -0.47451
    -0.36781
    -0.45673
    -0.50415
    -0.36781
    -0.36188
    -0.15440
    -0.37373
    -0.39152
    -0.37966
    -0.23146
    -0.33224
    -0.16033
    -0.26703
    -0.35002
    -0.51008
    -0.29667
    -0.15440
    -0.18404
    -0.39745
    -0.36781
    -0.28481
    -0.32038
    -0.21961
    -0.34409
    -0.35002
    -0.21961
    -0.14254
    -0.16033
    -0.14254
    -0.17811
    -0.24332
    -0.15440
     0.05308
    -0.15440
    -0.16033
    -0.19590
    -0.09512
     0.02937
    -0.06548
    -0.04770
    -0.13069
    -0.14254
    -0.08919
    -0.02991
    -0.10105
    -0.17811
    -0.36188
    -0.24925
    -0.02991
    -0.26703
    -0.34409
    -0.42116
    -0.10105
    -0.08326
    -0.27296
    -0.30853
    -0.59307
    -0.76498
    -0.78276
    -0.52786
    -0.50415
    -0.40337
    -0.01806
     0.31984
     0.53325
     0.34948
     0.06494
     0.04715
     0.24277
     0.28427
    -0.36781
     0.29020
     1.65956
     2.33535
     3.02299
     2.19901
     2.11601
     3.39646
     3.11784
     0.85928
     0.48582
     1.47579
     1.78998
     1.16161
     0.23685
     0.48582
     2.88665
     2.06266
     0.79408
     0.50953
    -0.94875
    -1.35778
    -0.84204
     0.02937
     0.20128
    -0.29667
    -0.32038
    -0.45080
     0.08865
     0.26056
     0.23092
     0.33169
     0.37912
     0.23092
     0.09458
    -0.13662
    -0.12476
    -0.27889
    -0.54565
    -0.47451
    -0.05955
     0.15386
     0.10050
     0.17164
     0.03530
    -0.13069
    -0.27889
    -0.37966
    -0.34409
    -0.03584
    -0.07141
    -0.17218
    -0.04770
    -0.08326
    -0.06548
    -0.05955
    -0.13069
    -0.06548
    -0.27889
    -0.01213
     0.11829
    -0.05955
    -0.13069
    -0.10105
    -0.03584
     0.06494
    -0.06548
    -0.14254
    -0.10105
    -0.14254
    -0.09512
    -0.16033
    -0.05362
    -0.13662
    -0.30853
    -0.08919
     0.13607
     0.09458
    -0.08326
    -0.11290
    -0.14254
    -0.08326
    -0.10105
     0.09458
     0.16571
    -0.05362
    -0.02398
     0.07679
     0.24870
     0.20128
    -0.04177
    -0.06548
     0.06494
     0.14200
     0.21313
     0.14793
     0.08272
    -0.08919
    -0.09512
     0.08272
     0.18350
     0.11829
     0.01158
    -0.11883
     0.08272
     0.09458
    -0.05362
    -0.00620
    -0.00027
    -0.06548
    -0.07141
     0.09458
     0.15978
     0.05901
    -0.18997
    -0.16626
     0.15978
    -0.02991
     0.05901
    -0.06548
     0.02937
    -0.08919
     0.01751
     0.05901
     0.02344
    -0.00027
    -0.03584
    -0.07734
     0.08272
    -0.01806
    -0.18404
    -0.09512
    -0.11290
    -0.19590
    -0.40930
    -1.52376
    -3.53927
    -5.15761
    -3.60448
     5.15114
     8.00842
     3.95961
     0.86521
    -0.36781
    -0.33224
     0.40283
     0.23685
     1.51729
     3.66322
     3.90626
     3.40238
     2.60804
     1.50543
     0.80000
     0.99563
     0.01751
    -0.96653
    -0.73534
    -0.97246
    -0.87761
    -1.04952
    -1.01988
    -1.15030
    -0.74720
    -0.69977
    -0.21368
    -0.05362
    -0.46265
    -0.70570
    -0.97246
    -0.88354
    -1.11473
    -0.78869
    -0.38559
    -0.58714
    -0.35002
    -0.24332
    -0.02398
    -0.08326
    -0.39152
    -0.46858
    -0.05955
     0.51546
     0.50953
     0.26056
     0.24277
     0.23092
     0.37912
     0.24277
     0.23092
     0.11829
     0.12422
     0.56289
     0.71108
     0.32577
     0.35541
     0.07086
     0.04122
     0.18350
     0.22499
     0.19535
     0.20721
     0.15978
     0.31984
     0.34948
     0.45025
     0.20721
    -0.01213
    -0.16626
    -0.14847
     0.02344
    -0.13662
    -0.32631
    -0.41523
    -0.38559
    -0.31445
     0.02344
    -0.00027
    -0.08326
    -0.13069
    -0.29074
    -0.21961
    -0.20775
    -0.23146
    -0.24925
    -0.28481
    -0.33224
    -0.17811
    -0.22554
    -0.01806
    -0.17811
    -0.08919
    -0.14254
    -0.11883
    -0.16626
    -0.13662
    -0.06548
    -0.09512
    -0.02991
    -0.01213
    -0.10105
    -0.08919
     0.00566
    -0.11883
    -0.06548
    -0.17218
    -0.16033
     0.09458
     0.06494
    -0.07141
    -0.17811
    -0.13069
    -0.03584
    -0.07141
    -0.02991
    -0.13662
    -0.20182
    -0.03584
    -0.07141
     0.01158
    -0.05955
    -0.22554
    -0.23739
     0.00566
     0.07086
     0.03530
    -0.24925
    -0.26703
    -0.16626
    -0.02398
    -0.04177
    -0.02991
    -0.25517
    -0.28481
    -0.00027
     0.17757
     0.08272
    -0.15440
    -0.29667
    -0.10105
    -0.08326
    -0.53972
    -1.49412
    -3.93052
    -6.92415
    -5.00348
     6.82875
    12.35955
     6.22410
    -0.52786
    -1.44670
    -0.99617
     0.45025
     2.53097
     4.87252
     6.17668
     5.07407
     3.97740
     2.18715
     2.22272
     2.41241
     1.60621
     0.45025
    -0.13662
    -0.79462
    -1.31628
    -1.71346
    -1.70160
    -1.52969
    -1.53562
    -1.24515
    -1.19772
    -1.05545
    -0.93096
    -0.94282
    -0.90725
    -0.95468
    -0.83612
    -0.84797
    -0.75905
    -0.70570
    -0.72348
    -0.69977
    -0.45080
    -0.64642
    -0.67013
    -0.66421
    -0.42709
    -0.21368
    -0.23146
    -0.13069
    -0.21961
    -0.42709
    -0.13662
    -0.16033
     0.07086
    -0.07141
     0.02344
    -0.18997
    -0.08326
     0.11236
     0.03530
    -0.10105
    -0.13662
     0.10050
     0.24277
     0.35541
     0.23685
    -0.11883
    -0.02398
    -0.01806
     0.10050
     0.35541
     0.30205
     0.18350
     0.02344
     0.17164
     0.46804
     0.34355
     0.04715
     0.17164
     0.10050
     0.30798
     0.37319
     0.37319
     0.11236
     0.11236
     0.05308
     0.29020
     0.44433
     0.30798
     0.11829
    -0.04177
     0.23685
     0.26056
     0.11236
     0.10643
    -0.00620
     0.05901
     0.11236
     0.14793
     0.12422
    -0.04177
    -0.04770
     0.02344
     0.14200
     0.07086
    -0.04770
     0.02937
     0.08865
     0.13607
     0.00566
     0.02937
     0.14793
     0.01751
     0.14200
     0.05901
     0.01751
     0.01751
     0.08272
     0.01751
     0.14793
     0.19535
     0.11236
     0.08865
     0.18350
     0.22499
     0.06494
    -0.03584
     0.04122
     0.20721
     0.21906
     0.21906
     0.12422
     0.06494
     0.16571
     0.11829
     0.24870
     0.29613
    -0.02991
    -0.00620
    -0.04177
    -0.02991
    -0.17811
    -0.37373
    -0.24925
     0.01158
     0.07679
    -0.32038
    -0.74127
     0.34355
     0.75851
     0.44433
    -0.51008
    -0.49822
     1.54100
     2.57840
     2.00931
     6.84061
     4.54056
     1.64770
     1.32167
     0.76444
     2.08045
     1.64770
     1.74255
     3.17712
     2.65546
     1.89075
     0.77036
    -0.07141
    -0.52193
    -1.13252
    -1.40520
    -1.63639
    -1.28664
    -1.05545
    -1.13252
    -0.98432
    -0.80055
    -0.75312
    -0.42116
    -0.23146
    -0.26703
    -0.42116
    -0.49229
    -0.29074
    -0.10698
    -0.11290
    -0.26110
    -0.21368
    -0.20182
    -0.10698
     0.00566
    -0.01213
    -0.11883
    -0.06548
     0.04122
     0.18350
     0.15978
     0.07679
    -0.06548
     0.07086
     0.15978
     0.11829
     0.20721
     0.13607
     0.21313
     0.20128
     0.15978
     0.08865
     0.07086
     0.13607
     0.27834
     0.15978
     0.15386
     0.10050
     0.11829
     0.27241
     0.29613
     0.29020
     0.09458
    -0.00027
     0.19535
     0.23092
     0.21313
     0.07086
     0.04715
     0.21313
     0.28427
     0.26649
     0.20721
     0.03530
    -0.00027
     0.03530
     0.29020
     0.33169
     0.13014
    -0.01806
     0.05901
     0.29613
     0.41469
     0.37319
     0.26649
     0.09458
     0.20721
     0.36726
     0.43247
     0.36133
     0.22499
     0.05901
     0.38505
     0.61031
     0.72294
     0.40876
     0.30205
     0.27834
     0.43840
     0.56289
     0.46804
     0.34948
     0.32577
     0.24870
     0.58660
     0.77629
     0.55103
     0.19535
     0.19535
     0.42061
     0.40876
     0.49175
     0.27834
     0.13607
     0.08865
     0.13014
     0.39097
     0.08272
     0.20128
    -0.06548
    -0.08919
    -0.08919
    -0.11883
    -0.31445
    -0.37966
    -0.15440
    -0.27889
    -0.19590
    -0.08919
    -0.26703
    -0.30260
    -0.40930
    -0.29074
    -0.04770
    -0.28481
    -0.25517
    -0.27296
    -0.20775
    -0.20775
    -0.13662
    -0.23146
     0.05308
     0.02344
    -0.11883
    -0.20775
    -0.19590
    -0.23739
    -0.04177
     0.02937
     0.01158
    -0.03584
    -0.07734
     0.11829
     0.15978
     0.06494
    -0.02991
    -0.02991
    -0.04177
     0.20721
     0.13014
    -0.00027
     0.04122
    -0.03584
     0.04715
    -0.04177
    -0.16033
    -0.51601
    -0.90725
    -1.21551
    -1.47041
    -2.19362
    -1.28071
     1.56471
     3.23047
     2.10416
    -3.01761
     0.57474
     6.29524
     3.52687
     2.97557
     0.52139
     1.84926
     1.10233
     1.29203
     1.94410
     3.09413
     2.94000
     2.28793
     0.95413
    -0.20775
    -1.09695
    -1.31628
    -1.67789
    -1.83794
    -1.84387
    -1.62454
    -1.54155
    -1.31035
    -0.85983
    -0.67013
    -0.32631
    -0.62864
    -0.67013
    -0.50415
    -0.45080
    -0.46858
    -0.40337
    -0.18404
    -0.16626
     0.01158
     0.00566
     0.05901
    -0.07141
    -0.10105
    -0.08919
     0.01158
    -0.02398
    -0.01213
    -0.00027
     0.02344
    -0.02991
    -0.05362
    -0.07141
     0.06494
    -0.04770
    -0.08919
    -0.11883
    -0.07141
    -0.10105
    -0.17811
    -0.01806
    -0.00620
    -0.07141
    -0.00620
     0.07086
     0.07086
    -0.00620
    -0.07734
    -0.13069
    -0.01213
     0.08865
     0.13014
     0.09458
     0.05901
     0.02937
     0.11236
     0.18942
     0.20721
     0.34355
     0.20128
     0.19535
     0.31391
     0.50361
     0.43247
     0.29613
     0.35541
     0.52139
     0.66959
     0.74072
     0.87707
     0.75258
     0.46804
     0.45025
     0.55696
     0.53325
     0.47989
     0.32577
     0.20128
     0.30798
     0.42061
     0.21313
     0.08865
    -0.02991
    -0.07141
     0.05308
     0.07679
    -0.04177
    -0.21961
    -0.28481
    -0.08326
     0.13607
     0.24277
    -0.04177
    -0.09512
    -0.13662
     0.01158
    -0.10105
     0.07086
    -0.09512
    -0.11883
    -0.13069
     0.00566
     0.12422
    -0.12476
    -0.30853
    -0.24332
     0.08272
     0.27834
    -0.02398
    -0.12476
    -0.32038
    -0.17218
    -0.11290
     0.01158
     0.13607
    -0.02398
    -0.08919
    -0.25517
    -0.21961
    -0.01806
    -0.27889
    -0.30853
    -0.36781
    -0.26110
    -0.72941
    -0.46265
    -0.81240
    -1.28664
    -0.55157
    -0.61678
    -0.81833
    -1.03174
    -0.68792
    -0.43301
     1.40466
     2.29385
     3.28975
     2.41241
     0.79408
     0.13607
    -0.23739
    -0.21961
     1.96189
     3.80549
     2.69103
     1.53507
     0.94820
     0.27241
    -0.08326
    -0.52786
    -0.77091
    -0.94282
    -1.29850
    -1.38742
    -1.42299
    -1.19772
    -0.90725
    -0.93689
    -0.99617
    -0.85390
    -0.56936
    -0.40337
    -0.42709
    -0.36188
    -0.44487
    -0.26703
     0.14793
     0.36726
     0.27834
     0.14793
     0.07679
     0.31984
     0.49175
     0.46804
     0.28427
     0.12422
     0.09458
     0.15978
     0.31984
     0.25463
     0.11829
     0.04715
     0.00566
     0.13607
     0.24870
     0.15386
    -0.20775
    -0.08326
     0.04715
     0.13607
     0.10050
     0.06494
     0.05901
    -0.05362
     0.12422
     0.42654
     0.38505
     0.10643
    -0.01213
     0.19535
     0.26056
     0.19535
     0.14200
     0.20721
     0.22499
     0.34355
     0.34355
     0.34355
     0.33762
     0.23685
     0.24870
     0.37912
     0.32577
     0.34948
     0.33762
     0.34948
     0.45025
     0.35541
     0.32577
     0.31391
     0.45025
     0.44433
     0.42061
     0.26056
     0.20721
     0.27834
     0.27834
     0.30205
     0.37319
     0.37912
     0.25463
     0.31984
     0.43247
     0.43247
     0.15386
     0.06494
     0.15386
     0.30205
     0.41469
     0.30205
     0.15386
     0.03530
     0.14200
     0.15386
     0.20721
     0.07679
    -0.17811
    -0.03584
    -0.03584
    -0.04770
     0.01158
    -0.32038
    -0.35002
    -0.25517
    -0.07734
    -0.00620
    -0.30853
    -0.43894
    -0.43301
    -0.31445
    -0.13069
    -0.03584
    -0.21368
    -0.37373
    -0.26703
    -0.06548
    -0.06548
    -0.08326
    -0.23146
    -0.20775
    -0.12476
     0.00566
     0.06494
    -0.10105
    -0.22554
    -0.18997
    -0.02991
     0.20721
     0.04122
    -0.04177
    -0.19590
    -0.04770
     0.04122
     0.02937
    -0.04177
    -0.02398
     0.04715
    -0.08326
     0.13607
     0.05308
    -0.00620
    -0.12476
    -0.02991
     0.03530
     0.05901
    -0.21961
    -0.14254
    -0.22554
    -0.31445
    -0.21368
    -0.40337
    -0.34409
    -0.23739
    -0.26703
    -0.18997
    -0.21368
    -0.02398
     0.08272
    -0.11883
    -0.03584
     0.01158
     0.09458
     0.13607
     1.59435
     5.76172
     6.38416
     0.63995
    -0.88947
     0.18942
    -0.27296
     2.01524
     2.59025
     3.41424
     2.66139
     0.53917
     0.26056
     0.08272
    -0.30260
    -0.23739
    -0.82426
    -1.92686
    -2.66786
    -2.97611
    -1.99800
    -0.52786
    -0.72941
    -0.55750
    -1.00803
    -1.26886
    -1.31628
    -1.11473
    -0.91911
    -0.55750
    -0.37966
    -0.20775
     0.04122
     0.17757
     0.56881
     0.60438
     0.46804
     0.23092
     0.21313
     0.23685
     0.21313
     0.20128
    -0.03584
    -0.18404
    -0.20775
    -0.00027
     0.24870
     0.13014
    -0.05955
    -0.17218
    -0.02991
     0.03530
     0.03530
    -0.11290
    -0.10105
    -0.04177
     0.03530
     0.15386
     0.01751
    -0.06548
    -0.13069
    -0.02991
     0.01158
     0.07086
    -0.07141
    -0.05362
    -0.09512
    -0.05362
    -0.04770
    -0.05362
    -0.01806
    -0.01213
     0.00566
     0.02937
    -0.17218
    -0.11290
    -0.20182
    -0.08919
     0.04715
    -0.05362
     0.01751
    -0.00027
     0.08865
     0.10050
     0.12422
    -0.04770
    -0.10698
     0.04122
     0.04715
     0.14200
     0.07679
     0.03530
    -0.02991
    -0.01806
     0.19535
     0.16571
    -0.03584
    -0.10105
    -0.19590
    -0.00620
     0.12422
     0.01751
    -0.10105
    -0.08919
    -0.02991
     0.15386
     0.17164
    -0.01806
    -0.17218
    -0.24925
     0.02344
     0.07086
     0.08272
    -0.02398
    -0.17811
    -0.11290
     0.01751
     0.17164
    -0.00620
    -0.08326
    -0.19590
    -0.14847
     0.01158
    -0.06548
    -0.04177
    -0.33224
    -0.23739
    -0.03584
     0.02937
     0.04122
    -0.13069
    -0.21368
    -0.14847
    -0.17811
    -0.02991
    -0.08919
    -0.05955
    -0.20775
    -0.02398
    -0.05955
     0.10050
     0.04122
    -0.01806
    -0.17218
    -0.02398
     0.04715
    -0.00620
    -0.01806
    -0.05955
    -0.03584
    -0.02398
     0.02344
     0.18350
    -0.01806
     0.00566
     0.01158
     0.05308
    -0.07141
    -0.13662
    -0.00027
     0.00566
    -0.05955
     0.04122
    -0.09512
    -0.10105
    -0.01806
     0.05901
     0.21313
     0.11236
     0.14793
     0.10643
     0.30798
     0.40283
     0.51546
     0.12422
     0.12422
     0.93042
     1.78998
     0.38505
     0.40876
     3.79956
     4.80731
     3.24826
     0.49768
    -2.27069
     1.44023
     6.31302
     3.15934
     0.81779
     1.13197
     1.17347
     0.48582
    -0.83019
    -1.12659
    -0.59307
    -0.21961
    -0.38559
    -1.60083
    -1.80238
    -1.98022
    -2.05135
    -2.05135
    -1.80238
    -1.68974
    -1.38742
    -1.19179
    -0.83019
    -0.59900
    -0.35595
    -0.39152
    -0.53379
    -0.57529
    -0.85390
    -0.66421
    -0.51601
    -0.37966
    -0.19590
    -0.20182
    -0.39152
    -0.43301
    -0.37373
    -0.10698
    -0.10105
    -0.06548
    -0.08326
     0.02937
     0.08272
     0.22499
     0.30798
     0.23092
     0.13607
     0.10050
     0.15978
     0.30798
     0.08272
     0.14793
    -0.14254
    -0.00620
     0.00566
     0.00566
    -0.02991
     0.10050
     0.00566
    -0.01806
     0.20128
     0.22499
     0.05901
    -0.03584
    -0.01213
     0.14200
     0.07086
     0.13014
     0.19535
     0.11829
     0.21313
     0.15978
     0.03530
     0.21313
     0.11829
     0.15978
     0.06494
     0.04715
     0.05308
     0.01158
     0.01751
     0.18942
     0.07679
     0.07086
     0.01158
     0.14200
     0.21906
     0.03530
    -0.06548
    -0.00027
     0.10050
     0.02344
     0.07086
     0.13014
     0.02344
     0.04715
     0.10050
     0.29020
     0.15978
     0.11829
     0.05901
     0.05901
     0.26649
     0.21906
     0.19535
     0.18350
     0.21906
     0.21313
     0.38505
     0.37912
     0.24870
     0.05308
     0.15978
     0.29020
     0.39690
     0.28427
     0.20721
     0.13607
     0.24277
     0.38505
     0.31391
     0.34355
     0.29613
     0.31391
     0.26056
     0.43247
     0.46211
     0.31391
     0.13014
     0.27834
     0.37912
     0.51546
     0.45618
     0.38505
     0.17757
     0.20721
     0.20721
     0.26056
     0.25463
     0.20721
     0.15386
     0.19535
     0.23685
     0.31984
     0.10050
     0.11236
     0.07679
     0.18350
     0.23685
     0.23685
     0.15386
     0.13607
     0.17164
     0.26056
     0.43247
     0.50361
     0.38505
     0.50953
     0.58067
     0.55103
     0.32577
    -0.24925
     0.13607
     2.36499
     6.66277
     7.81873
     2.95779
    -1.90908
    -1.01396
     2.25829
     5.79729
     6.41972
     1.85518
     1.03712
     1.31574
     1.12012
    -0.70570
    -1.38742
    -1.51191
    -0.96060
    -1.20365
    -2.03950
    -2.65600
    -2.63822
    -2.66786
    -2.43667
    -2.20548
    -1.96243
    -1.54155
    -1.10288
    -0.53972
    -0.11883
    -0.09512
     0.01158
     0.22499
     0.44433
     0.53917
     0.48582
     0.33169
     0.01751
     0.13014
     0.22499
     0.30205
     0.10643
    -0.07734
    -0.29667
    -0.21368
     0.05308
     0.26056
    -0.05955
    -0.35595
    -0.34409
    -0.02991
    -0.07734
    -0.00027
    -0.28481
    -0.15440
    -0.18997
    -0.09512
    -0.14847
    -0.09512
    -0.20775
