# Supplementary material for: Software algorithm and hardware design for real-time implementation of new spectral estimator
Source: Biomed Eng Online. 2014 May 9;13:61. doi: 10.1186/1475-925X-13-61 (PMC4057578; doi:10.1186/1475-925X-13-61)
Supplement: Additional file 2 — txtfiles.zip. [file 1475-925X-13-61-S2.zip › FILE036.TXT]

    -1.20684
    -0.76890
    -0.40011
    -0.09816
     0.04244
     0.11159
     0.13003
     0.12081
     0.18535
     0.20840
     0.22684
     0.13233
     0.04014
     0.04244
     0.00095
     0.04936
     0.02400
    -0.09124
    -0.07741
    -0.09816
    -0.03593
    -0.07050
    -0.15809
    -0.21110
    -0.20188
    -0.19497
    -0.19036
    -0.23646
    -0.32635
    -0.31021
    -0.31252
    -0.24798
    -0.22032
    -0.26181
    -0.31713
    -0.31943
    -0.28947
    -0.30791
    -0.30099
    -0.35631
    -0.33326
    -0.30330
    -0.29177
    -0.28716
    -0.29869
    -0.29408
    -0.34709
    -0.25951
    -0.19497
    -0.22724
    -0.27564
    -0.20419
    -0.17422
    -0.12812
    -0.10968
    -0.14887
    -0.10277
    -0.06589
     0.04244
     0.07702
     0.04244
     0.01478
     0.02400
     0.04475
     0.15538
     0.19457
     0.15077
     0.19918
     0.18074
     0.28907
     0.28216
     0.23375
     0.18304
     0.21992
     0.27294
     0.32365
     0.34900
     0.24297
     0.19687
     0.10237
     0.12312
     0.13694
     0.02631
    -0.11660
    -0.14887
    -0.06589
     0.02170
     0.08393
     0.15538
     0.22223
     0.34208
     0.49191
     0.85609
     0.96211
     1.05662
     1.18108
     1.50378
     1.62363
     1.73197
     1.81033
     1.70661
     1.39083
    -0.29869
    -2.42154
    -3.83447
    -3.68465
    -2.63129
    -0.96251
    -0.09124
    -0.95560
    -2.36853
    -3.08076
    -3.33891
    -3.18448
    -2.76268
    -2.05506
    -1.13077
    -0.05667
     0.77541
     1.18800
     1.40466
     1.62594
     1.57523
     1.46920
     1.32860
     1.25023
     1.10502
     0.97364
     0.76389
     0.76389
     0.59102
     0.41584
     0.37896
     0.31212
     0.27985
     0.23145
     0.21992
     0.10007
     0.08624
     0.07010
     0.06780
     0.03553
     0.05397
     0.03322
    -0.09355
    -0.05437
     0.00326
     0.00326
    -0.09816
    -0.05437
    -0.06359
    -0.00366
    -0.07050
    -0.08202
    -0.07741
    -0.16500
    -0.14656
    -0.13273
    -0.11890
    -0.20880
    -0.25029
    -0.26181
    -0.16731
    -0.22724
    -0.24798
    -0.32174
    -0.31252
    -0.31482
    -0.28256
    -0.26181
    -0.29408
    -0.34018
    -0.34248
    -0.22263
    -0.23415
    -0.21802
    -0.25951
    -0.32174
    -0.22032
    -0.17653
    -0.16961
    -0.16961
    -0.18575
    -0.21110
    -0.16961
    -0.11890
    -0.13734
    -0.12812
    -0.14195
    -0.13734
    -0.13273
    -0.10277
    -0.12351
    -0.16270
    -0.13504
    -0.07511
    -0.05206
    -0.03132
    -0.08894
    -0.09816
    -0.09816
    -0.04515
    -0.09816
    -0.04515
     0.00326
     0.03322
     0.19457
     0.10698
     0.08854
     0.12081
     0.13233
     0.25450
     0.25219
     0.29829
     0.28907
     0.30290
     0.21070
     0.31904
     0.52879
     0.95520
     1.29864
     1.54988
     1.92328
     2.11689
     2.26210
     2.42114
     2.22522
     3.31316
     4.68690
     4.29737
     3.03426
     2.44189
    -0.24337
    -2.79494
    -2.24637
    -0.80578
     1.08197
     1.71583
     1.19722
    -1.47421
    -4.62276
    -4.62276
    -4.62276
    -3.51639
    -2.73041
    -2.12421
    -1.69088
    -1.49726
    -1.29443
    -1.06163
    -0.74354
    -0.46926
    -0.22724
    -0.13734
    -0.03593
     0.04244
     0.18996
     0.11620
     0.04014
     0.01017
     0.07010
     0.04936
     0.01248
     0.01478
    -0.02440
    -0.08202
    -0.07741
     0.00787
    -0.02671
    -0.07511
    -0.11199
    -0.11199
    -0.10507
    -0.07972
    -0.14656
    -0.18344
    -0.15578
    -0.19958
    -0.15578
    -0.17653
    -0.12812
    -0.24798
    -0.22724
    -0.22263
    -0.18805
    -0.20419
    -0.25720
    -0.20880
    -0.18344
    -0.19958
    -0.19958
    -0.25490
    -0.19266
    -0.17653
    -0.17422
    -0.15578
    -0.15348
    -0.22954
    -0.25951
    -0.17653
    -0.13965
    -0.17883
    -0.15117
    -0.19727
    -0.16731
    -0.16270
    -0.18344
    -0.20880
    -0.18805
    -0.18805
    -0.17883
    -0.12812
    -0.19727
    -0.22263
    -0.20649
    -0.17422
    -0.16731
    -0.14195
    -0.19036
    -0.21802
    -0.19958
    -0.14195
    -0.11199
    -0.16270
    -0.18575
    -0.16731
    -0.14656
    -0.08663
    -0.08433
    -0.13043
    -0.15117
    -0.11429
    -0.06820
    -0.05667
     0.00787
    -0.09355
    -0.10738
    -0.07050
     0.04705
     0.05858
     0.00326
     0.01478
    -0.00135
     0.05858
     0.07702
     0.11851
     0.08393
     0.05858
     0.06549
     0.15538
     0.16460
     0.21070
     0.18074
     0.12542
     0.22914
     0.33517
     0.32826
     0.48038
     0.46425
     0.50343
     0.89988
     1.24332
     1.29172
     1.25945
     1.51991
     1.90484
     2.56175
     3.40305
     3.73035
     3.91014
     4.00925
     4.46793
     4.81598
     4.81598
     4.81598
     4.21439
     0.03322
    -0.16961
     1.51761
    -0.59603
    -2.48378
    -1.46499
    -0.16961
    -1.33361
    -3.12225
    -4.54670
    -4.62276
    -4.62276
    -4.62276
    -4.62276
    -4.24936
    -3.52792
    -2.66356
    -1.90524
    -1.25985
    -0.81500
    -0.51305
    -0.22032
    -0.04976
     0.07471
     0.05397
     0.04244
     0.01709
    -0.01057
     0.06319
    -0.05206
    -0.06359
    -0.09355
    -0.11199
    -0.02210
    -0.05898
    -0.07281
    -0.16731
    -0.16039
    -0.12582
    -0.07281
    -0.09585
    -0.10046
    -0.15348
    -0.15809
    -0.06128
    -0.07741
    -0.06820
    -0.10738
    -0.13734
    -0.15348
    -0.05667
    -0.02671
    -0.07511
    -0.14195
    -0.13965
    -0.02210
     0.02631
     0.03783
    -0.06128
    -0.10507
    -0.05667
    -0.00135
     0.01939
     0.03553
    -0.07511
    -0.03823
     0.00787
     0.06549
     0.04014
    -0.02440
    -0.03132
    -0.05206
     0.05166
     0.08624
     0.05627
    -0.01749
     0.00326
     0.00326
     0.04244
     0.09085
     0.03322
     0.02170
    -0.00366
     0.05166
     0.06088
    -0.01288
     0.01939
     0.02631
     0.03553
     0.05627
     0.07471
     0.01017
     0.03783
     0.04014
     0.01478
     0.09315
     0.07010
    -0.02440
     0.06549
     0.04936
     0.10237
     0.07471
     0.03092
     0.06319
     0.11159
     0.09776
     0.09546
     0.03553
     0.05397
     0.05166
     0.03322
     0.13233
     0.10007
    -0.04054
     0.01478
     0.05627
     0.09776
    -0.02901
    -0.13734
    -0.13734
    -0.06128
     0.23145
     0.36744
     0.46425
     0.55414
     0.63712
     0.84456
     1.21105
     2.10767
     3.01121
     3.05270
     3.40305
     4.39418
     4.63850
     4.60393
     4.50251
     3.03887
     0.83765
     0.21992
     2.37735
     3.03887
     1.81033
     0.74315
     0.39049
    -1.25985
    -3.10150
    -3.79759
    -3.16835
    -3.01161
    -2.82952
    -2.91941
    -3.01391
    -3.06232
    -2.67278
    -2.24637
    -1.90063
    -1.52953
    -1.21375
    -0.98326
    -0.79886
    -0.47848
    -0.36092
    -0.38628
    -0.39089
    -0.39780
    -0.29869
    -0.29638
    -0.28256
    -0.36092
    -0.27795
    -0.25490
    -0.24568
    -0.20880
    -0.19497
    -0.21571
    -0.25259
    -0.17653
    -0.08663
    -0.20419
    -0.13965
    -0.11429
    -0.07050
    -0.09816
    -0.08433
    -0.11660
    -0.08894
    -0.07511
    -0.05667
    -0.05206
    -0.07741
    -0.09355
    -0.13043
    -0.07511
    -0.02901
    -0.07050
    -0.12812
    -0.10277
    -0.04284
    -0.03593
    -0.07972
    -0.13504
    -0.16500
    -0.10738
    -0.09355
    -0.11199
    -0.11429
    -0.17883
    -0.20188
    -0.14195
    -0.06359
    -0.11890
    -0.21110
    -0.27564
    -0.23876
    -0.19958
    -0.22724
    -0.24337
    -0.34479
    -0.32174
    -0.19266
    -0.09585
    -0.17192
    -0.23185
    -0.32865
    -0.30791
    -0.20419
    -0.18114
    -0.18344
    -0.22954
    -0.24107
    -0.15117
    -0.09124
    -0.12121
    -0.19266
    -0.18805
    -0.17883
    -0.14887
    -0.13734
    -0.13273
    -0.16961
    -0.24107
    -0.13043
    -0.02440
    -0.00827
    -0.04515
    -0.10968
    -0.04515
    -0.00366
     0.03092
     0.04705
     0.04936
     0.09776
     0.09085
     0.18765
     0.15999
     0.16691
     0.13925
     0.11620
     0.21301
     0.20840
     0.17382
     0.13694
     0.17152
     0.12081
     0.05397
     0.07932
     0.05627
     0.16691
     0.12312
     0.04936
     0.09776
     0.08393
     0.05397
     0.18074
     0.40662
     0.45042
     0.37896
     0.22223
     0.38357
     0.28216
     0.08624
     0.44581
     1.10272
     2.03391
     4.81598
     4.81598
     4.81598
     4.81598
     2.58480
    -2.75576
    -3.76302
    -2.71427
     3.45376
     4.81598
     4.81598
     2.99047
    -0.09816
    -2.90558
    -4.61354
    -4.62276
    -4.62276
    -4.62276
    -4.58128
    -3.97969
    -3.35735
    -2.82260
    -2.18874
    -1.63786
    -1.33591
    -1.06163
    -0.94177
    -0.78503
    -0.63521
    -0.51074
    -0.48770
    -0.44621
    -0.47617
    -0.48078
    -0.43238
    -0.37936
    -0.40472
    -0.42316
    -0.44160
    -0.32404
    -0.30560
    -0.28947
    -0.26873
    -0.35170
    -0.36092
    -0.29869
    -0.26642
    -0.27334
    -0.28025
    -0.25490
    -0.28716
    -0.24337
    -0.17653
    -0.20649
    -0.30791
    -0.24337
    -0.22493
    -0.18344
    -0.22493
    -0.20880
    -0.19958
    -0.19036
    -0.20419
    -0.13504
    -0.16039
    -0.15809
    -0.15578
    -0.17653
    -0.13043
    -0.14195
    -0.18344
    -0.14656
    -0.12121
    -0.12351
    -0.13734
    -0.09816
    -0.07741
    -0.09355
    -0.10968
    -0.09816
    -0.08894
    -0.05437
    -0.07972
    -0.07511
    -0.05437
    -0.03593
    -0.11890
    -0.01749
     0.00095
    -0.02440
    -0.01518
    -0.02901
    -0.04976
    -0.00596
    -0.03823
     0.01248
     0.03783
    -0.00596
     0.01248
     0.06549
     0.05166
     0.02631
     0.03322
    -0.00366
     0.08624
     0.09315
     0.13694
     0.07010
     0.06780
     0.08393
     0.07471
     0.13694
     0.14847
     0.15538
     0.07932
     0.12773
     0.08393
     0.15538
     0.15769
     0.06780
     0.17613
     0.13694
     0.17613
     0.18535
     0.13464
     0.03553
     0.02861
    -0.02440
     0.01939
     0.02861
    -0.03362
    -0.24568
    -0.35401
    -0.32174
    -0.26181
    -0.26642
    -0.17883
     0.27294
     1.37470
     2.93284
     3.90553
     4.59932
     4.81598
     4.81598
     4.81598
     4.81598
     4.81598
     4.30889
     3.55518
     0.46425
    -1.65400
     2.76228
     4.81598
     3.13107
     0.60024
    -2.48378
    -4.44067
    -4.62276
    -4.62276
    -4.62276
    -4.62276
    -4.62276
    -4.62276
    -4.10876
    -3.15221
    -2.23484
    -1.53875
    -1.01322
    -0.64443
    -0.36784
    -0.21110
    -0.16500
    -0.11660
    -0.11199
    -0.15348
    -0.15348
    -0.20880
    -0.15578
    -0.13273
    -0.19266
    -0.21341
    -0.20188
    -0.20419
    -0.17883
    -0.25951
    -0.19958
    -0.27103
    -0.30330
    -0.15578
    -0.18575
    -0.16270
    -0.21110
    -0.23646
    -0.19958
    -0.14887
    -0.20649
    -0.24107
    -0.21110
    -0.19958
    -0.15117
    -0.17422
    -0.18344
    -0.13043
    -0.18575
    -0.13504
    -0.06820
    -0.14195
    -0.18114
    -0.20419
    -0.19266
    -0.14887
    -0.09124
    -0.09816
    -0.12812
    -0.16961
    -0.11429
    -0.08894
    -0.04284
    -0.07972
    -0.11660
    -0.16731
    -0.06128
    -0.01057
    -0.02901
    -0.08202
    -0.12812
    -0.00366
     0.03322
     0.06780
     0.02861
    -0.05437
     0.00556
     0.02631
     0.06319
     0.09546
     0.04244
     0.06319
     0.07241
     0.07702
     0.21762
     0.16921
     0.11620
     0.13233
     0.20148
     0.20609
     0.21992
     0.20148
     0.20379
     0.20148
     0.18765
     0.25450
     0.26602
     0.27294
     0.23606
     0.26372
     0.28216
     0.30521
     0.24067
     0.26602
     0.27294
     0.34669
     0.33517
     0.31904
     0.33747
     0.36283
     0.36974
     0.30751
     0.32134
     0.27524
     0.24297
     0.39971
     0.25680
     0.07241
    -0.13273
    -0.21341
    -0.04976
     0.07010
    -0.06128
     0.18304
     1.94633
     4.65464
     4.81598
     4.81598
     4.81598
     4.81598
     4.81598
     4.55322
     3.57131
     2.21831
    -1.92137
     0.31212
     4.81598
     4.81598
     3.59206
    -0.69284
    -4.19405
    -4.62276
    -4.62276
    -4.62276
    -4.62276
    -4.62276
    -4.62276
    -4.13873
    -3.58093
    -3.03005
    -2.44690
    -1.84992
    -1.27829
    -0.69053
    -0.34709
    -0.10968
    -0.02440
     0.00095
     0.04475
     0.02170
     0.04014
     0.10698
     0.00326
    -0.09585
    -0.10507
    -0.01979
    -0.01288
    -0.04054
    -0.17653
    -0.14887
    -0.13965
    -0.09124
    -0.08433
    -0.20419
    -0.13043
    -0.16731
    -0.16500
    -0.08894
    -0.14656
    -0.21341
    -0.17422
    -0.18805
    -0.19497
    -0.19958
    -0.28716
    -0.27103
    -0.22954
    -0.16961
    -0.25951
    -0.26181
    -0.27103
    -0.28716
    -0.33326
    -0.24568
    -0.24568
    -0.29869
    -0.23185
    -0.28716
    -0.18114
    -0.25029
    -0.21802
    -0.19497
    -0.16500
    -0.09816
    -0.11890
    -0.16270
    -0.16731
    -0.10968
    -0.13043
    -0.04976
    -0.06128
    -0.10277
    -0.09585
    -0.04745
     0.00326
    -0.01518
    -0.07281
    -0.08894
    -0.06589
     0.04244
     0.04244
     0.01939
    -0.05667
    -0.04745
     0.00787
     0.07932
     0.11390
    -0.00135
    -0.03362
    -0.03593
     0.06319
     0.04244
     0.06780
    -0.00596
     0.02861
     0.07010
     0.09776
     0.10698
     0.08624
     0.07010
     0.01478
     0.06088
     0.20148
     0.19918
     0.19687
     0.12542
     0.18996
     0.28677
     0.30982
     0.28446
     0.28677
     0.22914
     0.23375
     0.24758
     0.28907
     0.14847
     0.12312
    -0.00827
     0.08163
     0.15308
     0.09085
     0.04475
     0.12773
     0.67400
     1.74810
     3.55057
     4.81598
     4.81598
     4.81598
     4.81598
     1.34704
    -2.35931
    -1.40045
     1.83108
     4.81598
     4.81598
     3.60128
     1.49456
    -0.28486
    -2.23484
    -4.35770
    -4.62276
    -4.56284
    -4.25397
    -4.01426
    -4.00273
    -3.62472
    -3.09689
    -2.41232
    -1.77846
    -1.23450
    -0.68131
    -0.40011
    -0.17653
    -0.05898
     0.04936
     0.13694
     0.06088
     0.06549
    -0.03132
     0.01248
     0.02170
     0.06780
     0.02170
    -0.06589
    -0.06128
    -0.06359
     0.08393
     0.04014
    -0.00135
    -0.05206
    -0.02671
     0.01709
    -0.00366
     0.03783
     0.03322
    -0.00366
     0.01248
     0.07932
     0.15308
     0.06549
     0.05397
    -0.03132
     0.03783
     0.15308
     0.11390
     0.09315
     0.04244
     0.04014
     0.07471
     0.11159
     0.02400
     0.04244
     0.01017
    -0.00827
     0.04936
     0.03322
     0.01248
    -0.07511
    -0.07511
     0.01248
     0.02861
     0.00326
    -0.02671
    -0.01979
    -0.02671
     0.00787
    -0.01057
     0.04936
     0.06088
     0.02400
     0.08854
     0.08393
     0.08624
     0.04705
    -0.00366
     0.05627
     0.08854
     0.03553
     0.03092
    -0.01518
     0.03092
     0.03553
     0.00787
     0.03553
     0.02861
     0.07010
     0.06088
     0.03553
     0.03783
     0.03553
     0.00787
     0.12773
     0.12312
     0.11620
     0.13925
     0.12081
     0.14847
     0.07702
    -0.01057
    -0.03132
    -0.19266
    -0.18575
    -0.22032
    -0.37014
    -0.45312
    -0.55915
    -0.65135
    -0.66518
    -0.74585
    -0.65596
     0.47347
     2.69774
     4.03691
     4.81598
     4.81598
     4.81598
     4.81598
     1.96246
    -1.95364
    -1.68166
     1.85874
     3.67964
     4.22592
     3.65659
     2.24136
     0.17843
    -1.90985
    -3.31817
    -4.62276
    -4.62276
    -4.62276
    -3.67774
    -2.93555
    -2.17952
    -1.63095
    -1.40276
    -1.03397
    -0.72280
    -0.45543
    -0.25951
    -0.00827
     0.13003
     0.24297
     0.29368
     0.24297
     0.18765
     0.20148
     0.19918
     0.24297
     0.27294
     0.28216
     0.24067
     0.28216
     0.30751
     0.32365
     0.25219
     0.24989
     0.26602
     0.22453
     0.23375
     0.29368
     0.20609
     0.18765
     0.13233
     0.17152
     0.18304
     0.16230
     0.13694
     0.08393
     0.10007
     0.05858
     0.06088
     0.05858
     0.07471
     0.02400
     0.01017
     0.03322
     0.00787
     0.01017
    -0.02210
    -0.02210
    -0.07050
    -0.10968
    -0.13273
    -0.14656
    -0.17192
    -0.17422
    -0.25490
    -0.20419
    -0.22493
    -0.22263
    -0.27103
    -0.27334
    -0.34018
    -0.34709
    -0.35401
    -0.31252
    -0.29869
    -0.31713
    -0.32174
    -0.33787
    -0.24337
    -0.23646
    -0.25259
    -0.29869
    -0.23646
    -0.24798
    -0.20188
    -0.15117
    -0.15578
    -0.13504
    -0.16500
    -0.13734
    -0.02210
     0.02170
    -0.01749
    -0.04745
     0.03322
     0.09776
     0.15077
     0.12773
     0.11620
     0.14616
     0.35130
     0.23606
     0.25680
     0.23606
     0.05627
    -0.06820
    -0.05206
     0.07702
     0.08854
     0.04936
    -0.09355
    -0.22032
    -0.24568
    -0.10507
     0.36744
     1.29403
     2.65394
     3.50908
     4.31350
     4.73531
     4.81598
     3.99773
     1.26406
    -2.45842
    -1.61251
     0.79155
     2.33356
     3.93319
     2.90518
     1.31247
    -0.50152
    -2.26250
    -3.72153
    -4.62276
    -4.57897
    -3.17526
    -2.14034
    -1.57102
    -1.34974
    -1.23680
    -1.15382
    -1.08468
    -1.01092
    -0.78503
    -0.59142
    -0.33326
    -0.24798
    -0.01288
     0.03783
     0.05397
     0.11159
     0.12542
     0.12773
     0.05397
     0.03553
     0.08624
     0.11390
     0.09085
     0.01709
     0.03783
     0.06549
     0.05858
    -0.00135
    -0.03823
     0.02400
    -0.04976
    -0.00135
    -0.01749
     0.02861
    -0.00827
    -0.04745
    -0.06128
     0.05627
     0.12542
     0.07010
     0.01248
     0.02170
     0.06088
     0.05858
     0.05627
     0.09085
     0.03092
     0.04244
     0.12773
     0.13003
     0.03092
     0.00095
     0.01248
     0.01709
     0.04936
     0.06319
    -0.01979
    -0.07511
    -0.04515
     0.02170
    -0.02901
     0.03322
    -0.02210
    -0.10277
    -0.08663
    -0.03362
    -0.02671
    -0.04515
    -0.13043
    -0.08894
     0.00326
    -0.01288
    -0.00366
    -0.05898
    -0.05437
    -0.07050
    -0.07281
     0.03553
     0.01939
    -0.04515
    -0.06589
     0.01709
     0.07932
     0.04705
     0.03322
    -0.01979
     0.00556
     0.03783
     0.05397
     0.07010
    -0.01288
    -0.01518
     0.02400
     0.04475
     0.08393
     0.09315
     0.07010
     0.08163
     0.07241
     0.17382
     0.11851
     0.07010
     0.16230
     0.20379
     0.12542
     0.09546
     0.09085
     0.13925
     0.13003
     0.05397
     0.13233
     0.10007
     0.04475
     0.16691
     0.15077
     0.14847
     0.54261
     1.27328
     2.47185
     3.60589
     4.22592
     4.81598
     4.81598
     3.68425
    -0.76890
    -4.08110
    -0.66518
     1.49686
     2.22983
     3.98390
     3.90092
     1.47842
    -1.72776
    -4.20096
    -4.62276
    -4.17561
    -3.18909
    -2.22332
    -1.76694
    -1.55488
    -1.41889
    -1.42350
    -1.25985
    -1.10542
    -0.97865
    -0.78503
    -0.55684
    -0.26181
    -0.13734
    -0.13965
    -0.07281
     0.01017
     0.05627
     0.14386
     0.12773
    -0.00135
    -0.02671
    -0.06589
     0.01478
     0.04705
     0.00326
    -0.05437
    -0.00366
    -0.00366
    -0.00366
    -0.00827
    -0.01057
    -0.06128
    -0.06589
     0.00095
    -0.00135
    -0.01749
    -0.07511
    -0.05898
    -0.05898
     0.05166
     0.04014
    -0.03362
    -0.01057
    -0.02440
    -0.01979
     0.03783
     0.00556
     0.03553
     0.02861
     0.07932
     0.12312
     0.11159
     0.04244
     0.08393
     0.04705
     0.18074
     0.11851
     0.03092
     0.05858
     0.06088
     0.08393
     0.07241
     0.05397
    -0.02671
     0.00787
     0.04244
     0.01017
    -0.04745
    -0.04515
    -0.08202
    -0.11890
    -0.02671
    -0.04976
    -0.07511
    -0.12121
    -0.09124
    -0.06359
    -0.06820
    -0.14195
    -0.17883
    -0.15578
    -0.13504
    -0.07741
    -0.08433
    -0.23415
    -0.24107
    -0.07511
    -0.08663
     0.07010
    -0.05898
    -0.10968
    -0.13043
    -0.07281
    -0.05437
    -0.04515
    -0.01979
     0.00095
     0.02400
     0.06088
     0.14847
     0.11390
     0.11159
     0.06780
     0.05858
     0.18765
     0.21531
     0.18535
     0.18304
     0.16230
     0.22914
     0.28677
     0.30521
     0.23145
     0.21992
     0.18996
     0.16230
     0.07702
     0.06088
    -0.00827
    -0.17422
    -0.07050
     0.07471
     0.11851
     0.19918
     0.24989
     0.48269
     0.67169
     1.18800
     1.75732
     2.14916
     2.71387
     3.46298
     3.51599
     3.08266
     1.40466
    -3.20292
    -3.41958
     0.99208
     2.70004
     3.43993
     3.13568
     0.58641
    -2.70275
    -4.54901
    -3.55097
    -2.31321
    -1.72315
    -1.29904
    -1.09159
    -1.07546
    -1.11694
    -1.07085
    -0.98326
    -0.70436
    -0.51766
    -0.33557
    -0.22724
    -0.07972
     0.04244
     0.03322
     0.09085
     0.06088
     0.02400
     0.04936
     0.03322
     0.02861
     0.04475
    -0.01057
    -0.09816
    -0.01979
     0.01248
    -0.02210
    -0.06820
    -0.07972
    -0.02671
    -0.07741
    -0.06128
    -0.06359
    -0.08894
    -0.10046
    -0.10277
     0.00556
    -0.03132
    -0.09124
    -0.14426
    -0.13273
    -0.00366
    -0.06359
    -0.04976
    -0.10277
    -0.14887
    -0.10277
    -0.10277
    -0.07050
    -0.09355
    -0.10046
     0.03783
    -0.16039
    -0.20880
    -0.12812
    -0.20419
    -0.19727
    -0.13273
    -0.16039
    -0.22954
    -0.30099
    -0.23415
    -0.29177
    -0.30330
    -0.32174
    -0.31482
    -0.32174
    -0.35401
    -0.40011
    -0.34018
    -0.25029
    -0.29869
    -0.34018
    -0.23415
    -0.27795
    -0.24798
    -0.18575
    -0.18344
    -0.25720
    -0.21571
    -0.18344
    -0.14887
    -0.14426
    -0.11890
    -0.14426
    -0.12121
    -0.12121
    -0.13965
    -0.17653
    -0.12121
    -0.09585
    -0.12812
    -0.12582
    -0.15348
    -0.13734
    -0.15809
    -0.14426
    -0.08894
    -0.24568
    -0.28256
    -0.44621
    -0.54993
    -0.82652
    -0.90719
    -0.64213
    -0.51766
    -0.55684
    -0.55915
    -0.70666
    -0.80117
    -0.92102
    -0.91872
    -0.78042
    -0.72971
    -0.53610
    -0.52688
    -0.49691
    -0.40241
    -0.31943
    -0.25720
    -0.27334
    -0.37014
    -0.32174
    -0.29408
    -0.32635
    -0.35862
    -0.46926
    -0.60294
    -0.67440
    -0.64904
    -0.76659
    -1.04319
    -1.26446
    -1.45116
    -1.90293
    -2.20027
    -1.91907
    -0.97404
     0.36744
     1.65821
     3.47911
     4.81598
     4.81598
     4.81598
     4.81598
     4.81598
     4.81598
     1.72505
    -1.52722
    -2.64743
     2.33817
     3.18408
     3.50677
     1.77807
    -1.39354
    -4.62276
    -4.62276
    -4.62276
    -4.62276
    -4.62276
    -4.62276
    -4.62276
    -4.62276
    -4.62276
    -3.66621
    -2.69814
    -1.88680
    -1.29443
    -0.93255
    -0.65365
    -0.45082
    -0.29638
    -0.28256
    -0.26181
    -0.22493
    -0.20419
    -0.19958
    -0.19497
    -0.18575
    -0.18114
    -0.18805
    -0.15578
    -0.17422
    -0.14426
    -0.11890
    -0.10277
    -0.08663
    -0.05898
    -0.03823
    -0.01518
    -0.03362
    -0.01057
    -0.07281
    -0.09816
    -0.07281
    -0.03823
     0.01478
    -0.05437
    -0.06589
    -0.01979
     0.01939
     0.08624
    -0.01057
     0.03553
    -0.02440
    -0.00135
     0.00787
     0.07702
     0.07241
     0.07241
     0.08854
     0.17152
     0.22453
     0.17382
     0.13233
     0.11159
     0.09315
     0.19918
     0.13694
     0.16230
     0.13233
     0.09546
     0.08854
     0.15538
     0.16691
     0.10698
     0.02170
     0.01478
     0.06088
     0.13233
     0.02400
     0.01939
     0.00787
     0.04705
     0.07471
     0.06319
     0.05397
     0.00787
     0.02170
     0.04936
     0.09776
     0.04475
     0.03092
     0.00556
     0.05627
     0.11390
     0.13003
     0.13003
     0.08163
     0.04475
     0.09546
     0.06549
     0.17382
     0.16460
     0.09085
     0.15077
     0.15769
     0.17843
     0.13925
     0.12312
     0.14386
     0.13925
     0.14616
     0.09315
     0.00787
     0.01248
     0.00556
    -0.05898
    -0.09355
    -0.16961
    -0.21802
    -0.25951
    -0.28025
    -0.22954
    -0.09124
    -0.18114
    -0.24568
     0.13694
     0.46655
     0.50804
     0.14386
     0.16460
     1.77576
     4.81598
     4.81598
     4.81598
     2.91440
     3.90553
     2.65625
    -3.10842
    -2.31091
     1.11655
     3.39153
     3.54826
     2.75997
     0.85148
    -1.42120
    -3.47490
    -4.28163
    -4.42915
    -4.01426
    -3.43802
    -2.88484
    -2.28555
    -1.71854
    -1.25294
    -0.86571
    -0.66518
    -0.58220
    -0.46004
    -0.38167
    -0.37245
    -0.39319
    -0.40933
    -0.44160
    -0.36092
    -0.38397
    -0.28716
    -0.32865
    -0.38167
    -0.35862
    -0.27103
    -0.26642
    -0.21802
    -0.21802
    -0.25259
    -0.12351
    -0.13043
    -0.07741
    -0.11890
    -0.14426
    -0.17883
    -0.16961
    -0.09124
    -0.07281
    -0.11890
    -0.17192
    -0.13043
    -0.05667
    -0.05898
    -0.07511
    -0.07741
    -0.04054
    -0.08894
    -0.07511
    -0.14195
    -0.24107
    -0.16500
    -0.18344
    -0.16270
    -0.03823
    -0.15348
    -0.21802
    -0.21110
    -0.19958
    -0.19497
    -0.21110
    -0.27334
    -0.22032
    -0.21341
    -0.21110
    -0.13273
    -0.17883
    -0.10968
    -0.09355
    -0.10277
    -0.04515
     0.01478
    -0.08433
    -0.01057
     0.05627
     0.09085
     0.07010
     0.01478
     0.04936
     0.15999
     0.21531
     0.25450
     0.19457
     0.16230
     0.18304
     0.16921
     0.29368
     0.27063
     0.18074
     0.15538
     0.24528
     0.26141
     0.26602
     0.25680
     0.17382
     0.20379
     0.25219
     0.29138
     0.28677
     0.18535
     0.17382
     0.20148
     0.34439
     0.35591
     0.32134
     0.29368
     0.27755
     0.36283
     0.38357
     0.31212
     0.28216
     0.27524
     0.38588
     0.41354
     0.33056
     0.25450
     0.25680
     0.21070
     0.22223
     0.34208
     0.50113
     0.21992
     0.09085
     0.10468
     0.13233
     0.13233
     0.08624
     0.07932
     0.02861
     0.04475
     0.01939
     0.01478
    -0.08663
    -0.11890
    -0.20880
    -0.16500
    -0.18575
    -0.18575
    -0.10738
    -0.13504
    -0.07281
    -0.13043
    -0.29177
    -0.29638
     0.01017
     0.11620
    -0.26873
    -0.03362
    -0.05898
    -0.15578
     0.29138
     1.80803
     4.81598
     4.81598
     4.81598
     4.81598
     4.81598
    -3.94742
    -4.62276
    -3.14991
     3.57362
     4.81598
     4.81598
     3.28089
     0.22453
    -2.42385
    -4.31851
    -4.62276
    -4.62276
    -4.62276
    -4.32312
    -3.57863
    -2.81799
    -2.09424
    -1.55488
    -1.14460
    -0.82191
    -0.53379
    -0.36323
    -0.24568
    -0.22493
    -0.26642
    -0.26642
    -0.28486
    -0.13965
    -0.15578
    -0.22724
    -0.27564
    -0.31021
    -0.29408
    -0.22724
    -0.22263
    -0.23415
    -0.22724
    -0.26642
    -0.16039
    -0.10277
    -0.11660
    -0.12812
    -0.15809
    -0.05667
     0.04475
    -0.02440
    -0.06589
    -0.05437
     0.01939
     0.03322
     0.03783
     0.06088
     0.04244
     0.01478
     0.04936
     0.06780
     0.06549
     0.06780
    -0.02210
     0.02400
     0.01939
     0.04014
    -0.00827
    -0.03132
     0.00326
    -0.03823
    -0.08202
    -0.11199
    -0.08202
    -0.11890
    -0.14887
    -0.15809
    -0.16500
    -0.20649
    -0.26181
    -0.29869
    -0.21571
    -0.31482
    -0.46465
    -0.57067
    -0.66979
    -0.67901
    -0.60525
    -0.54993
    -0.63291
    -0.61216
    -0.69975
    -0.63521
    -0.63060
    -0.62830
    -0.61447
    -0.61447
    -0.45082
    -0.33326
    -0.23415
    -0.19266
    -0.15117
    -0.10046
    -0.01518
    -0.00366
     0.07010
     0.07241
     0.08624
     0.11851
     0.16921
     0.16460
     0.12312
     0.07010
     0.14616
     0.17613
     0.17382
     0.17613
     0.13233
     0.11390
     0.12081
     0.15769
     0.13003
     0.12773
     0.08163
     0.10929
     0.14847
     0.18535
     0.14847
     0.08163
     0.07241
     0.07932
     0.07471
     0.07932
     0.13694
     0.02631
    -0.03362
     0.00787
     0.16921
     0.30982
     0.36974
     0.57719
     1.04509
     1.73658
     2.24366
     3.14720
     3.98620
     4.81598
     4.81598
     4.81598
     4.81598
     4.81598
     4.81598
     4.81598
     2.47185
     2.56405
     1.90945
     1.26406
    -0.31021
     1.33782
     2.78302
     0.36513
    -2.54601
    -4.59511
    -4.62276
    -4.62276
    -4.62276
    -4.62276
    -4.62276
    -4.46603
    -3.44955
    -2.62207
    -1.93520
    -1.47421
    -1.05702
    -0.70436
    -0.45773
    -0.35631
    -0.35401
    -0.31252
    -0.28486
    -0.28947
    -0.27103
    -0.33557
    -0.39550
    -0.36784
    -0.34018
    -0.31482
    -0.37936
    -0.38397
    -0.39780
    -0.45543
    -0.41624
    -0.37936
    -0.43468
    -0.44160
    -0.39550
    -0.32174
    -0.31021
    -0.32174
    -0.32404
    -0.40241
    -0.28716
    -0.24568
    -0.19266
    -0.13504
    -0.19497
    -0.24107
    -0.07972
    -0.06820
    -0.01749
    -0.08663
    -0.11199
    -0.07741
    -0.00596
     0.02170
     0.03322
     0.04705
    -0.00827
     0.04705
     0.08393
     0.14155
     0.14155
     0.05627
     0.07932
     0.10007
     0.18074
     0.19687
     0.24989
     0.26833
     0.24989
     0.27524
     0.26372
     0.26372
     0.27524
     0.26372
     0.30751
     0.39971
     0.37896
     0.33747
     0.28907
     0.38357
     0.38357
     0.37896
     0.40662
     0.37435
     0.36283
     0.39740
     0.42967
     0.45272
     0.42276
     0.41123
     0.40662
     0.44350
     0.43659
     0.43428
     0.38818
     0.33747
     0.36744
     0.36744
     0.27755
     0.30290
     0.18996
     0.19226
     0.23836
     0.18535
     0.17382
     0.10007
     0.15999
     0.13464
     0.07241
     0.09546
    -0.01979
    -0.06359
    -0.01288
    -0.01749
    -0.18114
    -0.22263
    -0.46695
    -0.84035
    -1.12847
    -1.54566
    -2.02279
    -2.31091
    -1.89371
    -0.39780
     3.73496
     4.81598
     4.81598
     4.81598
     4.15677
     0.23375
    -2.04123
    -1.44194
     0.59563
     3.01121
     4.81598
     4.81598
     2.99969
     0.31212
    -2.61285
    -4.44759
    -4.62276
    -4.62276
    -4.62276
    -4.62276
    -4.62276
    -4.17330
    -3.53714
    -2.79264
    -2.26250
    -1.89602
    -1.61942
    -1.34283
    -0.90950
    -0.29408
     0.09085
    -0.00366
     0.08163
     0.19457
     0.32595
     0.48269
     0.62559
     0.84687
     1.07045
     1.13268
     1.11424
     0.96903
     0.87222
     0.82843
     0.81690
     0.64403
     0.50574
     0.34439
     0.40893
     0.45503
     0.42276
     0.39740
     0.32826
     0.24067
     0.27063
     0.20379
     0.25450
     0.16460
     0.13003
     0.20840
     0.16691
     0.18996
     0.12312
     0.06319
     0.02631
     0.02400
     0.01248
    -0.02440
    -0.07281
    -0.10968
    -0.13734
    -0.15348
    -0.10738
    -0.11660
    -0.21571
    -0.22954
    -0.17883
    -0.18805
    -0.25029
    -0.26873
    -0.29869
    -0.22954
    -0.20188
    -0.22724
    -0.21110
    -0.20419
    -0.19036
    -0.21802
    -0.07741
    -0.08433
    -0.05667
    -0.07741
    -0.18575
    -0.08894
    -0.11890
    -0.07511
    -0.17422
    -0.07050
    -0.05206
    -0.05206
    -0.10046
    -0.16270
    -0.22954
    -0.24798
    -0.22032
    -0.11660
    -0.19497
    -0.24798
    -0.23185
    -0.20649
    -0.20419
    -0.22493
    -0.19727
    -0.25490
    -0.17192
    -0.16500
    -0.11890
    -0.16500
    -0.17653
    -0.19727
    -0.20419
    -0.05437
    -0.07972
    -0.13965
    -0.14887
    -0.08433
    -0.03593
    -0.06820
    -0.11660
    -0.14195
    -0.10046
    -0.03132
    -0.02671
    -0.05898
    -0.07050
    -0.10738
    -0.11660
    -0.01288
     0.04705
    -0.02440
    -0.01979
    -0.01749
     0.00787
     0.13694
     0.17613
     0.19457
     0.26833
     0.43198
     0.54261
     0.78463
     1.03818
     1.35396
     1.81494
     2.32434
     2.78072
     3.07805
     2.95128
     2.70465
     2.51334
     2.42575
     2.70235
     2.44419
     1.29864
    -0.28486
    -1.47191
    -2.13804
    -2.94938
    -3.84369
    -4.57206
    -4.62276
    -4.62276
    -4.62276
    -4.62276
    -4.62276
    -4.62276
    -4.62276
    -4.62276
    -4.62276
    -4.23323
    -3.62011
    -2.89636
    -2.43998
    -1.32208
     0.01017
     0.99208
     1.97399
     2.78072
     3.32007
     3.60589
     3.91014
     4.13372
     4.08070
     3.91936
     3.77184
     3.50447
     3.26936
     3.05731
     2.76458
     2.47185
     2.14455
     1.84491
     1.48764
     1.35396
     1.20413
     1.04279
     0.79616
     0.68091
     0.56566
     0.52879
     0.43889
     0.39049
     0.32365
     0.34439
     0.30290
     0.29599
     0.26372
     0.24067
     0.13003
     0.13003
     0.23606
     0.19687
     0.16230
     0.11159
     0.11620
     0.18074
     0.09776
     0.05627
     0.00326
     0.04014
    -0.02210
    -0.12812
    -0.05898
    -0.13734
    -0.13273
    -0.23876
    -0.15117
    -0.13273
    -0.22493
    -0.19727
    -0.26642
    -0.23415
    -0.27334
    -0.22493
    -0.28486
    -0.31021
    -0.27564
    -0.26412
    -0.26642
    -0.20419
    -0.31252
    -0.35862
    -0.28486
    -0.23646
    -0.27564
    -0.26412
    -0.37014
    -0.28486
    -0.25259
    -0.24337
    -0.24568
    -0.22954
    -0.17422
    -0.14656
    -0.18344
    -0.09816
    -0.13273
    -0.17653
    -0.19958
    -0.07511
    -0.05898
    -0.12582
    -0.12351
    -0.16039
    -0.10507
    -0.02671
    -0.03132
    -0.07972
    -0.11660
    -0.09124
    -0.05667
    -0.06359
    -0.04976
    -0.08663
    -0.03593
     0.00095
     0.01017
     0.04244
    -0.00596
    -0.02210
     0.00556
     0.00787
     0.01709
     0.04014
     0.05397
     0.04244
     0.10237
     0.13694
     0.09315
     0.04014
     0.00556
     0.07702
     0.15077
     0.09315
     0.14616
     0.14155
     0.22223
     0.20148
     0.31443
     0.36052
     0.54492
     0.70166
     0.94829
     1.31247
     1.59828
     1.91867
     2.03161
     2.35200
     2.89827
     3.57131
     3.66120
     2.71157
     0.98055
    -1.09851
    -2.52757
    -2.94707
    -2.32704
    -1.89371
    -2.37544
    -3.66160
    -4.62276
    -4.62276
    -4.62276
    -4.62276
    -4.62276
    -4.62276
    -4.62276
    -4.19866
    -3.36657
    -2.22793
    -1.09851
    -0.06128
     1.20183
     2.16069
     2.57788
     2.91210
     3.14951
     3.14490
     3.24862
     3.22096
     3.17717
     2.93515
     2.58710
     2.25749
     2.05005
     1.76193
     1.53605
     1.32860
     1.09350
     0.94368
     0.75467
     0.65325
     0.67861
     0.63942
     0.63251
     0.55644
     0.57488
     0.55875
     0.54492
     0.60485
     0.54492
     0.56336
     0.45272
     0.45042
     0.41584
     0.41815
     0.28907
     0.21301
     0.19457
     0.20840
     0.12773
     0.02631
    -0.00596
     0.00556
    -0.05898
    -0.04054
    -0.02210
    -0.13504
    -0.13504
    -0.17883
    -0.07741
    -0.05206
    -0.11890
    -0.13734
    -0.16270
    -0.13504
    -0.15117
    -0.09585
    -0.13043
    -0.06820
    -0.09585
    -0.13504
    -0.09355
    -0.07050
    -0.13734
    -0.14887
    -0.14426
    -0.00596
     0.05858
     0.02400
     0.09085
     0.07010
     0.14386
     0.19918
     0.17152
     0.21992
     0.27755
     0.26833
     0.35130
     0.33287
     0.35361
     0.30290
     0.27294
     0.29368
     0.35130
     0.29829
     0.27985
     0.22223
     0.20148
     0.22914
     0.18074
     0.13694
     0.15308
     0.10698
     0.12773
     0.13925
     0.16230
     0.11851
     0.10698
     0.13925
     0.13464
     0.14616
     0.16460
     0.09546
     0.09776
     0.13233
     0.07702
     0.10007
     0.15769
     0.11851
     0.08624
     0.10698
     0.02861
     0.02861
    -0.06359
    -0.08663
    -0.09124
    -0.04745
    -0.08433
    -0.06589
    -0.11890
    -0.07050
    -0.01979
    -0.05898
    -0.01979
    -0.00827
    -0.02901
     0.08163
     0.17613
     0.20609
     0.23145
     0.27524
     0.39049
     0.45272
     0.42276
     0.33056
     0.23375
     0.23375
     0.24758
     0.07702
     0.07471
    -0.19266
    -0.38628
    -0.62599
    -0.85188
    -1.07546
    -1.34052
    -1.62634
    -1.88219
    -2.13804
    -2.26020
    -2.41463
    -2.47225
    -2.55753
    -2.44920
    -2.45612
    -2.16108
    -1.93290
    -1.86605
    -1.64017
    -1.50418
    -1.48804
    -1.13308
    -0.62369
    -0.22032
     0.07010
     0.26833
     0.53570
     0.63942
     0.70396
     0.80768
     0.92985
     1.00360
     1.01052
     0.98977
     0.93676
     0.89297
     0.85148
     0.79616
     0.63020
     0.44581
     0.41123
     0.48730
     0.55183
     0.56336
     0.47116
     0.18765
     0.12542
     0.12773
     0.43198
     0.52879
     0.40432
     0.41354
     0.50343
     0.73162
     0.79846
     0.80077
     0.64173
     0.58410
     0.58871
     0.53109
     0.60715
     0.71549
     0.75006
     0.53801
     0.51496
     0.45272
     0.14847
     0.17152
     0.53570
     0.79385
     0.51726
     0.38588
     0.22453
     0.32595
     0.40432
     0.44581
     0.46886
     0.44120
     0.45042
     0.48960
     0.48038
     0.46425
     0.45503
     0.41584
     0.40201
     0.38357
     0.44350
     0.47347
     0.42045
     0.45733
     0.45272
     0.46425
     0.47577
     0.35822
     0.31673
     0.40662
     0.34900
     0.45503
     0.37896
     0.26602
     0.28446
     0.22914
     0.22453
     0.13003
     0.00326
    -0.04745
     0.01709
     0.04014
     0.07471
     0.04014
     0.00095
     0.05627
     0.06780
     0.14847
     0.12081
     0.16230
     0.21992
     0.27985
     0.34669
     0.40893
     0.40201
     0.33287
     0.33978
     0.38357
     0.43659
     0.48038
     0.54953
     0.49652
     0.51265
     0.48730
     0.43198
     0.35822
     0.35361
     0.40432
     0.36513
     0.26372
     0.21762
     0.10698
     0.10698
     0.09546
     0.03783
    -0.09585
    -0.11890
    -0.19266
    -0.36092
    -0.35631
    -0.31482
    -0.39550
    -0.42777
    -0.51535
    -0.40933
    -0.42777
    -0.37936
    -0.42777
    -0.43468
    -0.37936
    -0.28256
    -0.28025
    -0.28947
    -0.36323
    -0.40011
    -0.41163
    -0.31482
    -0.29869
    -0.31482
    -0.38628
    -0.62599
    -0.62369
    -0.73432
    -0.79656
    -0.87723
    -1.03166
    -0.94407
    -0.77120
    -0.83805
    -1.42350
    -1.52262
    -1.39354
    -1.03397
    -0.91641
    -0.88415
    -0.81039
    -0.74124
    -0.66057
    -0.50613
    -0.48539
    -0.32174
    -0.15578
     0.05166
     0.10929
     0.01709
    -0.03593
     0.21070
     0.30290
     0.32826
     0.30521
     0.12773
     0.13464
     0.10007
     0.10007
     0.06088
     0.14616
     0.14847
    -0.10277
    -0.16500
    -0.08433
    -0.02210
     0.08163
     0.01478
     0.12773
     0.07471
     0.24528
     0.23145
     0.20148
     0.18304
     0.24067
     0.40201
     0.49652
     0.69244
     0.79385
     0.93676
     1.00360
     0.89527
     0.74775
     0.75236
     0.78924
     0.86300
     1.01743
     0.91371
     0.75467
     0.62790
     0.81229
     1.12346
     1.11424
     0.84226
     0.90219
     0.78233
     0.76389
     0.64173
     0.63251
     0.62329
     0.66247
     0.74084
     0.74315
     0.73162
     0.49882
     0.30521
     0.11390
     0.08624
     0.07702
     0.08624
     0.03783
     0.00326
     0.03322
    -0.04745
    -0.09124
    -0.06820
    -0.14195
    -0.23415
    -0.08202
     0.10237
     0.15769
    -0.03823
    -0.31021
    -0.44390
    -0.31713
    -0.04745
     0.00787
    -0.04976
    -0.08433
    -0.14426
    -0.10968
    -0.07972
    -0.06589
    -0.00135
    -0.02671
     0.15538
     0.16921
     0.10237
     0.15999
     0.10698
     0.16691
     0.23836
     0.18765
     0.10007
     0.09085
     0.00556
    -0.00135
    -0.08202
    -0.19266
    -0.22263
    -0.32174
    -0.32174
    -0.39319
    -0.51305
    -0.45773
    -0.57528
    -0.51074
    -0.55915
    -0.54301
    -0.54762
    -0.55454
    -0.58681
    -0.54532
    -0.40933
    -0.01979
     0.13003
    -0.08433
    -0.02901
     0.13464
     0.13464
     0.17152
     0.22453
     0.20609
     0.20148
     0.18996
     0.28446
     0.43428
     0.43659
     0.34669
     0.17152
    -0.03132
    -0.15117
    -0.17653
    -0.22263
    -0.19727
    -0.16961
    -0.19036
    -0.12582
    -0.24568
    -0.35631
    -0.39550
    -0.55454
    -0.58450
    -0.48539
    -0.45312
    -0.48309
    -0.32865
    -0.25259
    -0.20649
    -0.25720
    -0.05437
     0.09085
     0.23836
     0.47577
     0.70857
     0.86761
     0.93676
     0.98516
     0.89297
     0.39510
     0.05397
    -0.22263
    -0.19727
    -0.15809
    -0.22954
    -0.39319
    -0.41624
    -0.53840
    -0.85649
    -1.02936
    -1.17226
    -1.25063
    -1.11233
    -0.89337
    -0.72510
    -0.54532
    -0.34018
    -0.13504
     0.06088
     0.39740
     0.60715
     0.50343
     0.29829
     0.09085
     0.20840
     0.44581
     0.47347
     0.36052
     0.18304
     0.05397
     0.05166
     0.01248
     0.10237
    -0.04745
     0.00326
     0.00556
    -0.07050
     0.01017
    -0.04054
     0.02631
    -0.00827
    -0.03362
    -0.01979
    -0.04054
    -0.03593
     0.00556
     0.00787
     0.04244
     0.05166
     0.02631
     0.01017
     0.12542
     0.20379
     0.29599
     0.26833
     0.31904
     0.31673
     0.33978
     0.38818
     0.43198
     0.36283
     0.35822
     0.30751
     0.38127
     0.30982
     0.29829
     0.17382
     0.08393
     0.00556
    -0.07281
    -0.20880
    -0.25720
    -0.27795
    -0.33096
    -0.35631
    -0.49691
    -0.57298
    -0.58220
    -0.61447
    -0.51535
    -0.43929
    -0.50383
    -0.48770
    -0.50152
    -0.46004
    -0.38858
    -0.34940
    -0.29638
    -0.23876
    -0.20880
    -0.08894
    -0.01518
     0.04475
    -0.01057
     0.05627
     0.07241
     0.13003
     0.18535
     0.16460
     0.12773
     0.09776
     0.15308
     0.16230
     0.15769
     0.17152
     0.15769
     0.17382
     0.21070
     0.13694
     0.07010
    -0.04284
    -0.12121
    -0.20188
    -0.22724
    -0.28025
    -0.32635
    -0.37706
    -0.41855
    -0.51996
    -0.55684
    -0.51766
    -0.51766
    -0.57989
    -0.48770
    -0.44390
    -0.37706
    -0.35862
    -0.28486
    -0.19497
    -0.04976
    -0.04745
    -0.08663
     0.01709
     0.18765
     0.43889
     0.54031
     0.48269
     0.33978
     0.15538
    -0.01979
    -0.23415
    -0.34940
    -0.50152
    -0.53149
    -0.57989
    -0.65826
    -0.61677
    -0.71358
    -0.81039
    -1.03166
    -1.26216
    -1.46269
    -1.48113
    -1.14691
    -1.03858
    -0.89337
    -0.77120
    -0.66518
    -0.65365
    -0.56376
    -0.54532
    -0.37706
    -0.30791
    -0.25259
    -0.19958
    -0.17192
    -0.14195
    -0.10277
    -0.09355
     0.00095
    -0.07511
    -0.08433
    -0.04976
    -0.01518
     0.02861
    -0.07281
    -0.09816
    -0.05898
     0.01248
     0.06780
    -0.00827
    -0.03823
     0.03092
     0.01709
     0.03092
     0.08163
     0.07241
     0.02400
     0.08163
     0.10468
     0.15538
     0.12542
     0.06549
     0.04475
     0.09315
     0.10237
     0.10237
     0.07241
    -0.02671
     0.04014
     0.03092
     0.05166
     0.00556
    -0.09124
    -0.11429
    -0.10968
    -0.07741
    -0.13273
    -0.17653
    -0.27564
    -0.21802
    -0.16961
    -0.15578
    -0.21802
    -0.26412
    -0.26181
    -0.22032
    -0.19497
    -0.14195
    -0.19036
    -0.16270
    -0.14426
    -0.05437
    -0.03593
    -0.05206
    -0.10046
    -0.01979
     0.00787
     0.05858
     0.04475
     0.00556
    -0.09585
     0.01478
    -0.07972
     0.04705
     0.02400
    -0.04284
    -0.08202
    -0.02671
    -0.03823
    -0.08663
    -0.14887
    -0.13734
    -0.12121
    -0.06359
    -0.10277
    -0.15117
    -0.14656
    -0.20188
    -0.23185
    -0.18805
    -0.09355
    -0.22724
    -0.22032
    -0.24798
    -0.16500
    -0.22724
    -0.21341
    -0.23415
    -0.24107
    -0.16270
    -0.13504
    -0.20419
    -0.22493
    -0.15578
    -0.11429
    -0.07050
     0.06549
    -0.06128
    -0.05667
    -0.01979
     0.01248
     0.08854
     0.11620
     0.10237
     0.06088
     0.10468
     0.23145
     0.28677
     0.25911
     0.21762
     0.25680
     0.26141
     0.34669
     0.25450
     0.23606
     0.21762
     0.28677
     0.26833
     0.25911
     0.20379
     0.13464
     0.10929
     0.09776
     0.07702
     0.09315
     0.00556
    -0.00135
     0.01478
     0.07241
     0.01709
    -0.03132
    -0.10277
    -0.02901
    -0.02671
    -0.03593
    -0.00827
    -0.03362
    -0.06359
    -0.00596
     0.05858
     0.06088
     0.06780
     0.08624
     0.03553
     0.17382
     0.20609
     0.15999
     0.18996
     0.24528
     0.21992
     0.27985
     0.26602
     0.18996
     0.15538
     0.10698
     0.03783
    -0.04054
    -0.13734
    -0.30330
    -0.33557
    -0.42546
    -0.44160
    -0.56145
    -0.68823
    -0.74354
    -0.72049
    -0.66057
    -0.71819
    -0.74585
    -0.76429
    -0.75276
    -0.71127
    -0.60525
    -0.54762
    -0.54762
    -0.53149
    -0.62599
    -0.41394
    -0.40702
    -0.47156
    -0.44160
    -0.42777
    -0.37245
    -0.38858
    -0.44621
    -0.49691
    -0.39319
    -0.41624
    -0.37014
    -0.37706
    -0.45543
    -0.35862
    -0.43468
    -0.37475
    -0.32174
    -0.35170
    -0.44160
    -0.44390
    -0.41163
    -0.40241
    -0.41163
    -0.46695
    -0.53610
    -0.50152
    -0.51305
    -0.53840
    -0.57759
    -0.64443
    -0.69744
    -0.69975
    -0.61677
    -0.67670
    -0.73432
    -0.77120
    -0.78503
    -0.69975
    -0.72280
    -0.79425
    -0.82191
    -0.72741
    -0.74354
    -0.74354
    -0.69514
    -0.76198
    -0.65596
    -0.71127
    -0.65135
    -0.64674
    -0.69284
    -0.68823
    -0.70205
    -0.65135
    -0.65596
    -0.61216
    -0.66979
    -0.65135
    -0.64213
    -0.62138
    -0.59833
    -0.66979
    -0.67209
    -0.72741
    -0.62369
    -0.62599
    -0.64213
    -0.64904
    -0.64443
    -0.62830
    -0.69514
    -0.67901
    -0.66057
    -0.65365
    -0.60986
    -0.64213
    -0.65596
    -0.66748
    -0.69284
    -0.73432
    -0.69975
    -0.57989
    -0.61216
    -0.64443
    -0.65596
    -0.58220
    -0.59833
    -0.56837
    -0.60525
    -0.57989
    -0.53149
    -0.51305
    -0.47848
    -0.46004
    -0.43238
    -0.49230
    -0.48539
    -0.34709
    -0.36784
    -0.32404
    -0.34940
    -0.28716
    -0.32865
    -0.23876
    -0.18805
    -0.16961
    -0.16961
    -0.09816
    -0.11199
    -0.04976
    -0.04745
    -0.00827
    -0.01979
     0.07010
     0.12312
     0.10468
     0.06549
     0.08393
     0.08854
     0.12773
     0.07241
     0.05627
     0.04936
    -0.00827
    -0.02440
    -0.00827
    -0.00827
    -0.01979
    -0.13273
    -0.11199
    -0.08433
    -0.17883
    -0.05667
    -0.19958
    -0.18344
    -0.24798
    -0.22493
    -0.17422
    -0.16731
    -0.18805
    -0.20649
    -0.25951
    -0.19958
    -0.22493
    -0.26642
    -0.24798
    -0.21571
    -0.25720
    -0.30791
    -0.33326
    -0.34709
    -0.31482
    -0.36784
    -0.37475
    -0.32404
    -0.37014
    -0.34248
    -0.41624
    -0.33326
    -0.33557
    -0.40241
    -0.45543
    -0.39780
    -0.43699
    -0.34018
    -0.28256
    -0.35631
    -0.39550
    -0.32404
    -0.33557
    -0.33787
    -0.35170
    -0.33096
    -0.37245
    -0.28947
    -0.27103
    -0.23415
    -0.34940
    -0.28716
    -0.26181
    -0.31482
    -0.22493
    -0.17192
    -0.18344
    -0.16731
    -0.16961
    -0.12121
    -0.12351
    -0.10968
    -0.10968
    -0.07511
    -0.04745
     0.02170
    -0.06820
    -0.01518
     0.03553
     0.01478
     0.00787
     0.00556
    -0.01979
    -0.00366
     0.02631
     0.01248
     0.04014
     0.00787
    -0.00596
    -0.05898
    -0.00135
     0.04014
    -0.06359
    -0.08663
    -0.05437
    -0.05667
    -0.05898
    -0.07050
    -0.08894
    -0.15578
    -0.18575
    -0.14656
    -0.07281
    -0.12582
    -0.13734
    -0.18114
    -0.15809
    -0.13504
    -0.20419
    -0.16731
    -0.02901
    -0.07972
    -0.06589
     0.00326
    -0.00135
    -0.04745
    -0.01288
     0.01709
     0.01939
     0.01478
     0.06549
     0.06088
    -0.03132
    -0.02210
     0.04014
    -0.05437
    -0.04515
     0.02170
    -0.09124
     0.00556
    -0.00827
    -0.07741
    -0.11660
    -0.13043
    -0.08202
     0.01478
    -0.00827
    -0.03593
    -0.01057
     0.03322
     0.08163
     0.01709
     0.07932
     0.03783
     0.05627
     0.07702
     0.09776
     0.07010
     0.05166
     0.05858
     0.09546
     0.10237
     0.13464
     0.04705
     0.03322
     0.02631
     0.07932
     0.12081
     0.04014
     0.00556
     0.06549
     0.00095
     0.08854
     0.02861
    -0.03362
    -0.02671
    -0.00366
    -0.00135
     0.03783
    -0.00366
    -0.00366
    -0.01979
    -0.01979
    -0.01979
    -0.05206
    -0.00827
    -0.03132
    -0.01518
     0.02631
     0.09546
     0.13233
     0.12542
     0.11390
     0.11390
     0.22453
     0.24528
     0.21992
     0.25450
     0.18765
     0.29599
     0.24297
     0.28677
     0.31443
     0.23375
     0.30751
     0.26372
     0.32134
     0.17613
     0.14847
     0.15077
     0.18996
     0.20148
     0.21762
     0.19457
     0.01939
     0.04014
     0.04014
     0.06549
     0.05627
    -0.04976
    -0.04515
     0.15308
     0.00787
    -0.09816
    -0.14195
    -0.06820
    -0.02901
     0.06780
     0.00326
    -0.02440
     0.01478
     0.05397
     0.05858
     0.08163
     0.21531
     0.17613
     0.11159
     0.19457
     0.22223
     0.18996
     0.09085
     0.09085
     0.10698
     0.21070
     0.26602
     0.17152
     0.03783
     0.13003
     0.10237
     0.08393
     0.04244
     0.09085
     0.08393
     0.06319
     0.06088
    -0.01979
    -0.12121
    -0.14195
    -0.03362
     0.03322
     0.01939
    -0.06128
    -0.07972
    -0.06820
    -0.08202
    -0.16961
    -0.07511
    -0.03362
    -0.00135
     0.04244
     0.06088
    -0.01057
     0.08393
     0.05166
    -0.00827
     0.04244
     0.08854
     0.07932
     0.01939
    -0.01979
    -0.01057
    -0.02901
     0.01017
     0.08163
    -0.09816
    -0.20188
    -0.09355
    -0.04284
    -0.05206
    -0.14426
    -0.17883
    -0.21802
    -0.18805
    -0.12582
    -0.12582
    -0.16961
    -0.22263
    -0.20649
    -0.14656
    -0.04054
    -0.13504
    -0.20188
    -0.18575
    -0.08663
     0.00556
     0.01017
    -0.08202
    -0.10968
    -0.02210
     0.03553
     0.01478
    -0.01057
    -0.03132
    -0.00596
    -0.02671
     0.07241
     0.09776
     0.02631
    -0.00596
     0.04014
     0.12542
     0.10468
     0.04244
     0.02170
     0.04936
     0.10237
     0.20148
     0.08163
     0.08854
     0.06549
     0.07241
     0.14386
     0.21762
     0.09085
     0.09085
     0.11390
     0.16230
     0.17843
     0.19918
     0.10929
     0.09085
     0.21070
     0.24989
     0.24067
     0.14616
     0.10468
     0.12542
     0.17613
     0.30060
     0.23145
     0.13925
     0.15769
     0.16691
     0.24758
     0.21762
     0.13464
     0.18074
     0.16691
     0.13925
     0.15999
     0.17843
     0.14386
     0.18074
     0.16921
     0.24067
     0.16460
     0.06780
     0.04705
     0.09315
     0.13003
     0.13233
     0.04475
     0.07241
     0.06780
     0.10468
     0.08854
     0.16460
     0.08854
     0.09085
     0.03553
     0.09085
     0.20609
     0.16460
     0.16230
     0.18304
     0.32595
     0.35361
     0.42045
     0.39279
     0.47577
     0.62790
     0.63020
     0.77080
     0.77311
     0.73623
     0.69935
     0.60485
     0.61637
     0.43659
     0.25911
     0.22914
     0.22914
     0.27524
     0.39971
     0.13003
    -0.15578
    -0.25029
    -0.24107
    -0.26642
    -0.25259
    -0.24798
    -0.24568
    -0.22954
    -0.09816
    -0.14656
    -0.23185
    -0.25029
    -0.34709
    -0.34248
    -0.34248
    -0.32865
    -0.37475
    -0.33787
    -0.47387
    -0.50152
    -0.55223
    -0.60064
    -0.58450
    -0.66748
    -0.55223
    -0.45773
    -0.52688
    -0.45773
    -0.43699
    -0.35631
    -0.31943
    -0.33096
    -0.28025
    -0.24798
    -0.20188
    -0.16961
    -0.15809
    -0.17192
    -0.25259
    -0.31252
    -0.22954
    -0.15117
    -0.22724
    -0.20649
    -0.25259
    -0.24798
    -0.27564
    -0.25029
    -0.25490
    -0.25029
    -0.14887
    -0.07972
    -0.05667
    -0.01057
     0.01017
     0.02631
     0.13925
     0.28907
     0.31673
     0.38588
     0.46655
     0.48269
     0.62790
     0.69244
     0.75236
     0.81229
     0.92754
     1.00130
     0.95750
     1.08658
     1.05662
     1.01743
     0.93446
     1.02665
     1.00360
     0.89988
     0.90680
     0.82843
     0.73162
     0.55644
     0.23836
    -0.01518
    -0.04054
    -0.02671
     0.04705
    -0.12812
    -0.30330
    -0.43238
    -0.61908
    -0.60755
    -0.53379
    -0.50844
    -0.55223
    -0.52457
    -0.51535
    -0.45773
    -0.37014
    -0.29638
    -0.23185
    -0.24568
    -0.20419
    -0.18575
    -0.13043
    -0.09816
    -0.14195
    -0.14195
    -0.03362
    -0.05206
    -0.05206
    -0.10277
    -0.10968
    -0.09124
    -0.07741
    -0.09124
    -0.18575
    -0.19266
    -0.05898
     0.07932
     0.02861
     0.01017
    -0.06589
    -0.12351
     0.00095
    -0.03593
     0.03783
     0.03322
    -0.03593
     0.05397
     0.06780
     0.10237
     0.13003
     0.10698
     0.02631
     0.08163
     0.08854
     0.07702
     0.03322
    -0.09816
    -0.01979
    -0.06820
    -0.13504
    -0.09816
    -0.16961
    -0.19727
    -0.25259
    -0.31482
    -0.34479
    -0.33557
    -0.31482
    -0.31252
    -0.31252
    -0.24107
    -0.29638
    -0.26873
    -0.19036
    -0.10277
    -0.10738
    -0.00596
     0.01248
     0.04475
    -0.01057
     0.09776
     0.20379
     0.21070
     0.21992
     0.15308
     0.23375
     0.23606
     0.22684
     0.21762
     0.24297
     0.23836
     0.26602
     0.28216
     0.35591
     0.35130
     0.35130
     0.42737
     0.40662
     0.40662
     0.45964
     0.52187
     0.67630
     0.69705
     0.83073
     0.92063
     1.07967
     1.23410
     1.30094
     1.29172
     1.22257
     1.01743
     1.01513
     1.14421
     1.23871
     1.23640
     0.95520
     0.45964
    -0.06128
    -0.39089
    -0.22954
    -0.05206
    -0.21110
    -0.67670
    -0.96712
    -0.97404
    -0.78273
    -0.86340
    -0.90028
    -0.80578
    -0.96251
    -0.87032
    -0.66518
    -0.47617
    -0.68131
    -0.57528
    -0.26412
    -0.38628
    -0.70436
    -1.06624
    -1.20914
    -1.32669
    -1.39123
    -1.50648
    -1.56410
    -1.69318
    -1.81765
    -1.83609
    -1.78768
    -1.81304
    -1.80612
    -1.64939
    -1.61251
    -1.36818
    -1.14921
    -1.02244
    -0.81269
    -0.59142
    -0.41855
    -0.17883
    -0.06589
    -0.13504
    -0.04976
     0.07471
     0.19918
     0.30521
     0.36513
     0.36513
     0.36052
     0.45042
     0.49652
     0.42276
     0.48038
     0.43889
     0.40432
     0.49421
     0.56105
     0.55875
     0.47808
     0.45042
     0.39049
     0.40893
     0.39279
     0.41815
     0.37435
     0.33056
     0.31904
     0.34208
     0.33517
     0.29138
     0.23836
     0.26141
     0.34208
     0.35361
     0.32134
     0.34669
     0.28677
     0.38127
     0.38588
     0.33747
     0.29599
     0.27063
     0.32595
     0.32595
     0.31904
     0.29599
     0.25680
     0.18304
     0.12542
     0.15999
     0.10929
     0.06319
     0.07241
     0.08624
     0.12312
     0.08163
     0.02400
     0.01709
     0.06549
     0.06780
     0.07241
     0.15538
     0.15769
     0.15308
     0.36513
     0.44350
     0.49882
     0.53801
     0.61868
     0.79616
     1.01743
     1.21335
     1.26637
     1.35165
     1.43924
     1.68587
     1.78728
     2.02930
     2.06388
     1.94863
     2.05696
     2.12150
     2.00856
     1.85874
     1.68356
     1.52222
     1.60519
     1.54066
     1.38392
     1.12577
     0.88605
     0.75236
     0.56797
     0.51265
     0.47808
     0.41815
     0.41123
     0.42276
     0.52879
     0.42506
     0.33517
     0.31443
     0.39049
     0.57027
     0.63251
     0.63020
     0.60485
     0.63251
     0.64173
     0.64403
     0.74084
     0.68091
     0.71088
     0.68091
     0.54261
     0.36974
     0.23606
     0.02631
    -0.01749
    -0.05898
    -0.00827
     0.00326
    -0.13273
    -0.20880
    -0.28486
    -0.39089
    -0.42316
    -0.53840
    -0.64674
    -0.66057
    -0.62369
    -0.53840
    -0.53840
    -0.52227
    -0.49922
    -0.43468
    -0.59603
    -0.62369
    -0.65596
    -0.71127
    -0.75276
    -0.69284
    -0.67901
    -0.71588
    -0.92794
    -1.11925
    -1.66783
    -1.63095
    -1.86836
    -2.33165
    -2.14725
    -1.84070
    -1.86836
    -1.77616
    -1.98821
    -2.38697
    -2.55984
    -2.46303
    -2.15647
    -1.76463
    -1.56871
    -1.74158
    -1.73697
    -2.07350
    -2.79264
    -2.57367
    -1.98130
    -1.49496
    -1.32439
    -1.31056
    -1.46038
    -1.40967
    -1.64247
    -2.02509
    -1.79229
    -1.35205
    -1.14230
    -0.73663
    -0.60986
    -0.32174
    -0.12351
     0.01478
     0.08163
     0.20609
     0.26372
     0.39740
     0.50804
     0.50804
     0.52648
     0.58871
     0.66708
     0.84687
     0.92754
     0.91602
     0.95059
     1.03126
     1.05431
     1.12807
     1.11194
     1.08428
     1.16034
     1.19030
     1.15804
     1.13960
     1.13038
     1.06814
     1.03818
     1.09580
     1.13499
     1.01513
     1.07736
     0.96211
     0.97133
     0.99438
     0.99208
     0.89527
     0.86531
     0.92985
     0.99669
     1.00130
     0.94829
     0.87453
     0.83995
     0.76158
     0.70166
     0.50804
     0.36744
     0.30521
     0.37666
     0.51035
     0.46655
     0.43198
     0.47347
     0.49882
     0.48960
     0.47347
     0.43428
     0.41815
     0.51035
     0.61176
     0.86761
     0.91832
     0.96442
     0.95981
     0.95059
     1.01052
     0.97825
     0.88605
     0.89297
     0.82382
     0.83534
     0.89066
     0.82151
     0.74315
     0.69935
     0.61637
     0.64864
     0.63712
     0.62790
     0.63712
     0.47577
     0.47577
     0.44120
     0.43659
     0.48038
     0.47577
     0.54953
     0.54031
     0.55183
     0.54261
     0.47808
     0.39971
     0.44350
     0.60715
     0.49421
     0.49652
     0.48730
     0.46425
     0.43428
     0.43428
     0.36513
     0.35130
     0.30290
     0.32595
     0.15999
     0.09546
    -0.16731
    -0.41394
    -0.54301
    -0.40472
    -0.51305
    -0.56837
    -0.62599
    -0.73202
    -0.84957
    -0.86110
    -0.94177
    -0.95099
    -1.05010
    -1.02936
    -0.85418
    -0.75737
    -0.69514
    -0.64674
    -0.72049
    -0.49691
    -0.47156
    -0.50613
    -0.50383
    -0.44390
    -0.32174
    -0.31021
    -0.36323
    -0.47848
    -0.40472
    -0.35401
    -0.40933
    -0.43007
    -0.55223
    -0.54301
    -0.62138
    -0.53610
    -0.38628
    -0.27334
    -0.26873
    -0.37014
    -0.42085
    -0.49461
    -0.45312
    -0.28025
    -0.10046
     0.00556
     0.08393
     0.20379
     0.17613
    -0.02671
    -0.27795
    -0.34709
    -0.40241
    -0.62599
    -0.85879
    -0.91411
    -0.96712
    -1.24602
    -1.60559
    -1.15613
    -1.06163
    -1.01783
    -1.47191
    -1.91907
    -1.78077
    -1.43964
    -1.35435
    -1.11464
    -0.83805
    -0.75046
    -0.26181
    -0.22954
    -0.12121
    -0.25029
    -0.22493
     0.15769
     0.44120
     0.48038
     0.03092
    -0.41394
    -0.07511
     0.42737
     0.49421
     0.36283
     0.42506
     0.32365
     0.27063
     0.25450
     0.34900
     0.42276
     0.42737
     0.52879
     0.51265
     0.55183
     0.62790
     0.54031
     0.69244
     0.79616
     0.70166
     0.64864
     0.56336
     0.59793
     0.45964
     0.45272
     0.49882
     0.44120
     0.47347
     0.48730
     0.50804
     0.51496
     0.47808
     0.51035
     0.54953
     0.60485
     0.65325
     0.53340
     0.42967
     0.52418
     0.53340
     0.58871
     0.67400
     0.67169
     0.74775
     0.75697
     0.73623
     0.66017
     0.66939
     0.59793
     0.61407
     0.71088
     0.72471
     0.73854
     0.69013
     0.69935
     0.74545
     0.67861
     0.64173
     0.52418
     0.48269
     0.48730
     0.46655
     0.45503
     0.42506
     0.46655
     0.45964
     0.42737
     0.41815
     0.20379
    -0.07050
    -0.20880
    -0.28716
    -0.49461
    -0.56606
    -0.62138
    -0.66748
    -0.93716
    -0.93255
    -0.91180
    -1.05702
    -1.10773
    -1.18609
    -1.20223
    -1.07315
    -0.93716
    -0.84957
    -0.68131
    -0.54762
    -0.48770
    -0.45543
    -0.27334
    -0.06128
    -0.08433
    -0.08894
    -0.02901
    -0.01288
    -0.13043
    -0.20880
    -0.24798
    -0.20649
    -0.14656
    -0.11199
    -0.09816
    -0.11429
    -0.20188
    -0.20649
    -0.20419
    -0.19497
    -0.21571
    -0.25951
    -0.22493
    -0.14887
    -0.05898
    -0.08663
    -0.15809
    -0.25259
    -0.22954
    -0.16039
    -0.20649
    -0.14656
    -0.16039
    -0.09124
    -0.10968
    -0.06359
    -0.04054
    -0.12812
    -0.00827
     0.02631
     0.05858
    -0.01288
     0.02400
     0.04705
     0.07702
     0.13694
     0.04244
     0.09546
     0.06319
     0.12542
     0.16460
     0.20840
     0.22914
     0.18996
     0.23836
     0.30521
     0.33978
     0.41354
     0.40893
     0.42506
     0.48269
     0.54953
     0.54492
     0.58641
     0.66017
     0.60024
     0.70396
     0.84226
     0.93676
     0.98516
     0.99669
     1.07045
     1.27328
     1.43463
     1.40236
     1.13499
     0.93676
     0.72471
     0.46886
     0.21301
    -0.03593
    -0.53610
    -0.69053
    -0.53149
    -0.90719
    -1.36818
    -1.48343
    -1.66552
    -1.71393
    -1.36588
    -1.12616
    -1.12847
    -1.00170
    -0.95560
    -1.18148
    -0.87954
    -0.31713
     0.09546
     0.41584
     0.24528
     0.16691
     0.18304
     0.07471
    -0.04054
    -0.17422
    -0.39089
    -0.54071
    -0.69514
    -0.90028
    -1.20684
    -1.29212
    -1.39123
    -1.44655
    -1.52492
    -1.58946
    -1.65630
    -1.69779
    -1.71162
    -1.78077
    -1.83609
    -1.81304
    -1.70932
    -1.64939
    -1.57102
    -1.59637
    -1.59637
    -1.56410
    -1.47191
    -1.38893
    -1.21145
    -1.28521
    -1.30365
    -1.25063
    -1.17457
    -1.07546
    -1.13077
    -1.10542
    -1.02936
    -1.03397
    -0.98787
    -0.95329
    -0.95790
    -0.88645
    -0.81961
    -0.86571
    -0.80117
    -0.91411
    -0.91872
    -0.91641
    -0.78964
    -0.75507
    -0.87493
    -0.89567
    -0.92794
    -0.90950
    -0.84496
    -0.82191
    -0.84727
    -0.94638
    -0.91180
    -0.85188
    -0.70205
    -0.70205
    -0.79195
    -0.83805
    -0.71588
    -0.55915
    -0.66518
    -0.68592
    -0.63982
    -0.60064
    -0.60064
    -0.59142
    -0.55223
    -0.63752
    -0.60755
    -0.64443
    -0.54762
    -0.52688
    -0.66057
    -0.68131
    -0.66518
    -0.55454
    -0.57759
    -0.65596
    -0.65135
    -0.64674
    -0.56376
    -0.54993
    -0.50613
    -0.59603
    -0.56145
    -0.60755
    -0.58681
    -0.50613
    -0.52227
    -0.60755
    -0.52918
    -0.54532
    -0.49000
    -0.52227
    -0.58450
    -0.62138
    -0.50844
    -0.49230
    -0.48539
    -0.60294
    -0.61216
    -0.55454
    -0.64213
    -0.50844
    -0.50383
    -0.60525
    -0.58220
    -0.60294
    -0.55684
    -0.62830
    -0.66057
    -0.62138
    -0.63521
    -0.58220
    -0.57759
    -0.63060
    -0.68592
    -0.69975
    -0.65365
    -0.63521
    -0.58911
    -0.64904
    -0.65365
    -0.67440
    -0.60755
    -0.63752
    -0.61447
    -0.63060
    -0.68131
    -0.65365
    -0.59833
    -0.59142
    -0.69975
    -0.70436
    -0.71358
    -0.62599
    -0.53610
    -0.63060
    -0.67209
    -0.63982
    -0.63060
    -0.62369
    -0.66287
    -0.71358
    -0.63982
    -0.57528
    -0.61447
    -0.55454
    -0.59372
    -0.69514
    -0.66748
    -0.65826
    -0.49461
    -0.57989
    -0.62830
    -0.62138
    -0.60294
    -0.61447
    -0.66518
    -0.69744
    -0.88415
    -1.02244
    -1.19762
    -1.40276
    -1.47882
    -1.54797
    -1.49726
    -1.52492
    -1.36588
    -1.35435
    -1.41428
    -1.43042
    -1.45808
    -1.34513
    -1.25063
    -1.05702
    -0.87723
    -0.68823
    -0.48539
    -0.37475
    -0.33326
    -0.16500
    -0.19727
    -0.19266
    -0.18344
    -0.02210
    -0.14887
    -0.15348
    -0.19036
    -0.20880
    -0.31482
    -0.32865
    -0.39319
    -0.36784
    -0.39089
    -0.34940
    -0.37475
    -0.36553
    -0.40011
    -0.50613
    -0.47848
    -0.39550
    -0.45773
    -0.45082
    -0.45312
    -0.50152
    -0.45543
    -0.46926
    -0.49000
    -0.50613
    -0.51766
    -0.47617
    -0.47848
    -0.50383
    -0.49691
    -0.48770
    -0.50613
    -0.44390
    -0.39089
    -0.44390
    -0.40933
    -0.45543
    -0.38397
    -0.35631
    -0.29869
    -0.34709
    -0.36323
    -0.27334
    -0.25490
    -0.22263
    -0.20419
    -0.19266
    -0.23185
    -0.20649
    -0.17422
    -0.14195
    -0.14887
    -0.23876
    -0.17883
    -0.20419
    -0.11429
    -0.18575
    -0.22493
    -0.15578
    -0.13273
    -0.14195
    -0.13273
    -0.21802
    -0.26873
    -0.18575
    -0.16039
    -0.19497
    -0.20188
    -0.20649
    -0.28947
    -0.28256
    -0.22032
    -0.28025
    -0.29869
    -0.36323
    -0.34018
    -0.31252
    -0.31943
    -0.35862
    -0.40702
    -0.45312
    -0.32174
    -0.37014
    -0.39780
    -0.36323
    -0.34018
    -0.37014
    -0.41394
    -0.42777
    -0.37245
    -0.38397
    -0.37475
    -0.38397
    -0.40472
    -0.41394
    -0.37245
    -0.49922
    -0.44390
    -0.44160
    -0.38628
    -0.41855
    -0.46234
    -0.43468
    -0.40933
    -0.45082
    -0.40241
    -0.37936
    -0.43238
    -0.45543
    -0.46695
    -0.33787
    -0.44390
    -0.49691
    -0.47848
    -0.38858
    -0.51074
    -0.57067
    -0.57067
    -0.57298
    -0.58450
    -0.66287
    -0.66518
    -0.61216
    -0.72510
    -0.73432
    -0.76198
    -0.69975
    -0.61447
    -0.70205
    -0.74585
    -0.69053
    -0.66748
    -0.70205
    -0.64443
    -0.65365
    -0.66057
    -0.61216
    -0.61677
    -0.57759
    -0.58450
    -0.60986
    -0.70436
    -0.68362
    -0.64904
    -0.62138
    -0.73663
    -0.70897
    -0.68823
    -0.70666
    -0.64213
    -0.68592
    -0.66979
    -0.75737
    -0.74124
    -0.72510
    -0.61908
    -0.64443
    -0.69744
    -0.75737
    -0.71127
    -0.66979
    -0.68823
    -0.68131
    -0.68823
    -0.71588
    -0.62369
    -0.71588
    -0.67670
    -0.73202
    -0.77351
    -0.63521
    -0.51074
    -0.52457
    -0.63982
    -0.63521
    -0.58911
    -0.54993
    -0.56376
    -0.52688
    -0.42085
    -0.49230
    -0.45312
    -0.44160
    -0.51305
    -0.58681
    -0.56145
    -0.68592
    -0.54532
    -0.46004
    -0.51074
    -0.62369
    -0.57528
    -0.63752
    -0.69284
    -0.70666
    -0.60064
    -0.63752
    -0.66287
    -0.63060
    -0.62138
    -0.64443
    -0.70205
    -0.66748
    -0.72741
    -0.64674
    -0.67670
    -0.61677
    -0.59603
    -0.61216
    -0.57989
    -0.61216
    -0.56606
    -0.56376
    -0.62369
    -0.50613
    -0.46465
    -0.46004
    -0.49000
    -0.49000
    -0.47156
    -0.37245
    -0.37014
    -0.40011
    -0.42316
    -0.34018
    -0.34479
    -0.35170
    -0.32404
    -0.31943
    -0.38858
    -0.33787
    -0.30791
    -0.31252
    -0.38628
    -0.39319
    -0.34248
    -0.25259
    -0.25490
    -0.25259
    -0.26642
    -0.22724
    -0.12121
    -0.06128
    -0.07281
     0.10237
     0.00556
     0.08393
     0.18765
     0.20609
     0.30751
     0.29368
     0.25219
     0.28907
     0.38357
     0.35822
     0.30751
     0.25680
     0.30290
     0.19457
     0.20148
     0.18074
     0.13233
     0.02170
     0.00326
    -0.03593
     0.02861
    -0.07511
    -0.12121
    -0.09355
    -0.12121
    -0.14426
    -0.16731
    -0.22263
    -0.20649
    -0.22724
    -0.31943
    -0.31713
    -0.33787
    -0.44851
    -0.43929
    -0.35862
    -0.39550
    -0.38628
    -0.49922
    -0.51074
    -0.49691
    -0.35631
    -0.36784
    -0.37936
    -0.42316
    -0.41624
    -0.44160
    -0.45312
    -0.75046
    -1.13077
    -1.35435
    -1.46499
    -2.35009
    -4.62276
    -4.62276
    -3.14991
    -1.69088
    -1.16765
    -0.97865
    -1.71623
    -2.78572
    -3.51409
    -3.34122
    -2.38005
    -1.09390
    -0.24107
     0.26372
     0.86992
     1.23871
     1.31938
     1.38392
     1.38161
     1.43693
     1.49917
     1.54988
     1.15343
     0.77772
     0.67400
     0.69935
     0.61637
     0.62790
     0.56566
     0.35591
     0.29368
     0.19918
     0.05397
    -0.21802
    -0.35631
    -0.36323
    -0.37936
    -0.43929
    -0.56145
    -0.64904
    -0.57067
    -0.50152
    -0.58220
    -0.51305
    -0.46926
    -0.50383
    -0.57759
    -0.39550
    -0.41394
    -0.39780
    -0.42546
    -0.49922
    -0.38167
    -0.35170
    -0.41624
    -0.44390
    -0.52227
    -0.54301
    -0.60986
    -0.42316
    -0.40933
    -0.51996
    -0.56376
    -0.58911
    -0.56145
    -0.52457
    -0.54762
    -0.53149
    -0.53610
    -0.49691
    -0.48539
    -0.43238
    -0.44851
    -0.48078
    -0.40472
    -0.37706
    -0.33557
    -0.18805
    -0.26181
    -0.27103
    -0.20188
    -0.23185
    -0.24798
    -0.22032
    -0.21110
    -0.19727
    -0.13043
    -0.09355
    -0.16961
    -0.17653
    -0.19958
    -0.21110
    -0.12582
    -0.14887
    -0.19958
    -0.20880
    -0.23185
    -0.21571
    -0.23646
    -0.22724
    -0.22493
    -0.27795
    -0.19266
    -0.15809
    -0.19036
    -0.25720
    -0.28486
    -0.31482
    -0.25490
    -0.22032
    -0.26181
    -0.24798
    -0.20880
    -0.16731
    -0.09124
    -0.13273
    -0.13734
    -0.07511
     0.03092
     0.11159
     0.16460
     0.25450
     0.39510
     0.52187
     0.59332
     0.72240
     0.84456
     0.87683
     0.82382
     0.61176
     0.45964
     0.18074
    -0.01979
    -0.16270
    -0.19958
    -0.31021
    -0.48078
    -0.66748
    -0.93255
    -1.12616
    -1.27138
    -1.30365
    -1.33361
    -1.32208
    -1.28751
    -1.21606
    -1.05471
    -0.90489
    -0.76659
    -0.69975
    -0.52227
    -0.41624
    -0.47617
    -0.75276
    -1.08929
    -1.06854
    -1.11464
    -0.51535
    -0.60986
    -1.29904
    -1.40276
    -0.97173
    -0.81269
    -1.01092
    -1.13077
    -1.23911
    -1.13538
    -0.68362
    -0.61216
    -0.54532
    -0.55915
    -0.50844
    -0.31713
    -0.04745
     0.08854
    -0.00596
    -0.14426
    -0.21110
    -0.21802
    -0.09355
    -0.15117
    -0.07281
    -0.01057
    -0.03823
    -0.00827
     0.05166
    -0.03362
    -0.10507
    -0.14426
    -0.13504
    -0.01288
     0.11851
     0.18304
     0.53109
     1.11194
     1.93480
     2.69543
     2.43036
     1.18569
    -0.54301
    -1.85914
    -2.12190
    -1.01092
     0.20840
     0.83304
     0.37896
    -0.32865
    -1.21145
    -1.92137
    -2.42154
    -2.45612
    -2.27633
    -1.99974
    -1.61712
    -1.11233
    -0.84957
    -0.48078
    -0.19036
    -0.01749
     0.07241
     0.04936
    -0.03823
     0.00326
    -0.03593
    -0.23415
    -0.28486
    -0.33326
    -0.32865
    -0.31943
    -0.28716
    -0.38167
    -0.54071
    -0.61447
    -0.63752
    -0.56606
    -0.53379
    -0.49230
    -0.46926
    -0.36553
    -0.24337
    -0.24798
    -0.33326
    -0.34709
    -0.31943
    -0.28716
    -0.32404
    -0.30330
    -0.32174
    -0.26873
    -0.37936
    -0.35631
    -0.33326
    -0.25720
    -0.27795
    -0.38397
    -0.33557
    -0.30560
    -0.32174
    -0.31482
    -0.32174
    -0.35170
    -0.35170
    -0.33326
    -0.30560
    -0.39319
    -0.37706
    -0.39780
    -0.40011
    -0.48309
    -0.43468
    -0.52918
    -0.37245
    -0.27334
    -0.22493
    -0.26642
    -0.27334
    -0.26873
    -0.21571
    -0.14656
    -0.03823
    -0.04054
     0.01248
    -0.02440
     0.00787
    -0.00135
    -0.00366
     0.01709
    -0.01288
     0.02631
    -0.03823
     0.01939
    -0.07050
    -0.13734
    -0.07050
    -0.09355
    -0.05667
     0.04014
    -0.02440
     0.02631
     0.10468
    -0.26412
    -0.28256
    -0.09355
     0.04244
     0.10468
    -0.06128
    -0.11890
    -0.17883
    -0.11890
     0.01478
     0.17843
     0.31212
     0.38127
     0.51726
     0.63481
     0.75928
     0.89066
     1.14190
     1.41158
     1.44385
     1.55449
     1.66973
     1.70431
     1.71122
     1.61211
     1.55679
     1.45076
     1.29172
     1.08889
     0.62098
     0.29368
     0.04244
    -0.33326
    -0.41163
    -0.48078
    -0.58450
    -0.68362
    -0.78964
    -0.82883
    -0.70436
    -0.67209
    -0.55223
    -0.34479
    -0.20188
     0.18535
     0.68091
     0.98055
     1.25945
     1.49225
     1.52683
     1.54988
     1.29633
     1.03357
     0.83073
     0.89297
     0.57719
     0.08624
    -0.52918
    -1.30134
    -2.03662
    -2.28786
    -2.32704
    -2.47225
    -2.42154
    -2.39158
    -2.53449
    -2.79955
    -3.11072
    -3.32047
    -2.96321
    -2.58750
    -1.99743
    -1.44655
    -1.11925
    -0.75507
    -0.68592
    -0.58681
    -0.36553
    -0.17192
    -0.03362
    -0.01979
    -0.09124
     0.00787
     0.20609
     0.32134
     0.49882
     0.46886
     0.46655
     0.44581
     0.50343
     0.56336
     0.53340
     0.67630
     0.72240
     0.80768
     0.73623
     0.73623
     0.80768
     0.96442
     1.04279
     1.05662
     1.11424
     1.08889
     0.98286
     1.02204
     1.08658
     1.18569
     1.12116
     1.16264
     1.17878
     1.23640
     1.21796
     1.22488
     1.19722
     1.13960
     1.23410
     1.19491
     1.28481
     1.33321
     1.30094
     1.35626
     1.34935
     1.30094
     1.24332
     1.22949
     1.25023
     1.22488
     1.19952
     1.12346
     1.01513
     0.89527
     0.81921
     0.75928
     0.65556
     0.63712
     0.50343
     0.39049
     0.33978
     0.27755
     0.23145
     0.11851
     0.08163
     0.13003
     0.23375
     0.11851
    -0.08663
    -0.23415
    -0.14426
     0.09776
     0.15538
     0.23836
     0.28216
     0.13694
     0.11159
     0.26833
     0.32595
     0.16230
     0.11159
     0.30982
    -0.07511
    -0.67440
    -1.21836
    -1.83609
    -2.53679
    -2.70275
    -2.09194
    -1.82456
    -2.21640
    -2.99086
    -3.43572
    -3.64547
    -3.57632
    -3.49334
    -3.38040
    -3.15221
    -2.75576
    -2.35700
    -2.03892
    -1.74619
    -1.58485
    -1.29673
    -1.11003
    -0.89567
    -0.76659
    -0.78734
    -0.64904
    -0.32404
    -0.13043
     0.00326
     0.29138
     0.58410
     0.89988
     1.00591
     0.74545
     0.14155
    -0.23646
    -0.29869
     0.07471
     0.57949
     0.79385
     0.65786
     0.32134
    -0.01057
    -0.41394
    -0.73663
    -1.12155
    -1.24372
    -1.24141
    -1.16535
    -1.06854
    -0.84496
    -0.83805
    -0.93485
    -0.84266
    -0.85649
    -0.64674
    -0.50383
    -0.36092
    -0.24798
     0.07932
     0.27063
     0.40432
     0.48730
     0.52648
     0.71779
     0.98516
     1.02435
     1.02435
     1.03126
     0.99438
     0.93907
     0.92754
     0.93907
     0.76389
     0.73393
     0.72240
     0.65095
     0.55875
     0.56797
     0.54953
     0.50113
     0.57719
     0.67630
     0.75928
     0.61176
     0.57258
     0.61176
     0.88144
     1.06353
     0.93215
     0.86070
     0.79846
     0.87683
     0.87914
     0.90219
     0.75928
     0.72240
     0.57949
    -0.02901
    -0.28025
    -0.32865
    -0.29177
    -0.41624
    -0.64443
    -0.45773
    -0.48078
    -0.63060
    -0.57528
    -0.55684
    -0.70436
    -0.89106
    -0.58911
    -0.51996
    -0.67209
    -0.77812
    -0.82422
    -0.86110
    -0.96021
    -1.04088
    -1.19070
    -1.26446
    -1.47652
    -1.71623
    -1.88449
    -2.07119
    -2.11499
    -2.20257
    -2.27403
    -2.25328
    -2.19105
    -2.10807
    -2.19105
    -2.21410
    -2.23023
    -2.32013
    -2.48608
    -2.68431
    -2.69814
    -2.65895
    -1.95825
    -0.96712
    -0.69514
    -0.85649
    -1.52953
    -1.64478
    -0.86110
    -0.38628
    -0.01749
     0.59332
     0.52418
     0.60485
     0.85609
     1.12346
     1.05201
     0.87683
     0.75236
     0.80077
     0.63251
     0.51957
     0.39510
     0.25911
    -0.01057
    -0.08894
    -0.05206
    -0.11199
    -0.23185
    -0.33096
    -0.34940
    -0.28025
    -0.22493
    -0.17192
    -0.28947
    -0.28716
    -0.14195
     0.03092
     0.03092
     0.01017
    -0.04054
    -0.07741
    -0.13734
    -0.27103
    -0.29869
    -0.19266
     0.15538
    -0.17883
    -0.10507
     0.40893
     0.60254
     0.28216
     0.03322
     0.15308
     0.37435
     0.63251
     0.75467
     0.83765
     0.86992
     1.09580
     1.42080
     1.73888
     1.76885
     1.63516
     1.63285
     1.76193
     1.91406
     1.90714
     1.87257
     1.82877
     1.76654
     1.90253
     1.90945
     1.83108
     1.68587
     1.63746
     1.81033
     1.58445
     1.37470
     1.28020
     1.13499
     1.09350
     1.25715
     1.42080
     1.05201
     0.59563
     0.41815
     0.60485
     0.95290
     0.98516
     0.70627
     0.48960
     0.31443
     0.40201
     0.47347
     0.42276
     0.25911
     0.22453
     0.35591
     0.33747
     0.12081
     0.15769
     0.54492
     0.66478
     0.59793
     0.59563
     0.60946
     0.46655
     0.18996
     0.13464
     0.27524
     0.30521
     0.09776
    -0.07050
    -0.28947
    -0.60064
    -0.72280
    -0.51535
    -0.60986
    -0.96943
    -0.88184
    -0.38858
    -0.69744
    -1.40737
    -1.72315
    -1.47882
    -1.09390
    -1.06163
    -1.42581
    -1.57332
    -1.20453
    -0.83344
    -0.73432
    -0.52688
    -0.98095
    -0.60986
    -0.51305
    -0.94638
    -1.71623
    -2.07350
    -2.20027
    -1.76002
    -1.47882
    -1.10542
    -1.31517
    -1.69318
    -1.90985
    -2.20718
    -2.43076
    -2.40771
    -2.36161
    -2.20949
    -1.97438
    -1.76002
    -1.49726
    -1.28060
    -1.16765
    -0.89337
    -0.73893
    -0.63752
    -0.51535
    -0.34709
    -0.10507
    -0.00366
    -0.00827
     0.15999
     0.21762
     0.26372
     0.34900
     0.43889
     0.51496
     0.48499
     0.61407
     0.69244
     0.78463
     0.80307
     0.80999
     0.73393
     0.68322
     0.77772
     0.79385
     0.80077
     0.71318
     0.69474
     0.76850
     0.81690
     0.75236
     0.66017
     0.65556
     0.65556
     0.59332
     0.52879
     0.50113
     0.43428
     0.24297
     0.21531
     0.08854
    -0.20880
    -0.51766
    -1.07546
    -1.08468
    -0.22032
     1.01513
     1.47612
     1.90484
     1.77576
     1.15343
     0.55644
     0.68322
     1.34935
     1.79881
     2.21139
     2.44880
     2.13764
     1.65360
     1.57292
     1.46690
     1.59136
     2.35891
     2.25288
     1.70200
     1.41388
     0.79385
     0.45964
     0.38588
     0.69013
     1.19722
     1.52913
     1.65590
     1.38622
     1.20874
     0.97594
     0.70396
     0.31212
     0.03092
     0.02631
     0.06780
     0.22914
     0.26372
    -0.13504
    -0.15809
     0.03783
     0.43198
     1.12577
     1.37470
     1.26176
     1.40005
     1.49225
     1.22027
     1.24332
     1.68587
     1.84491
     1.69278
     1.84721
     1.54757
     1.12577
     0.39740
    -0.07511
     0.11159
     0.64634
     0.86070
     0.27985
    -0.96251
    -2.46303
    -3.82756
    -4.62276
    -3.98430
    -1.94672
    -0.41855
    -0.53840
    -1.67705
    -2.67970
    -2.97703
    -2.86179
    -2.40771
    -1.71393
    -1.04549
    -0.49461
     0.01017
     0.64864
     0.97594
     0.80307
    -0.46465
    -0.98095
    -0.51535
     0.26833
     0.42967
    -0.16961
    -0.37014
    -0.59142
    -0.54071
    -0.97634
    -1.35205
    -1.04319
    -0.84266
    -0.63752
    -0.51074
    -0.44851
    -0.43007
    -0.36784
    -0.32865
    -0.26181
    -0.00135
     0.07932
     0.09315
     0.22223
     0.12773
     0.13003
     0.19687
     0.26141
     0.27985
     0.26602
     0.32365
     0.28446
     0.33287
     0.22223
     0.19226
     0.23836
     0.30290
     0.27985
     0.18765
     0.27294
     0.21301
     0.20148
     0.16691
     0.25450
     0.24067
     0.19918
     0.21070
     0.24297
     0.29599
     0.22684
     0.22223
     0.29138
     0.29829
     0.32826
     0.30982
     0.33978
     0.32134
     0.40201
     0.30751
     0.33978
     0.36744
     0.37435
     0.32826
     0.34439
     0.36513
     0.33747
     0.28677
     0.32826
     0.39510
     0.36513
     0.30521
     0.28216
     0.27755
     0.26141
     0.28677
     0.26141
     0.21762
     0.20148
     0.16460
     0.12542
    -0.07511
    -0.29408
    -0.36553
    -0.47617
    -0.43007
    -0.17883
     0.15077
     0.07471
    -0.04054
    -0.03823
    -0.06589
    -0.12121
    -0.00827
     0.03783
     0.07010
     0.19918
     0.22453
     0.22684
     0.03092
     0.10698
     0.33747
     0.39049
     0.58641
     0.65095
     0.46425
     0.27755
     0.18535
     0.23836
     0.45503
     0.64403
     0.77311
     0.89066
     0.98747
     1.04279
     0.98516
     0.93215
     0.94829
     0.90680
     0.91141
     0.79155
     0.64864
     0.54953
     0.53340
     0.55644
     0.62329
     0.70857
     0.61407
     0.56797
     0.56566
     0.71088
     0.71088
     0.66708
     0.71318
     0.77772
     1.02204
     1.18800
     0.98516
     0.64864
     0.69244
     0.84456
     0.86531
     0.75928
     0.65556
     0.51035
     0.35361
     0.24989
     0.13464
     0.00326
    -0.13734
    -0.23185
    -0.24337
    -0.41624
    -0.57989
    -0.78042
    -0.82652
    -0.78734
    -0.89106
    -0.85649
    -0.86571
    -0.70205
    -0.25720
     0.35361
     0.87222
     0.93676
     1.20874
     1.39083
     1.53144
     1.86335
     2.25519
     2.39118
     2.48568
     2.50643
     3.11954
     4.28584
     4.81598
     3.79028
     2.13303
     2.91210
     2.82220
     0.27294
    -2.57136
    -1.89371
     0.09776
    -0.49691
    -2.38236
    -2.43998
    -2.41693
    -2.80877
    -3.39423
    -3.91745
    -4.19174
    -4.06497
    -3.26515
    -3.08767
    -3.20983
    -2.68661
    -2.11960
    -1.55949
    -1.04549
    -0.67440
    -0.45082
    -0.45312
    -0.45773
    -0.41624
    -0.40241
    -0.33557
    -0.11429
    -0.01518
     0.12312
     0.10468
     0.07471
     0.27063
     0.33747
     0.31904
     0.31904
     0.27063
     0.18996
     0.13464
     0.18765
     0.27063
     0.24758
     0.31443
     0.39740
     0.47116
     0.23145
     0.21301
     0.25680
     0.39279
     0.43659
     0.45964
     0.52187
     0.46194
     0.48960
     0.45503
     0.44120
     0.32595
     0.36283
     0.29138
     0.23606
     0.26833
     0.13233
     0.07702
     0.11851
     0.14616
     0.06319
     0.03783
    -0.00596
    -0.06128
     0.01709
     0.03553
     0.06549
    -0.04745
    -0.09124
    -0.05437
     0.02861
     0.05397
    -0.03823
    -0.12121
    -0.08894
    -0.06359
    -0.02210
    -0.05667
    -0.03593
    -0.13965
    -0.09816
    -0.02671
    -0.00596
    -0.02210
    -0.11199
    -0.12582
    -0.16270
    -0.00366
     0.04936
    -0.02440
    -0.01979
    -0.05898
     0.02861
     0.10007
     0.11390
     0.11390
     0.09315
     0.13464
     0.20148
     0.22914
     0.18996
     0.24067
     0.13925
     0.20148
     0.33287
     0.29368
     0.25680
     0.25219
     0.25219
     0.24067
     0.29138
     0.20840
     0.25219
     0.29829
     0.26141
     0.23375
     0.29138
     0.33517
     0.27524
     0.27755
     0.40201
     0.29829
     0.26141
     0.28677
     0.29368
     0.33517
     0.31904
     0.26372
     0.31443
     0.38357
     0.36974
     0.34669
     0.27063
     0.23606
     0.21301
     0.22453
     0.31904
     0.27294
     0.28446
     0.20840
     0.18765
     0.21070
     0.21531
     0.14616
     0.24758
     0.12312
     0.15769
     0.26833
     0.21531
     0.18304
     0.21301
     0.20379
     0.33747
     0.38818
     0.31904
     0.23375
     0.18765
     0.24297
     0.35591
     0.47577
     0.46425
     0.57719
     0.61868
     0.77311
     0.77541
     0.78002
     0.71318
     0.57488
     0.59793
     0.75697
     0.90219
     0.98055
     1.00130
     0.89988
     0.88375
     0.93215
     1.01282
     0.92063
     0.46655
     0.22684
    -0.08894
    -0.25951
     0.02861
    -0.51996
    -0.87954
    -0.62830
    -1.91907
    -4.39458
    -4.62276
    -4.62276
    -2.40541
    -1.06163
     0.25219
     0.25450
     0.38818
     1.34474
     2.35891
     1.18569
     1.08197
     1.76424
     2.87983
     4.73992
     4.81598
     4.81598
     4.81598
     4.81598
     4.38957
     3.62433
     2.63550
     1.84030
     1.22027
     0.79155
     0.41354
     0.30751
     0.54492
     0.70857
     0.54953
     0.39279
     0.28907
     0.24758
     0.42276
     0.62329
     0.80768
     0.78924
     0.77311
     0.70857
     0.65556
     0.53801
     0.42276
     0.31904
     0.25219
     0.11620
    -0.03132
    -0.07050
    -0.01979
    -0.00827
    -0.10046
    -0.17192
    -0.15578
    -0.16500
    -0.14426
    -0.16039
    -0.13965
    -0.18344
    -0.20419
    -0.15117
    -0.09355
    -0.15117
    -0.22724
    -0.31021
    -0.15117
    -0.14195
    -0.15117
    -0.11890
    -0.21110
    -0.23646
    -0.19497
    -0.20419
    -0.10277
    -0.12582
    -0.14426
    -0.14195
    -0.05206
    -0.11199
    -0.06589
    -0.12121
    -0.06128
    -0.10738
    -0.04515
     0.03553
     0.03092
    -0.06359
    -0.09124
    -0.07741
    -0.03593
    -0.00366
    -0.01979
    -0.04515
    -0.15348
    -0.07972
    -0.01979
    -0.13043
    -0.13043
    -0.14887
    -0.15578
    -0.00135
    -0.09124
    -0.21110
    -0.21110
    -0.22954
    -0.19266
    -0.16961
    -0.22032
    -0.19036
    -0.29869
    -0.68131
    -0.27564
    -0.19958
    -0.20419
    -0.30791
    -0.38628
    -0.37475
    -0.34479
    -0.28486
    -0.19958
    -0.22032
    -0.16039
    -0.13734
    -0.08663
    -0.03362
    -0.05206
     0.02861
    -0.00366
     0.03553
     0.01709
     0.14386
     0.09546
     0.07010
    -0.00596
     0.01248
    -0.03132
    -0.03823
    -0.05206
     0.02170
     0.06088
    -0.00827
     0.04705
     0.14616
     0.21070
     0.27063
     0.20609
     0.29599
     0.23836
     0.20840
     0.30290
     0.38588
     0.40893
     0.46194
     0.39049
     0.13233
     0.04475
    -0.04745
    -0.46926
    -1.03858
    -1.48113
    -2.07811
    -2.26020
    -1.90293
    -2.10577
    -2.21871
    -0.52457
    -0.16731
    -0.49922
    -1.21145
    -1.89141
    -1.24141
    -0.40011
    -0.38628
    -0.38167
    -1.21836
    -1.66322
    -1.31056
     0.20148
     0.73854
     2.65164
     4.47024
     3.17256
     1.50839
     0.55414
     0.01478
     1.45076
     3.13568
     3.82716
     3.54365
     3.75571
     3.90322
     3.77876
     3.54365
     2.98355
     2.44189
     1.96246
     1.44615
     0.94598
     0.54261
     0.28446
     0.15999
     0.25911
     0.39740
     0.23836
    -0.05437
    -0.20188
    -0.29638
    -0.35631
    -0.40702
    -0.04976
     0.10929
     0.20379
     0.39049
     0.71779
     0.92063
     0.88605
     0.78002
     0.74084
     0.61176
     0.69013
     1.05201
     1.22718
     1.43463
     1.30555
     1.11655
     1.02435
     0.92524
     0.79616
     0.68783
     0.54261
     0.41123
     0.31443
     0.21531
     0.05397
    -0.05898
    -0.16039
    -0.18114
    -0.12582
    -0.22724
    -0.20188
    -0.24568
    -0.29177
    -0.26873
    -0.22493
    -0.19266
    -0.19266
    -0.25259
    -0.16270
    -0.10277
    -0.05898
    -0.14887
    -0.19497
    -0.14195
    -0.05437
    -0.03362
    -0.01057
    -0.12121
    -0.09124
    -0.04976
    -0.06359
     0.04475
    -0.00827
    -0.10046
    -0.01979
    -0.04284
    -0.00366
     0.03092
     0.01248
     0.01017
     0.03783
     0.09085
     0.11159
     0.15077
     0.07241
     0.11851
     0.09776
     0.21762
     0.21301
     0.17843
     0.16691
     0.20148
     0.21070
     0.26141
     0.21762
     0.18304
     0.22684
     0.22453
     0.24989
     0.21531
     0.26602
     0.24758
     0.24989
     0.37666
     0.60254
     0.75006
     0.95059
     1.26406
     1.63055
     2.02008
     2.39810
     2.74153
     2.75075
     2.68852
     1.63977
    -0.08433
    -1.43272
    -3.47490
    -4.62276
    -4.62276
    -4.62276
    -2.64973
    -2.45151
    -3.33661
    -4.62276
    -4.62276
    -4.62276
    -4.62276
    -4.62276
    -3.90593
    -1.85222
    -0.50844
     0.61868
     1.57062
     2.34508
     2.90288
     3.23709
     3.34312
     3.16103
     3.04809
     2.87061
     2.68160
     2.28515
     1.86104
     1.54296
     1.33782
     1.19491
     1.05892
     0.90680
     0.79616
     0.76619
     1.12116
     1.35165
     1.42310
     1.34243
     1.08197
     0.88144
     1.11885
     1.19030
     1.42771
     1.48995
     1.48534
     1.56371
     1.50839
     1.41849
     1.28942
     1.07506
     1.05431
     0.94368
     0.80307
     0.76158
     0.63712
     0.44811
     0.48960
     0.48269
     0.36974
     0.30521
     0.29368
     0.21992
     0.23375
     0.26833
     0.27755
     0.23606
     0.19226
     0.12081
     0.21762
     0.30982
     0.26372
     0.18996
     0.10007
     0.11159
     0.20379
     0.14616
    -0.03362
     0.04936
     0.02631
     0.10237
     0.00095
    -0.17422
    -0.30791
    -0.13504
     0.02400
    -0.17883
    -0.32404
    -0.31021
    -0.29869
    -0.22032
    -0.17653
    -0.16731
    -0.17653
    -0.08433
    -0.07972
     0.00326
     0.07010
     0.09776
     0.13925
     0.20148
     0.15769
     0.30751
     0.34208
     0.31904
     0.30060
     0.37896
     0.37435
     0.36052
     0.32365
     0.32365
     0.29829
     0.32134
     0.35130
     0.27294
     0.23145
     0.22684
     0.21992
     0.30060
     0.25680
     0.21301
     0.17613
     0.16691
     0.22684
     0.27063
     0.24297
     0.27294
     0.14386
     0.22684
     0.29138
     0.28446
     0.27063
     0.19918
     0.10929
     0.31212
     0.36974
     0.34208
     0.33747
     0.29138
     0.38127
     0.51957
     0.67630
     0.72010
     0.81229
     0.85609
     1.01282
     1.33782
     1.63977
     1.79650
     1.49225
     1.02435
     0.48269
    -0.14656
    -0.91180
    -1.45808
    -1.46038
    -1.59407
    -2.18413
    -2.76728
    -2.58289
    -2.66817
    -2.63590
    -2.62668
    -3.01622
    -2.87101
    -2.41924
    -1.89371
    -1.51801
    -0.72510
     0.07702
     0.38588
     0.53570
     1.09580
     1.44154
     1.44385
     1.19722
     1.21335
     1.30786
     1.35857
     1.25945
     0.87683
     0.40432
     0.01478
    -0.05206
     0.10698
    -0.06820
    -0.14195
     0.13003
     0.63251
     0.77080
     0.80538
     0.64864
     0.62790
     0.78233
     1.03126
     1.18339
     1.26406
     1.33321
     1.40005
     1.56140
     1.65821
     1.49917
     1.39314
     1.25484
     1.07967
     0.97594
     0.84687
     0.66247
     0.54492
     0.39971
     0.24528
     0.21301
     0.09776
     0.00326
    -0.12812
    -0.16039
    -0.12812
    -0.13504
    -0.13043
    -0.17883
    -0.20649
    -0.24107
    -0.23646
    -0.18344
    -0.24337
    -0.28025
    -0.39780
    -0.40011
    -0.37014
    -0.39550
    -0.32174
    -0.32404
    -0.21110
    -0.12351
    -0.06359
     0.00787
    -0.00827
    -0.08663
    -0.07972
     0.01248
     0.05627
     0.15077
     0.19918
     0.19687
     0.22914
     0.21070
     0.22453
     0.13464
     0.21301
     0.11390
     0.06088
     0.07010
     0.05397
     0.02861
     0.01939
     0.03322
     0.08393
     0.13464
     0.12773
     0.16460
     0.11851
     0.15538
     0.20609
     0.14847
     0.17843
     0.33287
     0.35822
     0.30060
     0.24758
     0.25911
     0.32826
     0.35130
     0.39510
     0.58410
     0.60946
     0.55414
     0.44350
     0.50574
     0.53570
     0.53340
     0.52648
     0.65556
     0.61176
     0.59793
     0.57027
     0.45042
     0.44581
     0.48269
     0.60715
     0.72240
     0.79616
     0.97825
     1.18800
     0.97594
     0.28907
    -0.96021
    -2.11499
    -1.40045
    -0.63982
    -0.39780
    -0.54532
    -0.86110
    -1.08468
    -1.35435
    -1.40967
    -1.12386
    -0.87723
    -0.52457
    -0.18344
    -0.08202
    -0.05898
     0.40201
     0.85148
     1.25715
     1.52683
     1.57753
     1.56601
     1.52222
     1.42080
     1.22488
     1.03587
     0.82843
     0.73623
     0.59563
     0.45272
     0.34439
     0.28216
     0.28677
     0.23606
     0.18074
     0.13464
     0.19226
     0.15538
     0.22914
     0.26372
     0.27524
     0.27524
     0.37896
     0.54953
     0.62329
     0.71318
     0.68783
     0.65556
     0.70857
     0.61407
     0.63251
     0.66247
     0.66478
     0.70396
     0.67169
     0.59793
     0.49652
     0.41123
     0.30290
     0.31212
     0.30982
     0.26372
     0.18074
     0.15077
     0.13694
     0.05858
     0.00556
     0.01939
     0.03783
    -0.01979
    -0.04054
    -0.03132
    -0.12582
    -0.19266
    -0.13504
    -0.12582
    -0.13273
    -0.17653
    -0.21341
    -0.22954
    -0.20188
    -0.15348
    -0.22263
    -0.19266
    -0.15117
    -0.19958
    -0.10738
    -0.12582
    -0.10046
    -0.15578
    -0.16039
    -0.06589
     0.02631
     0.07010
     0.03783
    -0.01057
    -0.03823
     0.00787
    -0.01518
     0.01017
     0.02400
     0.03553
     0.06780
     0.08393
     0.10007
     0.05397
    -0.06589
    -0.00366
     0.02631
     0.06088
     0.09776
     0.01939
     0.03092
     0.05397
     0.10468
     0.13694
     0.22914
     0.24067
     0.17382
     0.24758
     0.30521
     0.30521
     0.30521
     0.26833
     0.33517
     0.39971
     0.44350
     0.45042
     0.37435
     0.33287
     0.36052
     0.31904
     0.38588
     0.29368
     0.27985
     0.22223
     0.22453
     0.26833
     0.23836
     0.26372
     0.23145
     0.27524
     0.31904
     0.36513
     0.31212
     0.28446
     0.35130
     0.20840
     0.22223
     0.34900
     0.33747
     0.51265
     0.76850
     0.71088
     0.45042
    -0.10507
    -0.39780
    -0.78273
    -0.57067
    -1.19762
    -1.25985
    -0.73432
    -0.01288
    -0.25720
    -1.65861
    -1.70471
    -0.79195
    -0.45312
    -0.37475
    -0.11660
     0.57027
     1.01513
     1.32169
     1.77115
     2.02469
     2.46494
     2.58941
     2.68391
     2.82220
     3.07114
     3.14490
     3.13568
     2.93284
     2.64703
     2.41653
     2.23675
     1.97399
     1.64207
     1.35626
     1.16264
     1.05431
     0.93676
     0.74545
     0.60024
     0.44350
     0.41584
     0.36283
     0.44120
     0.44350
     0.34900
     0.29829
     0.32826
     0.41815
     0.35361
     0.33747
     0.28446
     0.30290
     0.39971
     0.38127
     0.43428
     0.39740
     0.30751
     0.19457
     0.19687
     0.20148
     0.18074
     0.18304
     0.11390
     0.12081
     0.04475
     0.05166
     0.01248
     0.01017
     0.01017
     0.03092
     0.01478
     0.04936
    -0.01288
     0.01017
     0.01709
     0.09085
     0.12312
     0.02170
     0.08393
     0.17152
     0.16921
     0.12542
     0.07932
     0.08393
     0.13694
     0.16921
     0.11159
     0.07241
     0.14386
     0.12312
    -0.01057
     0.07010
    -0.02671
    -0.07741
    -0.10968
    -0.06820
    -0.00366
    -0.10046
    -0.14656
    -0.19727
    -0.13043
    -0.08894
    -0.13965
    -0.15578
    -0.22954
    -0.28025
    -0.21341
    -0.13504
    -0.12812
    -0.19727
    -0.19497
    -0.18344
    -0.14426
    -0.13043
    -0.16039
    -0.12351
    -0.16039
    -0.16500
    -0.10046
    -0.06359
    -0.09585
    -0.17883
    -0.17653
    -0.04976
    -0.00366
    -0.03823
    -0.14887
    -0.15809
    -0.11199
    -0.09124
    -0.14195
    -0.15348
    -0.25259
    -0.20188
    -0.17653
    -0.11660
    -0.16039
    -0.24568
    -0.29638
    -0.22954
    -0.12582
    -0.09355
    -0.15578
    -0.16731
    -0.03362
     0.03553
    -0.01518
     0.08854
     0.10468
     0.11851
     0.17613
     0.21070
     0.24989
     0.25450
     0.22684
     0.17382
     0.26833
     0.27063
     0.23606
     0.18074
     0.17843
     0.19687
     0.19226
     0.11390
     0.14155
     0.18535
     0.23836
     0.30982
     0.32595
     0.43428
     0.49421
     0.45964
     0.43659
     0.48960
     0.47116
     0.38357
     0.20609
    -0.05206
    -0.34479
    -0.43238
    -0.25951
     0.28446
     0.37896
    -0.08663
    -0.79425
    -0.43699
     0.11390
     0.22453
    -0.28716
    -1.05932
    -0.34709
     0.65786
     0.92063
     1.17186
     1.27559
     1.51530
     1.50839
     1.51530
     1.64438
     1.78959
     1.82416
     1.93941
     2.00395
     2.08693
     2.07540
     2.12150
     1.99012
     1.82647
     1.65129
     1.44615
     1.29864
     1.20413
     1.12577
     1.03126
     0.93676
     0.88375
     0.85609
     0.76619
     0.51726
     0.36513
     0.09776
     0.14155
     0.28677
     0.23145
     0.21762
     0.04244
    -0.04976
    -0.13965
    -0.14195
    -0.14195
    -0.19266
    -0.24337
    -0.26412
    -0.20649
    -0.13734
    -0.16039
    -0.19497
    -0.15348
    -0.08663
    -0.13965
    -0.08202
    -0.08202
    -0.01979
    -0.13043
    -0.11429
    -0.16270
    -0.16500
    -0.20188
    -0.28947
    -0.16961
    -0.09816
    -0.08433
    -0.07050
    -0.12582
    -0.04054
    -0.10507
    -0.12582
    -0.13965
    -0.05437
    -0.03362
    -0.03132
     0.00787
     0.00326
     0.03553
     0.04475
     0.03553
     0.02170
     0.03783
    -0.03132
    -0.10507
    -0.02901
     0.01939
     0.01709
    -0.06589
    -0.06820
    -0.07050
    -0.04745
    -0.02210
    -0.06128
    -0.06820
    -0.05667
    -0.06128
    -0.02901
    -0.02440
    -0.05206
    -0.10277
    -0.04745
     0.04244
     0.02861
     0.01939
     0.00095
     0.00095
     0.03553
     0.09085
     0.16691
     0.15538
     0.12542
     0.12312
     0.20609
     0.23836
     0.28677
     0.17152
     0.22684
     0.26141
     0.26372
     0.29829
     0.30060
     0.26372
     0.21531
     0.21070
     0.27524
     0.30290
     0.31904
     0.26833
     0.25450
     0.27294
     0.29829
     0.31443
     0.28446
     0.32365
     0.33747
     0.40432
     0.40432
     0.45964
     0.44811
     0.42506
     0.46655
     0.50804
     0.48730
     0.50804
     0.49191
     0.47347
     0.44120
     0.38588
     0.30290
     0.25911
     0.24297
     0.27755
     0.54492
     0.72932
     0.77772
     0.65095
     0.42737
     0.35591
     0.40201
     0.51496
     0.60024
     0.72240
     0.80307
     0.90219
     0.95520
     0.98286
     0.95059
     0.83304
     0.75236
     0.72010
     0.75467
     0.79846
     0.74084
     0.72932
     0.75236
     0.84456
     0.91141
     0.98055
     0.95520
     0.84456
     0.89527
     0.94598
     1.22488
     1.63977
     2.07771
     2.24827
     1.70200
     0.45733
    -0.39089
     0.05858
     1.17878
     1.44615
     1.05431
     0.82612
     0.40662
    -0.64443
    -1.56180
    -1.34513
    -1.46499
    -1.83839
    -1.66091
    -2.01818
    -2.13573
    -2.30860
    -2.62668
    -2.58750
    -2.29708
    -2.06428
    -1.98821
    -1.95594
    -1.93290
    -1.81073
    -1.62403
    -1.39123
    -1.05702
    -0.75968
    -0.62138
    -0.33787
    -0.12351
     0.05627
     0.10007
     0.18996
     0.25219
     0.36744
     0.44811
     0.42506
     0.47347
     0.48038
     0.56105
     0.54492
     0.59102
     0.61868
     0.56105
     0.55183
     0.59102
     0.50574
     0.60946
     0.53340
     0.49652
     0.59563
     0.61868
     0.60254
     0.55183
     0.55644
     0.53340
     0.52187
     0.52187
     0.57258
     0.58410
     0.50804
     0.54953
     0.57949
     0.51726
     0.48730
     0.45733
     0.45964
     0.52879
     0.46886
     0.42506
     0.40893
     0.42276
     0.40893
     0.39510
     0.40662
     0.40662
     0.33747
     0.36283
     0.44811
     0.33747
     0.30751
     0.33517
     0.31212
     0.24528
     0.27985
     0.35130
     0.34439
     0.29368
     0.30751
     0.27294
     0.28677
     0.28216
     0.21070
     0.23145
     0.24758
     0.29829
     0.26141
     0.23606
     0.21992
     0.26372
     0.29829
     0.26141
     0.22914
     0.18074
     0.19687
     0.17382
     0.24067
     0.21301
     0.15769
     0.16921
     0.17382
     0.24067
     0.17152
     0.14616
     0.07702
     0.13925
     0.15769
     0.21301
     0.16230
     0.14616
     0.14155
     0.14847
     0.13925
     0.30751
     0.22453
     0.19226
     0.21762
     0.27063
     0.29368
     0.31443
     0.27063
     0.31904
     0.36744
     0.39510
     0.41815
     0.36283
     0.37435
     0.35822
     0.33978
     0.43428
     0.39740
     0.36974
     0.28446
     0.30521
     0.30060
     0.33747
     0.27294
     0.30060
     0.34900
     0.30060
     0.29138
     0.10237
    -0.01749
    -0.04745
    -0.16961
    -0.19036
    -0.16961
    -0.15348
    -0.10046
    -0.05206
    -0.04284
     0.12773
     0.25680
     0.37896
     0.63251
     0.88375
     1.17647
     1.39083
     1.55679
     1.80803
     2.15377
     2.20909
     2.14225
     1.93250
     2.10076
     2.63320
     3.11724
     3.43993
     3.28319
     2.11228
     0.44120
    -0.00135
    -0.40472
    -1.01322
    -1.49265
    -1.82687
    -1.61481
    -1.90754
    -2.43998
    -3.00008
    -3.71462
    -3.85522
    -3.71001
    -4.03270
    -4.04883
    -3.82525
    -3.33200
    -2.78342
    -2.08502
    -1.73236
    -1.85453
    -1.72776
    -1.40506
    -1.04088
    -0.76429
    -0.60525
    -0.63291
    -0.59603
    -0.47848
    -0.34940
    -0.27795
    -0.19266
    -0.19497
    -0.04284
     0.07241
     0.16691
     0.28677
     0.30060
     0.36052
     0.37435
     0.46655
     0.49882
     0.49421
     0.45733
     0.50804
     0.57949
     0.60485
     0.54031
     0.52648
     0.52879
     0.60715
     0.59332
     0.57258
     0.54261
     0.54492
     0.53109
     0.55414
     0.59102
     0.56105
     0.53570
     0.55414
     0.57258
     0.59793
     0.52187
     0.48269
     0.49652
     0.54261
     0.61637
     0.59332
     0.48499
     0.50113
     0.45964
     0.48499
     0.58641
     0.51496
     0.45964
     0.42276
     0.44350
     0.51957
     0.50343
     0.41123
     0.37896
     0.40893
     0.47347
     0.46194
     0.43428
     0.35130
     0.38357
     0.33287
     0.39279
     0.46194
     0.41815
     0.36744
     0.38357
     0.39279
     0.43198
     0.39049
     0.32365
     0.32595
     0.32826
     0.36052
     0.35361
     0.34669
     0.28446
     0.21992
     0.23836
     0.31212
     0.35130
     0.22223
     0.19226
     0.18304
     0.20379
     0.24758
     0.23606
     0.23145
     0.24758
     0.25680
     0.27294
     0.37435
     0.30521
     0.30521
     0.31904
     0.43889
     0.49191
     0.44350
     0.41815
     0.44811
     0.53340
     0.53340
     0.59332
     0.56336
     0.59793
     0.64634
     0.68091
     0.67169
     0.67861
     0.63712
     0.52418
     0.54261
     0.52187
     0.39049
     0.31904
     0.34900
     0.42276
     0.48038
     0.61868
     0.75236
     0.80307
     0.87222
     0.87683
     1.01282
     1.19952
     1.27789
     1.51530
     1.80342
     2.07079
     2.19987
     2.39810
     2.46724
     2.35430
     2.24136
     2.13072
     2.23444
     2.41653
     2.38427
     1.91636
     0.96442
     0.35130
     0.15999
    -0.18575
    -0.53379
    -0.65365
    -0.84035
    -0.60525
    -0.73432
    -0.96943
    -1.39815
    -1.69549
    -2.06889
    -2.21640
    -1.63786
    -0.96943
    -1.16304
    -1.15382
    -0.81730
    -1.13308
    -1.20223
    -1.33822
    -1.70471
    -2.61285
    -2.86640
    -2.42154
    -1.91676
    -1.77616
    -1.97899
    -2.17030
    -2.29708
    -2.31782
    -2.17261
    -1.87527
    -1.65400
    -1.56180
    -1.37279
    -0.93024
    -0.51535
    -0.26181
    -0.09816
     0.10468
     0.54492
     0.70857
     0.71088
     0.60946
     0.50343
     0.55644
     0.69705
     0.85609
     1.01513
     1.09350
     1.05431
     1.07275
     1.21335
     1.13729
     1.08658
     1.02204
     1.01052
     0.93215
     0.93215
     0.87222
     0.89066
     0.81921
     0.78002
     0.75697
     0.73854
     0.74315
     0.70166
     0.63020
     0.69705
     0.67400
     0.60715
     0.62559
     0.62098
     0.85378
     0.97133
     0.62098
     0.49882
     0.62098
     0.64864
     0.70396
     0.72010
     0.71088
     0.71088
     0.59563
     0.62790
     0.62329
     0.57719
     0.57719
     0.50574
     0.39510
     0.35361
     0.41815
     0.43198
     0.45272
     0.36513
     0.33287
     0.33747
     0.36052
     0.37666
     0.25450
     0.21531
     0.29138
     0.30521
     0.33287
     0.30290
     0.28216
     0.22223
     0.23606
     0.31212
     0.30751
     0.28677
     0.26833
     0.24297
     0.24989
     0.27294
     0.28446
     0.20609
     0.23606
     0.19918
     0.19687
     0.19226
     0.21070
     0.12773
     0.10237
     0.10468
     0.16921
     0.18074
     0.11620
     0.13003
     0.14616
     0.14847
     0.28446
     0.18304
     0.33978
     0.43198
     0.43659
     0.50804
     0.59102
     0.53340
     0.61176
     0.64173
     0.75006
     0.89297
     0.93907
     0.98977
     1.06353
     1.13038
     1.30094
     1.49456
     1.73427
     1.93941
     2.06618
     2.16991
     2.40731
     2.47185
     2.32203
     1.91636
     1.81494
     1.99703
     2.10998
     2.05005
     1.63285
     0.57027
    -1.09390
    -1.70701
    -1.33130
    -1.15843
    -1.71854
    -2.82721
    -3.11303
    -3.91284
    -4.62276
    -4.10646
    -4.00504
    -3.81603
    -3.51870
    -3.41958
    -3.11303
    -2.56445
    -1.94672
    -1.26677
    -0.90950
    -0.66979
    -0.56837
    -0.42777
    -0.01979
     0.28446
     0.13925
    -0.23876
    -0.35631
    -0.20649
     0.01017
    -0.12121
    -0.36323
    -0.62369
    -0.77351
    -0.85188
    -0.81961
    -0.59833
    -0.49230
    -0.51074
    -0.34709
    -0.21571
     0.04936
     0.47577
     0.67630
     0.69244
     0.83995
     0.83304
     0.76619
     0.76850
     0.77080
     0.87453
     0.81690
     0.84917
     0.83304
     0.79846
     0.88144
     0.84917
     0.93907
     0.93907
     0.78463
     0.68552
     0.80538
     1.01052
     1.25484
     1.31938
     1.21566
     1.05201
     0.94598
     0.92754
     1.06123
     0.93676
     1.04509
     1.11194
     1.16956
     1.28942
     1.33782
     1.22027
     1.16495
     0.86531
     0.63251
     0.60485
     0.70857
     0.82843
     0.84456
     0.83534
     0.83304
     0.69935
     0.55414
     0.46194
     0.34208
     0.19457
     0.11851
     0.09315
     0.11851
     0.17152
     0.09315
     0.04244
     0.00095
    -0.01057
     0.00326
    -0.01288
     0.06549
     0.05166
     0.00326
     0.09085
     0.18535
     0.17152
     0.13925
     0.10468
     0.12312
     0.23375
     0.31673
     0.26372
     0.22453
     0.19457
     0.19226
     0.24989
     0.24758
     0.26141
     0.20148
     0.20609
     0.20840
     0.26372
     0.15999
     0.06549
     0.05166
     0.10237
     0.17613
     0.17382
     0.10468
     0.04936
     0.02170
     0.02400
     0.04244
     0.15999
     0.07241
     0.01939
     0.02400
     0.06319
     0.07010
     0.06319
    -0.00135
     0.02631
     0.07010
     0.11159
     0.12542
     0.12081
     0.09315
     0.14616
     0.15999
     0.26602
     0.30060
     0.27063
     0.26141
     0.31673
     0.38588
     0.38818
     0.34439
     0.39971
     0.46194
     0.56797
     0.52879
     0.48730
     0.48038
     0.52648
     0.54031
     0.65786
     0.75006
     0.79385
     0.82612
     0.89527
     1.06123
     1.13268
     1.06584
     0.98286
     0.74084
     0.74545
     0.85609
     1.04970
     1.10733
     1.40466
     1.51761
     1.75502
     1.91636
     1.45537
     0.40893
    -1.07546
    -3.41728
    -4.15947
    -3.75380
    -3.83447
    -3.07384
    -1.18840
    -1.43503
    -2.66817
    -3.99582
    -4.62276
    -4.62276
    -4.19866
    -3.15452
    -2.61055
    -2.07350
    -1.52031
    -0.83344
    -0.02440
     0.75928
     1.17186
     1.14421
     1.10272
     1.07506
     0.95290
     0.88144
     0.77541
     0.71779
     0.88144
     1.26867
     1.31708
     1.06123
     1.00360
     0.90219
     0.72010
     0.71318
     0.74315
     0.78002
     0.69013
     0.63942
     0.65556
     0.67400
     0.63020
     0.63942
     0.57949
     0.65786
     0.71318
     0.70857
     0.67400
     0.65325
     0.67630
     0.62098
     0.45733
     0.45503
     0.41123
     0.47347
     0.49421
     0.59563
     0.71318
     0.67630
     0.51265
     0.49882
     0.57258
     0.59563
     0.58641
     0.53109
     0.46655
     0.43428
     0.50113
     0.63481
     0.98286
     0.92293
     0.65556
     0.78463
     0.40432
     0.24297
     0.31212
     0.34900
     0.48269
     0.51496
     0.50113
     0.44581
     0.43198
     0.39510
     0.28907
     0.24067
     0.15077
     0.15769
     0.17613
     0.25911
     0.20840
     0.21070
     0.17843
     0.15077
     0.27063
     0.35361
     0.25450
     0.21992
     0.19687
     0.22914
     0.23606
     0.21531
     0.15308
     0.17843
     0.19918
     0.20148
     0.21301
     0.14616
     0.10698
    -0.00827
     0.08624
     0.16460
     0.13003
     0.10007
     0.05627
     0.12773
     0.11159
     0.15769
     0.11390
     0.08393
     0.10698
     0.17382
     0.20840
     0.22914
     0.26833
     0.22914
     0.28216
     0.43198
     0.46886
     0.43889
     0.41123
     0.45503
     0.48038
     0.54953
     0.53340
     0.55183
     0.52418
     0.54031
     0.59332
     0.55414
     0.50574
     0.44350
     0.41123
     0.49652
     0.45733
     0.46194
     0.41815
     0.40201
     0.39279
     0.45503
     0.51265
     0.51726
     0.51496
     0.56336
     0.55644
     0.52879
     0.20379
     0.11390
    -0.02210
     0.03092
     0.16230
     0.14616
     0.04014
    -0.14426
    -0.07281
     0.08854
     0.16921
     0.23375
     0.22223
     0.08163
     0.07241
     0.24989
     0.19687
    -0.22493
    -0.75968
    -0.92333
    -0.48770
    -0.48539
    -0.61908
    -0.68131
    -1.52492
    -2.02740
    -1.36357
    -0.30330
    -0.78964
    -1.87066
    -1.64708
    -0.99248
    -0.09355
     0.31443
    -0.22263
    -1.04780
    -1.20684
    -0.96712
    -0.86571
    -0.70436
    -0.58220
    -0.51074
    -0.17422
    -0.47848
    -0.90719
    -0.78964
    -1.59868
    -1.52492
    -1.08007
    -0.71127
    -0.45773
    -0.57528
    -0.45312
     0.05858
     0.30290
     0.16460
     0.24758
     0.57719
     0.36513
     0.23145
     0.17613
     0.19457
     0.15077
     0.30060
     0.43198
     0.40432
     0.37205
     0.33978
     0.31673
     0.33978
     0.29138
     0.30751
     0.30521
     0.19918
     0.12081
     0.09776
     0.18304
     0.53570
     0.94829
     0.93446
     0.61868
     0.72010
     0.57027
     0.47577
     0.69705
     0.90219
     0.99438
     1.01743
     1.05201
     1.03126
     0.91141
     0.89297
     0.83765
     0.80538
     0.72932
     0.69474
     0.66247
     0.55644
     0.61637
     0.56336
     0.48499
     0.50113
     0.48499
     0.47577
     0.41123
     0.39510
     0.32365
     0.30751
     0.31673
     0.27755
     0.25680
     0.23836
     0.20379
     0.25680
     0.24067
     0.24528
     0.16230
     0.19457
     0.20840
     0.29368
     0.24297
     0.32826
     0.33056
     0.28216
     0.39510
     0.37435
     0.41123
     0.43198
     0.45733
     0.48499
     0.48269
     0.56566
     0.51726
     0.50574
     0.54722
     0.57719
     0.60024
     0.61637
     0.57719
     0.56566
     0.53109
     0.56797
     0.62098
     0.57949
     0.59332
     0.66017
     0.68322
     0.76619
     0.88144
     0.75006
     0.78463
     0.72932
     0.67400
     0.62559
     0.48269
     0.36513
     0.11390
     0.00556
     0.11390
     0.15538
     0.04936
    -0.04515
    -0.08894
     0.12773
     0.37666
     0.47577
     0.42045
     0.32595
     0.39279
     0.12312
    -0.44390
    -0.65596
    -0.35862
     0.02400
     0.23145
     0.41123
    -0.48770
    -1.40506
    -1.51570
    -0.87723
    -0.14426
    -0.40472
    -0.94638
    -1.66322
    -1.93751
    -1.41428
    -0.60294
    -0.39550
    -0.35631
    -0.52688
    -0.53610
    -0.31713
    -0.01288
     0.28216
     0.62790
     0.88836
     1.16725
     0.99438
     0.57258
     0.12312
    -0.19958
    -0.05206
     0.45272
     0.79385
     0.64864
     0.40432
     0.05397
    -0.38628
    -0.48078
    -0.44160
    -0.36784
    -0.27564
    -0.29408
    -0.15809
    -0.04745
     0.07010
     0.21531
     0.01017
    -0.49691
    -0.43468
    -0.00366
     0.49421
     0.92293
     0.61176
     0.41354
    -0.13273
    -0.00366
    -0.00366
    -0.07050
    -0.15117
    -0.19266
     0.20148
     0.39510
     0.27294
     0.52648
     0.57719
     0.60715
     0.52187
     0.57719
     0.69244
     0.73393
     0.73854
     0.67169
     0.57719
     0.58410
     0.60715
     0.57258
     0.63251
     0.61176
     0.50343
     0.45964
     0.46194
     0.46425
     0.40662
     0.30290
     0.31443
     0.34900
     0.39279
     0.40432
     0.33978
     0.28216
     0.34208
     0.34669
     0.39279
     0.39740
     0.36513
     0.27524
     0.28677
     0.37666
     0.33978
     0.32595
     0.24067
     0.26372
     0.28446
     0.29138
     0.24067
     0.15999
     0.20379
     0.25450
     0.17613
     0.20609
     0.16921
     0.11390
     0.18765
     0.21531
     0.18074
     0.15077
     0.10929
     0.12081
     0.17382
     0.21070
     0.14847
     0.15308
     0.10007
     0.15308
     0.14155
     0.19457
     0.20379
     0.21762
     0.21992
     0.25911
     0.40893
     0.39971
     0.42737
     0.47808
     0.53570
     0.64864
     0.68091
     0.75236
     0.74315
     0.82151
     0.95981
     1.18569
     1.13268
     1.08889
     1.14882
     1.28481
     1.36548
     1.39544
     1.14421
     0.94598
     0.98055
     0.95750
     1.03126
     0.98516
     0.92063
     0.98516
     1.09119
     1.50608
     1.72966
     1.43463
     0.85378
     0.45733
    -1.09390
    -3.85522
    -4.62276
    -3.27207
    -0.51766
     0.26602
    -0.42316
    -1.79690
    -2.71658
    -3.40114
    -3.69387
    -3.70770
    -3.00930
    -2.18183
    -1.47191
    -0.63291
     0.31904
     1.35857
     1.73888
     1.60058
     1.08197
     0.73393
     0.46886
     0.36744
     0.28677
     0.59563
     0.72240
     0.58410
     0.58410
     0.59102
     0.50113
     0.37435
     0.11851
    -0.09585
    -0.27795
    -0.27564
    -0.17653
     0.21070
     0.61407
     0.91832
     0.82612
     0.72010
     0.67861
     0.78002
     0.82382
     0.81460
     0.58180
     0.45272
     0.31904
     0.20840
     0.09776
     0.01017
     0.09776
     0.14386
     0.11620
     0.01939
     0.06549
    -0.07972
    -0.05667
    -0.04284
     0.01248
     0.16460
     0.26372
     0.25450
     0.41584
     0.57027
     0.67861
     0.71318
     0.61868
     0.67861
     0.57719
     0.70166
     0.92293
     0.89297
     0.66017
     0.55875
     0.51496
     0.52879
     0.53570
     0.50343
     0.61407
     0.44120
     0.25911
     0.32134
     0.36744
     0.28677
     0.23145
     0.05627
     0.27524
     0.58410
     0.60254
     0.69705
     0.54031
     0.27524
     0.41354
     0.49652
     0.51957
     0.58180
     0.57949
     0.58641
     0.57488
     0.56566
     0.52187
     0.47116
     0.44811
     0.42967
     0.42967
     0.34208
     0.24758
     0.18074
     0.29138
     0.22453
     0.13925
     0.15308
     0.10007
     0.14155
     0.07241
     0.06319
     0.00556
    -0.01979
     0.01939
     0.01939
    -0.00135
     0.01939
     0.01248
     0.02861
     0.07702
     0.16230
     0.05627
     0.09776
     0.09546
     0.12081
     0.15769
     0.21301
     0.14847
     0.20379
     0.17382
     0.23145
     0.19918
     0.19457
     0.14386
     0.06319
     0.14155
     0.15769
     0.10698
     0.06780
     0.01478
     0.00095
     0.05627
     0.08163
     0.04705
     0.08163
     0.12081
     0.16691
     0.23375
     0.26602
     0.21531
     0.26602
     0.32134
     0.42506
     0.38588
     0.44120
     0.51265
     0.58641
     0.79385
     1.29403
     1.78267
     2.13533
     2.23675
     1.82877
     0.65556
    -1.46038
    -3.12455
    -3.56710
    -1.58485
     0.09085
     0.22453
    -0.85879
    -1.78307
    -2.59902
    -3.62242
    -3.56941
    -3.42419
    -2.88714
    -2.38697
    -2.10807
    -2.14956
    -1.75080
    -1.52953
    -1.29443
    -0.70666
    -0.35862
    -0.38628
    -0.55684
    -0.75276
    -0.85418
    -0.85879
    -0.60986
    -0.13043
     0.12542
     0.05397
    -0.12582
     0.04244
     0.22453
     0.47808
     0.63251
     0.66939
     0.78463
     0.90680
     1.11655
     1.02665
     0.84456
     0.70166
     0.58410
     0.59102
     0.49652
     0.54722
     0.58871
     0.54492
     0.41815
     0.41815
     0.38818
     0.27063
     0.26141
     0.28677
     0.33287
     0.20609
     0.18304
     0.26141
     0.31443
     0.40893
     0.39510
     0.47116
     0.48499
     0.57258
     0.61407
     0.60024
     0.58871
     0.59102
     0.46194
     0.53570
     0.53570
     0.56105
     0.55414
     0.50343
     0.38357
     0.38357
     0.36283
     0.47577
     0.47808
     0.43198
     0.38127
     0.34439
     0.35130
     0.34208
     0.34900
     0.41584
     0.36283
     0.34208
     0.34208
     0.30060
     0.24528
     0.20840
     0.18304
     0.12542
     0.17613
     0.14616
     0.09085
    -0.01057
     0.19687
     0.28907
     0.12773
    -0.00366
     0.07241
     0.30521
     0.34900
     0.17152
     0.10929
     0.13694
     0.15538
     0.21762
     0.29138
     0.30751
     0.21762
     0.14616
     0.14386
     0.13003
     0.10468
     0.05397
     0.07932
     0.05858
     0.07241
     0.11851
     0.16460
     0.07932
     0.07241
     0.07702
     0.18535
     0.15538
     0.15308
     0.12542
     0.13694
     0.13925
     0.14155
     0.14155
     0.20379
     0.12773
     0.11390
     0.13003
     0.14386
     0.18765
     0.15077
     0.14616
     0.18074
     0.21762
     0.18996
     0.13003
     0.05166
    -0.05437
    -0.19266
    -0.34248
    -0.28486
    -0.03823
     0.05858
    -0.04284
    -0.00827
     0.01939
    -0.01057
    -0.23185
    -0.46234
    -0.70897
    -0.76659
    -0.67901
    -0.44160
    -0.25259
    -0.16961
    -0.30791
    -0.39319
    -0.42546
    -0.42085
    -0.41394
     0.19918
    -0.41394
    -1.24141
    -0.78273
    -0.04745
     0.50113
     0.45733
     0.09085
    -0.07741
    -0.02210
     0.20148
     0.21762
     0.11851
     0.24067
     0.23375
     0.22453
     0.39279
     0.56797
     0.74775
     0.99438
     1.16034
     1.01974
     0.49882
    -0.21802
    -0.33557
    -0.12121
     0.15769
     0.20379
     0.03092
    -0.02901
    -0.09816
    -0.30099
    -0.40702
    -0.61447
    -0.68362
    -0.76890
    -0.68823
    -0.58450
    -0.42085
    -0.25029
    -0.07972
    -0.00366
    -0.10507
    -0.15578
    -0.23185
    -0.15117
    -0.09355
    -0.07741
     0.01478
     0.05858
     0.01939
    -0.03362
    -0.04515
     0.13233
     0.24528
     0.33056
     0.55875
     0.65786
     0.50574
     0.61637
     0.52418
     0.52648
     0.63251
     0.67400
     0.68091
     0.61637
     0.60485
     0.49652
     0.42506
     0.40662
     0.32365
     0.33287
     0.26141
     0.22914
     0.21992
     0.25219
     0.31443
     0.35822
     0.38588
     0.38818
     0.37896
     0.43889
     0.52879
     0.51726
     0.54492
     0.51496
     0.59102
     0.68552
     0.61176
     0.64403
     0.60024
     0.63481
     0.64403
     0.63020
     0.62098
     0.63251
     0.57027
     0.55414
     0.62329
     0.61637
     0.55875
     0.51496
     0.52648
     0.50804
     0.52187
     0.48960
     0.45042
     0.46425
     0.46194
     0.36513
     0.51035
     0.51265
     0.40201
     0.39740
     0.44120
     0.42506
     0.43659
     0.42967
     0.36513
     0.37666
     0.35822
     0.37896
     0.38818
     0.35130
     0.32134
     0.41354
     0.59563
     0.79385
     0.77080
     0.70166
     0.79385
     0.68322
     0.34900
    -0.13043
    -0.37245
    -0.81730
    -1.25524
    -1.86375
    -1.84300
    -1.64478
    -1.60098
    -2.92633
    -4.24245
    -3.89440
    -2.76037
    -2.73271
    -2.78111
    -2.79955
    -2.69814
    -2.72119
    -2.35009
    -1.92137
    -1.25755
    -0.31943
     0.11390
     0.28446
     0.53570
     0.73393
     0.79616
     0.91832
     1.07967
     0.99208
     0.97133
     1.04279
     1.07045
     0.99899
     0.94598
     0.88605
     0.84917
     0.84456
     0.83304
     0.80538
     0.73393
     0.74084
     0.69474
     0.72701
     0.78002
     0.73854
     0.74315
     0.73623
     0.80999
     0.77080
     0.71779
     0.75697
     0.83995
     0.87453
     0.95290
     1.05662
     1.17647
     1.14421
     1.07045
     0.86300
     0.94829
     0.95059
     0.86761
     0.98516
     1.08658
     0.84917
     0.73393
     0.40201
     0.14386
    -0.13273
    -0.34018
    -0.39319
    -0.37706
    -0.47617
    -0.56376
    -0.62599
    -0.61447
    -0.83805
    -0.87032
    -0.69514
    -0.61216
    -0.31252
    -0.24798
    -0.20649
    -0.03362
     0.17382
     0.39510
     0.47577
     0.54492
     0.51265
     0.50343
     0.56566
     0.59793
     0.63251
     0.55644
     0.52418
     0.56566
     0.56797
     0.60485
     0.59332
     0.55414
     0.53570
     0.58641
     0.56336
     0.64864
     0.62329
     0.63251
     0.60946
     0.63942
     0.73393
     0.70396
     0.55875
     0.53109
     0.46425
     0.43889
     0.39510
     0.37205
     0.28907
     0.24758
     0.22684
     0.19226
     0.18074
     0.19918
     0.12312
     0.07471
     0.21531
     0.31673
     0.26833
     0.18074
     0.22453
     0.27063
     0.31212
     0.30982
     0.28446
     0.33056
     0.40432
     0.42737
     0.37205
     0.37666
     0.39279
     0.38127
     0.45272
     0.56105
     0.50804
     0.45272
     0.48960
     0.54031
     0.48730
     0.46194
     0.46194
     0.43428
     0.39740
     0.34900
     0.39279
     0.24989
    -0.03132
    -0.48309
    -0.66979
    -0.63752
    -1.23219
    -2.05506
    -1.91446
    -1.43503
    -1.41889
    -2.22562
    -3.73997
    -4.62276
    -4.58358
    -3.86444
    -2.91711
    -2.99547
    -3.49565
    -3.56941
    -3.73306
    -3.26515
    -3.40575
    -2.98856
    -2.10577
    -1.67705
    -0.93946
    -0.91872
    -0.47156
    -0.26181
    -0.01979
     0.21992
     0.56566
     0.85609
     0.89758
     1.05662
     1.06353
     1.11194
     1.26637
     1.19491
     1.25254
     1.28481
     1.28250
     1.24793
     1.19952
     1.20644
     1.11424
     1.02896
     1.10272
     1.10041
     1.12116
     1.26867
     1.43002
     1.66743
     1.60289
     1.13038
     1.06584
     1.12577
     1.24101
     1.37700
     1.24101
     1.16956
     1.43002
     1.17417
     1.14421
     1.09119
     0.91832
     0.79846
     0.71318
     0.61637
     0.83534
     0.74315
     0.80538
     0.96211
     0.99669
     0.91141
     0.59102
     0.39510
     0.40432
     0.41815
     0.58180
     0.57949
     0.50343
     0.51035
     0.39740
     0.33517
     0.08854
     0.02170
     0.20148
     0.25450
     0.29599
     0.24989
     0.23145
     0.31443
     0.36974
     0.42506
     0.40201
     0.36283
     0.42967
     0.42276
     0.41584
     0.31443
     0.39279
     0.34439
     0.35822
     0.29829
     0.34208
     0.31443
     0.32595
     0.39971
     0.41815
     0.45503
     0.44120
     0.43198
     0.50804
     0.57719
     0.62098
     0.49652
     0.42045
     0.42506
     0.47116
     0.62329
     0.59332
     0.38127
     0.21301
     0.15077
     0.23836
     0.20609
     0.18535
     0.30521
     0.47116
     0.42506
     0.39740
     0.28446
     0.07010
     0.04475
     0.19687
     0.32826
     0.38357
     0.41354
     0.34439
     0.24758
     0.13694
     0.11620
     0.15308
     0.06780
    -0.01979
    -0.01749
     0.01248
     0.04244
    -0.07741
    -0.03593
    -0.00366
     0.01248
    -0.01288
     0.09546
     0.09776
     0.10007
     0.14386
     0.22223
     0.24528
     0.26372
     0.26602
     0.43198
     0.53570
     0.47808
     0.41584
     0.50804
     0.54031
     0.53109
     0.57719
     0.61407
     0.73623
     0.76850
     0.82382
     1.04740
     1.25715
     1.52683
     1.82647
     1.92328
     2.13072
     2.34739
     2.29898
     2.09384
     1.79881
     1.49456
     1.05662
     0.72010
     1.08658
     1.77807
     1.89101
     0.72010
    -1.86375
    -3.77916
    -4.43145
    -4.62276
    -4.62276
    -4.62276
    -4.54209
    -3.96816
    -4.54440
    -4.62276
    -4.62276
    -4.62276
    -4.62276
    -4.62276
    -4.39458
    -3.44033
    -2.57597
    -1.76233
    -1.02705
    -0.35631
     0.09546
     0.41354
     0.66478
     0.54953
     0.56105
     0.62790
     0.76619
     1.08658
     1.18569
     1.06123
     0.95520
     0.62559
     0.54031
     0.45964
     0.45042
     0.43889
     0.39049
     0.35130
     0.37205
     0.37205
     0.36974
     0.39279
     0.34900
     0.39279
     0.44120
     0.45733
     0.33978
     0.32595
     0.29599
     0.38818
     0.38357
     0.41815
     0.41354
     0.40662
     0.42276
     0.41584
     0.45272
     0.54722
     0.55183
     0.54722
     0.53109
     0.56105
     0.55183
     0.59793
     0.55414
     0.59793
     0.65786
     0.51035
     0.45272
     0.34900
     0.36744
     0.39049
     0.35130
     0.33287
     0.24989
     0.14847
     0.14155
     0.20379
     0.19457
     0.18535
     0.18765
     0.25680
     0.32595
     0.31673
     0.32134
     0.36052
     0.38127
     0.45733
     0.52187
     0.58410
     0.55414
     0.47116
     0.49882
     0.53570
     0.52187
     0.52187
     0.48730
     0.46886
     0.51496
     0.51957
     0.45272
     0.41123
     0.35822
     0.39510
     0.33978
     0.43659
     0.41123
     0.38357
     0.34208
     0.34669
     0.37205
     0.33747
     0.30521
     0.26833
     0.22684
     0.24297
     0.34208
     0.48730
     0.41123
     0.48269
     0.51726
     0.47808
     0.46886
     0.47347
     0.49421
     0.59332
     0.67630
     0.76850
     0.83534
     0.77541
     0.70857
     0.68091
     0.67169
     0.76850
     0.70857
     0.68783
     0.60024
     0.48730
     0.57719
     0.53109
     0.52418
     0.51035
     0.48499
     0.50113
     0.45042
     0.44811
     0.45964
     0.49882
     0.55183
     0.52418
     0.55875
     0.60254
     0.65786
     0.65786
     0.78924
     0.91371
     1.13499
     1.33552
     1.71353
     2.21370
     2.73231
     3.07805
     3.26245
     3.26475
     3.74649
     4.41723
     4.43797
     3.41919
     1.87948
     0.95520
    -0.88876
    -2.31552
    -3.62242
    -4.20557
    -4.13873
    -4.06036
    -4.39688
    -4.62276
    -4.62276
    -4.62276
    -4.62276
    -4.62276
    -4.62276
    -4.62276
    -4.42454
    -3.06001
    -2.03201
    -1.01322
    -0.31482
     0.19457
     0.58410
     0.91602
     1.08889
     0.99438
     0.92754
     0.83534
     0.73393
     0.65095
     0.60485
     0.43198
     0.22223
     0.13233
    -0.03823
     0.07702
     0.08624
     0.01248
    -0.02671
     0.01478
     0.04244
     0.03322
     0.00326
    -0.09124
     0.02631
     0.04014
     0.04244
     0.06549
     0.03322
     0.04244
     0.06780
     0.12773
     0.27755
     0.27985
     0.31904
     0.29599
     0.38588
     0.36744
     0.40432
     0.45042
     0.48960
     0.51035
     0.59793
     0.56797
     0.57027
     0.52418
     0.47577
     0.48499
     0.56797
     0.47116
     0.46425
     0.41123
     0.40662
     0.41123
     0.40662
     0.42967
     0.43659
     0.41354
     0.42506
     0.48038
     0.48269
     0.40662
     0.34208
     0.38127
     0.41584
     0.40893
     0.39971
     0.40662
     0.40662
     0.47808
     0.44350
     0.44120
     0.40432
     0.39740
     0.44120
     0.45964
     0.51496
     0.53340
     0.52418
     0.47577
     0.62098
     0.66017
     0.57488
     0.47808
     0.50574
     0.54492
     0.50804
     0.54492
     0.49882
     0.45042
     0.43889
     0.48730
     0.39971
     0.33978
     0.33517
     0.23836
     0.26602
     0.32134
     0.33747
     0.36513
     0.32134
     0.36744
     0.34900
     0.33287
     0.37205
     0.40201
     0.43428
     0.46425
     0.49652
     0.50574
     0.52648
     0.49421
     0.53570
     0.60715
     0.66478
     0.61407
     0.60946
     0.60946
     0.63481
     0.68091
     0.66247
     0.69013
     0.72932
     0.66017
     0.68322
     0.70857
     0.67630
     0.71088
     0.55183
     0.63481
     0.63712
     0.58641
     0.50113
     0.55414
     0.62329
     0.58871
     0.68783
     0.72471
     0.82612
     0.91371
     0.94598
     1.18569
     1.21796
     0.91141
     0.66478
     0.47577
     0.56336
     0.81921
     1.07275
     1.06353
     0.92293
     1.33552
     1.64438
     1.74119
     0.93215
     0.07702
    -0.60986
    -0.97404
    -0.82191
    -1.29443
    -2.48608
    -1.67474
    -1.41659
    -1.76694
    -2.36392
    -2.88023
    -3.24210
    -3.42880
    -3.47951
    -3.27207
    -2.98856
    -2.73271
    -2.22101
    -1.76463
    -1.32439
    -0.99939
    -0.73202
    -0.51074
    -0.15809
    -0.03823
     0.04475
     0.12773
     0.11851
     0.15999
     0.15308
     0.14616
     0.11620
     0.03783
    -0.06128
    -0.10968
    -0.07741
    -0.08433
    -0.04976
    -0.16731
    -0.11429
    -0.10968
    -0.12582
    -0.17192
    -0.16731
    -0.21110
    -0.19727
    -0.14426
    -0.11890
    -0.07050
    -0.08202
    -0.11660
    -0.07511
    -0.06128
    -0.04976
    -0.12582
    -0.07511
    -0.04054
    -0.07741
    -0.01749
    -0.03823
    -0.01288
    -0.03823
    -0.03823
    -0.00596
    -0.00827
     0.08393
     0.03783
     0.00556
     0.00556
     0.10929
     0.03322
     0.04705
     0.13694
     0.12773
     0.14386
     0.19687
     0.20379
     0.21070
     0.16691
     0.11851
     0.10698
     0.15077
     0.17613
     0.14616
     0.08393
    -0.07050
    -0.00366
    -0.00827
     0.04936
     0.14616
     0.08163
     0.06088
     0.00787
     0.04244
     0.01017
     0.03783
     0.17843
     0.28677
     0.28446
     0.26372
     0.31673
     0.37205
     0.38818
     0.33747
     0.41815
     0.43659
     0.44811
     0.46194
     0.48499
     0.47347
     0.41815
     0.39740
     0.45272
     0.48499
     0.49191
     0.42276
     0.45733
     0.50574
     0.53801
     0.49421
     0.50574
     0.48730
     0.46425
     0.49421
     0.55183
     0.57949
     0.52187
     0.46425
     0.45042
     0.51265
     0.69935
     0.71549
     0.72471
     0.75467
     0.83304
     0.91832
     0.91141
     0.92985
     0.73623
     0.57027
     0.60024
     0.73162
     0.67169
     0.56797
     0.34208
     0.05858
    -0.25720
    -0.15117
    -0.07511
     0.01709
    -0.04054
    -0.14426
    -0.42777
    -0.51074
    -0.56837
    -0.72280
    -0.65135
    -0.55684
    -0.44390
    -0.31713
    -0.31252
    -0.41394
    -0.38167
    -0.43699
    -0.63752
    -0.47848
    -0.15117
     0.33056
     0.36052
    -0.39550
    -0.62138
    -0.66287
    -0.68362
    -0.40011
    -0.37936
    -0.11199
    -0.23646
    -0.31943
    -0.47387
    -0.18805
    -0.37936
    -0.78503
    -1.17687
    -1.41659
    -1.38201
    -1.28521
    -1.31747
    -1.33822
    -1.13077
    -0.98326
    -0.84957
    -1.02705
    -1.17687
    -1.31978
    -1.28521
    -1.11925
    -0.99017
    -0.82422
    -0.57989
    -0.28947
    -0.04054
     0.07241
     0.27294
     0.37205
     0.40662
     0.50574
     0.53801
     0.61637
     0.60485
     0.67861
     0.72701
     0.87453
     0.94598
     0.96903
     1.00821
     1.12116
     1.05431
     0.95059
     0.94368
     0.84226
     0.89527
     0.89297
     0.96211
     0.91602
     0.86070
     0.76158
     0.69935
     0.68783
     0.65095
     0.58180
     0.45272
     0.37435
     0.34439
     0.29599
     0.29138
     0.27294
     0.18996
     0.15538
     0.20840
     0.30290
     0.22453
     0.13925
     0.09315
     0.14847
     0.12542
     0.20840
     0.13233
     0.02631
    -0.10968
    -0.11429
    -0.18805
    -0.06820
    -0.01518
    -0.02440
    -0.02671
    -0.04976
    -0.08433
    -0.13965
    -0.12582
     0.01478
     0.09085
     0.17613
     0.23145
     0.26372
     0.27755
     0.36283
     0.29599
     0.44350
     0.42276
     0.39279
     0.48038
     0.52187
     0.51957
     0.51265
     0.43428
     0.44581
     0.47347
     0.45964
     0.50804
     0.41123
     0.43889
     0.42276
     0.50574
     0.55644
     0.63712
     0.62790
     0.62559
     0.83995
     0.99438
     1.13960
     0.83073
     0.40893
     0.28446
     0.60715
     0.86070
     0.71779
     0.38357
     0.18304
     0.04936
    -0.06128
    -0.28486
    -0.59603
    -1.29443
    -1.76924
    -1.75080
    -1.90063
    -2.52296
    -2.52066
    -1.54566
    -1.49496
    -1.52031
    -1.55258
    -2.08963
    -2.48839
    -2.75576
    -1.89141
    -1.34974
    -1.21836
    -0.92333
    -0.86801
    -0.87493
    -0.90719
    -0.86571
    -0.92333
    -0.83805
    -0.70666
    -0.62369
    -0.53149
    -0.57528
    -0.46234
    -0.40011
    -0.28947
    -0.01518
     0.21531
     0.39279
     0.54492
     0.75697
     1.05892
     1.13960
     1.00130
     0.78463
     0.52418
     0.53570
     0.52879
     0.42967
     0.43659
     0.29829
    -0.07741
    -0.39319
    -0.29177
    -0.55223
    -0.71588
    -0.77120
    -0.80347
    -0.80578
    -0.75507
    -0.69744
    -0.59142
    -0.42085
    -0.29177
    -0.16731
    -0.08894
    -0.00827
     0.09776
     0.27524
     0.43659
     0.49191
     0.47347
     0.48960
     0.46194
     0.53109
     0.55644
     0.56336
     0.63942
     0.74315
     0.82843
     0.70166
     0.60715
     0.59332
     0.57488
     0.56566
     0.67169
     0.66708
     0.53801
     0.47808
     0.43428
     0.48960
     0.48730
     0.45964
     0.46655
     0.50804
     0.35361
     0.26372
     0.29368
     0.24297
     0.27755
     0.24067
     0.30982
     0.36744
     0.24297
     0.25450
     0.28446
     0.32365
     0.30982
     0.30982
     0.34208
     0.45733
     0.43889
     0.36283
     0.30521
     0.40201
     0.38818
     0.43889
     0.48038
     0.62329
     0.53109
     0.41815
     0.33747
     0.34669
     0.30290
     0.28216
     0.30751
     0.25680
     0.27063
     0.28907
     0.29368
     0.35361
     0.22684
     0.28677
     0.21531
     0.27755
     0.22453
     0.14847
     0.14616
     0.18304
     0.19457
     0.20840
     0.18765
     0.25219
     0.26833
     0.30060
     0.32595
     0.31443
     0.25911
     0.32365
     0.33056
     0.53109
     0.61407
     0.68783
     0.63712
     0.57027
     0.56566
     0.79846
     0.76619
     0.69244
     0.42737
     0.09085
    -0.33326
    -0.66518
    -1.19762
    -0.86340
    -0.41394
    -1.17226
    -1.56180
    -1.93520
    -2.18874
    -2.25098
    -2.24637
    -1.87988
    -1.98360
    -2.13112
    -2.03201
    -1.86144
    -1.63556
    -1.42350
    -1.10312
    -0.97865
    -0.78503
    -0.63982
    -0.43929
    -0.38628
    -0.26873
    -0.20419
    -0.13965
    -0.13965
    -0.07281
     0.03783
     0.13233
     0.28216
     0.41123
     0.56797
     0.61176
     0.44811
     0.50343
     0.46655
     0.65786
     0.77541
     0.70627
     0.59102
     0.30290
     0.06088
    -0.01979
    -0.26873
    -0.56145
    -0.62599
    -0.65135
    -0.73432
    -0.83574
    -0.94177
    -1.07085
    -1.21145
    -1.16304
    -1.07085
    -1.03627
    -0.87723
    -0.81500
    -0.66748
    -0.51766
    -0.35170
    -0.18575
    -0.01288
     0.03092
     0.10468
     0.15999
     0.24758
     0.26372
     0.24989
     0.31904
     0.42276
     0.31904
     0.34439
     0.31212
     0.26602
     0.24758
     0.23836
     0.27985
     0.23836
     0.17843
     0.15077
     0.17613
     0.21070
     0.26372
     0.33287
     0.27985
     0.36052
     0.45733
     0.42276
     0.48269
     0.53570
     0.51957
     0.56797
     0.67400
     0.72701
     0.69013
     0.60715
     0.54722
     0.51726
     0.47347
     0.38818
     0.26833
     0.37666
     0.42967
     0.37435
     0.31673
     0.30521
     0.35130
     0.36974
     0.34900
     0.41584
     0.57719
     0.76158
     0.75236
     0.82612
     0.97594
     1.13960
     1.07045
     1.16264
     1.30786
     1.23640
     1.15804
     1.08197
     1.16956
     1.02896
     1.05662
     1.01743
     0.83073
     0.57258
     0.23606
     0.14386
     0.28446
     0.38588
     0.16230
     0.16460
     0.02631
    -0.06359
    -0.08663
     0.04475
     0.15308
     0.29599
     0.40201
     0.56105
     0.56105
     0.46655
     0.40662
     0.39510
     0.37205
     0.88836
     1.18800
     1.27328
     1.23640
     1.16956
     0.83073
     0.92063
     0.82151
     0.61176
     0.34900
    -0.19266
    -1.01092
    -1.24833
    -1.47191
    -1.69549
    -1.84531
    -2.58519
    -3.55558
    -3.65930
    -3.19370
    -3.43572
    -3.69387
    -3.86674
    -3.65930
    -3.50026
    -3.23980
    -2.91019
    -2.46534
    -1.94442
    -1.48804
    -1.18609
    -0.86340
    -0.61908
    -0.38397
    -0.23185
    -0.09585
     0.06088
     0.10468
     0.22453
     0.44811
     0.75928
     1.03357
     1.20183
     1.05431
     0.86300
     0.76850
     0.85148
     1.10272
     1.45768
     1.60519
     1.42080
     1.19030
     0.80768
     0.23836
     0.22684
     0.29599
     0.28907
     0.16230
    -0.00366
    -0.24107
    -0.27103
    -0.28486
    -0.35631
    -0.47617
    -0.50152
    -0.37936
    -0.22724
    -0.11199
     0.05397
     0.11159
     0.18074
     0.34439
     0.48499
     0.51957
     0.51035
     0.54031
     0.57027
     0.62098
     0.65325
     0.62559
     0.59563
     0.53801
     0.52187
     0.47577
     0.56797
     0.49421
     0.42737
     0.38357
     0.40662
     0.40432
     0.32134
     0.22914
     0.22453
     0.26602
     0.33287
     0.32134
     0.27985
     0.21992
     0.28907
     0.23836
     0.13925
     0.19226
     0.07241
     0.04475
     0.01939
     0.00787
    -0.11199
    -0.23646
    -0.34940
    -0.22954
    -0.13504
    -0.06820
    -0.02901
    -0.04976
    -0.00366
     0.12312
     0.16921
     0.25911
     0.27524
     0.35361
     0.54031
     0.64634
     0.72701
     0.74545
     0.67169
     0.72240
     0.69474
     0.66017
     0.53801
     0.53340
     0.39510
     0.38818
     0.31904
     0.35361
     0.29829
     0.20609
     0.22453
     0.21070
     0.25450
     0.20840
     0.19226
     0.16921
     0.29829
     0.33056
     0.38127
     0.33287
     0.39049
     0.38588
     0.39740
     0.46886
     0.48038
     0.35361
     0.34208
     0.39049
     0.48499
     0.45964
     0.45042
     0.42276
     0.50574
     0.69474
     0.92293
     0.88375
     0.92524
     0.87914
     0.72240
     1.11885
     1.37700
     1.39544
     1.34474
     1.21335
     1.09580
     1.37470
     1.06584
     0.21070
     0.80307
     1.31938
     1.11655
    -0.64443
    -1.55488
    -2.44920
    -2.76037
    -2.40080
    -2.31552
    -2.22793
    -2.59211
    -2.99547
    -3.38731
    -3.65008
    -3.77224
    -3.68465
    -3.44724
    -3.05079
    -2.65895
    -2.26020
    -1.91215
    -1.59868
    -1.38662
    -1.07546
    -0.78273
    -0.50613
    -0.25720
    -0.03823
     0.19918
     0.27755
     0.20840
     0.07471
     0.05397
     0.14847
     0.24297
     0.21070
     0.00556
    -0.35401
    -0.36553
    -0.42777
    -0.43238
    -0.35862
    -0.50613
    -0.66287
    -0.70897
    -0.69053
    -0.77120
    -0.75276
    -0.68823
    -0.59372
    -0.39319
    -0.25720
    -0.11429
     0.15538
     0.10468
     0.18765
     0.18765
     0.35130
     0.42276
     0.43428
     0.43428
     0.44581
     0.51035
     0.50343
     0.44811
     0.43659
     0.46655
     0.59102
     0.60024
     0.54031
     0.53570
     0.42276
     0.27755
     0.38127
     0.37896
     0.30290
     0.36052
     0.39971
     0.31904
     0.37666
     0.26602
     0.18304
     0.13694
     0.10698
     0.11159
     0.13694
     0.16230
     0.16460
     0.05397
     0.17152
     0.12773
     0.15308
     0.09546
     0.15077
     0.15308
     0.18074
     0.20148
     0.18535
     0.24067
     0.30521
     0.37666
     0.44581
     0.43428
     0.30521
     0.27294
     0.28677
     0.36974
     0.35130
     0.33517
     0.31673
     0.30982
     0.34439
     0.32595
     0.25450
     0.22914
     0.20148
     0.22684
     0.27985
     0.22223
     0.19918
     0.15769
     0.21762
     0.28446
     0.26602
     0.18304
     0.14155
     0.13464
     0.18304
     0.24297
     0.27294
     0.28446
     0.39971
     0.55414
     0.62329
     0.69705
     0.67861
     0.73393
     0.71318
     0.89527
     0.92985
     0.89527
     0.94137
     0.88605
     0.85378
     0.82151
     0.88836
     0.92985
     0.93907
     1.01513
     1.05201
     1.26176
     1.13268
     1.04048
     1.04740
     1.06123
     1.00821
     0.86070
     0.79846
     0.70627
     0.63942
     0.42506
     0.41815
     0.13464
    -0.10738
    -0.44851
    -0.53379
    -0.51996
    -0.11429
     0.26141
    -0.20188
    -1.34744
    -1.93981
    -2.09424
    -2.33857
    -1.49726
    -1.38201
    -1.10773
    -0.65596
    -1.42120
    -1.47191
    -1.39584
    -1.52031
    -1.69318
    -1.43964
    -0.97404
    -0.44390
     0.05397
     0.47116
     0.72010
     0.72471
     0.51726
     0.46655
     0.53801
     0.80077
     1.04279
     0.73623
     0.33056
    -0.09124
    -0.44160
    -0.51305
    -0.54071
    -0.66057
    -0.88415
    -0.94868
    -1.03627
    -1.10312
    -1.09620
    -0.97865
    -0.91411
    -0.77581
    -0.58681
    -0.36092
    -0.14426
     0.03322
     0.13925
     0.34208
     0.38588
     0.38588
     0.40893
     0.45272
     0.56566
     0.50804
     0.53340
     0.57949
     0.51496
     0.43659
     0.42737
     0.41815
     0.42967
     0.46886
     0.45964
     0.44811
     0.44811
     0.44120
     0.39740
     0.29599
     0.32365
     0.32134
     0.25680
     0.31904
     0.21992
     0.24297
     0.11620
     0.07471
     0.00556
     0.02631
     0.00556
    -0.09585
    -0.13273
    -0.17192
    -0.21571
    -0.34018
    -0.31943
    -0.31943
    -0.23185
    -0.21802
    -0.15348
    -0.11429
    -0.15117
    -0.22724
    -0.10968
    -0.08433
    -0.01749
     0.07471
     0.08393
     0.11159
     0.14847
     0.14386
     0.18304
     0.20840
     0.16691
     0.22914
     0.12312
     0.13464
     0.17382
     0.09315
     0.11620
     0.10237
     0.13694
     0.10698
     0.08163
     0.13694
     0.09546
     0.13003
     0.15769
     0.13464
     0.12773
     0.13233
     0.17613
     0.19226
     0.14616
     0.20840
     0.17382
     0.17382
     0.25911
     0.21992
     0.18535
     0.12542
     0.11851
     0.12312
     0.03783
     0.12542
     0.10237
     0.08163
    -0.18114
    -0.51305
     0.14155
     0.31212
     0.13925
     0.29368
     0.13233
     0.43889
     0.63251
     0.46194
     0.71088
     0.79846
     1.08889
     1.26867
     1.31477
     1.78728
     2.04774
     2.13303
     2.11459
     2.23905
     1.54757
     1.05892
     1.36548
     1.10041
     0.00095
    -0.34940
    -0.25490
    -0.08663
    -0.43929
    -0.80347
    -1.34513
    -1.79229
    -2.11038
    -2.16339
    -2.23484
    -2.20949
    -2.08502
    -1.95364
    -1.67474
    -1.57102
    -1.36357
    -1.21375
    -1.01553
    -0.86801
    -0.72280
    -0.50383
    -0.34248
    -0.07741
     0.16460
     0.27985
     0.04244
    -0.43468
    -0.59603
    -0.59142
    -0.44851
    -0.25259
    -0.15578
    -0.42777
    -0.62138
    -0.95329
    -1.28290
    -1.58946
    -1.73467
    -1.60329
    -1.58946
    -1.61712
    -1.58946
    -1.54336
    -1.42120
    -1.37510
    -1.20684
    -1.08468
    -1.00861
    -0.86801
    -0.58220
    -0.32635
    -0.01288
     0.01709
    -0.21341
    -0.25259
    -0.14195
     0.11390
     0.24067
     0.15077
    -0.00135
    -0.05667
    -0.04745
    -0.10968
    -0.18114
    -0.22263
    -0.16961
    -0.13043
    -0.04284
    -0.13504
    -0.12351
    -0.06128
    -0.08663
     0.01939
     0.05166
     0.12312
     0.15538
     0.11620
     0.16460
     0.21531
     0.27524
     0.32595
     0.26833
     0.25680
     0.26833
     0.27524
     0.30290
     0.29829
     0.31904
     0.32365
     0.37435
     0.36974
     0.42045
     0.38818
     0.33517
     0.32595
     0.44811
     0.45964
     0.33517
     0.37205
     0.36974
     0.36283
     0.35822
     0.36744
     0.35591
     0.21762
     0.25911
     0.26602
     0.29138
     0.24528
     0.14616
     0.16230
     0.25680
     0.18535
     0.23836
     0.16921
     0.15308
     0.15999
     0.09776
     0.15538
     0.14616
     0.12312
     0.13464
     0.14847
     0.14847
     0.15538
     0.04014
     0.05397
     0.07932
     0.09085
     0.14386
     0.12081
     0.09776
     0.09315
     0.09546
     0.13464
     0.11851
     0.12542
     0.13464
     0.18765
     0.20379
     0.16460
     0.14847
     0.18074
     0.29368
     0.40893
     0.42506
     0.41815
     0.57949
     0.61407
     0.65095
     0.56566
     0.46194
     0.35591
     0.35361
     0.34900
     0.36974
     0.31673
     0.53340
     0.79616
     1.34474
     1.30555
     0.87683
     0.47116
    -0.27334
    -0.76890
    -0.95099
    -1.11925
    -1.34744
    -0.58220
     0.18765
     0.24528
    -0.13734
    -0.34940
    -0.57067
    -0.68823
    -0.52918
    -0.50844
    -0.60986
    -0.88876
    -0.95329
    -0.62369
    -0.27334
     0.01478
     0.14386
     0.07471
    -0.21571
    -0.44390
    -0.61216
    -0.64674
    -0.57989
    -0.70666
    -0.95560
    -0.66979
    -0.35631
    -0.22032
    -0.06820
     0.00326
     0.14847
     0.15077
     0.21531
     0.22453
     0.16230
    -0.04054
    -0.03823
    -0.03593
    -0.06128
    -0.11429
    -0.15117
    -0.10738
    -0.06589
     0.00787
     0.06780
     0.01017
    -0.04054
    -0.01749
     0.05166
     0.12312
     0.18765
     0.11159
     0.14155
     0.16921
     0.21992
     0.34669
     0.45042
     0.45503
     0.43198
     0.43889
     0.45272
     0.39279
     0.38818
     0.51496
     0.51265
     0.65556
     0.64634
     0.55414
     0.53340
     0.53340
     0.51496
     0.51496
     0.47347
     0.45042
     0.42045
     0.43659
     0.44581
     0.43889
     0.39049
     0.35822
     0.23375
     0.26833
     0.26141
     0.21992
     0.22223
     0.20609
     0.22453
     0.24067
     0.13003
    -0.02671
    -0.16961
    -0.20649
    -0.23415
    -0.20188
    -0.30791
    -0.37245
    -0.35862
    -0.33787
    -0.22724
    -0.31252
    -0.40702
    -0.46004
    -0.41855
    -0.36092
    -0.28256
    -0.28486
    -0.19958
    -0.13965
    -0.10046
    -0.09124
    -0.05898
    -0.09124
    -0.03362
    -0.07511
    -0.01518
    -0.05437
    -0.12582
    -0.17422
    -0.13043
    -0.11660
    -0.16039
    -0.16039
    -0.22263
    -0.16731
    -0.18114
    -0.13734
    -0.19727
    -0.25029
    -0.27103
    -0.34018
    -0.23876
    -0.16270
    -0.18344
    -0.22263
    -0.29408
    -0.25029
    -0.21110
    -0.24107
    -0.18344
    -0.26642
    -0.21110
    -0.14195
    -0.12582
    -0.07741
    -0.13965
    -0.14887
    -0.17653
    -0.04284
    -0.01288
    -0.03593
    -0.02210
    -0.06128
    -0.08663
    -0.02210
    -0.01057
     0.06088
     0.01248
    -0.01518
     0.06088
     0.08854
     0.01709
     0.01709
     0.00787
     0.08163
     0.04014
    -0.02901
    -0.13504
    -0.10046
    -0.18575
    -0.18805
    -0.31713
    -0.36323
    -0.35631
    -0.26873
    -0.11199
     0.25450
     0.12081
    -0.44621
    -1.19762
    -1.93520
    -1.70471
    -0.47848
    -0.21110
    -0.84957
    -1.20223
    -1.18148
    -1.01092
    -0.48539
    -0.65826
    -1.97438
    -3.01391
    -3.01161
    -1.79921
    -0.14656
     0.87914
    -0.04976
    -0.87954
    -0.95099
    -0.78964
    -0.55915
    -0.48078
    -0.25490
     0.04244
     0.25680
     0.32595
     0.34439
     0.32134
     0.24989
     0.22223
     0.13003
     0.05858
    -0.02210
     0.03783
     0.07010
    -0.03593
    -0.01288
    -0.06589
    -0.07972
     0.02861
     0.11159
     0.13694
     0.15077
     0.18074
     0.17152
     0.18304
     0.23836
     0.21992
     0.14847
     0.19687
     0.24067
     0.23606
     0.21762
     0.19457
     0.15308
     0.09085
     0.07471
     0.08854
     0.07702
    -0.01749
    -0.01057
    -0.08433
    -0.07281
    -0.10507
    -0.25951
    -0.21571
    -0.14887
    -0.09816
    -0.00827
     0.04475
     0.06780
     0.02861
    -0.02440
     0.01478
     0.11159
     0.22453
     0.27063
     0.31443
     0.34900
     0.35591
     0.25680
     0.28446
     0.29368
     0.24067
     0.27063
     0.22914
     0.08393
     0.07471
    -0.03823
    -0.07511
    -0.11429
    -0.09816
    -0.21571
    -0.26642
    -0.25951
    -0.32174
    -0.35631
    -0.40241
    -0.35401
    -0.42085
    -0.39550
    -0.44621
    -0.37014
    -0.41855
    -0.44160
    -0.39550
    -0.46004
    -0.37245
    -0.40933
    -0.29869
    -0.26412
    -0.24337
    -0.22032
    -0.25029
    -0.16731
    -0.11660
    -0.10046
     0.01478
     0.11390
     0.07241
     0.09315
     0.10237
     0.18304
     0.29599
     0.28446
     0.24528
     0.27755
     0.28907
     0.31443
     0.27985
     0.28216
     0.37896
     0.30751
     0.32365
     0.33517
     0.31904
     0.27985
     0.22453
     0.27294
     0.28446
     0.38127
     0.30982
     0.22914
     0.21070
     0.31673
     0.20840
     0.27294
     0.21531
     0.20609
     0.18996
     0.23375
     0.20840
     0.20609
     0.17843
     0.18535
     0.20840
     0.30290
     0.24297
     0.18996
     0.15308
     0.28446
     0.29138
     0.27755
     0.34669
     0.30751
     0.37435
     0.34439
     0.38127
     0.33517
     0.21762
     0.31443
     0.37205
     0.35130
     0.26833
     0.27524
     0.30290
     0.22223
     0.16921
     0.15308
     0.29368
     0.27755
     0.16230
     0.20840
     0.28446
     0.32826
     0.37205
     0.35361
     0.40662
     0.56105
     0.64864
     0.63251
     0.39510
     0.04014
    -0.28256
    -0.28025
     0.07241
     0.57258
     0.92985
     0.73393
     0.65095
     1.07967
     0.31904
    -0.93946
    -1.58254
    -0.50844
     1.55679
     1.63516
     0.60254
     0.10698
    -0.54762
    -2.03892
    -3.08767
    -3.98891
    -4.33004
    -2.11499
    -0.26642
     0.79385
     1.81264
     0.76158
    -1.68627
    -2.88484
    -2.54140
    -1.32900
    -0.06359
     1.00130
     1.69739
     1.90714
     1.66512
     1.40236
     1.01513
     0.64634
     0.36052
     0.06319
    -0.17653
    -0.41394
    -0.60986
    -0.61447
    -0.49691
    -0.44621
    -0.42777
    -0.45082
    -0.42085
    -0.32865
    -0.22263
    -0.13965
    -0.08894
    -0.17653
    -0.02671
     0.05166
     0.15538
     0.17843
     0.10237
     0.16460
     0.18535
     0.27063
     0.30751
     0.33287
     0.33747
     0.31443
     0.35591
     0.40432
     0.55875
     0.34669
     0.44120
     0.47347
     0.45272
     0.52187
     0.41584
     0.39971
     0.43428
     0.44350
     0.46655
     0.50804
     0.51265
     0.47116
     0.48499
     0.44581
     0.51496
     0.45042
     0.42506
     0.46425
     0.51957
     0.50113
     0.44581
     0.44581
     0.42276
     0.45042
     0.51265
     0.46655
     0.53109
     0.49652
     0.50574
     0.44120
     0.52648
     0.46425
     0.39971
     0.46886
     0.49652
     0.49882
     0.46655
     0.42276
     0.39971
     0.44120
     0.40662
     0.42276
     0.40201
     0.31673
     0.37435
     0.35822
     0.36052
     0.38127
     0.30290
     0.24989
     0.30060
     0.36513
     0.29138
     0.26141
     0.18996
     0.22684
     0.27524
     0.22684
     0.26833
     0.19918
     0.13003
     0.12081
     0.12542
     0.25680
     0.19457
     0.14616
     0.16460
     0.18996
     0.21070
     0.19226
     0.14847
     0.15308
     0.18765
     0.17382
     0.21531
     0.19226
     0.09085
     0.07010
     0.05397
     0.18304
     0.12542
     0.01939
     0.03092
     0.05858
     0.06319
     0.00095
    -0.00596
    -0.00827
     0.01939
     0.04936
     0.05397
     0.13003
     0.11620
     0.14386
     0.13003
     0.24067
     0.40201
     0.36513
     0.23606
     0.16460
     0.18996
     0.31904
     0.59332
     0.99208
     1.49686
     1.63055
     1.40927
     1.43463
     0.15769
    -1.72776
    -2.51835
    -2.06197
    -0.95329
    -0.65826
    -0.30560
    -0.27103
    -1.26446
    -2.37314
    -2.99778
    -3.03005
    -2.87101
    -2.38927
    -1.48804
    -0.72510
    -0.21571
     0.27294
     0.62329
     0.76389
     0.68091
     0.77311
     1.11885
     1.24562
     0.86531
    -0.10968
    -1.01553
    -1.63095
    -0.95099
     0.38357
    -0.24568
    -1.96977
    -3.12455
    -3.99813
    -4.06036
    -2.91941
    -1.08929
     0.44811
     0.46886
    -0.25029
    -0.47387
     0.08854
     0.42967
     0.81921
     2.05005
     2.28976
     2.06388
     2.05927
     1.96707
     1.83799
     1.50378
     1.01282
     0.57949
     0.11159
    -0.16500
    -0.49000
    -0.67670
    -0.74585
    -0.78503
    -0.74815
    -0.79195
    -0.60986
    -0.36784
    -0.21341
    -0.07972
     0.18074
     0.18535
     0.20609
     0.24989
     0.35591
     0.30290
     0.32134
     0.28446
     0.34208
     0.32826
     0.28907
     0.29368
     0.35822
     0.30060
     0.29829
     0.40432
     0.32134
     0.31673
     0.30060
     0.33747
     0.43428
     0.32826
     0.31212
     0.33056
     0.38588
     0.43659
     0.39049
     0.38588
     0.36052
     0.40432
     0.36513
     0.35361
     0.41584
     0.33287
     0.30521
     0.31673
     0.43198
     0.43889
     0.35591
     0.34208
     0.30751
     0.30060
     0.25911
     0.31212
     0.26833
     0.27524
     0.23145
     0.27524
     0.26602
     0.26372
     0.21301
     0.15538
     0.10698
     0.25450
     0.18074
     0.25219
     0.15999
     0.13003
     0.13464
     0.14155
     0.15999
     0.15538
     0.12542
     0.07241
     0.16921
     0.11390
     0.09776
     0.08163
     0.05397
     0.10237
     0.10007
     0.09776
     0.15769
     0.06549
     0.10698
     0.15308
     0.21762
     0.23375
     0.24297
     0.21762
     0.23145
     0.25911
     0.22684
     0.17613
     0.06549
     0.10237
     0.12773
     0.24528
     0.21070
     0.23606
     0.19457
     0.32365
     0.34439
     0.57027
     0.89527
     1.30094
     1.14421
     0.66247
     0.37205
    -0.52457
    -1.84531
    -1.98130
    -1.09390
    -0.43929
     0.01709
     0.17382
     0.36513
    -0.45082
    -1.49726
    -1.62864
    -1.52262
    -1.13999
    -0.60755
     0.01709
     0.45272
     0.67169
     1.04740
     1.31016
     1.14882
     0.53570
     0.10698
     0.11851
     0.04705
    -0.90489
    -1.85222
    -2.30399
    -2.62438
    -2.36161
    -1.75541
    -2.11960
    -2.40310
    -2.62438
    -2.73041
    -2.74424
    -2.48378
    -2.32704
    -2.02509
    -1.58715
    -1.11233
    -0.90950
    -0.59833
    -0.21110
     0.11851
     0.35822
     0.82382
     0.93215
     1.07275
     1.49686
     1.24793
     0.49191
     0.23836
     0.31673
     0.96672
     0.93446
     0.77080
     1.33321
     1.96016
     2.09154
     1.51300
     1.42541
     0.74315
     0.17382
     0.13464
     0.20840
     0.93215
     1.50378
     1.42310
     1.56140
     1.72044
     0.38127
    -0.08894
    -0.16270
     0.10698
     0.32365
     0.46655
     0.54031
     0.48730
     0.36513
     0.24528
     0.13233
     0.02170
    -0.03362
    -0.01979
     0.08624
     0.10698
     0.16460
     0.08854
     0.06549
     0.05858
    -0.06128
    -0.14426
    -0.16961
    -0.14195
    -0.14195
    -0.18114
    -0.15117
    -0.11429
    -0.07511
    -0.12812
    -0.00596
     0.01939
     0.01478
     0.09546
     0.15308
     0.21531
     0.23375
     0.30290
     0.42967
     0.50343
     0.51265
     0.44120
     0.48499
     0.55183
     0.54722
     0.37666
     0.41815
     0.43198
     0.34669
     0.36052
     0.37205
     0.30060
     0.19457
     0.15308
     0.21531
     0.24297
     0.24989
     0.12312
     0.16691
     0.16691
     0.13003
     0.08163
     0.13694
     0.15769
     0.04936
     0.13233
     0.22223
     0.20840
     0.13003
     0.06780
     0.06780
     0.14155
     0.09085
    -0.05206
    -0.10046
    -0.11429
    -0.19727
    -0.04976
    -0.00827
     0.13694
     0.16921
     0.32595
     0.57949
     1.12346
     1.67434
     1.49456
     0.79385
     0.12542
    -0.04976
     0.19918
    -0.26181
    -0.43238
     0.34439
     0.50804
     0.04705
    -0.28256
    -1.08237
    -1.86605
    -2.27172
    -2.42846
    -2.11729
    -1.94442
    -2.00896
    -2.11960
    -1.80151
    -0.98095
    -0.69744
    -0.74585
    -0.78503
    -0.60525
    -0.48078
    -0.47156
    -0.78964
    -1.61020
    -1.76463
    -0.67670
    -0.07511
    -0.27795
    -1.51340
    -2.76037
    -3.93359
    -4.25167
    -4.10876
    -3.41728
    -2.53910
    -2.44690
    -2.76268
    -2.98856
    -2.99317
    -2.89636
    -2.58289
    -1.94903
    -1.07315
    -0.25259
     0.28677
     1.01513
     1.41158
     1.52913
     1.51761
     1.41158
     1.27328
     1.33091
     1.43693
     1.36778
     1.42080
     1.10041
     0.66708
     0.65095
     0.79846
     0.63020
     0.42276
     0.27063
     0.29599
     0.38818
     0.38588
     0.40432
     0.41815
     0.39279
     0.56336
     0.57258
     0.74545
     0.76158
     0.68322
     0.56797
     0.50574
     0.33287
     0.13003
     0.11390
     0.09776
     0.15538
     0.20840
     0.13464
     0.22914
     0.33056
     0.24989
     0.10468
     0.10007
     0.15538
     0.08854
     0.17613
     0.28216
     0.29368
     0.36513
     0.26602
     0.27985
     0.28446
     0.19918
     0.17382
     0.00556
    -0.00135
    -0.00135
     0.04014
     0.01248
     0.06780
     0.04705
     0.02170
    -0.00827
    -0.01749
    -0.14426
    -0.18344
    -0.25259
    -0.35401
    -0.21571
     0.06319
     0.23606
     0.38357
     0.75697
     0.93215
     0.88144
     0.92063
     1.03126
     1.12807
     1.26637
     1.33552
     1.57062
     1.54988
     1.51069
     1.58214
     1.62133
     1.34013
     0.98286
     0.68783
     0.46425
     0.46194
     0.42737
     0.37205
     0.21301
    -0.02210
    -0.11660
    -0.08202
     0.07241
    -0.01518
    -0.09124
    -0.14887
    -0.34018
     0.13925
     0.10237
    -0.18344
    -0.70666
    -0.68362
    -0.04515
     0.38357
     0.35591
    -0.14656
    -0.57528
    -0.71127
    -0.57989
    -0.68362
    -1.16535
    -1.19531
    -0.55454
    -0.09816
     0.27063
     0.23375
     0.04936
    -0.21571
    -0.31252
    -0.17192
     0.11620
     0.23606
     0.37896
     0.45964
     0.38818
     0.72932
     1.32399
     1.58445
     1.49225
     1.24562
     1.19030
     0.96211
     0.20148
    -0.66057
    -1.37740
    -2.07350
    -1.83148
    -0.33096
     0.33747
    -0.16961
    -1.06854
    -2.20718
    -3.02313
    -3.73767
    -4.48908
    -3.44724
    -1.89371
    -1.36357
    -1.60098
    -1.71623
    -1.34744
    -1.23680
    -1.07085
    -0.94177
    -0.87032
    -0.63060
    -0.09355
     0.50804
     0.88836
     1.15343
     0.98516
     0.81921
     0.81690
     0.95520
     0.81460
     0.50804
     0.59332
     0.79155
     1.11885
     1.19261
     0.89527
     0.64403
     0.57719
     0.52418
     0.66247
     0.65095
     0.78694
     0.78694
     0.77772
     0.77541
     0.81690
     0.79155
     0.69935
     0.59563
     0.46425
     0.54261
     0.47347
     0.36513
     0.22223
     0.15308
     0.07932
     0.04014
     0.02631
     0.02631
     0.02861
     0.10007
    -0.00827
    -0.06128
    -0.13965
    -0.17192
    -0.37475
    -0.33787
    -0.33787
    -0.33326
    -0.36092
    -0.20188
    -0.04745
     0.18535
    -0.00827
    -0.32635
    -0.45082
    -0.35170
    -0.27103
    -0.02671
     0.06780
     0.06780
     0.04475
     0.05397
     0.12081
     0.10468
     0.06780
     0.04705
     0.02400
     0.00556
     0.01248
    -0.03823
     0.03783
     0.07010
     0.00787
    -0.07050
    -0.04515
     0.03092
     0.05166
     0.01939
     0.05397
    -0.08433
    -0.17653
    -0.14887
    -0.25951
    -0.24798
    -0.27795
    -0.26873
    -0.32865
    -0.46695
    -0.54762
    -0.61908
    -0.68592
    -0.83574
    -1.01092
    -1.16304
    -1.21375
    -1.23911
    -1.23911
    -1.16996
    -1.12847
    -1.18840
    -1.27829
    -1.15843
    -0.92563
    -0.53149
    -0.21571
     0.02400
     0.24528
     0.23375
     0.26372
     0.36283
     0.85839
     0.80307
     0.28907
    -0.25259
    -0.38628
     0.09776
     0.31673
     0.10468
    -0.09816
    -0.11199
     0.27755
     0.15538
    -0.14887
     0.07471
     0.34669
     0.66708
     0.88375
     1.09350
     1.28481
     1.68126
     1.91175
     1.62363
     1.03587
     0.51496
    -0.55223
    -2.00665
    -2.76037
    -2.91250
    -2.41232
    -1.44425
    -1.26446
    -1.50418
    -3.05079
    -3.80912
    -4.14334
    -3.91054
    -2.84565
    -1.66322
    -1.05702
    -0.51535
    -0.17422
     0.40432
     0.87914
     0.95750
     1.07045
     1.19722
     1.25945
     1.30094
     1.34474
     1.49225
     1.51300
     1.42541
     1.46459
     1.50378
     1.43002
     1.25254
     1.20874
     0.80768
     0.43198
     0.29599
     0.75928
     0.84917
     0.53340
     0.52187
     0.44811
     0.22223
     0.03322
    -0.11429
    -0.09816
    -0.15578
    -0.13965
    -0.21802
    -0.17653
    -0.18114
    -0.19497
    -0.13273
    -0.12351
    -0.05437
     0.19918
     0.11851
    -0.01749
    -0.03593
     0.09315
     0.07010
     0.12312
     0.12542
     0.14155
     0.15308
     0.09546
     0.09776
     0.05627
     0.12081
     0.34439
     0.26372
     0.26141
     0.43198
     0.45042
     0.26372
     0.18765
     0.16921
     0.24297
     0.37896
     0.39510
     0.09315
    -0.10738
     0.05858
     0.38588
     0.52648
     0.17152
    -0.29408
    -0.34709
    -0.14195
    -0.11890
    -0.35862
    -0.40472
    -0.26181
    -0.15578
    -0.19727
    -0.28025
    -0.23876
    -0.21802
    -0.31252
    -0.40472
    -0.44621
    -0.25029
    -0.29177
    -0.49922
    -0.53379
    -0.49922
    -0.46695
    -0.52918
    -0.67440
    -0.82191
    -0.83344
    -0.92563
    -0.85879
    -0.72971
    -0.50613
    -0.57759
    -0.64443
    -0.71588
    -0.67440
    -0.56145
    -0.43238
    -0.55684
    -0.19497
     0.09315
     0.41123
     0.89066
     1.22718
     0.96672
     0.62098
     0.56797
     0.58871
     0.91832
     1.24562
     1.35857
     1.39083
     1.21566
     0.82612
     0.63251
     0.38818
     0.34669
     0.14616
     0.19226
     0.36052
     0.26833
    -0.05206
    -0.18805
    -0.12812
    -0.16731
    -0.26181
    -0.29638
    -0.30330
    -0.23185
    -0.14656
    -0.03132
     0.01709
    -0.03362
    -0.03362
    -0.21571
    -0.43699
    -0.32635
    -0.29638
    -0.67901
    -1.26677
    -1.78307
    -2.09885
    -2.18183
    -1.90293
    -1.69088
    -1.86836
    -1.98591
    -2.35700
    -2.44920
    -2.73041
    -1.54105
    -1.34974
    -1.00170
    -0.52227
     0.33517
     1.29403
     1.70431
     2.07540
     2.41653
     2.77150
     3.04117
     3.23479
     3.37309
     3.46067
     3.17717
     2.88213
     2.48799
     2.10076
     1.80803
     1.69278
     1.37009
     0.92524
     0.38357
     0.08393
    -0.26642
    -0.53379
    -0.48770
    -0.37706
    -0.46234
    -0.32174
    -0.24798
    -0.24568
    -0.11890
    -0.22263
    -0.19497
    -0.11429
    -0.13273
    -0.12812
    -0.21341
    -0.21110
    -0.10968
    -0.08663
    -0.18805
    -0.32174
    -0.25951
     0.04014
     0.57488
     0.33056
     0.21301
     0.16691
     0.16230
     0.25680
     0.35361
     0.45964
     0.52648
     0.54953
     0.42045
     0.48269
     0.42967
     0.36744
     0.18765
     0.13925
     0.09085
     0.08624
     0.04936
     0.03322
    -0.06820
    -0.06589
     0.02400
     0.01939
     0.03322
    -0.04745
    -0.06589
    -0.01749
     0.05397
     0.02631
     0.03322
    -0.07050
    -0.09124
    -0.12582
    -0.04515
     0.00326
    -0.13273
    -0.15348
    -0.19727
    -0.12351
    -0.07511
    -0.07741
    -0.16270
    -0.15117
    -0.14195
    -0.08202
    -0.07050
    -0.07972
    -0.13504
    -0.16270
    -0.10507
     0.05397
     0.07010
    -0.09816
    -0.10046
    -0.04976
    -0.02901
    -0.01057
     0.09085
    -0.02440
    -0.04054
     0.02400
     0.03783
     0.10237
     0.02861
     0.08624
     0.10007
     0.19226
     0.20609
     0.10929
     0.03553
     0.18074
     0.20148
     0.28446
     0.31212
     0.36283
     0.23375
     0.28907
     0.37205
     0.43428
     0.40662
     0.31904
     0.42276
     0.52648
     0.52187
     0.17613
     0.12773
     0.13694
     0.08624
     0.25680
     0.66478
     0.91141
     0.84456
     0.92754
     0.75006
     0.66247
     0.87914
     1.17417
     0.88836
     0.52648
     0.49882
     0.54031
     0.73162
     0.78463
     0.22684
    -0.12812
    -0.28947
    -0.47617
    -0.86801
    -1.20453
    -1.67244
    -2.07350
    -2.26942
    -2.28786
    -2.25328
    -2.01126
    -2.00665
    -1.57563
    -0.55223
    -0.20649
    -0.86801
    -0.75046
     0.09776
     0.63712
     0.81921
     0.87453
     0.63481
     0.52418
     0.77311
     0.92985
     0.91141
     0.86070
     0.70166
     0.60254
     0.24528
    -0.09124
    -0.46926
    -0.79656
    -0.96943
    -1.05010
    -0.95329
    -0.90489
    -0.73893
    -0.51766
    -0.34940
    -0.31021
    -0.41163
    -0.40933
    -0.35862
    -0.32865
    -0.41394
    -0.60064
    -0.59603
    -0.37936
    -0.10046
     0.15999
     0.18765
     0.05627
    -0.07281
    -0.08894
    -0.10968
    -0.00827
     0.04244
     0.21762
     0.27524
     0.45042
     0.46194
     0.46655
     0.48269
     0.61868
     0.58180
     0.46425
     0.36052
     0.17613
     0.21301
     0.15077
     0.08624
    -0.05667
    -0.34940
    -0.56376
    -0.87262
    -1.06163
    -1.25755
    -1.57563
    -1.76694
    -1.93981
    -2.11499
    -2.31321
    -2.55062
    -2.79264
    -2.85487
    -2.89867
    -2.83182
    -2.81569
    -2.86409
    -2.86870
    -2.90328
    -2.82952
    -2.72810
    -2.71888
    -2.64973
    -2.63129
    -2.58750
    -2.46764
    -2.39619
    -2.33626
    -2.29477
    -2.24176
    -2.14495
    -2.08963
    -1.99052
    -1.96747
    -1.91676
    -1.88910
    -1.70010
    -1.59176
    -1.63556
    -1.59637
    -1.69549
    -1.69088
    -1.59176
    -1.53183
    -1.45577
    -1.49496
    -1.40506
    -1.43503
    -1.32439
    -1.00400
    -0.77120
    -0.70436
    -0.73202
    -0.67209
    -0.55684
    -0.61677
    -1.07776
    -1.63095
    -2.30399
    -2.60133
    -3.20983
    -3.58324
    -4.30007
    -3.81834
    -4.55592
    -4.62276
    -4.62276
    -4.62276
    -4.46603
    -4.51904
    -4.62276
    -4.62276
    -4.05344
    -3.41728
    -2.71197
    -1.99282
    -1.37279
    -0.81730
    -0.43929
    -0.25951
     0.00095
     0.07932
     0.03553
     0.03092
    -0.03593
     0.02631
    -0.09355
    -0.27795
    -0.35862
    -0.40702
    -0.43238
    -0.44851
    -0.43929
    -0.51305
    -0.52918
    -0.42777
    -0.27103
    -0.40011
    -0.46926
    -0.45543
    -0.53840
    -0.46926
    -0.58220
    -0.55223
    -0.50152
    -0.61216
    -0.57067
    -0.60525
    -0.67670
    -0.69284
    -0.74585
    -0.76890
    -0.78273
    -0.84266
    -0.77120
    -0.79886
    -0.90489
    -0.81961
    -0.82191
    -0.80117
    -0.78503
    -0.80578
    -0.86801
    -0.81039
    -0.83574
    -0.81500
    -0.78273
    -0.77581
    -0.84035
    -0.79656
    -0.71819
    -0.70205
    -0.76198
    -0.79886
    -0.69744
    -0.75046
    -0.69053
    -0.64674
    -0.67901
    -0.73893
    -0.70666
    -0.64443
    -0.67670
    -0.57528
    -0.64443
    -0.70666
    -0.64213
    -0.63291
    -0.61908
    -0.69284
    -0.55454
    -0.60755
    -0.66057
    -0.59603
    -0.54532
    -0.58911
    -0.60755
    -0.60986
    -0.55915
    -0.56376
    -0.55223
    -0.58220
    -0.58681
    -0.57528
    -0.53379
    -0.51996
    -0.42316
    -0.53610
    -0.52457
    -0.52457
    -0.49691
    -0.47617
    -0.52457
    -0.49461
    -0.43929
    -0.48539
    -0.39550
    -0.41855
    -0.45312
    -0.40933
    -0.43238
    -0.46234
    -0.47617
    -0.38167
    -0.41855
    -0.38858
    -0.41163
    -0.39089
    -0.41624
    -0.36092
    -0.39780
    -0.37014
    -0.39319
    -0.39550
    -0.40241
    -0.39089
    -0.35631
    -0.35862
    -0.38397
    -0.36553
    -0.39550
    -0.30330
    -0.30560
    -0.33787
    -0.37245
    -0.39550
    -0.39550
    -0.33326
    -0.35401
    -0.34018
    -0.38167
    -0.38858
    -0.32404
    -0.30560
    -0.34248
    -0.32404
    -0.36784
    -0.33557
    -0.22724
    -0.08202
     0.03553
     0.22684
     0.47347
     0.95059
     1.28020
     1.07736
     0.75697
     0.43889
     0.57258
     1.13499
     1.79881
     2.13303
     1.28020
     0.98516
     0.64173
    -0.69514
    -0.35631
    -0.68362
    -0.38628
    -0.81039
    -1.79690
    -2.34087
    -2.64743
    -1.96747
    -1.63095
    -1.58715
    -2.24176
    -2.18644
    -1.44655
    -1.27368
    -1.14230
    -0.98326
    -0.66287
    -0.29638
    -0.04745
     0.21070
     0.37435
     0.59332
     0.74315
     0.58641
     0.48960
     0.39740
     0.28677
     0.16691
     0.18074
     0.01017
    -0.06359
    -0.03593
    -0.04515
    -0.06589
    -0.09355
    -0.16500
    -0.10738
    -0.12121
    -0.10046
    -0.14195
    -0.20880
    -0.16731
    -0.14426
    -0.22263
    -0.18114
    -0.22032
    -0.22263
    -0.15117
    -0.14195
    -0.13734
    -0.17883
    -0.17883
    -0.17192
    -0.11890
    -0.06589
    -0.19497
    -0.37706
    -0.21341
    -0.09585
    -0.08433
    -0.03593
    -0.09585
    -0.22724
    -0.15117
    -0.13273
    -0.10046
    -0.11199
    -0.18805
    -0.15578
    -0.14656
    -0.03593
    -0.07050
    -0.07741
    -0.10277
    -0.14426
    -0.08433
    -0.03593
    -0.03593
    -0.07741
    -0.07050
    -0.08433
     0.02170
     0.04936
     0.00095
    -0.07972
    -0.09124
    -0.04515
    -0.00366
     0.06549
     0.00787
     0.02861
    -0.06128
    -0.01057
     0.02400
     0.02170
    -0.00827
    -0.00135
     0.02861
     0.05397
     0.02861
     0.00326
    -0.01057
    -0.00827
     0.08624
     0.07471
     0.05858
     0.02861
    -0.00366
     0.00326
     0.02170
     0.08163
     0.02400
    -0.02671
    -0.01749
     0.02861
     0.01709
     0.00326
    -0.01057
     0.00326
     0.02861
    -0.00135
     0.02400
    -0.06589
    -0.04976
    -0.07511
     0.04244
     0.04705
    -0.00827
     0.00326
     0.00556
     0.05627
     0.04475
     0.01478
    -0.04054
    -0.01518
     0.04705
     0.10698
     0.07471
     0.04014
     0.06319
     0.04705
     0.07241
     0.13925
     0.06319
     0.02631
     0.06319
     0.09776
     0.11851
     0.06088
     0.03092
     0.02400
     0.11390
     0.09776
     0.10468
     0.06088
     0.04244
     0.05397
     0.13233
     0.30751
     0.55644
     0.92293
     1.38622
     1.80342
     2.27593
     1.80572
     1.10272
     0.31443
     0.12773
     0.28216
     0.03783
     0.13925
    -0.02440
    -0.31943
    -0.33096
    -1.08468
    -1.82687
    -2.26481
    -2.38697
    -2.30169
    -2.35009
    -2.14264
    -2.14495
    -1.77385
    -1.31287
    -0.87032
    -0.48309
    -0.22724
    -0.29177
    -0.04054
     0.18996
     0.43889
     0.57027
     0.51265
     0.77311
     0.75006
     0.62329
     0.47808
     0.48730
     0.38127
     0.32595
     0.31673
     0.47808
     0.26372
     0.21531
     0.25450
     0.34439
     0.47808
     0.49421
     0.64864
    -0.10507
     0.01939
     0.18996
     0.54031
     0.51265
     0.48038
     0.32826
     0.22684
     0.29368
     0.28907
     0.18765
     0.16230
     0.18765
     0.17613
     0.24989
     0.27985
     0.16921
     0.17843
     0.11390
     0.17152
     0.19918
     0.20148
     0.09776
     0.13694
     0.18074
     0.22453
     0.12081
     0.10007
     0.05166
     0.01939
     0.12312
     0.12773
     0.12542
     0.08163
     0.08854
     0.18074
     0.01017
    -0.02671
     0.04014
     0.09315
     0.10007
     0.12312
     0.07932
     0.05397
     0.02861
    -0.03823
    -0.01749
     0.04705
     0.03783
     0.02400
     0.03092
     0.03322
     0.03783
     0.04936
     0.04014
     0.04014
     0.10007
     0.05858
     0.10007
     0.15077
     0.15308
     0.14386
     0.06319
     0.20379
     0.19226
     0.12081
     0.15308
     0.15077
     0.19226
     0.19457
     0.10929
     0.15999
     0.22684
     0.29599
     0.24067
     0.18996
     0.10929
     0.15308
     0.14386
     0.24528
     0.25450
     0.20840
     0.20379
     0.21762
     0.27294
     0.14155
     0.16460
     0.20840
     0.21762
     0.23606
     0.21531
     0.20379
     0.19226
     0.16460
     0.15308
     0.18074
     0.21301
     0.15077
     0.15308
     0.09315
     0.09776
     0.12542
     0.07471
     0.08393
     0.04244
     0.02861
     0.07932
     0.05627
     0.06088
     0.03322
    -0.03362
     0.02861
    -0.03132
    -0.01057
     0.02170
    -0.00596
    -0.02671
    -0.07050
    -0.02901
     0.01709
     0.01478
    -0.00827
    -0.03593
    -0.08202
    -0.07281
    -0.00596
    -0.00366
    -0.02901
     0.00326
     0.07471
     0.16921
     0.18996
     0.17843
     0.18304
     0.21301
     0.27985
     0.40432
     0.52648
     0.68783
     0.87914
     1.29864
     1.74119
     2.52717
     3.36848
     4.07148
     4.17751
     3.39614
     2.14455
     0.37896
    -0.83113
    -0.65365
     0.52879
     1.16956
     0.57258
    -0.29177
    -0.68131
    -1.38662
    -2.08733
    -2.96551
    -3.39653
    -3.35044
    -2.81569
    -2.41002
    -1.68857
    -0.81269
    -0.52918
    -0.17653
     0.19457
     0.32365
     0.47577
     0.45042
     0.50804
     0.44581
     0.57949
     0.51726
     0.45503
     0.37666
     0.40893
     0.20379
     0.12081
     0.15999
     0.15538
     0.15538
     0.12542
     0.10698
     0.21301
     0.34900
     0.33287
     0.07241
    -0.07511
     0.05397
     0.15769
     0.26372
     0.32826
     0.28907
     0.14155
     0.10698
     0.10237
     0.07471
     0.13233
     0.11851
     0.06780
     0.04475
     0.06088
     0.07010
     0.05397
     0.04014
     0.04244
    -0.04745
     0.05397
     0.08854
     0.13925
     0.15538
    -0.04976
    -0.21802
    -0.01979
     0.09085
     0.14847
     0.08393
     0.08854
     0.02631
     0.03322
    -0.00596
     0.01478
     0.02861
     0.04014
     0.06549
    -0.01749
    -0.02901
     0.00095
    -0.03362
    -0.10738
    -0.10046
    -0.10507
    -0.07511
    -0.01979
    -0.07972
    -0.10968
    -0.13504
    -0.14887
    -0.17883
    -0.12351
    -0.04976
    -0.07972
    -0.13504
    -0.04515
    -0.00827
    -0.04745
    -0.12582
    -0.08894
    -0.05437
    -0.03823
    -0.01057
    -0.06359
    -0.08663
    -0.01057
     0.01248
    -0.03132
    -0.05437
    -0.00366
     0.00326
    -0.04976
    -0.04515
    -0.05437
    -0.07511
    -0.07050
    -0.09816
    -0.07972
    -0.05437
    -0.08894
    -0.11199
    -0.12582
    -0.10507
    -0.16039
    -0.10738
    -0.11199
    -0.17192
    -0.12351
    -0.08663
    -0.05437
    -0.09124
    -0.11890
    -0.11660
     0.04475
     0.03322
     0.04014
     0.03322
     0.00326
     0.07010
     0.06319
     0.10237
     0.12542
     0.11620
     0.12542
     0.20379
     0.24528
     0.22453
     0.17382
     0.14847
     0.20379
     0.22914
     0.26372
     0.22684
     0.15769
     0.14386
     0.15308
     0.13694
     0.07010
    -0.04515
    -0.12121
    -0.14426
    -0.23646
    -0.33787
    -0.32174
    -0.15809
     0.15308
     0.61407
     0.88144
     1.03357
     0.97364
     1.03818
     1.14190
     1.05201
     1.52913
     1.71583
     1.43924
     1.22257
     1.33782
     1.16495
     0.52879
     0.13233
     0.88144
     1.32169
     0.51496
    -0.09585
    -0.92794
    -1.04088
    -0.57067
    -0.31713
    -0.42085
    -0.22493
    -0.42546
    -0.52918
    -0.29177
    -0.18575
     0.13003
     0.04936
     0.12081
     0.27524
     0.13694
     0.15769
     0.14616
     0.11390
     0.09315
     0.10468
     0.37435
     0.41123
     0.32365
     0.34900
     0.42737
     0.51496
     0.52648
     0.43889
     0.44120
     0.52648
     0.56566
     0.33517
     0.19687
     0.21762
     0.23606
     0.41123
     0.42506
     0.37666
     0.21301
     0.06088
     0.03092
    -0.01518
    -0.03362
    -0.18805
    -0.45543
    -0.38397
    -0.15578
    -0.16961
    -0.22263
    -0.37014
    -0.38397
    -0.32404
    -0.35631
    -0.13734
    -0.12582
    -0.13734
    -0.18805
    -0.16961
    -0.10046
    -0.01518
    -0.06359
     0.08854
     0.10237
     0.14616
     0.12081
     0.36052
     0.26602
     0.18535
     0.10929
     0.11851
     0.25450
     0.15769
     0.22223
     0.17152
     0.18304
     0.28907
     0.30521
     0.24989
     0.23145
     0.29138
     0.34208
     0.32134
     0.23836
     0.20840
     0.30982
     0.27985
     0.30751
     0.29138
     0.29368
     0.25911
     0.30290
     0.32134
     0.29599
     0.24067
     0.24067
     0.25450
     0.30060
     0.30521
     0.25911
     0.26372
     0.27063
     0.22223
     0.31904
     0.30290
     0.21531
     0.16691
     0.27294
     0.25219
     0.19687
     0.15769
     0.20148
     0.21301
     0.19918
     0.21301
     0.24067
     0.19457
     0.13925
     0.09085
     0.18765
     0.21531
     0.18996
     0.17152
     0.15999
     0.25219
     0.23375
     0.17843
     0.20609
     0.21070
     0.26602
     0.19226
     0.26141
     0.32134
     0.21531
     0.15999
     0.18074
     0.29138
     0.31212
     0.09315
     0.15999
     0.00095
     0.14386
    -0.04745
    -0.23876
    -0.06589
     0.03322
    -0.08894
    -0.17192
    -0.22032
    -0.12582
    -0.18805
    -0.28716
    -0.08894
    -0.16270
    -0.04284
     0.11851
     0.31904
     0.50574
     0.48038
     0.39279
     0.50343
     0.64173
     0.67861
     0.79846
     0.93907
     1.00591
     1.12807
     1.31938
     1.61441
     1.26867
     0.59563
     0.74775
     1.03587
     0.62559
     0.05166
    -0.26412
    -0.68362
    -0.81039
    -0.19727
     0.33517
    -0.26412
    -0.83113
    -1.14230
    -1.06163
    -0.96943
    -0.66748
    -0.82422
    -0.96943
    -0.65596
    -0.52457
    -0.41855
    -0.37936
    -0.12351
     0.23606
     0.14386
    -0.14656
    -0.10277
     0.01017
    -0.01288
    -0.00827
    -0.00135
    -0.02901
     0.07010
     0.11390
     0.21301
     0.22223
     0.21762
     0.19918
     0.15308
     0.25680
     0.30982
     0.32134
     0.30290
     0.26833
     0.13464
     0.26372
     0.21762
     0.29138
     0.30060
     0.27294
     0.28216
     0.19687
     0.18996
     0.27524
     0.29829
     0.30982
     0.30521
     0.25680
     0.35361
     0.21992
     0.19226
     0.18996
     0.14616
     0.18765
     0.28216
     0.34439
     0.34669
     0.19457
     0.20148
     0.23606
     0.21762
     0.21301
     0.24297
     0.17152
     0.21301
     0.20609
     0.22684
     0.24297
     0.18304
     0.18765
     0.21531
     0.19687
     0.16691
     0.10698
     0.10468
     0.04705
     0.07241
     0.03322
     0.02170
    -0.02671
    -0.02671
    -0.07741
    -0.03132
    -0.07281
    -0.06589
    -0.17192
    -0.08433
    -0.17883
    -0.19727
    -0.23185
    -0.34248
    -0.29638
    -0.21802
    -0.13734
    -0.15348
    -0.15578
    -0.15809
    -0.29638
    -0.25259
    -0.23415
    -0.21110
    -0.26412
    -0.16961
    -0.17653
    -0.17653
    -0.15117
    -0.20649
    -0.15348
    -0.24337
    -0.19497
    -0.24568
    -0.20188
    -0.19958
    -0.17192
    -0.11199
    -0.12812
    -0.20188
    -0.29408
    -0.18575
    -0.13273
    -0.09816
    -0.12351
    -0.10968
    -0.18805
    -0.16270
    -0.13043
    -0.14426
    -0.10968
    -0.15117
    -0.13273
    -0.15578
    -0.12812
    -0.12812
    -0.20880
    -0.22263
    -0.10507
    -0.11429
    -0.23646
    -0.23646
    -0.24337
    -0.25259
    -0.13734
    -0.24798
    -0.17422
    -0.19036
    -0.23185
    -0.22954
    -0.20880
    -0.16731
    -0.18114
    -0.22493
    -0.13965
    -0.08433
    -0.08202
    -0.14426
    -0.08894
    -0.11429
    -0.12351
    -0.11890
    -0.12812
    -0.05667
    -0.11660
    -0.08202
    -0.14656
    -0.09355
    -0.08433
    -0.13043
    -0.11660
    -0.12351
    -0.21341
    -0.10968
    -0.12582
    -0.07741
    -0.14195
    -0.17192
    -0.12351
    -0.12351
    -0.04054
    -0.10277
    -0.03593
     0.06780
     0.07241
    -0.00827
     0.19687
     0.59102
     0.91602
     1.40236
     1.42541
     1.05431
    -0.21110
    -1.70010
    -1.34283
     0.02170
     0.71549
     0.64864
     0.23606
     0.01478
    -0.58681
    -1.03858
    -1.23680
    -1.17226
    -1.00861
    -0.83805
    -0.61447
    -0.49922
    -0.25490
    -0.07511
    -0.04054
     0.08624
     0.20379
     0.26602
     0.24067
     0.29829
     0.34669
     0.32595
     0.30982
     0.39740
     0.32365
     0.33747
     0.28446
     0.21070
     0.28907
     0.17152
     0.09315
     0.17382
     0.08624
    -0.00827
    -0.03362
    -0.04284
    -0.09585
    -0.00596
    -0.02440
    -0.01288
     0.00095
    -0.04515
     0.01478
     0.04244
     0.09085
     0.06319
     0.16691
     0.10929
     0.04475
     0.15999
     0.26833
     0.15077
     0.06319
     0.09776
     0.20379
     0.33517
     0.20148
     0.15769
     0.11159
     0.15538
     0.18304
     0.18535
     0.16921
     0.17613
     0.21762
     0.21762
     0.28216
     0.24989
     0.28907
     0.16460
     0.19918
     0.23145
     0.21992
     0.15308
     0.20840
     0.22684
     0.23375
     0.21762
     0.21301
     0.20840
     0.14847
     0.08854
     0.23375
     0.21762
     0.08624
     0.08393
     0.15308
     0.09776
     0.12081
     0.10007
     0.06780
     0.09776
     0.01709
     0.06088
     0.01709
     0.00787
    -0.02901
     0.06319
     0.08393
     0.04244
     0.04244
     0.01939
     0.08393
     0.03553
     0.09085
     0.08624
     0.06549
     0.05627
     0.12542
     0.12312
     0.08624
     0.09776
     0.03553
     0.09546
     0.13233
     0.12773
     0.08854
     0.03783
     0.04705
     0.09085
     0.06088
     0.09315
     0.04014
     0.08393
     0.07241
     0.14155
     0.08624
     0.10468
     0.04244
     0.06549
     0.12542
     0.17382
     0.12542
     0.11159
     0.05858
     0.11851
     0.10237
     0.19226
     0.13925
     0.10007
     0.07702
     0.15308
     0.11620
     0.11620
     0.13925
     0.07471
     0.13233
     0.18765
     0.23145
     0.24297
     0.47116
     0.86531
     1.02896
     1.13038
     0.95750
     0.02400
    -0.94407
    -0.92563
     0.40662
     0.97825
     0.78463
     0.47577
    -0.01288
    -0.21802
    -0.21571
    -0.53379
    -0.55454
    -0.48078
    -0.35631
    -0.19497
    -0.02901
    -0.08433
    -0.06359
    -0.02671
     0.13925
     0.13003
     0.11851
     0.12081
     0.12773
     0.22914
     0.21992
     0.21762
     0.22914
     0.13233
     0.09776
     0.16691
     0.17152
     0.21301
     0.09315
     0.07932
     0.10929
     0.07241
     0.04705
     0.00556
     0.01939
     0.01017
    -0.02901
    -0.04515
    -0.07511
    -0.13043
    -0.07511
    -0.13043
    -0.00827
    -0.06820
    -0.15809
    -0.14426
    -0.06820
    -0.03593
    -0.03823
    -0.05667
     0.05166
     0.07702
     0.17382
     0.26833
     0.17613
     0.22453
     0.30060
     0.26372
     0.42967
     0.55414
     0.52187
     0.46425
     0.55414
     0.57949
     0.58180
     0.57258
     0.51035
     0.52879
     0.62559
     0.64634
     0.59102
     0.53109
     0.50574
     0.43889
     0.36744
     0.58871
     0.48960
     0.52648
     0.37666
     0.32826
     0.27063
     0.40432
     0.39510
     0.37666
     0.36052
     0.33517
     0.33747
     0.36513
     0.34208
     0.30982
     0.32595
     0.43198
     0.42506
     0.41123
     0.42045
     0.49191
     0.53570
     0.49882
     0.47347
     0.46425
     0.48730
     0.54492
     0.57949
     0.56105
     0.55183
     0.48269
     0.50574
     0.54722
     0.54031
     0.55414
     0.47116
     0.48730
     0.55875
     0.53801
     0.48499
     0.45964
     0.49421
     0.54492
     0.54261
     0.58871
     0.48269
     0.50574
     0.45272
     0.52418
     0.56566
     0.51957
     0.50343
     0.44811
     0.45272
     0.48960
     0.43889
     0.41584
     0.38818
     0.32826
     0.37205
     0.38357
     0.28677
     0.27985
     0.20379
     0.21531
     0.34439
     0.28677
     0.22684
     0.18074
     0.21531
     0.21531
     0.35361
     0.66708
     1.09811
     1.32860
     1.12346
     0.36283
    -0.76659
    -1.31287
    -0.73663
     0.76850
     0.92063
     0.58410
     0.18535
    -0.31943
    -0.57989
    -0.66287
    -0.98556
    -0.63982
    -0.45082
    -0.37475
    -0.34940
    -0.22954
    -0.12582
     0.01017
     0.07010
     0.13464
     0.26372
     0.34208
     0.32365
     0.48499
     0.48960
     0.34900
     0.02170
     0.33978
     0.43659
     0.43889
     0.45272
     0.33287
     0.24758
     0.19226
     0.06780
    -0.01057
    -0.04515
    -0.06359
    -0.18805
    -0.14195
    -0.30791
    -0.28486
    -0.23876
    -0.16961
    -0.11890
    -0.05898
    -0.05206
     0.07010
     0.13925
     0.08624
     0.13925
     0.20148
     0.22684
     0.42506
     0.38357
     0.18535
     0.15538
     0.01248
    -0.14195
    -0.19266
    -0.26412
    -0.48078
    -0.75276
    -0.95560
    -1.16535
    -1.31056
    -1.39815
    -1.55488
    -1.74389
    -1.78768
    -1.83148
    -1.98130
    -1.98360
    -2.03662
    -2.03892
    -1.96747
    -1.96055
    -1.93751
    -1.93520
    -1.83378
    -1.72084
    -1.64247
    -1.66091
    -1.56871
    -1.68857
    -1.51801
    -1.34283
    -1.37971
    -1.27368
    -1.22758
    -1.16074
    -1.16996
    -1.07776
    -1.04319
    -0.98095
    -0.90489
    -0.96251
    -0.90028
    -0.80347
    -0.69975
    -0.73432
    -0.84957
    -0.65135
    -0.67440
    -0.64674
    -0.57528
    -0.64674
    -0.59833
    -0.60986
    -0.61216
    -0.54762
    -0.54301
    -0.57759
    -0.61908
    -0.56606
    -0.56145
    -0.61677
    -0.65826
    -0.64904
    -0.64904
    -0.67670
    -0.73893
    -0.67440
    -0.72280
    -0.79195
    -0.75046
    -0.71588
    -0.75046
    -0.75968
    -0.75507
    -0.78734
    -0.76659
    -0.73893
    -0.77812
    -0.69975
    -0.60986
    -0.59142
    -0.60064
    -0.57528
    -0.66287
    -1.04088
    -1.17687
    -1.15843
    -1.37049
    -1.20914
    -1.22297
    -1.25755
    -1.18379
    -1.17457
    -1.16304
    -1.41889
    -1.49496
    -1.46960
    -1.19531
    -1.16765
    -1.05010
    -0.85418
    -0.72510
    -0.71588
    -0.58450
    -0.48539
    -0.42777
    -0.40241
    -0.39319
    -0.41394
    -0.38628
    -0.36323
    -0.38167
    -0.40241
    -0.39089
    -0.40472
    -0.42085
    -0.49000
    -0.60986
    -0.40241
    -0.30560
    -0.34940
    -0.40472
    -0.32404
    -0.32865
    -0.35401
    -0.35170
    -0.36092
    -0.27103
    -1.01092
    -1.13538
    -0.53840
    -0.28947
    -0.22954
    -0.57067
    -0.75737
    -0.83805
    -1.15152
    -1.78077
    -1.96516
    -1.16074
    -0.72741
    -0.96712
    -1.43503
    -1.42811
    -1.61481
    -1.52031
    -1.26907
    -1.21836
    -1.18609
    -1.22758
    -1.31517
    -1.22989
    -1.08007
    -0.74815
    -0.60525
    -0.63752
    -0.69744
    -0.63752
    -0.46926
    -0.48770
    -0.54762
    -0.42546
    -0.32174
    -0.25720
    -0.22263
    -0.18344
    -0.17422
    -0.10738
    -0.06359
    -0.15117
    -0.17883
    -0.31252
    -0.31943
    -0.29638
    -0.21571
    -0.25259
    -0.22032
    -0.28716
    -0.33096
    -0.38397
    -0.38397
    -0.40933
    -0.50613
    -0.52918
    -0.53149
    -0.48539
    -0.46695
    -0.46695
    -0.50383
    -0.46695
    -0.45543
    -0.48309
    -0.43468
    -0.46004
    -0.44851
    -0.42546
    -0.40241
    -0.35631
    -0.40933
    -0.39089
    -0.37936
    -0.26412
    -0.30560
    -0.25951
    -0.37245
    -0.32635
    -0.28486
    -0.30560
    -0.29177
    -0.22954
    -0.30330
    -0.28716
    -0.26873
    -0.28947
    -0.27564
    -0.29177
    -0.27795
    -0.30791
    -0.21341
    -0.24798
    -0.29177
    -0.27334
    -0.32174
    -0.31713
    -0.25720
    -0.14426
    -0.24568
    -0.27103
    -0.25951
    -0.24568
    -0.23185
    -0.22032
    -0.28716
    -0.23646
    -0.15809
    -0.10738
    -0.13734
    -0.22263
    -0.15348
    -0.17883
    -0.12121
    -0.01518
    -0.04515
    -0.06820
     0.01017
     0.07932
     0.02170
     0.00787
    -0.10507
    -0.06128
    -0.17883
    -0.25029
    -0.11429
     0.05858
     0.03322
    -0.15348
    -0.23646
    -0.31021
    -0.63982
    -0.82191
    -0.49000
    -0.16731
    -0.18805
    -0.36553
    -0.45773
    -0.44160
    -0.39319
    -0.34940
    -0.24107
    -0.17653
    -0.21571
    -0.11429
    -0.04054
     0.03322
     0.09546
     0.09776
     0.22914
     0.26372
     0.31904
     0.34900
     0.32365
     0.28446
     0.32595
     0.31673
     0.31212
     0.27294
     0.17152
     0.40432
     0.40201
     0.27524
     0.34900
     0.28677
     0.31904
     0.33287
     0.33978
     0.44581
    -0.06589
    -0.72510
    -0.64213
    -0.39319
    -0.28716
    -0.06359
    -0.10507
    -0.40241
    -0.61677
    -0.62599
    -0.48309
    -0.66057
    -0.74585
    -0.41624
    -0.26412
    -0.19036
    -0.10277
    -0.07050
    -0.01518
    -0.09816
     0.03092
     0.10698
     0.06319
     0.27524
     0.28446
    -0.16731
    -0.61908
    -0.32404
     0.07932
     0.08163
     0.02631
    -0.00366
     0.02861
    -0.00596
    -0.02901
     0.09776
     0.12081
     0.24528
     0.38588
     0.41123
     0.45503
     0.39049
     0.36052
     0.50113
     0.48038
     0.36052
     0.37896
     0.43428
     0.38588
     0.29138
     0.20379
     0.17613
     0.20609
     0.19918
     0.16460
     0.01709
    -0.02671
     0.13925
     0.21762
     0.44120
     0.07010
     0.01939
    -0.03132
    -0.00596
     0.05858
     0.07471
     0.03092
     0.01709
     0.05858
    -0.02210
    -0.04054
    -0.02901
    -0.03823
    -0.13734
    -0.18805
    -0.03823
     0.00787
    -0.07050
    -0.11890
    -0.10046
    -0.00366
     0.04014
     0.03322
    -0.04054
    -0.04745
     0.04705
     0.03322
     0.06319
     0.04014
     0.04475
     0.05858
     0.11620
     0.13464
     0.11620
     0.02631
     0.06319
     0.08624
     0.12312
     0.16230
     0.14616
     0.14847
     0.12773
     0.17152
     0.20609
     0.30751
     0.30751
     0.22914
     0.27985
     0.45042
     0.29138
     0.11390
     0.10468
    -0.08663
    -0.10507
    -0.06820
    -0.21341
    -0.47387
    -0.18805
    -0.10507
    -0.25490
    -0.47848
    -0.60294
    -0.53379
    -0.58681
    -0.50152
    -0.41855
    -0.32404
    -0.30099
    -0.22724
     0.03092
    -0.04976
     0.01939
     0.02631
     0.09546
     0.05166
     0.10237
     0.26833
     0.19918
     0.22453
     0.22914
     0.26372
     0.24528
     0.16230
     0.15999
     0.14616
     0.23606
     0.32134
     0.19457
     0.20609
     0.26372
     0.32826
     0.39740
     0.14386
     0.17613
     0.25911
     0.11620
     0.04244
     0.14616
     0.40201
     0.34208
     0.34900
     0.27294
     0.24758
     0.21070
     0.30290
     0.41815
    -0.01057
    -0.11199
     0.01248
     0.23375
     0.34669
     0.41815
     0.42045
     0.40662
     0.40201
    -0.01288
    -0.34479
    -0.16731
    -0.04284
    -0.03593
    -0.40011
    -0.47156
    -0.42777
    -0.44160
    -0.38397
    -0.65135
    -0.87954
    -0.99017
    -0.76198
    -0.64904
    -0.69284
    -0.73893
    -0.72741
    -0.77351
    -0.76429
    -0.47848
    -0.16270
    -0.12812
    -0.10046
     0.01017
     0.11390
     0.30060
     0.31904
     0.29368
     0.27294
     0.39279
     0.51957
     0.56566
     0.70396
     0.69244
     0.61637
     0.61868
     0.59563
     0.61176
     0.67169
     0.59563
     0.57949
     0.48269
     0.47577
     0.46655
     0.38127
     0.35822
     0.43198
     0.39740
     0.31673
     0.26602
     0.26372
     0.16691
     0.19226
     0.14386
     0.17613
     0.19457
     0.10007
     0.12081
     0.10007
     0.13464
     0.07702
     0.02400
     0.06549
     0.08854
     0.04705
     0.03783
     0.00787
     0.02170
     0.00787
     0.03553
     0.03092
     0.01017
    -0.06359
    -0.39089
    -0.35170
     0.01248
    -0.05667
    -0.07972
    -0.04976
    -0.07511
    -0.07741
    -0.08663
    -0.07281
    -0.11890
    -0.07741
     0.00787
     0.07932
     0.12312
     0.16691
     0.17152
     0.29138
     0.20609
     0.27063
     0.18996
     0.18765
     0.29829
     0.33056
     0.36744
     0.41584
     0.48960
     0.53801
     0.63712
     0.75697
     0.84226
     0.73162
     0.46886
    -0.12351
    -0.45773
    -0.05667
     0.58410
     0.78463
     0.60254
     0.16460
    -0.02210
    -0.02671
    -0.17883
    -0.13734
    -0.37936
    -0.51305
    -0.38397
     0.03783
     0.27755
     0.17613
     0.08163
    -0.01057
     0.02170
    -0.09585
    -0.13043
    -0.13504
     0.04244
     0.33747
     0.46194
     0.39510
     0.34669
     0.23836
     0.22453
     0.20840
     0.39049
     0.40201
     0.35361
     0.33056
     0.43889
     0.48499
     0.39510
     0.41354
     0.29599
     0.19687
     0.17152
     0.34900
     0.39279
     0.34439
     0.37435
     0.33517
     0.34669
     0.29368
     0.21070
     0.25219
     0.32365
     0.41584
     0.56336
     0.68552
     0.72701
     0.76850
     0.54492
     0.53570
     0.54953
     0.36283
     0.54031
     0.75928
     0.75006
     0.84456
     0.82151
     0.54031
     0.53109
     0.36744
    -0.04745
    -0.02210
    -0.04976
    -0.05437
    -0.08433
     0.21070
     0.18765
     0.06780
    -0.17653
    -0.05898
    -0.09355
    -0.07281
    -0.30560
    -0.19727
     0.07932
     0.24297
     0.29368
     0.32826
     0.32595
     0.36974
     0.18535
     0.13003
     0.18074
     0.20609
     0.22914
     0.30060
     0.34439
     0.39279
     0.28677
     0.27755
     0.27294
     0.29138
     0.23836
     0.30521
     0.40432
     0.27524
     0.31212
     0.35130
     0.34439
     0.31212
     0.31904
     0.29368
     0.30060
     0.34900
     0.34439
     0.32595
     0.30290
     0.24758
     0.24528
     0.25680
     0.31443
     0.18074
     0.20840
     0.25219
     0.25911
     0.21992
     0.18535
     0.20840
     0.24067
     0.24297
     0.33517
     0.22914
     0.21992
     0.18996
     0.20379
     0.21070
     0.28677
     0.22453
     0.23375
     0.23145
     0.24528
     0.23606
     0.13233
     0.07010
     0.08393
     0.12773
     0.17843
     0.15077
     0.07241
     0.04475
     0.06319
     0.03783
     0.15077
     0.11390
     0.07241
     0.06319
     0.07010
     0.14155
     0.10929
     0.05166
     0.09085
     0.18304
     0.18304
     0.15077
     0.18074
     0.19457
     0.20840
     0.21531
     0.21531
     0.22223
     0.08624
     0.13694
     0.22453
     0.36513
     0.36513
     0.34669
     0.37666
     0.40432
     0.50574
     0.62098
     0.74545
     0.92985
     1.04740
     1.13729
     1.03357
     0.47808
    -0.40933
    -0.90719
    -0.43468
     0.20840
     0.26833
    -0.17422
    -0.29177
    -0.05667
    -0.20419
    -0.48539
    -0.69284
    -0.94868
    -0.76890
    -0.35170
    -0.13965
     0.15077
     0.28907
     0.34208
     0.52418
     0.71088
     0.79846
     0.83534
     0.83995
     0.78694
     0.62098
     0.69013
     0.67630
     0.44120
     0.13694
     0.17843
     0.30521
     0.57949
     0.59332
     0.49882
     0.32365
     0.24989
     0.07241
    -0.16731
    -0.15348
     0.17382
     0.29138
     0.08393
     0.02400
    -0.05437
    -0.03593
    -0.06359
     0.16921
     0.23606
     0.00326
    -0.36323
    -0.46926
    -0.29638
    -0.07741
     0.08624
    -0.05898
    -0.09585
    -0.14887
    -0.09585
     0.00326
     0.01478
     0.15308
     0.30060
     0.31673
     0.15538
     0.38357
     0.33978
     0.28446
     0.19457
     0.27524
     0.38127
     0.35591
     0.25450
     0.26141
     0.20840
     0.19226
     0.15077
     0.19918
     0.22914
     0.23145
     0.24297
     0.30751
     0.37896
     0.35822
     0.34669
     0.42276
     0.40432
     0.42276
     0.40201
     0.37205
     0.38357
     0.38357
     0.43889
     0.48960
     0.43889
     0.33747
     0.30060
     0.31212
     0.32826
     0.29829
     0.31443
     0.23606
     0.31212
     0.32826
     0.31443
     0.23375
     0.27294
     0.30521
     0.35822
     0.33056
     0.27755
     0.24067
     0.21531
     0.27294
     0.30290
     0.31443
     0.30060
     0.31212
     0.33978
     0.32826
     0.37666
     0.34439
     0.32595
     0.34900
     0.31443
     0.36283
     0.38127
     0.38588
     0.39971
     0.34208
     0.37435
     0.35361
     0.33517
     0.25450
     0.29829
     0.35361
     0.31443
     0.27524
     0.27524
     0.25680
     0.25450
     0.23836
     0.23836
     0.24297
     0.19918
     0.15077
     0.25680
     0.29599
     0.23836
     0.25219
     0.21301
     0.20379
     0.20148
     0.20840
     0.23145
     0.22453
     0.27063
     0.26833
     0.25911
     0.28677
     0.19226
     0.18996
     0.22453
     0.27294
     0.27294
     0.24067
     0.23606
     0.21992
     0.25680
     0.26372
     0.17843
     0.24989
     0.26602
     0.32365
     0.31443
     0.39971
     0.38818
     0.37896
     0.63481
     0.92293
     0.97594
     1.05892
     1.34935
     1.39083
     1.04509
     0.53570
    -0.13734
    -0.44621
    -0.25490
    -0.00366
     0.52187
     0.33517
     0.00326
    -0.32635
    -0.77812
    -0.76890
    -1.00631
    -0.87723
    -0.53379
    -0.27564
    -0.26873
    -0.17192
    -0.31252
    -0.11890
     0.43428
     0.73623
     0.72240
     0.63020
     0.70627
     0.65095
     0.36513
     0.40662
     0.62329
     0.73854
     0.84687
     0.83073
     1.01513
     0.86992
     0.39510
     0.43198
     0.60946
     0.80538
     0.83073
     0.76389
     0.75236
     0.65556
     0.48038
     0.51035
     0.49882
     0.39510
     0.35591
     0.33517
     0.32365
     0.29829
     0.21531
     0.22684
     0.38588
     0.33517
     0.15999
     0.11390
     0.01017
     0.07702
     0.05166
     0.10929
     0.19918
     0.18765
     0.14155
     0.16230
     0.11620
     0.14155
     0.07471
     0.08393
     0.12312
     0.15999
     0.14155
     0.22453
     0.31443
     0.34900
     0.29138
     0.20609
     0.32365
     0.38588
     0.43198
     0.49652
     0.45733
     0.31443
     0.32826
     0.34208
     0.33287
     0.32595
     0.22453
     0.24297
     0.16921
     0.04014
     0.33287
     0.42737
     0.09776
     0.16921
     0.15077
     0.03783
     0.04936
     0.01478
     0.07471
     0.16460
     0.16460
     0.12312
     0.06319
     0.06088
     0.06780
     0.05858
     0.06549
    -0.06359
    -0.11660
    -0.05667
    -0.06820
    -0.07511
    -0.07741
    -0.12121
    -0.05667
    -0.09816
    -0.12582
    -0.05206
    -0.06359
    -0.16270
    -0.09355
    -0.06359
    -0.08894
    -0.10046
    -0.11660
    -0.11890
    -0.13043
    -0.07741
    -0.10968
    -0.08433
    -0.06589
    -0.10277
    -0.13273
    -0.02901
     0.05858
     0.21762
     0.04475
     0.00095
    -0.02671
     0.07241
     0.06088
     0.16691
     0.09546
     0.01478
     0.05858
     0.14155
     0.17843
     0.27063
     0.20148
     0.09085
     0.04936
    -0.02440
    -0.06128
    -0.07741
    -0.02671
    -0.09124
    -0.09355
    -0.14887
     0.12081
     0.13464
    -0.00827
    -0.12582
    -0.24107
    -0.18344
    -0.24568
    -0.13734
    -0.14887
    -0.06589
    -0.16270
    -0.16270
    -0.20419
    -0.14195
    -0.18575
    -0.21802
    -0.21110
    -0.28025
    -0.28486
    -0.22032
    -0.13043
    -0.04515
    -0.20419
    -0.18114
    -0.06359
    -0.00827
    -0.02901
     0.00787
     0.08393
     0.30521
     0.59563
     0.79846
     0.73623
     0.18535
    -0.12582
    -0.51996
    -0.22032
     0.33517
     0.28216
    -0.07281
    -0.07511
    -0.37245
    -0.88645
    -0.99248
    -0.87262
    -0.37245
    -0.40933
    -0.59603
    -0.96021
    -0.98556
    -1.03166
    -0.51535
    -0.13043
     0.03783
     0.11620
     0.12312
     0.18535
     0.09315
    -0.01749
     0.11620
     0.44350
     0.57719
     0.61868
     0.68322
     0.65556
     0.66017
     0.49191
     0.37896
     0.42276
     0.46425
     0.62329
     0.52187
     0.57949
     0.56105
     0.52418
     0.53570
     0.63942
     0.37435
     0.35130
     0.11620
     0.18765
     0.51035
     0.53340
     0.48499
     0.37435
    -0.02210
    -0.26181
     0.04475
     0.02631
     0.06088
    -0.01057
    -0.01518
    -0.02210
     0.04244
     0.06780
     0.01248
    -0.06128
    -0.03593
    -0.06589
    -0.04976
     0.07471
     0.04244
     0.02631
    -0.11429
    -0.34940
    -0.09585
     0.21992
    -0.01057
    -0.20419
    -0.28256
    -0.32174
    -0.34479
    -0.29177
    -0.18805
    -0.20880
    -0.30791
    -0.22493
    -0.20188
    -0.16039
    -0.19497
    -0.27564
    -0.35401
    -0.24568
    -0.16731
    -0.22263
    -0.29869
    -0.34248
    -0.33096
    -0.30791
    -0.33326
    -0.38167
    -0.54762
    -0.54993
    -0.43007
    -0.40702
    -0.43238
    -0.48078
    -0.49922
    -0.45312
    -0.47848
    -0.38628
    -0.33326
    -0.28486
    -0.35862
    -0.27103
    -0.19266
    -0.05206
    -0.05437
    -0.14426
    -0.02901
     0.06549
     0.06780
     0.01017
    -0.02671
     0.01939
     0.15538
     0.18074
     0.11851
     0.12312
     0.09776
     0.12312
     0.04705
     0.11159
     0.11159
     0.08854
     0.10929
     0.08393
     0.12081
     0.08624
     0.10468
     0.08163
     0.02861
     0.05627
     0.07471
     0.04936
     0.03553
    -0.02210
    -0.00596
     0.04936
     0.11620
    -0.02210
     0.04014
     0.04475
     0.07010
     0.07471
    -0.00827
     0.00787
     0.06780
     0.11390
     0.11620
     0.09085
     0.05858
     0.07471
    -0.00596
     0.04475
     0.07932
     0.03553
    -0.04284
    -0.04054
     0.02400
     0.01478
     0.00787
    -0.03593
    -0.07050
    -0.03132
    -0.01057
    -0.05206
    -0.10046
    -0.13965
    -0.10738
    -0.18805
    -0.02440
    -0.04284
    -0.10738
    -0.14656
    -0.16731
    -0.13043
    -0.18344
    -0.19497
    -0.25490
    -0.17422
    -0.09355
    -0.10277
    -0.05667
     0.08854
     0.35591
     0.88375
     1.54066
     1.42080
     1.08889
    -0.43929
    -1.68857
    -0.74354
     0.77541
     1.40466
     0.93907
     0.53570
     0.35591
    -0.00596
    -0.10507
    -0.45082
    -0.60294
    -0.50383
    -0.29408
    -0.20880
    -0.07511
    -0.05667
     0.12312
     0.21992
     0.03553
     0.04705
     0.04244
     0.00095
     0.01017
     0.05397
    -0.08663
    -0.00827
    -0.04745
    -0.11429
    -0.12121
    -0.02440
    -0.10968
    -0.14887
    -0.14426
    -0.13273
    -0.17653
    -0.21571
    -0.22493
    -0.22263
    -0.16961
    -0.17422
    -0.10277
    -0.10046
    -0.14887
    -0.16270
    -0.22493
    -0.08433
    -0.09355
    -0.16731
    -0.13504
    -0.10968
    -0.09585
    -0.05206
    -0.06820
     0.05858
    -0.11199
    -0.04515
    -0.02901
    -0.01288
    -0.09355
    -0.10738
    -0.12582
    -0.02210
     0.01939
    -0.07281
    -0.10738
    -0.16731
    -0.13965
    -0.08202
    -0.09816
    -0.13504
    -0.23185
    -0.22493
    -0.26642
    -0.25720
    -0.18114
    -0.13273
    -0.18805
    -0.14887
    -0.09816
    -0.13043
    -0.17653
    -0.17883
    -0.10046
    -0.02440
    -0.01749
    -0.00827
    -0.03823
     0.06549
    -0.03362
     0.04705
     0.04475
    -0.05667
    -0.07281
    -0.08663
     0.04244
    -0.00827
     0.01017
    -0.03132
    -0.04745
    -0.01979
     0.01478
     0.00556
     0.01248
    -0.06128
    -0.01057
    -0.00596
    -0.10046
    -0.28716
    -0.22954
    -0.16270
    -0.05437
     0.01478
    -0.07511
    -0.15117
    -0.23185
    -0.24337
    -0.17883
    -0.17422
    -0.12812
    -0.12812
    -0.06820
    -0.02210
     0.01478
     0.07702
     0.13233
     0.03092
     0.07471
     0.14847
     0.18996
     0.18996
     0.15308
     0.13233
     0.18765
     0.19226
     0.22914
     0.21992
     0.20609
     0.23836
     0.14155
     0.20379
     0.11851
     0.06780
     0.12081
     0.13925
     0.13464
     0.09315
     0.05627
     0.00326
     0.01478
     0.00556
    -0.05437
    -0.12121
    -0.19266
    -0.15348
    -0.20649
    -0.22493
    -0.23646
    -0.28486
    -0.34479
    -0.17192
    -0.25029
    -0.30099
    -0.31021
    -0.31713
    -0.38397
    -0.28486
    -0.22032
    -0.19266
    -0.14656
    -0.18805
    -0.17653
    -0.08433
     0.15308
     0.61176
     1.05431
     1.25023
     1.15804
     0.37435
    -1.13999
    -1.51570
    -0.57759
     0.63712
     0.89988
     0.45503
     0.13925
    -0.19266
    -0.49000
    -0.52227
    -0.71819
    -0.65826
    -0.62138
    -0.48539
    -0.11199
    -0.04515
     0.06780
     0.18535
     0.13694
     0.13464
     0.09776
     0.13233
     0.13233
     0.09085
     0.02400
    -0.00135
    -0.02901
    -0.04054
    -0.10046
    -0.21110
    -0.15117
    -0.19266
    -0.18344
    -0.12812
    -0.14887
    -0.10968
    -0.11199
    -0.03132
     0.01248
     0.06088
     0.01709
     0.01017
     0.08393
     0.18535
     0.14155
     0.00787
     0.13925
     0.16921
     0.19687
     0.22453
     0.20379
     0.23145
     0.11390
     0.16460
     0.10929
     0.19687
     0.13003
     0.07010
     0.07241
     0.13003
     0.19687
     0.08624
     0.09546
     0.12312
     0.12312
     0.12312
     0.17382
     0.10698
     0.07702
     0.06319
     0.21992
     0.26833
     0.15769
     0.08854
     0.14155
     0.19918
     0.21070
     0.16691
     0.16230
     0.15999
     0.14616
     0.14155
     0.21301
     0.13694
     0.07471
     0.09546
     0.07932
     0.12081
     0.13925
     0.08163
     0.01709
     0.00326
     0.02631
     0.03092
     0.02400
     0.04244
    -0.01057
    -0.07050
    -0.06820
    -0.05437
    -0.11429
    -0.09816
    -0.03132
     0.01939
     0.04244
    -0.03132
    -0.02210
    -0.00827
     0.01017
     0.02861
     0.00326
     0.02400
     0.05166
     0.05627
     0.08624
     0.09776
     0.05166
     0.04475
     0.03783
     0.10468
     0.11620
     0.08854
     0.03553
     0.01248
     0.08854
     0.10237
     0.10237
     0.15538
     0.11851
     0.04244
     0.07702
     0.13003
     0.15077
     0.15538
     0.07932
     0.02170
     0.12081
     0.09085
     0.05397
     0.05166
     0.03783
     0.10468
     0.03092
    -0.09816
     0.04014
     0.03783
     0.06319
     0.05627
     0.07702
    -0.02440
    -0.03362
    -0.00366
     0.01017
     0.06319
     0.10237
     0.02400
    -0.00366
    -0.03132
     0.13464
     0.02400
     0.10007
     0.03092
     0.02631
     0.14847
     0.33287
     0.63712
     1.17647
     1.63746
     1.77115
     1.03126
    -0.75276
    -1.73236
    -1.02014
    -0.12582
     0.56566
     0.57258
     0.31904
    -0.16961
    -0.51305
    -0.88184
    -1.22297
    -1.31978
    -1.21145
    -0.97634
    -0.67209
    -0.40702
    -0.14195
    -0.05667
     0.05627
     0.06088
     0.20609
     0.28677
     0.38357
     0.43198
     0.36052
     0.33287
     0.31904
     0.39049
     0.36974
     0.23606
    -0.03132
     0.09546
     0.25911
     0.27755
     0.19687
     0.08393
    -0.08894
    -0.10738
    -0.20880
    -0.19266
    -0.10277
    -0.10046
    -0.04745
    -0.09355
    -0.12351
    -0.09585
    -0.12121
    -0.05206
     0.03322
     0.13925
     0.05397
     0.00556
     0.04936
     0.09085
     0.14386
     0.19918
     0.16921
     0.11390
     0.19457
     0.23606
     0.29138
     0.27063
     0.25911
     0.25450
     0.29599
     0.37435
     0.38588
     0.32595
     0.31673
     0.33747
     0.33747
     0.40662
     0.45733
     0.40432
     0.35591
     0.31212
     0.34900
     0.36513
     0.24297
     0.20379
     0.16921
     0.23145
     0.31904
     0.26833
     0.15308
     0.13694
     0.12312
     0.09315
     0.23375
     0.16230
     0.09546
     0.13694
     0.14155
     0.23375
     0.18074
     0.12773
     0.09085
     0.13925
     0.15999
     0.16921
     0.18765
     0.15769
     0.18765
     0.11390
     0.22453
     0.18074
     0.12542
     0.24067
     0.15538
     0.14847
     0.21070
     0.44350
     0.35130
     0.20840
     0.23375
     0.20379
     0.04244
     0.23145
     0.24989
     0.20840
     0.19226
     0.18996
     0.15769
     0.09546
     0.11390
     0.13464
     0.12081
     0.05627
     0.02631
     0.06549
     0.11620
     0.10468
     0.14847
     0.11159
     0.08393
     0.09776
     0.16230
     0.18765
     0.11851
     0.12542
     0.15769
     0.19226
     0.13233
     0.24528
     0.52187
     0.86761
     1.17878
     1.14190
     0.78002
    -0.24337
    -1.10542
    -0.98095
     0.10698
     0.82843
     0.63712
     0.32595
     0.09085
    -0.16270
    -0.28486
    -0.73893
    -0.91411
    -0.55454
    -0.30791
    -0.22954
    -0.07050
     0.00326
     0.02631
     0.05397
    -0.02901
     0.06319
     0.13464
     0.11851
     0.04244
     0.04705
     0.05858
     0.04244
     0.06780
     0.04705
    -0.02671
     0.04014
     0.04936
     0.09776
     0.12081
     0.11159
     0.04014
     0.16460
     0.20148
     0.16691
     0.13694
     0.13925
     0.13925
     0.18765
     0.05627
     0.10929
     0.18535
     0.21301
     0.26833
     0.29368
     0.16921
     0.15999
     0.07241
     0.08624
     0.21531
     0.17152
     0.12542
     0.10929
     0.14155
     0.08624
     0.07702
     0.14155
     0.06088
     0.07010
     0.10237
     0.09776
     0.05858
    -0.00135
     0.00326
    -0.02901
    -0.07741
    -0.25490
    -0.19727
    -0.29408
    -0.16731
    -0.07741
    -0.10507
    -0.15348
    -0.20419
    -0.17422
    -0.19036
    -0.13043
