# Supplementary material for: Software algorithm and hardware design for real-time implementation of new spectral estimator
Source: Biomed Eng Online. 2014 May 9;13:61. doi: 10.1186/1475-925X-13-61 (PMC4057578; doi:10.1186/1475-925X-13-61)
Supplement: Additional file 2 — txtfiles.zip. [file 1475-925X-13-61-S2.zip › FILE037.TXT]

    -0.73929
    -0.74874
    -0.73929
    -0.90003
    -0.98513
    -0.93786
    -0.95677
    -1.00405
    -1.30663
    -0.94731
    -1.12697
    -0.99459
    -1.00405
    -1.07023
    -1.02296
    -1.01350
    -0.99459
    -0.82439
    -0.60691
    -0.62582
    -0.64473
    -0.53126
    -0.40834
    -0.42725
    -0.57854
    -0.35161
    -0.07739
    -0.19086
    -0.06794
    -0.36106
    -0.04903
    -0.19086
    -0.20032
    -0.39888
    -0.18140
     0.07390
    -0.10576
    -0.09630
    -0.30433
    -0.16249
    -0.18140
    -0.12467
    -0.03011
    -0.28542
    -0.20032
    -0.29487
    -0.18140
    -0.36106
    -0.48398
    -0.55963
    -0.46507
    -0.38943
    -0.43671
    -0.67310
    -0.60691
    -0.79602
    -1.08915
    -1.15534
    -0.80548
    -0.80548
    -0.79602
    -0.49344
    -0.63528
    -0.78657
    -0.47453
    -0.11521
    -0.05848
     0.25356
     0.25356
     0.36702
     0.54668
     0.70743
     0.55614
     0.77362
     1.31259
     1.14239
     1.04783
     1.55843
     1.49224
     1.67190
     1.54898
     1.44497
     1.41660
     1.29368
     1.14239
     1.08565
     1.36932
     1.24640
     1.12347
     0.66960
     0.85872
     1.10456
     1.04783
     0.55614
    -0.26650
    -1.08915
    -1.07969
    -1.06078
    -0.68255
    -0.17195
    -0.72038
    -0.90949
    -0.72038
    -0.72038
    -0.79602
    -1.01350
    -0.74874
    -0.37997
    -0.23814
    -0.03011
     0.34811
     0.59396
     0.57505
     0.58450
     0.72634
     0.59396
     0.81144
     0.69797
     0.58450
     0.63178
     0.48995
     0.39539
     0.48995
     0.41430
    -0.08685
    -0.24759
    -0.37052
    -0.51235
    -0.55017
    -0.74874
    -0.90949
    -0.91894
    -0.79602
    -0.88112
    -1.22152
    -1.32554
    -1.32554
    -1.17425
    -1.69431
    -1.31608
    -0.98513
    -1.35390
    -1.13642
    -1.14588
    -1.06078
    -1.04187
    -0.94731
    -0.94731
    -0.55017
    -0.63528
    -0.88112
    -0.58800
    -0.53126
    -0.49344
    -0.37052
    -0.36106
    -0.18140
    -0.36106
    -0.33269
    -0.19086
    -0.26650
    -0.22868
    -0.36106
    -0.38943
    -0.19086
    -0.15304
    -0.12467
    -0.32324
    -0.31378
    -0.25705
    -0.21923
    -0.25705
    -0.08685
    -0.31378
    -0.15304
    -0.12467
    -0.03011
    -0.02066
    -0.30433
    -0.20977
    -0.07739
     0.23464
     0.03608
     0.06444
     0.04553
    -0.06794
    -0.02066
     0.01716
     0.14954
     0.14009
    -0.10576
     0.07390
     0.13063
     0.14009
    -0.03011
    -0.06794
    -0.11521
     0.08335
     0.07390
     0.02662
    -0.03011
    -0.14358
     0.05499
    -0.15304
     0.18737
     0.17791
    -0.10576
     0.00771
    -0.16249
     0.13063
    -0.01120
    -0.08685
    -0.06794
    -0.03011
     0.15900
     0.24410
     0.05499
     0.08335
    -0.04903
    -0.14358
    -0.13413
     0.30083
     0.00771
    -0.06794
     0.10227
     0.11172
     0.09281
     0.05499
    -0.27596
    -0.05848
     0.14009
     0.13063
     0.06444
    -0.02066
    -0.09630
    -0.15304
    -0.21923
     0.19682
    -0.02066
    -0.05848
    -0.04903
     0.01716
     0.15900
    -0.14358
    -0.24759
    -0.20977
     0.12118
     0.03608
     0.15900
    -0.04903
    -0.03957
     0.01716
    -0.24759
     0.12118
     0.13063
    -0.20032
    -0.09630
    -0.01120
     0.07390
     0.02662
    -0.18140
    -0.16249
    -0.06794
     0.15900
     0.01716
    -0.00175
    -0.23814
    -0.18140
    -0.25705
     0.14009
     0.07390
    -0.20032
    -0.02066
    -0.47453
     0.01716
    -0.06794
    -0.29487
    -0.16249
    -0.20977
    -0.17195
    -0.03957
     0.02662
    -0.12467
    -0.59745
    -0.94731
    -0.26650
     0.27247
     0.03608
     0.03608
     0.28192
     0.02662
     0.15900
     0.20628
     0.18737
     0.37648
     0.65069
     0.79253
     0.98164
     0.79253
     0.39539
     0.36702
     0.40485
     1.31259
     1.15184
     0.93436
     1.00055
     0.65069
     0.81144
     1.05729
     1.58680
     1.67190
     2.22978
     2.03122
     1.49224
     1.09511
     0.88708
     0.81144
     0.60341
     1.15184
     0.92491
     0.83035
     0.35757
     0.04553
    -0.04903
    -0.70146
    -2.29947
    -2.32784
    -2.01580
    -1.42955
    -1.18370
    -1.40118
    -1.61866
    -1.48628
    -1.76995
    -1.45792
    -1.21207
    -0.90949
    -0.82439
    -0.83384
    -0.35161
    -0.37997
    -0.14358
    -0.22868
    -0.12467
     0.05499
     0.21573
     0.21573
     0.05499
    -0.03011
    -0.15304
    -0.12467
     0.36702
     0.14009
    -0.04903
    -0.08685
     0.10227
     0.12118
     0.30083
     0.20628
     0.06444
     0.11172
     0.30083
     0.24410
     0.14009
     0.12118
    -0.15304
    -0.23814
     0.30083
     0.29138
     0.11172
    -0.03011
    -0.26650
    -0.03957
    -0.00175
    -0.19086
    -0.31378
    -0.18140
    -0.21923
    -0.00175
    -0.12467
    -0.20977
    -0.29487
    -0.52181
    -0.15304
    -0.17195
    -0.28542
    -0.25705
    -0.37052
    -0.49344
    -0.39888
    -0.38943
    -0.29487
    -0.31378
    -0.22868
    -0.37052
    -0.29487
    -0.27596
    -0.09630
    -0.29487
    -0.18140
    -0.03957
    -0.04903
     0.08335
    -0.00175
     0.20628
    -0.02066
     0.22519
     0.12118
     0.16845
     0.22519
     0.28192
     0.16845
    -0.14358
     0.06444
     0.09281
     0.20628
     0.36702
     0.23464
    -0.04903
     0.36702
     0.02662
     0.17791
     0.07390
     0.26301
    -0.01120
     0.22519
     0.15900
     0.31974
     0.31974
     0.05499
     0.15900
    -0.18140
     0.10227
     0.26301
     0.02662
    -0.06794
     0.00771
    -0.06794
     0.07390
    -0.01120
     0.07390
     0.08335
     0.17791
    -0.10576
     0.04553
     0.14009
     0.01716
    -0.24759
     0.14009
     0.41430
     0.10227
     0.07390
     0.11172
     0.12118
     0.02662
     0.06444
     0.03608
     0.19682
     0.18737
     0.12118
     0.18737
     0.05499
     0.23464
    -0.06794
    -0.22868
     0.13063
     0.04553
     0.11172
    -0.05848
    -0.15304
    -0.27596
    -0.35161
    -0.17195
    -0.17195
    -0.00175
    -0.36106
    -0.30433
    -0.37997
    -0.32324
    -0.26650
    -0.61636
    -0.32324
    -0.19086
    -0.30433
    -0.22868
    -0.37997
    -0.28542
    -0.43671
    -0.41780
    -0.43671
    -0.18140
    -0.33269
    -0.55017
    -0.36106
    -0.54072
    -0.55017
    -0.66364
    -0.53126
    -0.45562
    -0.77711
    -0.20977
     0.36702
     0.83035
     1.32204
     1.53952
     1.35041
     0.94382
     0.81144
     1.35041
     1.67190
     2.05958
     1.99339
     2.06904
     2.25815
     2.11632
     1.73809
     1.81374
     1.24640
     0.96273
     0.79253
     0.70743
     0.82089
     1.02892
     0.89654
     1.29368
     1.28422
     1.91775
     2.05958
     1.50170
    -0.28542
    -1.63757
    -1.45792
    -0.24759
    -0.11521
     0.21573
     0.07390
    -0.19086
    -0.96622
    -1.59030
    -2.10090
    -2.47913
    -2.98027
    -2.43185
    -1.33499
    -1.30663
    -1.64703
    -1.55247
    -1.43900
    -1.36336
    -0.72038
    -0.80548
    -0.90003
    -1.00405
    -0.98513
    -0.77711
    -0.59745
    -0.64473
    -0.55963
    -0.32324
    -0.33269
    -0.05848
    -0.22868
    -0.06794
     0.08335
    -0.32324
     0.05499
     0.11172
     0.04553
    -0.04903
    -0.10576
     0.02662
     0.14954
     0.14954
     0.14009
     0.09281
    -0.01120
     0.13063
     0.03608
     0.17791
     0.58450
     0.19682
     0.26301
     0.31974
     0.40485
     0.45212
     0.38593
     0.10227
     0.48049
     0.48995
     0.46158
     0.26301
     0.55614
     0.24410
     0.31029
     0.22519
     0.44267
     0.37648
     0.09281
     0.20628
     0.20628
    -0.03011
     0.05499
    -0.09630
     0.09281
     0.08335
    -0.08685
    -0.22868
    -0.34215
    -0.26650
    -0.38943
    -0.61636
    -0.25705
    -0.36106
    -0.58800
    -0.47453
    -0.75820
    -0.46507
    -0.68255
    -0.52181
    -0.64473
    -0.52181
    -0.17195
    -0.55963
    -0.47453
    -0.26650
    -0.13413
    -0.37997
     0.01716
    -0.00175
    -0.04903
     0.02662
     0.03608
     0.26301
     0.04553
    -0.13413
    -0.01120
     0.07390
     0.19682
     0.21573
    -0.00175
    -0.02066
     0.09281
    -0.05848
    -0.00175
     0.23464
    -0.29487
    -0.29487
     0.18737
     0.18737
     0.17791
    -0.20977
    -0.19086
    -0.25705
     0.14954
    -0.10576
    -0.19086
    -0.12467
     0.06444
    -0.20032
    -0.10576
     0.31974
     0.13063
     0.08335
     0.21573
     0.16845
     0.07390
     0.06444
     0.15900
     0.10227
     0.44267
     0.52777
     0.55614
     0.46158
     0.39539
     0.51831
     0.40485
     0.45212
     0.49940
     0.35757
     0.36702
     0.29138
     0.44267
     0.25356
     0.02662
    -0.03011
     0.21573
     0.15900
    -0.19086
    -0.18140
    -0.18140
    -0.46507
    -0.39888
    -0.52181
    -0.18140
    -0.05848
     0.04553
     0.42376
     0.72634
     0.64124
     0.50886
     0.59396
     1.22749
     1.84210
     1.71918
     1.77591
     1.90829
     2.28652
     1.89884
     1.59626
     1.89884
     1.67190
     1.20858
     1.11402
     0.75470
     0.62233
     0.48049
     0.56559
     0.87763
     1.24640
     0.73579
     0.78307
     1.08565
     0.82089
     1.07620
     0.43321
     0.18737
     0.66960
     0.28192
     0.40485
     0.50886
     1.31259
     1.30313
     0.05499
    -0.32324
    -0.27596
    -0.04903
    -0.38943
    -0.34215
    -0.26650
    -0.12467
     0.15900
     0.91545
     1.28422
     1.22749
     1.01946
     0.73579
    -0.16249
    -0.90949
    -1.08915
    -1.03241
    -0.81493
     0.02662
     0.56559
    -0.05848
    -0.87167
    -1.81723
    -1.95906
    -1.87396
    -1.07023
    -1.26880
    -0.87167
    -0.20032
     0.48995
     0.73579
     0.81144
     0.48995
     0.50886
     1.22749
     1.61517
     1.51116
     1.44497
     0.83035
     0.56559
     0.75470
     1.35041
     1.13293
     1.11402
     0.88708
     0.62233
     0.51831
    -0.14358
    -0.37997
    -0.16249
    -0.20977
    -0.32324
    -0.30433
    -0.46507
    -0.61636
    -0.57854
    -0.90003
    -0.71092
    -0.66364
    -1.02296
    -0.93786
    -0.79602
    -0.94731
    -0.86221
    -1.05132
    -1.28771
    -0.90949
    -0.76765
    -0.84330
    -0.70146
    -0.90003
    -0.99459
    -0.92840
    -0.76765
    -0.55017
    -0.69201
    -0.65419
    -0.64473
    -0.47453
    -0.46507
    -0.44616
    -0.54072
    -0.55017
    -0.13413
    -0.30433
    -0.22868
    -0.18140
    -0.29487
    -0.36106
    -0.30433
     0.16845
     0.14954
    -0.21923
    -0.04903
    -0.12467
    -0.10576
    -0.04903
    -0.12467
    -0.03011
     0.04553
     0.08335
    -0.08685
     0.06444
    -0.09630
    -0.03011
    -0.28542
     0.17791
     0.03608
    -0.17195
     0.00771
     0.00771
     0.04553
    -0.04903
    -0.09630
    -0.13413
    -0.09630
     0.00771
    -0.09630
     0.06444
    -0.19086
    -0.34215
    -0.22868
    -0.10576
     0.22519
    -0.17195
    -0.11521
     0.05499
    -0.12467
    -0.12467
    -0.22868
    -0.29487
    -0.10576
    -0.03011
     0.01716
     0.00771
    -0.13413
    -0.25705
    -0.31378
    -0.34215
     0.31029
    -0.02066
    -0.19086
    -0.18140
    -0.13413
    -0.07739
    -0.26650
    -0.15304
    -0.23814
    -0.11521
    -0.05848
     0.02662
    -0.19086
    -0.22868
    -0.35161
    -0.43671
    -0.12467
     0.05499
    -0.28542
    -0.20977
    -0.19086
    -0.03011
    -0.18140
    -0.20032
    -0.29487
     0.00771
    -0.07739
    -0.31378
     0.09281
     0.06444
    -0.11521
    -0.37052
     0.05499
     0.13063
     0.00771
     0.05499
    -0.09630
    -0.04903
    -0.13413
    -0.07739
    -0.11521
    -0.14358
    -0.15304
    -0.10576
    -0.11521
     0.20628
     0.15900
    -0.34215
     0.12118
     0.27247
     0.10227
     0.13063
     0.11172
    -0.20032
    -0.29487
    -0.07739
     0.14954
     0.32920
    -0.24759
    -0.90003
    -1.53356
    -0.45562
     2.24870
     4.33839
     4.10200
     2.29597
     1.99339
     3.15644
     3.58194
     4.48968
     4.42349
     4.04527
     4.26275
     4.47077
     4.87737
     4.10200
     3.10916
     2.86331
     2.46618
     1.63408
     0.65069
     0.79253
     0.46158
    -0.13413
    -0.14358
    -0.37052
    -0.34215
    -0.43671
    -0.51235
    -0.65419
    -1.03241
    -1.86451
    -3.07483
    -2.98973
    -2.41294
    -1.76995
    -2.20491
    -2.14818
    -2.67769
    -3.20721
    -3.27340
    -3.30177
    -3.41523
    -2.79116
    -1.98743
    -1.75104
    -1.40118
    -1.39173
    -0.87167
    -0.27596
     0.16845
     0.07390
     0.09281
     0.04553
     0.45212
     0.41430
     0.50886
     0.51831
     0.29138
     0.29138
     0.48995
     0.66960
     0.48049
     0.50886
     0.11172
     0.03608
     0.01716
    -0.03011
    -0.06794
    -0.19086
    -0.14358
     0.08335
    -0.25705
    -0.13413
    -0.26650
    -0.30433
    -0.34215
    -0.28542
    -0.28542
     0.01716
    -0.08685
    -0.26650
    -0.11521
    -0.07739
    -0.31378
    -0.55017
    -0.04903
    -0.04903
    -0.37997
    -0.09630
    -0.32324
    -0.35161
    -0.52181
    -0.41780
    -0.48398
    -0.41780
    -0.58800
    -0.65419
    -0.63528
    -0.62582
    -0.68255
    -0.83384
    -0.78657
    -0.51235
    -0.72038
    -0.79602
    -0.82439
    -0.83384
    -0.78657
    -0.82439
    -0.78657
    -0.59745
    -0.50290
    -0.71092
    -0.44616
    -0.40834
    -0.41780
    -0.62582
    -0.56909
    -0.22868
    -0.20977
    -0.03011
    -0.14358
    -0.21923
    -0.07739
    -0.11521
     0.00771
     0.21573
     0.36702
     0.22519
     0.22519
    -0.01120
     0.18737
     0.26301
    -0.09630
     0.55614
     0.41430
     0.20628
     0.46158
     0.46158
     0.37648
     0.25356
     0.13063
     0.43321
     0.50886
     0.46158
     0.25356
     0.42376
     0.37648
     0.29138
     0.29138
     0.37648
     0.41430
     0.21573
     0.30083
     0.24410
     0.45212
     0.20628
     0.16845
     0.18737
     0.24410
     0.45212
     0.11172
     0.17791
     0.25356
     0.20628
     0.05499
     0.26301
     0.44267
     0.07390
     0.11172
     0.32920
     0.21573
     0.38593
     0.22519
     0.17791
     0.26301
     0.25356
     0.35757
     0.32920
     0.36702
     0.24410
     0.31029
     0.14954
     0.48049
     0.26301
     0.30083
     0.53722
     0.27247
     0.42376
     0.30083
     0.23464
     0.34811
     0.48995
     0.49940
     0.31974
     0.62233
     0.54668
     0.42376
     0.39539
     0.48995
     0.47104
     0.43321
     0.62233
     0.46158
     0.31974
     0.33866
     0.10227
     0.23464
     0.46158
     0.28192
     0.18737
     0.08335
     0.19682
     0.09281
    -0.01120
     0.07390
     0.27247
     0.00771
    -0.13413
     0.22519
     0.00771
     0.04553
    -0.03011
     0.03608
     0.02662
     0.07390
     0.09281
    -0.13413
    -0.00175
    -0.24759
    -0.21923
    -0.47453
     0.05499
    -0.08685
     0.13063
     0.48049
     0.74525
     1.06674
     1.63408
     2.24870
     2.96732
     3.61031
     3.69541
     1.81374
    -1.19316
    -3.76509
    -3.84074
    -2.64933
    -0.32324
     1.50170
     1.19912
     0.85872
    -0.55017
    -1.66594
    -3.15048
    -4.04876
    -3.22612
    -1.59975
    -0.01120
     0.51831
     1.34095
     1.87993
     1.82319
     1.85156
     2.03122
     1.69081
     1.12347
     1.07620
     0.85872
     0.56559
     0.53722
     0.32920
     0.15900
     0.34811
     0.38593
     0.10227
     0.22519
    -0.10576
     0.01716
    -0.14358
    -0.10576
     0.10227
    -0.48398
    -0.15304
    -0.30433
    -0.36106
    -0.23814
    -0.32324
    -0.39888
    -0.25705
    -0.11521
    -0.26650
    -0.20032
    -0.20032
    -0.30433
    -0.27596
    -0.16249
     0.22519
     0.02662
    -0.11521
    -0.01120
    -0.01120
     0.15900
    -0.32324
    -0.19086
    -0.23814
     0.20628
     0.09281
    -0.10576
    -0.16249
    -0.18140
    -0.14358
    -0.34215
     0.05499
    -0.18140
    -0.30433
    -0.11521
    -0.30433
    -0.06794
    -0.20032
    -0.29487
    -0.29487
    -0.37052
     0.09281
    -0.17195
    -0.31378
    -0.26650
    -0.36106
    -0.38943
    -0.13413
     0.24410
    -0.38943
    -0.36106
    -0.25705
    -0.10576
    -0.01120
    -0.15304
    -0.23814
    -0.14358
     0.00771
    -0.00175
    -0.04903
    -0.09630
    -0.28542
    -0.22868
    -0.02066
     0.14009
    -0.05848
    -0.27596
    -0.17195
    -0.00175
    -0.02066
     0.03608
    -0.24759
    -0.19086
     0.06444
     0.18737
    -0.06794
     0.09281
    -0.07739
    -0.15304
    -0.18140
     0.33866
     0.11172
     0.04553
     0.04553
     0.04553
     0.23464
    -0.16249
     0.18737
     0.06444
     0.22519
     0.27247
     0.15900
     0.26301
    -0.08685
     0.14954
     0.01716
     0.22519
     0.35757
     0.22519
     0.05499
     0.09281
     0.38593
     0.21573
     0.14954
     0.02662
     0.16845
     0.28192
     0.25356
     0.24410
     0.13063
     0.10227
     0.00771
     0.07390
     0.47104
     0.18737
    -0.00175
     0.06444
     0.20628
     0.19682
     0.01716
     0.00771
     0.04553
     0.18737
     0.16845
     0.12118
     0.16845
     0.09281
    -0.06794
     0.06444
     0.45212
     0.34811
     0.30083
     0.77362
     0.75470
     1.00055
     1.74755
     2.20142
     2.39999
     2.69311
     1.97448
    -0.15304
    -0.07739
    -0.52181
    -0.32324
     0.54668
     0.66015
     0.19682
    -0.86221
    -0.99459
    -1.41064
    -1.79832
    -2.08199
    -2.07253
    -2.01580
    -1.49574
    -1.17425
    -0.88112
    -0.41780
    -0.00175
     0.28192
     0.05499
     0.60341
     1.14239
     0.80198
     0.95327
     1.01001
     0.94382
     1.05729
     1.11402
     0.77362
     0.84926
     0.90599
     0.81144
     0.85872
     0.63178
     0.60341
     0.11172
     0.10227
     0.65069
     0.36702
     0.57505
     0.42376
     0.63178
     0.68852
     0.65069
     1.26531
     2.57964
     3.98853
     4.33839
     3.77105
     2.16360
    -0.56909
    -2.06308
    -2.80062
    -0.61636
     1.66245
     2.79712
     0.62233
    -1.30663
    -1.94015
    -2.44130
    -2.61150
    -3.47197
    -4.41753
    -4.08658
    -3.05592
    -1.64703
    -0.41780
     0.30083
     0.01716
     0.22519
     0.40485
     0.07390
     0.18737
     0.33866
     0.20628
     0.77362
     0.85872
     0.63178
     0.62233
     0.46158
     0.36702
     0.20628
    -0.02066
    -0.31378
    -0.94731
    -0.79602
    -0.52181
    -0.64473
    -0.87167
    -0.89058
    -0.77711
    -0.76765
    -0.47453
     0.26301
     0.26301
    -0.04903
    -0.55017
    -0.25705
     0.02662
     0.19682
    -0.04903
    -0.06794
     0.39539
    -0.09630
    -0.06794
    -0.21923
    -0.10576
    -0.02066
    -0.47453
    -0.56909
    -0.58800
    -0.79602
    -0.85275
    -1.02296
    -0.82439
    -1.00405
    -1.05132
    -1.23098
    -1.09860
    -0.96622
    -1.02296
    -0.95677
    -1.03241
    -1.23098
    -1.06078
    -0.96622
    -0.82439
    -0.62582
    -0.67310
    -0.61636
    -0.45562
    -0.20032
    -0.19086
    -0.39888
    -0.06794
     0.10227
    -0.03011
     0.26301
     0.05499
     0.09281
     0.04553
     0.20628
     0.25356
     0.14954
     0.43321
     0.17791
     0.40485
     0.32920
     0.28192
     0.12118
     0.07390
     0.37648
     0.26301
     0.37648
     0.14954
     0.25356
     0.25356
     0.14009
     0.23464
     0.27247
     0.26301
     0.12118
     0.10227
     0.20628
     0.22519
     0.19682
     0.03608
     0.38593
     0.06444
     0.17791
     0.32920
     0.32920
     0.15900
     0.14009
     0.16845
     0.27247
     0.25356
     0.23464
    -0.06794
     0.15900
     0.32920
     0.36702
     0.11172
     0.18737
     0.35757
     0.14009
     0.29138
     0.11172
     0.20628
    -0.00175
     0.14954
     0.20628
     0.37648
     0.28192
     0.17791
     0.08335
     0.13063
     0.28192
    -0.01120
     0.15900
     0.41430
     0.18737
     0.32920
     0.17791
     0.30083
     0.07390
     0.21573
     0.26301
     0.39539
     0.20628
     0.25356
     0.03608
     0.12118
     0.20628
    -0.00175
     0.05499
     0.24410
     0.06444
    -0.02066
     0.13063
     0.11172
     0.28192
     0.22519
     0.37648
     0.49940
     0.83035
     0.90599
     0.99110
     1.26531
     0.31974
    -0.76765
    -1.87396
    -0.55017
     0.59396
     0.30083
     0.21573
    -0.42725
    -0.49344
    -1.01350
    -1.59975
    -1.12697
     0.78307
     1.63408
     0.77362
    -0.73929
    -0.31378
    -0.36106
     0.96273
     2.95787
     3.34555
     2.75930
     2.34325
     2.19196
     1.90829
     1.70027
     1.62462
     1.59626
     1.87047
     1.98394
     1.62462
     1.35987
     1.18966
     0.96273
     0.73579
     0.39539
     0.46158
    -0.07739
     0.07390
     0.24410
     0.09281
     0.14009
    -0.05848
     0.19682
     0.50886
     0.89654
     1.01946
     0.88708
     0.22519
    -0.66364
    -1.35390
    -1.28771
    -0.52181
    -0.19086
    -0.64473
    -0.46507
    -0.48398
    -1.43900
    -2.13872
    -1.86451
    -1.57138
    -1.38227
    -1.32554
    -1.14588
    -0.62582
    -0.31378
    -0.15304
    -0.24759
     0.34811
     0.55614
     0.84926
     1.14239
     1.12347
     1.14239
     0.99110
     0.57505
     0.12118
     0.27247
     0.73579
     0.74525
     0.70743
     0.38593
     0.17791
    -0.37997
    -0.14358
    -0.44616
    -0.45562
    -0.40834
    -0.56909
    -0.62582
    -0.97568
    -0.93786
    -1.04187
    -0.84330
    -0.77711
    -1.13642
    -1.07023
    -1.24989
    -1.19316
    -1.20261
    -0.83384
    -0.10576
    -0.20977
    -0.14358
     0.11172
     0.02662
     0.15900
    -0.02066
     0.19682
     0.66960
     1.24640
     1.58680
     1.45442
     1.32204
     1.22749
     1.13293
     1.01001
     1.18021
     0.97218
     0.65069
     0.77362
     0.65069
     0.71688
     0.35757
     0.38593
     0.27247
     0.28192
     0.07390
    -0.12467
    -0.14358
    -0.38943
    -0.20032
    -0.38943
    -0.15304
    -0.08685
    -0.38943
    -0.02066
    -0.16249
    -0.07739
    -0.21923
    -0.25705
    -0.50290
    -0.20977
     0.06444
    -0.14358
    -0.08685
    -0.27596
    -0.16249
    -0.51235
    -0.26650
    -0.29487
    -0.33269
    -0.53126
    -0.38943
    -0.42725
    -0.41780
    -0.38943
    -0.46507
    -0.44616
    -0.01120
    -0.03011
    -0.31378
    -0.26650
    -0.29487
    -0.23814
    -0.23814
     0.19682
    -0.03957
    -0.06794
     0.01716
    -0.02066
     0.11172
    -0.11521
    -0.03011
    -0.13413
     0.07390
     0.23464
     0.08335
    -0.04903
     0.01716
     0.11172
    -0.04903
     0.31974
     0.30083
    -0.03957
     0.25356
     0.17791
     0.45212
     0.26301
    -0.20032
    -0.33269
    -0.02066
     0.26301
     0.13063
     0.37648
     0.30083
     0.30083
     0.15900
     0.83035
     1.01001
     0.78307
     0.83035
     0.88708
     0.96273
     1.23694
     1.15184
     1.21803
     1.23694
     1.36932
     1.53007
     1.03837
     0.94382
     0.57505
     0.37648
     0.42376
     0.12118
    -0.59745
    -0.89058
    -1.13642
    -0.87167
    -0.52181
    -0.90949
    -1.37282
    -1.42009
    -1.34445
    -1.32554
    -1.16479
    -1.10806
    -1.13642
    -1.12697
    -1.25935
    -0.70146
    -0.66364
    -0.63528
    -0.37997
    -0.33269
    -0.31378
    -0.25705
    -0.55017
    -0.15304
    -0.20032
     0.05499
    -0.05848
    -0.07739
    -0.14358
    -0.20977
    -0.39888
     0.11172
     0.10227
    -0.03957
    -0.00175
    -0.08685
    -0.08685
    -0.13413
     0.05499
    -0.07739
     0.05499
     0.15900
     0.14009
     0.12118
     0.09281
    -0.09630
    -0.20032
     0.02662
     0.37648
     0.13063
    -0.06794
    -0.12467
     0.22519
     0.04553
    -0.10576
    -0.11521
    -0.04903
     0.11172
     0.07390
     0.05499
    -0.07739
    -0.07739
    -0.36106
    -0.13413
     0.25356
    -0.11521
    -0.31378
    -0.25705
    -0.36106
    -0.35161
    -0.37997
    -0.46507
    -0.75820
    -0.57854
    -0.54072
    -0.61636
    -0.41780
    -0.30433
    -0.30433
    -0.24759
     0.98164
     1.26531
    -0.43671
    -0.96622
    -1.79832
    -3.29231
    -2.87626
    -1.26880
    -0.90949
    -1.04187
    -1.01350
    -1.78886
    -2.63987
    -2.73443
    -3.10320
    -3.13156
    -2.68715
    -2.28056
    -1.59030
    -0.88112
    -0.19086
     0.08335
     0.26301
     0.48995
     0.71688
     1.06674
     1.04783
     1.07620
     1.42606
     1.47333
     1.77591
     1.73809
     1.64354
     1.96503
     1.80428
     1.84210
     1.81374
     1.58680
     1.63408
     1.66245
     1.46388
     1.53007
     1.50170
     1.39769
     1.26531
     0.93436
     0.83981
     0.43321
     0.49940
     0.69797
     0.41430
     0.06444
     0.00771
    -0.17195
    -0.19086
    -0.39888
    -0.39888
    -0.42725
    -0.52181
    -0.55963
    -0.44616
    -0.43671
    -0.35161
     0.02662
     0.38593
     1.39769
     0.90599
     0.26301
     0.56559
     0.61287
     0.89654
     0.81144
     1.40714
     2.00285
     2.20142
     1.44497
     1.62462
     2.11632
     1.06674
     0.26301
     0.10227
     0.66960
     1.06674
     0.64124
     0.66960
     0.12118
    -0.03957
    -0.15304
    -0.16249
    -0.17195
    -0.00175
    -0.11521
    -0.20032
     0.03608
    -0.03957
    -0.03957
    -0.19086
    -0.24759
     0.46158
     0.40485
     0.25356
     0.21573
     0.04553
    -0.03011
    -0.12467
    -0.09630
     0.02662
    -0.03957
    -0.29487
    -0.03957
    -0.22868
    -0.09630
    -0.12467
    -0.34215
     0.20628
    -0.03957
     0.18737
     0.07390
     0.04553
     0.26301
     0.32920
     0.34811
     0.36702
     0.54668
     0.65069
     0.50886
     0.66015
     0.73579
     0.80198
     0.39539
     0.96273
     0.83035
     0.89654
     0.88708
     0.68852
     0.71688
     0.59396
     0.53722
     0.69797
     0.66960
     0.66015
     0.39539
     0.49940
     0.29138
     0.26301
     0.12118
     0.15900
     0.14009
     0.03608
     0.08335
     0.25356
     0.07390
     0.04553
     0.15900
     0.12118
     0.22519
     0.20628
     0.00771
    -0.13413
    -0.12467
    -0.06794
    -0.24759
    -0.44616
    -0.26650
    -0.35161
    -0.60691
    -0.70146
    -1.25935
    -1.24989
    -1.63757
    -1.56193
    -1.33499
    -1.37282
    -1.64703
    -1.70376
    -1.71322
    -1.45792
    -1.51465
    -1.75104
    -1.26880
    -1.22152
    -1.22152
    -0.94731
    -0.88112
    -0.79602
    -0.98513
    -0.67310
    -0.47453
    -0.41780
    -0.26650
    -0.29487
    -0.39888
    -0.26650
    -0.17195
    -0.28542
    -0.07739
    -0.08685
    -0.21923
    -0.07739
    -0.20977
    -0.18140
    -0.47453
    -0.70146
    -0.75820
     0.38593
     1.26531
     1.10456
     0.76416
     0.07390
    -0.10576
    -0.20977
     0.28192
     0.92491
     0.57505
     0.41430
     0.35757
     0.66015
     1.01001
     0.99110
     0.89654
     0.84926
     1.01946
     1.35987
     1.22749
     0.64124
    -0.03957
    -0.55017
     0.11172
     0.95327
    -1.09860
    -3.04646
    -2.57368
    -2.97082
    -2.99919
    -1.97798
    -2.20491
    -2.70606
    -3.66108
    -3.78400
    -3.69890
    -3.09374
    -2.35620
    -1.85505
    -1.57138
    -0.72038
    -0.25705
     0.01716
     0.78307
     1.19912
     1.39769
     1.50170
     1.37878
     1.28422
     1.46388
     1.53952
     1.39769
     1.17075
     1.25585
     1.26531
     0.97218
     1.22749
     1.18021
     0.83981
     1.05729
     0.90599
     0.91545
     0.84926
     0.63178
     0.80198
     0.95327
     0.87763
     0.70743
     0.64124
     0.62233
     0.83981
     0.66960
     0.85872
     0.96273
     0.59396
     0.66960
     0.72634
     0.73579
     0.78307
     0.56559
     0.36702
     0.65069
     0.81144
     0.86817
     0.42376
     0.31029
     0.36702
     0.41430
     0.39539
     0.60341
     0.36702
     0.17791
     0.33866
     0.35757
     0.35757
     0.10227
     0.13063
     0.34811
     0.38593
     0.31974
     0.21573
     0.26301
     0.22519
     0.34811
     0.33866
     0.50886
     0.23464
     0.19682
     0.39539
     0.30083
     0.35757
     0.40485
     0.16845
     0.32920
     0.24410
     0.44267
     0.14954
     0.10227
     0.10227
     0.14009
     0.11172
     0.29138
     0.31029
     0.16845
     0.17791
     0.30083
     0.35757
     0.48995
     0.14954
     0.16845
     0.52777
     0.62233
     0.44267
     0.31029
     0.18737
     0.25356
     0.14954
     0.34811
     0.62233
     0.09281
     0.06444
    -0.12467
    -0.08685
    -0.30433
    -0.37997
    -0.55963
    -0.45562
    -0.17195
    -0.21923
    -0.58800
    -0.71092
    -0.94731
    -1.12697
    -1.33499
    -1.21207
    -1.12697
    -0.85275
    -0.26650
    -0.20977
    -0.27596
    -0.77711
    -0.98513
    -0.85275
    -0.30433
    -0.06794
     0.05499
     0.01716
     0.18737
     0.18737
     0.14954
     0.26301
     0.31974
    -0.06794
     0.14009
    -0.08685
     0.14009
    -0.04903
    -0.15304
    -0.16249
    -0.21923
     0.00771
    -0.07739
     0.07390
    -0.15304
    -0.45562
    -0.51235
    -0.35161
     0.03608
    -0.38943
    -0.27596
    -0.39888
    -0.20032
    -0.29487
    -0.30433
    -0.34215
    -0.48398
    -0.36106
    -0.19086
    -0.34215
    -0.33269
    -0.42725
    -0.55963
    -0.39888
    -0.18140
    -0.21923
    -0.58800
    -0.36106
    -0.26650
    -0.05848
    -0.32324
    -0.67310
    -0.43671
    -0.35161
    -0.20977
    -0.41780
    -0.34215
    -0.35161
    -0.37052
    -0.51235
    -0.15304
    -0.03011
    -0.32324
    -0.30433
    -0.20032
     0.07390
     0.03608
    -0.11521
    -0.08685
    -0.04903
     0.20628
     0.19682
     0.47104
     0.26301
     0.19682
     0.23464
     0.72634
     0.83035
     0.56559
     0.32920
     0.15900
     0.51831
     0.61287
     0.64124
     0.40485
     0.37648
     0.34811
     0.03608
    -0.34215
    -0.56909
    -0.74874
    -0.40834
    -0.26650
    -0.04903
    -0.37052
    -0.63528
    -0.77711
    -0.74874
    -0.48398
    -0.37997
    -0.59745
    -0.65419
    -0.41780
    -0.09630
     0.24410
     0.90599
     0.78307
     0.73579
     0.23464
     0.52777
     0.48049
     0.00771
     0.17791
     0.48995
     0.53722
     0.68852
     0.94382
     0.55614
    -0.03011
    -0.62582
    -1.01350
    -0.71092
    -0.67310
    -0.66364
    -1.10806
    -0.66364
    -0.68255
    -0.94731
    -0.61636
    -1.17425
    -1.39173
    -1.16479
    -1.01350
    -0.83384
    -0.50290
    -0.30433
    -0.40834
    -0.08685
    -0.02066
    -0.04903
    -0.24759
    -0.17195
     0.37648
     0.34811
     0.32920
     0.31029
     0.30083
     0.53722
     0.47104
     0.33866
     0.54668
     0.67906
     0.56559
     0.78307
     0.55614
     0.45212
     0.32920
     0.45212
     0.78307
     0.69797
     0.59396
     0.47104
     0.27247
     0.30083
     0.13063
     0.14954
     0.12118
    -0.02066
    -0.03957
    -0.31378
     0.03608
     0.15900
     0.23464
    -0.20032
     0.26301
     0.19682
     0.02662
     0.19682
     0.31974
     0.34811
     0.69797
     0.66960
     0.77362
     0.87763
     0.72634
     0.68852
     0.83035
     0.78307
     0.71688
     0.46158
     0.44267
     0.92491
     0.51831
     0.69797
     0.24410
     0.31029
     0.30083
     0.06444
     0.27247
     0.20628
     0.18737
     0.32920
     0.31029
     0.19682
     0.20628
     0.06444
     0.20628
     0.51831
     0.37648
     0.57505
     0.42376
     0.26301
     0.23464
     0.26301
     0.34811
    -0.02066
     0.11172
    -0.03011
     0.02662
     0.00771
    -0.05848
    -0.23814
    -0.44616
     0.14954
     0.18737
     0.10227
     0.23464
     0.26301
     0.35757
     0.45212
     0.82089
     0.97218
     1.11402
     0.75470
     0.54668
     0.66960
     0.73579
     0.65069
     0.36702
     0.70743
     0.44267
     0.06444
    -0.20977
    -0.48398
    -0.52181
    -0.67310
    -0.78657
    -0.76765
    -0.65419
    -0.68255
    -0.55963
    -0.65419
    -0.55017
    -0.58800
    -0.72983
    -0.66364
    -0.16249
    -0.33269
    -0.11521
    -0.13413
    -0.31378
    -0.20032
    -0.37052
    -0.20977
    -0.10576
     0.20628
    -0.01120
     0.17791
     0.18737
    -0.05848
     0.04553
    -0.21923
     0.22519
     0.19682
     0.47104
     0.19682
     0.05499
     0.06444
    -0.00175
     0.07390
     0.10227
     0.07390
    -0.10576
    -0.20032
    -0.13413
    -0.15304
    -0.12467
    -0.37052
    -0.09630
    -0.16249
    -0.18140
    -0.13413
    -0.20977
    -0.18140
    -0.20032
    -0.27596
    -0.07739
    -0.08685
    -0.05848
    -0.26650
    -0.22868
    -0.00175
    -0.08685
    -0.48398
    -0.02066
     0.14009
    -0.06794
    -0.04903
    -0.15304
    -0.02066
    -0.17195
    -0.24759
    -0.19086
     0.13063
     0.03608
    -0.10576
    -0.07739
    -0.08685
    -0.08685
    -0.17195
    -0.26650
     0.09281
    -0.24759
    -0.11521
     0.05499
     0.05499
    -0.08685
    -0.05848
    -0.12467
     0.02662
     0.22519
     0.19682
     0.05499
     0.24410
     0.02662
     0.05499
     0.05499
     0.28192
     0.28192
     0.17791
     0.41430
     0.22519
     0.19682
    -0.02066
     0.13063
     0.22519
     0.21573
     0.21573
    -0.01120
     0.27247
     0.24410
     0.47104
    -0.00175
     0.14954
     0.35757
    -0.02066
    -0.10576
     0.28192
     0.37648
     0.43321
     0.49940
     0.36702
     0.69797
     0.65069
     0.63178
     0.54668
     0.75470
     1.01001
     0.99110
     1.29368
     1.61517
     1.59626
     1.93666
     2.30543
     3.08079
     3.89398
     5.48253
     8.10174
     6.82523
    -1.54302
    -8.51183
    -7.50953
    -2.58314
     2.39999
     2.83495
     2.50400
     1.29368
    -3.48142
    -7.16912
    -6.18574
    -4.24733
    -3.49088
    -3.06538
    -1.72267
    -0.74874
     0.14954
     0.62233
     0.79253
     1.12347
     1.21803
     1.33150
     0.95327
     1.25585
     1.07620
     0.51831
     0.31974
    -0.02066
    -0.04903
    -0.76765
    -0.83384
    -0.92840
    -0.88112
    -0.97568
    -1.37282
    -1.34445
    -1.45792
    -1.29717
    -1.41064
    -1.37282
    -1.06078
    -1.45792
    -1.52411
    -1.23098
    -1.04187
    -1.00405
    -1.12697
    -1.12697
    -0.76765
    -0.72983
    -0.96622
    -0.85275
    -0.75820
    -0.70146
    -0.59745
    -0.72038
    -0.58800
    -0.72983
    -0.69201
    -0.72038
    -0.62582
    -0.84330
    -0.89058
    -1.22152
    -0.97568
    -0.52181
    -0.45562
    -0.55017
    -0.43671
    -0.24759
    -0.33269
    -0.55017
    -0.08685
    -0.01120
    -0.21923
     0.20628
     0.69797
     0.82089
     0.56559
    -0.22868
    -0.72038
    -0.15304
     0.44267
     0.24410
     0.04553
    -0.27596
    -0.11521
    -0.37997
     0.01716
    -0.03957
    -0.22868
     0.14009
     0.24410
     0.41430
     0.53722
     0.48049
     0.62233
     0.79253
     0.91545
     0.83035
     0.92491
     0.95327
     0.81144
     0.62233
     0.66960
     0.79253
     0.22519
     0.39539
     0.08335
     0.28192
     0.23464
     0.11172
     0.15900
     0.32920
     0.13063
     0.15900
     0.32920
    -0.00175
    -0.03011
     0.03608
     0.02662
     0.64124
     0.26301
    -0.01120
     0.14009
     0.32920
     0.06444
     0.14954
    -0.07739
     0.12118
     0.17791
     0.18737
     0.11172
     0.05499
     0.01716
     0.11172
    -0.03011
     0.16845
     0.24410
    -0.07739
     0.14954
     0.22519
     0.25356
     0.08335
    -0.03011
     0.10227
     0.17791
     0.36702
     0.21573
     0.20628
     0.04553
     0.15900
     0.07390
     0.38593
     0.48995
     0.28192
     0.25356
     0.24410
     0.30083
     0.29138
     0.13063
     0.14009
     0.34811
     0.45212
     0.37648
     0.37648
     0.23464
     0.20628
     0.14009
     0.50886
     0.48995
     0.13063
     0.26301
     0.14009
     0.21573
     0.14009
    -0.03011
    -0.17195
     0.02662
     0.03608
     0.09281
    -0.06794
    -0.03011
    -0.20977
    -0.24759
    -0.35161
     0.22519
     0.08335
    -0.23814
     0.03608
    -0.02066
     0.14009
     0.13063
     0.15900
    -0.03957
     0.11172
     0.27247
     0.31029
     0.25356
     0.04553
     0.06444
    -0.03957
     0.24410
     0.23464
     0.04553
     0.02662
     0.05499
     0.24410
     0.07390
    -0.01120
    -0.23814
     0.03608
     0.14954
     0.12118
     0.00771
    -0.16249
    -0.07739
    -0.17195
     0.10227
     0.21573
    -0.07739
    -0.16249
    -0.11521
    -0.13413
    -0.07739
    -0.08685
    -0.22868
    -0.03011
    -0.07739
     0.02662
     0.02662
    -0.07739
    -0.22868
    -0.34215
    -0.21923
     0.28192
    -0.06794
    -0.12467
    -0.18140
    -0.03957
    -0.06794
    -0.02066
    -0.16249
    -0.11521
    -0.12467
     0.05499
    -0.01120
    -0.00175
    -0.15304
    -0.27596
    -0.28542
     0.14954
     0.02662
    -0.14358
    -0.13413
    -0.18140
    -0.22868
    -0.06794
     0.04553
    -0.25705
    -0.02066
    -0.19086
    -0.10576
     0.14954
    -0.03011
    -0.12467
    -0.24759
     0.09281
     0.12118
     0.05499
     0.02662
    -0.13413
     0.02662
     0.07390
     0.11172
     0.06444
     0.05499
     0.16845
     0.22519
     0.09281
     0.31029
     0.01716
    -0.38943
    -0.53126
    -0.36106
    -0.83384
     0.52777
     5.61490
    11.48686
     7.43984
     0.18737
    -4.54991
    -5.72241
    -4.20951
    -0.96622
     2.42835
     3.53466
     2.03122
     0.01716
    -1.27826
    -2.58314
    -3.97312
    -3.98257
    -3.57598
    -2.98973
    -1.87396
    -0.95677
    -0.20032
     0.51831
     0.99110
     1.32204
     1.34095
     1.16130
     1.01946
     0.85872
     0.62233
     0.84926
     0.51831
     0.28192
     0.28192
     0.04553
    -0.14358
    -0.24759
    -0.27596
    -0.46507
    -0.39888
    -0.52181
    -0.51235
    -0.49344
    -0.37052
    -0.55017
    -0.84330
    -0.46507
    -0.18140
    -0.26650
    -0.08685
    -0.21923
    -0.25705
     0.02662
     0.03608
     0.07390
     0.12118
     0.03608
     0.11172
     0.32920
     0.47104
     0.24410
    -0.03011
     0.14954
     0.62233
     0.31029
     0.33866
     0.12118
    -0.03011
     0.17791
     0.13063
     0.14954
     0.03608
     0.09281
     0.23464
     0.14009
     0.20628
     0.20628
     0.26301
     0.16845
     0.36702
     0.42376
     0.23464
     0.40485
     0.29138
     0.18737
     0.21573
     0.26301
     0.13063
     0.22519
     0.11172
     0.22519
     0.07390
     0.02662
    -0.02066
    -0.24759
     0.10227
     0.28192
     0.22519
     0.20628
    -0.10576
    -0.14358
    -0.08685
     0.03608
     0.08335
     0.26301
     0.25356
     0.01716
    -0.03011
     0.33866
    -0.02066
    -0.23814
    -0.04903
     0.14009
    -0.16249
    -0.00175
     0.00771
    -0.13413
    -0.14358
    -0.32324
    -0.04903
    -0.06794
    -0.02066
     0.01716
    -0.18140
    -0.23814
     0.08335
    -0.18140
    -0.15304
     0.14954
    -0.14358
     0.04553
     0.07390
    -0.03957
     0.04553
    -0.02066
    -0.05848
    -0.03011
     0.06444
     0.04553
    -0.01120
     0.11172
     0.08335
    -0.03957
    -0.36106
     0.24410
     0.03608
    -0.01120
     0.02662
     0.05499
     0.08335
    -0.04903
     0.02662
     0.13063
     0.14009
     0.20628
    -0.03011
     0.07390
     0.13063
     0.18737
    -0.21923
     0.11172
     0.13063
    -0.04903
     0.21573
     0.12118
     0.02662
    -0.15304
    -0.03957
     0.01716
     0.12118
     0.18737
    -0.03957
    -0.06794
    -0.07739
     0.24410
    -0.07739
    -0.14358
     0.13063
     0.06444
     0.23464
     0.27247
     0.19682
     0.04553
    -0.00175
    -0.03011
     0.15900
     0.21573
     0.05499
     0.07390
     0.04553
    -0.09630
    -0.25705
    -0.32324
    -0.25705
    -0.35161
    -0.32324
    -0.44616
    -0.62582
    -0.47453
    -0.90003
    -0.72983
    -0.74874
    -0.55963
    -0.72983
    -0.83384
    -1.18370
    -1.00405
    -0.82439
    -1.09860
    -0.92840
    -0.83384
    -1.01350
    -0.63528
    -0.93786
    -0.65419
    -0.80548
    -0.73929
    -0.72983
    -0.57854
    -0.49344
    -0.32324
    -0.39888
    -0.34215
    -0.31378
    -0.64473
    -0.60691
    -0.71092
    -0.62582
     0.29138
     0.42376
     0.14009
     0.19682
    -0.37997
    -0.98513
    -0.37997
     0.48049
     0.48995
     0.68852
     0.58450
     0.36702
     0.31974
     0.39539
     0.66015
     0.55614
     0.43321
     0.50886
     0.92491
     0.69797
     0.56559
     0.36702
     0.58450
     0.83035
     0.55614
     0.48049
     0.56559
     0.45212
     0.87763
     0.81144
     1.07620
     0.86817
     0.60341
     1.09511
     2.15414
     2.06904
     0.81144
     0.78307
     0.03608
    -0.51235
    -3.82183
    -2.99919
    -1.23098
     1.06674
     0.42376
    -2.32784
    -3.31122
    -2.66824
    -2.19546
    -1.62812
    -1.76050
    -2.68715
    -3.09374
    -2.46021
    -1.26880
    -0.24759
     0.30083
     0.57505
     0.53722
    -0.06794
    -0.37052
     0.04553
     0.32920
     0.41430
     0.32920
     0.50886
     0.44267
     0.55614
     0.59396
     0.49940
     0.33866
     0.36702
     0.37648
     0.27247
     0.12118
     0.09281
    -0.20032
    -0.14358
    -0.03957
     0.19682
     0.29138
     0.05499
     0.59396
     0.83035
     0.87763
     0.69797
     0.65069
     1.05729
     1.57735
     1.98394
     1.93666
     2.00285
     1.81374
     1.80428
     1.69081
     1.99339
     1.69081
     1.53007
     1.36932
     1.25585
     1.29368
     0.99110
     0.66015
     0.43321
     0.34811
     0.57505
     0.27247
    -0.12467
    -0.24759
    -0.29487
    -0.45562
    -0.24759
    -0.09630
    -0.58800
    -0.73929
    -0.54072
    -0.44616
    -0.60691
    -0.60691
    -0.82439
    -1.07969
    -0.93786
    -0.94731
    -1.13642
    -1.13642
    -1.13642
    -1.58084
    -1.65648
    -1.25935
    -1.78886
    -1.79832
    -1.57138
    -1.38227
    -1.59030
    -1.76050
    -1.78886
    -1.45792
    -1.29717
    -1.24989
    -1.18370
    -1.22152
    -1.28771
    -1.09860
    -1.12697
    -0.42725
    -0.62582
    -0.72983
    -0.61636
    -0.72983
    -0.61636
    -0.60691
    -0.51235
    -0.78657
    -0.37997
    -0.35161
    -0.31378
    -0.24759
    -0.32324
    -0.35161
    -0.36106
     0.14009
     0.09281
    -0.17195
    -0.00175
    -0.07739
     0.27247
     0.15900
     0.12118
     0.07390
     0.31029
     0.33866
     0.28192
     0.31974
     0.15900
     0.41430
     0.14954
     0.40485
     0.63178
     0.09281
     0.36702
     0.23464
     0.39539
     0.28192
     0.38593
     0.17791
     0.17791
     0.18737
     0.27247
     0.27247
    -0.15304
    -0.25705
    -0.22868
    -0.32324
     0.04553
    -0.15304
    -0.27596
    -0.37997
    -0.22868
    -0.32324
    -0.20977
    -0.31378
    -0.32324
    -0.20977
    -0.06794
    -0.20032
     0.15900
    -0.09630
    -0.05848
    -0.03957
     0.34811
     0.27247
     0.07390
     0.08335
     0.13063
     0.48995
     0.15900
     0.19682
     0.31029
     0.35757
     0.31974
     0.26301
     0.39539
     0.31974
     0.30083
     0.01716
     0.23464
     0.64124
     0.25356
     0.41430
     0.20628
     0.31974
     0.21573
     0.30083
     0.27247
     0.30083
     0.25356
     0.13063
     0.33866
     0.30083
     0.11172
     0.04553
     0.09281
     0.23464
     0.19682
     0.20628
     0.00771
     0.14954
     0.24410
     0.23464
    -0.02066
     0.14009
     0.21573
     0.22519
     0.26301
     0.19682
     0.20628
     0.14954
    -0.11521
     0.24410
     0.33866
     0.13063
     0.18737
     0.11172
     0.39539
     0.17791
     0.18737
     0.04553
     0.25356
     0.25356
     0.24410
     0.26301
     0.07390
     0.35757
    -0.20032
     0.46158
     0.35757
     0.31029
     0.29138
     0.21573
     0.36702
     0.25356
     0.31974
     0.58450
     0.60341
     0.98164
     1.20858
     1.95557
     2.08795
     2.67420
     3.64813
     4.64097
     4.02636
     2.02176
     0.07390
    -2.20491
    -3.57598
    -3.15993
    -3.75564
    -1.83614
     0.21573
    -0.34215
    -2.44130
    -3.71781
    -4.70120
    -6.23302
    -5.14562
    -4.20005
     0.32920
     1.01946
    -0.83384
    -0.05848
     1.46388
     2.42835
     3.08079
     3.58194
     3.19426
     3.06188
     2.75930
     2.27706
     1.88938
     1.51116
     1.02892
     0.61287
     0.96273
     0.57505
     0.28192
     0.04553
     0.00771
    -0.02066
    -0.03011
     0.01716
     0.03608
     0.00771
    -0.03011
     0.00771
     0.11172
     0.24410
     0.26301
     0.07390
     0.48049
     0.50886
     0.31974
     0.31029
     0.04553
    -0.01120
    -0.15304
    -0.01120
    -0.16249
    -0.32324
    -0.31378
    -0.40834
    -0.33269
    -0.43671
    -0.58800
    -0.72038
    -0.73929
    -0.30433
    -0.55963
    -0.26650
    -0.49344
    -0.42725
    -0.50290
    -0.36106
    -0.41780
    -0.26650
    -0.18140
    -0.28542
    -0.12467
    -0.09630
    -0.19086
    -0.37052
    -0.49344
     0.15900
    -0.16249
    -0.16249
    -0.19086
    -0.13413
    -0.21923
    -0.27596
    -0.28542
    -0.28542
    -0.21923
    -0.44616
    -0.48398
    -0.49344
    -0.28542
    -0.53126
    -0.72038
    -0.51235
    -0.55017
    -0.54072
    -0.36106
    -0.55017
    -0.41780
    -0.43671
    -0.61636
    -0.59745
    -0.27596
    -0.30433
    -0.46507
    -0.37997
    -0.09630
    -0.20977
    -0.31378
    -0.20977
    -0.06794
    -0.26650
    -0.11521
    -0.16249
    -0.16249
    -0.18140
    -0.17195
    -0.12467
     0.03608
    -0.06794
    -0.35161
    -0.39888
    -0.18140
    -0.30433
    -0.36106
    -0.43671
    -0.36106
    -0.47453
    -0.42725
    -0.35161
    -0.28542
    -0.56909
    -0.64473
    -0.27596
    -0.29487
    -0.14358
    -0.17195
    -0.33269
    -0.18140
    -0.30433
    -0.10576
    -0.31378
    -0.20032
    -0.06794
    -0.18140
    -0.03957
    -0.04903
    -0.03957
    -0.16249
    -0.15304
    -0.09630
    -0.03011
     0.09281
    -0.12467
    -0.16249
    -0.06794
     0.12118
    -0.34215
     0.07390
     0.02662
    -0.04903
     0.16845
    -0.02066
     0.02662
    -0.03957
    -0.02066
     0.11172
     0.13063
     0.31974
     0.11172
     0.21573
     0.18737
     0.14954
    -0.01120
     0.29138
     0.40485
     0.05499
     0.14009
     0.15900
     0.32920
     0.11172
    -0.01120
    -0.03957
     0.14954
     0.26301
     0.01716
     0.05499
    -0.03011
     0.11172
     0.01716
    -0.08685
     0.20628
     0.07390
     0.14009
     0.14954
     0.32920
     0.04553
     0.06444
     0.03608
     0.04553
     0.31029
     0.25356
     0.13063
    -0.12467
     0.12118
     0.13063
    -0.11521
     0.24410
     0.15900
    -0.11521
    -0.04903
     0.12118
     0.04553
    -0.01120
    -0.09630
     0.08335
     0.23464
     0.25356
     0.17791
    -0.00175
     0.48049
     0.17791
     0.10227
     0.72634
     0.79253
     0.57505
     0.42376
     0.50886
     1.07620
     0.42376
    -0.57854
    -0.48398
     0.25356
     1.02892
     1.95557
     1.98394
     1.55843
     0.86817
    -0.05848
    -0.91894
    -1.99689
    -2.68715
    -1.81723
     0.45212
     2.01231
     0.91545
    -0.80548
    -2.46021
    -3.00864
    -2.29001
    -1.42009
    -0.77711
    -0.86221
    -1.14588
    -1.13642
    -1.53356
    -0.90003
    -0.16249
     0.08335
     0.91545
     1.11402
     1.35987
     0.51831
     0.30083
     0.77362
     1.28422
     1.50170
     1.35987
     1.39769
     1.32204
     1.61517
     1.28422
     1.78537
     1.49224
     1.13293
     1.02892
     0.99110
     0.97218
     0.70743
     0.48049
     0.46158
     0.54668
     0.51831
     0.32920
     0.08335
     0.15900
     0.07390
    -0.10576
     0.14009
    -0.01120
    -0.23814
    -0.29487
    -0.13413
    -0.17195
    -0.20032
    -0.21923
    -0.63528
    -0.34215
    -0.25705
    -0.09630
    -0.17195
    -0.30433
    -0.47453
    -0.31378
    -0.36106
     0.02662
    -0.17195
    -0.45562
    -0.20032
    -0.16249
    -0.21923
    -0.38943
    -0.59745
    -0.42725
    -0.42725
    -0.54072
    -0.58800
    -0.80548
    -0.97568
    -1.08915
    -1.22152
    -0.88112
    -1.24989
    -1.70376
    -1.51465
    -1.72267
    -1.76995
    -1.59975
    -1.96852
    -1.92124
    -1.79832
    -1.64703
    -1.82669
    -1.72267
    -1.73213
    -1.75104
    -1.80777
    -1.42955
    -1.26880
    -1.52411
    -1.27826
    -1.28771
    -0.88112
    -0.89058
    -0.84330
    -0.68255
    -0.63528
    -0.29487
    -0.27596
    -0.29487
    -0.23814
    -0.08685
     0.04553
     0.33866
     0.80198
     0.65069
     0.65069
     0.78307
     0.98164
     1.25585
     1.22749
     1.01946
     1.11402
     1.38823
     1.40714
     1.69081
     1.47333
     1.48279
     1.35987
     1.14239
     1.35041
     1.16130
     1.01946
     1.10456
     1.15184
     1.09511
     0.76416
     0.39539
     0.24410
     0.45212
     0.37648
     0.23464
     0.13063
     0.00771
    -0.11521
    -0.41780
    -0.22868
    -0.08685
    -0.33269
    -0.41780
    -0.23814
    -0.18140
    -0.08685
    -0.31378
    -0.24759
    -0.00175
     0.31974
     0.29138
     0.14954
     0.36702
     0.45212
     0.31974
     0.75470
     0.97218
     0.70743
     0.95327
     0.85872
     1.02892
     0.92491
     0.97218
     0.93436
     1.00055
     0.99110
     0.98164
     0.92491
     1.00055
     0.86817
     0.60341
     0.64124
     1.10456
     0.58450
     0.44267
     0.47104
     0.48995
     0.53722
     0.45212
     0.46158
     0.32920
     0.52777
     0.27247
     0.17791
     0.01716
    -0.17195
    -0.18140
    -0.53126
    -0.20977
    -0.10576
    -0.47453
    -0.67310
    -0.88112
    -0.65419
    -0.86221
    -0.81493
    -1.07023
    -1.26880
    -1.24044
    -0.93786
    -1.14588
    -1.28771
    -1.38227
    -1.39173
    -0.78657
    -0.71092
    -0.92840
    -0.53126
    -0.23814
     0.17791
     0.55614
     0.86817
     1.32204
     1.34095
     0.36702
    -0.40834
    -1.05132
    -1.50519
    -1.46737
    -1.73213
    -1.54302
    -2.08199
    -3.80292
    -3.89747
    -2.90463
    -2.97082
    -3.33013
    -3.78400
    -3.93529
    -3.83128
    -3.18830
    -2.20491
    -1.10806
    -0.53126
     0.21573
     0.48049
     1.18021
     1.90829
     2.14468
     1.97448
     2.05958
     2.29597
     2.42835
     2.36216
     2.23924
     1.95557
     2.08795
     1.97448
     2.10686
     1.96503
     1.60571
     1.24640
     0.84926
     1.27476
     0.99110
     0.69797
     0.66960
     0.43321
     0.33866
     0.25356
     0.14954
    -0.07739
    -0.12467
    -0.03011
     0.00771
     0.31029
     0.62233
     0.31974
    -0.00175
     0.56559
     0.86817
     0.79253
     0.90599
     0.88708
     0.88708
     0.85872
     0.96273
     0.86817
     1.13293
     0.93436
     0.58450
     0.66960
     0.71688
     0.43321
     0.00771
     0.13063
     0.11172
    -0.20032
    -0.15304
    -0.20977
    -0.16249
    -0.27596
    -0.28542
    -0.20977
    -0.21923
    -0.05848
    -0.44616
    -0.15304
    -0.00175
    -0.30433
    -0.20977
    -0.60691
    -0.16249
    -0.24759
    -0.09630
    -0.44616
    -0.26650
    -0.32324
    -0.42725
    -0.38943
    -0.38943
    -0.35161
    -0.43671
    -0.38943
    -0.36106
    -0.26650
    -0.34215
    -0.69201
    -0.16249
    -0.09630
    -0.21923
    -0.14358
    -0.31378
    -0.18140
    -0.41780
    -0.36106
    -0.42725
    -0.25705
    -0.18140
    -0.44616
    -0.27596
    -0.18140
    -0.46507
    -0.55963
    -0.45562
    -0.21923
    -0.43671
    -0.35161
    -0.11521
    -0.37052
    -0.20977
    -0.21923
    -0.34215
     0.05499
    -0.01120
    -0.15304
    -0.10576
     0.13063
     0.00771
    -0.02066
    -0.27596
     0.37648
     0.05499
     0.16845
     0.08335
     0.05499
     0.21573
    -0.03011
     0.00771
     0.17791
     0.07390
    -0.22868
     0.00771
    -0.08685
    -0.27596
    -0.21923
    -0.26650
    -0.09630
    -0.18140
    -0.25705
    -0.27596
    -0.26650
    -0.28542
    -0.25705
    -0.17195
    -0.06794
     0.03608
    -0.11521
    -0.34215
    -0.17195
    -0.26650
    -0.47453
    -0.75820
    -0.75820
    -0.90003
    -1.10806
    -0.96622
    -0.99459
    -0.60691
    -0.48398
     0.33866
     0.27247
     0.53722
     0.82089
     0.88708
     1.33150
     1.53952
     1.37878
     0.91545
     1.40714
     1.96503
     1.94612
     1.99339
     1.64354
     1.19912
     0.60341
     0.19682
     0.23464
     0.10227
    -0.37997
    -0.41780
    -0.48398
    -1.01350
    -1.06078
    -0.85275
    -0.80548
    -0.36106
    -0.61636
    -0.50290
    -0.36106
    -0.31378
    -0.34215
    -0.33269
    -0.20977
     0.06444
     0.16845
     0.09281
    -0.07739
     0.05499
     0.17791
     0.30083
     0.11172
     0.61287
     0.48995
     0.30083
     0.48995
     0.68852
     0.89654
     0.69797
     0.47104
     0.24410
     0.28192
    -0.20032
    -1.55247
    -2.19546
    -2.42239
    -2.13872
    -2.23328
    -1.76995
    -1.84560
    -2.55477
    -2.88572
    -2.99919
    -3.37741
    -2.91408
    -2.44130
    -2.38457
    -1.63757
    -1.15534
    -0.54072
    -0.07739
    -0.03011
     0.23464
     0.66015
     0.95327
     1.05729
     1.02892
     0.93436
     1.54898
     1.35041
     0.97218
     0.82089
     1.03837
     0.97218
     1.06674
     1.01001
     1.01001
     0.76416
     0.70743
     0.63178
     0.38593
     0.60341
     0.48995
     0.44267
     0.48995
     0.41430
     0.38593
     0.24410
     0.05499
     0.29138
     0.30083
     0.34811
     0.22519
     0.06444
    -0.03957
     0.26301
    -0.03957
     0.20628
     0.31974
    -0.05848
     0.07390
     0.04553
     0.02662
    -0.18140
    -0.27596
    -0.44616
    -0.14358
    -0.03011
    -0.12467
    -0.36106
    -0.45562
    -0.48398
    -0.59745
    -0.49344
    -0.25705
    -0.47453
    -0.42725
    -0.35161
    -0.30433
    -0.03957
    -0.14358
     0.18737
     0.69797
     0.95327
     0.82089
     0.57505
     0.45212
     0.61287
     0.77362
     1.01001
     1.18021
     1.04783
     0.99110
     0.83035
     0.68852
     0.78307
     0.38593
     0.14954
     0.28192
     0.35757
     0.20628
     0.31029
    -0.00175
    -0.05848
    -0.00175
    -0.19086
     0.39539
     0.14009
    -0.06794
     0.08335
     0.08335
     0.22519
    -0.03011
     0.01716
    -0.02066
    -0.06794
     0.16845
     0.14954
     0.12118
    -0.20977
     0.10227
    -0.27596
     0.06444
     0.45212
    -0.12467
     0.11172
     0.04553
     0.34811
     0.12118
    -0.10576
     0.19682
     0.06444
     0.31029
     0.31029
     0.17791
     0.08335
     0.10227
     0.00771
     0.24410
     0.56559
     0.21573
     0.05499
     0.04553
     0.01716
     0.16845
     0.12118
     0.14954
     0.08335
     0.21573
     0.16845
     0.11172
     0.03608
    -0.14358
     0.05499
    -0.03011
     0.38593
     0.07390
     0.03608
     0.00771
    -0.02066
     0.17791
     0.22519
    -0.01120
     0.14009
     0.22519
     0.18737
     0.20628
     0.35757
     0.35757
     0.04553
     0.15900
     0.51831
     0.30083
     0.18737
     0.48995
     0.31974
     0.22519
     0.31974
     0.14954
     0.05499
     0.85872
     1.83265
     1.75700
     1.63408
     1.87047
     2.21087
     2.13523
     1.06674
     0.58450
    -0.71092
    -0.30433
    -0.02066
     0.53722
     0.25356
    -0.14358
    -1.24989
    -2.08199
    -2.41294
    -2.54531
    -2.37511
    -2.62096
    -2.74388
    -2.75334
    -2.33729
    -1.47683
    -0.92840
    -0.62582
    -0.41780
    -0.20032
    -0.24759
    -0.41780
    -0.16249
    -0.03957
    -0.16249
    -0.34215
    -0.48398
    -0.28542
    -0.35161
    -0.56909
    -1.14588
    -1.30663
    -1.47683
    -1.28771
    -1.28771
    -1.19316
    -1.63757
    -1.32554
    -0.94731
    -0.91894
    -0.64473
    -0.32324
    -0.21923
     0.06444
     0.00771
     0.24410
     0.04553
     0.62233
     0.67906
     0.82089
     0.83981
     0.70743
     0.81144
     0.90599
     1.05729
     0.94382
     0.94382
     1.07620
     1.06674
     1.01001
     0.90599
     0.66960
     0.48995
     0.93436
     1.00055
     0.68852
     0.80198
     0.64124
     0.77362
     0.88708
     0.51831
     0.54668
     0.65069
     0.61287
     0.70743
     0.94382
     0.77362
     0.59396
     0.37648
     0.56559
     0.94382
     0.83981
     0.35757
     0.33866
     0.24410
     0.27247
     0.11172
    -0.14358
    -0.30433
    -0.24759
    -0.24759
    -0.37052
    -0.55963
    -0.82439
    -0.64473
    -1.26880
    -0.91894
    -0.92840
    -1.00405
    -0.99459
    -1.36336
    -1.32554
    -1.05132
    -1.02296
    -0.94731
    -0.87167
    -0.76765
    -0.80548
    -0.54072
    -0.44616
    -0.34215
    -0.77711
    -0.36106
    -0.03957
    -0.15304
    -0.01120
    -0.20977
    -0.01120
    -0.05848
    -0.10576
    -0.04903
     0.06444
    -0.06794
     0.01716
     0.12118
     0.05499
    -0.20032
    -0.27596
    -0.22868
     0.05499
    -0.03011
    -0.03011
     0.02662
     0.08335
     0.13063
     0.13063
    -0.03011
    -0.05848
     0.13063
    -0.10576
    -0.04903
    -0.11521
    -0.60691
    -0.66364
    -0.48398
     0.18737
     0.34811
     0.19682
     0.25356
     0.54668
     0.46158
     0.21573
     0.48049
     0.89654
     1.64354
     2.19196
     1.84210
     2.49454
     1.78537
     1.16130
     1.99339
     2.94841
     2.91059
     1.89884
     1.37878
     1.18021
     1.27476
     0.94382
     1.10456
     0.89654
     0.64124
     0.05499
    -0.24759
    -0.39888
    -0.51235
    -0.55963
    -0.98513
    -0.94731
    -0.66364
    -0.87167
    -0.72983
    -0.80548
    -0.74874
    -0.83384
    -0.69201
    -0.50290
    -0.49344
    -0.26650
    -0.18140
    -0.03011
    -0.00175
     0.14954
     0.06444
     0.03608
     0.42376
     0.34811
     0.52777
     0.54668
     0.72634
     0.97218
     1.09511
     1.36932
     1.50170
     1.47333
     0.87763
     0.50886
     0.29138
     0.42376
     1.05729
     1.36932
     1.03837
     0.09281
    -0.32324
    -0.36106
    -0.39888
    -0.41780
    -0.48398
    -0.09630
     0.22519
     0.66960
     0.91545
     0.74525
     0.51831
     0.73579
     0.68852
     0.51831
     0.77362
     0.97218
     1.26531
     1.09511
     0.66960
     0.33866
    -0.03011
    -0.33269
    -0.66364
    -0.60691
    -0.84330
    -1.36336
    -1.14588
    -1.32554
    -1.31608
    -1.55247
    -1.46737
    -1.03241
    -1.05132
    -0.85275
    -0.72038
    -0.65419
    -0.44616
    -0.50290
    -0.04903
    -0.20032
    -0.18140
    -0.26650
    -0.48398
    -0.37052
    -0.20032
     0.04553
    -0.14358
     0.13063
    -0.12467
    -0.34215
    -0.28542
    -0.36106
    -0.11521
    -0.35161
    -0.39888
    -0.41780
    -0.41780
    -0.31378
    -0.32324
    -0.21923
    -0.37052
    -0.30433
    -0.49344
    -0.06794
     0.02662
    -0.37052
    -0.37997
    -0.37052
     0.20628
     0.76416
     0.39539
     0.12118
    -0.04903
     0.00771
    -0.18140
     0.02662
     0.08335
     0.09281
    -0.06794
    -0.27596
    -0.28542
    -0.57854
    -0.58800
    -0.94731
    -0.96622
    -1.04187
    -1.00405
    -1.06078
    -0.64473
    -0.43671
    -0.73929
    -0.79602
    -0.65419
    -0.59745
    -0.52181
    -0.39888
     0.01716
    -0.21923
    -0.13413
     0.02662
    -0.01120
    -0.06794
    -0.30433
    -0.28542
    -0.04903
     0.06444
     0.03608
    -0.16249
    -0.37052
    -0.34215
    -0.25705
    -0.60691
    -0.08685
    -0.28542
    -0.47453
    -0.33269
    -0.20977
    -0.20977
    -0.26650
    -0.38943
    -0.14358
    -0.26650
     0.15900
    -0.37997
    -0.23814
    -0.24759
    -0.16249
    -0.46507
    -0.36106
    -0.42725
    -0.61636
    -0.45562
    -0.55017
    -0.56909
    -0.80548
    -0.67310
    -0.59745
    -0.89058
    -0.80548
    -0.64473
    -0.41780
    -0.78657
    -0.35161
    -0.75820
    -0.75820
    -0.13413
    -0.27596
    -0.24759
    -0.18140
    -0.09630
    -0.12467
    -0.24759
    -0.38943
    -0.14358
     0.06444
     0.09281
     0.00771
    -0.01120
    -0.08685
     0.11172
    -0.15304
     0.23464
    -0.02066
     0.02662
     0.24410
     0.09281
     0.31974
    -0.04903
    -0.03011
     0.07390
     0.18737
     0.26301
    -0.06794
     0.16845
    -0.05848
     0.08335
    -0.03957
     0.25356
     0.21573
    -0.20977
    -0.03011
     0.09281
     0.10227
    -0.14358
    -0.22868
    -0.26650
     0.14954
     0.16845
    -0.16249
    -0.07739
    -0.25705
    -0.12467
    -0.29487
     0.15900
     0.14954
    -0.20977
    -0.20977
    -0.08685
     0.05499
    -0.09630
    -0.20977
    -0.06794
    -0.08685
     0.20628
     0.07390
     0.13063
     0.00771
     0.02662
    -0.01120
     0.21573
     0.60341
     0.12118
     0.11172
     0.28192
     0.49940
     0.66960
     0.83981
     1.25585
     1.37878
     1.40714
     1.33150
     1.27476
     1.06674
     0.83035
     1.20858
     1.19912
     1.47333
     1.07620
     0.72634
     1.12347
     1.89884
     1.61517
     1.52061
     0.91545
    -0.15304
    -0.17195
     0.04553
     0.92491
     2.40944
     2.72148
     2.50400
     1.27476
    -0.07739
     0.59396
     0.52777
     1.35041
     1.80428
     2.54182
     2.33380
     1.38823
     0.86817
     0.95327
     1.16130
     0.67906
     0.19682
    -0.95677
    -0.77711
     1.09511
     2.10686
     1.17075
    -0.19086
    -1.24989
    -1.33499
    -1.02296
    -0.87167
    -0.61636
    -0.70146
    -0.29487
    -0.60691
    -0.62582
    -0.30433
    -0.37997
    -0.42725
    -0.42725
    -0.40834
     0.22519
    -0.03957
    -0.01120
     0.03608
     0.46158
     0.59396
     0.48049
     0.36702
     0.29138
     0.55614
     0.38593
     0.42376
     0.18737
     0.07390
     0.08335
    -0.08685
     0.31029
     0.14954
     0.10227
     0.07390
     0.08335
     0.23464
    -0.00175
     0.11172
     0.04553
     0.09281
     0.02662
    -0.20977
    -0.45562
    -0.42725
    -0.45562
    -0.74874
    -0.30433
    -0.41780
    -0.58800
    -0.73929
    -0.92840
    -0.98513
    -0.66364
    -0.90949
    -0.81493
    -0.60691
    -0.49344
    -0.69201
    -0.25705
    -0.42725
    -0.55963
    -0.69201
    -0.41780
     0.28192
    -0.26650
    -0.39888
    -0.43671
    -0.18140
    -0.21923
    -0.20977
    -0.48398
    -0.20977
    -0.35161
    -0.33269
    -0.33269
    -0.29487
    -0.31378
    -0.47453
    -0.54072
     0.26301
    -0.26650
    -0.52181
    -0.52181
    -0.20032
    -0.13413
    -0.20032
    -0.39888
    -0.35161
    -0.20977
    -0.21923
    -0.27596
    -0.09630
    -0.26650
    -0.36106
    -0.59745
    -0.04903
    -0.11521
    -0.18140
    -0.41780
    -0.22868
    -0.19086
    -0.16249
    -0.11521
    -0.18140
    -0.19086
    -0.07739
    -0.14358
    -0.26650
    -0.15304
    -0.11521
    -0.33269
    -0.15304
     0.05499
    -0.22868
    -0.30433
    -0.20977
    -0.18140
    -0.08685
    -0.38943
    -0.23814
    -0.26650
    -0.21923
    -0.14358
    -0.20032
    -0.08685
    -0.08685
    -0.25705
    -0.25705
     0.25356
    -0.00175
    -0.20977
    -0.18140
    -0.20977
    -0.09630
    -0.26650
    -0.19086
    -0.07739
    -0.14358
    -0.42725
    -0.91894
    -1.33499
    -1.60921
    -1.50519
    -1.13642
     0.12118
     0.96273
    -0.29487
    -1.82669
    -1.97798
    -1.76995
    -1.48628
    -1.01350
    -0.47453
    -0.32324
    -0.05848
    -0.34215
    -0.32324
    -0.28542
    -0.21923
    -0.34215
     0.11172
     0.55614
     0.48995
     0.46158
     0.71688
     0.95327
     0.97218
     1.11402
     1.12347
     1.36932
     1.48279
     1.49224
     1.80428
     1.61517
     1.53952
     1.17075
     1.39769
     1.65299
     1.45442
     1.42606
     1.30313
     1.14239
     1.33150
     1.14239
     1.04783
     0.84926
     0.94382
     0.58450
     0.54668
     0.52777
     0.31029
     0.10227
    -0.22868
     0.12118
    -0.02066
    -0.07739
    -0.11521
    -0.47453
    -0.67310
    -0.71092
    -0.71092
    -0.60691
    -0.67310
    -0.69201
    -0.93786
    -0.79602
    -0.81493
    -0.88112
    -1.05132
    -0.87167
    -0.76765
    -1.07969
    -1.05132
    -1.09860
    -1.00405
    -0.98513
    -0.74874
    -0.89058
    -0.40834
    -0.01120
     0.15900
     0.20628
     0.12118
    -0.13413
    -0.37997
     0.24410
     0.99110
     1.76646
     2.72148
     2.48509
     2.36216
     1.86101
     2.35271
     3.33609
     4.13982
     4.11146
     4.10200
     2.08795
    -0.84330
    -1.45792
    -0.86221
    -0.21923
     1.75700
     3.07134
     2.39053
    -0.12467
    -2.05362
    -2.85735
    -3.02755
    -2.82898
    -2.93300
    -2.98027
    -2.37511
    -1.25935
     0.04553
    -0.20977
     0.22519
    -0.37052
    -0.15304
    -0.65419
    -0.88112
    -0.21923
    -0.16249
     0.31974
     0.65069
     1.20858
     1.22749
     1.38823
     1.24640
     0.97218
     0.94382
     0.74525
     0.51831
     0.19682
     0.06444
     0.15900
    -0.10576
     0.00771
    -0.15304
    -0.10576
    -0.28542
    -0.28542
    -0.22868
    -0.12467
    -0.19086
    -0.06794
    -0.15304
     0.05499
     0.02662
    -0.05848
    -0.08685
     0.32920
     0.21573
     0.30083
     0.28192
     0.28192
     0.12118
     0.15900
     0.20628
     0.28192
     0.36702
     0.19682
     0.26301
     0.18737
     0.14954
     0.13063
    -0.01120
     0.22519
    -0.11521
     0.18737
     0.15900
     0.02662
     0.12118
    -0.03011
    -0.20032
    -0.04903
     0.18737
     0.07390
    -0.15304
    -0.24759
    -0.08685
     0.04553
    -0.12467
    -0.04903
     0.04553
    -0.07739
     0.06444
     0.06444
    -0.08685
    -0.10576
    -0.07739
     0.11172
     0.33866
     0.22519
     0.06444
     0.14954
     0.18737
     0.18737
     0.16845
     0.35757
     0.37648
     0.09281
     0.20628
     0.01716
     0.06444
    -0.05848
    -0.17195
    -0.33269
    -0.17195
    -0.06794
    -0.37052
    -0.36106
    -0.47453
    -0.52181
    -0.54072
    -0.55963
    -0.22868
    -0.77711
    -0.45562
    -0.35161
    -0.32324
    -0.33269
    -0.30433
    -0.35161
    -0.26650
     0.07390
    -0.15304
     0.01716
    -0.11521
     0.05499
     0.09281
    -0.10576
     0.19682
     0.05499
    -0.20032
     0.17791
     0.07390
    -0.01120
    -0.29487
    -0.50290
    -0.25705
    -0.23814
    -0.38943
    -0.78657
    -0.81493
    -0.74874
    -0.59745
    -0.81493
    -0.56909
    -0.86221
    -1.06078
    -0.82439
    -0.80548
    -0.84330
    -0.95677
    -0.63528
    -0.47453
     0.01716
    -0.32324
     0.06444
    -0.40834
    -0.38943
    -0.05848
    -0.21923
     0.18737
     0.24410
     0.08335
     0.02662
    -0.03011
     0.12118
     0.14009
    -0.14358
    -0.27596
     0.04553
     0.19682
     0.06444
    -0.03957
    -0.11521
    -0.05848
    -0.15304
    -0.19086
     0.26301
     0.00771
    -0.22868
    -0.01120
    -0.03957
     0.12118
    -0.03957
    -0.00175
    -0.15304
     0.05499
     0.03608
    -0.03011
     0.15900
    -0.14358
    -0.21923
    -0.13413
     0.14954
     0.09281
    -0.17195
    -0.01120
     0.10227
     0.11172
    -0.12467
    -0.32324
    -0.05848
    -0.09630
     0.14954
    -0.03011
    -0.09630
    -0.00175
     0.01716
    -0.22868
     0.10227
     0.08335
    -0.13413
    -0.03011
     0.04553
     0.08335
    -0.03011
    -0.05848
    -0.23814
    -0.09630
     0.35757
     0.06444
     0.07390
    -0.08685
    -0.15304
    -0.23814
     0.07390
     0.20628
    -0.08685
    -0.19086
    -0.12467
     0.17791
     0.20628
    -0.09630
    -0.29487
    -0.15304
     0.17791
     0.09281
     0.13063
     0.06444
    -0.08685
     0.00771
     0.04553
     0.49940
     0.30083
     0.25356
     0.31029
     0.49940
     0.63178
     0.64124
     0.39539
     0.65069
     1.24640
     2.07849
     2.50400
     2.83495
     2.91059
     2.51345
     1.15184
     0.38593
    -1.85505
    -3.10320
    -2.06308
    -0.35161
    -0.26650
    -0.06794
    -1.35390
    -2.37511
    -2.76279
    -2.90463
    -3.38687
    -2.68715
    -1.94015
    -0.93786
    -0.90949
     0.04553
     0.98164
     1.36932
     1.32204
     1.51116
     1.69081
     1.70027
     1.82319
     1.93666
     1.46388
     1.26531
     1.15184
     1.03837
     0.65069
     0.37648
     0.36702
     0.54668
     0.69797
     0.31974
     0.12118
     0.12118
     0.16845
     0.25356
     0.28192
     0.21573
     0.08335
     0.14009
     0.25356
     0.16845
     0.12118
     0.04553
    -0.10576
     0.02662
     0.50886
     0.23464
     0.06444
    -0.03957
     0.26301
     0.31029
     0.32920
     0.19682
     0.10227
     0.21573
     0.21573
     0.38593
     0.37648
     0.04553
     0.19682
     0.07390
     0.45212
     0.47104
     0.27247
     0.04553
     0.12118
     0.19682
     0.23464
     0.14009
     0.00771
     0.00771
     0.18737
     0.35757
     0.34811
     0.14954
     0.13063
    -0.20032
     0.01716
     0.33866
     0.11172
     0.07390
     0.10227
    -0.07739
     0.11172
     0.00771
     0.13063
    -0.00175
    -0.00175
    -0.03957
     0.11172
     0.02662
     0.05499
    -0.27596
    -0.30433
     0.20628
     0.09281
     0.02662
    -0.03957
    -0.26650
    -0.01120
    -0.20032
    -0.12467
    -0.21923
    -0.10576
    -0.13413
    -0.12467
    -0.12467
    -0.23814
    -0.06794
    -0.29487
     0.17791
    -0.03011
    -0.03957
    -0.17195
    -0.03957
    -0.09630
    -0.10576
    -0.14358
    -0.09630
    -0.00175
     0.06444
     0.06444
     0.06444
    -0.10576
    -0.08685
    -0.46507
    -0.11521
     0.24410
    -0.00175
    -0.15304
    -0.14358
    -0.04903
     0.09281
     0.05499
     0.06444
     0.07390
     0.14954
    -0.11521
     0.19682
     0.05499
     0.06444
    -0.28542
    -0.03957
     0.18737
    -0.01120
    -0.09630
    -0.37052
    -0.37997
    -0.39888
    -0.42725
    -0.46507
    -0.43671
    -0.47453
    -0.68255
    -0.50290
    -0.41780
    -0.75820
    -0.63528
    -1.10806
    -0.51235
    -0.45562
    -0.52181
    -0.56909
    -0.51235
    -0.58800
    -0.45562
    -0.41780
    -0.37052
    -0.34215
    -0.22868
    -0.34215
    -0.29487
    -0.34215
    -0.34215
    -0.54072
    -0.14358
    -0.06794
    -0.21923
    -0.34215
    -0.29487
    -0.26650
    -0.34215
    -0.46507
    -0.39888
    -0.37052
    -0.15304
    -0.36106
    -0.43671
    -0.49344
    -0.37997
    -0.63528
    -0.47453
    -0.26650
    -0.44616
    -0.56909
    -0.43671
    -0.46507
    -0.39888
    -0.72038
    -0.39888
    -0.30433
     0.00771
    -0.20977
    -0.15304
     0.06444
     0.00771
     0.05499
     0.00771
     0.37648
     0.20628
     0.62233
     0.56559
     0.63178
     0.69797
     0.81144
     0.70743
     0.85872
     0.85872
     0.68852
     0.59396
     0.66015
     0.59396
     0.43321
     0.17791
     0.66015
     0.74525
     0.43321
     0.36702
     0.19682
     0.25356
     0.20628
     0.40485
     0.25356
     0.40485
     0.36702
     0.32920
     0.49940
     0.61287
     0.53722
     0.22519
     0.31974
     0.20628
     0.07390
     0.09281
    -0.13413
    -0.36106
    -0.48398
    -0.19086
     0.17791
     0.30083
     0.20628
     0.07390
     0.58450
     2.00285
     4.53696
     4.24384
     2.17305
     0.73579
     0.27247
    -3.25449
    -2.78171
     0.34811
     3.08079
     2.03122
    -1.15534
    -2.31838
    -1.90233
    -2.54531
    -3.33013
    -3.41523
    -2.43185
    -2.45076
    -2.05362
    -1.73213
    -1.38227
    -0.46507
     0.56559
    -0.08685
    -0.22868
     0.38593
     1.05729
     0.85872
     0.69797
     0.63178
     0.57505
     0.30083
     0.31974
    -0.02066
     0.00771
     0.31029
     0.24410
    -0.05848
     0.14009
     0.06444
     0.35757
     0.21573
     0.28192
     0.24410
     0.31974
     0.48049
     0.16845
     0.14009
     0.22519
     0.32920
     0.12118
     0.25356
     0.38593
     0.31974
     0.33866
     0.16845
     0.03608
     0.07390
     0.09281
     0.24410
     0.30083
     0.48049
     0.18737
     0.29138
     0.34811
     0.31974
     0.36702
     0.36702
     0.35757
     0.20628
     0.22519
     0.33866
     0.54668
     0.20628
    -0.03957
    -0.04903
     0.41430
     0.21573
     0.16845
    -0.05848
    -0.07739
    -0.06794
    -0.00175
    -0.23814
     0.14009
    -0.18140
    -0.20032
     0.21573
     0.00771
     0.14009
    -0.04903
    -0.05848
    -0.02066
     0.09281
     0.26301
     0.09281
    -0.00175
    -0.02066
     0.06444
     0.06444
     0.31029
     0.29138
    -0.02066
     0.24410
     0.10227
     0.22519
     0.00771
    -0.09630
    -0.05848
     0.23464
     0.29138
    -0.00175
     0.07390
    -0.10576
    -0.13413
    -0.28542
    -0.00175
    -0.02066
    -0.31378
    -0.31378
    -0.07739
     0.03608
    -0.02066
    -0.23814
    -0.37052
    -0.13413
    -0.28542
    -0.37997
    -0.63528
    -0.30433
    -0.37997
    -0.37052
    -0.48398
    -0.16249
    -0.37052
    -0.37052
    -0.41780
    -0.41780
    -0.43671
    -0.41780
    -0.52181
    -0.38943
     0.08335
    -0.04903
    -0.20977
    -0.18140
    -0.14358
    -0.04903
    -0.16249
     0.06444
    -0.19086
    -0.05848
    -0.04903
    -0.11521
     0.00771
    -0.29487
    -0.31378
    -0.13413
    -0.01120
     0.14009
    -0.06794
    -0.25705
    -0.30433
    -0.14358
    -0.37052
    -0.02066
    -0.08685
    -0.33269
    -0.24759
    -0.05848
    -0.03011
    -0.11521
    -0.16249
    -0.32324
    -0.19086
     0.00771
    -0.08685
    -0.09630
    -0.37997
    -0.38943
    -0.27596
    -0.18140
    -0.04903
    -0.30433
    -0.32324
    -0.46507
    -0.25705
    -0.36106
    -0.49344
    -0.42725
    -0.47453
    -0.04903
    -0.13413
    -0.30433
    -0.36106
    -0.15304
    -0.22868
    -0.50290
     0.07390
    -0.18140
    -0.46507
    -0.24759
    -0.22868
    -0.06794
    -0.22868
    -0.39888
    -0.26650
    -0.38943
    -0.24759
    -0.25705
    -0.36106
    -0.49344
    -0.41780
    -0.42725
    -0.23814
    -0.16249
    -0.39888
    -0.31378
    -0.21923
    -0.24759
    -0.16249
    -0.29487
    -0.35161
    -0.24759
     0.07390
    -0.06794
    -0.03011
     0.06444
    -0.17195
    -0.10576
    -0.03957
     0.29138
     0.04553
     0.00771
     0.09281
    -0.04903
     0.20628
    -0.01120
    -0.17195
     0.10227
     0.38593
     0.08335
     0.29138
     0.21573
    -0.07739
    -0.13413
    -0.11521
     0.33866
     0.16845
    -0.02066
    -0.01120
     0.07390
     0.16845
     0.06444
    -0.01120
     0.04553
    -0.17195
     0.16845
     0.15900
     0.02662
    -0.15304
    -0.05848
    -0.14358
     0.16845
     0.20628
     0.16845
     0.07390
     0.09281
     0.08335
     0.22519
     0.06444
    -0.00175
     0.23464
     0.28192
     0.34811
     0.33866
     0.15900
     0.16845
    -0.19086
     0.18737
     0.25356
    -0.08685
     0.02662
     0.34811
     0.97218
     0.91545
     0.58450
     0.53722
     0.63178
    -0.03957
    -0.67310
     2.61747
     3.92234
     1.28422
     0.83981
     1.47333
     1.66245
     0.99110
     0.79253
     0.31974
     0.91545
     1.29368
     1.00055
     0.76416
     0.88708
     0.56559
    -0.10576
    -0.58800
    -0.96622
    -0.90003
    -0.90949
    -0.36106
     1.17075
    -0.42725
    -2.15763
    -2.14818
    -1.26880
    -0.48398
    -0.40834
    -0.78657
    -0.91894
    -1.02296
    -0.91894
    -1.03241
    -0.94731
    -0.81493
    -0.64473
    -0.69201
     0.00771
     0.17791
     0.31029
     0.02662
     0.22519
     0.30083
     0.33866
     0.33866
     0.35757
     0.12118
     0.23464
     0.35757
     0.43321
     0.14009
     0.23464
    -0.11521
     0.29138
     0.36702
     0.25356
     0.14009
     0.06444
     0.15900
     0.06444
     0.01716
     0.05499
    -0.02066
     0.13063
     0.00771
     0.27247
     0.15900
    -0.01120
    -0.06794
    -0.19086
     0.12118
     0.04553
     0.07390
    -0.15304
    -0.00175
     0.02662
     0.00771
     0.00771
    -0.16249
     0.08335
     0.00771
     0.12118
    -0.07739
    -0.15304
    -0.11521
    -0.26650
     0.10227
     0.09281
     0.00771
    -0.03957
    -0.10576
     0.03608
     0.04553
    -0.17195
    -0.12467
    -0.07739
    -0.00175
     0.01716
     0.02662
     0.03608
     0.14954
    -0.34215
     0.01716
     0.17791
     0.06444
     0.06444
     0.00771
     0.00771
     0.18737
     0.06444
     0.06444
     0.06444
     0.28192
     0.15900
     0.34811
     0.54668
     0.44267
     0.16845
     0.31974
     0.61287
     0.50886
     0.80198
     0.70743
     0.70743
     0.74525
     0.82089
     0.71688
     0.60341
     0.77362
     0.89654
     1.01946
     0.95327
     0.85872
     0.67906
    -0.01120
     0.59396
     0.70743
     0.51831
     0.61287
     0.47104
     0.37648
     0.35757
     0.19682
     0.20628
     0.32920
     0.16845
     0.26301
     0.18737
     0.33866
     0.15900
    -0.12467
     0.18737
     0.16845
    -0.10576
    -0.16249
    -0.19086
    -0.38943
    -0.41780
    -0.47453
    -0.46507
    -0.83384
    -0.79602
    -1.28771
    -1.12697
    -1.09860
    -1.08915
    -1.53356
    -1.18370
    -1.15534
    -1.23098
    -0.82439
    -1.21207
    -1.08915
    -1.01350
    -1.11751
    -0.99459
    -0.58800
    -0.40834
    -0.60691
    -0.54072
    -0.41780
    -0.33269
    -0.46507
    -0.31378
    -0.11521
    -0.19086
    -0.36106
    -0.09630
    -0.22868
    -0.24759
    -0.16249
    -0.20977
     0.05499
    -0.06794
    -0.03957
    -0.14358
     0.04553
    -0.01120
    -0.06794
    -0.23814
    -0.02066
     0.05499
    -0.07739
     0.14009
     0.09281
     0.07390
     0.08335
     0.02662
     0.12118
     0.14954
     0.13063
    -0.11521
     0.11172
     0.16845
     0.30083
     0.00771
     0.22519
     0.24410
     0.15900
     0.50886
     0.53722
     0.33866
     0.31974
     0.32920
     0.36702
     0.60341
     0.26301
     0.14009
     0.39539
     0.44267
     0.55614
     0.29138
     0.31974
     0.29138
    -0.03957
     0.05499
     0.14954
    -0.03957
    -0.04903
    -0.15304
    -0.07739
     0.16845
    -0.17195
    -0.25705
    -0.55017
    -0.72038
    -0.97568
    -0.89058
    -0.79602
    -0.19086
    -0.10576
     0.24410
     0.44267
     0.54668
     0.39539
     0.22519
     0.53722
     0.94382
     1.70027
     1.96503
     1.44497
     1.39769
     1.97448
     2.33380
     2.57964
     2.79712
     2.63638
     2.27706
     1.74755
     0.56559
    -0.38943
    -1.08915
    -1.47683
    -1.70376
    -1.29717
    -0.85275
    -0.64473
    -2.11036
    -3.60435
    -3.73673
    -3.86910
    -2.57368
    -2.14818
    -2.11981
    -1.83614
    -1.18370
    -0.31378
    -0.16249
    -0.08685
     0.44267
     1.22749
     1.46388
     1.40714
     1.57735
     1.85156
     1.79483
     1.63408
     1.53952
     1.65299
     1.18021
     0.99110
     0.92491
     0.75470
     0.57505
     0.19682
     0.28192
     0.25356
     0.36702
     0.08335
    -0.06794
    -0.19086
     0.02662
    -0.03957
    -0.27596
     0.18737
    -0.14358
    -0.20032
    -0.11521
    -0.19086
    -0.03011
    -0.23814
    -0.23814
     0.05499
     0.08335
     0.14954
     0.05499
    -0.08685
    -0.10576
     0.02662
    -0.15304
     0.26301
     0.10227
    -0.17195
     0.10227
     0.05499
    -0.07739
    -0.15304
    -0.21923
    -0.35161
    -0.18140
    -0.04903
    -0.20977
    -0.27596
    -0.34215
    -0.34215
    -0.28542
    -0.20032
    -0.10576
    -0.37997
    -0.12467
    -0.04903
    -0.14358
    -0.16249
    -0.26650
    -0.35161
     0.11172
     0.18737
     0.17791
     0.05499
    -0.09630
    -0.12467
    -0.13413
    -0.09630
     0.09281
    -0.07739
    -0.07739
    -0.02066
    -0.09630
    -0.14358
    -0.10576
    -0.31378
    -0.28542
     0.11172
     0.04553
    -0.06794
    -0.06794
    -0.11521
    -0.22868
    -0.13413
     0.13063
    -0.00175
    -0.11521
    -0.01120
    -0.04903
     0.15900
    -0.10576
    -0.30433
    -0.16249
    -0.04903
     0.17791
    -0.13413
    -0.09630
    -0.21923
    -0.01120
    -0.32324
     0.16845
     0.08335
    -0.24759
    -0.24759
    -0.24759
    -0.03011
    -0.02066
    -0.27596
    -0.43671
    -0.34215
    -0.05848
    -0.16249
    -0.30433
    -0.29487
    -0.47453
    -0.46507
    -0.32324
    -0.02066
    -0.39888
    -0.41780
    -0.39888
    -0.26650
    -0.17195
    -0.26650
    -0.37997
    -0.31378
    -0.18140
    -0.16249
    -0.28542
    -0.38943
    -0.41780
    -0.48398
    -0.36106
    -0.16249
    -0.31378
    -0.40834
    -0.45562
    -0.22868
    -0.19086
    -0.25705
    -0.36106
    -0.37997
    -0.24759
    -0.03011
    -0.06794
    -0.03957
    -0.11521
    -0.09630
    -0.26650
     0.23464
     0.19682
    -0.07739
    -0.03011
     0.01716
    -0.01120
     0.07390
    -0.10576
     0.00771
    -0.03957
     0.01716
     0.05499
    -0.04903
    -0.07739
    -0.19086
    -0.26650
     0.04553
     0.21573
    -0.01120
    -0.11521
    -0.05848
    -0.03957
     0.17791
    -0.08685
    -0.13413
    -0.06794
     0.05499
     0.17791
     0.12118
     0.15900
     0.14009
    -0.12467
     0.03608
     0.53722
     0.20628
     0.04553
     0.14009
     0.18737
     0.19682
     0.14954
    -0.01120
     0.10227
     0.18737
     0.28192
     0.07390
    -0.14358
     1.07620
     2.35271
     3.73323
     3.92234
     3.48739
     2.26761
     2.38108
     3.45902
     3.89398
     2.57019
     0.99110
     0.85872
     0.79253
     0.46158
    -0.09630
    -0.85275
    -1.61866
    -2.63042
    -3.57598
    -3.29231
    -3.64217
    -4.23787
    -3.81237
    -3.68945
    -3.04646
    -2.37511
    -1.84560
    -1.27826
    -0.73929
    -0.17195
     0.43321
     0.71688
     1.00055
     0.87763
     0.79253
     1.12347
     1.35987
     0.96273
     1.02892
     0.84926
     0.95327
     0.78307
     0.83035
     0.81144
     0.70743
     0.76416
     0.66960
     0.78307
     0.89654
     0.72634
     0.51831
     0.51831
     0.79253
     0.77362
     0.66015
     0.38593
     0.64124
     0.70743
     0.58450
     0.44267
     0.23464
     0.29138
     0.27247
     0.18737
     0.32920
    -0.01120
    -0.11521
    -0.20032
     0.07390
     0.20628
     0.01716
    -0.17195
    -0.05848
    -0.10576
    -0.02066
     0.18737
    -0.05848
     0.08335
     0.14009
     0.10227
     0.15900
     0.31029
    -0.03011
    -0.11521
     0.13063
     0.44267
     0.15900
     0.13063
     0.01716
     0.17791
     0.27247
     0.17791
     0.14009
     0.11172
     0.08335
    -0.07739
     0.07390
     0.02662
    -0.01120
    -0.13413
    -0.00175
     0.27247
    -0.02066
    -0.12467
    -0.26650
    -0.07739
    -0.07739
    -0.19086
    -0.30433
    -0.26650
    -0.35161
    -0.35161
    -0.29487
    -0.20977
    -0.19086
    -0.31378
    -0.46507
     0.11172
     0.01716
    -0.00175
    -0.07739
    -0.14358
     0.07390
     0.07390
     0.31974
     0.44267
     0.43321
     0.41430
     0.36702
     0.26301
     0.34811
     0.33866
     0.19682
     0.51831
     0.23464
     0.26301
     0.24410
     0.20628
     0.32920
     0.23464
     0.21573
    -0.08685
     0.22519
     0.26301
     0.28192
     0.32920
     0.09281
     0.17791
    -0.03957
     0.18737
     0.34811
     0.19682
     0.13063
     0.04553
    -0.03957
     0.14009
     0.06444
     0.10227
     0.23464
     0.08335
     0.09281
     0.39539
     0.14954
     0.33866
    -0.01120
     0.10227
     0.36702
     0.34811
     0.41430
     0.15900
     0.11172
     0.18737
     0.09281
    -0.07739
    -0.10576
    -0.20032
    -0.42725
    -0.36106
    -0.67310
    -0.62582
    -0.79602
    -1.00405
    -0.55017
    -0.52181
    -0.58800
    -0.75820
    -0.56909
    -0.75820
    -0.72983
    -0.87167
    -0.38943
    -0.17195
    -0.24759
    -0.29487
    -0.20032
    -0.08685
    -0.18140
    -0.33269
    -0.06794
    -0.20032
    -0.21923
    -0.18140
    -0.20977
    -0.07739
    -0.31378
    -0.27596
    -0.12467
    -0.18140
    -0.06794
    -0.35161
    -0.15304
    -0.20032
    -0.21923
    -0.28542
    -0.31378
     0.04553
    -0.10576
    -0.06794
    -0.03011
    -0.10576
    -0.03957
     0.01716
    -0.05848
     0.18737
     0.17791
     0.01716
     0.06444
     0.14954
     0.06444
     0.02662
    -0.03011
     0.32920
     0.13063
    -0.10576
     0.17791
    -0.03957
    -0.00175
    -0.01120
    -0.21923
     0.06444
     0.18737
     0.04553
     0.02662
     0.12118
     0.04553
    -0.00175
     0.03608
     0.19682
     0.17791
     0.08335
     0.19682
     0.15900
    -0.16249
    -0.23814
    -0.15304
    -0.13413
     0.02662
    -0.14358
    -0.20032
    -0.41780
    -0.36106
    -0.17195
    -0.41780
    -0.34215
    -0.12467
    -0.39888
    -0.15304
    -0.28542
    -0.42725
    -0.40834
    -0.56909
    -0.33269
    -0.22868
    -0.15304
    -0.69201
    -0.85275
    -1.31608
    -0.91894
     0.03608
     1.61517
     1.72864
     2.08795
     3.20372
     3.73323
     3.28882
    -0.32324
    -1.08915
     1.25585
     3.32664
     4.03581
     3.61976
     0.51831
    -0.65419
     0.11172
     1.06674
    -1.02296
    -4.22842
    -2.48858
    -0.39888
     0.18737
     1.02892
     0.18737
    -1.33499
    -3.22612
    -2.90463
    -0.86221
     0.42376
     1.13293
     0.80198
     0.41430
     0.27247
     0.21573
     0.49940
    -0.08685
    -0.24759
    -0.45562
    -0.24759
    -0.19086
    -0.25705
    -0.28542
    -0.03957
     0.12118
     0.41430
     0.28192
     0.38593
     0.24410
     0.40485
     0.28192
     0.25356
     0.39539
     0.17791
     0.42376
     0.41430
     0.31029
     0.38593
     0.09281
     0.26301
     0.34811
     0.51831
     0.36702
     0.26301
     0.26301
     0.17791
     0.12118
     0.20628
     0.49940
     0.11172
     0.25356
     0.27247
     0.32920
     0.23464
     0.04553
    -0.13413
     0.22519
     0.31029
     0.27247
     0.11172
     0.00771
    -0.03011
     0.12118
     0.05499
     0.32920
     0.02662
    -0.03957
    -0.03957
    -0.00175
     0.14009
    -0.00175
    -0.03011
    -0.23814
    -0.18140
     0.21573
     0.05499
    -0.15304
    -0.20032
    -0.18140
    -0.43671
    -0.02066
     0.03608
    -0.32324
    -0.13413
    -0.11521
    -0.12467
    -0.01120
    -0.22868
    -0.30433
    -0.12467
     0.03608
    -0.03957
    -0.28542
    -0.13413
    -0.29487
    -0.23814
    -0.02066
    -0.00175
    -0.29487
    -0.32324
    -0.16249
    -0.35161
    -0.23814
    -0.25705
    -0.55963
    -0.32324
    -0.06794
     0.02662
    -0.06794
    -0.19086
    -0.29487
    -0.14358
    -0.07739
     0.48049
     0.31029
     0.19682
     0.51831
     0.29138
     0.39539
     0.19682
     0.08335
     0.09281
     0.39539
     0.34811
    -0.03011
    -0.08685
    -0.37052
    -0.50290
    -0.55963
    -0.42725
    -0.06794
    -0.02066
     0.23464
    -0.34215
     0.44267
     0.32920
    -1.13642
    -0.93786
    -0.34215
     0.21573
     0.03608
     0.10227
    -0.00175
    -0.16249
    -0.32324
    -0.07739
    -0.16249
    -0.45562
    -0.47453
    -0.43671
    -0.08685
    -0.23814
     0.02662
    -0.03957
     0.14954
     0.56559
     0.68852
     0.64124
     0.74525
     0.74525
     0.58450
     0.66960
     1.18021
     1.19912
     0.93436
     0.98164
     0.81144
     0.97218
     0.91545
     0.82089
     0.69797
     0.85872
     0.87763
     0.66960
     0.57505
     0.39539
     0.27247
     0.33866
     0.66015
     0.19682
     0.37648
     0.13063
     0.06444
     0.35757
     0.21573
    -0.05848
    -0.20032
    -0.22868
    -0.20032
    -0.31378
    -0.39888
    -0.61636
    -0.83384
    -1.02296
    -0.77711
    -0.80548
    -1.10806
    -1.23098
    -1.46737
    -1.49574
    -1.49574
    -1.59975
    -1.75104
    -1.58084
    -1.68485
    -1.65648
    -1.49574
    -1.64703
    -1.47683
    -1.85505
    -1.17425
    -1.06078
    -1.45792
    -1.22152
    -1.07023
    -0.76765
    -0.67310
    -0.56909
    -0.67310
    -0.68255
    -0.34215
    -0.36106
    -0.22868
    -0.30433
    -0.38943
    -0.34215
    -0.38943
    -0.03957
    -0.12467
    -0.47453
    -0.44616
    -0.50290
    -0.51235
    -0.45562
    -0.63528
    -0.50290
    -0.08685
     0.26301
     0.10227
     0.00771
     0.09281
     0.04553
    -0.15304
     0.31974
     0.62233
     0.59396
     0.68852
     0.51831
     0.74525
     0.49940
     0.58450
     0.37648
     0.24410
     0.09281
    -0.19086
     0.26301
     0.88708
     0.77362
     0.27247
     0.46158
     0.32920
    -0.29487
     1.00055
     3.25099
     4.21547
     1.81374
    -0.09630
     1.01001
     1.87047
     2.92950
     3.19426
     2.92005
     2.56073
     1.94612
     1.08565
     1.69081
     2.17305
     2.27706
     2.47563
     2.72148
     2.13523
     1.53952
     0.41430
     0.03608
     0.12118
     0.35757
     0.72634
    -1.59030
    -2.66824
    -2.76279
    -1.90233
    -2.15763
    -1.26880
    -1.44846
    -2.52640
    -4.06767
    -3.53816
    -3.27340
    -2.71552
    -2.17654
    -1.31608
    -0.90949
    -0.46507
    -0.25705
    -0.27596
    -0.14358
    -0.03011
    -0.24759
     0.31029
     0.48995
     0.19682
     0.07390
    -0.20977
     0.00771
    -0.10576
     0.01716
     0.03608
     0.00771
     0.06444
     0.30083
     0.32920
     0.24410
     0.18737
     0.11172
     0.23464
     0.49940
     0.41430
     0.29138
     0.36702
     0.33866
     0.31974
     0.39539
     0.46158
     0.22519
     0.30083
     0.23464
     0.13063
     0.33866
     0.40485
     0.15900
     0.24410
     0.29138
     0.27247
     0.29138
     0.28192
     0.00771
     0.18737
     0.16845
     0.04553
     0.24410
     0.05499
    -0.06794
    -0.03011
     0.00771
    -0.00175
    -0.08685
    -0.18140
    -0.20977
    -0.53126
    -0.11521
     0.02662
    -0.21923
    -0.04903
    -0.03957
     0.10227
     0.14009
     0.25356
     0.20628
     0.15900
     0.32920
     0.43321
     0.63178
     0.14009
     0.54668
     0.55614
     0.61287
     0.60341
     0.36702
     0.48995
     0.48995
     0.21573
     0.12118
     0.22519
     0.40485
     0.09281
     0.14009
     0.06444
    -0.02066
    -0.18140
    -0.20977
     0.27247
    -0.21923
    -0.21923
    -0.25705
    -0.29487
    -0.45562
    -0.39888
    -0.49344
    -0.23814
    -0.32324
    -0.48398
    -0.33269
    -0.45562
    -0.39888
    -0.37052
    -0.79602
    -0.30433
    -0.38943
    -0.28542
    -0.18140
    -0.37997
    -0.18140
    -0.41780
    -0.26650
    -0.04903
     0.11172
    -0.04903
    -0.20977
    -0.12467
     0.19682
     0.16845
    -0.13413
     0.18737
     0.35757
     0.07390
     0.31974
     0.23464
     0.36702
     0.10227
    -0.02066
     0.19682
     0.33866
     0.35757
     0.05499
     0.23464
     0.15900
     0.31974
    -0.01120
     0.01716
     0.06444
     0.01716
     0.03608
     0.05499
    -0.03011
    -0.07739
    -0.27596
    -0.15304
    -0.01120
     0.00771
    -0.17195
    -0.27596
    -0.24759
    -0.27596
    -0.41780
    -0.33269
    -0.13413
    -0.30433
    -0.27596
    -0.20977
    -0.41780
    -0.40834
    -0.38943
    -0.37052
    -0.40834
    -0.20977
    -0.20032
    -0.20032
    -0.14358
    -0.01120
    -0.23814
    -0.20977
    -0.03011
    -0.13413
    -0.04903
     0.19682
     0.07390
    -0.01120
    -0.07739
     0.11172
    -0.11521
     0.21573
    -0.04903
    -0.26650
    -0.24759
    -0.27596
    -0.03957
    -0.55963
    -0.16249
    -0.20032
    -0.29487
    -0.32324
    -0.38943
    -0.45562
    -0.72038
    -0.54072
    -0.51235
    -0.09630
     0.01716
    -0.36106
    -0.59745
    -0.81493
    -0.72038
    -1.00405
    -0.86221
    -0.34215
     0.33866
     1.35041
     1.77591
     2.07849
     1.99339
     1.68136
     1.79483
     2.60801
     3.20372
     3.60085
     3.72378
     2.92950
     0.70743
    -0.99459
    -0.42725
    -0.50290
    -0.36106
    -0.60691
    -1.47683
    -1.94961
    -3.05592
    -3.81237
    -4.02040
    -3.69890
    -3.14102
    -2.54531
    -2.12927
    -1.95906
    -1.22152
    -0.42725
     0.05499
     0.66960
     0.97218
     0.96273
     1.09511
     1.07620
     1.33150
     1.44497
     1.18021
     0.83035
     0.74525
     0.84926
     0.56559
     0.48049
     0.40485
     0.53722
     0.21573
     0.43321
     0.35757
    -0.01120
     0.13063
     0.06444
     0.24410
    -0.05848
    -0.08685
     0.02662
     0.08335
     0.20628
     0.08335
     0.13063
     0.08335
     0.26301
    -0.08685
     0.12118
     0.12118
    -0.03011
    -0.03011
     0.00771
     0.08335
     0.06444
    -0.13413
    -0.25705
    -0.01120
     0.13063
     0.03608
    -0.13413
    -0.26650
    -0.12467
    -0.12467
    -0.27596
     0.10227
    -0.03957
    -0.21923
     0.04553
    -0.13413
     0.02662
    -0.16249
    -0.23814
    -0.28542
    -0.05848
     0.01716
    -0.06794
     0.08335
    -0.31378
    -0.01120
    -0.24759
     0.18737
     0.11172
    -0.27596
    -0.08685
     0.03608
     0.03608
     0.12118
    -0.20032
    -0.18140
    -0.00175
     0.19682
     0.23464
    -0.03011
    -0.10576
    -0.26650
    -0.20032
    -0.04903
     0.05499
    -0.26650
    -0.23814
    -0.14358
     0.08335
    -0.11521
    -0.10576
    -0.31378
    -0.14358
     0.12118
    -0.02066
     0.20628
    -0.19086
    -0.01120
     0.01716
     0.22519
     0.41430
     0.20628
     0.07390
     0.21573
     0.33866
     0.30083
     0.02662
     0.10227
     0.12118
     0.44267
     0.37648
     0.22519
     0.26301
     0.08335
     0.23464
    -0.07739
     0.32920
     0.28192
     0.18737
     0.17791
     0.15900
     0.15900
     0.26301
     0.09281
     0.14009
     0.15900
     0.48049
     0.31029
     0.15900
     0.16845
     0.10227
     0.05499
     0.46158
     0.46158
     0.19682
     0.15900
     0.22519
     0.30083
     0.35757
     0.09281
     0.04553
    -0.03011
     0.11172
     0.06444
    -0.02066
    -0.18140
    -0.23814
    -0.27596
    -0.34215
    -0.18140
    -0.59745
    -0.43671
    -0.65419
    -0.51235
    -0.48398
    -0.32324
    -0.62582
    -0.54072
    -0.27596
    -0.36106
    -0.27596
    -0.39888
    -0.45562
    -0.43671
    -0.39888
    -0.06794
    -0.33269
    -0.41780
    -0.46507
    -0.53126
    -0.26650
    -0.38943
    -0.41780
    -0.42725
    -0.46507
    -0.33269
    -0.25705
    -0.55963
    -0.59745
    -0.66364
    -1.07023
    -0.92840
    -0.89058
    -0.87167
    -0.40834
     0.38593
     2.58910
     5.05702
     4.64097
     4.32894
     4.17765
     4.13982
     4.28166
     3.58194
     3.62922
     3.56303
     2.90114
     2.33380
     0.71688
    -1.71322
    -2.52640
    -2.61150
    -2.31838
    -2.82898
    -4.23787
    -5.79806
    -6.22356
    -6.04390
    -5.92098
    -5.17398
    -3.84074
    -3.12211
    -2.00634
    -0.91894
     0.31974
     0.54668
     0.94382
     0.96273
     1.09511
     1.47333
     1.39769
     1.44497
     1.34095
     1.36932
     1.26531
     1.31259
     1.32204
     1.00055
     0.86817
     0.80198
     1.18021
     0.97218
     0.69797
     0.82089
     0.50886
     0.77362
     0.84926
     0.71688
     0.58450
     0.74525
     1.00055
     1.14239
     1.18966
     1.22749
     1.12347
     0.79253
     1.35041
     1.41660
     1.35987
     1.32204
     1.05729
     1.19912
     1.10456
     0.83035
     0.58450
     0.96273
     0.94382
     0.35757
     0.35757
     0.43321
     0.44267
     0.02662
     0.01716
     0.29138
     0.17791
    -0.01120
     0.07390
     0.15900
     0.31029
     0.16845
     0.18737
     0.37648
     0.47104
     0.10227
     0.31974
     0.28192
     0.26301
     0.06444
     0.00771
     0.31029
     0.29138
     0.25356
     0.04553
     0.08335
     0.12118
     0.13063
    -0.03011
     0.10227
     0.09281
     0.02662
     0.01716
     0.27247
    -0.12467
    -0.00175
    -0.21923
     0.09281
     0.21573
    -0.09630
    -0.13413
    -0.20977
    -0.24759
    -0.29487
    -0.16249
    -0.16249
    -0.26650
    -0.03011
    -0.13413
     0.17791
     0.37648
     0.30083
     0.13063
     0.37648
     0.74525
     0.63178
     0.66960
     0.48995
     0.54668
     0.67906
     0.88708
     0.63178
     0.86817
     0.68852
     0.54668
     0.56559
     0.34811
     0.20628
     0.01716
     0.05499
     0.22519
     0.28192
     0.38593
     0.02662
     0.07390
     0.13063
     0.14009
     0.08335
     0.36702
     0.22519
     0.10227
     0.26301
     0.24410
     0.05499
     0.13063
    -0.32324
     0.07390
    -0.04903
    -0.20977
    -0.31378
    -0.49344
    -0.63528
    -0.62582
    -0.85275
    -0.75820
    -0.74874
    -1.03241
    -1.29717
    -1.11751
    -1.14588
    -1.34445
    -1.70376
    -1.23098
    -1.32554
    -1.61866
    -1.52411
    -1.63757
    -1.47683
    -1.90233
    -2.11036
    -2.12927
    -1.76995
    -1.19316
    -0.66364
    -0.50290
    -0.56909
    -0.52181
    -0.89058
    -0.88112
    -0.63528
    -0.37052
     0.62233
     0.90599
     0.12118
     0.87763
     0.79253
    -0.19086
    -0.63528
     0.47104
     0.10227
     0.10227
     0.09281
    -0.11521
    -0.41780
    -0.39888
    -0.33269
    -0.25705
    -0.25705
    -0.13413
    -0.24759
     0.17791
     0.18737
     0.20628
     0.17791
     0.48995
     0.83981
     0.64124
     0.83035
     0.71688
     0.82089
     0.71688
     1.52061
     2.43781
     2.49454
     2.88222
     2.80658
     3.34555
     3.74269
     3.75214
     3.21317
     2.74985
     0.57505
    -0.72983
    -0.12467
     0.34811
     0.25356
    -0.35161
    -1.54302
    -2.70606
    -3.61380
    -2.99919
    -3.86910
    -4.23787
    -4.37971
    -3.64217
    -3.24503
    -2.60205
    -1.96852
    -1.65648
    -1.15534
    -0.82439
    -0.29487
     0.12118
     0.45212
     0.69797
     0.73579
     0.94382
     0.77362
     0.95327
     0.66015
     0.36702
     0.51831
     0.66960
     0.67906
     0.48995
     0.43321
     0.39539
     0.31974
     0.13063
    -0.08685
     0.39539
    -0.03957
    -0.13413
     0.07390
    -0.14358
    -0.08685
    -0.23814
    -0.48398
    -0.24759
     0.03608
    -0.07739
    -0.30433
    -0.36106
    -0.29487
    -0.20977
    -0.56909
    -0.10576
    -0.13413
    -0.66364
    -0.52181
    -0.39888
    -0.60691
    -0.76765
    -0.90949
    -0.72983
    -0.69201
    -0.39888
    -0.43671
    -0.52181
    -0.63528
    -0.45562
    -0.77711
    -0.14358
     0.18737
    -0.25705
    -0.03011
     0.13063
     0.19682
     0.08335
     0.05499
     0.10227
     0.30083
     0.39539
     0.26301
     0.11172
    -0.10576
    -0.01120
     0.06444
    -0.11521
     0.29138
    -0.03011
    -0.02066
    -0.03957
     0.06444
    -0.01120
    -0.03957
    -0.14358
     0.09281
     0.26301
     0.14009
     0.03608
    -0.03957
     0.14954
     0.28192
     0.24410
     0.51831
     0.41430
     0.19682
     0.42376
     0.75470
     0.60341
     0.49940
     0.32920
     0.51831
     0.69797
     0.94382
     0.66960
     0.69797
     0.48049
     0.54668
     0.26301
     0.55614
     0.59396
     0.05499
     0.16845
     0.25356
     0.23464
    -0.06794
    -0.38943
    -0.07739
     0.30083
     0.61287
     0.65069
     0.55614
     0.25356
     0.00771
     0.01716
     0.39539
     0.91545
     1.07620
     1.44497
     1.37878
     1.18021
     1.14239
     0.71688
     0.83035
     0.93436
     1.20858
     1.01001
     0.68852
     0.48049
     0.40485
     0.26301
     0.36702
     0.23464
    -0.04903
    -0.53126
    -0.35161
    -0.46507
    -0.38943
    -0.65419
    -0.87167
    -0.93786
    -0.70146
    -0.61636
    -0.89058
    -0.82439
    -1.03241
    -1.02296
    -0.90949
    -0.54072
    -0.62582
    -0.76765
    -0.73929
    -0.72983
    -0.53126
    -0.65419
    -0.73929
    -0.69201
    -0.26650
    -0.23814
    -0.47453
    -0.31378
    -0.54072
    -0.53126
    -0.50290
    -0.20032
    -0.09630
    -0.39888
    -0.41780
    -0.38943
    -0.17195
    -0.38943
    -0.62582
    -0.54072
    -0.77711
    -0.56909
    -0.43671
    -0.43671
    -1.19316
    -1.59975
    -2.16709
    -1.59975
    -0.76765
    -0.10576
     0.41430
     0.36702
     0.84926
     0.72634
     0.30083
     0.62233
     0.87763
     1.68136
     2.44726
     2.37162
     2.57964
     2.72148
     3.27936
     3.48739
     4.00745
     3.54412
     2.26761
     1.02892
     0.01716
    -0.43671
    -1.12697
    -0.94731
     0.14009
    -0.27596
    -1.57138
    -2.23328
    -2.26165
    -2.70606
    -2.50749
    -2.51695
    -2.23328
    -2.32784
    -2.19546
    -1.78886
    -1.31608
    -0.56909
    -0.30433
    -0.10576
     0.07390
     0.29138
     0.51831
     0.50886
     0.57505
     0.51831
     0.35757
     0.17791
     0.62233
     0.80198
     0.40485
     0.37648
     0.37648
     0.30083
     0.48995
     0.43321
     0.17791
     0.50886
     0.37648
     0.39539
     0.51831
     0.11172
     0.05499
     0.14009
     0.05499
     0.35757
     0.10227
    -0.09630
    -0.03957
    -0.03957
    -0.01120
    -0.14358
    -0.06794
    -0.25705
    -0.12467
    -0.08685
    -0.06794
    -0.08685
    -0.20977
    -0.26650
    -0.51235
    -0.03011
    -0.10576
    -0.29487
    -0.38943
    -0.34215
    -0.09630
    -0.25705
    -0.45562
    -0.43671
    -0.50290
    -0.60691
    -0.69201
    -0.63528
    -0.58800
    -0.83384
    -0.88112
    -0.38943
    -0.25705
    -0.44616
    -0.76765
    -0.73929
    -0.31378
    -0.43671
    -0.31378
    -0.33269
    -0.08685
    -0.26650
    -0.20032
    -0.01120
    -0.06794
    -0.23814
    -0.49344
    -0.38943
    -0.19086
    -0.37052
    -0.60691
    -0.77711
    -0.73929
    -0.52181
    -0.56909
    -0.81493
    -0.89058
    -0.74874
    -0.73929
    -0.62582
    -0.39888
    -0.49344
    -0.53126
    -0.51235
     0.14954
     0.23464
     0.46158
     0.91545
     0.70743
     0.41430
     0.14954
     0.38593
     0.48995
     0.66960
     0.66960
     0.90599
     0.71688
     0.73579
     0.81144
     0.57505
     0.38593
     0.36702
     0.09281
     0.14954
     0.03608
     0.15900
     0.32920
     0.51831
     0.31974
     0.42376
     0.16845
     0.06444
     0.11172
     0.05499
    -0.03011
    -0.41780
    -0.15304
    -0.10576
    -0.11521
    -0.31378
    -0.31378
    -0.35161
    -0.27596
    -0.20032
    -0.44616
    -0.25705
    -0.17195
    -0.30433
    -0.14358
    -0.09630
    -0.15304
    -0.26650
    -0.01120
     0.39539
     0.22519
     0.24410
     0.30083
     0.33866
     0.29138
     0.27247
     0.23464
     0.59396
     0.51831
     0.31029
     0.35757
     0.33866
     0.49940
     0.37648
     0.17791
     0.43321
     0.30083
     0.25356
     0.15900
     0.03608
    -0.10576
    -0.12467
    -0.23814
    -0.20977
    -0.30433
    -0.41780
    -0.66364
    -0.79602
    -1.08915
    -1.41064
    -1.77941
    -1.61866
    -1.44846
    -1.70376
    -0.63528
    -0.18140
     0.45212
     0.16845
     0.17791
     0.73579
     1.53007
     1.98394
     2.14468
     3.57249
     4.31948
     4.94355
     4.90573
     4.47077
     3.30773
     2.24870
     0.89654
     0.61287
     1.70027
     1.76646
     0.11172
    -1.06078
    -1.36336
    -1.89288
    -2.44130
    -3.49088
    -4.06767
    -2.38457
    -2.73443
    -3.20721
    -2.69661
    -2.32784
    -1.91179
    -1.42955
    -1.11751
    -0.42725
    -0.35161
    -0.37052
    -0.06794
    -0.07739
     0.18737
     0.20628
     0.58450
     0.53722
     0.51831
     0.56559
     0.99110
     0.80198
     0.82089
     1.12347
     0.98164
     1.07620
     1.01946
     1.11402
     1.24640
     1.26531
     1.25585
     1.49224
     1.22749
     1.44497
     1.36932
     1.30313
     1.35987
     1.54898
     1.40714
     1.43551
     1.49224
     1.26531
     1.45442
     1.34095
     1.38823
     1.34095
     1.42606
     1.21803
     1.18966
     1.07620
     1.13293
     0.88708
     0.95327
     1.02892
     1.01946
     0.95327
     0.82089
     0.71688
     0.65069
     0.62233
     0.49940
     0.58450
     0.64124
     0.32920
     0.23464
     0.11172
     0.14009
     0.23464
    -0.19086
     0.06444
    -0.25705
    -0.52181
    -0.51235
    -0.70146
    -1.00405
    -1.02296
    -1.20261
    -1.10806
    -0.97568
    -1.28771
    -1.36336
    -1.53356
    -1.49574
    -1.37282
    -1.58084
    -1.43900
    -1.63757
    -1.72267
    -1.42009
    -1.25935
    -1.35390
    -1.29717
    -1.29717
    -1.23098
    -1.05132
    -0.95677
    -1.21207
    -1.33499
    -0.84330
    -0.89058
    -0.69201
    -0.64473
    -0.37997
    -0.52181
    -0.45562
    -0.68255
    -0.57854
    -0.54072
    -0.67310
    -0.37997
     0.21573
     0.28192
     1.61517
     1.81374
     1.01946
     0.56559
     0.52777
     1.18021
     1.69081
     1.53007
     1.75700
     1.90829
     1.84210
     1.60571
     1.26531
     0.96273
     1.08565
     0.94382
     0.76416
     0.36702
    -0.02066
     0.05499
     0.11172
    -0.37997
     0.23464
    -0.41780
    -0.41780
    -0.37997
    -0.24759
    -0.26650
    -0.43671
    -0.48398
    -0.44616
    -0.24759
    -0.09630
    -0.40834
    -0.48398
    -0.24759
    -0.22868
    -0.39888
    -0.20032
    -0.18140
    -0.38943
    -0.25705
    -0.20032
    -0.40834
    -0.20977
    -0.27596
    -0.39888
    -0.02066
    -0.24759
    -0.23814
    -0.23814
    -0.39888
    -0.29487
    -0.37997
    -0.26650
    -0.05848
    -0.35161
    -0.43671
    -0.29487
    -0.14358
    -0.21923
    -0.23814
    -0.40834
    -0.19086
    -0.04903
    -0.02066
    -0.27596
    -0.03011
    -0.24759
    -0.20032
    -0.28542
     0.15900
    -0.22868
    -0.28542
    -0.20032
    -0.18140
    -0.30433
    -0.49344
    -0.81493
    -0.97568
    -1.03241
    -0.97568
    -1.03241
    -0.90949
    -0.38943
    -0.08685
    -0.33269
     0.34811
     0.57505
     0.94382
     1.18966
     1.53007
     2.08795
     2.13523
     1.73809
     1.46388
     2.03122
     2.38108
     2.02176
     1.94612
     1.84210
     1.37878
     0.21573
     0.48049
     0.07390
    -2.10090
    -2.74388
    -1.18370
    -1.33499
    -1.48628
    -1.74159
    -2.05362
    -1.76050
    -1.79832
    -1.60921
    -1.33499
    -1.39173
    -1.15534
    -0.55017
    -0.23814
     0.29138
     0.18737
     0.35757
     0.48049
     0.59396
     0.81144
     0.68852
     0.53722
     0.57505
     1.00055
     1.06674
     1.61517
     1.24640
     0.53722
     0.38593
     0.06444
     0.38593
    -0.10576
    -0.21923
    -0.15304
    -0.00175
     0.00771
    -0.23814
    -0.55017
    -0.73929
    -0.60691
    -0.49344
    -0.55963
    -0.75820
    -0.69201
    -0.64473
    -0.49344
    -0.12467
    -0.04903
    -0.20977
    -0.08685
    -0.10576
     0.01716
     0.14009
    -0.06794
    -0.21923
    -0.05848
     0.18737
    -0.03957
     0.08335
    -0.15304
     0.05499
    -0.46507
    -0.13413
     0.14009
    -0.20032
    -0.18140
    -0.14358
    -0.09630
    -0.14358
    -0.21923
    -0.29487
    -0.20977
    -0.19086
    -0.15304
    -0.10576
    -0.20032
    -0.34215
    -0.34215
    -0.38943
     0.12118
    -0.13413
    -0.21923
    -0.18140
    -0.12467
    -0.19086
    -0.33269
    -0.43671
    -0.28542
    -0.35161
    -0.02066
    -0.17195
    -0.20032
    -0.44616
    -0.26650
    -0.47453
    -0.04903
    -0.15304
    -0.51235
    -0.37997
    -0.50290
    -0.56909
    -0.33269
    -0.38943
    -0.45562
    -0.16249
    -0.08685
    -0.23814
    -0.20032
    -0.15304
    -0.28542
    -0.33269
     0.04553
     0.24410
     0.04553
     0.02662
    -0.08685
     0.17791
     0.27247
     0.39539
     0.49940
     0.53722
     0.45212
     0.19682
     0.38593
     0.54668
     0.23464
     0.19682
     0.26301
     0.71688
     0.50886
     0.39539
     0.11172
     0.26301
     0.12118
     0.06444
    -0.00175
     0.01716
     0.03608
     0.19682
     0.00771
     0.01716
    -0.14358
    -0.20977
    -0.31378
     0.19682
     0.01716
     0.04553
    -0.04903
    -0.08685
     0.02662
    -0.02066
     0.12118
    -0.11521
     0.13063
     0.04553
     0.02662
     0.13063
     0.03608
     0.05499
    -0.25705
     0.25356
     0.33866
     0.02662
     0.11172
    -0.04903
     0.02662
     0.16845
     0.01716
     0.00771
    -0.12467
     0.24410
     0.07390
     0.03608
     0.11172
     0.03608
    -0.26650
    -0.15304
     0.14009
     0.13063
    -0.08685
     0.10227
    -0.04903
     0.14954
     0.19682
     0.12118
     0.11172
     0.29138
     0.27247
     0.41430
     0.45212
     0.44267
     0.14954
     0.31974
     0.69797
     0.48995
     0.54668
     0.25356
     0.34811
     0.43321
     0.39539
    -0.13413
    -0.09630
     0.00771
    -0.18140
     0.10227
    -0.01120
    -0.26650
    -0.20032
    -0.62582
    -0.13413
    -0.08685
    -0.29487
    -0.19086
    -0.28542
    -0.31378
    -0.11521
    -0.14358
    -0.03011
     0.02662
     0.05499
     0.09281
     0.06444
     0.24410
    -0.01120
    -0.10576
     0.11172
     0.27247
     0.12118
    -0.02066
     0.02662
     0.05499
    -0.05848
    -0.19086
     0.01716
     0.12118
     0.14009
    -0.45562
    -0.11521
    -0.07739
     0.18737
     0.14009
     0.41430
     0.48995
     0.58450
     1.37878
     1.32204
     1.52061
     1.45442
     1.45442
     1.49224
    -0.55017
    -0.28542
     0.93436
     0.85872
    -0.16249
    -0.42725
    -0.82439
    -0.79602
    -1.18370
    -1.81723
    -1.87396
    -1.99689
    -2.06308
    -2.16709
    -2.08199
    -1.77941
    -1.56193
    -1.28771
    -1.04187
    -0.96622
    -0.65419
    -0.55963
    -0.34215
    -0.46507
    -0.07739
     0.02662
    -0.08685
     0.31974
    -0.04903
     0.13063
    -0.07739
    -0.03011
     0.21573
     0.17791
     0.09281
     0.16845
     0.05499
     0.22519
     0.14954
     0.13063
    -0.09630
     0.47104
     0.66015
     0.45212
     0.21573
     0.07390
     0.14009
     0.18737
     0.24410
     0.47104
     0.46158
     0.18737
     0.29138
     0.12118
     0.21573
    -0.19086
    -0.13413
    -0.13413
    -0.03957
    -0.08685
    -0.07739
    -0.16249
    -0.24759
    -0.32324
    -0.30433
    -0.20977
    -0.04903
    -0.44616
    -0.20977
    -0.24759
    -0.09630
    -0.29487
    -0.46507
     0.03608
    -0.20032
    -0.21923
    -0.19086
    -0.31378
    -0.14358
    -0.20977
    -0.37997
    -0.09630
    -0.28542
    -0.20032
    -0.36106
    -0.20032
    -0.11521
    -0.27596
    -0.48398
    -0.35161
    -0.37997
    -0.59745
    -0.52181
    -0.24759
    -0.30433
    -0.05848
     0.24410
     0.49940
     0.57505
     0.82089
     0.66015
     0.18737
     0.31974
     0.62233
     0.78307
     0.88708
     1.17075
     0.75470
     0.93436
     0.89654
     0.58450
     0.42376
     0.26301
     0.15900
     0.36702
     0.32920
     0.13063
     0.04553
     0.18737
     0.24410
     0.30083
     0.27247
     0.62233
     0.54668
     0.57505
     0.83035
     0.77362
     1.00055
     0.75470
     0.68852
     0.91545
     1.12347
     1.13293
     0.98164
     1.01001
     0.91545
     0.99110
     0.83981
     1.15184
     1.00055
     0.78307
     0.74525
     0.81144
     0.63178
     0.66960
     0.33866
     0.55614
     0.69797
     0.59396
     0.33866
     0.33866
     0.24410
     0.09281
    -0.12467
     0.20628
    -0.06794
    -0.29487
    -0.36106
    -0.31378
    -0.36106
    -0.48398
    -0.70146
    -0.72983
    -0.77711
    -0.80548
    -0.94731
    -1.20261
    -1.11751
    -1.01350
    -1.14588
    -1.19316
    -0.94731
    -1.11751
    -0.95677
    -1.05132
    -0.76765
    -0.97568
    -0.98513
    -0.82439
    -0.72983
    -0.51235
    -0.43671
    -0.65419
    -0.54072
    -0.47453
    -0.40834
    -0.53126
    -0.22868
    -0.50290
    -0.52181
    -0.21923
    -0.46507
    -0.11521
    -0.44616
    -0.39888
    -0.33269
    -0.08685
    -0.11521
    -0.14358
    -0.33269
    -0.19086
    -0.06794
    -0.38943
     0.25356
     0.08335
     0.07390
     0.14954
     0.29138
     0.39539
     0.17791
    -0.02066
     0.12118
     0.34811
     0.31029
     0.35757
     0.25356
     0.31974
     0.27247
     0.25356
     0.30083
     0.35757
    -0.06794
    -0.09630
     0.10227
     0.18737
     0.04553
    -0.03011
    -0.24759
    -0.23814
    -0.25705
    -0.13413
    -0.43671
    -0.52181
    -0.57854
    -0.68255
    -1.01350
    -1.10806
    -1.65648
    -1.45792
    -1.07023
    -0.56909
    -0.26650
     0.19682
     0.59396
     0.69797
     0.84926
     1.49224
     1.96503
     2.73093
     3.74269
     4.69771
     4.91519
     4.13982
     3.65759
     2.75930
     0.78307
     1.13293
     1.62462
     1.43551
     0.67906
    -0.41780
    -1.05132
    -1.98743
    -2.63042
    -3.24503
    -3.54761
    -3.78400
    -3.35850
    -2.50749
    -2.26165
    -2.23328
    -1.53356
    -1.09860
    -0.55017
    -0.08685
     0.17791
     0.25356
     0.75470
     0.87763
     0.90599
     0.95327
     0.82089
     0.73579
     0.72634
     0.86817
     0.93436
     0.56559
     0.40485
     0.12118
     0.26301
     0.26301
     0.17791
    -0.12467
    -0.02066
     0.06444
    -0.01120
    -0.22868
    -0.24759
    -0.40834
    -0.32324
    -0.29487
    -0.13413
    -0.25705
    -0.29487
    -0.23814
    -0.37052
    -0.18140
    -0.33269
    -0.24759
    -0.21923
    -0.13413
     0.02662
    -0.03011
    -0.15304
    -0.15304
    -0.34215
    -0.38943
     0.14954
    -0.07739
    -0.05848
    -0.22868
    -0.23814
    -0.03957
     0.01716
    -0.29487
    -0.30433
    -0.18140
    -0.03957
    -0.10576
    -0.07739
    -0.15304
    -0.23814
    -0.33269
    -0.03011
     0.12118
    -0.13413
    -0.09630
    -0.15304
    -0.03957
    -0.07739
    -0.15304
    -0.19086
    -0.03957
    -0.10576
     0.20628
     0.04553
    -0.07739
    -0.41780
    -0.26650
    -0.08685
     0.09281
     0.06444
    -0.20032
    -0.26650
    -0.12467
     0.03608
    -0.09630
    -0.29487
    -0.08685
    -0.13413
     0.08335
    -0.09630
    -0.10576
    -0.18140
    -0.31378
    -0.18140
     0.13063
     0.14009
    -0.09630
    -0.03011
    -0.19086
    -0.09630
     0.01716
    -0.20032
    -0.20032
    -0.00175
     0.02662
     0.00771
    -0.02066
    -0.15304
    -0.26650
    -0.38943
     0.11172
     0.03608
    -0.13413
    -0.05848
    -0.25705
    -0.19086
    -0.21923
    -0.20032
    -0.25705
    -0.24759
    -0.19086
    -0.31378
    -0.09630
    -0.21923
    -0.43671
    -0.58800
    -0.28542
    -0.16249
    -0.38943
    -0.55963
    -0.39888
    -0.53126
    -0.20032
    -0.35161
    -0.58800
    -0.37052
    -0.35161
    -0.33269
    -0.23814
    -0.10576
    -0.39888
    -0.28542
    -0.36106
    -0.09630
    -0.00175
    -0.10576
    -0.16249
    -0.29487
     0.00771
    -0.19086
    -0.11521
    -0.24759
     0.00771
    -0.03011
    -0.20032
     0.02662
    -0.05848
    -0.09630
    -0.37052
     0.08335
     0.01716
    -0.12467
    -0.06794
    -0.30433
    -0.20032
    -0.08685
    -0.31378
    -0.39888
    -0.37052
    -0.37997
    -0.55963
    -0.50290
    -0.37997
    -0.39888
    -0.43671
    -0.05848
     0.16845
    -0.06794
    -0.18140
    -0.57854
    -0.35161
    -0.31378
    -0.10576
    -0.18140
     0.07390
     0.03608
    -0.06794
     0.02662
    -0.03011
    -0.19086
    -0.13413
     0.02662
     0.28192
     0.31029
     0.27247
     0.24410
     0.37648
     0.81144
     1.13293
     1.24640
     1.47333
     1.66245
     1.64354
     1.79483
     1.90829
     1.68136
     1.81374
     1.30313
     1.44497
     1.35987
     0.59396
     0.13063
    -0.31378
    -0.10576
    -0.25705
    -0.41780
    -0.75820
    -0.84330
    -1.20261
    -1.47683
    -1.25935
    -1.22152
    -1.22152
    -1.22152
    -0.79602
    -0.34215
    -0.25705
     0.01716
    -0.03957
     0.06444
     0.03608
     0.16845
     0.18737
     0.49940
     0.42376
     0.25356
     0.30083
     0.36702
     0.12118
     0.00771
     0.00771
     0.22519
    -0.02066
     0.16845
    -0.03957
    -0.07739
    -0.14358
     0.09281
    -0.02066
    -0.11521
     0.03608
    -0.13413
     0.05499
    -0.12467
    -0.20032
    -0.27596
    -0.31378
     0.03608
    -0.06794
    -0.13413
    -0.07739
    -0.06794
    -0.20977
    -0.25705
    -0.13413
    -0.18140
     0.00771
    -0.15304
    -0.07739
    -0.03011
     0.06444
    -0.05848
    -0.22868
     0.05499
     0.09281
    -0.06794
     0.24410
    -0.02066
     0.00771
    -0.14358
     0.03608
     0.16845
     0.14954
     0.22519
    -0.06794
    -0.09630
     0.11172
     0.02662
    -0.23814
    -0.03011
     0.09281
    -0.18140
     0.04553
     0.03608
    -0.04903
    -0.12467
    -0.18140
    -0.16249
     0.03608
     0.03608
    -0.07739
    -0.21923
    -0.06794
    -0.19086
    -0.26650
    -0.17195
    -0.17195
    -0.29487
    -0.27596
    -0.13413
    -0.16249
    -0.37052
    -0.40834
    -0.33269
    -0.32324
    -0.00175
    -0.03011
    -0.23814
    -0.07739
    -0.08685
    -0.02066
    -0.15304
     0.09281
     0.14009
    -0.14358
     0.18737
     0.11172
     0.11172
    -0.13413
    -0.14358
     0.10227
    -0.02066
     0.03608
    -0.20977
    -0.41780
    -0.28542
    -0.25705
    -0.49344
    -0.28542
    -0.21923
    -0.40834
    -0.29487
    -0.46507
    -0.34215
    -0.41780
    -0.44616
    -0.51235
    -0.34215
    -0.26650
    -0.49344
    -0.35161
    -0.44616
    -0.16249
    -0.60691
    -0.33269
    -0.20032
    -0.43671
    -0.24759
    -0.35161
    -0.19086
    -0.36106
    -0.61636
    -0.42725
    -0.07739
    -0.03011
    -0.15304
    -0.31378
    -0.37052
    -0.23814
    -0.43671
    -0.19086
    -0.08685
    -0.38943
    -0.30433
    -0.16249
    -0.06794
    -0.17195
    -0.45562
    -0.34215
    -0.20977
    -0.20977
    -0.20977
    -0.39888
    -0.51235
    -0.42725
    -0.48398
    -0.62582
    -0.36106
    -0.57854
    -0.79602
    -0.84330
    -0.86221
    -0.85275
    -0.99459
    -1.11751
    -1.24044
    -1.10806
    -1.30663
    -1.34445
    -1.40118
    -1.63757
    -1.76050
    -1.73213
    -1.09860
    -1.14588
    -1.37282
    -1.16479
    -0.81493
    -0.72983
    -0.38943
    -0.30433
    -0.68255
     0.35757
     1.10456
     1.40714
     1.28422
     1.56789
     2.33380
     2.24870
     2.40944
     2.96732
     2.59855
     2.64583
     2.80658
     3.12807
     2.92950
     1.79483
     1.62462
     1.60571
     1.70972
     1.26531
     0.81144
     0.53722
     0.03608
    -0.32324
    -0.56909
    -0.20977
    -0.71092
    -0.90949
    -0.83384
    -0.66364
    -0.58800
    -0.51235
    -0.41780
    -0.15304
     0.35757
     0.45212
     0.61287
     0.75470
     0.88708
     0.95327
     0.89654
     1.26531
     1.49224
     1.30313
     1.37878
     1.29368
     1.35041
     1.28422
     1.16130
     0.98164
     1.11402
     1.26531
     0.85872
     0.85872
     0.52777
     0.69797
     0.46158
     0.49940
     0.47104
     0.14954
    -0.16249
    -0.12467
    -0.28542
    -0.28542
    -0.70146
    -0.97568
    -0.65419
    -0.71092
    -1.00405
    -0.89058
    -1.22152
    -1.35390
    -1.43900
    -1.29717
    -0.91894
    -1.30663
    -1.20261
    -1.03241
    -0.93786
    -0.73929
    -0.72983
    -0.75820
    -0.64473
    -0.26650
    -0.07739
    -0.03011
    -0.13413
    -0.17195
     0.06444
     0.24410
     0.64124
     0.27247
     0.09281
     0.35757
     0.13063
     0.25356
     0.20628
    -0.10576
     0.13063
     0.11172
     0.15900
    -0.10576
    -0.08685
    -0.32324
    -0.23814
    -0.49344
    -0.05848
    -0.11521
    -0.35161
    -0.06794
    -0.30433
     0.08335
    -0.15304
    -0.29487
    -0.26650
    -0.09630
    -0.09630
    -0.05848
     0.00771
    -0.05848
    -0.25705
    -0.20032
    -0.15304
     0.12118
    -0.32324
    -0.17195
    -0.35161
    -0.06794
     0.04553
    -0.24759
    -0.33269
    -0.13413
     0.02662
    -0.02066
     0.01716
    -0.00175
    -0.15304
    -0.17195
    -0.03957
     0.32920
     0.09281
    -0.12467
     0.00771
     0.14954
     0.16845
     0.13063
     0.05499
     0.07390
     0.08335
     0.10227
     0.14954
     0.13063
     0.10227
     0.08335
    -0.21923
     0.29138
     0.14954
    -0.07739
    -0.04903
    -0.08685
    -0.00175
     0.10227
    -0.10576
    -0.20032
    -0.09630
    -0.03957
    -0.09630
     0.01716
    -0.17195
    -0.29487
    -0.37997
    -0.09630
     0.06444
    -0.17195
    -0.10576
    -0.17195
    -0.04903
    -0.04903
    -0.31378
    -0.29487
    -0.20977
     0.01716
    -0.19086
    -0.17195
    -0.17195
    -0.38943
    -0.28542
    -0.20977
     0.09281
    -0.07739
    -0.25705
    -0.34215
    -0.15304
    -0.06794
    -0.00175
    -0.19086
    -0.03957
     0.12118
     0.11172
     0.26301
     0.10227
     0.07390
     0.04553
    -0.10576
     0.48995
     0.31974
     0.12118
     0.18737
     0.10227
     0.24410
     0.24410
     0.00771
     0.17791
     0.15900
     0.17791
     0.21573
     0.11172
     0.05499
     0.17791
    -0.19086
     0.19682
     0.18737
    -0.01120
     0.06444
    -0.00175
     0.00771
     0.09281
    -0.03011
     0.05499
    -0.13413
     0.08335
    -0.09630
     0.09281
     0.03608
     0.09281
    -0.37997
     0.04553
     0.16845
     0.24410
    -0.17195
    -0.04903
    -0.03011
    -0.00175
    -0.02066
    -0.14358
    -0.01120
    -0.14358
    -0.36106
    -0.45562
    -0.42725
    -0.37052
     0.20628
     1.05729
     2.01231
     1.66245
     1.30313
     1.80428
     3.09025
     3.68595
     3.64813
     3.52521
     2.84440
     2.91059
     2.48509
     0.42376
    -0.35161
     0.75470
     0.94382
     0.48995
     0.14954
    -1.12697
    -2.08199
    -2.77225
    -3.45306
    -3.23558
    -2.73443
    -2.72497
    -2.26165
    -1.73213
    -1.47683
    -1.00405
    -0.48398
    -0.34215
    -0.09630
    -0.41780
     0.26301
     0.28192
     0.06444
     0.18737
     0.00771
    -0.04903
     0.08335
    -0.01120
    -0.26650
    -0.16249
    -0.06794
    -0.25705
    -0.22868
    -0.17195
    -0.30433
    -0.60691
    -0.44616
     0.05499
    -0.27596
    -0.16249
    -0.17195
    -0.15304
    -0.22868
    -0.37997
    -0.20977
     0.01716
    -0.23814
    -0.27596
    -0.17195
    -0.09630
    -0.01120
    -0.21923
    -0.41780
    -0.03957
    -0.19086
     0.16845
    -0.25705
    -0.24759
    -0.29487
    -0.20977
    -0.21923
    -0.08685
    -0.08685
    -0.27596
    -0.29487
    -0.26650
    -0.08685
    -0.32324
    -0.44616
    -0.15304
    -0.11521
    -0.24759
    -0.16249
    -0.21923
    -0.23814
    -0.22868
    -0.20032
    -0.20977
     0.00771
    -0.03957
    -0.42725
    -0.18140
    -0.08685
    -0.05848
    -0.31378
     0.02662
     0.27247
    -0.03011
     0.20628
     0.22519
     0.27247
     0.10227
     0.18737
     0.09281
     0.48995
     0.36702
     0.14954
     0.42376
     0.41430
     0.30083
     0.29138
     0.01716
     0.28192
     0.04553
     0.03608
     0.05499
    -0.09630
    -0.09630
    -0.14358
    -0.15304
    -0.05848
    -0.03957
    -0.04903
    -0.30433
    -0.05848
    -0.12467
    -0.15304
    -0.39888
    -0.03011
    -0.20977
    -0.10576
    -0.03011
    -0.17195
    -0.15304
    -0.19086
    -0.30433
    -0.23814
    -0.02066
    -0.15304
    -0.16249
    -0.05848
    -0.06794
    -0.08685
    -0.29487
     0.60341
     0.33866
    -0.45562
    -0.02066
    -0.05848
     0.06444
    -0.06794
     0.05499
    -0.10576
     0.21573
     0.23464
    -0.03957
     0.00771
     0.11172
    -0.03011
    -0.37052
     0.24410
     0.21573
    -0.14358
     0.06444
     0.10227
     0.23464
     0.04553
    -0.03011
     0.00771
     0.21573
     0.29138
     0.14009
    -0.00175
    -0.04903
     0.07390
     0.16845
     0.07390
     0.28192
    -0.05848
     0.05499
     0.16845
     0.13063
     0.16845
    -0.07739
    -0.12467
     0.06444
     0.10227
     0.23464
     0.13063
    -0.09630
     0.00771
    -0.06794
     0.01716
     0.25356
     0.18737
    -0.07739
     0.08335
     0.09281
     0.07390
    -0.01120
    -0.18140
    -0.07739
     0.07390
     0.10227
     0.05499
    -0.07739
    -0.01120
     0.08335
    -0.11521
    -0.03011
     0.22519
    -0.17195
     0.12118
     0.07390
     0.17791
    -0.17195
    -0.28542
    -0.15304
     0.10227
     0.31974
     0.14954
     0.14009
     0.01716
     0.48995
     0.27247
     0.42376
     0.69797
     0.85872
     0.86817
     0.97218
     1.13293
     1.35987
     1.44497
     0.88708
     0.43321
     0.95327
     1.18966
     1.53007
     0.83035
     0.24410
     0.79253
     0.95327
     0.48995
    -1.79832
    -3.32068
    -1.43900
    -0.12467
    -0.33269
    -1.20261
    -1.36336
    -1.67540
    -1.65648
    -1.26880
    -1.46737
    -1.57138
    -0.99459
    -0.61636
    -0.52181
    -0.06794
     0.08335
    -0.03011
     0.22519
     0.46158
     0.57505
     0.62233
     0.53722
     0.62233
     0.70743
     0.83981
     0.72634
     0.39539
     0.52777
     0.48049
     0.65069
     0.74525
     0.89654
     0.48049
     0.68852
     0.75470
     0.81144
     0.52777
     0.58450
     0.39539
     0.60341
     0.80198
     0.50886
     0.65069
     0.40485
     0.44267
     0.12118
     0.31029
     0.46158
     0.22519
     0.02662
    -0.01120
     0.14009
    -0.28542
    -0.63528
    -0.69201
    -0.55963
    -0.59745
    -0.65419
    -1.02296
    -1.11751
    -1.43900
    -1.49574
    -1.68485
    -1.35390
    -1.78886
    -1.99689
    -1.94015
    -2.06308
    -1.78886
    -2.13872
    -2.23328
    -2.25219
    -1.97798
    -1.95906
    -2.07253
    -1.97798
    -1.94015
    -1.76995
    -1.91179
    -1.13642
    -1.25935
    -1.52411
    -1.09860
    -0.92840
    -0.55963
    -0.62582
    -0.47453
    -0.37052
    -0.25705
    -0.02066
    -0.03957
     0.12118
     0.01716
     0.09281
    -0.04903
     0.27247
     0.51831
     0.06444
     0.42376
     0.14954
     0.23464
     0.21573
     0.25356
     0.05499
     0.12118
     0.35757
     0.37648
     0.57505
     0.40485
     0.30083
     0.26301
     0.22519
     0.59396
     0.52777
     0.30083
     0.42376
     0.38593
     0.46158
     0.42376
     0.31974
     0.33866
     0.19682
     0.29138
     0.41430
     0.57505
     0.43321
     0.16845
     0.17791
     0.47104
     0.71688
     0.27247
     0.25356
     0.05499
     0.00771
    -0.09630
    -0.06794
     0.27247
     0.21573
     0.33866
     0.42376
     0.39539
    -0.04903
    -0.01120
    -0.03957
     0.41430
     0.34811
     0.15900
     0.29138
     0.09281
     0.20628
     0.43321
     0.34811
     0.14009
     0.34811
     0.31974
     0.19682
     0.19682
     0.10227
    -0.03957
    -0.07739
    -0.00175
     0.26301
     0.21573
     0.18737
     0.03608
     0.19682
     0.00771
     0.14009
     0.08335
     0.03608
     0.21573
     0.35757
     0.17791
     0.31029
    -0.10576
    -0.17195
     0.12118
     0.36702
     0.18737
     0.11172
     0.01716
     0.10227
     0.11172
     0.24410
    -0.03011
     0.02662
     0.02662
     0.20628
    -0.08685
     0.16845
    -0.01120
    -0.08685
    -0.20032
     0.32920
     0.12118
     0.10227
     0.03608
     0.05499
     0.09281
     0.10227
    -0.04903
     0.03608
     0.05499
     0.07390
     0.06444
     0.25356
     0.21573
     0.10227
    -0.18140
    -0.01120
     0.26301
     0.02662
     0.17791
     0.03608
    -0.06794
     0.04553
     0.00771
    -0.09630
    -0.00175
     0.01716
    -0.26650
    -0.03011
    -0.23814
    -0.51235
    -1.10806
    -1.22152
    -0.70146
     0.19682
     1.64354
     3.04297
     3.28882
     2.08795
     1.17075
     0.02662
     1.00055
     2.30543
     2.77821
     2.07849
     0.20628
     1.11402
     1.17075
     0.25356
     0.04553
    -0.94731
    -1.53356
    -1.95906
    -2.25219
    -2.23328
    -2.42239
    -2.50749
    -2.28056
    -1.91179
    -1.61866
    -1.52411
    -0.93786
    -0.59745
    -0.26650
    -0.31378
     0.08335
     0.41430
     0.16845
     0.39539
     0.18737
     0.28192
     0.34811
     0.23464
     0.16845
     0.01716
    -0.01120
     0.05499
     0.04553
    -0.12467
    -0.03011
    -0.37997
    -0.37052
     0.04553
    -0.07739
    -0.18140
    -0.09630
    -0.16249
    -0.07739
    -0.26650
    -0.18140
     0.14009
     0.00771
     0.00771
     0.02662
     0.14954
     0.14009
     0.02662
     0.03608
     0.26301
     0.14009
     0.15900
     0.29138
     0.00771
     0.14954
     0.14009
     0.04553
     0.41430
     0.11172
    -0.05848
     0.12118
     0.01716
     0.16845
     0.11172
    -0.19086
     0.10227
     0.26301
     0.03608
     0.28192
     0.04553
    -0.05848
     0.03608
     0.09281
     0.04553
     0.29138
     0.32920
    -0.04903
     0.17791
     0.24410
     0.00771
    -0.20032
     0.06444
     0.22519
    -0.02066
    -0.00175
    -0.03011
    -0.10576
    -0.12467
    -0.16249
    -0.22868
    -0.12467
    -0.01120
     0.32920
     0.48049
     0.31974
     0.38593
     0.06444
    -0.09630
     0.82089
     0.69797
     0.88708
     0.85872
     0.71688
     0.48995
     0.66960
     0.70743
     0.72634
     0.72634
     0.47104
     0.32920
     0.31029
     0.30083
     0.30083
    -0.04903
     0.27247
     0.20628
     0.04553
     0.09281
     0.11172
    -0.10576
    -0.07739
    -0.19086
    -0.05848
     0.21573
     0.05499
    -0.21923
    -0.20977
     0.07390
    -0.04903
    -0.33269
    -0.18140
    -0.13413
    -0.22868
    -0.08685
    -0.06794
    -0.25705
    -0.15304
    -0.26650
    -0.29487
    -0.03011
    -0.01120
    -0.13413
    -0.21923
    -0.18140
    -0.06794
    -0.12467
    -0.30433
     0.06444
    -0.12467
    -0.03011
    -0.02066
     0.02662
    -0.05848
    -0.12467
    -0.07739
     0.08335
     0.19682
    -0.18140
    -0.00175
    -0.13413
    -0.09630
    -0.20032
    -0.07739
     0.05499
    -0.30433
    -0.20977
    -0.20032
    -0.03957
    -0.33269
    -0.35161
    -0.41780
    -0.22868
    -0.06794
    -0.00175
    -0.34215
    -0.36106
    -0.28542
    -0.15304
    -0.42725
    -0.20977
    -0.37997
    -0.57854
    -0.43671
    -0.59745
    -0.61636
    -0.75820
    -0.89058
    -0.78657
    -0.40834
    -0.59745
    -0.77711
    -0.83384
    -0.84330
    -0.83384
    -0.80548
    -0.49344
    -0.50290
    -0.59745
    -0.38943
    -0.48398
    -0.33269
    -0.41780
    -0.55017
    -0.45562
    -0.16249
    -0.15304
    -0.25705
    -0.34215
    -0.20977
    -0.02066
    -0.18140
     0.01716
     0.21573
     0.04553
     0.05499
     0.33866
     0.41430
     0.55614
     0.31029
     0.17791
     0.46158
     0.59396
     0.56559
     0.79253
     0.62233
     0.19682
     0.26301
     0.81144
     1.50170
     1.20858
     0.67906
    -0.60691
    -2.25219
    -0.40834
    -0.21923
    -0.23814
    -0.44616
    -1.76050
    -1.63757
    -1.47683
    -2.11981
    -0.99459
    -0.62582
    -1.49574
    -1.35390
    -0.85275
    -0.81493
    -1.02296
    -1.05132
    -0.89058
    -0.77711
    -0.31378
     0.02662
     0.42376
     0.47104
    -0.18140
    -0.35161
    -0.47453
    -0.61636
    -0.59745
    -0.45562
    -0.32324
    -0.65419
    -0.55017
    -0.70146
    -0.36106
    -0.30433
    -0.32324
    -0.42725
    -0.24759
    -0.29487
    -0.16249
    -0.21923
    -0.61636
    -0.27596
    -0.35161
     0.05499
     0.14954
    -0.09630
     0.07390
     0.09281
     0.36702
     0.31974
     0.22519
     0.20628
     0.20628
     0.55614
     0.63178
     0.52777
     0.34811
     0.39539
     0.34811
     0.27247
     0.55614
     0.44267
     0.07390
     0.38593
     0.28192
     0.28192
     0.19682
     0.11172
    -0.10576
     0.13063
     0.06444
     0.12118
     0.10227
    -0.01120
    -0.16249
    -0.23814
     0.16845
     0.18737
    -0.05848
    -0.06794
     0.01716
     0.30083
     0.03608
    -0.05848
     0.00771
     0.20628
     0.48049
     0.27247
     0.33866
     0.23464
     0.36702
     0.08335
     0.30083
     0.70743
     0.30083
     0.36702
     0.29138
     0.48995
     0.58450
     0.47104
     0.26301
     0.56559
     0.59396
     0.38593
     0.65069
     0.55614
     0.36702
     0.40485
     0.49940
     0.83035
     0.59396
     0.48995
     0.66960
     0.87763
     1.10456
     0.84926
     0.73579
     0.78307
     0.79253
     0.99110
     0.94382
     0.97218
     0.89654
     0.66015
     0.34811
     0.66015
     0.74525
     0.17791
     0.39539
     0.44267
     0.31974
     0.10227
    -0.23814
    -0.37997
    -1.12697
    -0.22868
     1.86101
     4.21547
     2.54182
     1.17075
     1.08565
     1.34095
     1.91775
     2.29597
     2.70257
     2.93896
     2.76876
     2.81603
     2.28652
     1.47333
     1.51116
     1.53007
     1.00055
     0.80198
     0.51831
     0.39539
    -0.25705
    -0.35161
     0.06444
    -0.26650
    -0.35161
    -0.28542
    -0.14358
    -0.20977
    -0.19086
    -0.40834
    -0.37997
    -0.26650
    -0.34215
    -0.28542
    -0.30433
    -0.40834
    -0.65419
    -0.60691
    -0.28542
    -0.41780
    -0.54072
    -0.54072
    -0.41780
    -0.24759
    -0.42725
    -0.40834
    -0.31378
    -0.38943
    -0.12467
    -0.44616
    -0.01120
    -0.20032
    -0.20032
    -0.59745
    -0.08685
    -0.04903
    -0.04903
    -0.20032
    -0.35161
    -0.16249
    -0.27596
    -0.31378
    -0.37997
    -0.28542
    -0.26650
    -0.31378
    -0.32324
    -0.37997
    -0.42725
    -0.61636
    -0.42725
    -0.21923
    -0.37052
    -0.47453
    -0.60691
    -0.46507
    -0.37997
    -0.24759
    -0.56909
    -0.55017
    -0.53126
    -0.32324
    -0.18140
    -0.41780
    -0.57854
    -0.59745
    -0.53126
    -0.20032
    -0.17195
    -0.49344
    -0.44616
    -0.64473
    -0.47453
    -0.46507
    -0.44616
    -0.55963
    -0.37052
    -0.48398
    -0.28542
    -0.31378
    -0.29487
    -0.24759
    -0.36106
     0.05499
     0.19682
     0.56559
     0.90599
     1.24640
    -0.23814
    -0.28542
    -0.61636
    -0.61636
     0.00771
     1.10456
     1.16130
     1.17075
     0.58450
    -0.03011
    -0.67310
    -1.18370
    -1.42955
    -3.10320
    -1.65648
    -0.63528
     1.04783
     0.38593
    -1.09860
    -1.56193
    -1.24989
    -1.61866
    -1.44846
    -1.05132
    -0.72983
    -0.92840
    -1.04187
    -0.86221
    -0.52181
    -0.42725
    -0.45562
    -0.39888
    -0.37997
    -0.51235
    -0.68255
    -0.57854
    -0.31378
    -0.41780
    -0.26650
    -0.20977
     0.10227
    -0.15304
    -0.02066
     0.10227
     0.41430
     0.42376
     0.36702
     0.34811
     0.25356
     0.33866
     0.36702
     0.32920
     0.81144
     0.76416
     0.76416
     0.58450
     0.78307
     1.00055
     0.85872
     0.46158
     0.80198
     0.70743
     0.69797
     0.47104
     0.53722
     0.34811
     0.36702
     0.14954
     0.16845
    -0.07739
     0.09281
    -0.19086
    -0.10576
    -0.07739
    -0.03011
    -0.29487
    -0.21923
     0.08335
     0.01716
    -0.05848
    -0.06794
    -0.04903
    -0.03957
    -0.02066
     0.06444
    -0.10576
     0.03608
    -0.05848
     0.09281
    -0.02066
     0.13063
    -0.26650
    -0.22868
     0.19682
     0.03608
     0.07390
     0.20628
     0.04553
     0.01716
     0.07390
     0.14009
     0.25356
     0.20628
     0.26301
     0.16845
     0.22519
     0.33866
     0.21573
     0.13063
     0.36702
     0.39539
     0.31974
     0.35757
     0.29138
     0.15900
     0.25356
     0.33866
     0.27247
     0.26301
     0.36702
     0.27247
     0.16845
     0.27247
     0.17791
    -0.03011
     0.13063
     0.27247
    -0.07739
     0.18737
     0.11172
     0.02662
    -0.15304
    -0.15304
    -0.07739
     0.14009
     0.03608
    -0.20977
    -0.05848
    -0.03957
    -0.01120
    -0.18140
    -0.10576
     0.08335
    -0.12467
     0.15900
     0.10227
     0.01716
     0.09281
    -0.02066
     0.23464
     0.35757
     0.14954
    -0.48398
    -0.90003
    -1.51465
    -1.72267
    -0.10576
     5.62436
     8.52724
     4.63152
     2.03122
     0.14009
    -0.72983
     1.30313
     2.64583
     3.38337
     3.36446
     3.75214
     2.37162
     1.65299
     1.01946
     0.19682
    -0.87167
    -1.79832
    -1.61866
    -1.79832
    -1.74159
    -1.79832
    -1.71322
    -1.42009
    -1.42955
    -0.96622
    -0.88112
    -0.57854
    -0.43671
    -0.56909
    -0.12467
    -0.32324
     0.31974
    -0.27596
     0.20628
     0.35757
    -0.00175
     0.42376
     0.33866
     0.26301
     0.27247
     0.23464
     0.07390
     0.41430
     0.41430
     0.33866
     0.03608
     0.04553
     0.17791
     0.02662
    -0.17195
     0.17791
    -0.15304
    -0.21923
    -0.15304
    -0.15304
    -0.39888
    -0.29487
    -0.57854
    -0.38943
    -0.24759
    -0.17195
    -0.42725
    -0.44616
    -0.29487
    -0.19086
    -0.37052
    -0.12467
    -0.11521
     0.01716
    -0.04903
     0.01716
     0.12118
    -0.07739
    -0.12467
     0.00771
     0.15900
     0.05499
     0.15900
     0.41430
     0.29138
     0.51831
    -0.09630
     0.14009
     0.14954
    -0.04903
     0.27247
     0.13063
     0.16845
    -0.13413
    -0.01120
    -0.03957
     0.18737
     0.23464
     0.38593
     0.50886
     0.71688
     1.34095
     1.79483
     2.09741
     1.87993
    -1.30663
    -4.61610
    -4.60665
    -2.06308
     0.27247
     0.76416
     0.06444
    -2.50749
    -4.56882
    -6.44104
    -5.52384
    -2.47913
    -1.64703
    -1.70376
    -1.71322
    -1.26880
    -1.34445
    -0.63528
    -0.10576
     0.71688
     1.21803
     1.56789
     1.80428
     1.97448
     2.10686
     2.11632
     1.85156
     1.58680
     1.40714
     1.26531
     1.01001
     1.04783
     1.01001
     0.42376
     0.51831
     0.74525
     0.67906
     0.36702
     0.33866
     0.31029
     0.31029
     0.48995
     0.25356
     0.08335
     0.14009
     0.08335
    -0.03011
     0.16845
     0.23464
     0.01716
     0.06444
     0.00771
     0.00771
    -0.20977
    -0.48398
    -0.55963
    -0.49344
    -0.37997
    -0.50290
    -0.73929
    -0.72038
    -1.19316
    -1.15534
    -1.00405
    -0.98513
    -1.21207
    -1.53356
    -1.27826
    -1.23098
    -1.18370
    -1.18370
    -1.03241
    -0.10576
    -0.39888
    -0.29487
    -0.49344
    -0.28542
    -0.20977
     0.17791
     0.14009
     0.40485
     0.36702
     0.23464
     0.49940
     0.22519
     0.37648
     0.06444
    -0.10576
    -0.11521
     0.28192
     0.32920
     0.44267
     0.31029
    -0.01120
    -0.10576
    -0.19086
     0.27247
     0.22519
     0.23464
     0.24410
     0.22519
     0.35757
     0.17791
     0.05499
     0.06444
    -0.01120
     0.18737
    -0.02066
     0.00771
    -0.22868
    -0.09630
    -0.33269
     0.03608
     0.14954
    -0.14358
    -0.26650
    -0.06794
    -0.01120
    -0.09630
    -0.07739
    -0.22868
    -0.03011
     0.07390
    -0.01120
     0.05499
    -0.15304
    -0.27596
    -0.20977
    -0.04903
     0.28192
    -0.21923
    -0.11521
    -0.03957
     0.00771
    -0.18140
     0.05499
    -0.04903
    -0.03011
    -0.07739
     0.11172
     0.10227
     0.02662
    -0.13413
    -0.03957
    -0.15304
     0.41430
     0.19682
    -0.16249
     0.09281
    -0.10576
    -0.02066
    -0.16249
    -0.13413
    -0.14358
    -0.06794
    -0.06794
    -0.20032
    -0.25705
    -0.42725
    -0.32324
    -0.77711
    -0.05848
     0.01716
    -0.50290
    -0.13413
    -0.38943
    -0.34215
    -0.25705
    -0.36106
    -0.26650
     0.03608
     0.08335
     0.14954
    -0.02066
    -0.12467
    -0.01120
    -0.24759
    -0.04903
     0.00771
     0.00771
     0.40485
     0.68852
     1.03837
     0.82089
    -0.46507
    -0.94731
     2.92950
     8.14902
     3.56303
     0.66015
     0.26301
     1.36932
     2.69311
     4.12091
     3.75214
     3.05243
     2.12577
     1.91775
     1.62462
     1.34095
     1.05729
     0.71688
     0.31974
    -0.48398
    -0.68255
    -0.26650
     0.10227
     0.18737
     0.43321
     0.69797
     1.12347
     1.06674
    -0.00175
    -1.48628
    -2.31838
    -2.30892
    -2.11981
    -0.98513
    -0.52181
    -1.21207
    -2.29947
    -2.88572
    -3.46251
    -4.11495
    -3.85019
    -3.58544
    -2.70606
    -2.11036
    -2.24273
    -2.34675
    -1.78886
    -1.30663
    -0.79602
    -0.53126
    -0.33269
    -0.11521
     0.29138
     0.26301
     0.42376
     0.43321
     0.48049
     0.30083
     0.21573
     0.75470
     0.57505
     0.42376
     0.25356
     0.09281
     0.39539
     0.48049
     0.29138
     0.07390
     0.56559
    -0.15304
    -0.27596
    -0.17195
    -0.29487
    -0.32324
    -0.61636
    -0.19086
    -0.11521
    -0.55963
    -0.44616
    -0.56909
    -0.57854
    -0.68255
    -0.64473
    -0.71092
    -0.59745
    -0.67310
    -0.62582
    -0.66364
    -0.62582
    -0.56909
    -1.02296
    -0.63528
    -0.46507
    -0.86221
    -0.67310
    -0.84330
    -0.78657
    -0.85275
    -0.75820
    -0.83384
    -0.62582
    -0.70146
    -0.77711
    -0.75820
    -0.79602
    -0.76765
    -1.14588
    -0.75820
    -0.52181
    -0.73929
    -0.89058
    -0.64473
    -0.61636
    -1.06078
    -0.90949
    -0.75820
    -0.61636
    -0.73929
    -0.72038
    -0.52181
    -0.41780
    -0.27596
    -0.32324
    -0.25705
     0.06444
     0.39539
     0.27247
     0.56559
     0.32920
     0.71688
     0.61287
     0.93436
     0.86817
     0.96273
     1.22749
     0.99110
     1.00055
     0.95327
     0.73579
     0.55614
     0.97218
     0.82089
     0.61287
     0.70743
     0.48995
     0.53722
     0.33866
     0.50886
     0.41430
     0.59396
     0.66960
     0.18737
     0.40485
     0.44267
     0.44267
     0.21573
     0.48995
     0.39539
     0.35757
     0.39539
     0.38593
     0.39539
     0.18737
     0.15900
     0.23464
     0.34811
     0.39539
     0.12118
     0.24410
     0.26301
     0.22519
     0.00771
     0.27247
     0.37648
     0.22519
     0.25356
     0.22519
     0.19682
     0.23464
     0.10227
     0.02662
     0.25356
     0.31029
     0.19682
     0.19682
     0.08335
     0.25356
     0.02662
    -0.12467
     0.38593
     0.11172
     0.02662
     0.06444
     0.14009
     0.13063
    -0.03011
    -0.08685
     0.16845
     0.11172
     0.21573
    -0.00175
     0.09281
    -0.02066
     0.15900
    -0.24759
     0.04553
    -0.03011
     0.08335
     0.20628
    -0.00175
    -0.00175
    -0.13413
    -0.03011
    -0.00175
     0.15900
     0.10227
     0.02662
    -0.12467
     0.06444
     0.11172
    -0.23814
     0.01716
    -0.00175
    -0.10576
     0.09281
    -0.02066
    -0.16249
    -0.03957
    -0.31378
    -0.08685
     0.16845
     0.13063
    -0.09630
    -0.20977
     0.09281
    -0.05848
     0.06444
    -0.19086
     0.12118
    -0.04903
    -0.03011
     0.17791
     0.31974
     0.07390
    -0.11521
     0.06444
    -0.07739
     0.03608
     0.09281
     0.31974
     0.18737
     0.74525
     0.38593
     0.21573
     0.22519
     0.42376
     0.70743
     0.95327
     0.62233
     0.25356
     0.35757
     1.92720
     2.23924
     1.35041
     0.84926
     0.37648
     0.46158
     1.24640
     1.79483
     1.67190
     1.56789
     1.73809
     2.31489
     2.35271
     2.59855
     3.26045
     3.57249
     3.32664
     1.09511
    -3.60435
    -7.65136
    -6.47886
    -2.39402
     1.07620
     0.44267
    -1.92124
    -4.03931
    -4.88086
    -5.24963
    -5.48602
    -4.66338
    -3.88802
    -2.84790
    -1.96852
    -0.66364
     0.39539
     1.04783
     1.30313
     1.55843
     1.45442
     1.62462
     1.37878
     1.24640
     1.15184
     0.85872
     0.71688
     0.59396
     0.58450
     0.30083
     0.18737
    -0.06794
     0.02662
     0.28192
     0.11172
    -0.02066
    -0.02066
    -0.20032
    -0.05848
    -0.30433
     0.13063
    -0.09630
    -0.32324
    -0.11521
     0.02662
     0.06444
    -0.09630
    -0.16249
    -0.24759
     0.02662
    -0.02066
    -0.05848
    -0.09630
    -0.34215
    -0.03957
    -0.22868
     0.18737
     0.16845
    -0.22868
    -0.17195
    -0.18140
    -0.00175
    -0.02066
    -0.22868
    -0.20977
     0.09281
     0.20628
    -0.00175
    -0.03957
    -0.00175
    -0.09630
    -0.20032
    -0.00175
     0.25356
    -0.01120
    -0.03957
    -0.18140
     0.14954
     0.09281
     0.04553
    -0.10576
    -0.27596
     0.06444
     0.14009
    -0.03957
     0.02662
    -0.31378
    -0.15304
    -0.37052
     0.15900
    -0.04903
    -0.08685
    -0.16249
     0.12118
    -0.24759
    -0.17195
    -0.50290
    -0.41780
    -0.34215
    -0.31378
    -0.62582
    -0.64473
    -0.81493
    -0.90003
    -1.11751
    -0.94731
    -0.88112
    -1.45792
    -1.20261
    -1.38227
    -1.30663
    -1.33499
    -1.41064
    -1.35390
    -1.16479
    -0.76765
    -0.97568
    -0.90003
    -1.02296
    -0.67310
    -0.84330
    -0.47453
    -0.27596
    -0.40834
    -0.38943
    -0.18140
    -0.08685
    -0.03011
    -0.18140
    -0.29487
    -0.14358
    -0.08685
     0.05499
     0.01716
    -0.21923
    -0.19086
    -0.11521
    -0.11521
     0.42376
     0.07390
     0.00771
     0.04553
     0.25356
     0.43321
     0.25356
     0.33866
     0.27247
     0.46158
     0.77362
     0.78307
     0.77362
     0.66015
     0.63178
     0.53722
     0.89654
     0.97218
     0.74525
     0.76416
     0.75470
     0.89654
     0.80198
     0.66960
     0.45212
     0.73579
     0.65069
     0.58450
     0.62233
     0.32920
     0.31974
     0.22519
     0.49940
     0.62233
     0.33866
     0.27247
     0.37648
     0.48995
     0.39539
    -0.02066
     0.31974
     0.35757
     0.29138
     0.42376
     0.40485
     0.21573
     0.24410
     0.11172
     0.11172
     0.62233
     0.29138
     0.17791
     0.19682
     0.35757
     0.40485
     0.22519
     0.19682
     0.26301
     0.42376
     0.16845
     0.31029
     0.15900
     0.18737
    -0.22868
    -0.14358
     0.35757
     0.47104
     0.43321
     0.75470
     0.89654
     1.20858
     1.54898
     1.60571
     1.75700
     2.29597
     2.99569
     2.74039
     2.70257
     3.90343
     5.34069
     4.58424
     3.51575
     3.12807
     4.83009
     6.74958
     6.06878
     4.83954
     3.74269
     3.51575
     3.27936
     2.92005
     2.36216
     1.73809
     1.33150
     0.66015
     0.17791
    -0.55017
    -1.17425
    -1.39173
    -1.87396
    -2.39402
    -3.28286
    -4.70120
    -6.23302
    -6.70580
    -6.22356
    -4.62556
    -3.62326
    -3.97312
    -4.29461
    -5.25908
    -5.41038
    -5.84533
    -5.32527
    -3.74618
    -2.86681
    -2.27110
    -2.01580
    -1.86451
    -1.31608
    -0.95677
    -0.67310
    -0.15304
     0.15900
     0.66015
     0.80198
     1.16130
     1.11402
     1.11402
     1.00055
     1.41660
     1.36932
     1.19912
     1.12347
     0.95327
     1.03837
     1.22749
     0.97218
     0.79253
     0.83981
     0.70743
     0.71688
     0.71688
     0.41430
     0.32920
    -0.23814
     0.17791
     0.38593
     0.06444
     0.02662
     0.13063
     0.07390
     0.29138
     0.24410
     0.08335
     0.09281
     0.14009
     0.06444
     0.36702
     0.30083
     0.26301
     0.05499
     0.14009
     0.26301
     0.34811
     0.27247
     0.14009
    -0.01120
    -0.05848
    -0.05848
    -0.15304
     0.00771
    -0.12467
    -0.09630
    -0.01120
    -0.06794
    -0.13413
    -0.06794
    -0.29487
    -0.03011
     0.05499
     0.01716
     0.00771
    -0.16249
    -0.16249
    -0.04903
     0.11172
     0.21573
     0.09281
     0.11172
     0.12118
     0.14954
     0.04553
     0.12118
    -0.10576
     0.16845
     0.31974
     0.02662
     0.33866
     0.00771
     0.05499
     0.01716
     0.10227
    -0.01120
    -0.18140
     0.03608
     0.00771
    -0.09630
     0.13063
     0.01716
    -0.41780
    -0.25705
     0.11172
    -0.20032
    -0.19086
    -0.18140
    -0.14358
    -0.35161
    -0.34215
    -0.40834
    -0.21923
    -0.12467
    -0.36106
    -0.22868
    -0.35161
    -0.29487
    -0.67310
    -0.42725
    -0.15304
    -0.39888
    -0.36106
    -0.36106
    -0.48398
    -0.47453
    -0.27596
    -0.34215
    -0.00175
     0.31974
    -0.50290
    -0.35161
    -0.38943
    -0.06794
    -0.22868
    -0.30433
     0.00771
    -0.00175
    -0.15304
    -0.08685
    -0.13413
    -0.34215
    -0.19086
    -0.29487
    -0.15304
    -0.07739
    -0.23814
    -0.23814
     0.02662
     0.03608
     0.01716
    -0.25705
    -0.20032
     0.12118
    -0.07739
     0.05499
     0.03608
     0.04553
    -0.18140
    -0.23814
    -0.09630
     0.05499
     0.09281
    -0.32324
     0.01716
    -0.05848
    -0.15304
    -0.21923
    -0.08685
    -0.03011
    -0.08685
     0.08335
    -0.17195
    -0.07739
    -0.10576
    -0.23814
    -0.21923
    -0.17195
     0.05499
    -0.11521
    -0.34215
    -0.25705
    -0.12467
    -0.27596
    -0.40834
    -0.09630
    -0.37052
    -0.49344
    -0.26650
    -0.28542
    -0.55017
    -0.70146
    -0.76765
    -0.81493
    -0.79602
    -1.02296
    -1.53356
    -2.01580
    -1.85505
    -1.39173
    -1.14588
    -0.19086
     2.29597
     3.88452
     4.00745
     2.31489
     1.87047
     0.91545
     2.17305
     3.45902
     3.45902
     3.35501
     2.81603
     2.36216
     2.31489
     1.05729
    -0.39888
    -0.72983
    -0.97568
    -2.10090
    -2.65878
    -3.12211
    -3.02755
    -3.37741
    -2.81007
    -2.32784
    -1.99689
    -1.43900
    -1.40118
    -1.07023
    -0.68255
    -0.10576
     0.00771
     0.15900
     0.51831
     0.61287
     0.51831
     0.46158
     0.49940
     0.25356
     0.18737
     0.00771
     0.25356
     0.35757
     0.13063
    -0.25705
    -0.28542
    -0.19086
    -0.19086
    -0.03011
     0.30083
     0.21573
    -0.03011
     0.28192
     0.31974
     0.21573
     0.40485
     0.23464
     0.41430
     1.04783
     0.94382
     0.53722
     0.20628
     0.03608
     0.12118
    -0.00175
     0.34811
     0.14954
    -0.17195
    -0.23814
    -0.32324
    -0.33269
    -0.48398
    -0.55017
    -0.71092
    -0.55963
    -0.44616
    -0.49344
    -0.38943
    -0.36106
    -0.11521
    -0.46507
    -0.03957
    -0.05848
    -0.44616
    -0.16249
     0.02662
     0.20628
    -0.07739
    -0.07739
     0.13063
     0.20628
     0.53722
     0.22519
     0.31029
     0.05499
     0.33866
     0.18737
     0.26301
     0.54668
     0.33866
     0.42376
     0.53722
     0.61287
     0.53722
     0.14954
     0.25356
     0.37648
     0.44267
     0.43321
     0.29138
     0.13063
     0.09281
     0.27247
     0.11172
     0.32920
     0.07390
    -0.07739
    -0.09630
     0.17791
     0.12118
    -0.14358
    -0.01120
    -0.07739
     0.15900
     0.12118
     0.08335
    -0.07739
    -0.19086
    -0.00175
    -0.26650
     0.12118
     0.11172
    -0.05848
    -0.15304
    -0.02066
     0.06444
    -0.10576
    -0.19086
    -0.22868
    -0.06794
     0.19682
    -0.01120
    -0.02066
    -0.18140
    -0.29487
    -0.22868
    -0.11521
     0.24410
    -0.17195
    -0.18140
    -0.18140
    -0.07739
    -0.04903
    -0.26650
    -0.30433
    -0.12467
    -0.04903
     0.25356
    -0.08685
    -0.01120
    -0.20032
    -0.20977
    -0.17195
     0.32920
    -0.07739
    -0.09630
    -0.04903
    -0.01120
    -0.11521
    -0.23814
    -0.44616
    -0.47453
    -0.28542
    -0.07739
     0.10227
    -0.27596
    -0.38943
    -0.04903
    -1.09860
    -0.58800
    -0.18140
    -0.44616
    -0.14358
    -0.12467
    -0.19086
    -0.21923
    -0.40834
    -0.42725
    -0.20032
     0.03608
    -0.37052
    -0.31378
    -0.44616
    -0.40834
    -0.45562
    -0.20032
     0.04553
    -0.50290
    -0.69201
    -0.67310
    -0.34215
    -0.16249
     0.21573
     0.89654
     1.33150
     1.70972
     1.63408
     1.88938
     1.78537
     2.04067
     2.34325
     2.75930
     2.82549
     2.35271
     2.73093
     2.10686
     0.97218
     0.41430
     0.10227
    -0.19086
    -1.03241
    -0.56909
    -0.79602
    -1.29717
    -2.41294
    -3.66108
    -4.09604
    -3.98257
    -2.32784
    -2.07253
    -2.01580
    -1.54302
    -1.94015
    -1.84560
    -1.68485
    -0.92840
    -0.64473
    -0.48398
     0.14954
     0.19682
     0.86817
     0.69797
     0.87763
     0.70743
     1.35987
     1.20858
     1.32204
     0.99110
     0.99110
     0.80198
     0.93436
     0.88708
     0.77362
     0.84926
     0.86817
     0.67906
     0.53722
     0.54668
     0.53722
     0.21573
     0.41430
     0.57505
     0.39539
     0.16845
     0.29138
     0.48049
     0.34811
     0.20628
    -0.09630
     0.14954
     0.37648
     0.20628
     0.20628
    -0.03011
    -0.02066
    -0.15304
    -0.20977
     0.39539
     0.10227
    -0.20977
    -0.14358
    -0.18140
    -0.10576
    -0.08685
    -0.24759
    -0.09630
     0.02662
     0.18737
     0.07390
     0.14954
    -0.03011
    -0.11521
    -0.16249
     0.02662
     0.26301
     0.14954
    -0.10576
    -0.16249
    -0.22868
    -0.37052
    -0.47453
    -0.69201
    -0.60691
    -0.26650
     0.20628
     0.11172
    -0.38943
    -0.82439
    -0.94731
    -0.27596
     0.31029
     0.49940
     0.44267
     0.46158
     0.64124
     0.55614
     0.62233
     0.43321
     0.51831
     1.01001
     2.38108
     2.50400
     1.71918
    -0.06794
    -0.49344
     0.58450
     1.32204
     0.84926
     0.79253
     0.56559
     0.42376
     0.23464
    -0.08685
    -0.40834
    -0.50290
    -0.48398
    -0.59745
    -0.75820
    -0.89058
    -1.03241
    -1.09860
    -1.13642
    -0.90949
    -1.06078
    -1.06078
    -0.98513
    -1.31608
    -1.13642
    -1.07969
    -1.12697
    -1.07023
    -0.89058
    -0.70146
    -0.72983
    -0.55963
    -0.55017
    -0.51235
    -0.63528
     0.02662
     0.05499
     0.03608
     0.06444
    -0.00175
     0.03608
     0.28192
     0.28192
     0.20628
     0.38593
     0.39539
     0.31974
     0.61287
     0.31974
     0.47104
     0.13063
     0.26301
     0.48049
     0.17791
     0.48995
     0.27247
     0.17791
     0.30083
     0.14954
     0.14954
     0.22519
     0.15900
     0.07390
    -0.06794
     0.10227
    -0.06794
    -0.28542
    -0.18140
     0.09281
    -0.14358
    -0.09630
    -0.03011
    -0.39888
    -0.26650
    -0.11521
    -0.04903
    -0.20032
    -0.65419
    -0.85275
    -0.72038
    -0.31378
    -0.27596
    -0.07739
     0.85872
     1.39769
     0.59396
    -0.25705
    -0.25705
    -0.30433
    -0.03957
    -0.02066
     0.64124
     0.64124
     0.84926
     0.84926
     0.94382
     1.33150
     1.45442
     1.16130
     0.33866
     0.06444
    -0.65419
     0.01716
     0.90599
     0.87763
     0.95327
     0.86817
     0.60341
     0.29138
     0.31974
     0.28192
    -0.01120
     0.15900
     0.07390
     0.37648
     0.29138
     0.29138
     0.61287
     0.31974
     0.62233
     0.52777
     0.58450
     0.45212
     0.25356
     0.28192
     0.44267
     0.52777
     0.60341
     1.01001
     0.81144
     0.05499
    -0.86221
    -1.62812
    -1.03241
    -0.85275
    -0.41780
    -0.93786
    -1.54302
    -2.25219
    -2.15763
    -2.11036
    -2.09144
    -1.97798
    -2.41294
    -2.12927
    -1.89288
    -1.84560
    -1.74159
    -1.73213
    -1.09860
    -0.69201
    -0.75820
    -0.77711
    -0.55963
    -0.20032
    -0.20032
    -0.20032
    -0.16249
    -0.06794
    -0.02066
    -0.30433
    -0.10576
     0.12118
     0.25356
     0.11172
     0.21573
     0.36702
     0.29138
     0.38593
     0.54668
     0.70743
     0.33866
     0.64124
     0.73579
     0.94382
     0.91545
     0.74525
     0.68852
     0.58450
     0.67906
     0.31974
     0.54668
     0.64124
     0.47104
     0.47104
     0.54668
     0.57505
     0.34811
     0.33866
     0.15900
     0.50886
     0.51831
     0.27247
     0.20628
     0.27247
     0.14009
     0.31974
     0.06444
     0.54668
     0.24410
     0.13063
     0.28192
    -0.14358
     0.15900
     0.10227
     0.07390
     0.20628
     0.33866
     0.38593
     0.02662
    -0.06794
    -0.00175
     0.08335
     0.14009
     0.31974
     0.25356
    -0.00175
     0.08335
     0.01716
     0.10227
     0.02662
     0.03608
     0.14009
     0.25356
     0.36702
    -0.06794
    -0.03957
    -0.15304
     0.14009
     0.07390
     0.02662
     0.13063
    -0.03957
     0.22519
     0.18737
     0.19682
     0.02662
    -0.01120
    -0.15304
     0.37648
     0.51831
     0.14009
     0.09281
     0.22519
     0.31974
     0.16845
     0.18737
     0.29138
     0.02662
    -0.20977
    -0.10576
     0.03608
     0.24410
     0.05499
    -0.09630
     0.06444
    -0.14358
    -0.26650
    -0.63528
     1.15184
     3.97908
     3.17535
     1.19912
     0.16845
    -0.23814
     0.60341
     1.45442
     1.86101
     2.09741
     1.70027
     1.08565
     0.69797
     0.51831
     0.13063
    -0.27596
    -0.42725
    -0.81493
    -0.93786
    -1.12697
    -0.78657
    -0.67310
    -1.16479
    -1.06078
    -0.94731
    -0.66364
    -0.65419
    -0.71092
    -0.83384
    -0.76765
    -0.57854
    -0.43671
    -0.48398
    -0.36106
    -0.47453
    -0.35161
    -0.28542
     0.12118
    -0.16249
    -0.06794
     0.04553
     0.13063
     0.29138
    -0.01120
     0.05499
     0.23464
     0.25356
     0.30083
    -0.01120
    -0.32324
    -0.90003
    -0.91894
    -0.20977
     0.83981
     1.01001
     0.83981
     0.92491
     1.05729
     0.58450
     0.16845
    -0.37997
    -0.26650
    -0.18140
    -0.09630
    -0.34215
    -0.22868
     0.05499
    -0.03957
    -0.55017
    -0.84330
    -1.30663
    -1.61866
    -1.43900
    -1.24989
    -0.84330
    -0.85275
    -0.75820
    -0.48398
     0.00771
     0.23464
     0.27247
     0.41430
     0.48049
     0.42376
     0.38593
     0.79253
     0.91545
     0.48049
     0.61287
     0.49940
     0.50886
     0.52777
     0.52777
     0.32920
     0.48995
     0.57505
     0.37648
     0.24410
     0.31974
     0.45212
     0.27247
     0.31029
     0.66960
     0.27247
     0.08335
     0.03608
     0.08335
     0.27247
     0.31974
     0.05499
    -0.00175
     0.05499
     0.14009
     0.14009
     0.08335
    -0.04903
     0.02662
    -0.16249
     0.23464
     0.13063
    -0.11521
    -0.03957
     0.03608
     0.07390
     0.06444
    -0.03011
    -0.11521
     0.17791
     0.24410
    -0.08685
    -0.04903
    -0.02066
     0.01716
    -0.20032
     0.20628
     0.16845
    -0.23814
    -0.03011
     0.00771
    -0.01120
     0.19682
    -0.27596
    -0.24759
    -0.14358
     0.11172
     0.05499
     0.13063
    -0.08685
    -0.05848
    -0.13413
     0.00771
     0.05499
     0.00771
     0.05499
    -0.06794
     0.00771
     0.17791
    -0.19086
    -0.20977
    -0.14358
     0.07390
     0.22519
    -0.18140
     0.01716
    -0.29487
    -0.37052
    -0.11521
     0.10227
     0.03608
    -0.30433
    -0.33269
    -0.35161
     0.02662
     0.09281
    -0.14358
    -0.10576
    -0.05848
    -0.02066
     0.23464
     0.11172
     0.52777
     0.44267
     0.23464
     0.47104
     0.38593
     0.14009
     0.16845
    -0.03011
     0.19682
     0.17791
    -0.12467
    -0.31378
    -0.37997
    -0.26650
    -0.48398
    -0.27596
    -0.33269
    -0.20977
    -0.67310
    -0.59745
    -0.28542
    -0.61636
    -0.62582
    -0.66364
    -0.08685
    -0.20977
    -0.13413
     0.19682
     0.25356
    -0.10576
    -0.48398
    -0.30433
    -0.33269
    -0.37052
    -0.35161
    -0.10576
     0.34811
     0.19682
     0.19682
     0.05499
     0.00771
     0.10227
     0.13063
     0.33866
     0.34811
     0.32920
     0.29138
     0.13063
     0.25356
     0.27247
     0.03608
    -0.01120
    -0.03011
    -0.01120
    -0.53126
    -0.45562
    -0.82439
    -0.90003
    -1.09860
    -1.08915
    -0.73929
    -0.48398
    -0.64473
    -0.79602
    -0.74874
    -1.11751
    -1.21207
    -1.10806
    -0.52181
    -0.49344
    -0.44616
    -0.67310
    -0.80548
    -0.76765
    -0.81493
    -1.07969
    -1.17425
    -1.30663
    -1.50519
    -1.71322
    -1.96852
    -2.18600
    -2.06308
    -2.09144
    -1.50519
    -0.95677
    -1.22152
    -1.33499
    -1.93070
    -1.79832
    -1.41064
    -1.06078
    -0.66364
    -0.40834
    -0.24759
    -0.00175
     0.24410
     0.30083
     0.48995
     0.26301
     0.07390
     0.66960
     0.49940
     0.70743
     0.73579
     0.67906
     0.80198
     0.74525
     0.75470
     0.84926
     0.94382
     0.88708
     1.07620
     1.25585
     1.19912
     1.11402
     0.92491
     0.99110
     0.98164
     0.91545
     0.85872
     0.87763
     0.83981
     0.68852
     0.65069
     0.50886
     0.55614
     0.50886
     0.31029
     0.42376
     0.17791
     0.09281
     0.08335
     0.27247
     0.47104
     0.27247
     0.52777
     0.35757
     0.31974
     0.31029
     0.31029
     0.53722
     0.73579
     0.64124
     0.34811
     0.89654
     0.57505
     0.64124
     0.21573
     0.32920
     0.71688
     0.35757
     0.57505
     0.43321
     0.55614
     0.39539
     0.52777
     0.45212
     0.41430
     0.61287
     0.57505
     0.85872
     0.94382
     1.61517
     1.87047
     2.44726
     4.48968
     5.93640
     5.55817
     2.79712
    -4.56882
    -8.83332
    -5.89261
     0.20628
     4.98138
     2.39053
    -1.56193
    -3.13156
    -4.37025
    -4.60665
    -4.54991
    -4.12441
    -3.29231
    -1.85505
    -1.26880
    -0.31378
     0.20628
     0.74525
     1.27476
     1.88938
     2.23924
     2.15414
     2.20142
     1.67190
     1.83265
     1.57735
     1.66245
     1.17075
     1.38823
     1.34095
     0.47104
     0.26301
     0.46158
     1.16130
     2.25815
     1.55843
     1.15184
     0.93436
     0.91545
     1.55843
     2.12577
     2.02176
     1.55843
     1.77591
     2.05013
     1.71918
     1.47333
     1.48279
     1.89884
     2.21087
     1.44497
     0.82089
     1.79483
     1.24640
     0.36702
     0.11172
     0.42376
     0.91545
     0.79253
     0.35757
     0.11172
     0.23464
    -0.24759
    -0.37052
    -0.16249
    -0.37997
    -0.40834
    -0.79602
    -0.77711
    -0.80548
    -0.79602
    -1.05132
    -1.51465
    -1.19316
    -1.26880
    -1.25935
    -1.50519
    -1.22152
    -1.38227
    -1.46737
    -1.03241
    -0.99459
    -1.23098
    -1.30663
    -1.12697
    -1.11751
    -0.86221
    -0.63528
    -0.72038
    -0.68255
    -0.57854
    -0.41780
    -0.49344
    -0.37052
    -0.18140
    -0.42725
    -0.08685
    -0.05848
     0.13063
    -0.07739
    -0.04903
     0.35757
     0.24410
     0.48995
     0.61287
     0.42376
     0.52777
     0.56559
     0.52777
     0.50886
     0.73579
     0.54668
     0.48995
     0.59396
     0.68852
     0.53722
     0.39539
     0.09281
     0.13063
     0.30083
     0.34811
     0.08335
     0.07390
     0.18737
     0.01716
     0.08335
     0.03608
     0.25356
    -0.37997
     0.14009
    -0.01120
    -0.06794
    -0.11521
    -0.10576
     0.14954
     0.08335
     0.09281
    -0.02066
    -0.28542
    -0.07739
    -0.15304
    -0.46507
    -0.18140
    -0.19086
    -0.48398
    -0.25705
    -0.33269
    -0.40834
    -0.55963
    -0.52181
    -0.61636
    -0.30433
    -0.35161
    -0.38943
    -0.59745
    -0.77711
    -0.64473
    -0.61636
    -0.66364
    -0.38943
    -0.57854
    -0.42725
    -0.44616
    -0.36106
    -0.31378
    -0.41780
    -0.55963
    -0.32324
     0.02662
    -0.10576
    -0.16249
    -0.22868
    -0.16249
    -0.05848
    -0.20032
     0.31974
     0.01716
    -0.29487
    -0.07739
    -0.15304
    -0.00175
    -0.21923
    -0.39888
    -0.37997
    -0.32324
    -0.33269
    -0.46507
    -0.33269
    -0.12467
     0.25356
     0.36702
     0.63178
     0.38593
    -0.04903
     0.05499
     0.37648
     0.53722
     0.69797
     0.48049
     0.66015
     0.73579
     0.82089
     0.55614
     0.44267
     0.29138
     0.20628
     0.11172
     0.23464
     0.29138
     0.06444
    -0.15304
     0.02662
     0.14009
     0.06444
    -0.10576
    -0.19086
    -0.11521
     0.23464
     0.02662
     0.00771
    -0.05848
     0.03608
    -0.02066
    -0.15304
     0.23464
     0.13063
    -0.11521
     0.07390
     0.12118
     0.17791
    -0.01120
     0.12118
    -0.18140
     0.31974
     0.15900
     0.31029
     0.03608
    -0.23814
    -0.05848
    -0.15304
     0.20628
     0.24410
    -0.05848
    -0.10576
     0.06444
     0.22519
     0.05499
    -0.10576
    -0.10576
    -0.01120
     0.32920
     0.32920
     0.22519
     0.19682
     0.25356
     0.12118
     0.54668
     0.42376
     0.18737
     0.11172
     0.26301
     0.38593
     0.41430
     0.25356
     0.14009
     0.25356
     0.25356
     0.04553
     0.11172
     0.12118
    -0.28542
    -0.30433
     0.20628
     1.66245
     1.52061
     1.96503
     2.36216
     2.27706
    -0.91894
    -1.41064
    -1.39173
    -0.69201
    -0.14358
    -0.55963
    -0.26650
    -0.52181
    -0.94731
    -1.28771
    -1.55247
    -1.75104
    -2.06308
    -1.93070
    -1.93070
    -1.24989
    -0.75820
    -0.40834
     0.20628
     0.67906
     1.22749
     1.35987
     1.09511
     0.94382
     0.88708
     0.83035
     0.90599
     1.07620
     1.15184
     0.81144
     0.72634
     0.59396
     0.63178
     0.55614
     0.25356
     0.18737
     0.21573
     0.27247
     0.22519
     0.03608
    -0.12467
    -0.20032
    -0.17195
     0.06444
     0.10227
    -0.33269
    -0.18140
    -0.14358
    -0.13413
    -0.12467
    -0.08685
    -0.30433
    -0.18140
    -0.04903
     0.02662
     0.09281
     0.21573
    -0.06794
    -0.05848
    -0.19086
     0.25356
     0.17791
     0.23464
     0.14954
     0.03608
     0.22519
     0.01716
    -0.01120
     0.23464
     0.06444
     0.09281
     0.35757
     0.14009
     0.09281
     0.00771
    -0.11521
     0.27247
     0.03608
     0.15900
     0.18737
    -0.03957
     0.25356
     0.06444
    -0.03957
    -0.08685
     0.16845
     0.51831
     0.34811
     0.41430
     0.27247
     0.18737
     0.15900
     0.66960
     0.88708
     0.53722
     0.50886
     0.38593
     0.65069
     0.50886
     0.51831
     0.48049
     0.29138
     0.29138
     0.11172
     0.37648
     0.04553
    -0.05848
    -0.42725
     0.08335
     0.06444
    -0.14358
    -0.09630
    -0.21923
    -0.24759
    -0.25705
    -0.11521
    -0.28542
    -0.13413
    -0.13413
    -0.12467
    -0.03957
    -0.14358
    -0.19086
    -0.32324
    -0.22868
    -0.07739
    -0.19086
    -0.20977
    -0.17195
    -0.40834
    -0.32324
    -0.13413
    -0.27596
    -0.25705
    -0.37997
    -0.25705
    -0.31378
    -0.14358
    -0.17195
    -0.30433
    -0.26650
     0.45212
     0.13063
    -0.17195
    -0.28542
    -0.20977
    -0.04903
     0.09281
     0.08335
     0.06444
    -0.18140
    -0.13413
    -0.23814
     0.00771
    -0.02066
    -0.08685
    -0.21923
     0.05499
     0.07390
    -0.14358
     0.18737
     0.29138
     0.40485
     0.33866
     0.15900
     0.27247
     0.22519
     0.18737
     0.22519
     0.41430
     0.40485
     0.48049
     0.37648
     0.37648
     0.51831
     0.25356
     0.05499
     0.14009
     0.16845
     0.16845
     0.26301
     0.11172
     0.33866
     0.34811
    -0.10576
    -0.07739
     0.00771
    -0.11521
    -0.37052
    -0.46507
     0.10227
    -0.21923
     0.02662
    -0.11521
    -0.33269
    -0.38943
    -0.20977
    -0.23814
    -0.21923
     0.00771
    -0.01120
    -0.15304
    -0.11521
    -0.05848
    -0.33269
    -0.45562
    -0.43671
    -0.18140
     0.06444
     0.31974
     0.27247
     0.19682
     0.23464
     0.20628
     0.36702
     0.55614
     0.81144
     1.07620
     1.20858
     1.31259
     1.75700
     2.03122
     2.41890
     2.81603
     2.37162
     1.87993
     1.18966
     0.61287
     0.26301
    -0.11521
    -0.19086
    -0.23814
    -0.72038
    -0.75820
    -0.54072
    -1.47683
    -1.59975
    -1.71322
    -2.41294
    -1.83614
    -1.05132
    -0.31378
    -0.45562
    -0.32324
     0.56559
     0.64124
     0.77362
     1.56789
     1.71918
     1.65299
     1.44497
     1.72864
     1.16130
     0.87763
     0.44267
     0.39539
     0.39539
     0.31974
     0.25356
    -0.07739
    -0.53126
    -0.81493
    -0.90949
    -0.59745
    -0.58800
    -0.94731
    -1.26880
    -1.17425
    -1.07023
    -0.85275
    -0.95677
    -0.56909
    -0.59745
    -1.17425
    -1.06078
    -0.75820
    -0.73929
    -0.67310
    -0.58800
    -0.50290
    -0.36106
    -0.35161
    -0.37052
     0.03608
    -0.21923
    -0.22868
    -0.24759
    -0.13413
     0.19682
    -0.12467
     0.04553
     0.20628
     0.01716
    -0.18140
    -0.27596
    -0.16249
     0.15900
     0.22519
     0.04553
    -0.06794
    -0.12467
    -0.07739
    -0.09630
    -0.09630
     0.26301
     0.05499
    -0.02066
    -0.14358
     0.00771
    -0.13413
    -0.11521
    -0.13413
    -0.04903
     0.04553
    -0.02066
    -0.32324
    -0.24759
    -0.21923
    -0.06794
    -0.55963
    -0.13413
    -0.25705
    -0.24759
    -0.05848
    -0.03957
    -0.09630
    -0.55017
    -0.63528
    -0.10576
     0.15900
     0.29138
    -0.03011
     0.11172
    -0.01120
     0.40485
     0.23464
     0.57505
     0.56559
     0.25356
     0.51831
     0.51831
     0.78307
     0.51831
     0.32920
     0.31029
     0.35757
     0.38593
     0.04553
     0.06444
    -0.25705
    -0.32324
    -0.59745
    -0.63528
    -0.60691
    -0.90949
    -1.02296
    -0.88112
    -0.26650
    -0.16249
    -0.19086
    -0.15304
     0.00771
     0.22519
    -0.07739
     0.07390
    -0.00175
     0.43321
     1.00055
     2.01231
     2.62692
     2.49454
     1.76646
     1.16130
     0.55614
     0.41430
     0.50886
     0.99110
     1.04783
     1.40714
     1.23694
     0.40485
     0.10227
    -0.11521
    -0.26650
    -0.37052
    -0.03957
    -0.30433
    -0.24759
    -0.26650
    -0.11521
    -0.12467
     0.05499
    -0.03011
     0.05499
     0.37648
     0.44267
     0.23464
     0.53722
     0.55614
     0.57505
     0.41430
     0.47104
     0.67906
     0.21573
     0.17791
     0.12118
     0.26301
     0.06444
    -0.11521
    -0.33269
    -0.04903
    -0.27596
    -0.37997
    -0.60691
    -0.82439
    -1.02296
    -0.96622
    -0.93786
    -0.57854
    -0.88112
    -0.87167
    -0.79602
    -0.35161
    -0.51235
    -0.55017
    -0.66364
    -0.42725
    -0.07739
    -0.16249
    -0.18140
    -0.32324
    -0.21923
    -0.01120
    -0.08685
     0.26301
     0.12118
    -0.10576
     0.08335
     0.14954
     0.17791
     0.01716
     0.06444
    -0.00175
     0.12118
     0.55614
     0.27247
     0.36702
     0.25356
     0.29138
     0.11172
     0.43321
     0.72634
     0.07390
     0.32920
     0.31029
     0.49940
     0.40485
     0.31974
     0.11172
     0.20628
     0.46158
     0.36702
     0.54668
     0.39539
     0.22519
     0.49940
     0.52777
     0.52777
     0.13063
    -0.84330
    -0.90003
    -1.32554
    -1.71322
    -1.30663
    -1.10806
    -0.93786
    -1.34445
    -1.27826
    -0.80548
    -0.52181
    -0.98513
    -1.88342
    -3.01810
    -2.02525
    -1.07023
    -0.40834
     0.38593
     0.34811
     0.48049
     0.13063
    -0.32324
    -0.46507
     0.44267
     0.14009
    -0.03011
     0.04553
     0.02662
     0.25356
     0.29138
     0.79253
     0.69797
     0.18737
     0.33866
     0.24410
     0.47104
     0.23464
     0.11172
    -0.03011
     0.25356
     0.44267
     0.14954
     0.30083
     0.21573
    -0.08685
    -0.27596
    -0.06794
     0.03608
    -0.10576
    -0.33269
    -0.23814
    -0.22868
    -0.08685
    -0.13413
    -0.31378
    -0.16249
    -0.22868
     0.04553
    -0.12467
    -0.13413
    -0.14358
    -0.25705
    -0.08685
     0.14009
     0.03608
    -0.13413
     0.03608
    -0.02066
     0.10227
    -0.02066
    -0.14358
    -0.09630
     0.04553
     0.14009
    -0.12467
    -0.09630
    -0.24759
    -0.03011
    -0.24759
     0.25356
     0.12118
    -0.03011
    -0.03957
    -0.27596
     0.03608
    -0.23814
    -0.19086
    -0.14358
     0.05499
     0.08335
    -0.14358
    -0.11521
    -0.20032
    -0.09630
    -0.31378
    -0.10576
     0.08335
    -0.04903
     0.09281
    -0.23814
    -0.09630
    -0.03011
    -0.07739
    -0.11521
    -0.13413
     0.06444
     0.05499
    -0.03011
    -0.08685
    -0.30433
    -0.52181
    -0.08685
     0.14954
    -0.19086
    -0.25705
    -0.20032
    -0.23814
    -0.19086
    -0.31378
    -0.03957
    -0.38943
    -0.20032
    -0.00175
    -0.08685
    -0.07739
    -0.31378
    -0.31378
    -0.12467
     0.17791
     0.07390
     0.03608
    -0.14358
    -0.08685
    -0.12467
    -0.00175
     0.07390
     0.03608
     0.17791
     0.55614
     0.55614
     0.81144
     0.45212
     0.20628
    -0.11521
     0.37648
     0.29138
    -0.13413
    -0.43671
    -0.81493
    -1.38227
    -1.83614
    -2.34675
    -2.07253
    -0.06794
     1.56789
     2.65529
     1.37878
     0.21573
    -0.08685
    -0.14358
     0.49940
     1.47333
     2.05958
     2.66474
     3.12807
     3.18480
     2.77821
     2.29597
     1.52061
     1.21803
     0.78307
     0.58450
     0.38593
     0.25356
    -0.05848
    -0.31378
    -0.32324
     0.15900
     0.12118
    -0.13413
    -0.06794
    -0.28542
    -0.22868
    -0.25705
    -0.12467
    -0.20032
    -0.15304
    -0.26650
    -0.15304
    -0.16249
    -0.03957
    -0.18140
    -0.32324
     0.09281
    -0.03011
    -0.10576
     0.01716
     0.15900
     0.15900
     0.03608
     0.10227
     0.10227
     0.23464
     0.21573
     0.21573
     0.14009
     0.18737
     0.10227
    -0.14358
     0.20628
     0.37648
     0.14954
     0.14954
    -0.01120
     0.15900
     0.18737
    -0.00175
    -0.07739
     0.07390
     0.02662
    -0.00175
    -0.03011
     0.19682
    -0.15304
    -0.25705
    -0.20032
     0.02662
    -0.05848
    -0.11521
    -0.26650
    -0.35161
    -0.28542
    -0.23814
     0.10227
    -0.18140
    -0.21923
    -0.24759
    -0.08685
    -0.14358
     0.08335
    -0.02066
    -0.17195
     0.30083
     0.19682
     0.31974
     0.14009
     0.28192
     0.28192
     0.32920
     0.43321
     0.54668
     0.69797
     0.66960
     0.53722
     0.95327
     0.93436
     0.84926
     0.72634
     1.32204
     1.11402
     1.23694
     1.34095
     1.24640
     1.28422
     1.19912
     1.27476
     1.32204
     1.49224
     1.36932
     1.16130
     1.18021
     1.25585
     1.10456
     0.88708
     0.83981
     0.98164
     0.64124
     0.83981
     0.81144
     0.57505
     0.35757
     0.25356
     0.39539
     0.34811
     0.39539
     0.04553
     0.01716
     0.07390
    -0.24759
    -0.47453
    -0.37997
    -0.38943
    -0.60691
    -0.50290
    -0.37997
    -0.81493
    -0.66364
    -0.87167
    -1.08915
    -0.80548
    -0.89058
    -0.97568
    -1.07969
    -1.05132
    -0.90003
    -0.94731
    -1.09860
    -0.76765
    -0.82439
    -0.73929
    -0.52181
    -0.74874
    -0.83384
    -1.24989
    -0.68255
    -0.48398
    -0.03011
    -0.09630
    -0.35161
    -0.41780
    -0.27596
    -0.15304
    -0.35161
     0.09281
    -0.09630
     0.10227
     0.13063
     0.16845
     0.18737
     0.02662
     0.14009
     0.08335
     0.14009
     0.25356
     0.30083
     0.41430
     0.73579
     0.83035
     0.84926
     0.85872
     1.84210
     0.96273
     0.59396
    -1.28771
    -0.46507
     0.41430
     0.45212
     0.85872
     0.55614
     0.29138
    -3.42469
    -7.32987
    -5.74132
    -1.98743
    -1.24044
    -1.54302
    -1.99689
    -2.48858
    -2.74388
    -2.99919
    -3.29231
    -2.77225
    -1.86451
    -1.20261
    -0.30433
     0.18737
     0.43321
     0.44267
     0.25356
     0.24410
     0.72634
     0.31029
     0.36702
     0.05499
    -0.22868
    -0.22868
    -0.38943
    -0.61636
    -0.30433
     0.34811
     0.56559
     0.89654
     1.01001
     1.17075
     0.96273
     1.11402
     1.45442
     1.32204
     1.50170
     1.51116
     1.31259
     1.26531
     1.20858
     1.32204
     1.09511
     0.87763
     0.74525
     0.90599
     0.60341
     0.21573
     0.00771
    -0.20032
    -0.28542
    -0.30433
    -0.09630
     0.07390
    -0.36106
    -0.37052
    -0.11521
    -0.14358
    -0.26650
    -0.55963
    -0.68255
    -0.64473
    -0.29487
    -0.58800
    -0.66364
    -0.53126
    -0.66364
    -0.67310
    -0.62582
    -0.37997
    -0.42725
    -0.65419
    -0.61636
    -0.44616
    -0.51235
    -0.60691
    -0.32324
    -0.15304
     0.04553
     0.02662
    -0.22868
    -0.03957
    -0.24759
     0.13063
    -0.10576
     0.46158
     0.33866
     0.18737
     0.40485
     0.54668
     0.59396
     0.37648
     0.23464
     0.18737
     0.16845
     0.34811
     0.17791
     0.12118
    -0.10576
    -0.03957
    -0.22868
     0.08335
    -0.02066
    -0.30433
    -0.22868
    -0.18140
    -0.13413
    -0.06794
    -0.25705
    -0.29487
    -0.06794
     0.04553
    -0.00175
    -0.07739
    -0.19086
    -0.11521
    -0.25705
    -0.15304
     0.05499
    -0.12467
    -0.22868
    -0.07739
    -0.23814
    -0.00175
    -0.34215
    -0.39888
    -0.28542
    -0.05848
     0.05499
    -0.03957
    -0.09630
    -0.27596
    -0.26650
    -0.22868
     0.25356
    -0.08685
    -0.40834
    -0.14358
    -0.05848
     0.07390
    -0.20032
    -0.20977
    -0.24759
    -0.07739
    -0.02066
    -0.06794
    -0.14358
    -0.35161
    -0.07739
    -0.32324
     0.16845
     0.09281
    -0.26650
    -0.15304
    -0.05848
    -0.01120
     0.16845
    -0.06794
    -0.29487
    -0.02066
     0.00771
     0.22519
    -0.02066
    -0.10576
    -0.19086
    -0.27596
     0.12118
     0.29138
    -0.09630
    -0.11521
    -0.13413
     0.23464
    -0.13413
    -0.12467
    -0.22868
    -0.10576
     0.08335
    -0.09630
    -0.13413
    -0.08685
    -0.34215
    -0.34215
    -0.23814
     0.12118
     0.01716
    -0.17195
    -0.15304
    -0.20977
    -0.00175
    -0.03957
    -0.04903
    -0.20977
     0.08335
     0.10227
     0.01716
     0.07390
    -0.04903
    -0.02066
    -0.05848
     0.24410
     0.25356
     0.07390
     0.14009
    -0.01120
     0.28192
     0.05499
     0.09281
     0.14009
     0.17791
     0.25356
     0.29138
     0.22519
     0.12118
     0.04553
    -0.11521
     0.31974
     0.45212
     0.01716
     0.18737
     0.11172
     0.03608
    -0.00175
     0.07390
    -0.21923
    -0.20032
     0.10227
    -0.15304
    -0.04903
    -0.19086
    -0.35161
    -0.52181
    -0.26650
     0.14954
    -0.43671
    -0.45562
    -0.68255
    -0.99459
    -1.01350
    -1.93070
    -2.69661
    -2.87626
    -1.43900
     3.78997
     9.62410
     6.72121
     1.54898
    -1.17425
     0.02662
     2.19196
     3.54412
     4.65988
     5.03811
     5.19886
     4.64097
     3.63868
     2.42835
     1.66245
     1.07620
     0.24410
    -0.22868
    -0.55963
    -0.91894
    -1.08915
    -1.45792
    -0.90949
    -0.87167
    -0.90003
    -0.67310
    -0.96622
    -0.66364
    -0.58800
    -0.43671
    -0.58800
    -0.29487
    -0.34215
    -0.45562
    -0.53126
    -0.34215
    -0.42725
    -0.83384
    -0.65419
    -0.41780
    -0.77711
    -0.76765
    -0.90949
    -0.50290
    -0.58800
    -0.79602
    -0.92840
    -1.01350
    -0.91894
    -0.94731
    -0.77711
    -0.81493
    -1.06078
    -1.19316
    -1.34445
    -1.07023
    -1.63757
    -1.34445
    -1.78886
    -1.35390
    -1.24989
    -1.21207
    -1.06078
    -1.24044
    -1.41064
    -0.75820
    -0.49344
    -0.28542
    -0.69201
    -0.37052
    -0.46507
     0.04553
     0.40485
     0.33866
    -0.14358
    -0.52181
    -0.40834
    -0.24759
    -0.32324
    -0.31378
    -0.44616
    -0.51235
    -0.78657
    -0.69201
    -0.86221
    -0.93786
    -0.99459
    -0.58800
    -0.50290
    -0.21923
    -0.30433
     0.00771
    -0.04903
    -0.01120
     0.08335
     0.08335
     0.26301
     0.22519
     0.14954
     0.24410
     0.26301
     0.09281
    -0.20977
     0.09281
     0.13063
     0.03608
     0.01716
    -0.17195
    -0.09630
    -0.06794
    -0.17195
     0.13063
    -0.21923
     0.07390
    -0.14358
    -0.03957
     0.00771
     0.16845
     0.03608
     0.09281
     0.12118
     0.11172
    -0.11521
     0.14009
     0.14954
     0.25356
     0.18737
     0.15900
    -0.00175
     0.17791
     0.05499
     0.14009
     0.12118
     0.15900
     0.09281
    -0.24759
     0.20628
     0.31029
     0.09281
     0.13063
    -0.06794
    -0.02066
    -0.12467
     0.02662
     0.06444
     0.27247
     0.08335
    -0.03011
     0.21573
     0.33866
     0.26301
    -0.16249
     0.02662
     0.08335
     0.17791
     0.27247
     0.28192
    -0.03957
     0.14009
     0.04553
     0.11172
     0.15900
     0.29138
     0.03608
    -0.01120
     0.12118
     0.04553
    -0.18140
    -0.01120
     0.05499
     0.07390
     0.06444
     0.11172
     0.03608
    -0.09630
     0.01716
    -0.17195
     0.01716
     0.26301
     0.11172
    -0.03957
     0.02662
     0.05499
    -0.04903
    -0.21923
     0.20628
     0.01716
    -0.14358
     0.10227
    -0.03957
    -0.06794
    -0.03011
    -0.10576
    -0.08685
     0.24410
     0.07390
     0.07390
     0.27247
     0.00771
     0.23464
    -0.10576
     0.37648
     0.46158
     0.06444
     0.53722
     0.44267
     0.54668
     0.40485
     0.44267
     0.42376
     0.53722
     0.64124
     0.65069
     0.51831
     0.71688
     0.60341
     0.49940
     0.57505
     0.85872
     1.05729
     1.02892
     0.98164
     1.11402
     1.01001
     1.21803
     2.28652
     3.96017
     6.98597
     9.60519
     9.49172
     7.38311
     2.98624
    -1.95906
    -0.23814
     4.01690
     3.99799
     2.88222
     2.19196
     0.15900
    -0.83384
    -2.71552
    -3.48142
    -4.33243
    -4.79576
    -5.63731
    -6.68689
    -6.25193
    -5.18344
    -4.46481
    -3.99203
    -3.11265
    -2.46021
    -2.35620
    -2.10090
    -2.02525
    -1.83614
    -1.54302
    -1.02296
    -1.13642
    -0.75820
    -0.95677
    -0.88112
    -0.78657
    -0.62582
    -0.11521
    -0.16249
     0.32920
     0.34811
     0.10227
     0.54668
     0.60341
     0.54668
     0.28192
     0.54668
     0.48995
     0.67906
     0.79253
     0.57505
     0.57505
     0.66960
     0.66960
     0.61287
     0.55614
     0.82089
     0.39539
     0.62233
     0.63178
     0.66015
     0.61287
     0.52777
     0.17791
     0.23464
     0.31029
     0.35757
     0.29138
     0.05499
    -0.09630
    -0.10576
     0.14954
     0.44267
     0.23464
     0.10227
     0.32920
     0.28192
     0.20628
     0.14954
     0.17791
     0.41430
     0.40485
     0.41430
     0.09281
    -0.03957
     0.10227
    -0.03957
    -0.04903
     0.30083
    -0.18140
    -0.57854
    -0.55017
    -0.44616
    -0.56909
    -0.72038
    -0.79602
    -0.90949
    -0.86221
    -0.89058
    -0.96622
    -0.96622
    -0.99459
    -0.74874
    -0.72983
    -0.52181
    -0.37052
    -0.51235
    -0.41780
    -0.36106
    -0.20977
    -0.20977
    -0.30433
    -0.23814
     0.10227
     0.30083
     0.17791
     0.10227
     0.00771
     0.07390
    -0.17195
     0.22519
     0.16845
    -0.13413
    -0.18140
    -0.04903
     0.10227
     0.29138
    -0.02066
    -0.12467
    -0.06794
     0.25356
     0.26301
     0.05499
     0.11172
     0.11172
     0.06444
     0.04553
     0.35757
     0.01716
    -0.15304
     0.05499
     0.04553
     0.08335
     0.11172
    -0.13413
    -0.12467
     0.03608
     0.29138
    -0.03957
    -0.13413
    -0.17195
     0.05499
    -0.23814
     0.14954
     0.23464
    -0.12467
    -0.10576
    -0.14358
     0.26301
    -0.21923
    -0.26650
    -0.22868
    -0.02066
     0.18737
     0.06444
    -0.15304
    -0.07739
    -0.36106
    -0.24759
    -0.14358
     0.10227
    -0.25705
    -0.33269
    -0.30433
    -0.15304
    -0.26650
    -0.18140
    -0.48398
    -0.28542
     0.06444
    -0.01120
    -0.35161
    -0.15304
    -0.24759
    -0.21923
    -0.38943
     0.25356
    -0.20032
    -0.09630
    -0.01120
    -0.11521
     0.04553
     0.00771
     0.02662
    -0.03957
     0.03608
     0.37648
     0.26301
     0.05499
    -0.03957
    -0.26650
    -0.07739
     0.24410
     0.13063
    -0.25705
    -0.01120
    -0.05848
    -0.05848
    -0.21923
    -0.35161
    -0.44616
    -0.08685
    -0.20032
    -0.25705
    -0.46507
    -0.74874
    -0.81493
    -1.23098
    -1.08915
    -1.61866
    -2.55477
    -3.33013
    -4.56882
    -5.08888
    -3.67999
     2.26761
     9.58628
     8.51779
     2.44726
     0.31974
     1.03837
     2.70257
     5.37851
     8.87710
    10.22926
    10.33327
     7.52494
     1.64354
    -2.77225
    -0.93786
     2.10686
     2.74985
     0.51831
    -1.44846
    -3.80292
    -4.82412
    -5.53330
    -5.56167
    -5.49548
    -4.80521
    -3.50979
    -2.14818
    -1.36336
    -0.88112
    -0.11521
     0.38593
     0.81144
     0.88708
     0.79253
     0.91545
     0.65069
     0.84926
     0.48049
     0.54668
     0.53722
     0.31974
    -0.16249
     0.17791
     0.31029
    -0.00175
     0.24410
    -0.00175
     0.20628
     0.20628
     0.22519
     0.21573
     0.08335
     0.16845
     0.15900
     0.34811
    -0.04903
     0.01716
    -0.32324
    -0.15304
     0.14009
     0.00771
    -0.35161
    -0.37997
    -0.37997
    -0.22868
    -0.60691
    -0.54072
    -0.70146
    -0.59745
    -0.62582
    -0.55017
    -0.55017
    -0.72038
    -0.87167
    -1.00405
    -0.38943
    -0.64473
    -0.84330
    -0.71092
    -0.64473
    -0.59745
    -0.53126
    -0.58800
    -0.66364
    -0.46507
    -0.37997
    -0.38943
    -0.44616
    -0.38943
    -0.47453
    -0.70146
    -0.11521
    -0.11521
    -0.08685
    -0.09630
    -0.15304
    -0.10576
     0.07390
    -0.20032
    -0.19086
    -0.12467
     0.05499
    -0.09630
    -0.01120
    -0.08685
    -0.03957
    -0.43671
    -0.03011
     0.16845
    -0.00175
    -0.00175
    -0.03011
    -0.08685
    -0.20032
    -0.07739
     0.00771
     0.02662
    -0.03957
    -0.01120
     0.03608
     0.05499
     0.02662
    -0.40834
    -0.12467
     0.18737
    -0.00175
    -0.04903
    -0.10576
    -0.02066
    -0.10576
    -0.15304
    -0.11521
    -0.09630
    -0.20977
    -0.12467
    -0.08685
    -0.05848
    -0.16249
    -0.33269
    -0.25705
     0.14954
    -0.01120
    -0.07739
    -0.10576
    -0.19086
    -0.04903
    -0.01120
    -0.10576
     0.03608
    -0.02066
     0.07390
    -0.15304
     0.04553
     0.01716
     0.00771
    -0.25705
    -0.00175
     0.14954
     0.06444
     0.12118
    -0.19086
    -0.03957
     0.03608
    -0.01120
     0.14009
     0.25356
     0.15900
     0.05499
     0.32920
     0.29138
     0.14009
     0.05499
     0.23464
     0.44267
     0.09281
     0.28192
     0.03608
     0.07390
    -0.11521
    -0.25705
    -0.12467
    -0.16249
     0.12118
    -0.26650
    -0.01120
    -0.16249
    -0.18140
    -0.38943
    -0.25705
    -0.10576
    -0.02066
    -0.05848
     0.03608
     0.10227
    -0.06794
    -0.16249
     0.15900
    -0.02066
     0.14009
    -0.00175
     0.00771
     0.24410
    -0.12467
    -0.10576
    -0.39888
    -0.20977
    -0.25705
    -0.26650
    -0.17195
    -0.32324
    -0.18140
    -0.24759
    -0.17195
    -0.03011
     0.28192
     1.01946
     1.87993
     2.84440
     2.87277
     2.00285
     1.25585
     1.98394
     1.94612
     1.81374
     1.83265
     0.98164
     0.51831
     1.10456
     0.71688
     0.81144
     0.66015
    -0.23814
    -1.27826
    -1.93070
    -1.94961
    -1.65648
    -1.59975
    -1.66594
    -1.24989
    -0.81493
    -0.15304
    -0.01120
     0.28192
     0.55614
     0.33866
     0.60341
     0.82089
     1.19912
     1.47333
     1.92720
     2.10686
     2.04067
     1.86101
     1.82319
     1.98394
     1.94612
     2.05958
     1.94612
     1.72864
     1.59626
     1.27476
     1.04783
     1.03837
     0.88708
     0.61287
     0.30083
     0.16845
    -0.06794
    -0.24759
    -0.84330
    -0.47453
    -0.67310
    -0.81493
    -0.87167
    -1.17425
    -1.21207
    -1.78886
    -1.63757
    -1.53356
    -1.39173
    -1.48628
    -1.68485
    -1.81723
    -1.65648
    -1.59030
    -1.66594
    -1.52411
    -1.37282
    -1.47683
    -1.28771
    -1.20261
    -1.04187
    -1.12697
    -0.95677
    -0.92840
    -0.53126
    -0.36106
    -0.50290
    -0.60691
    -0.57854
    -0.21923
    -0.41780
    -0.31378
    -0.28542
    -0.30433
    -0.33269
    -0.25705
    -0.35161
    -0.54072
    -0.72038
    -1.03241
    -0.84330
    -0.84330
    -0.79602
    -0.78657
    -0.40834
    -0.31378
    -0.43671
    -0.31378
    -0.13413
    -0.05848
    -0.04903
     0.34811
     0.66960
     0.79253
     0.61287
     0.68852
     0.86817
     1.16130
     1.02892
     0.78307
     0.66015
     0.50886
     0.46158
     0.14009
     0.32920
     0.14954
    -0.11521
    -0.12467
    -0.19086
    -0.18140
    -0.33269
    -0.54072
    -0.54072
    -0.15304
    -0.35161
    -0.22868
    -0.33269
    -0.35161
    -0.20032
    -0.27596
    -0.04903
    -0.06794
    -0.06794
    -0.11521
     0.00771
     0.17791
     0.12118
     0.05499
    -0.04903
     0.15900
     0.28192
     0.24410
     0.17791
     0.11172
     0.02662
     0.03608
    -0.04903
     0.30083
    -0.36106
    -0.59745
    -0.77711
    -0.21923
     0.88708
     1.29368
     0.61287
     0.20628
     0.87763
     1.57735
     2.22978
     2.45672
     1.05729
     0.77362
     0.39539
     1.66245
     2.06904
     1.90829
     1.56789
     1.22749
     0.71688
     0.23464
    -0.25705
    -0.34215
    -0.20977
    -0.54072
    -0.72038
    -0.68255
    -0.89058
    -0.76765
    -0.95677
    -0.43671
    -0.48398
    -0.59745
    -0.71092
    -0.66364
    -0.23814
    -0.17195
    -0.29487
    -0.76765
    -0.42725
    -0.09630
    -0.55963
    -0.79602
    -0.52181
    -0.68255
    -0.61636
    -0.50290
    -0.43671
    -0.80548
    -0.64473
    -0.18140
     0.00771
     0.02662
    -0.11521
    -0.19086
    -0.05848
     0.22519
     0.23464
     0.41430
     0.30083
     0.44267
     0.62233
     0.57505
     1.22749
     0.89654
     0.45212
     0.16845
     0.24410
     0.14954
    -0.00175
     0.29138
     0.62233
     1.00055
     0.37648
    -0.61636
    -1.34445
    -1.58084
    -1.13642
    -1.29717
    -0.92840
    -1.06078
    -1.41064
    -1.43900
    -1.61866
    -1.56193
    -1.78886
    -1.78886
    -1.75104
    -1.18370
    -0.76765
    -0.58800
    -0.37052
    -0.49344
    -0.08685
     0.05499
     0.69797
     0.83981
     0.68852
     0.80198
     0.85872
     1.07620
     1.19912
     0.91545
     0.69797
     0.52777
     0.83035
     0.69797
     0.72634
     0.47104
     0.53722
     0.37648
     0.09281
     0.46158
    -0.04903
    -0.14358
    -0.14358
    -0.14358
    -0.01120
     0.03608
    -0.13413
    -0.13413
    -0.06794
    -0.04903
    -0.13413
    -0.02066
    -0.20977
    -0.23814
    -0.19086
     0.08335
    -0.02066
    -0.04903
    -0.20977
    -0.20977
     0.01716
    -0.05848
    -0.18140
    -0.16249
     0.06444
     0.06444
    -0.09630
     0.05499
    -0.10576
    -0.04903
    -0.14358
     0.20628
     0.12118
    -0.31378
    -0.23814
    -0.38943
    -0.27596
    -0.41780
    -0.45562
    -0.62582
    -0.61636
    -0.36106
    -0.55017
    -0.40834
    -0.69201
    -0.63528
    -0.87167
    -0.59745
    -0.47453
    -0.45562
    -0.55017
    -0.50290
    -0.41780
    -0.37997
    -0.40834
    -0.55963
    -0.37997
    -0.38943
    -0.44616
    -0.30433
    -0.44616
    -0.55963
    -0.55963
    -0.26650
     0.03608
     0.04553
    -0.05848
    -0.04903
    -0.20977
     0.07390
     0.01716
     0.14954
     0.07390
     0.30083
     0.36702
     0.28192
     0.32920
     0.23464
     0.04553
    -0.17195
     0.43321
     0.34811
     0.00771
     0.13063
    -0.01120
     0.20628
    -0.07739
    -0.00175
     0.20628
     0.18737
     0.06444
     0.02662
     0.23464
     0.25356
    -0.04903
    -0.19086
     0.25356
     0.31029
     0.14954
     0.17791
     0.13063
     0.03608
     0.19682
     0.27247
    -0.07739
     0.15900
     0.15900
     0.23464
     0.19682
     0.07390
     0.03608
     0.03608
    -0.20977
     0.44267
     0.06444
     0.15900
     0.04553
     0.14009
     0.03608
     0.13063
    -0.00175
     0.07390
     0.14009
    -0.03011
     0.05499
     0.07390
    -0.12467
    -0.09630
    -0.11521
     0.15900
     0.01716
    -0.08685
    -0.24759
    -0.30433
    -0.13413
    -0.17195
    -0.36106
    -0.47453
    -0.51235
    -0.70146
    -0.47453
     0.57505
     1.48279
     1.26531
     1.30313
     1.03837
     0.27247
    -0.08685
     0.30083
     1.18966
     1.62462
     3.44011
     3.42120
     2.99569
     3.24154
     2.66474
     1.92720
     2.32434
     2.11632
     1.89884
     1.78537
     1.87993
     1.33150
     0.08335
     0.13063
     0.12118
    -0.50290
    -1.15534
    -1.93070
    -2.58314
    -3.18830
    -3.46251
    -3.63271
    -3.17884
    -2.94245
    -2.97082
    -3.15993
    -3.11265
    -2.07253
    -1.87396
    -1.63757
    -1.36336
    -1.09860
    -0.52181
    -0.00175
     0.42376
     0.44267
     0.67906
     0.65069
     0.84926
     0.73579
     0.83981
     1.10456
     0.63178
     0.83035
     0.78307
     0.55614
     0.48995
     0.42376
     0.17791
     0.26301
     0.03608
     0.31974
     0.13063
     0.12118
     0.06444
     0.13063
     0.12118
     0.22519
    -0.15304
     0.09281
     0.23464
     0.04553
     0.34811
     0.22519
     0.14954
     0.11172
     0.31974
     0.12118
     0.44267
     0.49940
     0.44267
     0.32920
     0.36702
     0.48049
     0.04553
     0.31029
     0.56559
     0.33866
     0.36702
     0.29138
     0.27247
     0.14009
     0.14954
     0.10227
     0.15900
     0.24410
     0.05499
    -0.09630
     0.24410
     0.02662
    -0.00175
    -0.29487
     0.08335
    -0.02066
    -0.14358
    -0.29487
    -0.19086
    -0.37052
    -0.37997
    -0.42725
    -0.19086
    -0.32324
    -0.44616
    -0.55963
    -0.55963
    -0.67310
    -0.37052
    -0.79602
    -0.35161
    -0.29487
    -0.32324
    -0.24759
    -0.18140
    -0.06794
    -0.01120
    -0.12467
     0.31974
     0.44267
     0.41430
     0.69797
     0.75470
     0.97218
     1.16130
     1.28422
     0.97218
     1.03837
     0.72634
     0.87763
     0.94382
     0.80198
     0.31029
     0.65069
     0.78307
     0.48049
     0.54668
     0.18737
     0.00771
    -0.07739
     0.11172
     0.10227
     0.01716
     0.49940
     0.10227
     0.28192
     0.39539
     0.43321
     0.66960
     0.55614
     0.59396
     0.87763
     0.95327
     0.92491
     0.63178
     0.85872
     0.56559
     0.63178
     0.45212
     0.83981
     0.68852
     0.52777
     0.88708
     0.62233
     0.68852
     0.38593
     0.48995
     0.47104
     0.57505
     0.72634
     0.63178
     0.54668
     0.58450
     0.78307
     0.48995
     0.62233
     0.65069
     0.16845
     0.29138
     0.31974
     0.30083
     0.14954
     0.27247
    -0.30433
    -0.20032
    -0.22868
    -0.50290
    -0.61636
    -0.89058
    -1.04187
    -1.33499
    -1.65648
    -1.71322
    -2.28056
    -2.19546
    -2.31838
    -2.26165
    -1.98743
    -1.81723
    -1.31608
    -1.43900
    -2.07253
    -2.65878
    -2.51695
    -1.89288
    -1.24044
    -0.78657
    -0.67310
    -0.48398
    -0.54072
    -0.59745
    -0.56909
    -0.55017
    -0.51235
    -0.72983
    -0.78657
    -0.49344
    -0.23814
    -0.33269
    -0.34215
    -0.24759
    -0.31378
    -0.36106
    -0.55017
    -0.31378
     0.03608
     0.23464
     0.67906
     0.66015
     1.65299
     1.51116
     0.14954
     0.53722
     1.46388
     0.79253
     0.17791
     0.47104
    -0.00175
     0.23464
     0.54668
     0.54668
    -0.37052
    -0.74874
    -0.78657
    -1.39173
    -2.29947
    -2.96136
    -2.61150
    -1.75104
    -1.23098
    -0.57854
    -0.62582
    -0.30433
     1.57735
     2.22978
    -0.18140
    -0.34215
    -0.36106
     0.70743
     1.63408
     2.22033
     2.35271
     2.17305
     1.86101
     1.52061
     1.45442
     1.29368
     0.91545
     0.80198
     0.59396
     0.63178
     0.71688
     0.38593
     0.77362
     0.57505
     0.43321
     0.52777
     0.82089
     0.63178
     0.75470
     0.39539
     0.44267
     0.37648
     0.71688
     0.39539
     0.28192
     0.05499
     0.12118
    -0.05848
     0.41430
     0.25356
    -0.09630
    -0.00175
     0.01716
     0.16845
     0.05499
    -0.47453
    -0.50290
    -0.23814
    -0.14358
    -0.20032
    -0.35161
    -0.37052
    -0.70146
    -0.60691
    -0.44616
    -0.20032
    -0.54072
    -0.57854
    -0.57854
    -0.55017
    -0.32324
    -0.46507
    -0.69201
    -0.46507
    -0.24759
    -0.22868
    -0.34215
    -0.56909
    -0.39888
    -0.46507
    -0.41780
    -0.00175
    -0.28542
    -0.40834
    -0.20977
    -0.23814
    -0.21923
    -0.18140
    -0.33269
    -0.30433
    -0.07739
    -0.05848
    -0.24759
    -0.11521
    -0.31378
    -0.24759
    -0.49344
    -0.00175
    -0.01120
    -0.19086
    -0.22868
    -0.36106
    -0.30433
    -0.24759
    -0.34215
    -0.51235
    -0.22868
    -0.25705
    -0.10576
    -0.27596
    -0.44616
    -0.51235
    -0.66364
    -0.39888
    -0.13413
    -0.78657
    -0.66364
    -0.74874
    -0.59745
    -0.81493
    -0.85275
    -1.04187
    -1.00405
    -0.82439
    -0.85275
    -1.16479
    -0.99459
    -1.18370
    -1.12697
    -0.82439
    -0.72038
    -0.91894
    -0.82439
    -0.72038
    -0.45562
    -0.49344
    -0.41780
    -0.59745
    -0.41780
    -0.25705
    -0.14358
     0.07390
     0.06444
    -0.03011
    -0.03957
    -0.17195
     0.51831
     0.60341
     0.55614
     0.31974
     0.29138
     0.67906
     0.58450
     0.74525
     1.03837
     1.34095
     1.33150
     1.29368
     0.90599
     0.04553
    -0.17195
    -0.16249
     0.64124
     0.53722
     0.10227
    -0.14358
    -0.37052
    -0.55017
    -0.87167
    -0.83384
    -1.11751
    -1.06078
    -0.97568
    -0.90003
    -0.65419
    -0.67310
    -0.73929
    -0.53126
    -0.42725
     0.14009
    -0.14358
     0.13063
     0.13063
     0.15900
     0.31974
     0.56559
     0.41430
     0.37648
     0.58450
     0.42376
     0.98164
     0.74525
     0.46158
     0.28192
     0.34811
     0.78307
     0.48995
     0.33866
     0.27247
     0.28192
     0.18737
     0.15900
    -0.00175
     0.11172
    -0.00175
     0.03608
     0.06444
     0.40485
     0.46158
     0.31974
    -0.14358
     0.41430
     0.28192
     0.20628
     0.30083
     0.12118
     0.29138
     0.44267
     0.22519
     0.20628
     0.17791
     0.07390
     0.12118
     0.36702
     0.21573
    -0.14358
    -0.31378
     0.04553
     0.16845
    -0.03957
    -0.05848
    -0.26650
    -0.20977
    -0.03957
    -0.18140
    -0.14358
    -0.15304
    -0.29487
    -0.26650
    -0.06794
    -0.30433
    -0.11521
    -0.72038
    -0.42725
    -0.37997
    -0.43671
    -0.24759
    -0.26650
    -0.08685
    -0.10576
    -0.11521
    -0.20977
    -0.15304
     0.04553
    -0.17195
     0.06444
    -0.15304
    -0.20977
     1.08565
     2.27706
     2.52291
     0.90599
     1.01001
     1.28422
     1.59626
     1.59626
     2.13523
     2.80658
     2.75930
     1.25585
    -1.05132
    -0.94731
     1.49224
     1.76646
    -0.37997
    -1.99689
    -2.29001
    -2.12927
    -2.00634
    -1.92124
    -2.42239
    -2.45076
    -2.33729
    -2.20491
    -2.04417
    -1.98743
    -1.37282
    -1.35390
    -1.06078
    -0.61636
    -0.42725
    -0.53126
    -0.06794
     0.18737
     0.09281
     0.20628
     0.12118
    -0.09630
    -0.03011
     0.09281
    -0.08685
     0.18737
     0.07390
    -0.08685
    -0.06794
    -0.00175
     0.36702
     0.10227
    -0.11521
     0.14009
    -0.01120
     0.33866
     0.06444
     0.06444
     0.07390
    -0.03011
     0.07390
     0.18737
     0.22519
     0.07390
     0.19682
     0.05499
     0.04553
    -0.00175
    -0.07739
     0.16845
     0.14954
    -0.09630
     0.23464
    -0.01120
    -0.00175
    -0.11521
     0.02662
     0.09281
     0.15900
     0.03608
    -0.05848
    -0.06794
     0.03608
     0.03608
    -0.25705
    -0.02066
    -0.01120
    -0.05848
    -0.01120
    -0.12467
    -0.20977
    -0.16249
    -0.18140
    -0.02066
     0.14009
    -0.21923
    -0.23814
    -0.20032
     0.17791
     0.05499
    -0.27596
    -0.19086
    -0.03011
    -0.18140
    -0.03957
    -0.05848
    -0.23814
    -0.48398
    -0.54072
    -0.58800
    -0.36106
    -0.55017
    -0.52181
    -0.84330
    -1.01350
    -0.81493
    -0.95677
    -0.74874
    -0.07739
    -0.14358
    -0.28542
     0.00771
     0.19682
    -0.28542
    -0.08685
     0.21573
     0.51831
     0.89654
     0.77362
     0.88708
     0.85872
     0.91545
     1.01946
     0.83035
     1.16130
     0.90599
     0.54668
     0.72634
     0.77362
     0.65069
     0.27247
     0.01716
    -0.38943
     0.04553
     0.04553
    -0.06794
    -0.09630
    -0.45562
    -0.61636
    -0.87167
    -0.83384
    -0.56909
    -0.69201
    -0.41780
    -0.51235
    -0.22868
    -0.34215
    -0.30433
    -0.03011
     0.41430
     0.32920
     0.23464
     0.09281
     0.23464
     0.40485
     0.27247
     0.20628
     0.40485
     0.29138
     0.23464
     0.15900
     0.16845
     0.03608
    -0.27596
    -0.15304
    -0.01120
     0.08335
    -0.11521
    -0.47453
    -0.46507
    -0.39888
    -0.63528
    -0.72038
    -0.46507
    -0.75820
    -0.89058
    -0.87167
    -0.90003
    -1.00405
    -1.30663
    -1.28771
    -1.28771
    -1.13642
    -1.07023
    -1.03241
    -1.09860
    -1.08915
    -0.93786
    -0.81493
    -0.54072
    -0.44616
    -0.51235
    -0.22868
    -0.11521
    -0.02066
     0.14954
     0.17791
     0.09281
     0.44267
     0.66015
     0.57505
     0.48995
     0.51831
     0.68852
     0.48049
     0.55614
     0.70743
     0.44267
     0.33866
     0.33866
     0.24410
     0.05499
    -0.19086
    -0.25705
    -0.38943
    -0.30433
    -0.16249
    -0.03957
    -0.20032
    -0.14358
    -0.10576
     0.31974
     0.48995
     0.56559
     0.83035
     0.55614
     0.27247
     1.58680
     3.99799
     4.43295
     3.24154
     0.72634
     1.62462
     2.86331
     3.82779
     4.24384
     2.96732
     1.21803
     1.39769
     0.78307
     1.74755
     1.97448
     1.92720
     2.41890
     2.16360
     1.18966
     0.74525
    -0.20977
    -0.75820
    -3.03701
    -3.86910
    -1.10806
     1.01946
     0.02662
    -2.63987
    -6.32757
    -6.74362
    -3.84074
    -1.87396
    -1.85505
    -2.95191
    -3.18830
    -3.89747
    -3.09374
    -1.98743
    -1.10806
    -0.60691
     0.13063
     0.75470
     1.17075
     1.50170
     1.97448
     1.73809
     1.70972
     1.55843
     1.30313
     1.28422
     0.87763
     0.65069
     0.50886
     0.53722
     0.37648
     0.06444
    -0.10576
    -0.22868
    -0.31378
    -0.48398
    -0.00175
    -0.45562
    -0.55963
    -0.29487
    -0.38943
    -0.32324
    -0.32324
    -0.42725
    -0.53126
    -0.29487
    -0.30433
    -0.26650
    -0.08685
    -0.26650
    -0.35161
    -0.33269
    -0.09630
     0.05499
    -0.37997
    -0.32324
    -0.12467
     0.14954
     0.03608
    -0.00175
    -0.11521
    -0.10576
     0.01716
    -0.10576
    -0.11521
    -0.61636
    -0.51235
    -0.33269
     0.03608
     0.26301
    -0.28542
    -0.44616
    -0.32324
    -0.22868
    -0.31378
    -0.34215
    -0.66364
    -0.32324
    -0.17195
     0.10227
    -0.07739
    -0.03011
     0.08335
    -0.09630
    -0.08685
     0.31974
     0.19682
     0.29138
     0.05499
     0.57505
     0.48049
     0.64124
     0.40485
     0.50886
     1.01001
     1.07620
     1.05729
     1.03837
     0.98164
     0.98164
     0.81144
     1.40714
     1.11402
     0.90599
     0.80198
     1.06674
     0.94382
     0.95327
     0.73579
     0.71688
     0.71688
     0.76416
     0.79253
     0.76416
     0.79253
     0.62233
     0.51831
     0.87763
     0.82089
     0.37648
     0.35757
     0.23464
     0.48049
     0.71688
     0.14009
    -0.50290
    -0.52181
    -0.35161
    -0.73929
    -0.71092
    -0.90003
    -0.97568
    -1.15534
    -1.16479
    -1.11751
    -1.35390
    -1.47683
    -1.56193
    -1.34445
    -1.24989
    -1.23098
    -1.38227
    -1.31608
    -0.96622
    -0.77711
    -0.90003
    -0.91894
    -1.10806
    -0.90949
    -0.83384
    -0.41780
    -0.46507
    -0.54072
    -0.26650
    -0.54072
    -0.31378
    -0.20032
    -0.19086
    -0.27596
    -0.13413
     0.06444
    -0.08685
     0.08335
     0.01716
     0.10227
    -0.20977
     0.31029
     0.48049
     0.10227
     0.16845
     0.13063
     0.21573
     0.27247
     0.15900
     0.25356
     0.30083
     0.30083
     0.06444
     0.24410
     0.35757
     0.16845
    -0.22868
     0.04553
     0.28192
    -0.09630
     0.03608
    -0.14358
     0.13063
     0.32920
     0.34811
     0.34811
     0.27247
     0.15900
     0.37648
     0.54668
     0.99110
     0.59396
     0.48995
     0.76416
     1.71918
     1.50170
     0.84926
     0.59396
     0.47104
     0.31029
     0.10227
     0.05499
     0.12118
     0.85872
     0.69797
     0.72634
     1.82319
     1.80428
     1.58680
     0.85872
     1.24640
     1.46388
     0.80198
     0.48995
     0.76416
     1.22749
     1.93666
     2.88222
     2.57019
     2.04067
     1.01946
     0.75470
     0.50886
     0.55614
     0.56559
     0.27247
     1.40714
     2.77821
     2.25815
     2.07849
     1.44497
    -0.68255
    -3.31122
    -4.49318
    -2.11036
    -1.33499
    -0.80548
    -0.87167
    -1.84560
    -3.40578
    -3.97312
    -4.71066
    -4.41753
    -3.64217
    -3.27340
    -2.64933
    -2.13872
    -1.69431
    -1.35390
    -1.19316
    -0.91894
    -0.69201
    -0.52181
    -0.45562
    -0.15304
    -0.26650
    -0.60691
    -0.38943
    -0.46507
    -0.09630
    -0.18140
    -0.27596
    -0.16249
    -0.18140
    -0.32324
    -0.32324
    -0.01120
    -0.03957
     0.20628
    -0.10576
    -0.16249
     0.21573
     0.07390
    -0.02066
    -0.05848
     0.32920
     0.35757
     0.21573
     0.39539
     0.12118
     0.11172
     0.11172
     0.18737
     0.18737
     0.20628
     0.33866
     0.27247
     0.38593
     0.17791
     0.15900
     0.05499
     0.28192
     0.40485
     0.25356
     0.13063
     0.15900
     0.18737
     0.09281
     0.19682
     0.12118
     0.30083
     0.17791
     0.13063
     0.12118
     0.30083
     0.17791
    -0.27596
     0.04553
     0.29138
     0.14009
     0.36702
     0.16845
     0.31974
    -0.01120
     0.09281
     0.13063
     0.10227
     0.22519
     0.25356
     0.14009
     0.31974
     0.32920
     0.29138
     0.18737
     0.50886
     0.53722
     0.89654
     0.79253
     0.99110
     1.00055
     1.36932
     1.13293
     1.17075
     0.82089
     0.23464
     0.35757
     0.59396
     0.50886
     0.38593
    -0.08685
     0.05499
    -0.11521
    -0.55017
    -0.65419
    -0.84330
    -0.76765
    -0.89058
    -0.72038
    -0.86221
    -0.54072
    -0.54072
    -0.65419
    -0.26650
    -0.41780
    -0.23814
    -0.15304
    -0.04903
     0.10227
    -0.24759
     0.03608
    -0.20977
    -0.15304
     0.02662
    -0.11521
    -0.10576
     0.25356
    -0.01120
     0.02662
    -0.16249
    -0.02066
     0.16845
     0.01716
     0.06444
     0.34811
     0.00771
     0.22519
     0.27247
     0.14954
     0.12118
    -0.03011
     0.23464
     0.38593
     0.44267
     0.25356
     0.21573
     0.05499
     0.20628
     0.06444
    -0.02066
     0.23464
     0.12118
     0.14009
     0.14009
     0.11172
     0.11172
    -0.22868
     0.02662
     0.03608
     0.23464
     0.18737
    -0.10576
    -0.03957
     0.05499
     0.03608
    -0.15304
     0.08335
    -0.02066
    -0.05848
     0.03608
     0.02662
     0.07390
    -0.05848
    -0.16249
    -0.11521
     0.00771
     0.11172
    -0.21923
    -0.37997
    -0.32324
    -0.24759
    -0.40834
    -0.38943
    -0.51235
    -0.93786
    -1.12697
    -1.12697
    -1.18370
    -1.26880
    -0.93786
    -0.42725
    -0.06794
     0.51831
     0.24410
    -1.02296
    -0.44616
     0.08335
     1.15184
     1.87993
     2.87277
     3.16589
     3.58194
     2.39053
     1.12347
    -0.07739
    -0.76765
     0.26301
     1.14239
     0.74525
    -0.25705
    -1.21207
    -1.19316
    -0.88112
    -1.41064
    -2.12927
    -1.94961
    -2.03471
    -1.88342
    -1.24989
    -0.74874
    -0.33269
    -0.19086
    -0.00175
     0.56559
     0.99110
     1.15184
     0.76416
     0.83035
     0.69797
     0.65069
     0.30083
     0.35757
     0.35757
    -0.04903
     0.11172
    -0.17195
    -0.23814
    -0.54072
    -0.68255
    -1.08915
    -0.77711
    -0.91894
    -1.04187
    -1.05132
    -1.06078
    -1.03241
    -0.99459
    -0.89058
    -0.67310
    -0.81493
    -0.80548
    -0.49344
    -0.35161
    -0.31378
    -0.13413
    -0.04903
     0.18737
     0.47104
     0.43321
     0.29138
     0.35757
     0.33866
     0.41430
     0.35757
     0.65069
     0.34811
     0.20628
     0.36702
     0.28192
     0.44267
     0.37648
     0.07390
     0.11172
     0.23464
     0.34811
     0.27247
     0.15900
     0.09281
     0.06444
    -0.10576
     0.36702
     0.20628
    -0.03957
     0.25356
     0.13063
    -0.01120
     0.20628
    -0.12467
    -0.20032
     0.28192
     0.07390
     0.09281
     0.09281
     0.01716
     0.05499
    -0.10576
     0.08335
     0.37648
     0.00771
     0.10227
    -0.07739
     0.18737
     0.27247
     0.00771
    -0.13413
     0.14954
     0.14009
     0.18737
     0.27247
    -0.00175
     0.10227
    -0.00175
    -0.00175
     0.42376
     0.15900
     0.14954
     0.48995
     0.59396
     0.78307
     1.01001
     0.96273
     1.11402
     0.96273
     0.79253
     1.19912
     1.35041
     0.71688
     0.11172
     0.31029
     0.61287
     0.43321
     0.11172
     0.14009
    -0.03957
    -0.21923
    -0.49344
    -0.85275
    -0.82439
    -0.63528
    -0.50290
    -0.54072
    -0.34215
    -0.43671
    -0.27596
    -0.54072
    -0.12467
    -0.02066
    -0.27596
    -0.00175
    -0.14358
    -0.06794
    -0.05848
    -0.25705
    -0.37997
    -0.26650
    -0.08685
    -0.28542
    -0.04903
    -0.45562
    -0.43671
    -0.53126
    -0.49344
    -0.11521
    -0.43671
    -0.35161
    -0.44616
    -0.31378
    -0.31378
    -0.20032
    -0.36106
    -0.23814
    -0.05848
     0.98164
     0.49940
     0.17791
    -0.03011
     0.09281
    -0.15304
     0.49940
     0.37648
     0.45212
     0.39539
     0.18737
     0.19682
     0.07390
    -0.30433
    -0.56909
    -0.47453
    -0.66364
    -1.10806
    -1.41064
    -1.79832
    -2.08199
    -2.63987
    -2.54531
    -2.80062
    -3.28286
    -3.09374
    -1.86451
     0.11172
     1.29368
     1.81374
     2.52291
     2.98624
     3.21317
     3.74269
     3.69541
     3.05243
     2.96732
     2.58910
     2.95787
     4.95301
     5.07593
     4.04527
     1.94612
     0.66015
    -0.93786
    -1.51465
    -2.54531
    -2.18600
    -1.94015
    -1.84560
    -1.86451
    -1.55247
    -1.46737
    -1.68485
    -1.20261
    -0.44616
    -0.48398
    -0.30433
    -0.22868
    -0.15304
    -0.03011
     0.02662
     0.05499
     0.05499
     0.29138
     0.24410
     0.03608
    -0.03957
    -0.04903
    -0.03957
    -0.24759
     0.09281
     0.05499
     0.00771
    -0.16249
    -0.03957
    -0.14358
    -0.01120
     0.11172
    -0.18140
    -0.03957
    -0.19086
    -0.19086
    -0.15304
    -0.01120
    -0.20977
    -0.37052
    -0.13413
    -0.02066
    -0.34215
    -0.17195
     0.05499
    -0.01120
    -0.12467
    -0.24759
     0.05499
     0.03608
     0.03608
    -0.03011
     0.24410
     0.28192
     0.26301
    -0.12467
