# Supplementary material for: Software algorithm and hardware design for real-time implementation of new spectral estimator
Source: Biomed Eng Online. 2014 May 9;13:61. doi: 10.1186/1475-925X-13-61 (PMC4057578; doi:10.1186/1475-925X-13-61)
Supplement: Additional file 2 — txtfiles.zip. [file 1475-925X-13-61-S2.zip › FILE038.TXT]

     1.14430
     0.91562
     0.82207
     0.81168
     0.47905
     1.10272
     1.74719
     1.42496
     0.41668
     0.68694
     0.60378
     0.62457
     0.58299
     0.67655
     0.96759
     0.92602
     0.49984
     0.34392
     0.26076
     0.23997
    -0.16542
     0.07366
     0.07366
    -0.23818
    -0.09265
    -0.00950
    -0.17581
    -0.42528
    -0.31094
    -0.46686
    -0.15502
    -0.29015
    -0.40449
    -0.45646
    -0.27976
    -0.47725
    -0.37331
    -0.60199
    -0.27976
    -0.50844
    -0.32133
    -0.40449
    -0.43567
    -0.35252
    -0.46686
    -0.68514
    -0.69554
    -0.43567
    -0.84106
    -0.85146
    -0.80988
    -0.76830
    -0.87225
    -1.00738
    -0.71633
    -0.80988
    -1.04895
    -0.77870
    -0.62278
    -0.53962
    -0.59159
    -0.31094
    -0.27976
     0.19839
     0.40629
     0.34392
     0.83246
     0.82207
     1.34180
     0.99878
    -0.21739
    -0.93461
    -1.56868
    -1.37119
    -0.90343
    -0.36291
    -0.30055
    -0.38370
    -1.11132
    -2.32749
    -2.80564
    -2.22354
    -1.21527
    -0.93461
    -0.99698
    -0.65396
     0.31274
     1.04036
     1.15470
     1.67443
     2.06942
     2.63073
     2.50599
     1.88232
     1.08193
     0.46865
     0.45826
     0.35431
    -1.02817
    -1.82855
    -0.71633
    -0.38370
    -1.28803
    -1.76618
    -2.33788
    -2.86801
    -2.58735
    -2.62893
    -2.14039
    -1.58947
    -1.12172
    -0.58120
     0.30234
     0.80128
     1.00917
     1.30022
     1.42496
     1.67443
     1.58087
     2.23573
     2.20455
     2.14218
     2.44362
     2.11100
     1.93429
     1.81995
     1.72640
     1.67443
     1.68482
     1.90311
     1.53930
     1.36259
     0.97799
     1.19627
     0.60378
     0.73891
     0.70773
     0.15682
    -0.01989
    -0.24857
    -0.17581
    -0.58120
    -0.68514
    -0.85146
    -0.86185
    -0.88264
    -0.92422
    -1.17369
    -1.31921
    -1.43355
    -1.57908
    -1.55829
    -1.34000
    -1.50632
    -1.38158
    -1.36079
    -1.36079
    -1.36079
    -1.38158
    -1.56868
    -1.45434
    -1.03856
    -1.22566
    -1.48553
    -1.44395
    -1.35040
    -1.28803
    -1.55829
    -1.14251
    -1.30882
    -1.43355
    -1.38158
    -1.41277
    -1.50632
    -1.37119
    -1.58947
    -1.54789
    -1.29842
    -1.09053
    -1.26724
    -1.43355
    -1.39198
    -1.38158
    -1.47513
    -1.04895
    -0.96580
    -1.16330
    -1.13211
    -1.11132
    -0.79949
    -0.94501
    -1.01777
    -0.93461
    -0.79949
    -0.38370
    -0.67475
    -0.45646
    -0.63317
    -0.72672
    -0.67475
    -0.42528
    -0.20699
    -0.44607
    -0.42528
    -0.60199
    -0.43567
    -0.32133
    -0.30055
    -0.68514
    -0.44607
    -0.29015
    -0.20699
    -0.41489
    -0.30055
    -0.25897
    -0.30055
    -0.30055
     0.33352
     0.12563
     0.03208
     0.21918
     0.19839
     0.39589
     0.28155
     0.46865
     0.46865
     0.58299
     0.62457
     0.59339
     0.60378
     0.35431
     0.48944
     0.30234
     0.49984
     0.45826
     0.18800
    -0.19660
    -0.16542
    -0.29015
    -0.24857
    -0.56041
    -0.74751
    -0.58120
    -0.51883
    -0.73712
    -0.85146
    -0.65396
    -0.62278
    -0.47725
     0.35431
     0.84286
     0.92602
     1.19627
     1.36259
     1.34180
     1.20667
     1.45614
     1.41456
     1.78877
     2.11100
     2.32928
     2.60994
     2.42284
     2.16297
     1.86153
     2.20455
     2.59954
     2.69309
     2.44362
     2.51639
     2.24613
     0.99878
     0.04248
    -0.64357
    -0.99698
    -0.77870
     0.91562
     1.08193
    -0.24857
    -0.93461
    -1.89092
    -2.59775
    -2.24433
    -2.18196
    -2.05723
    -1.61026
    -1.46474
    -0.87225
    -0.60199
    -0.06147
     0.01129
     0.39589
     0.78049
     0.81168
     1.18588
     1.37298
     1.37298
     1.19627
     1.56008
     1.86153
     1.59127
     1.57048
     1.50811
     1.34180
     1.58087
     1.15470
     0.90523
     0.74931
     0.44786
     0.16721
     0.28155
    -0.11344
    -0.20699
    -0.38370
    -0.03029
     0.27116
    -0.10305
    -0.01989
    -0.43567
    -0.43567
    -0.67475
    -0.76830
    -0.53962
    -0.31094
     0.21918
     0.43747
     0.36471
    -0.01989
    -0.73712
    -1.13211
    -1.13211
    -0.32133
    -0.21739
    -0.22778
    -0.16542
    -0.01989
     0.11524
     0.07366
     0.17761
     0.06327
     0.30234
     0.57260
     0.77010
     0.81168
     0.56221
     0.79089
     0.54142
     1.06114
     1.09233
     0.89483
     1.00917
     0.70773
     0.72852
     0.78049
     0.80128
     0.65576
     0.98838
     0.43747
     0.39589
     0.36471
     0.33352
     0.29195
    -0.47725
    -0.49804
    -0.11344
    -0.27976
    -0.18620
    -0.45646
    -0.76830
    -0.69554
    -1.10093
    -1.06974
    -0.98659
    -0.85146
    -0.97619
    -0.55002
    -0.25897
    -0.39410
    -0.37331
    -0.63317
     0.12563
    -0.13423
    -0.21739
    -0.16542
    -0.40449
     0.03208
     0.03208
    -0.61238
    -0.34212
    -0.22778
    -0.41489
    -0.57080
    -0.60199
    -0.53962
    -0.78909
    -0.90343
    -0.46686
    -0.21739
    -0.66436
    -0.46686
    -0.66436
    -0.53962
    -0.41489
    -0.36291
    -0.36291
    -0.37331
    -0.14463
    -0.11344
     0.14642
    -0.01989
     0.01129
    -0.29015
     0.02169
     0.22958
    -0.06147
     0.13603
     0.08405
    -0.00950
     0.01129
    -0.09265
    -0.07186
     0.00090
     0.22958
    -0.20699
     0.03208
    -0.01989
    -0.17581
    -0.25897
    -0.19660
     0.21918
    -0.12384
    -0.11344
    -0.03029
     0.00090
    -0.14463
    -0.24857
    -0.08226
    -0.13423
     0.14642
    -0.05108
    -0.10305
     0.04248
     0.11524
    -0.07186
     0.02169
     0.37510
     0.30234
     0.38550
     0.61418
     0.38550
     0.71812
     0.40629
     0.53102
     0.71812
     0.86365
     0.93641
     0.98838
     0.84286
     0.81168
     0.70773
     0.62457
     0.78049
     0.89483
     0.68694
     0.82207
     0.52063
     0.53102
     0.39589
     0.41668
     0.43747
     0.49984
     0.57260
     0.21918
     0.38550
     0.08405
     0.17761
    -0.20699
    -0.37331
     0.04248
    -0.07186
     0.32313
     0.16721
    -0.05108
    -0.42528
    -0.53962
    -0.25897
    -0.22778
    -0.17581
    -0.14463
    -0.15502
     0.05287
     0.07366
     0.01129
    -0.01989
     0.39589
    -0.01989
    -0.14463
    -0.10305
    -0.19660
    -0.35252
    -0.41489
    -0.45646
    -0.48765
    -0.52923
    -0.83067
    -0.86185
    -0.71633
    -0.89304
    -0.87225
    -1.18408
    -0.83067
    -0.87225
    -0.75791
    -0.71633
    -0.59159
    -0.41489
    -0.55002
    -0.32133
    -0.26936
    -0.12384
    -0.05108
     0.08405
    -0.06147
     0.00090
    -0.11344
    -0.21739
     0.18800
     0.11524
    -0.20699
     0.19839
    -0.11344
     0.00090
    -0.03029
    -0.26936
    -0.16542
     0.15682
     0.28155
    -0.07186
     0.08405
    -0.05108
     0.03208
    -0.05108
     0.00090
     0.36471
    -0.08226
    -0.05108
     0.11524
     0.25037
     0.00090
    -0.11344
    -0.13423
     0.11524
     0.42708
     0.04248
     0.04248
    -0.05108
    -0.12384
    -0.11344
    -0.24857
     0.20879
     0.01129
     0.07366
    -0.07186
     0.15682
     0.08405
    -0.31094
    -0.12384
    -0.03029
     0.15682
     0.33352
    -0.00950
    -0.04068
     0.07366
     0.00090
    -0.03029
     0.22958
     0.28155
    -0.20699
    -0.03029
     0.20879
    -0.01989
    -0.01989
    -0.15502
    -0.35252
     0.21918
     0.00090
    -0.14463
    -0.00950
    -0.00950
    -0.21739
    -0.22778
     0.05287
     0.22958
    -0.33173
    -0.10305
    -0.10305
    -0.03029
    -0.24857
    -0.47725
    -0.50844
    -0.46686
    -0.18620
    -0.48765
    -0.53962
    -0.84106
    -0.85146
    -1.04895
    -0.97619
    -0.66436
    -0.94501
    -1.05935
    -0.94501
    -1.23606
    -0.86185
    -0.99698
    -0.95540
    -0.79949
    -0.56041
    -0.59159
    -0.60199
    -0.70593
    -0.67475
    -0.48765
    -0.49804
    -0.10305
    -0.14463
    -0.36291
    -0.05108
    -0.19660
     0.10484
    -0.18620
    -0.40449
    -0.18620
     0.08405
    -0.07186
    -0.08226
    -0.25897
    -0.37331
    -0.08226
    -0.40449
    -0.03029
     0.16721
    -0.09265
     0.04248
     0.37510
     0.28155
     0.22958
     0.53102
     0.48944
     1.00917
     1.85113
     1.43535
     0.71812
     0.73891
     1.45614
     1.05075
     0.86365
     0.47905
    -0.38370
    -0.67475
    -0.68514
    -0.85146
    -1.38158
    -2.42104
    -3.33576
    -4.11536
    -4.72864
    -2.88880
    -3.26300
    -3.23182
    -3.32537
    -4.08417
    -4.16733
    -3.60602
    -3.32537
    -2.58735
    -2.16118
    -1.51671
    -0.84106
    -0.76830
    -0.74751
    -0.47725
     0.19839
     0.15682
     0.02169
     0.79089
     0.75970
     1.02996
     0.83246
     1.38338
     1.28983
     1.07154
     1.17549
     1.09233
     1.42496
     1.02996
     1.11312
     1.15470
     1.19627
     1.27943
     0.82207
     0.71812
     0.44786
     0.30234
     0.06327
     0.52063
     0.39589
    -0.08226
    -0.24857
    -0.19660
    -0.12384
    -0.18620
    -0.33173
    -0.47725
    -0.26936
    -0.19660
    -0.33173
    -0.08226
    -0.39410
    -0.43567
    -0.22778
    -0.08226
     0.22958
    -0.14463
    -0.12384
    -0.10305
     0.13603
     0.21918
     0.06327
     0.09445
     0.28155
     0.23997
     0.28155
     0.09445
     0.31274
     0.11524
    -0.00950
     0.00090
     0.47905
     0.22958
     0.05287
     0.02169
     0.12563
     0.23997
     0.20879
    -0.04068
     0.06327
     0.38550
     0.77010
     0.93641
     1.31061
     1.41456
     1.74719
     2.01745
     2.73467
     2.99454
     2.02784
     0.87404
    -0.70593
    -1.58947
    -1.46474
    -0.92422
    -0.16542
    -0.07186
    -0.23818
    -0.85146
    -1.52711
    -2.02605
    -2.25473
    -2.19236
    -1.52711
    -0.53962
    -0.20699
     0.44786
     1.09233
     1.59127
     2.11100
     2.27731
     2.44362
     2.39165
     2.54757
     2.45402
     2.23573
     2.02784
     1.66403
     1.57048
     1.21706
     1.70561
     1.38338
     1.49772
     1.54969
     0.80128
     1.04036
     0.94680
     0.88444
     0.87404
     0.99878
     0.87404
     0.69733
     0.66615
     0.66615
     0.43747
     0.16721
     0.62457
     0.49984
     0.16721
     0.48944
     0.27116
     0.41668
     0.37510
     0.54142
     0.27116
     0.80128
     0.74931
     0.87404
     0.83246
     1.10272
     1.09233
     1.13391
     1.27943
     1.52890
     1.23785
     1.19627
     1.23785
     1.12351
     1.31061
     1.08193
     0.77010
     0.79089
     0.79089
     0.54142
     0.34392
     0.38550
    -0.16542
    -0.13423
    -0.39410
    -0.09265
    -0.42528
    -0.68514
    -0.88264
    -0.98659
    -0.73712
    -1.02817
    -1.17369
    -1.41277
    -1.23606
    -1.22566
    -1.24645
    -1.24645
    -1.52711
    -1.48553
    -1.35040
    -1.24645
    -1.20487
    -1.16330
    -1.24645
    -1.25685
    -1.24645
    -0.99698
    -1.21527
    -1.23606
    -0.91383
    -1.08014
    -1.03856
    -0.93461
    -0.94501
    -0.96580
    -1.31921
    -0.71633
    -0.61238
    -0.63317
    -0.52923
    -0.51883
    -0.37331
    -0.26936
    -0.01989
     0.00090
     0.21918
     0.69733
     0.80128
     0.29195
     0.03208
    -0.12384
    -0.83067
    -0.70593
    -0.31094
    -1.39198
    -1.55829
    -1.20487
    -1.03856
    -1.20487
    -1.32961
    -1.70381
    -1.72460
    -1.72460
    -1.42316
    -1.15290
    -0.76830
    -0.30055
    -0.13423
     0.16721
     0.72852
     0.60378
     0.80128
     1.04036
     1.06114
     0.88444
     1.06114
     1.02996
     1.01957
     0.98838
     0.84286
     0.94680
     0.74931
     0.65576
     0.56221
     0.13603
     0.49984
     0.35431
     0.35431
     0.12563
     0.07366
    -0.04068
    -0.00950
    -0.11344
     0.00090
     0.11524
    -0.11344
    -0.18620
    -0.10305
     0.02169
    -0.19660
    -0.60199
    -0.05108
     0.04248
    -0.29015
     0.07366
    -0.17581
    -0.11344
     0.04248
    -0.15502
    -0.12384
     0.11524
     0.16721
    -0.20699
     0.12563
     0.08405
     0.22958
    -0.07186
     0.16721
     0.39589
     0.26076
     0.21918
     0.18800
     0.35431
     0.30234
     0.12563
     0.17761
     0.30234
     0.37510
     0.34392
     0.12563
     0.14642
     0.11524
     0.11524
    -0.23818
     0.12563
     0.10484
    -0.06147
     0.04248
    -0.06147
    -0.01989
    -0.19660
    -0.21739
     0.05287
     0.06327
     0.00090
     0.15682
     0.18800
     0.37510
     0.75970
     0.91562
     1.76798
     1.83034
     1.45614
     1.20667
     1.75758
     2.74507
     3.22322
     4.09636
     4.76162
     5.83226
     5.72831
     3.54545
     0.26076
    -2.08841
    -4.40640
    -4.34404
    -1.57908
    -0.30055
    -0.12384
    -1.71421
    -3.38774
    -4.54153
    -5.86165
    -6.55808
    -5.93441
    -4.28167
    -3.15905
    -1.94289
    -1.04895
    -0.06147
     0.70773
     1.06114
     1.58087
     1.85113
     1.88232
     1.87192
     1.67443
     1.60166
     1.32101
     1.20667
     0.98838
     0.87404
     0.87404
     0.65576
     0.23997
     0.28155
     0.08405
     0.01129
    -0.13423
     0.14642
    -0.09265
    -0.42528
    -0.07186
    -0.09265
    -0.29015
    -0.31094
    -0.22778
    -0.40449
    -0.15502
    -0.12384
    -0.24857
    -0.25897
    -0.27976
    -0.16542
    -0.47725
    -0.11344
     0.10484
    -0.29015
    -0.16542
     0.05287
     0.16721
     0.10484
    -0.06147
    -0.00950
     0.18800
     0.13603
     0.08405
     0.10484
    -0.04068
     0.09445
     0.05287
     0.22958
     0.39589
     0.10484
     0.20879
     0.00090
     0.40629
     0.13603
     0.35431
     0.40629
     0.29195
     0.44786
     0.40629
     0.46865
     0.47905
     0.61418
     0.44786
     0.51023
     1.07154
     0.93641
     1.12351
     1.30022
     1.12351
     1.22746
     0.87404
     0.73891
     0.75970
     1.05075
     0.70773
     1.05075
     1.10272
    -0.01989
    -1.01777
    -1.58947
    -0.27976
     1.04036
     0.39589
     0.07366
     0.13603
    -0.01989
    -0.67475
    -0.50844
     0.12563
     0.26076
     0.37510
     0.05287
     0.14642
     0.33352
     0.29195
     0.39589
     0.54142
     0.33352
    -0.29015
    -0.19660
    -0.36291
    -0.25897
    -0.46686
    -0.66436
    -0.44607
    -0.22778
     0.00090
    -0.15502
    -0.23818
    -0.15502
    -0.12384
    -0.22778
     0.00090
     0.03208
    -0.09265
    -0.09265
     0.08405
     0.04248
     0.11524
    -0.12384
    -0.22778
    -0.14463
     0.12563
     0.04248
    -0.03029
    -0.10305
    -0.20699
    -0.22778
    -0.04068
     0.11524
    -0.09265
    -0.16542
    -0.14463
     0.04248
    -0.20699
    -0.23818
    -0.47725
    -0.16542
    -0.08226
    -0.26936
    -0.14463
    -0.25897
    -0.30055
    -0.09265
    -0.53962
    -0.13423
    -0.24857
    -0.39410
    -0.43567
    -0.41489
    -0.39410
    -0.15502
    -0.48765
    -0.50844
    -0.30055
    -0.12384
    -0.32133
    -0.38370
    -0.46686
    -0.44607
    -0.53962
    -0.14463
     0.08405
    -0.39410
    -0.06147
    -0.25897
     0.00090
     0.13603
    -0.34212
    -0.29015
    -0.09265
     0.08405
     0.08405
     0.06327
    -0.10305
     0.11524
    -0.17581
    -0.12384
     0.44786
     0.01129
    -0.16542
     0.02169
     0.20879
     0.08405
     0.16721
     0.10484
     0.12563
     0.31274
     1.06114
     0.85325
     0.90523
     0.87404
     1.00917
     0.87404
     1.31061
     0.85325
     0.44786
     0.20879
    -0.24857
    -0.38370
    -0.70593
    -1.08014
    -1.47513
    -1.32961
    -1.26724
    -1.40237
    -1.43355
    -1.73500
    -1.90131
    -2.56656
    -1.46474
    -1.02817
    -0.91383
    -0.48765
    -0.38370
     0.17761
     0.20879
     0.48944
     0.61418
     0.55181
     0.95720
     0.57260
     0.82207
     0.49984
     0.46865
     0.38550
     0.32313
     0.56221
     0.13603
     0.08405
     0.00090
     0.11524
     0.14642
    -0.03029
    -0.20699
     0.01129
     0.30234
     0.08405
    -0.09265
    -0.05108
    -0.38370
    -0.21739
    -0.20699
     0.13603
    -0.32133
    -0.13423
    -0.10305
    -0.15502
    -0.16542
    -0.21739
    -0.46686
    -0.44607
    -0.35252
    -0.23818
    -0.12384
    -0.27976
    -0.34212
    -0.07186
    -0.34212
     0.11524
    -0.22778
    -0.51883
    -0.26936
    -0.42528
    -0.30055
     0.02169
    -0.47725
    -0.57080
    -0.66436
    -0.36291
    -1.05935
    -0.67475
    -0.72672
    -0.98659
    -1.23606
    -0.71633
    -0.58120
    -0.80988
    -0.82027
    -0.90343
    -0.80988
    -0.56041
    -0.72672
    -0.71633
    -0.66436
    -0.37331
    -0.56041
    -0.50844
    -0.93461
    -0.50844
    -0.89304
    -0.71633
    -0.03029
    -0.23818
    -0.48765
    -0.59159
    -0.48765
    -0.42528
    -0.50844
    -0.03029
    -0.05108
     0.20879
     0.23997
     0.48944
     0.56221
     0.61418
     0.59339
     0.55181
     1.05075
     0.81168
     0.80128
     0.82207
     0.86365
     0.95720
     0.89483
     0.82207
     0.96759
     0.97799
     1.07154
     1.05075
     1.31061
     0.83246
     0.80128
     0.63497
     1.13391
     1.25864
     0.84286
     1.04036
     0.93641
     0.91562
     0.63497
     0.81168
     0.45826
     0.47905
     0.60378
     0.39589
     0.45826
     0.04248
     0.17761
    -0.12384
    -0.23818
     0.23997
    -0.05108
     0.10484
    -0.32133
    -0.27976
    -0.36291
    -0.33173
    -0.27976
    -0.56041
    -0.18620
    -0.56041
    -0.33173
    -0.38370
    -0.53962
    -0.58120
    -0.62278
    -0.43567
    -0.45646
    -0.65396
    -0.52923
    -0.51883
    -0.25897
    -0.34212
    -0.46686
    -0.09265
    -0.09265
    -0.07186
    -0.19660
     0.17761
     0.41668
     0.33352
    -0.03029
     1.00917
     0.96759
     1.05075
     1.44574
     1.73679
     1.90311
     1.60166
     1.62245
     1.51851
     1.93429
     1.78877
     1.72640
     1.86153
     1.85113
     1.43535
     1.10272
     1.06114
     1.21706
     0.88444
     0.82207
     0.71812
     0.56221
     0.59339
     0.40629
     0.34392
     0.59339
     0.75970
     0.93641
     1.15470
     0.80128
    -0.25897
    -1.04895
    -0.64357
    -0.11344
    -0.10305
    -0.04068
    -0.19660
    -0.59159
    -0.85146
    -1.20487
    -1.53750
    -2.30670
    -2.46262
    -2.35867
    -1.82855
    -1.67263
    -1.56868
    -1.39198
    -1.54789
    -1.21527
    -1.36079
    -1.05935
    -1.28803
    -1.19448
    -0.91383
    -0.66436
    -0.52923
    -0.19660
    -0.05108
    -0.13423
    -0.11344
     0.26076
     0.01129
     0.04248
    -0.35252
     0.04248
     0.10484
    -0.01989
     0.42708
     0.65576
     0.56221
    -0.07186
    -0.61238
     0.57260
     0.56221
    -1.38158
    -3.21103
    -4.45838
    -5.18600
    -2.91998
    -0.42528
    -0.52923
    -1.38158
    -2.84722
    -3.21103
    -3.40852
    -2.96156
    -2.54577
    -1.89092
    -1.05935
    -0.31094
     0.55181
     0.84286
     0.88444
     1.34180
     1.21706
     1.00917
     0.92602
     1.15470
     0.92602
     0.72852
     0.65576
     0.70773
     0.47905
     0.08405
    -0.10305
     0.29195
     0.60378
     0.17761
     0.19839
     0.05287
     0.03208
    -0.17581
    -0.32133
     0.10484
    -0.15502
    -0.42528
    -0.09265
    -0.29015
    -0.35252
    -0.52923
    -0.70593
    -0.65396
    -0.46686
    -0.51883
    -0.59159
    -0.63317
    -0.50844
    -0.78909
    -0.96580
    -0.74751
    -0.26936
    -0.56041
    -0.27976
    -0.20699
    -0.24857
    -0.32133
    -0.14463
     0.07366
     0.14642
     0.47905
     0.29195
     0.19839
     0.53102
     0.71812
     0.67655
     0.55181
     0.85325
     0.71812
     1.31061
     1.59127
     1.56008
     1.98626
     1.93429
     2.09021
     1.24825
     1.19627
     0.83246
     0.94680
     1.56008
     1.84074
     1.32101
     0.77010
     0.69733
     0.13603
    -0.15502
    -0.55002
    -0.66436
    -0.87225
    -0.98659
    -1.19448
    -1.17369
    -0.99698
    -1.38158
    -1.41277
    -0.94501
    -0.62278
    -0.69554
    -0.60199
    -0.49804
    -0.91383
    -0.58120
     0.06327
     0.45826
     0.79089
     0.92602
     1.11312
     1.34180
     1.48732
     1.86153
     1.75758
     1.63285
     1.87192
     1.92390
     1.72640
     1.81995
     1.51851
     1.12351
     1.04036
     0.75970
     0.88444
     0.40629
     0.22958
    -0.33173
    -0.45646
    -0.47725
    -0.66436
    -0.85146
    -1.06974
    -1.11132
    -1.22566
    -0.98659
    -0.79949
    -0.88264
    -0.73712
    -0.97619
    -0.58120
    -0.67475
    -0.65396
    -0.91383
    -0.61238
    -0.30055
    -0.38370
    -0.27976
    -0.38370
    -0.24857
    -0.34212
    -0.56041
    -0.10305
    -0.30055
    -0.38370
    -0.30055
    -0.22778
    -0.09265
    -0.23818
    -0.33173
    -0.05108
    -0.15502
     0.06327
    -0.22778
    -0.17581
    -0.09265
    -0.13423
    -0.34212
     0.09445
     0.11524
    -0.14463
    -0.00950
    -0.18620
     0.15682
     0.06327
    -0.20699
    -0.22778
     0.23997
     0.27116
     0.18800
     0.25037
     0.02169
     0.26076
     0.03208
     0.33352
     0.57260
     0.09445
     0.12563
    -0.14463
     0.23997
     0.12563
    -0.12384
    -0.27976
    -0.35252
    -0.10305
    -0.21739
    -0.34212
    -0.13423
    -0.35252
    -0.15502
     0.00090
     0.88444
     0.65576
     0.89483
     1.39377
     2.42284
     3.14006
     2.04863
    -0.93461
    -2.61854
    -0.44607
     1.50811
     0.58299
    -1.37119
    -1.00738
     0.83246
    -0.39410
    -0.70593
    -1.57908
    -2.89919
    -2.80564
    -3.01353
    -2.23394
    -0.62278
    -0.07186
    -0.47725
    -0.17581
    -0.22778
    -1.19448
    -0.42528
    -0.48765
    -0.24857
    -0.63317
    -0.38370
    -0.45646
    -0.48765
    -0.72672
    -0.56041
    -0.60199
    -0.51883
    -0.70593
    -0.77870
    -0.48765
    -0.20699
    -0.19660
    -0.08226
    -0.25897
    -0.20699
    -0.37331
    -0.04068
     0.22958
     0.18800
     0.04248
     0.02169
     0.19839
     0.23997
     0.07366
    -0.07186
    -0.03029
     0.07366
    -0.06147
     0.07366
    -0.05108
     0.02169
    -0.10305
    -0.05108
     0.44786
     0.16721
    -0.21739
     0.05287
     0.07366
     0.19839
     0.04248
    -0.01989
    -0.11344
     0.14642
     0.28155
     0.10484
     0.28155
     0.19839
     0.16721
    -0.22778
     0.34392
     0.56221
     0.13603
     0.30234
     0.04248
     0.41668
     0.17761
     0.39589
     0.06327
     0.35431
     0.38550
     0.41668
     0.07366
     0.15682
     0.02169
    -0.33173
    -0.03029
     0.25037
    -0.14463
     0.06327
     0.07366
    -0.10305
    -0.07186
    -0.07186
    -0.16542
     0.29195
     0.30234
     0.11524
     0.20879
     0.19839
     0.12563
     0.21918
     0.18800
     0.63497
     0.38550
     0.10484
     0.20879
     0.13603
     0.27116
     0.17761
    -0.11344
     0.12563
     0.09445
     0.12563
    -0.05108
     0.11524
    -0.13423
    -0.17581
    -0.34212
     0.18800
    -0.07186
    -0.26936
    -0.03029
    -0.08226
    -0.24857
    -0.09265
    -0.19660
    -0.29015
    -0.08226
    -0.18620
    -0.25897
    -0.13423
    -0.26936
    -0.39410
    -0.57080
    -0.18620
     0.15682
    -0.29015
     0.00090
    -0.52923
    -0.37331
    -0.03029
    -0.10305
    -0.20699
    -0.14463
     0.04248
     0.00090
     0.26076
     0.27116
     0.02169
    -0.22778
     0.32313
     0.54142
     0.32313
     0.52063
     0.28155
     0.49984
     0.63497
     0.68694
     0.42708
     0.60378
     0.40629
     0.06327
     0.15682
     0.18800
    -0.14463
    -0.25897
    -0.65396
    -0.30055
    -0.41489
    -0.37331
    -0.51883
    -0.65396
    -0.89304
    -0.83067
    -0.76830
    -0.63317
    -0.72672
    -0.73712
    -0.48765
    -0.24857
    -0.26936
    -0.37331
    -0.67475
    -0.06147
    -0.17581
    -0.23818
    -0.27976
    -0.47725
    -0.43567
    -0.24857
    -0.45646
    -0.43567
    -0.60199
    -0.36291
    -0.67475
    -0.59159
    -0.42528
    -0.58120
    -0.91383
    -0.36291
    -0.14463
    -0.45646
    -0.49804
    -0.22778
    -0.15502
    -0.16542
    -0.07186
    -0.07186
     0.20879
     0.35431
     0.38550
     0.46865
     0.63497
     0.67655
     0.73891
     1.15470
     1.49772
     0.42708
    -0.04068
     0.69733
     1.06114
     1.31061
     1.34180
     1.57048
     1.60166
     1.95508
     1.22746
     0.88444
     0.46865
     0.11524
     0.73891
     0.51023
     0.78049
    -0.00950
    -0.82027
    -2.38986
    -3.37734
    -1.97407
    -1.27764
    -1.40237
    -1.58947
    -1.90131
    -2.19236
    -2.26512
    -1.92210
    -1.25685
    -0.66436
    -0.42528
     0.25037
     0.80128
     1.34180
     2.22534
     2.21494
     2.36047
     1.24825
    -0.20699
    -1.32961
    -2.28591
    -1.56868
    -0.06147
     0.48944
    -0.01989
    -0.72672
    -2.04683
    -2.48341
    -2.38986
    -2.50420
    -2.15078
    -1.57908
    -1.12172
    -0.62278
    -0.30055
     0.06327
     0.29195
     0.58299
     0.27116
     0.48944
     0.28155
     0.35431
     0.15682
    -0.10305
     0.30234
     0.04248
     0.18800
     0.17761
     0.10484
     0.23997
     0.01129
    -0.04068
    -0.01989
     0.07366
    -0.16542
    -0.12384
    -0.18620
    -0.16542
    -0.21739
    -0.50844
    -0.10305
    -0.16542
    -0.38370
    -0.24857
    -0.41489
    -0.50844
    -0.31094
    -0.36291
    -0.33173
    -0.13423
    -0.21739
    -0.33173
    -0.20699
     0.07366
    -0.21739
    -0.45646
    -0.27976
    -0.03029
    -0.35252
     0.12563
    -0.26936
    -0.19660
    -0.19660
    -0.14463
    -0.07186
    -0.12384
     0.00090
    -0.08226
    -0.10305
    -0.01989
     0.06327
     0.03208
    -0.06147
     0.41668
     0.10484
     0.15682
     0.15682
     0.22958
     0.14642
     0.09445
     0.12563
     0.27116
     0.36471
     0.13603
     0.12563
     0.21918
     0.05287
     0.00090
     0.02169
     0.31274
     0.25037
     0.07366
     0.08405
     0.21918
     0.04248
    -0.04068
     0.04248
     0.01129
     0.07366
     0.25037
     0.05287
    -0.22778
    -0.20699
    -0.06147
    -0.27976
     0.12563
     0.22958
     0.20879
     0.27116
     0.67655
     0.92602
     1.26904
     1.28983
     1.56008
     1.69521
     1.08193
     0.60378
     0.80128
     1.12351
     1.78877
     2.46441
     2.80743
     3.10888
     2.59954
     2.81783
     2.60994
     2.57875
     3.24401
     3.91965
     4.17952
     4.29386
     4.36662
     4.38741
     4.59530
     4.24189
     3.85729
     3.52466
     3.22322
     3.15046
     2.11100
     1.89271
     1.38338
     0.90523
     0.57260
    -0.05108
    -0.46686
    -0.52923
    -0.71633
    -1.17369
    -1.43355
    -1.45434
    -1.43355
    -1.24645
    -1.36079
    -0.79949
    -1.02817
    -0.92422
    -0.65396
    -0.52923
    -0.11344
    -0.36291
    -1.36079
    -0.89304
    -0.35252
     0.11524
    -0.17581
     0.17761
    -0.01989
     0.12563
    -0.11344
     0.18800
    -0.08226
    -0.43567
    -0.08226
     0.29195
     0.44786
     0.49984
    -0.06147
    -0.44607
    -0.72672
    -0.84106
    -0.91383
    -1.38158
    -1.17369
    -1.38158
    -1.43355
    -1.62066
    -1.48553
    -2.08841
    -2.12999
    -2.26512
    -1.93249
    -1.76618
    -1.76618
    -1.85973
    -1.41277
    -1.20487
    -0.91383
    -0.87225
    -0.90343
    -0.63317
    -0.69554
    -0.75791
     0.00090
    -0.25897
    -0.35252
    -0.43567
    -0.14463
    -0.04068
    -0.29015
    -0.27976
     0.04248
     0.08405
     0.11524
    -0.05108
     0.18800
     0.15682
     0.33352
     0.38550
     0.90523
     1.01957
     0.73891
     1.10272
     1.68482
     2.02784
     2.22534
     1.95508
     1.74719
     1.58087
     1.41456
     1.39377
     1.36259
     1.07154
     0.96759
     0.66615
     0.69733
     0.21918
    -0.45646
    -0.89304
    -0.94501
    -1.30882
    -1.44395
    -1.61026
    -1.73500
    -1.57908
    -1.55829
    -1.49592
    -1.32961
    -1.53750
    -1.34000
    -1.42316
    -1.18408
    -0.79949
    -0.89304
    -1.03856
    -1.01777
    -0.87225
    -0.83067
    -0.82027
    -0.69554
    -0.78909
    -0.36291
    -0.34212
    -0.40449
    -0.37331
    -0.41489
    -0.41489
    -0.72672
     0.16721
     0.01129
    -0.21739
    -0.35252
    -0.15502
     0.08405
     0.00090
    -0.09265
    -0.21739
     0.03208
     0.10484
    -0.09265
    -0.14463
    -0.04068
    -0.19660
    -0.41489
     0.04248
     0.20879
    -0.10305
    -0.09265
    -0.06147
     0.09445
    -0.04068
    -0.00950
    -0.05108
    -0.01989
     0.13603
     0.13603
     0.18800
    -0.00950
     0.09445
    -0.06147
     0.18800
     0.47905
     0.05287
     0.15682
     0.07366
     0.35431
     0.06327
     0.21918
     0.03208
     0.23997
     0.25037
     0.28155
     0.43747
     0.31274
     0.22958
     0.25037
     0.21918
     0.72852
     0.59339
     0.68694
     0.68694
     0.72852
     0.73891
     0.62457
     0.44786
     0.72852
     0.79089
     0.61418
     0.59339
     0.73891
     0.45826
     0.46865
     0.16721
     0.52063
     0.60378
     0.13603
     0.25037
     0.07366
     0.08405
     0.02169
    -0.15502
    -0.23818
    -0.25897
    -0.03029
    -0.13423
    -0.16542
    -0.33173
    -0.42528
    -0.55002
    -0.22778
     0.20879
     0.00090
     0.00090
    -0.18620
    -0.16542
    -0.66436
    -0.35252
    -0.37331
    -0.43567
     0.27116
     1.43535
     1.22746
    -0.15502
    -0.56041
    -0.73712
    -0.04068
     0.54142
     0.48944
     0.95720
     1.44574
     1.54969
     0.92602
    -0.04068
    -1.06974
    -1.67263
    -0.77870
     0.19839
     0.93641
     0.82207
     0.37510
     0.05287
    -0.61238
    -0.18620
     0.02169
    -0.16542
     0.03208
     0.17761
     0.56221
     0.52063
     0.66615
     0.85325
     1.22746
     1.11312
     0.88444
     0.81168
     0.74931
     0.51023
     0.29195
     0.41668
     0.61418
    -0.00950
    -0.39410
    -0.36291
    -0.34212
    -0.19660
    -0.20699
    -0.31094
    -0.44607
    -0.36291
    -0.37331
    -0.36291
    -0.34212
    -0.61238
    -0.58120
    -0.41489
    -0.00950
    -0.11344
    -0.22778
    -0.12384
    -0.13423
     0.03208
    -0.09265
     0.06327
     0.01129
     0.17761
     0.09445
     0.08405
     0.20879
     0.12563
    -0.06147
    -0.49804
     0.45826
     0.12563
     0.04248
     0.21918
     0.17761
     0.33352
     0.26076
     0.37510
     0.16721
     0.33352
     0.28155
     0.38550
     0.55181
     0.72852
     0.74931
     0.56221
     0.94680
     0.63497
     0.40629
     0.19839
     0.57260
     0.66615
     0.85325
     1.21706
     1.49772
     1.50811
     0.84286
    -0.06147
    -0.04068
    -0.00950
     0.22958
    -0.07186
     0.32313
     0.54142
    -0.14463
    -0.14463
    -0.52923
    -0.74751
    -0.94501
    -0.98659
    -0.93461
    -0.77870
    -0.87225
    -0.77870
    -0.60199
    -0.70593
    -0.65396
    -0.68514
    -0.46686
    -0.19660
    -0.11344
    -0.39410
    -0.15502
    -0.27976
    -0.23818
    -0.08226
    -0.06147
    -0.10305
     0.14642
     0.09445
     0.15682
     0.12563
     0.23997
     0.10484
     0.15682
     0.68694
     0.51023
     0.49984
     0.35431
     0.38550
     0.32313
     0.44786
     0.32313
     0.30234
     0.38550
     0.41668
     0.41668
     0.33352
     0.31274
     0.17761
    -0.14463
     0.41668
     0.14642
     0.13603
     0.16721
     0.12563
     0.21918
     0.08405
     0.21918
     0.30234
     0.26076
     0.11524
     0.07366
    -0.01989
     0.18800
     0.08405
    -0.12384
    -0.11344
     0.01129
    -0.42528
     0.04248
    -0.17581
    -0.04068
    -0.23818
    -0.17581
    -0.22778
    -0.06147
    -0.15502
    -0.05108
     0.04248
    -0.05108
     0.14642
    -0.05108
    -0.05108
     0.43747
     0.18800
     0.15682
     0.15682
     0.08405
     0.20879
     0.05287
     0.08405
     0.20879
     0.25037
     0.06327
     0.05287
    -0.06147
     0.05287
     0.07366
    -0.14463
    -0.06147
     0.04248
    -0.00950
    -0.16542
    -0.04068
    -0.03029
    -0.17581
    -0.20699
    -0.22778
    -0.12384
    -0.23818
    -0.33173
    -0.31094
    -0.12384
    -0.40449
    -0.42528
    -0.27976
    -0.09265
    -0.06147
    -0.14463
    -0.21739
    -0.27976
    -0.42528
    -0.83067
    -1.41277
    -1.20487
    -0.38370
    -0.40449
    -0.79949
    -0.89304
    -1.17369
    -1.55829
    -1.40237
    -1.05935
    -1.31921
    -1.13211
    -1.00738
    -0.72672
    -0.94501
    -1.14251
    -0.89304
    -0.69554
    -0.55002
    -0.43567
    -0.66436
    -0.32133
    -0.17581
    -0.08226
    -0.26936
     0.51023
     0.46865
     0.45826
     1.19627
     1.36259
     1.49772
     1.32101
     0.90523
     0.28155
    -0.50844
    -0.47725
    -0.63317
     0.04248
     0.87404
     0.71812
    -0.32133
    -0.42528
    -1.29842
    -2.50420
    -2.57696
    -1.87013
    -1.40237
    -0.92422
    -0.92422
    -1.04895
    -0.72672
    -0.26936
    -0.75791
    -0.42528
    -0.26936
    -0.27976
    -0.19660
    -0.04068
     0.45826
     0.14642
     0.23997
     0.66615
     0.55181
     0.57260
     0.51023
     0.77010
     1.02996
     1.05075
     1.05075
     1.17549
     1.22746
     1.37298
     1.32101
     1.50811
     1.71600
     1.65364
     1.53930
     1.50811
     1.64324
     1.37298
     1.40417
     1.21706
     1.39377
     1.30022
     1.43535
     1.08193
     1.13391
     1.05075
     1.05075
     0.46865
     0.63497
     0.27116
    -0.03029
     0.20879
     0.19839
    -0.14463
    -0.27976
    -0.74751
    -0.84106
    -0.66436
    -0.73712
    -1.14251
    -1.34000
    -1.30882
    -1.15290
    -1.54789
    -0.93461
    -1.15290
    -1.36079
    -1.29842
    -1.03856
    -1.14251
    -1.10093
    -1.10093
    -1.15290
    -0.66436
    -0.85146
    -0.67475
    -0.86185
    -0.83067
    -0.80988
    -0.86185
    -0.78909
    -0.31094
    -0.80988
    -0.68514
    -0.64357
    -0.56041
    -0.47725
    -0.75791
    -0.89304
    -0.56041
    -0.37331
    -0.58120
    -0.37331
    -0.52923
    -0.53962
    -0.66436
    -0.58120
    -0.12384
    -0.43567
    -0.61238
    -0.36291
    -0.48765
    -0.36291
    -0.42528
    -0.33173
    -0.46686
    -0.30055
    -0.25897
    -0.37331
    -0.43567
    -0.38370
    -0.48765
    -0.59159
     0.00090
     0.09445
    -0.16542
    -0.00950
     0.25037
     0.48944
     0.82207
     0.65576
     0.49984
     0.89483
     0.84286
     0.99878
     0.96759
     0.96759
     1.20667
     1.06114
     1.39377
     1.62245
     1.06114
     0.87404
     0.90523
     0.92602
     0.87404
     0.36471
     0.19839
     0.11524
     0.09445
     0.30234
     0.06327
    -0.23818
    -0.48765
    -0.67475
    -0.77870
    -0.61238
    -0.83067
    -1.11132
    -1.17369
    -1.24645
    -1.11132
    -1.21527
    -1.36079
    -1.15290
    -1.00738
    -1.01777
    -0.90343
    -0.79949
    -0.90343
    -0.72672
    -0.75791
    -0.09265
    -0.29015
    -0.41489
    -0.40449
    -0.15502
    -0.16542
     0.12563
    -0.04068
    -0.06147
     0.03208
     0.31274
     0.27116
     0.26076
     0.54142
     0.30234
    -0.23818
     0.39589
     0.53102
     0.39589
     0.20879
     0.37510
     0.41668
     0.41668
     0.45826
     0.30234
     0.47905
     0.47905
     0.37510
     0.49984
     0.47905
     0.40629
     0.18800
     0.39589
     0.68694
     0.39589
     0.51023
     0.40629
     0.43747
     0.46865
     0.44786
     0.26076
     0.56221
     0.78049
     0.70773
     0.78049
     0.70773
     0.86365
     0.83246
     1.33140
     1.93429
     1.96547
     2.01745
     2.24613
     2.90099
     3.52466
     3.84689
     3.90926
     4.10676
     3.76374
     1.95508
     3.19203
     2.85941
     0.68694
    -0.77870
    -1.66224
     0.20879
     1.06114
     0.68694
     0.15682
    -1.08014
    -1.92210
    -2.17157
    -2.15078
    -2.11960
    -1.90131
    -1.71421
    -0.91383
    -0.62278
     0.12563
     0.22958
    -0.26936
     0.16721
     0.03208
    -0.45646
    -0.50844
    -0.83067
    -0.69554
    -0.73712
    -1.03856
    -0.97619
    -0.48765
    -0.49804
    -0.58120
    -0.45646
    -0.29015
    -0.23818
    -0.40449
    -0.33173
    -0.00950
    -0.04068
     0.05287
    -0.11344
    -0.16542
     0.17761
     0.08405
    -0.04068
     0.10484
     0.20879
     0.09445
     0.04248
    -0.05108
    -0.00950
    -0.08226
    -0.23818
     0.33352
     0.23997
    -0.06147
     0.03208
    -0.14463
    -0.01989
     0.02169
    -0.00950
    -0.08226
     0.04248
    -0.13423
    -0.08226
    -0.00950
    -0.13423
    -0.07186
    -0.38370
    -0.06147
     0.18800
    -0.10305
    -0.12384
    -0.30055
    -0.22778
    -0.17581
    -0.01989
    -0.17581
    -0.13423
    -0.05108
    -0.11344
     0.15682
     0.08405
    -0.05108
    -0.37331
    -0.14463
     0.22958
     0.12563
     0.12563
    -0.05108
    -0.04068
     0.15682
     0.02169
     0.12563
    -0.05108
     0.04248
     0.03208
     0.17761
     0.18800
     0.11524
    -0.13423
    -0.12384
     0.38550
     0.26076
     0.36471
     0.06327
     0.01129
     0.13603
     0.21918
     0.38550
     0.05287
     0.23997
     0.29195
     0.22958
     0.39589
     0.33352
     0.34392
    -0.10305
     0.48944
     0.35431
     0.21918
     0.40629
     0.29195
     0.10484
     0.18800
     0.09445
     0.32313
     0.02169
     0.08405
    -0.15502
     0.14642
     0.05287
    -0.09265
    -0.38370
    -0.03029
     0.05287
    -0.22778
    -0.03029
    -0.31094
    -0.03029
    -0.21739
    -0.17581
    -0.23818
    -0.19660
     0.01129
    -0.22778
    -0.18620
     0.08405
     0.10484
     0.09445
     0.20879
     0.74931
     0.70773
     1.22746
     1.30022
     0.92602
     0.55181
     0.16721
     0.18800
     0.46865
     0.47905
     0.45826
     0.39589
     0.32313
     0.35431
    -0.19660
    -0.53962
    -0.23818
    -0.51883
    -0.58120
    -0.44607
    -0.47725
    -0.47725
    -0.12384
    -0.11344
     0.06327
     0.45826
     0.28155
     0.12563
     0.28155
     0.47905
     0.27116
     0.05287
     0.43747
     0.36471
     0.47905
     0.35431
     0.39589
     0.13603
     0.13603
    -0.00950
     0.51023
     0.39589
     0.88444
    -0.00950
     0.15682
     0.02169
     0.35431
     0.02169
    -0.00950
     0.09445
    -0.03029
     0.22958
     0.26076
     0.08405
    -0.15502
    -0.11344
     0.03208
     0.16721
     0.94680
     0.64536
     0.45826
     0.87404
     0.91562
     0.61418
     0.71812
     1.61206
     1.31061
     1.19627
     0.91562
     0.27116
    -0.18620
    -0.56041
    -0.40449
    -0.46686
    -0.77870
    -1.46474
    -1.39198
    -1.74539
    -2.07802
    -1.91171
    -1.85973
    -1.55829
    -1.81815
    -1.71421
    -1.41277
    -1.13211
    -0.68514
    -0.46686
    -0.23818
     0.04248
     0.13603
     0.45826
     0.26076
     0.27116
     0.40629
     0.30234
     0.26076
     0.51023
     0.46865
    -0.04068
    -0.04068
    -0.04068
    -0.00950
    -0.14463
    -0.33173
    -0.19660
    -0.46686
    -0.30055
    -0.33173
    -0.46686
    -0.46686
    -0.33173
    -0.41489
    -0.12384
    -0.12384
    -0.17581
    -0.31094
     0.03208
    -0.08226
    -0.03029
    -0.14463
     0.08405
    -0.07186
     0.29195
     0.02169
     0.10484
     0.18800
     0.37510
     0.06327
     0.07366
     0.35431
    -0.08226
    -0.00950
     0.18800
     0.15682
     0.17761
     0.04248
     0.08405
    -0.00950
     0.40629
     0.33352
     0.17761
     0.03208
     0.09445
    -0.15502
    -0.10305
     0.23997
     0.13603
     0.01129
     0.06327
     0.10484
     0.13603
     0.07366
    -0.12384
    -0.06147
     0.03208
     0.25037
     0.11524
     0.06327
     0.08405
    -0.06147
     0.08405
     0.33352
     0.37510
     0.08405
     0.26076
     0.28155
     0.31274
     0.19839
     0.20879
     0.09445
     0.39589
     0.44786
     0.18800
     0.34392
     0.16721
     0.37510
     0.21918
     0.38550
     0.63497
     0.42708
     0.46865
     0.80128
     1.05075
     1.35219
     1.65364
     2.04863
     1.62245
     1.79916
     1.72640
     1.79916
     1.57048
     1.76798
     1.76798
     1.54969
     1.85113
     1.46653
     0.81168
     0.84286
     0.63497
     0.13603
    -0.01989
    -0.29015
    -0.47725
    -0.33173
    -0.37331
    -0.59159
    -0.43567
    -0.70593
    -0.48765
    -0.80988
    -0.17581
    -0.31094
    -0.51883
    -0.11344
     0.19839
     0.38550
     0.16721
     0.40629
     0.51023
     0.78049
     0.77010
     0.42708
    -0.17581
    -0.76830
    -0.80988
    -0.84106
    -0.51883
    -0.26936
    -0.76830
    -0.77870
    -1.10093
    -0.99698
    -1.16330
    -1.58947
    -1.59987
    -1.36079
    -1.01777
    -0.75791
    -0.56041
    -0.48765
    -0.24857
    -0.30055
    -0.29015
     0.39589
     0.13603
     0.26076
     0.29195
     0.04248
    -0.45646
    -0.41489
    -0.14463
     0.38550
     0.59339
     0.51023
     0.28155
     0.52063
     0.66615
     0.54142
     0.48944
     1.15470
     1.07154
     1.37298
     1.79916
     1.97587
     1.61206
     1.06114
     0.36471
    -0.46686
    -1.26724
    -1.39198
    -0.64357
     1.16509
     1.10272
     1.67443
     0.43747
    -1.00738
    -2.27552
    -3.83470
    -3.85549
    -3.12787
    -1.99486
    -1.37119
    -0.95540
    -1.25685
    -1.28803
    -1.57908
    -2.01565
    -2.52499
    -2.50420
    -2.33788
    -1.87013
    -1.22566
    -0.41489
    -0.36291
    -0.11344
     0.09445
    -0.04068
     0.12563
    -0.04068
     0.20879
     0.36471
     0.70773
     0.59339
     0.29195
     0.15682
     0.58299
     0.62457
     0.63497
     0.91562
     0.62457
     0.73891
     0.85325
     0.88444
     1.22746
     1.05075
     0.91562
     0.97799
     1.00917
     0.95720
     0.82207
     0.58299
     0.51023
     0.41668
    -0.06147
     0.43747
     0.41668
    -0.16542
    -0.13423
     0.14642
    -0.12384
    -0.07186
    -0.36291
    -0.35252
    -0.20699
    -0.00950
     0.03208
    -0.19660
    -0.05108
    -0.25897
    -0.62278
    -0.05108
     0.05287
    -0.06147
    -0.17581
    -0.19660
    -0.17581
    -0.12384
    -0.15502
    -0.16542
    -0.08226
    -0.03029
    -0.05108
    -0.12384
    -0.15502
    -0.19660
    -0.11344
    -0.25897
     0.11524
    -0.41489
    -0.32133
    -0.18620
    -0.19660
     0.02169
    -0.32133
    -0.46686
    -0.35252
    -0.17581
    -0.12384
    -0.20699
    -0.04068
    -0.17581
    -0.21739
    -0.43567
     0.27116
     0.17761
    -0.03029
     0.17761
     0.00090
     0.44786
     0.57260
     0.41668
     0.51023
     0.86365
     0.85325
     0.85325
     1.24825
     1.22746
     1.22746
     1.57048
     2.16297
     1.88232
     1.36259
     1.31061
     1.02996
     1.11312
     1.06114
     0.96759
     0.70773
     0.18800
    -0.09265
    -0.35252
    -0.42528
    -0.87225
    -1.27764
    -1.63105
    -1.72460
    -1.35040
    -1.39198
    -1.39198
    -1.28803
    -1.23606
    -1.12172
    -0.64357
    -0.66436
    -0.24857
     0.19839
     0.38550
     0.86365
     1.06114
     1.23785
     1.02996
     1.14430
     1.68482
     1.12351
     1.11312
     1.00917
     0.83246
     0.79089
     0.44786
    -0.03029
    -0.34212
    -0.64357
    -1.09053
    -1.26724
    -1.20487
    -1.34000
    -1.48553
    -1.90131
    -1.87013
    -1.67263
    -1.48553
    -1.47513
    -1.27764
    -1.00738
    -0.87225
    -0.91383
    -0.80988
    -0.41489
    -0.20699
    -0.19660
    -0.04068
    -0.04068
    -0.09265
    -0.16542
    -0.03029
     0.19839
     0.09445
    -0.09265
    -0.26936
    -0.20699
    -0.09265
    -0.12384
    -0.04068
    -0.05108
    -0.06147
    -0.21739
    -0.10305
    -0.13423
    -0.15502
    -0.39410
    -0.38370
     0.05287
    -0.20699
    -0.15502
    -0.20699
    -0.20699
     0.00090
     0.03208
     0.16721
    -0.06147
    -0.38370
    -0.41489
     0.16721
     0.40629
     0.34392
     0.17761
     0.06327
     0.11524
    -0.30055
    -0.52923
    -0.51883
    -0.50844
     0.81168
     0.44786
     0.11524
    -0.12384
    -0.60199
    -0.37331
    -0.53962
    -0.89304
    -0.97619
    -1.67263
    -2.80564
    -2.31709
    -0.95540
    -0.11344
    -0.14463
    -0.76830
    -0.79949
    -0.99698
    -0.62278
    -0.30055
     0.81168
     1.16509
     1.37298
     2.07981
     2.46441
     2.78665
     2.45402
     2.58915
     2.89059
     2.60994
     2.45402
     1.90311
     1.63285
     1.28983
     0.96759
     0.65576
     0.52063
     0.25037
    -0.22778
    -0.39410
    -0.30055
    -0.46686
    -0.80988
    -0.84106
    -0.49804
    -0.56041
    -0.51883
    -0.44607
    -0.67475
    -0.58120
    -0.55002
    -0.31094
    -0.08226
    -0.16542
    -0.24857
    -0.24857
    -0.11344
    -0.15502
    -0.14463
    -0.62278
    -0.25897
    -0.23818
    -0.16542
    -0.20699
    -0.30055
    -0.42528
    -0.40449
    -0.48765
    -0.27976
    -0.18620
    -0.26936
    -0.27976
    -0.06147
    -0.05108
     0.11524
    -0.12384
     0.52063
     0.77010
     0.93641
     1.23785
     1.41456
     1.56008
     1.79916
     1.60166
     1.40417
     1.43535
     1.28983
     1.27943
     1.19627
     1.25864
     1.19627
     0.81168
     0.51023
     0.19839
    -0.17581
    -0.26936
    -0.33173
    -0.53962
    -0.69554
    -0.93461
    -0.92422
    -0.67475
    -0.42528
    -0.60199
    -0.73712
    -0.63317
    -0.49804
    -0.44607
    -0.69554
    -0.33173
    -0.45646
    -0.37331
    -0.43567
    -0.33173
    -0.24857
    -0.46686
    -0.56041
    -0.29015
    -0.17581
    -0.24857
    -0.38370
    -0.26936
    -0.24857
    -0.27976
    -0.44607
    -0.22778
     0.08405
    -0.29015
    -0.38370
    -0.19660
    -0.17581
    -0.19660
    -0.41489
    -0.27976
    -0.22778
    -0.12384
    -0.55002
    -0.31094
    -0.38370
    -0.33173
    -0.66436
    -0.34212
    -0.26936
    -0.53962
    -0.60199
    -0.53962
    -0.67475
    -0.37331
    -0.63317
    -0.66436
    -0.44607
    -0.33173
    -0.52923
    -0.51883
    -0.55002
    -0.55002
    -0.64357
    -0.50844
    -0.09265
    -0.53962
    -0.30055
    -0.14463
    -0.33173
    -0.31094
    -0.19660
    -0.38370
    -0.29015
     0.05287
    -0.04068
    -0.19660
    -0.09265
    -0.07186
    -0.08226
    -0.39410
     0.27116
     0.04248
    -0.15502
     0.05287
     0.25037
     0.18800
     0.34392
     0.34392
     0.69733
     1.25864
     1.80955
     1.65364
     2.31889
     2.86980
     2.14218
     0.00090
    -1.20487
    -0.55002
     0.39589
     1.27943
     0.97799
     0.71812
    -0.23818
    -0.83067
    -1.46474
    -1.78697
    -1.58947
    -1.76618
    -1.31921
    -1.32961
    -1.02817
    -0.86185
    -0.30055
     0.11524
    -0.10305
     0.18800
     0.38550
     0.71812
     0.62457
     0.28155
     0.30234
     0.58299
     0.93641
     1.07154
     1.45614
     2.22534
     2.11100
     1.53930
    -1.10093
    -3.22142
    -3.64760
    -1.81815
     1.09233
     1.09233
    -0.04068
    -0.98659
    -1.54789
    -1.97407
    -1.69342
    -1.47513
    -1.13211
    -0.71633
    -0.23818
     0.23997
     0.25037
     1.12351
     1.26904
     1.16509
     1.20667
     1.08193
     1.25864
     1.00917
     0.68694
     0.52063
     0.40629
     0.56221
     0.29195
     0.22958
     0.17761
     0.11524
    -0.23818
    -0.08226
     0.09445
    -0.06147
     0.06327
     0.21918
     0.17761
     0.17761
    -0.01989
    -0.04068
     0.14642
     0.44786
     0.19839
     0.35431
    -0.05108
    -0.13423
    -0.14463
    -0.15502
     0.41668
    -0.05108
    -0.06147
    -0.04068
     0.15682
     0.32313
     0.31274
     0.42708
     0.66615
     0.94680
     0.77010
     1.56008
     1.81995
     1.84074
     0.93641
     0.63497
     1.31061
     0.70773
     1.07154
     1.87192
     2.00705
     2.01745
     1.69521
     0.97799
     0.87404
     1.07154
     1.12351
     1.27943
     1.39377
     1.39377
     1.37298
     1.20667
     1.61206
     1.35219
     1.02996
     1.01957
     0.74931
     0.72852
     0.45826
    -0.00950
    -0.29015
    -0.24857
    -0.26936
    -0.65396
    -0.77870
    -0.87225
    -1.11132
    -1.21527
    -1.04895
    -0.57080
    -0.89304
    -0.76830
    -0.67475
    -0.42528
     0.20879
     0.44786
     0.67655
     0.72852
     1.16509
     1.42496
     1.48732
     0.90523
    -0.39410
    -1.17369
    -1.51671
    -1.27764
    -0.94501
    -0.91383
    -1.21527
    -1.50632
    -2.22354
    -2.75367
    -3.54365
    -3.30458
    -3.06550
    -2.83682
    -2.47301
    -2.00526
    -1.56868
    -1.40237
    -1.27764
    -0.40449
    -0.07186
    -0.38370
    -0.23818
    -0.25897
    -0.01989
     0.00090
    -0.08226
    -0.26936
     0.01129
     0.17761
    -0.06147
     0.09445
    -0.08226
     0.00090
    -0.34212
    -0.04068
     0.38550
     0.12563
     0.14642
     0.12563
     0.28155
     0.32313
     0.26076
     0.14642
     0.14642
     0.42708
     0.37510
     0.49984
     0.39589
     0.16721
     0.11524
     0.09445
     0.45826
     0.30234
     0.20879
     0.11524
     0.00090
     0.34392
     0.12563
    -0.05108
     0.07366
     0.02169
    -0.14463
     0.13603
     0.06327
    -0.14463
    -0.11344
    -0.39410
     0.26076
     0.16721
    -0.20699
     0.01129
    -0.12384
    -0.01989
     0.11524
    -0.01989
     0.08405
     0.23997
     0.22958
     0.23997
     0.45826
     0.41668
     0.29195
     0.26076
     0.68694
     1.08193
     0.66615
     0.93641
     0.83246
     1.06114
     1.18588
     1.06114
     1.19627
     1.39377
     1.56008
     1.58087
     1.56008
     1.94468
     1.74719
     1.36259
     1.00917
     1.01957
     1.18588
     0.36471
    -1.06974
    -0.23818
     0.33352
    -0.51883
    -0.75791
    -0.70593
    -0.35252
    -0.87225
    -0.92422
    -0.97619
    -0.79949
    -0.87225
    -0.69554
    -0.00950
     0.23997
     0.46865
     0.82207
     0.75970
     0.95720
     1.04036
     0.89483
     0.81168
     0.89483
     0.84286
     0.84286
     0.81168
     0.71812
     0.54142
     0.04248
     0.63497
     0.49984
     0.19839
     0.33352
     0.08405
     0.25037
     0.28155
     0.17761
     0.27116
     0.25037
     0.27116
     0.08405
     0.32313
     0.32313
     0.14642
    -0.05108
     0.10484
     0.51023
     0.10484
     0.12563
    -0.08226
     0.12563
     0.11524
    -0.04068
     0.04248
    -0.01989
    -0.07186
    -0.18620
    -0.09265
    -0.07186
    -0.25897
    -0.38370
    -0.26936
     0.02169
    -0.34212
    -0.22778
    -0.35252
    -0.22778
    -0.30055
    -0.18620
    -0.45646
    -0.25897
    -0.19660
    -0.14463
    -0.15502
    -0.05108
    -0.27976
    -0.25897
    -0.51883
     0.04248
    -0.08226
    -0.26936
    -0.14463
    -0.16542
    -0.22778
    -0.23818
    -0.26936
    -0.13423
    -0.10305
    -0.13423
    -0.22778
    -0.17581
    -0.30055
    -0.22778
    -0.50844
     0.05287
    -0.12384
    -0.20699
    -0.06147
    -0.27976
    -0.06147
    -0.26936
    -0.23818
    -0.03029
     0.00090
     0.07366
    -0.06147
    -0.12384
     0.05287
    -0.04068
    -0.34212
    -0.16542
     0.30234
    -0.04068
     0.03208
    -0.03029
     0.02169
    -0.16542
    -0.13423
     0.04248
    -0.03029
    -0.07186
     0.10484
    -0.03029
    -0.34212
     0.01129
    -0.15502
    -0.34212
     0.15682
    -0.05108
    -0.17581
     0.03208
    -0.09265
    -0.10305
    -0.13423
    -0.23818
    -0.07186
     0.10484
    -0.09265
    -0.10305
     0.04248
    -0.03029
    -0.10305
    -0.18620
     0.22958
    -0.00950
    -0.31094
     0.19839
    -0.11344
    -0.09265
    -0.09265
    -0.26936
    -0.15502
    -0.04068
    -0.08226
    -0.17581
    -0.19660
    -0.08226
     0.09445
    -0.40449
    -0.22778
    -0.16542
    -0.17581
    -0.05108
    -0.03029
    -0.19660
    -0.20699
    -0.21739
    -0.27976
    -0.16542
    -0.00950
    -0.05108
     0.01129
    -0.14463
     0.02169
    -0.20699
    -0.10305
     0.16721
     0.00090
     0.18800
     0.18800
     0.11524
     0.07366
    -0.03029
    -0.01989
     0.34392
     0.41668
     0.19839
     0.36471
     0.05287
     0.31274
     0.23997
     0.26076
     0.72852
     0.82207
     0.62457
     0.29195
     0.10484
     0.37510
     0.06327
     0.00090
    -0.46686
    -0.85146
    -1.20487
    -1.17369
    -0.62278
    -0.96580
    -0.60199
    -1.57908
    -1.69342
    -1.61026
    -1.42316
    -1.19448
    -1.03856
    -0.09265
    -0.05108
     0.06327
    -0.00950
     0.20879
     0.27116
    -0.11344
     0.03208
     0.46865
     1.00917
     0.72852
     0.66615
     0.47905
     0.01129
    -0.12384
    -0.13423
    -0.24857
    -0.30055
    -0.38370
    -0.53962
    -0.19660
    -0.15502
    -0.21739
    -0.34212
    -0.50844
    -0.53962
    -0.46686
    -0.60199
    -0.17581
    -0.74751
    -0.53962
    -0.46686
    -0.43567
    -0.55002
    -0.59159
    -0.75791
    -0.76830
    -0.41489
    -0.56041
    -0.77870
    -0.61238
    -0.69554
    -0.79949
    -0.83067
    -0.17581
    -0.58120
    -0.77870
    -0.85146
    -0.47725
    -0.50844
    -0.50844
    -0.79949
    -0.65396
    -0.49804
    -0.43567
    -0.45646
    -0.51883
    -0.63317
    -0.32133
    -0.66436
    -0.31094
    -0.30055
    -0.45646
    -0.47725
    -0.42528
    -0.21739
    -0.24857
    -0.45646
    -0.49804
    -0.22778
    -0.13423
    -0.18620
    -0.31094
    -0.19660
    -0.36291
    -0.37331
    -0.37331
     0.06327
    -0.37331
    -0.30055
    -0.17581
    -0.26936
    -0.30055
    -0.21739
    -0.53962
    -0.21739
     0.00090
    -0.22778
    -0.21739
    -0.20699
    -0.35252
    -0.22778
    -0.35252
     0.06327
    -0.33173
    -0.30055
    -0.12384
    -0.20699
    -0.08226
    -0.23818
    -0.40449
    -0.33173
    -0.10305
    -0.11344
    -0.06147
    -0.44607
    -0.43567
    -0.35252
    -0.62278
    -0.04068
    -0.21739
    -0.63317
    -0.39410
    -0.65396
    -0.33173
    -0.42528
    -0.80988
    -0.88264
    -0.32133
    -0.43567
    -0.66436
    -0.99698
    -1.03856
    -0.96580
    -1.12172
    -0.87225
    -0.63317
    -1.03856
    -0.91383
    -0.88264
    -0.90343
    -0.99698
    -1.05935
    -1.00738
    -0.90343
    -0.58120
    -0.60199
    -0.75791
    -0.87225
    -0.82027
    -0.64357
    -0.67475
    -0.42528
    -0.53962
    -0.70593
    -0.66436
    -0.44607
    -0.43567
    -0.58120
    -0.62278
    -0.33173
    -0.26936
    -0.36291
    -0.27976
    -0.33173
    -0.27976
    -0.37331
    -0.64357
     0.18800
    -0.11344
    -0.40449
    -0.13423
    -0.16542
    -0.32133
    -0.04068
    -0.32133
    -0.29015
    -0.25897
    -0.07186
    -0.17581
    -0.11344
    -0.23818
    -0.19660
    -0.37331
     0.04248
     0.15682
    -0.26936
    -0.08226
    -0.01989
    -0.06147
     0.11524
    -0.04068
    -0.08226
     0.09445
     0.12563
     0.10484
     0.13603
     0.17761
    -0.18620
    -0.12384
     0.04248
     0.35431
     0.17761
     0.03208
    -0.04068
     0.05287
     0.08405
     0.17761
     0.05287
    -0.01989
     0.23997
     0.17761
     0.12563
     0.21918
     0.13603
     0.13603
     0.04248
     0.73891
     0.57260
     0.27116
     0.61418
     0.43747
     0.93641
     0.84286
     0.84286
     0.90523
     1.36259
     1.24825
     1.58087
     1.68482
     1.89271
     1.76798
     1.71600
     2.28771
     2.31889
     2.29810
     2.22534
     2.40205
     2.26692
     1.81995
     1.50811
     1.12351
     1.44574
     1.64324
     1.32101
     1.43535
     2.00705
     1.95508
     1.89271
     1.23785
     0.94680
    -0.63317
    -1.83894
    -1.45434
     0.14642
     1.76798
     1.12351
     0.25037
    -0.47725
    -0.84106
    -1.06974
    -1.03856
    -1.09053
    -0.99698
    -0.90343
    -0.78909
    -0.17581
    -0.33173
    -0.30055
    -0.14463
    -0.24857
    -0.04068
     0.06327
     0.17761
    -0.25897
     0.11524
     0.08405
     0.25037
     0.19839
    -0.01989
    -0.36291
    -0.30055
     0.25037
     0.18800
    -0.23818
    -0.06147
    -0.22778
    -0.26936
    -0.21739
    -0.24857
    -0.31094
    -0.27976
    -0.36291
    -0.29015
    -0.12384
    -0.25897
    -0.47725
    -0.70593
    -0.11344
    -0.09265
    -0.41489
    -0.10305
    -0.48765
    -0.23818
    -0.15502
    -0.16542
    -0.42528
    -0.33173
    -0.22778
    -0.36291
    -0.18620
    -0.21739
    -0.34212
    -0.64357
    -0.32133
    -0.09265
    -0.48765
    -0.19660
    -0.57080
    -0.55002
    -0.44607
    -0.37331
    -0.47725
    -0.41489
    -0.35252
    -0.46686
    -0.31094
    -0.37331
    -0.52923
    -0.64357
    -0.40449
    -0.16542
    -0.31094
    -0.27976
    -0.17581
    -0.19660
    -0.23818
    -0.07186
    -0.22778
    -0.26936
     0.06327
    -0.08226
    -0.13423
     0.06327
    -0.09265
    -0.10305
    -0.07186
     0.09445
     0.37510
     0.02169
     0.12563
     0.13603
    -0.01989
     0.13603
     0.04248
     0.05287
     0.22958
     0.20879
     0.21918
     0.12563
     0.37510
     0.48944
     0.01129
    -0.09265
    -0.67475
    -1.28803
    -2.17157
    -1.49592
    -0.66436
    -0.45646
    -1.21527
    -1.97407
    -1.61026
    -1.06974
    -1.58947
    -2.52499
    -2.11960
    -1.61026
    -0.78909
    -0.17581
     0.33352
     0.91562
     0.01129
    -1.37119
    -0.96580
     0.75970
     1.21706
     0.84286
     1.23785
     1.26904
     1.10272
     0.80128
     0.89483
     1.13391
     0.92602
     0.91562
     1.46653
     1.11312
     1.19627
     1.25864
     1.24825
     0.90523
     0.89483
     0.59339
     0.71812
     0.80128
     0.57260
     0.17761
     0.02169
     0.17761
    -0.03029
    -0.12384
     0.13603
    -0.04068
    -0.31094
    -0.11344
    -0.36291
    -0.09265
    -0.11344
    -0.10305
    -0.10305
     0.07366
     0.30234
    -0.07186
     0.20879
     0.30234
     0.19839
     0.06327
     0.20879
     0.48944
     0.21918
    -0.08226
    -0.37331
    -0.45646
    -0.32133
    -0.41489
    -0.20699
    -0.15502
    -0.20699
    -0.29015
    -0.29015
    -0.12384
    -0.24857
    -0.29015
    -0.06147
     0.68694
     0.87404
     1.01957
     1.23785
     1.46653
     1.44574
     1.49772
     2.11100
     2.16297
     2.28771
     2.22534
     1.85113
     1.51851
     1.24825
     1.54969
     0.73891
     1.57048
     1.48732
    -0.03029
    -1.45434
    -2.89919
    -3.78273
    -3.29418
    -2.12999
    -0.45646
    -0.25897
    -1.18408
    -2.31709
    -2.67051
    -2.07802
    -1.47513
    -0.95540
    -0.35252
     0.23997
     0.91562
     1.41456
     1.48732
     2.04863
     1.90311
     1.60166
     1.63285
     1.61206
     1.61206
     1.12351
     1.09233
     1.01957
     0.84286
     0.51023
     0.46865
     0.57260
     0.11524
     0.20879
     0.00090
    -0.10305
    -0.15502
    -0.53962
    -0.44607
    -0.46686
    -0.34212
    -0.50844
    -0.66436
    -0.75791
    -0.84106
    -0.83067
    -0.74751
    -0.67475
    -0.77870
    -1.01777
    -0.74751
    -0.75791
    -0.60199
    -0.71633
    -0.63317
    -0.39410
    -0.35252
    -0.10305
    -0.12384
     0.15682
     0.29195
     0.32313
     0.39589
     0.74931
     0.72852
     0.83246
     1.25864
     1.30022
     1.37298
     1.19627
     1.16509
     1.21706
     1.27943
     1.45614
     1.32101
     1.04036
     1.09233
     0.81168
     0.79089
     0.83246
     0.96759
     0.38550
     0.45826
     0.19839
     0.23997
    -0.00950
    -0.32133
    -0.45646
    -0.21739
    -0.36291
    -0.49804
    -0.63317
    -0.85146
    -0.95540
    -1.12172
    -1.03856
    -0.85146
    -1.14251
    -1.26724
    -1.18408
    -1.04895
    -0.92422
    -1.10093
    -1.13211
    -1.10093
    -0.59159
    -0.65396
    -0.76830
    -0.80988
    -0.72672
    -0.45646
    -0.51883
    -0.04068
    -0.22778
    -0.51883
    -0.08226
     0.09445
     0.08405
     0.34392
     0.09445
     0.21918
     0.58299
     0.86365
     0.85325
     0.95720
     1.08193
     0.96759
     1.01957
     1.45614
     1.57048
     1.43535
     1.40417
     1.31061
     0.91562
     0.58299
     0.12563
    -0.07186
    -0.09265
    -0.10305
    -0.48765
    -0.69554
    -0.82027
    -1.00738
    -1.19448
    -1.24645
    -1.27764
    -1.32961
    -1.36079
    -1.12172
    -0.79949
    -0.58120
    -0.57080
    -0.34212
    -0.20699
     0.23997
     0.43747
     0.29195
     0.21918
     0.22958
     0.00090
     0.36471
     0.68694
     0.40629
     0.34392
     0.36471
     0.47905
     0.38550
     0.16721
     0.19839
     0.31274
     0.39589
     0.58299
     0.52063
     0.34392
     0.22958
     0.30234
     0.31274
     0.85325
     0.67655
     0.59339
     0.42708
     0.54142
     0.98838
     0.82207
     0.67655
     0.90523
     1.10272
     1.24825
     0.83246
     0.93641
     1.04036
     1.35219
     1.88232
     2.23573
     2.36047
     1.68482
     1.43535
     0.70773
     0.17761
     0.66615
     1.09233
     2.43323
     2.90099
     2.30849
     2.01745
     1.69521
     0.46865
    -0.25897
     0.25037
     1.01957
     1.73679
     1.85113
     1.78877
     1.61206
     1.32101
     1.10272
     0.91562
     0.71812
     0.63497
     1.30022
     1.28983
     1.53930
     1.33140
     1.10272
     1.10272
     0.80128
     1.02996
     0.56221
    -0.12384
     0.38550
     0.54142
     0.49984
     0.10484
    -0.22778
    -0.52923
    -0.50844
    -0.70593
    -0.95540
    -0.88264
    -1.10093
    -1.11132
    -1.22566
    -0.73712
    -0.82027
    -0.86185
    -1.05935
    -0.95540
    -0.77870
    -0.76830
    -0.66436
    -1.01777
    -0.57080
    -0.67475
    -0.34212
    -0.55002
    -0.59159
    -0.67475
    -0.64357
    -0.31094
    -0.19660
    -0.36291
    -0.43567
    -0.36291
    -0.17581
    -0.09265
    -0.26936
    -0.41489
    -0.27976
     0.02169
    -0.08226
     0.02169
    -0.15502
    -0.33173
    -0.27976
    -0.37331
     0.05287
    -0.14463
    -0.41489
    -0.19660
    -0.19660
    -0.11344
    -0.17581
    -0.53962
    -0.26936
    -0.30055
    -0.18620
    -0.03029
    -0.15502
    -0.31094
    -0.14463
    -0.57080
     0.21918
     0.01129
    -0.25897
    -0.13423
    -0.34212
    -0.00950
    -0.07186
    -0.14463
    -0.19660
     0.01129
    -0.09265
    -0.05108
    -0.05108
    -0.01989
    -0.14463
    -0.55002
    -0.16542
     0.25037
    -0.16542
    -0.05108
    -0.27976
    -0.27976
    -0.03029
    -0.12384
    -0.05108
    -0.10305
     0.21918
     0.04248
     0.31274
     0.26076
     0.22958
     0.32313
     0.60378
     1.35219
     1.30022
     1.40417
     1.50811
     1.69521
     1.91350
     2.13179
     1.91350
     1.80955
     1.75758
     1.66403
     1.57048
     1.56008
     1.73679
     1.59127
     1.16509
     1.19627
     0.93641
     0.70773
     0.21918
     0.09445
    -0.06147
    -0.12384
    -0.19660
    -0.23818
    -0.01989
    -0.37331
    -0.13423
    -0.32133
    -0.49804
    -0.64357
    -0.89304
    -0.62278
    -0.32133
    -0.50844
    -0.50844
    -0.61238
    -0.63317
    -0.41489
    -0.29015
    -0.41489
    -0.16542
    -0.14463
    -0.05108
     0.30234
     0.02169
     0.03208
    -0.27976
     0.08405
     0.46865
     0.23997
     0.39589
    -0.05108
     0.06327
     0.06327
     0.20879
     0.02169
     0.28155
     0.39589
     0.06327
     0.37510
     0.23997
     0.19839
     0.27116
     0.04248
     0.64536
     0.52063
     0.62457
     0.78049
     0.93641
     1.53930
     1.40417
     0.63497
    -0.48765
    -1.55829
    -0.71633
     0.53102
     0.25037
     0.09445
    -0.17581
    -0.82027
    -0.72672
    -0.74751
    -1.10093
    -1.12172
    -1.44395
    -1.24645
    -0.87225
    -0.61238
    -0.48765
    -0.53962
    -0.59159
    -0.53962
    -0.12384
    -0.29015
    -0.40449
    -0.66436
    -0.47725
    -0.36291
    -0.42528
    -0.43567
    -0.39410
    -0.67475
    -0.49804
    -0.53962
    -0.51883
    -0.31094
    -0.25897
    -0.50844
    -0.38370
    -0.45646
    -0.59159
    -0.57080
    -0.32133
    -0.11344
     0.01129
    -0.01989
    -0.31094
    -0.84106
    -0.85146
    -0.42528
    -0.37331
    -0.00950
    -0.24857
    -0.22778
    -0.61238
    -0.62278
    -0.73712
    -0.35252
    -0.58120
    -0.21739
    -0.47725
    -0.57080
    -0.68514
    -0.49804
    -0.49804
    -0.20699
    -0.01989
     0.01129
    -0.05108
    -0.09265
    -0.14463
    -0.12384
    -0.08226
    -0.43567
    -0.56041
    -0.38370
    -0.43567
    -0.12384
    -0.16542
    -0.33173
    -0.45646
    -0.62278
    -0.48765
    -0.74751
    -0.55002
    -0.64357
    -0.68514
    -0.51883
    -0.44607
    -0.39410
    -0.51883
    -0.23818
    -0.22778
    -0.06147
    -0.04068
     0.08405
    -0.10305
    -0.03029
     0.04248
    -0.15502
     0.16721
     0.07366
     0.14642
     0.25037
     0.05287
     0.01129
    -0.21739
    -0.26936
     0.09445
    -0.01989
    -0.06147
    -0.12384
    -0.11344
    -0.41489
    -0.41489
    -0.17581
    -0.30055
    -0.24857
    -0.17581
    -0.31094
    -0.41489
    -0.32133
    -0.27976
    -0.58120
    -0.16542
    -0.25897
    -0.25897
    -0.27976
    -0.18620
    -0.31094
    -0.58120
    -0.17581
    -0.39410
    -0.15502
    -0.15502
    -0.41489
    -0.00950
     0.06327
     0.22958
    -0.12384
     0.27116
     0.51023
     0.25037
     0.65576
     0.22958
     0.62457
     0.44786
     0.40629
     0.68694
     0.65576
     0.73891
     0.38550
     0.34392
    -0.01989
    -0.47725
    -0.87225
    -0.56041
    -0.51883
    -0.76830
    -0.73712
    -0.83067
    -1.49592
    -1.36079
    -1.65184
    -1.48553
    -1.34000
    -1.29842
    -1.04895
    -1.22566
    -1.19448
    -1.05935
    -0.84106
    -0.88264
    -0.25897
    -0.53962
    -0.38370
    -0.19660
     0.06327
     0.00090
    -0.00950
    -0.01989
     0.19839
     0.47905
     0.70773
     0.67655
     0.81168
     0.88444
     1.18588
     0.99878
     1.50811
     1.86153
     2.25652
     2.77625
     2.22534
     1.78877
     1.46653
     1.13391
     0.63497
     0.78049
     0.54142
     0.86365
     0.88444
     0.27116
    -0.35252
    -1.36079
    -1.72460
    -1.71421
    -1.97407
    -1.62066
    -1.76618
    -1.76618
    -1.53750
    -1.66224
    -1.39198
    -1.16330
    -0.60199
    -0.85146
    -0.44607
    -0.38370
    -0.24857
    -0.27976
    -0.01989
     0.40629
     0.22958
     0.00090
     0.19839
     0.36471
     0.32313
    -0.00950
    -0.00950
    -0.03029
     0.19839
     0.16721
     0.01129
    -0.00950
    -0.13423
    -0.20699
    -0.06147
     0.73891
     0.04248
    -0.33173
    -0.15502
    -0.18620
     0.10484
     0.04248
    -0.25897
    -0.22778
     0.07366
    -0.00950
    -0.20699
    -0.27976
    -0.45646
    -0.36291
    -0.53962
    -0.09265
    -0.08226
    -0.68514
    -0.30055
    -0.27976
    -0.06147
    -0.34212
    -0.45646
    -0.35252
    -0.17581
    -0.05108
    -0.19660
    -0.17581
    -0.27976
    -0.38370
    -0.39410
     0.07366
    -0.04068
    -0.21739
    -0.30055
    -0.11344
    -0.24857
    -0.23818
    -0.32133
    -0.44607
    -0.23818
    -0.13423
    -0.13423
    -0.37331
    -0.20699
    -0.32133
    -0.41489
    -0.40449
    -0.16542
    -0.04068
    -0.32133
    -0.36291
    -0.19660
    -0.33173
    -0.14463
    -0.40449
    -0.06147
     0.00090
     0.53102
     0.69733
     1.30022
     1.74719
     1.51851
     0.35431
     1.33140
     2.37086
     2.49560
     2.49560
     2.39165
     2.14218
     1.16509
    -0.00950
    -1.12172
    -0.47725
     0.32313
     0.10484
    -0.36291
    -1.71421
    -2.80564
    -4.22970
    -4.51035
    -3.22142
    -2.66012
    -2.44183
    -2.18196
    -1.14251
    -1.11132
    -1.14251
    -0.82027
     0.17761
     1.14430
     1.71600
     2.30849
     2.60994
     2.84901
     3.11927
     3.68058
     3.98202
     3.85729
     3.81571
     3.58703
     3.47269
     3.46229
     3.21282
     2.57875
     2.72428
     2.58915
     2.39165
     2.13179
     1.90311
     1.64324
     1.24825
     0.93641
     1.30022
     0.96759
     0.45826
     0.14642
     0.14642
     0.12563
    -0.01989
    -0.07186
    -0.14463
     0.10484
     0.22958
     0.09445
     0.07366
    -0.19660
    -0.33173
    -0.48765
     0.15682
     0.02169
    -0.31094
    -0.04068
    -0.09265
    -0.20699
    -0.08226
    -0.31094
    -0.61238
    -0.59159
    -0.78909
    -0.67475
    -0.60199
    -0.39410
    -0.19660
    -0.68514
    -0.52923
    -0.83067
    -1.72460
    -2.61854
    -2.25473
    -1.69342
    -1.35040
    -1.90131
    -2.88880
    -3.03432
    -2.99274
    -3.24221
    -2.90958
    -2.79524
    -2.88880
    -2.69130
    -2.06762
    -1.54789
    -1.52711
    -1.34000
    -1.62066
    -1.39198
    -0.82027
    -0.15502
     0.10484
     0.03208
     0.29195
     0.39589
     0.23997
    -0.00950
    -0.21739
    -0.23818
    -0.46686
     0.07366
    -0.10305
    -0.16542
    -0.22778
    -0.20699
    -0.21739
    -0.13423
    -0.29015
    -0.31094
    -0.29015
    -0.11344
    -0.40449
    -0.05108
    -0.32133
    -0.26936
    -0.56041
    -0.26936
    -0.25897
    -0.33173
    -0.36291
    -0.32133
    -0.50844
    -0.36291
    -0.45646
    -0.46686
    -0.25897
    -0.45646
    -0.34212
    -0.36291
    -0.47725
    -0.50844
    -0.60199
    -0.55002
    -0.33173
    -0.31094
    -0.60199
    -0.53962
    -0.58120
    -0.45646
    -0.51883
    -0.40449
    -0.42528
    -0.34212
    -0.46686
    -0.32133
    -0.22778
    -0.32133
    -0.45646
    -0.48765
     0.11524
    -0.17581
     0.19839
    -0.10305
    -0.08226
    -0.10305
     0.34392
     0.13603
     0.13603
     0.07366
     0.40629
     0.21918
     0.33352
     0.27116
     0.36471
     0.00090
     0.49984
     0.51023
     0.17761
     0.35431
     0.35431
     0.25037
     0.46865
     0.40629
     1.35219
     1.17549
     0.80128
     0.40629
     0.65576
     0.51023
     0.68694
     0.54142
     0.80128
     1.01957
     0.66615
     0.71812
     0.53102
     0.39589
     0.30234
     0.09445
    -0.01989
     0.09445
     0.06327
    -0.00950
    -0.11344
     0.00090
    -0.16542
    -0.24857
    -0.11344
     0.28155
     0.12563
    -0.10305
     0.20879
    -0.03029
    -0.09265
     0.03208
    -0.05108
     0.04248
     0.19839
     0.18800
     0.14642
     0.14642
     0.01129
    -0.01989
    -0.27976
     0.17761
    -0.07186
     0.19839
     0.09445
     0.18800
     0.38550
     0.13603
     0.39589
     0.40629
     0.84286
     0.83246
     0.88444
     1.30022
     1.80955
     1.97587
     1.60166
     1.79916
     1.64324
     1.25864
     1.01957
     0.58299
     0.67655
     0.48944
     0.55181
    -0.14463
    -0.89304
    -0.62278
    -0.50844
    -0.69554
    -0.57080
    -1.55829
    -3.26300
    -3.89707
    -1.28803
     0.79089
     1.20667
     1.23785
     1.37298
     0.90523
     0.59339
     0.55181
     0.97799
     1.22746
     0.96759
     1.56008
     3.03612
     2.73467
     2.66191
     3.12967
     3.00493
     1.73679
     0.28155
    -1.20487
    -2.20275
    -1.53750
    -0.64357
     0.42708
     0.31274
    -0.06147
    -0.96580
    -1.64145
    -1.93249
    -1.62066
    -1.68302
    -1.54789
    -1.16330
    -0.66436
    -0.58120
    -0.23818
     0.12563
     0.23997
     0.60378
     0.32313
     0.27116
    -0.16542
     0.02169
     0.09445
     0.26076
    -0.12384
     0.00090
    -0.38370
    -0.25897
    -0.34212
    -0.65396
    -0.43567
    -0.47725
    -0.40449
    -0.45646
    -0.57080
    -0.37331
     0.00090
    -0.16542
    -0.33173
    -0.25897
    -0.14463
    -0.27976
    -0.15502
    -0.13423
    -0.01989
    -0.07186
    -0.15502
    -0.19660
    -0.11344
    -0.25897
    -0.18620
    -0.32133
    -0.15502
     0.09445
    -0.00950
    -0.23818
    -0.19660
    -0.19660
    -0.29015
    -0.47725
     0.00090
    -0.24857
    -0.18620
    -0.18620
    -0.18620
    -0.22778
    -0.32133
    -0.21739
    -0.34212
    -0.12384
    -0.06147
    -0.36291
    -0.18620
    -0.06147
    -0.11344
    -0.35252
    -0.04068
     0.03208
    -0.25897
    -0.11344
     0.12563
    -0.06147
    -0.10305
    -0.18620
    -0.23818
    -0.00950
     0.12563
    -0.25897
    -0.18620
    -0.24857
    -0.07186
    -0.26936
    -0.23818
    -0.12384
    -0.31094
    -0.08226
    -0.21739
    -0.11344
    -0.24857
    -0.43567
    -0.43567
    -0.14463
    -0.01989
    -0.04068
    -0.22778
    -0.46686
    -0.39410
    -0.42528
    -0.39410
    -0.00950
    -0.37331
    -0.49804
    -0.15502
    -0.34212
    -0.18620
    -0.27976
    -0.43567
    -0.19660
    -0.04068
    -0.21739
    -0.21739
    -0.24857
    -0.30055
    -0.14463
    -0.36291
     0.13603
     0.01129
    -0.19660
    -0.12384
    -0.08226
    -0.12384
    -0.08226
    -0.17581
    -0.13423
    -0.00950
     0.06327
     0.11524
    -0.05108
     0.06327
    -0.10305
    -0.07186
     0.10484
     0.30234
    -0.04068
    -0.05108
     0.12563
     0.17761
     0.18800
     0.01129
    -0.03029
     0.25037
     0.49984
     0.44786
     0.36471
     0.51023
     0.62457
     0.52063
     0.65576
     0.47905
    -0.77870
    -0.97619
    -0.75791
    -0.06147
     0.44786
    -0.04068
    -0.56041
    -0.69554
    -0.86185
    -1.03856
    -1.06974
    -0.96580
    -0.84106
    -0.93461
    -0.83067
    -0.26936
    -0.34212
    -0.47725
    -0.44607
    -0.17581
    -0.12384
    -0.14463
    -0.36291
    -0.37331
    -0.05108
     0.05287
     0.01129
    -0.18620
    -0.31094
     0.03208
    -0.08226
     0.36471
     0.00090
    -0.16542
     0.22958
     0.32313
     0.41668
     0.17761
     0.41668
     0.03208
     0.26076
     0.55181
     0.20879
     0.44786
     0.16721
     0.12563
     0.08405
     0.26076
     0.47905
    -0.22778
    -0.24857
    -0.10305
     0.10484
     0.11524
    -0.08226
     0.06327
     0.00090
     0.30234
     0.11524
     0.23997
     0.27116
     0.30234
     0.51023
     0.94680
     1.19627
     1.10272
     1.38338
     1.66403
     1.45614
     0.43747
    -0.14463
    -0.30055
     0.29195
     0.91562
     1.15470
     0.00090
    -1.36079
    -2.53538
    -1.63105
    -1.69342
    -1.69342
    -1.83894
    -2.20275
    -1.93249
    -2.00526
    -1.85973
    -1.84934
    -1.64145
    -1.15290
    -1.09053
    -0.73712
    -0.46686
    -0.36291
    -0.05108
    -0.08226
    -0.27976
     0.31274
     0.47905
     0.12563
     0.22958
     0.08405
     0.06327
     0.14642
    -0.21739
    -0.33173
    -0.35252
    -0.08226
    -0.16542
    -0.19660
    -0.34212
    -0.24857
    -0.56041
    -0.27976
    -0.11344
    -0.36291
    -0.41489
    -0.45646
    -0.34212
    -0.40449
    -0.46686
    -0.53962
    -0.46686
    -0.35252
    -0.42528
    -0.52923
    -0.36291
    -0.52923
    -0.79949
    -0.66436
    -0.39410
    -0.41489
    -0.62278
    -0.60199
    -0.73712
    -0.62278
    -1.09053
    -1.08014
    -0.88264
    -0.55002
    -0.50844
    -0.55002
    -0.63317
    -0.66436
    -0.66436
    -0.99698
    -0.26936
    -0.32133
    -0.46686
    -0.41489
    -0.51883
    -0.31094
    -0.38370
    -0.48765
    -0.42528
    -0.38370
    -0.36291
    -0.45646
    -0.40449
    -0.57080
    -0.61238
    -0.92422
    -0.57080
    -0.44607
    -0.68514
    -0.60199
    -0.73712
    -0.67475
    -0.42528
    -0.42528
    -0.78909
    -0.64357
    -0.24857
    -0.60199
    -0.46686
    -0.48765
    -0.43567
    -0.71633
    -0.57080
    -0.13423
    -0.31094
    -0.49804
    -0.23818
    -0.20699
    -0.10305
    -0.12384
    -0.13423
    -0.14463
     0.02169
     0.04248
     0.19839
     0.25037
     0.33352
     0.05287
    -0.00950
     0.58299
     0.47905
     0.36471
     0.42708
     0.31274
     0.16721
     0.29195
     0.52063
     0.14642
     0.25037
     0.22958
     0.05287
     0.48944
     0.22958
     0.25037
    -0.00950
     0.31274
     0.57260
     0.28155
     0.41668
     0.53102
     0.77010
     0.73891
     0.99878
     1.11312
     1.36259
     1.68482
     1.68482
     2.18376
     2.78665
     2.33968
     1.51851
     1.07154
     1.77837
     1.11312
     1.77837
     0.70773
    -2.21315
    -2.46262
    -1.44395
    -0.35252
    -0.79949
    -1.69342
    -2.20275
    -2.37946
    -2.79524
    -2.78485
    -2.58735
    -2.42104
    -1.30882
    -1.14251
    -0.78909
    -0.27976
    -0.01989
     0.64536
     1.31061
     1.44574
     0.85325
     0.04248
     0.62457
     1.12351
     1.33140
     1.35219
     1.45614
     0.99878
     1.68482
     1.74719
     1.80955
     1.83034
     1.75758
     1.37298
     1.58087
     2.05902
     2.13179
     2.20455
     3.06730
     3.32716
     3.05690
     2.44362
     1.52890
     0.31274
     0.18800
     0.06327
    -0.59159
    -0.47725
    -0.32133
    -0.57080
    -1.02817
    -1.78697
    -2.18196
    -2.29630
    -2.40025
    -2.59775
    -2.16118
    -1.93249
    -1.56868
    -1.17369
    -0.90343
    -0.55002
    -0.32133
    -0.24857
    -0.04068
     0.01129
     0.14642
     0.19839
     0.10484
     0.20879
     0.34392
     0.04248
     0.25037
     0.26076
     0.13603
     0.09445
    -0.16542
     0.29195
     0.21918
     0.22958
     0.36471
     0.15682
     0.15682
     0.11524
     0.13603
     0.19839
     0.43747
     0.48944
     0.04248
     0.28155
     0.30234
     0.46865
     0.05287
     0.29195
     0.42708
     0.29195
     0.29195
     0.35431
     0.56221
     0.26076
     0.15682
     0.26076
     0.31274
     0.32313
     0.26076
     0.33352
     0.07366
     0.35431
    -0.04068
     0.12563
     0.44786
     0.06327
     0.15682
     0.11524
    -0.00950
    -0.06147
    -0.13423
     0.08405
     0.05287
     0.09445
    -0.19660
    -0.22778
    -0.24857
    -0.23818
    -0.40449
    -0.62278
    -0.19660
    -0.41489
    -0.36291
    -0.46686
    -0.42528
    -0.24857
    -0.43567
    -0.46686
    -0.23818
    -0.05108
    -0.09265
    -0.25897
     0.07366
    -0.22778
    -0.00950
    -0.03029
     0.18800
     0.06327
     0.07366
     0.04248
     0.23997
     0.07366
    -0.26936
     0.07366
    -0.05108
     0.12563
     0.08405
    -0.19660
    -0.11344
    -0.18620
    -0.24857
    -0.24857
    -0.04068
     0.01129
    -0.14463
    -0.01989
    -0.19660
    -0.20699
    -0.24857
    -0.21739
    -0.36291
    -0.01989
     0.13603
    -0.20699
    -0.10305
    -0.05108
    -0.03029
    -0.05108
    -0.04068
     0.44786
     0.05287
    -0.08226
     0.13603
     0.06327
     0.08405
     0.11524
     0.05287
     0.42708
     0.44786
     0.35431
     0.51023
     0.31274
     0.35431
     0.40629
     0.36471
     0.80128
     0.68694
     0.65576
     1.15470
     1.24825
     1.39377
     1.58087
     1.70561
     2.41244
     2.66191
     2.23573
     1.16509
    -0.33173
    -1.08014
    -0.86185
    -0.50844
    -0.46686
    -1.06974
    -1.87013
    -1.97407
    -2.58735
    -3.40852
    -3.28379
    -3.55405
    -3.53326
    -2.80564
    -2.47301
    -2.66012
    -2.38986
    -1.87013
    -1.12172
    -0.65396
    -0.09265
     0.37510
     0.31274
     0.40629
     0.46865
     0.91562
     0.82207
     0.66615
     0.97799
     1.26904
     1.47693
     0.68694
    -0.11344
    -1.02817
    -0.40449
     0.33352
     0.29195
    -0.10305
    -0.05108
     0.03208
    -0.50844
    -1.16330
    -1.51671
    -1.67263
    -1.09053
    -0.55002
    -0.30055
    -0.13423
    -0.44607
    -0.45646
    -0.15502
     0.17761
     0.18800
     0.87404
     0.66615
     0.44786
     0.64536
     0.98838
     1.28983
     1.07154
     0.53102
     0.54142
     0.69733
     0.67655
    -0.00950
    -0.06147
    -0.43567
    -0.65396
    -0.87225
    -0.57080
    -0.39410
    -0.06147
    -0.56041
    -1.99486
    -1.50632
    -0.85146
    -0.38370
    -0.32133
     0.02169
     0.25037
     0.27116
     0.40629
     0.34392
     0.55181
     0.47905
     0.91562
     1.08193
     0.75970
     0.81168
     0.81168
     0.75970
     0.87404
     0.46865
     0.21918
     0.38550
     0.64536
     0.42708
     0.17761
     0.08405
    -0.13423
     0.01129
    -0.11344
     0.10484
    -0.17581
    -0.26936
    -0.12384
    -0.07186
    -0.05108
     0.07366
    -0.32133
     0.00090
     0.22958
     0.53102
     0.40629
     0.44786
     0.54142
     0.73891
     0.86365
     1.39377
     1.52890
     1.27943
     1.38338
     1.61206
     1.90311
     1.90311
     1.97587
     1.81995
     2.24613
     2.19415
     2.19415
     1.93429
     1.92390
     1.77837
     1.53930
     1.67443
     1.75758
     1.17549
     1.15470
     0.97799
     0.84286
     0.48944
     0.42708
     0.08405
     0.08405
     0.12563
    -0.09265
    -0.42528
    -0.50844
    -0.50844
    -0.71633
    -0.66436
    -0.40449
    -0.59159
    -0.34212
    -0.72672
    -0.56041
    -0.47725
    -0.29015
    -0.15502
     0.05287
     0.16721
     0.15682
     0.13603
     0.17761
     0.10484
     0.15682
     0.16721
     1.07154
     0.42708
     0.46865
     0.38550
     0.32313
     0.71812
     1.07154
     1.34180
     1.28983
     1.32101
     1.12351
     0.77010
     0.68694
     0.86365
     0.54142
     0.64536
     0.98838
     1.15470
     0.73891
     1.00917
     0.63497
     0.27116
     0.20879
    -0.03029
    -0.43567
    -0.51883
    -0.90343
    -2.23394
    -2.36907
    -2.35867
    -1.85973
    -2.67051
    -2.10920
    -1.73500
    -2.16118
    -2.76406
    -2.97195
    -2.69130
    -2.75367
    -2.48341
    -2.20275
    -1.68302
    -1.00738
    -0.82027
    -0.32133
    -0.31094
    -0.26936
    -0.15502
    -0.16542
     0.17761
     0.17761
     0.10484
     0.18800
     0.01129
     0.25037
     0.32313
     0.15682
     0.06327
     0.06327
     0.20879
     0.33352
     0.23997
    -0.00950
     0.04248
    -0.30055
    -0.07186
     0.07366
    -0.19660
    -0.03029
    -0.35252
    -0.24857
    -0.22778
    -0.36291
    -0.41489
    -0.17581
    -0.22778
    -0.49804
    -0.24857
    -0.29015
    -0.15502
    -0.53962
    -0.12384
     0.13603
    -0.08226
     0.00090
    -0.00950
     0.17761
     0.22958
     0.09445
     0.28155
     0.20879
     0.53102
     0.41668
     0.43747
     0.45826
     0.32313
     0.26076
     0.41668
     0.77010
     0.45826
     0.40629
     0.54142
     0.53102
     0.56221
     0.75970
     0.89483
     1.08193
     1.39377
     1.83034
     2.55796
     3.43111
     4.64728
     5.90502
     6.89250
     5.22937
     0.81168
    -3.85549
    -4.06338
    -0.09265
     3.09848
     3.99242
     1.92390
    -1.05935
    -3.67878
    -5.08205
    -5.37310
    -5.13403
    -4.44798
    -4.01141
    -3.65799
    -2.74327
    -1.91171
    -1.87013
    -1.02817
    -0.63317
     0.11524
     1.21706
     1.61206
     1.19627
     0.28155
     0.51023
     1.47693
     1.91350
     1.78877
     1.83034
     1.23785
     1.34180
     1.24825
     0.89483
     1.16509
     1.14430
     1.18588
     1.19627
     1.43535
     1.41456
     1.57048
     1.75758
     1.69521
     1.56008
     1.90311
     1.46653
     1.30022
     1.26904
     1.32101
     1.04036
     0.93641
     0.69733
     0.42708
     0.37510
     0.14642
     0.01129
    -0.01989
    -0.00950
    -0.12384
    -0.22778
    -0.08226
    -0.14463
    -0.03029
    -0.30055
     0.18800
     0.13603
     0.26076
     0.26076
     0.33352
     0.54142
     0.65576
     0.43747
     0.56221
     0.47905
     0.53102
     0.39589
     0.53102
     0.60378
     0.36471
     0.25037
     0.54142
     0.79089
     0.37510
     0.58299
     0.45826
     0.54142
     0.65576
     0.83246
     0.75970
     1.07154
     1.20667
     1.33140
     1.44574
     1.46653
     1.53930
     1.17549
     1.53930
     2.26692
     1.51851
     0.75970
     0.80128
     1.20667
     0.67655
     0.86365
     0.20879
     0.25037
     0.29195
    -0.00950
    -0.18620
    -0.20699
    -0.36291
    -0.67475
    -0.75791
    -0.46686
    -0.55002
    -0.46686
    -0.43567
    -0.50844
    -0.49804
    -0.45646
    -0.32133
    -0.22778
    -0.21739
    -0.09265
    -0.12384
    -0.09265
    -0.19660
    -0.13423
    -0.50844
    -0.11344
     0.05287
    -0.31094
     0.09445
    -0.17581
    -0.23818
    -0.17581
    -0.19660
    -0.17581
    -0.08226
     0.11524
    -0.14463
    -0.16542
     0.01129
     0.01129
    -0.46686
    -0.12384
     0.15682
    -0.00950
    -0.13423
    -0.00950
    -0.10305
     0.01129
    -0.08226
    -0.18620
    -0.04068
    -0.04068
     0.00090
     0.07366
    -0.04068
    -0.07186
    -0.30055
    -0.01989
     0.25037
    -0.24857
     0.12563
     0.03208
     0.14642
    -0.10305
    -0.13423
    -0.10305
     0.05287
     0.16721
    -0.05108
    -0.14463
    -0.03029
     0.00090
     0.05287
    -0.22778
     0.03208
    -0.09265
    -0.12384
     0.01129
    -0.19660
    -0.21739
    -0.14463
    -0.32133
    -0.10305
    -0.07186
     0.05287
    -0.21739
    -0.32133
    -0.29015
    -0.21739
    -0.42528
    -0.17581
    -0.20699
    -0.34212
    -0.32133
    -0.25897
    -0.32133
    -0.41489
    -0.33173
    -0.30055
    -0.27976
    -0.21739
    -0.23818
    -0.29015
    -0.29015
    -0.13423
    -0.17581
    -0.21739
     0.07366
    -0.21739
    -0.19660
    -0.09265
     0.09445
    -0.01989
     0.07366
     0.00090
     0.40629
     0.35431
     0.54142
     0.72852
     0.62457
     0.97799
     0.96759
     1.23785
     1.85113
     1.52890
     1.47693
     1.00917
     0.58299
    -0.12384
    -0.49804
    -0.55002
    -0.46686
    -0.79949
    -0.93461
    -1.31921
    -1.53750
    -1.74539
    -2.08841
    -2.61854
    -2.37946
    -2.38986
    -1.95328
    -1.48553
    -1.26724
    -0.76830
    -0.69554
    -0.45646
    -0.33173
     0.01129
     0.56221
     0.31274
     0.51023
     0.56221
     0.57260
     0.26076
     0.61418
     0.55181
     0.30234
     0.32313
     0.27116
     0.15682
     0.39589
     0.11524
     0.06327
     0.43747
     0.22958
     0.41668
     0.12563
     0.11524
    -0.16542
    -0.10305
     0.07366
     0.55181
     0.28155
     0.31274
     0.39589
     0.32313
     0.10484
     0.20879
     0.14642
    -0.05108
     0.28155
     0.28155
     0.10484
    -0.03029
    -0.00950
    -0.12384
    -0.15502
     0.14642
    -0.11344
    -0.18620
    -0.45646
    -0.26936
    -0.01989
    -0.08226
    -0.18620
    -0.41489
    -0.13423
     0.08405
    -0.32133
    -0.18620
    -0.21739
    -0.19660
    -0.23818
    -0.00950
     0.10484
    -0.35252
    -0.13423
    -0.14463
     0.13603
    -0.09265
    -0.32133
    -0.40449
    -0.06147
     0.04248
    -0.19660
    -0.32133
    -0.29015
    -0.26936
    -0.43567
    -0.19660
     0.07366
    -0.12384
    -0.39410
    -0.35252
    -0.11344
    -0.19660
    -0.41489
    -0.40449
    -0.30055
    -0.18620
    -0.19660
    -0.13423
    -0.43567
    -0.35252
    -0.79949
    -0.66436
    -0.18620
    -0.60199
    -0.83067
    -0.79949
    -0.55002
    -0.80988
    -0.50844
    -0.85146
    -0.91383
    -0.80988
    -0.70593
    -0.76830
    -0.87225
    -0.83067
    -0.92422
    -0.96580
    -0.50844
    -0.55002
    -0.88264
    -0.69554
    -0.82027
    -0.76830
    -0.71633
    -0.89304
    -0.87225
    -0.68514
    -0.44607
    -0.76830
    -0.56041
    -0.69554
    -0.84106
    -0.69554
    -0.59159
    -0.46686
    -0.50844
    -0.47725
    -0.69554
    -0.30055
    -0.29015
    -0.70593
    -0.52923
    -0.42528
    -0.20699
    -0.22778
    -0.21739
    -0.41489
    -0.40449
    -0.60199
    -0.29015
    -0.03029
    -0.11344
    -0.22778
    -0.12384
    -0.16542
    -0.24857
    -0.24857
    -0.20699
    -0.01989
     0.01129
    -0.05108
     0.02169
     0.22958
     0.00090
     0.05287
    -0.14463
     0.41668
     0.23997
     0.22958
     0.10484
     0.13603
     0.15682
     0.11524
    -0.09265
     0.16721
     0.15682
     0.32313
     0.07366
     0.13603
    -0.01989
    -0.16542
    -0.25897
     0.08405
     0.16721
    -0.23818
    -0.16542
    -0.08226
    -0.20699
     0.02169
    -0.18620
    -0.35252
    -0.14463
    -0.06147
    -0.17581
     0.07366
    -0.13423
    -0.34212
     0.11524
     0.66615
     0.88444
     1.27943
     1.50811
     0.86365
     1.84074
     2.53718
     3.22322
     3.56624
     4.22110
     4.53294
     4.84477
     4.37702
     3.79492
     3.58703
     3.02572
     2.47481
     2.95296
     2.23573
     1.92390
     1.91350
     1.31061
    -3.06550
    -5.61218
    -4.89495
    -3.89707
    -3.94904
    -3.14866
    -3.35655
    -3.86589
    -4.58311
    -4.87416
    -4.41680
    -3.02393
    -2.35867
    -2.02605
    -0.97619
    -0.45646
     0.17761
     0.73891
     0.69733
     1.09233
     1.33140
     1.48732
     1.43535
     1.48732
     1.34180
     1.37298
     0.86365
     1.10272
     0.99878
     0.54142
     0.52063
     0.55181
     0.40629
     0.34392
     0.29195
    -0.03029
     0.13603
    -0.03029
     0.08405
     0.20879
     0.09445
    -0.15502
    -0.38370
    -0.00950
     0.10484
     0.10484
     0.01129
    -0.21739
     0.00090
     0.13603
     0.23997
     0.01129
     0.17761
     0.15682
     0.21918
     0.26076
     0.15682
     0.20879
     0.14642
    -0.13423
     0.54142
     0.48944
     0.25037
     0.17761
    -0.08226
     0.14642
     0.00090
     0.08405
     0.00090
    -0.07186
    -0.04068
    -0.04068
    -0.10305
    -0.16542
    -0.33173
    -0.50844
     0.00090
    -0.12384
    -0.41489
    -0.31094
    -0.35252
    -0.20699
    -0.59159
    -0.37331
    -0.37331
    -0.20699
    -0.32133
    -0.27976
    -0.12384
    -0.24857
    -0.18620
    -0.64357
    -0.31094
    -0.26936
    -0.37331
    -0.10305
    -0.12384
    -0.10305
    -0.07186
    -0.27976
    -0.19660
    -0.15502
    -0.13423
    -0.14463
     0.03208
    -0.08226
     0.04248
    -0.13423
    -0.15502
     0.25037
    -0.09265
    -0.01989
     0.23997
    -0.19660
    -0.24857
    -0.06147
    -0.13423
    -0.01989
    -0.01989
     0.07366
    -0.18620
     0.17761
    -0.09265
    -0.19660
    -0.19660
    -0.06147
     0.01129
    -0.10305
    -0.15502
    -0.13423
    -0.22778
    -0.19660
    -0.05108
    -0.07186
    -0.25897
    -0.13423
    -0.23818
    -0.36291
    -0.13423
    -0.25897
    -0.52923
    -0.06147
    -0.13423
    -0.32133
    -0.31094
    -0.30055
    -0.23818
    -0.45646
    -0.53962
    -0.62278
    -0.23818
    -0.17581
    -0.57080
    -0.43567
    -0.15502
     0.05287
    -0.37331
    -0.20699
    -0.01989
    -0.38370
    -0.32133
     0.00090
     0.19839
     0.05287
    -0.08226
     0.11524
     0.12563
     0.33352
     0.00090
    -0.06147
     0.05287
    -0.01989
    -0.12384
    -0.13423
     0.11524
     0.00090
     0.06327
     0.17761
    -0.10305
     0.06327
    -0.15502
     0.02169
     0.02169
     0.49984
     0.41668
     0.20879
     0.25037
     0.15682
     0.36471
     0.41668
     0.73891
     0.85325
     0.70773
     1.00917
     0.90523
     0.89483
     0.97799
     0.83246
     0.98838
     1.23785
     1.47693
     1.49772
     1.81995
     2.01745
     2.29810
     1.79916
     1.36259
     0.54142
    -0.98659
    -1.52711
    -2.01565
    -0.91383
    -0.31094
    -0.24857
    -0.59159
    -1.52711
    -2.38986
    -3.03432
    -3.40852
    -3.28379
    -3.27340
    -3.01353
    -2.93037
    -2.97195
    -3.05511
    -1.55829
    -0.75791
    -1.05935
    -1.04895
    -0.46686
    -0.62278
    -1.06974
    -0.88264
    -0.67475
     0.06327
     0.53102
     1.12351
     1.21706
     1.40417
     1.60166
     1.26904
     0.70773
     0.83246
     1.06114
     0.48944
     0.54142
     0.34392
     0.43747
     0.65576
     0.42708
     0.19839
     0.19839
    -0.03029
     0.08405
    -0.31094
     0.22958
     0.15682
     0.00090
     0.15682
     0.16721
     0.09445
     0.12563
    -0.07186
     0.07366
     0.17761
     0.31274
     0.14642
     0.22958
    -0.04068
    -0.20699
    -0.08226
     0.02169
     0.40629
     0.15682
    -0.11344
    -0.07186
     0.29195
    -0.05108
    -0.09265
    -0.05108
     0.04248
     0.16721
     0.34392
     0.15682
     0.09445
     0.11524
     0.19839
     0.31274
     0.44786
     0.11524
     0.13603
     0.10484
     0.49984
     0.26076
     0.35431
     0.58299
     0.49984
     0.57260
     0.38550
     0.63497
     0.37510
     0.42708
     0.67655
     0.23997
     0.58299
     0.44786
     0.37510
     0.44786
     0.61418
     0.52063
     0.26076
     0.13603
     0.05287
     0.40629
     0.39589
     0.40629
     0.30234
     0.08405
     0.08405
     0.03208
     0.39589
     0.31274
     0.11524
     0.09445
     0.15682
     0.18800
     0.19839
    -0.10305
     0.16721
    -0.12384
     0.33352
     0.12563
     0.30234
     0.11524
    -0.01989
    -0.13423
     0.15682
     0.43747
     0.22958
    -0.04068
     0.13603
     0.27116
     0.36471
     0.23997
    -0.01989
     0.14642
     0.37510
     0.21918
     0.21918
    -0.00950
     0.19839
     0.05287
     0.10484
     0.60378
     0.35431
     0.35431
     0.42708
     0.49984
     0.65576
     0.30234
     0.07366
     0.53102
     0.64536
     0.75970
     0.69733
     0.70773
     0.46865
     0.43747
     0.32313
     0.79089
     0.84286
     0.30234
     0.58299
     0.63497
     0.59339
     0.75970
     0.44786
     0.42708
     0.73891
     0.93641
     0.52063
     0.37510
    -0.34212
    -0.24857
    -0.30055
    -0.05108
    -0.34212
    -0.88264
    -0.67475
    -0.35252
    -0.61238
    -0.85146
    -1.09053
    -1.27764
    -1.18408
    -0.66436
    -0.68514
    -0.66436
    -0.73712
    -0.58120
    -0.22778
    -0.21739
     0.42708
     0.25037
     0.51023
     0.43747
     0.82207
     0.74931
     0.60378
     0.39589
     0.84286
     1.10272
     1.46653
     1.18588
     1.17549
     1.26904
     1.39377
     0.87404
     1.39377
     1.33140
     1.06114
     0.96759
     0.96759
     0.97799
     0.83246
     0.70773
     0.53102
     0.47905
     0.29195
     0.23997
    -0.04068
    -0.07186
    -0.45646
    -0.85146
    -0.53962
    -0.79949
    -0.96580
    -1.01777
    -1.20487
    -0.88264
    -0.86185
    -0.92422
    -0.66436
    -0.32133
    -0.60199
    -1.25685
    -0.83067
    -0.34212
     0.21918
     0.19839
     0.77010
     1.42496
     1.68482
     1.91350
     1.26904
     0.13603
     0.17761
     0.91562
     0.89483
     1.14430
     0.85325
     0.14642
    -0.45646
    -0.97619
    -0.58120
    -0.06147
    -0.13423
     0.01129
    -0.76830
    -1.18408
    -1.30882
    -0.78909
    -0.22778
    -0.21739
    -0.55002
    -0.66436
    -0.22778
     0.17761
     0.26076
     0.33352
     0.15682
     0.21918
    -0.16542
     0.33352
     0.01129
    -0.33173
    -0.21739
    -0.14463
     0.09445
     0.23997
     0.19839
     0.10484
     0.17761
     0.30234
     0.02169
     0.19839
     0.22958
    -0.21739
    -0.44607
    -0.09265
     0.07366
    -0.18620
    -0.35252
    -0.51883
    -0.20699
    -0.19660
    -0.14463
     0.12563
    -0.31094
    -0.26936
    -0.27976
    -0.33173
    -0.21739
    -0.24857
    -0.58120
    -0.51883
    -0.00950
    -0.27976
    -0.42528
    -0.66436
    -0.60199
    -0.55002
    -0.70593
    -0.79949
    -0.66436
    -0.63317
    -0.50844
    -0.45646
    -0.42528
    -0.57080
    -0.65396
    -0.67475
    -0.25897
    -0.25897
    -0.66436
    -0.36291
    -0.42528
    -0.19660
    -0.38370
    -0.27976
    -0.32133
    -0.20699
    -0.17581
    -0.17581
    -0.03029
    -0.18620
    -0.22778
    -0.40449
     0.17761
     0.27116
     0.00090
    -0.00950
    -0.14463
     0.27116
     0.28155
     0.04248
     0.17761
    -0.03029
     0.21918
     0.12563
     0.35431
     0.09445
     0.16721
    -0.23818
     0.26076
     0.51023
     0.32313
     0.27116
     0.33352
     0.27116
     0.58299
     0.81168
     0.84286
     1.23785
     0.85325
     0.25037
     0.54142
     0.75970
     1.23785
     1.34180
     0.82207
     0.92602
     0.11524
    -0.18620
     0.12563
     0.38550
     0.70773
     0.56221
     0.39589
     0.36471
     0.15682
     0.23997
     0.10484
     0.20879
     0.17761
     0.17761
     0.23997
     0.67655
     0.72852
     0.69733
     0.65576
     0.46865
     0.52063
     0.30234
     0.40629
     0.21918
     0.45826
     0.59339
     0.27116
     0.32313
     0.61418
     0.40629
     0.18800
     0.44786
     0.37510
     0.32313
     0.35431
     0.21918
     0.21918
     0.28155
     0.21918
     0.17761
     0.22958
     0.41668
     0.29195
     0.10484
     0.23997
     0.18800
     0.10484
     0.11524
     0.38550
     0.27116
     0.39589
     0.36471
     0.38550
     0.49984
     0.60378
     0.48944
     0.49984
     0.03208
    -0.23818
     0.16721
     0.38550
     0.23997
    -0.05108
    -0.15502
     0.15682
     0.07366
    -0.15502
    -0.14463
    -0.22778
    -0.30055
    -0.30055
     0.03208
    -0.10305
     0.15682
     0.32313
     0.21918
     0.20879
     0.33352
     0.26076
    -0.03029
     0.33352
     0.41668
     0.10484
     0.35431
     0.39589
     0.33352
     0.29195
     0.11524
     0.19839
     0.22958
     0.25037
    -0.00950
     0.09445
     0.02169
     0.16721
    -0.24857
    -0.09265
     0.13603
    -0.11344
     0.14642
     0.12563
    -0.00950
    -0.40449
    -0.17581
    -0.11344
     0.01129
     0.04248
    -0.03029
     0.11524
    -0.04068
     0.05287
    -0.12384
    -0.18620
     0.06327
     0.01129
    -0.06147
    -0.01989
    -0.00950
     0.02169
    -0.29015
    -0.06147
     0.00090
     0.28155
     0.35431
    -0.04068
     0.43747
     0.56221
     0.67655
     0.66615
     1.17549
     1.16509
     1.52890
     3.05690
     3.23361
     1.89271
     0.47905
    -2.49380
    -4.22970
    -1.65184
    -0.61238
     0.28155
     0.21918
    -1.12172
    -2.31709
    -2.88880
    -3.67878
    -3.47089
    -3.21103
    -3.20063
    -2.99274
    -1.80776
    -1.11132
    -1.15290
    -0.58120
    -0.23818
     0.01129
    -0.04068
     0.14642
     0.14642
     0.15682
    -0.12384
     0.00090
     0.12563
     0.06327
     0.28155
     0.08405
     0.08405
     0.10484
    -0.12384
     0.13603
     0.14642
     0.28155
    -0.09265
    -0.27976
    -0.06147
    -0.10305
     0.02169
    -0.22778
     0.42708
    -0.11344
     0.08405
     0.12563
     0.23997
    -0.00950
    -0.11344
    -0.05108
    -0.01989
     0.11524
     0.36471
     0.19839
    -0.07186
     0.12563
     0.29195
     0.09445
     0.34392
     0.32313
    -0.01989
     0.20879
     0.16721
     0.09445
     0.19839
     0.02169
     0.08405
     0.17761
     0.44786
     0.28155
     0.22958
     0.25037
     0.15682
    -0.25897
    -0.23818
    -0.45646
    -0.22778
    -0.01989
     0.06327
     0.02169
    -0.17581
    -0.32133
    -0.27976
    -0.21739
    -0.14463
    -0.43567
    -0.09265
    -0.18620
    -0.11344
    -0.14463
     0.07366
     0.37510
    -0.05108
     0.21918
     0.03208
     0.13603
     0.19839
     0.03208
     0.16721
     0.32313
     0.44786
     0.38550
     0.33352
     0.39589
     0.36471
     0.55181
     0.15682
     0.81168
     0.48944
     0.35431
     0.26076
     0.34392
     0.21918
     0.07366
    -0.25897
    -0.23818
    -0.06147
     0.03208
    -0.38370
    -0.44607
    -0.51883
    -0.63317
    -0.90343
    -0.68514
    -0.53962
    -0.68514
    -0.86185
    -0.55002
    -0.50844
    -0.64357
    -0.61238
    -0.89304
    -0.47725
    -0.37331
    -0.38370
    -0.63317
    -0.64357
    -0.58120
    -0.57080
    -0.39410
    -0.19660
    -0.53962
    -0.45646
    -0.38370
    -0.40449
    -0.39410
    -0.17581
    -0.49804
    -0.41489
    -0.12384
     0.11524
    -0.00950
    -0.37331
    -0.05108
    -0.46686
    -0.30055
     0.13603
     0.11524
    -0.25897
    -0.03029
    -0.10305
    -0.05108
     0.02169
    -0.03029
    -0.05108
    -0.01989
     0.15682
    -0.17581
    -0.08226
    -0.06147
    -0.15502
    -0.13423
     0.11524
     0.17761
     0.01129
    -0.09265
    -0.23818
    -0.09265
     0.20879
    -0.04068
    -0.25897
     0.16721
     0.05287
     0.20879
     0.09445
     0.10484
    -0.00950
    -0.23818
     0.23997
     0.41668
    -0.26936
    -0.31094
    -0.12384
    -0.17581
    -0.11344
    -0.11344
    -0.31094
    -0.18620
    -0.15502
     0.04248
    -0.13423
    -0.23818
    -0.35252
    -0.36291
    -0.39410
     0.23997
    -0.03029
    -0.03029
     0.03208
     0.16721
     0.13603
     0.28155
     0.01129
     0.26076
     0.61418
     0.94680
     0.95720
     0.96759
     0.83246
     1.13391
     1.25864
     1.59127
     1.97587
     1.48732
     0.99878
     0.84286
     1.20667
     1.07154
     1.05075
     0.84286
     0.54142
     0.48944
     0.64536
     0.38550
     0.08405
    -0.23818
    -0.06147
     0.60378
     0.65576
     0.15682
     0.28155
     0.49984
     1.33140
    -0.10305
    -1.71421
    -3.22142
    -2.78485
    -0.80988
    -0.48765
    -0.17581
    -0.58120
    -1.36079
    -2.61854
    -2.69130
    -1.54789
    -1.96368
    -2.40025
    -2.02605
    -0.34212
    -0.13423
    -0.49804
    -0.41489
     0.46865
     0.93641
     0.68694
     0.61418
     0.60378
    -0.03029
     0.35431
     0.38550
     1.14430
     0.78049
     0.84286
     0.53102
     0.43747
     0.65576
     0.52063
     0.47905
     0.81168
     0.53102
     0.31274
     0.30234
     0.11524
     0.53102
     0.54142
     0.15682
    -0.44607
    -0.68514
    -1.38158
    -1.06974
    -1.03856
    -0.89304
    -0.43567
    -0.64357
    -0.98659
    -0.85146
    -0.85146
    -1.02817
    -0.88264
    -0.69554
    -0.58120
    -0.55002
     0.26076
     0.66615
     0.61418
     0.59339
     0.65576
     0.82207
     0.66615
     0.71812
     0.56221
     0.71812
     0.51023
     0.71812
     0.41668
     0.35431
     0.11524
     0.18800
    -0.05108
     0.48944
     0.32313
     0.27116
     0.33352
     0.25037
     0.67655
     1.37298
     1.11312
     0.53102
    -0.39410
     0.15682
     0.47905
     0.60378
     0.58299
     0.36471
     0.08405
     0.37510
     0.06327
    -0.23818
    -0.41489
    -0.61238
    -0.68514
    -0.74751
    -0.65396
    -0.51883
    -0.56041
    -0.46686
    -0.59159
    -0.45646
    -0.17581
    -0.33173
    -0.49804
    -0.07186
     0.04248
    -0.21739
    -0.11344
    -0.27976
    -0.09265
    -0.08226
    -0.14463
    -0.32133
    -0.08226
    -0.14463
    -0.37331
    -0.19660
    -0.38370
    -0.39410
    -0.73712
    -0.40449
    -0.25897
    -0.70593
    -0.50844
    -0.62278
    -0.50844
    -0.63317
    -0.37331
    -0.67475
    -0.37331
    -0.42528
    -0.51883
    -0.42528
    -0.25897
    -0.27976
    -0.38370
    -0.43567
     0.08405
    -0.10305
     0.07366
    -0.00950
    -0.01989
     0.16721
     0.03208
     0.11524
     0.26076
     0.33352
     0.31274
     0.31274
     0.37510
     0.46865
     0.47905
     0.07366
     0.81168
     0.74931
     0.62457
     0.82207
     0.56221
     1.17549
     1.42496
     1.43535
     1.47693
     1.50811
     0.82207
     0.18800
     0.16721
     0.41668
     0.81168
     0.93641
     0.95720
     0.79089
     0.13603
     0.12563
    -0.18620
    -0.44607
    -0.29015
    -0.38370
    -0.11344
    -0.12384
    -0.00950
     0.02169
     0.05287
    -0.16542
    -0.41489
     0.00090
     0.13603
     0.32313
    -0.09265
    -0.32133
     0.08405
    -0.18620
     0.02169
     0.22958
     0.29195
     0.70773
     0.81168
     1.02996
     1.06114
     1.45614
     1.52890
     1.89271
     2.20455
     3.11927
     3.20243
     3.59742
     4.00281
     4.28346
     4.72004
     4.36662
     4.22110
     3.27519
     2.30849
     1.84074
     2.30849
     2.81783
     2.94256
     1.77837
    -0.07186
    -1.64145
    -2.26512
    -1.34000
    -0.87225
    -1.13211
    -1.81815
    -1.96368
    -2.16118
    -2.27552
    -2.12999
    -1.94289
    -1.56868
    -1.08014
    -0.84106
    -0.64357
    -0.70593
    -0.72672
    -0.65396
    -1.00738
    -0.78909
    -0.97619
    -1.02817
    -1.14251
    -1.34000
    -1.01777
    -1.03856
    -0.96580
    -1.22566
    -1.28803
    -1.20487
    -1.13211
    -1.06974
    -1.27764
    -0.99698
    -1.03856
    -1.10093
    -0.78909
    -0.99698
    -1.01777
    -1.17369
    -1.14251
    -1.08014
    -0.87225
    -1.13211
    -1.08014
    -1.16330
    -1.02817
    -0.94501
    -1.39198
    -1.04895
    -0.84106
    -1.10093
    -0.98659
    -1.01777
    -0.89304
    -0.95540
    -1.09053
    -0.84106
    -0.74751
    -0.56041
    -0.59159
    -0.80988
    -0.56041
    -0.61238
    -0.75791
    -0.36291
    -0.43567
    -0.46686
    -0.60199
    -0.32133
    -0.30055
    -0.39410
    -0.66436
    -0.27976
    -0.17581
     0.14642
    -0.04068
     0.10484
     0.29195
     0.82207
     0.58299
    -0.47725
    -0.62278
     0.03208
     0.34392
     0.63497
     0.60378
     0.38550
    -0.07186
    -0.15502
    -0.56041
    -0.97619
    -1.64145
    -1.91171
    -1.48553
     0.58299
     0.49984
     0.00090
    -0.00950
    -0.48765
    -0.85146
    -0.42528
    -0.18620
     0.00090
    -0.15502
    -0.09265
     0.13603
     0.46865
     0.48944
     0.33352
     0.42708
     0.57260
     0.55181
    -0.19660
     0.44786
     0.46865
     0.40629
     0.78049
     0.92602
     1.23785
     1.25864
     1.23785
     1.45614
     1.94468
     2.21494
     2.21494
     2.03824
     2.19415
     2.65152
     2.23573
     2.19415
     2.37086
     2.42284
     2.42284
     2.47481
     2.52678
     2.26692
     2.11100
     1.98626
     1.66403
     1.84074
     1.33140
     1.00917
     0.78049
     0.41668
     0.18800
     0.07366
     0.27116
    -0.31094
    -0.34212
    -0.56041
    -0.56041
    -0.60199
    -0.64357
    -0.84106
    -0.78909
    -0.55002
    -0.46686
    -0.27976
    -0.44607
    -0.43567
    -0.29015
    -0.36291
     0.22958
     0.23997
    -0.12384
     0.16721
     0.18800
     0.26076
     0.35431
     0.33352
     0.44786
     0.59339
     0.82207
     0.56221
     0.72852
     0.61418
     0.59339
     0.56221
     0.95720
     0.93641
     0.31274
     0.73891
     0.68694
     0.82207
     0.51023
     0.33352
     0.26076
     0.31274
     0.53102
     0.31274
     0.29195
     0.30234
     0.14642
     0.15682
     0.35431
     0.72852
     0.58299
     1.37298
     2.11100
     3.60782
     4.82398
     2.06942
    -0.68514
    -1.19448
    -0.80988
    -0.24857
     0.02169
     0.95720
     2.33968
     1.27943
    -0.96580
    -2.01565
    -2.77446
    -3.26300
    -2.59775
    -1.73500
    -1.08014
    -1.29842
    -1.41277
    -1.05935
    -0.64357
    -0.41489
    -0.11344
    -0.08226
     0.03208
    -0.07186
     0.00090
     0.39589
     0.25037
    -0.05108
    -0.09265
     0.07366
     0.22958
    -0.23818
    -0.25897
    -0.17581
    -0.10305
     0.07366
    -0.00950
    -0.08226
    -0.13423
    -0.15502
    -0.19660
     0.04248
     0.08405
    -0.04068
     0.10484
    -0.16542
    -0.03029
     0.08405
     0.01129
    -0.14463
    -0.06147
    -0.00950
     0.07366
     0.19839
    -0.08226
     0.00090
    -0.10305
    -0.12384
     0.30234
    -0.07186
    -0.16542
     0.05287
     0.11524
     0.03208
     0.06327
    -0.25897
    -0.15502
     0.04248
     0.10484
    -0.03029
     0.12563
    -0.16542
    -0.29015
    -0.17581
     0.19839
     0.14642
    -0.09265
    -0.03029
     0.01129
     0.18800
     0.10484
    -0.21739
    -0.21739
     0.04248
     0.13603
    -0.03029
     0.34392
    -0.05108
    -0.24857
    -0.26936
     0.17761
     0.30234
    -0.13423
    -0.09265
    -0.08226
    -0.11344
    -0.06147
    -0.00950
    -0.33173
     0.19839
     0.13603
     0.13603
     0.09445
     0.06327
    -0.14463
     0.00090
    -0.00950
     0.33352
     0.15682
     0.02169
     0.09445
     0.43747
     1.20667
     1.42496
     0.59339
    -0.77870
    -1.20487
     0.25037
     1.41456
     0.56221
     0.38550
    -0.01989
    -0.42528
     0.34392
    -0.00950
    -0.10305
    -0.15502
    -0.20699
     0.15682
     0.08405
     0.14642
     0.19839
     0.30234
     0.41668
     0.53102
     0.58299
     0.60378
     0.62457
     0.29195
     0.83246
     0.87404
     0.35431
     0.45826
     0.34392
     0.33352
     0.37510
     0.08405
    -0.06147
    -0.00950
    -0.13423
    -0.14463
    -0.09265
    -0.43567
    -0.42528
    -0.61238
    -0.15502
    -0.11344
    -0.56041
    -0.51883
    -0.63317
    -0.38370
    -0.36291
    -0.15502
    -0.12384
    -0.18620
    -0.13423
    -0.31094
    -0.05108
    -0.10305
     0.01129
    -0.48765
    -0.35252
     0.16721
     0.07366
    -0.04068
    -0.12384
    -0.17581
    -0.21739
    -0.20699
    -0.17581
    -0.25897
     0.05287
    -0.15502
    -0.03029
     0.07366
    -0.11344
     0.01129
    -0.36291
    -0.07186
     0.18800
    -0.03029
    -0.10305
    -0.09265
    -0.01989
    -0.00950
    -0.07186
    -0.12384
     0.13603
     0.01129
     0.02169
     0.29195
    -0.05108
    -0.51883
    -0.88264
    -0.29015
    -0.24857
    -0.18620
    -0.03029
    -0.37331
    -0.45646
    -0.49804
    -0.58120
    -0.56041
    -0.42528
    -0.38370
    -0.23818
     0.16721
    -0.07186
    -0.31094
    -0.33173
     0.44786
     0.66615
     0.54142
     0.74931
     0.42708
     0.37510
     0.78049
     0.71812
     0.78049
     0.87404
     0.90523
     0.54142
     0.48944
     0.59339
     0.46865
     0.16721
     0.06327
     0.27116
     0.07366
     0.06327
     0.27116
     0.06327
     0.04248
    -0.16542
    -0.27976
    -0.26936
    -0.06147
    -0.30055
    -0.29015
    -0.15502
    -0.12384
    -0.07186
    -0.43567
     0.20879
     0.01129
    -0.01989
    -0.07186
    -0.09265
    -0.17581
    -0.21739
     0.00090
    -0.12384
     0.12563
    -0.11344
    -0.08226
    -0.01989
     0.02169
     0.10484
    -0.12384
    -0.19660
    -0.00950
    -0.17581
     0.02169
     0.05287
    -0.14463
    -0.10305
     0.14642
     0.08405
     0.13603
     0.20879
     0.09445
     0.06327
     0.42708
     0.21918
     0.11524
     0.12563
     0.44786
     0.25037
     0.39589
     0.16721
     0.39589
     0.17761
     0.08405
     0.13603
     0.27116
     0.23997
     0.16721
     0.09445
     0.00090
     0.04248
     0.20879
    -0.17581
     0.02169
     0.04248
    -0.11344
     0.01129
    -0.43567
    -0.08226
    -0.27976
    -0.43567
    -0.10305
     0.03208
    -0.29015
    -0.42528
    -0.07186
    -0.32133
    -0.19660
    -0.56041
     0.14642
     0.34392
     0.31274
     0.98838
     1.46653
     2.48520
     2.44362
     0.72852
    -0.24857
    -1.13211
    -0.62278
     1.76798
     1.90311
     1.19627
     0.41668
    -0.07186
    -0.41489
    -0.61238
    -0.99698
    -0.42528
    -0.58120
    -0.49804
    -0.51883
    -0.26936
    -0.14463
     0.61418
     0.82207
     0.84286
     1.13391
     1.20667
     1.45614
     1.57048
     1.53930
     1.84074
     1.56008
     1.70561
     1.81995
     1.48732
     1.65364
     1.38338
     1.21706
     1.12351
     1.14430
     0.95720
     0.61418
     0.36471
     0.31274
     0.23997
    -0.16542
     0.10484
    -0.31094
    -0.42528
    -0.44607
    -0.46686
    -0.61238
    -0.86185
    -0.87225
    -1.11132
    -0.74751
    -0.56041
    -0.78909
    -0.75791
    -0.74751
    -0.69554
    -0.92422
    -0.31094
    -0.36291
    -0.75791
    -0.21739
    -0.29015
    -0.45646
    -0.40449
    -0.36291
    -0.40449
    -0.34212
    -0.05108
    -0.25897
    -0.38370
    -0.37331
    -0.36291
    -0.49804
    -0.44607
    -0.06147
    -0.19660
    -0.46686
    -0.24857
    -0.23818
    -0.26936
    -0.25897
    -0.26936
    -0.04068
    -0.00950
    -0.11344
    -0.39410
    -0.52923
    -0.57080
    -0.49804
    -0.84106
    -0.16542
    -0.58120
    -0.75791
    -0.55002
    -0.61238
    -0.69554
    -0.73712
    -0.62278
    -0.45646
    -0.61238
    -0.43567
     0.28155
     1.05075
    -0.04068
    -0.13423
    -1.05935
    -0.47725
     0.96759
     0.38550
     0.11524
     0.08405
     0.21918
     0.17761
     0.84286
     0.79089
     0.36471
    -1.42316
    -2.35867
    -1.64145
    -1.02817
    -0.23818
     0.31274
     0.34392
    -0.39410
    -1.44395
    -1.50632
    -1.53750
    -1.06974
    -0.97619
    -0.76830
    -0.68514
    -0.31094
     0.06327
    -0.06147
    -0.14463
     0.01129
    -0.08226
    -0.00950
     0.16721
     0.39589
     0.22958
     0.13603
    -0.05108
     0.10484
     0.29195
     0.07366
     0.00090
     0.03208
     0.22958
     0.37510
     0.15682
    -0.00950
    -0.09265
    -0.05108
    -0.16542
     0.22958
     0.03208
    -0.09265
    -0.05108
     0.05287
     0.09445
     0.07366
    -0.08226
     0.05287
     0.32313
     0.36471
     0.15682
     0.02169
     0.09445
     0.07366
     0.05287
     0.45826
     0.52063
     0.25037
     0.29195
     0.16721
     0.33352
     0.09445
     0.05287
     0.10484
     0.43747
     0.48944
     0.68694
     0.62457
     0.52063
     0.44786
     0.04248
     0.42708
     0.73891
     0.36471
     0.48944
     0.36471
     0.32313
     0.16721
     0.15682
     0.08405
     0.09445
     0.03208
    -0.26936
    -0.88264
    -0.92422
    -0.44607
    -0.58120
    -0.61238
    -0.46686
    -0.67475
    -0.72672
    -0.80988
    -0.56041
    -0.33173
    -0.26936
    -0.18620
    -0.21739
    -0.14463
     0.01129
    -0.04068
     0.32313
     0.12563
     0.22958
     0.27116
     0.62457
     0.84286
     0.59339
     0.82207
     0.85325
     0.81168
     0.77010
     0.67655
     0.54142
     0.78049
     0.93641
     0.89483
     0.91562
     0.60378
     0.62457
     0.38550
     0.63497
     0.63497
     0.32313
     0.25037
     0.35431
     0.29195
     0.39589
     0.02169
     0.34392
     0.16721
     0.47905
     0.39589
     0.25037
     0.14642
     0.06327
     0.10484
     0.16721
     0.48944
     0.28155
     0.14642
     0.15682
     0.07366
     0.29195
     0.09445
     0.07366
     0.07366
     0.22958
     0.27116
     0.34392
     0.21918
     0.09445
     0.15682
     0.08405
     0.52063
     0.40629
     0.37510
     0.19839
     0.30234
     0.16721
     0.37510
     0.34392
     0.32313
     0.49984
     0.66615
     0.60378
     0.60378
     0.53102
     0.40629
     0.38550
     0.72852
     1.13391
     0.56221
     0.82207
     0.87404
     0.97799
     0.90523
     1.10272
     0.52063
     0.88444
     0.93641
     0.99878
     0.87404
     0.74931
     0.67655
     0.48944
     0.77010
     1.09233
     0.79089
     0.61418
     0.27116
     0.58299
     0.48944
     0.56221
     0.46865
     0.35431
     0.63497
     0.59339
     0.84286
     0.89483
     0.91562
     1.06114
     1.16509
     1.65364
     1.46653
     0.42708
    -0.99698
    -1.30882
    -0.65396
    -0.75791
    -0.30055
    -0.37331
    -0.48765
    -0.90343
    -1.90131
    -1.78697
    -2.22354
    -2.15078
    -2.26512
    -1.21527
    -0.85146
    -0.66436
    -0.36291
    -0.44607
     0.00090
     0.16721
     0.05287
    -0.11344
     0.06327
    -0.11344
    -0.35252
    -0.04068
     0.42708
     0.57260
     0.25037
     0.45826
    -0.19660
    -0.46686
    -0.45646
    -0.44607
    -0.13423
     0.41668
     0.52063
     0.54142
     0.49984
     0.67655
     0.62457
     0.68694
     0.51023
     0.36471
     0.02169
     0.36471
     0.57260
     0.17761
     0.36471
     0.22958
     0.07366
     0.01129
    -0.09265
    -0.36291
    -0.23818
    -0.33173
    -0.26936
    -0.13423
     0.13603
     0.10484
    -0.06147
    -0.37331
     0.35431
     0.41668
     0.25037
     0.17761
    -0.18620
     0.05287
    -0.04068
    -0.20699
    -0.39410
     0.10484
    -0.01989
    -0.08226
    -0.15502
    -0.30055
    -0.50844
    -0.87225
    -0.38370
    -0.45646
    -0.32133
    -0.40449
    -0.39410
    -0.37331
    -0.13423
    -0.40449
    -0.32133
    -0.38370
     0.02169
    -0.17581
    -0.09265
    -0.05108
    -0.10305
    -0.35252
     0.16721
     0.27116
     0.03208
     0.29195
     0.39589
     0.23997
     0.26076
     0.18800
     0.16721
     0.32313
     0.31274
     0.31274
     0.35431
     0.28155
     0.10484
    -0.21739
    -0.05108
     0.20879
    -0.11344
    -0.07186
    -0.39410
    -0.36291
    -0.13423
    -0.37331
    -0.34212
    -0.40449
    -0.26936
    -0.33173
    -0.38370
    -0.19660
    -0.36291
    -0.42528
    -0.48765
    -0.12384
    -0.18620
    -0.18620
    -0.08226
    -0.26936
     0.03208
    -0.42528
    -0.18620
    -0.22778
    -0.21739
    -0.10305
    -0.23818
    -0.22778
    -0.18620
    -0.22778
    -0.56041
    -0.40449
    -0.22778
    -0.15502
    -0.11344
    -0.39410
    -0.39410
    -0.29015
    -0.37331
    -0.23818
    -0.05108
    -0.21739
    -0.41489
    -0.23818
    -0.10305
    -0.17581
    -0.23818
    -0.10305
    -0.11344
    -0.23818
    -0.09265
     0.08405
    -0.08226
    -0.35252
    -0.13423
    -0.17581
     0.02169
     0.13603
    -0.08226
    -0.16542
     0.00090
    -0.03029
     0.04248
    -0.15502
     0.23997
     0.18800
     0.05287
     0.41668
     0.33352
     0.19839
     0.42708
     0.65576
     0.93641
     1.22746
     1.64324
     1.92390
     2.23573
     2.14218
     1.40417
     0.63497
     0.80128
     1.36259
     1.12351
     0.52063
     0.25037
     0.35431
    -0.09265
    -0.61238
    -0.79949
    -1.03856
    -1.20487
    -1.58947
    -1.40237
    -0.84106
    -1.18408
    -1.22566
    -0.93461
    -0.58120
    -0.67475
    -0.09265
     0.03208
     0.27116
     0.20879
     0.10484
    -0.17581
     0.02169
     0.18800
    -0.20699
    -0.13423
     0.06327
    -0.00950
    -0.04068
    -0.06147
     0.37510
     0.39589
     0.57260
     0.63497
     1.08193
     1.13391
     1.44574
     1.56008
     2.05902
     2.27731
     2.15258
     2.33968
     2.60994
     2.42284
     2.19415
     2.38126
     2.82822
     2.52678
     2.67231
     2.71388
     2.27731
     1.31061
     0.64536
     0.51023
     0.56221
     1.07154
     1.09233
     0.47905
     0.18800
     0.02169
    -0.18620
    -0.56041
    -0.39410
    -0.48765
    -0.51883
    -0.49804
    -0.43567
    -0.49804
    -0.43567
    -0.45646
    -0.25897
    -0.07186
     0.04248
    -0.43567
    -0.21739
    -0.32133
    -0.26936
    -0.50844
    -0.09265
     0.07366
    -0.29015
    -0.15502
    -0.07186
     0.17761
    -0.24857
    -0.74751
    -1.41277
    -1.10093
    -0.92422
    -1.12172
    -0.97619
    -0.56041
    -0.56041
    -0.93461
    -1.37119
    -1.28803
    -0.84106
    -0.51883
    -0.07186
     0.47905
    -1.71421
    -4.05299
    -4.36483
    -3.24221
    -0.59159
     0.56221
    -0.00950
    -0.76830
    -2.27552
    -2.96156
    -3.00314
    -2.15078
    -1.76618
    -1.39198
    -0.90343
    -0.46686
    -0.39410
    -0.20699
    -0.12384
    -0.11344
     0.21918
     0.13603
    -0.18620
     0.03208
    -0.30055
    -0.16542
    -0.21739
    -0.16542
     0.00090
    -0.62278
    -0.20699
    -0.35252
    -0.26936
    -0.14463
    -0.40449
    -0.57080
    -0.07186
    -0.01989
    -0.09265
    -0.34212
    -0.17581
    -0.26936
    -0.43567
    -0.08226
     0.16721
    -0.00950
     0.01129
     0.06327
     0.00090
    -0.29015
    -0.47725
    -0.25897
     0.05287
     0.26076
     0.11524
     0.09445
    -0.04068
    -0.10305
    -0.14463
    -0.25897
     0.29195
     0.19839
    -0.07186
    -0.09265
     0.09445
     0.19839
    -0.14463
    -0.19660
    -0.22778
    -0.19660
     0.14642
    -0.08226
    -0.13423
    -0.38370
    -0.27976
    -0.65396
     0.08405
    -0.08226
    -0.35252
    -0.22778
    -0.43567
    -0.12384
    -0.19660
    -0.10305
    -0.25897
     0.08405
     0.16721
     0.11524
     0.22958
     0.23997
     0.30234
     0.33352
     0.86365
     1.73679
     1.95508
     2.51639
     2.42284
     1.02996
    -0.50844
    -0.74751
    -0.76830
    -1.12172
    -0.42528
     0.41668
     0.35431
    -0.63317
    -1.40237
    -2.35867
    -2.77446
    -2.38986
    -2.38986
    -2.42104
    -1.92210
    -1.47513
    -1.02817
    -0.80988
    -0.71633
    -0.47725
    -0.05108
     0.11524
     0.31274
     0.21918
     0.25037
     0.45826
     0.08405
     0.75970
     0.51023
     0.30234
     0.37510
     0.35431
     0.63497
     0.58299
     0.45826
     0.47905
     0.67655
     0.93641
     0.91562
     1.32101
     1.14430
     0.79089
    -0.24857
    -0.34212
    -0.42528
    -0.42528
     0.28155
     0.64536
     0.21918
    -0.19660
    -0.66436
    -0.80988
    -0.78909
    -0.46686
    -0.37331
    -0.18620
    -0.12384
    -0.00950
    -0.22778
     0.15682
     0.79089
     0.63497
     0.69733
     0.79089
     0.65576
     0.87404
     0.68694
     0.68694
     0.51023
     0.73891
     0.69733
     0.49984
     0.33352
     0.26076
     0.35431
     0.22958
     0.88444
     0.47905
     0.14642
     0.31274
     0.44786
     0.30234
     0.60378
     0.25037
     0.30234
     0.36471
     0.38550
     0.45826
     0.46865
     0.23997
     0.33352
     0.34392
     1.07154
     1.58087
     1.36259
    -1.12172
    -2.99274
    -0.80988
     1.22746
     0.51023
     0.20879
    -0.15502
    -0.16542
    -0.40449
    -0.43567
    -0.56041
    -0.48765
    -0.66436
    -0.32133
    -0.23818
    -0.12384
    -0.46686
    -0.56041
    -0.29015
    -0.12384
    -0.29015
    -0.27976
    -0.39410
    -0.45646
    -0.42528
    -0.41489
    -0.51883
    -0.80988
    -1.16330
    -0.91383
    -0.43567
    -0.48765
    -0.56041
    -0.72672
    -0.52923
    -0.26936
    -0.24857
    -0.49804
    -0.40449
    -0.34212
    -0.14463
    -0.01989
     0.10484
     0.07366
    -0.04068
    -0.13423
     0.44786
     0.57260
     0.22958
     0.23997
     0.26076
     0.29195
     0.30234
     0.31274
     0.48944
     0.23997
     0.31274
     0.13603
     0.33352
     0.31274
     0.08405
    -0.08226
     0.03208
     0.31274
    -0.18620
     0.15682
     0.10484
    -0.08226
    -0.09265
     0.06327
    -0.05108
     0.06327
     0.16721
    -0.07186
     0.08405
     0.14642
     0.18800
    -0.16542
     0.07366
     0.60378
     0.28155
     0.58299
     0.60378
     0.52063
     0.96759
     1.44574
     1.37298
     1.21706
     1.27943
     1.33140
     1.91350
     2.31889
     1.50811
    -0.10305
    -0.61238
    -0.79949
    -1.15290
    -0.60199
     0.02169
    -0.50844
    -0.53962
    -0.89304
    -1.12172
    -1.30882
    -1.49592
    -0.90343
    -0.61238
    -0.21739
     0.58299
     0.94680
     0.94680
     1.36259
     0.36471
    -0.62278
    -0.07186
     0.39589
     0.79089
     0.63497
     0.22958
    -0.42528
    -0.74751
    -1.17369
    -1.12172
    -0.84106
    -0.89304
    -0.73712
    -0.68514
    -0.35252
    -0.07186
    -0.05108
     0.08405
     0.17761
    -0.05108
    -0.00950
     0.17761
     0.17761
     0.13603
     0.18800
    -0.16542
     0.04248
    -0.11344
    -0.01989
    -0.26936
    -0.33173
     0.19839
    -0.00950
     0.03208
     0.13603
    -0.16542
    -0.00950
     0.04248
    -0.10305
    -0.00950
     0.22958
     0.07366
     0.03208
     0.12563
     0.02169
     0.13603
    -0.22778
     0.25037
    -0.10305
    -0.00950
     0.13603
    -0.10305
     0.01129
    -0.10305
     0.01129
     0.02169
     0.26076
     0.31274
     0.02169
     0.19839
     0.73891
     0.93641
     0.25037
     0.54142
     0.63497
     0.38550
     0.62457
     0.63497
     0.44786
     0.18800
     0.19839
    -0.07186
     0.31274
     0.03208
    -0.14463
    -0.03029
     0.26076
     0.20879
    -0.26936
    -1.12172
    -1.42316
    -1.39198
    -0.85146
    -0.39410
    -0.30055
    -0.84106
    -0.94501
    -1.03856
    -0.77870
    -1.09053
    -1.01777
    -1.06974
    -0.78909
    -0.62278
    -0.69554
    -0.61238
    -0.09265
    -0.22778
    -0.10305
     0.04248
     0.10484
     0.10484
     0.09445
     0.28155
     0.37510
     0.49984
     0.35431
     0.33352
     0.46865
     0.37510
     0.48944
     0.23997
     0.44786
     0.41668
     0.48944
     0.56221
     0.56221
     0.52063
     0.32313
     0.26076
     0.49984
     0.52063
     0.59339
     0.39589
     0.27116
     0.32313
     0.28155
    -0.09265
     0.44786
     0.40629
     0.03208
     0.06327
     0.22958
     0.17761
    -0.13423
    -0.21739
    -0.12384
     0.10484
     0.19839
     0.02169
     0.16721
    -0.00950
     0.22958
     0.08405
     0.35431
     0.71812
     0.60378
     0.87404
     1.16509
     1.12351
     1.15470
     1.12351
     1.11312
     1.38338
     1.63285
     1.67443
     1.70561
     1.63285
     1.45614
     1.34180
     1.08193
     1.27943
     1.22746
     0.86365
     0.99878
     0.62457
     0.70773
     0.60378
     0.20879
     0.15682
     0.44786
     0.49984
     0.42708
     0.23997
     0.40629
     0.28155
     0.17761
     0.58299
     0.69733
     0.44786
     0.86365
     0.84286
     1.01957
     0.94680
     1.00917
     1.11312
     1.34180
     1.50811
     1.31061
     1.26904
     1.14430
     1.02996
     1.06114
     1.32101
     1.05075
     0.72852
     0.72852
     0.65576
     0.47905
     0.34392
    -0.03029
    -0.07186
    -0.07186
    -0.26936
    -0.49804
    -0.74751
    -0.77870
    -0.79949
    -1.06974
    -1.22566
    -0.92422
    -1.47513
    -1.69342
    -1.51671
    -1.62066
    -1.49592
    -1.65184
    -1.70381
    -1.43355
    -1.35040
    -1.28803
    -1.36079
    -1.56868
    -1.34000
    -1.28803
    -1.26724
    -0.90343
    -1.00738
    -1.21527
    -1.18408
    -0.91383
    -0.95540
    -1.17369
    -1.05935
    -1.35040
    -1.00738
    -0.96580
    -1.16330
    -1.12172
    -0.98659
    -1.15290
    -0.99698
    -0.65396
    -0.43567
    -0.70593
    -0.50844
     0.00090
     0.27116
     0.28155
    -0.03029
    -0.22778
    -0.63317
    -0.97619
    -1.06974
    -0.49804
    -0.34212
    -0.29015
     0.57260
     0.35431
     1.41456
     0.82207
    -1.74539
    -3.89707
    -3.23182
    -2.73288
    -2.24433
    -2.25473
    -2.10920
    -2.10920
    -2.88880
    -1.34000
    -1.22566
    -2.32749
    -2.41065
    -2.67051
    -1.84934
    -1.31921
    -0.98659
    -0.16542
     0.49984
     1.26904
     1.28983
     1.22746
     1.23785
     1.40417
     1.58087
     1.16509
     1.08193
     0.69733
     0.57260
     0.10484
     0.66615
     0.52063
     0.08405
     0.28155
    -0.01989
     0.10484
    -0.05108
    -0.24857
    -0.37331
    -0.22778
    -0.23818
    -0.41489
    -0.43567
    -0.63317
    -0.80988
    -0.91383
    -0.73712
    -0.74751
    -1.08014
    -1.13211
    -1.40237
    -1.10093
    -1.13211
    -1.52711
    -1.43355
    -1.36079
    -1.20487
    -1.15290
    -1.46474
    -1.43355
    -1.19448
    -1.34000
    -1.16330
    -0.35252
    -0.58120
    -0.63317
    -0.45646
    -0.25897
     0.19839
    -0.05108
    -0.05108
     0.04248
     0.39589
     0.47905
     0.70773
     0.57260
     0.43747
     0.55181
     0.22958
     0.72852
     0.72852
     0.40629
     0.19839
     0.35431
     0.51023
     0.49984
     0.26076
     0.09445
     0.35431
     0.51023
     0.38550
     0.33352
     0.37510
     0.12563
     0.03208
     0.45826
     0.58299
     0.28155
     0.29195
     0.28155
     0.38550
     0.35431
     0.49984
     0.18800
     0.32313
     0.46865
     0.27116
     0.32313
     0.46865
     0.12563
     0.04248
     0.29195
     0.60378
     0.29195
     0.27116
     0.17761
     0.15682
     0.20879
     0.26076
     0.23997
     0.15682
     0.39589
     0.28155
     0.32313
     0.32313
     0.25037
    -0.13423
     0.14642
     0.55181
     0.26076
     0.20879
     0.12563
     0.25037
     0.14642
     0.16721
     0.00090
     0.07366
     0.18800
     0.23997
     0.02169
     0.16721
     0.07366
    -0.06147
    -0.29015
     0.25037
     0.31274
     0.04248
    -0.01989
    -0.01989
     0.19839
    -0.06147
     0.07366
     0.10484
     0.17761
     0.44786
     0.30234
     0.60378
     0.49984
     0.25037
     0.17761
     0.40629
     0.73891
     0.30234
     0.45826
     0.35431
     0.25037
     0.71812
     0.40629
     0.48944
     0.40629
     0.34392
     0.61418
     0.55181
     0.46865
     0.21918
     0.02169
     0.16721
     0.86365
     0.55181
     0.59339
     0.21918
     0.33352
     0.28155
     0.33352
     0.29195
     0.20879
     0.20879
     0.44786
     0.42708
     0.40629
     0.22958
     0.32313
    -0.08226
     0.58299
     0.62457
     0.44786
     0.32313
     0.32313
     0.10484
     0.43747
     0.33352
     0.42708
     0.45826
     0.48944
     0.59339
     0.73891
     0.53102
     0.41668
     0.00090
     0.44786
     0.11524
     0.19839
     0.01129
    -0.37331
     0.01129
     0.18800
     0.37510
    -0.22778
    -0.11344
    -0.26936
    -0.21739
    -0.12384
     0.05287
    -0.06147
    -0.06147
     0.10484
     0.62457
     0.52063
     0.57260
     0.73891
     0.96759
     1.33140
     1.52890
     1.60166
     1.95508
     2.15258
     2.03824
     2.07981
     2.35007
     1.15470
    -1.42316
    -3.70997
    -2.98235
    -1.18408
     0.31274
     0.57260
    -0.85146
    -2.29630
    -3.19024
    -3.98023
    -3.39813
    -3.03432
    -2.70169
    -1.58947
    -0.60199
    -0.01989
     0.16721
     0.44786
     1.08193
     1.42496
     1.04036
     1.45614
     1.56008
     1.53930
     1.64324
     1.50811
     1.53930
     1.42496
     1.14430
     0.87404
     0.58299
     0.81168
     0.47905
    -0.06147
     0.16721
     0.15682
     0.05287
     0.00090
    -0.10305
    -0.14463
    -0.57080
    -0.51883
    -0.33173
    -0.26936
    -0.18620
    -0.33173
    -0.30055
    -0.15502
    -0.16542
    -0.44607
    -0.40449
     0.10484
    -0.07186
     0.01129
    -0.05108
    -0.22778
    -0.05108
    -0.22778
    -0.08226
    -0.04068
     0.12563
    -0.20699
    -0.05108
     0.06327
     0.04248
    -0.15502
    -0.25897
    -0.19660
     0.00090
    -0.16542
     0.11524
    -0.13423
    -0.19660
    -0.37331
    -0.33173
    -0.09265
    -0.10305
    -0.09265
    -0.49804
    -0.25897
    -0.34212
    -0.08226
    -0.51883
    -0.22778
    -0.38370
    -0.26936
    -0.26936
    -0.40449
    -0.19660
    -0.70593
    -0.46686
    -0.45646
    -0.32133
    -0.29015
    -0.43567
    -0.51883
    -0.43567
    -0.66436
    -0.55002
    -0.55002
    -0.44607
    -0.73712
    -0.60199
    -0.60199
    -0.64357
    -0.74751
    -0.83067
    -0.88264
    -0.70593
    -0.48765
    -0.67475
    -1.00738
    -0.72672
    -0.74751
    -0.58120
    -0.79949
    -0.48765
    -0.42528
    -0.62278
    -0.43567
    -0.42528
    -0.29015
    -0.43567
    -0.42528
    -0.22778
    -0.22778
    -0.09265
    -0.45646
    -0.43567
    -0.26936
    -0.25897
    -0.45646
    -0.16542
    -0.14463
    -0.42528
    -0.16542
    -0.19660
    -0.21739
    -0.15502
    -0.27976
    -0.24857
    -0.20699
    -0.05108
    -0.01989
    -0.07186
    -0.19660
    -0.00950
    -0.30055
    -0.05108
    -0.03029
    -0.00950
     0.52063
     0.45826
     0.32313
     0.25037
    -0.14463
    -0.16542
    -0.06147
     0.22958
     0.32313
     0.41668
     0.52063
     0.85325
     0.54142
     0.00090
     0.28155
    -0.06147
     0.19839
     0.29195
     0.45826
     0.18800
     0.19839
     0.14642
     0.61418
     0.44786
     0.52063
     0.18800
     0.18800
     0.04248
    -0.04068
     0.02169
     0.41668
     0.08405
    -0.06147
     0.13603
     0.10484
     0.01129
     0.09445
    -0.10305
     0.06327
     0.18800
     0.45826
     0.55181
     0.60378
     0.63497
     0.71812
     0.65576
     1.36259
     1.46653
     1.38338
     1.65364
     1.44574
     2.21494
     2.56836
     2.69309
     3.01533
     3.75334
     4.12755
     4.26268
     4.93832
     4.97990
     3.99242
     1.93429
     0.71812
     0.02169
    -0.32133
     0.25037
     0.62457
     0.44786
    -0.57080
    -2.09881
    -3.04471
    -3.59563
    -4.07378
    -4.35443
    -4.19851
    -4.33364
    -3.67878
    -2.91998
    -2.49380
    -1.88052
    -1.66224
    -1.76618
    -1.37119
    -1.05935
    -0.67475
    -0.67475
    -0.53962
    -0.03029
     0.37510
    -0.12384
    -1.29842
    -0.93461
    -0.36291
    -0.32133
    -0.26936
    -0.01989
    -0.31094
    -0.59159
    -0.73712
    -0.72672
    -0.67475
    -0.57080
    -0.89304
    -0.87225
    -0.50844
    -0.39410
    -0.60199
    -0.35252
    -0.58120
    -0.41489
    -0.43567
     0.17761
     0.08405
    -0.26936
    -0.49804
    -0.36291
    -0.50844
    -0.34212
    -0.74751
    -0.74751
    -0.34212
    -0.48765
    -0.52923
    -0.52923
    -0.62278
    -0.57080
    -0.69554
    -0.66436
    -0.33173
    -0.69554
    -0.52923
    -0.65396
    -0.44607
    -0.38370
    -0.63317
    -0.64357
    -0.49804
    -0.32133
    -0.26936
    -0.44607
    -0.30055
    -0.30055
    -0.42528
    -0.49804
    -0.08226
    -0.20699
    -0.25897
    -0.34212
    -0.24857
     0.15682
    -0.18620
    -0.13423
    -0.21739
    -0.01989
     0.03208
     0.05287
     0.12563
     0.14642
     0.00090
    -0.06147
     0.47905
     0.47905
     0.06327
     0.19839
     0.30234
     0.26076
     0.20879
     0.00090
     0.15682
    -0.10305
     0.14642
    -0.16542
    -0.16542
    -0.39410
    -0.57080
    -0.89304
    -0.63317
    -0.60199
    -1.08014
    -1.09053
    -1.21527
    -1.22566
    -1.16330
    -1.25685
    -1.45434
    -1.64145
    -1.12172
    -0.93461
    -0.78909
    -0.43567
     0.18800
     1.01957
     1.43535
    -0.04068
    -2.26512
    -2.88880
    -0.73712
     1.20667
     1.70561
     1.60166
     0.49984
    -0.05108
     0.40629
     0.40629
    -0.01989
    -0.22778
    -0.37331
     0.20879
     0.07366
     0.84286
     0.96759
     0.79089
     0.64536
     0.48944
     0.48944
     0.12563
     0.13603
     0.39589
     0.75970
     0.23997
    -0.46686
    -1.98447
    -1.98447
     1.01957
     1.21706
     1.87192
     1.56008
     0.74931
     0.56221
     0.54142
     0.77010
     1.35219
     1.22746
     1.38338
     1.39377
     1.56008
     0.85325
     0.75970
     1.28983
     0.86365
     0.74931
     1.06114
     1.02996
     0.57260
     0.86365
     1.12351
     0.86365
     0.43747
    -0.96580
    -1.83894
    -1.16330
    -0.21739
    -0.40449
    -0.21739
    -0.70593
    -1.22566
    -2.05723
    -2.42104
    -2.28591
    -2.43143
    -2.32749
    -2.45222
    -2.12999
    -1.62066
    -1.43355
    -1.08014
    -0.93461
    -0.76830
    -0.46686
    -0.32133
    -0.16542
    -0.13423
    -0.26936
    -0.56041
     0.27116
     0.18800
    -0.12384
    -0.15502
    -0.10305
    -0.13423
    -0.13423
    -0.17581
    -0.33173
     0.07366
    -0.18620
    -0.12384
    -0.12384
    -0.13423
    -0.33173
    -0.41489
    -0.14463
     0.18800
    -0.24857
    -0.32133
    -0.14463
    -0.27976
    -0.26936
    -0.08226
    -0.15502
    -0.11344
    -0.21739
    -0.09265
     0.15682
     0.07366
    -0.04068
    -0.06147
    -0.13423
     0.27116
     0.01129
    -0.03029
     0.06327
     0.01129
     0.04248
     0.08405
     0.00090
     0.18800
     0.19839
    -0.00950
    -0.42528
    -0.38370
    -0.14463
    -0.14463
    -0.31094
     0.08405
    -0.20699
    -0.07186
    -0.14463
    -0.52923
    -0.35252
    -0.33173
    -0.25897
    -0.40449
    -0.22778
    -0.20699
    -0.19660
    -0.30055
    -0.04068
    -0.24857
    -0.49804
    -0.12384
    -0.06147
    -0.12384
    -0.20699
    -0.30055
    -0.01989
    -0.19660
    -0.23818
    -0.14463
    -0.23818
     0.09445
    -0.23818
    -0.12384
    -0.03029
    -0.09265
    -0.36291
    -0.23818
     0.14642
     0.07366
    -0.00950
     0.12563
    -0.16542
     0.18800
     0.36471
     0.38550
     0.42708
     0.42708
     0.29195
     0.36471
     0.47905
     0.39589
     0.32313
     0.35431
     0.61418
     0.56221
     0.39589
     0.42708
     0.09445
     0.10484
     0.08405
    -0.00950
     0.09445
     0.13603
    -0.13423
    -0.04068
    -0.06147
    -0.05108
    -0.14463
    -0.53962
    -0.05108
    -0.07186
    -0.41489
    -0.03029
    -0.18620
    -0.13423
    -0.16542
    -0.35252
    -0.07186
     0.08405
     0.21918
     0.25037
     0.29195
    -0.00950
    -0.43567
    -0.87225
    -0.55002
    -0.37331
     0.05287
     0.14642
     0.07366
    -0.03029
    -0.14463
    -0.40449
    -0.30055
    -0.21739
     0.07366
     0.26076
     0.36471
     0.63497
     0.74931
     0.78049
     1.06114
     1.16509
     1.42496
     1.40417
     1.39377
     1.54969
     1.54969
     1.53930
     1.43535
     1.44574
     1.18588
     0.87404
     0.73891
     0.72852
     0.61418
     0.30234
    -0.04068
     0.13603
    -0.34212
    -0.36291
    -0.51883
    -0.42528
    -0.42528
    -0.56041
    -0.79949
    -1.25685
    -1.56868
    -1.13211
    -0.86185
    -0.69554
    -0.77870
    -0.67475
    -1.25685
    -0.75791
    -0.95540
    -1.13211
    -1.00738
    -0.99698
    -0.86185
    -0.91383
    -0.85146
    -0.84106
    -0.44607
    -0.58120
    -0.76830
    -0.44607
    -0.55002
    -0.46686
    -0.68514
    -0.41489
    -0.25897
    -0.42528
    -0.20699
    -0.53962
    -0.49804
    -0.62278
    -0.67475
    -0.79949
    -0.53962
    -0.29015
    -0.51883
    -0.90343
    -0.95540
    -0.98659
    -1.01777
    -0.79949
    -0.65396
    -1.54789
    -1.69342
    -1.32961
    -0.84106
    -1.35040
    -1.29842
    -1.25685
    -1.50632
    -1.47513
    -1.27764
    -1.25685
    -1.09053
    -1.09053
    -0.96580
    -1.17369
    -0.68514
    -0.57080
    -0.77870
    -0.43567
    -0.07186
    -0.13423
     0.04248
    -0.21739
     0.03208
     0.08405
     0.00090
    -0.21739
    -0.21739
    -0.23818
    -0.13423
    -0.01989
     0.40629
     0.18800
    -0.10305
     0.37510
     0.14642
     0.15682
     0.48944
     0.47905
     0.80128
     1.01957
     0.92602
     0.41668
     0.56221
     0.59339
     0.80128
     0.72852
     0.68694
     0.99878
     0.47905
     0.39589
     0.32313
     0.12563
     0.22958
    -0.16542
    -0.14463
     0.07366
     0.20879
     0.18800
     0.21918
     0.00090
     0.03208
     0.13603
    -0.06147
     0.35431
     0.04248
    -0.00950
     0.01129
     0.04248
     0.30234
     0.01129
    -0.05108
     0.09445
     0.40629
     0.30234
     0.26076
     0.07366
     0.01129
     0.19839
     0.04248
     0.39589
     0.35431
     0.17761
     0.21918
     0.17761
     0.43747
     0.30234
     0.17761
     0.41668
     0.52063
     0.65576
     0.60378
     0.62457
     0.61418
     0.51023
     0.65576
     0.91562
     1.23785
     0.58299
     0.84286
     0.88444
     0.95720
     0.82207
     0.69733
     0.65576
     0.98838
     0.70773
     0.36471
     0.63497
     1.17549
     1.90311
     1.59127
     1.17549
    -0.74751
    -0.06147
     0.73891
     0.92602
     1.10272
     0.63497
     0.69733
     0.77010
     0.36471
    -0.42528
    -0.91383
    -0.64357
    -0.67475
    -0.34212
     0.97799
     0.64536
     0.18800
    -0.68514
    -0.85146
    -0.30055
    -0.03029
     0.04248
    -0.05108
    -0.29015
     0.04248
     0.12563
     0.12563
    -0.21739
    -0.50844
    -0.55002
    -0.36291
    -0.52923
    -0.32133
    -0.36291
    -0.69554
    -0.71633
    -0.69554
    -0.43567
    -0.25897
    -0.50844
    -0.70593
    -0.33173
    -0.04068
    -0.24857
    -0.21739
    -0.41489
    -0.53962
    -0.46686
    -0.20699
     0.00090
    -0.38370
    -0.47725
    -0.56041
    -0.32133
    -0.44607
    -0.55002
    -0.62278
    -0.77870
    -0.49804
    -0.51883
    -0.27976
    -0.65396
    -0.56041
    -0.80988
    -0.73712
    -0.23818
    -0.44607
    -0.61238
    -0.64357
    -0.44607
    -0.37331
    -0.50844
    -0.57080
    -0.52923
    -0.37331
    -0.47725
    -0.34212
    -0.34212
    -0.64357
    -0.66436
    -0.70593
    -0.19660
    -0.37331
    -0.51883
    -0.45646
    -0.52923
    -0.43567
    -0.38370
    -0.50844
    -0.69554
    -0.59159
    -0.34212
    -0.42528
    -0.38370
    -0.59159
    -0.50844
    -0.82027
    -0.35252
    -0.34212
    -0.44607
    -0.61238
    -0.45646
    -0.43567
    -0.43567
    -0.60199
    -0.83067
    -0.40449
    -0.26936
    -0.36291
    -0.34212
    -0.40449
    -0.47725
    -0.67475
    -0.58120
    -0.08226
    -0.39410
    -0.35252
    -0.53962
    -0.40449
    -0.13423
    -0.37331
    -0.24857
    -0.17581
    -0.11344
    -0.01989
    -0.01989
    -0.20699
    -0.13423
    -0.11344
    -0.26936
     0.26076
     0.08405
    -0.04068
    -0.04068
    -0.13423
    -0.12384
    -0.01989
    -0.01989
    -0.17581
    -0.04068
    -0.06147
    -0.00950
     0.09445
     0.14642
     0.02169
    -0.22778
     0.59339
     0.60378
     0.69733
     0.83246
     0.86365
     1.11312
     1.86153
     1.72640
     1.45614
     1.98626
     2.10060
     2.43323
     2.92177
     3.76374
     4.41859
     4.73043
     3.52466
     3.10888
     2.11100
    -0.16542
    -0.41489
     0.41668
     1.34180
     1.49772
     0.99878
    -0.50844
    -1.44395
    -1.74539
    -2.24433
    -2.41065
    -2.82643
    -3.07590
    -3.26300
    -1.95328
    -0.92422
    -0.92422
    -0.86185
    -1.11132
    -0.90343
    -0.80988
    -0.76830
    -0.56041
    -0.00950
     0.01129
    -0.01989
     0.12563
     0.15682
     0.10484
    -0.15502
     0.25037
     0.38550
     0.23997
     0.14642
     0.07366
     0.44786
     0.53102
     0.46865
     0.57260
     0.71812
     0.87404
     0.79089
     0.81168
     0.97799
     0.95720
     0.61418
     1.15470
     1.24825
     1.10272
     1.18588
     1.09233
     1.17549
     1.21706
     1.13391
     1.22746
     1.23785
     1.33140
     1.32101
     1.65364
     1.22746
     0.12563
     0.37510
     0.75970
     1.07154
     0.84286
     0.68694
     0.54142
     0.87404
     1.14430
     1.10272
     0.61418
    -1.01777
    -1.58947
    -0.68514
     0.26076
     0.73891
     0.54142
     0.07366
    -0.33173
    -0.03029
    -0.13423
    -0.43567
    -0.17581
    -0.37331
    -0.04068
    -0.10305
     0.01129
    -0.08226
     0.17761
     0.11524
     0.00090
     0.07366
     0.04248
    -0.15502
    -0.37331
    -0.15502
    -0.15502
    -0.59159
    -0.40449
    -0.74751
    -0.95540
    -0.77870
    -1.01777
    -0.78909
    -0.63317
    -0.78909
    -0.98659
    -0.76830
    -0.70593
    -0.67475
    -0.95540
    -0.69554
    -0.34212
    -0.44607
    -0.31094
    -0.30055
    -0.11344
    -0.15502
    -0.01989
     0.41668
     0.51023
     0.58299
     0.60378
     0.69733
     0.82207
     1.14430
     1.07154
     1.04036
     1.51851
     1.20667
     1.49772
     1.26904
     1.15470
     1.16509
     1.11312
     1.09233
     1.25864
     1.05075
     0.89483
     0.58299
     0.73891
     0.46865
     0.35431
    -0.03029
     0.17761
    -0.03029
    -0.27976
    -0.31094
    -0.51883
    -0.64357
    -0.73712
    -0.71633
    -0.96580
    -0.77870
    -1.09053
    -1.30882
    -1.24645
    -1.17369
    -1.24645
    -1.34000
    -1.25685
    -1.10093
    -1.10093
    -1.16330
    -1.19448
    -0.93461
    -1.26724
    -1.19448
    -1.14251
    -0.97619
    -1.02817
    -0.80988
    -1.08014
    -0.83067
    -0.87225
    -1.09053
    -1.00738
    -0.66436
    -0.79949
    -0.75791
    -0.91383
    -0.90343
    -0.73712
    -0.68514
    -0.76830
    -0.36291
    -0.23818
    -0.37331
    -0.49804
    -0.36291
    -0.11344
    -0.19660
    -0.15502
     0.16721
    -0.10305
     0.06327
     0.30234
     0.45826
     0.65576
     0.82207
     1.35219
     1.87192
     1.52890
     1.30022
     0.87404
     0.58299
     0.37510
     0.78049
     0.75970
     0.84286
     0.87404
     0.51023
     0.53102
     0.31274
     0.20879
    -0.17581
    -0.52923
    -0.36291
    -0.24857
    -0.09265
    -0.03029
     0.60378
     0.72852
     0.52063
     0.38550
     0.73891
     0.80128
     0.32313
     0.33352
     0.37510
     0.27116
     0.35431
    -0.15502
    -0.29015
    -0.31094
    -0.11344
    -0.26936
    -0.34212
    -0.37331
    -0.35252
    -0.40449
    -0.31094
    -0.42528
    -0.38370
    -0.26936
    -0.22778
     0.07366
     0.20879
     0.04248
     0.23997
     0.36471
     0.63497
     0.51023
     0.54142
     0.73891
     1.35219
     0.92602
     0.17761
     1.79916
     3.34795
     4.64728
     3.67018
     0.43747
    -2.95116
    -3.79312
    -5.06126
    -2.33788
     0.28155
     1.19627
    -0.09265
    -1.78697
    -2.90958
    -4.25049
    -4.70785
    -3.77234
    -3.04471
    -2.51459
    -1.55829
    -0.56041
     0.10484
     0.40629
     0.45826
     0.69733
     1.01957
     0.99878
     1.05075
     0.74931
     0.54142
     0.60378
     0.43747
     0.59339
     0.40629
     0.14642
     0.20879
     0.23997
    -0.11344
     0.06327
    -0.04068
    -0.22778
     0.02169
     0.10484
     0.16721
     0.05287
     0.08405
     0.06327
     0.01129
     0.22958
     0.60378
     0.20879
     0.06327
     0.13603
     0.23997
     0.27116
     0.05287
     0.06327
     0.11524
     0.23997
     0.35431
    -0.09265
     0.02169
     0.02169
    -0.05108
    -0.19660
     0.23997
    -0.10305
    -0.03029
     0.08405
     0.06327
     0.33352
     0.13603
     0.10484
    -0.13423
     0.19839
     0.25037
     0.11524
     0.12563
     0.04248
     0.15682
    -0.17581
     0.19839
     0.41668
    -0.18620
     0.03208
    -0.10305
     0.16721
    -0.09265
    -0.10305
    -0.26936
     0.06327
     0.11524
     0.09445
     0.17761
    -0.08226
    -0.04068
    -0.03029
     0.37510
     1.01957
     1.01957
     0.80128
     0.39589
     0.02169
     0.04248
     0.20879
     0.57260
     0.48944
     0.85325
     0.72852
     0.54142
     0.16721
     0.02169
    -0.40449
    -0.56041
    -0.17581
    -0.29015
    -0.42528
    -0.34212
    -0.35252
    -0.23818
    -0.29015
    -0.43567
    -0.51883
    -0.29015
    -0.26936
    -0.15502
    -0.55002
    -0.30055
    -0.40449
    -0.23818
     0.13603
     0.30234
    -0.23818
    -0.05108
    -0.19660
     0.05287
     0.00090
    -0.18620
    -0.01989
     0.07366
     0.37510
     0.16721
     0.35431
     0.20879
     0.21918
     0.10484
     0.21918
     0.75970
     0.29195
     0.38550
     0.28155
     0.69733
     0.45826
     0.41668
     0.26076
     0.20879
     0.63497
     0.31274
     0.51023
     0.25037
     0.16721
     0.10484
     0.21918
     0.48944
     0.33352
     0.08405
     0.17761
     0.37510
     0.35431
     0.23997
     0.27116
     0.38550
     0.43747
     0.59339
     0.58299
     0.70773
     0.73891
     0.72852
     0.55181
     1.12351
     1.15470
     1.01957
     1.08193
     0.94680
     1.18588
     1.13391
     0.91562
     0.84286
     0.82207
     0.82207
     0.77010
     0.64536
     0.16721
     0.20879
    -0.06147
     0.19839
     0.16721
    -0.15502
    -0.67475
    -1.06974
    -0.68514
    -0.64357
    -0.56041
    -1.05935
    -0.87225
    -0.88264
    -1.14251
    -0.85146
    -0.90343
    -0.87225
    -0.95540
    -0.66436
    -0.22778
    -0.20699
    -0.26936
    -0.42528
    -0.08226
     0.00090
     0.02169
     0.16721
     0.36471
     0.36471
     0.68694
     0.83246
     0.75970
     0.10484
    -0.93461
    -1.38158
    -1.35040
    -1.47513
    -1.50632
    -1.56868
    -1.55829
    -1.71421
    -2.16118
    -2.06762
    -2.16118
    -2.27552
    -2.20275
    -2.00526
    -1.54789
    -1.42316
    -1.29842
    -1.40237
    -0.64357
    -0.13423
    -0.34212
    -0.20699
    -0.27976
    -0.12384
    -0.19660
    -0.22778
    -0.30055
    -0.29015
    -0.35252
    -0.45646
    -0.24857
    -0.14463
    -0.25897
    -0.56041
    -0.23818
     0.17761
    -0.29015
    -0.06147
    -0.29015
    -0.19660
     0.04248
    -0.15502
    -0.07186
    -0.12384
    -0.14463
    -0.14463
     0.07366
    -0.03029
    -0.24857
    -0.26936
    -0.55002
     0.13603
    -0.10305
    -0.27976
    -0.25897
    -0.25897
    -0.29015
    -0.19660
    -0.22778
    -0.25897
    -0.35252
    -0.13423
    -0.17581
    -0.35252
    -0.12384
    -0.36291
    -0.61238
    -0.16542
    -0.14463
    -0.24857
    -0.37331
    -0.25897
    -0.46686
    -0.26936
    -0.43567
    -0.44607
    -0.37331
    -0.44607
    -0.31094
    -0.13423
    -0.36291
    -0.33173
    -0.74751
    -0.26936
    -0.21739
    -0.21739
    -0.40449
    -0.39410
    -0.30055
    -0.25897
    -0.16542
    -0.13423
     0.10484
     0.36471
     0.66615
     1.14430
     0.97799
     1.00917
    -0.83067
    -2.15078
    -2.40025
    -1.16330
     0.91562
     0.08405
    -0.60199
    -1.19448
    -1.49592
    -1.87013
    -1.97407
    -1.95328
    -1.92210
    -1.47513
    -1.37119
    -1.08014
    -1.13211
    -0.87225
    -0.50844
    -0.41489
    -0.35252
    -0.37331
    -0.49804
    -0.48765
    -0.39410
    -0.48765
    -0.27976
    -0.35252
    -0.50844
    -0.60199
    -0.46686
    -0.48765
    -0.36291
    -0.88264
    -0.35252
    -0.25897
    -0.40449
    -0.37331
    -0.47725
    -0.42528
    -0.39410
    -0.41489
    -0.48765
    -0.23818
    -0.27976
    -0.48765
    -0.29015
    -0.11344
    -0.22778
    -0.51883
    -0.22778
     0.02169
    -0.16542
    -0.04068
    -0.22778
    -0.32133
    -0.10305
    -0.21739
    -0.01989
     0.11524
    -0.09265
    -0.08226
     0.18800
     0.17761
     0.03208
     0.04248
    -0.00950
     0.25037
     0.31274
     0.51023
     0.53102
     0.69733
     0.42708
     0.58299
     0.95720
     1.36259
     1.52890
     1.54969
     1.71600
     2.02784
     2.18376
     2.57875
     2.58915
     3.05690
     3.55584
     3.53506
     3.10888
     3.29598
     4.12755
     4.78240
     5.59318
     6.02975
     3.19203
    -0.88264
    -2.01565
    -2.36907
    -4.41680
    -5.80967
    -5.66415
    -5.20679
    -5.33152
    -4.58311
    -4.63509
    -5.75770
    -6.76597
    -7.54557
    -6.98426
    -5.34192
    -3.35655
    -1.54789
    -0.48765
     0.99878
     2.17337
     2.80743
     2.82822
     2.97375
     3.02572
     2.62033
     2.25652
     1.70561
     1.26904
     1.11312
     0.61418
     0.42708
     0.25037
     0.15682
    -0.30055
    -0.44607
    -0.50844
    -0.51883
    -0.77870
    -0.73712
     0.13603
     0.31274
    -0.08226
    -0.08226
    -0.14463
    -0.03029
    -0.10305
     0.04248
     0.20879
     0.36471
     0.22958
    -0.04068
     0.09445
    -0.04068
     0.02169
    -0.34212
    -0.00950
    -0.15502
    -0.47725
    -0.29015
    -0.63317
    -0.64357
    -0.99698
    -0.93461
    -0.90343
    -0.65396
    -0.77870
    -0.96580
    -0.83067
    -0.98659
    -0.85146
    -1.05935
    -0.78909
    -0.66436
    -1.04895
    -0.40449
    -0.51883
    -0.32133
    -0.45646
    -0.59159
    -0.48765
    -0.35252
     0.16721
    -0.26936
    -0.20699
     0.05287
     0.06327
    -0.17581
     0.05287
     0.14642
    -0.11344
    -0.01989
     0.17761
     0.02169
     0.18800
    -0.12384
    -0.17581
    -0.00950
     0.02169
     0.16721
    -0.00950
    -0.14463
    -0.08226
     0.09445
    -0.24857
     0.03208
    -0.17581
    -0.18620
    -0.10305
    -0.00950
    -0.03029
    -0.26936
    -0.45646
    -0.30055
     0.03208
    -0.04068
    -0.17581
    -0.39410
    -0.37331
    -0.50844
    -0.60199
    -0.15502
    -0.24857
    -0.44607
    -0.55002
    -0.44607
    -0.25897
    -0.44607
    -0.74751
    -0.58120
    -0.37331
    -0.44607
    -0.49804
    -0.80988
    -0.65396
    -0.52923
    -0.69554
    -0.46686
    -0.37331
    -0.77870
    -0.60199
    -0.70593
    -0.24857
    -0.51883
    -0.65396
    -0.72672
    -0.58120
    -0.03029
    -0.40449
    -0.51883
    -0.48765
    -0.49804
    -0.46686
    -0.41489
     0.00090
    -0.31094
    -0.39410
     0.00090
     0.46865
    -0.06147
    -0.34212
    -0.32133
    -0.12384
     0.18800
     0.07366
     0.05287
    -0.05108
    -0.09265
    -0.07186
    -0.23818
     0.03208
    -0.01989
    -0.25897
    -0.06147
    -0.14463
     0.05287
    -0.10305
    -0.00950
    -0.20699
     0.17761
     0.36471
     0.38550
     0.32313
     0.43747
     0.55181
     0.47905
     1.22746
     1.83034
     1.92390
     1.93429
     1.42496
     0.99878
     1.30022
     0.57260
    -0.05108
    -0.05108
     0.47905
     0.62457
     1.23785
     0.46865
    -0.27976
    -0.22778
     0.17761
     0.22958
    -0.12384
    -0.17581
    -0.04068
     0.46865
     0.58299
     0.86365
     1.70561
     2.50599
     2.42284
     1.58087
     1.19627
     1.27943
     1.79916
     2.06942
     2.09021
     2.83862
     2.92177
     2.69309
     2.78665
     2.73467
     2.92177
     2.51639
     1.24825
     0.54142
    -0.31094
    -0.85146
     0.33352
     2.09021
     1.53930
    -0.15502
    -1.64145
    -1.06974
    -0.90343
    -0.82027
    -1.16330
    -0.91383
    -1.88052
    -2.33788
    -1.52711
    -0.87225
    -0.06147
     0.32313
    -0.12384
    -0.66436
    -1.06974
    -1.21527
    -1.45434
    -1.14251
    -1.22566
    -1.06974
    -1.17369
    -1.04895
    -1.03856
    -0.78909
    -0.70593
    -0.61238
    -0.46686
    -0.13423
     0.04248
     0.29195
     0.19839
     0.60378
     0.45826
     0.74931
     1.41456
     1.25864
     1.13391
     1.41456
     1.60166
     1.84074
     1.99666
     1.98626
     1.88232
     2.19415
     2.06942
     1.88232
     1.87192
     1.65364
     1.51851
     1.12351
     1.48732
     1.42496
     0.74931
     0.56221
     0.19839
     0.22958
     0.05287
    -0.17581
    -0.67475
    -0.73712
    -1.04895
    -1.14251
    -1.09053
    -1.18408
    -1.43355
    -1.74539
    -1.51671
    -1.32961
    -1.79736
    -1.75579
    -1.77658
    -1.61026
    -1.67263
    -1.61026
    -1.71421
    -1.48553
    -1.45434
    -1.44395
    -1.18408
    -1.30882
    -1.34000
    -1.44395
    -1.27764
    -0.90343
    -1.14251
    -1.21527
    -1.12172
    -1.00738
    -0.94501
    -0.83067
    -1.05935
    -0.83067
    -0.78909
    -0.73712
    -0.79949
    -0.65396
    -0.51883
    -0.60199
    -0.70593
    -0.21739
    -0.33173
    -0.41489
    -0.35252
    -0.39410
    -0.32133
    -0.41489
    -0.29015
    -0.32133
    -0.24857
    -0.33173
    -0.19660
    -0.05108
    -0.27976
    -0.27976
    -0.52923
     0.02169
     0.05287
     0.03208
    -0.23818
     0.02169
    -0.20699
     0.06327
    -0.00950
     0.04248
    -0.15502
     0.11524
     0.08405
     0.21918
     0.11524
    -0.05108
    -0.39410
     0.05287
     0.09445
     0.03208
     0.10484
    -0.06147
    -0.08226
     0.12563
    -0.05108
    -0.13423
     0.03208
     0.11524
    -0.03029
     0.07366
     0.03208
     0.12563
    -0.22778
    -0.07186
     0.18800
     0.11524
     0.15682
     0.00090
     0.01129
     0.15682
     0.08405
     0.20879
     0.32313
     0.36471
     0.19839
     0.25037
     0.32313
     0.18800
     0.29195
     0.03208
     0.58299
     0.26076
     0.26076
     0.27116
     0.09445
     0.34392
     0.29195
     0.45826
     0.58299
     0.55181
     0.57260
     0.70773
     0.81168
     1.08193
     1.30022
     1.09233
     1.67443
     2.10060
     2.16297
     2.59954
     2.83862
     2.78665
     2.22534
     1.36259
     1.21706
     1.76798
     1.87192
     1.33140
     1.31061
     1.57048
     1.92390
     2.06942
     2.86980
     2.18376
    -0.35252
    -1.57908
    -3.11748
    -4.04259
    -4.22970
    -3.10708
    -2.45222
    -2.88880
    -3.47089
    -3.60602
    -3.94904
    -4.51035
    -4.45838
    -4.36483
    -3.96983
    -3.00314
    -2.09881
    -1.11132
    -0.46686
     0.60378
     0.90523
     1.66403
     2.01745
     2.44362
     2.41244
     2.40205
     2.30849
     2.24613
     1.94468
     1.68482
     1.17549
     1.41456
     1.28983
     0.90523
     0.78049
     0.60378
     0.87404
     0.78049
     0.82207
     0.62457
     0.81168
     0.63497
     0.43747
     0.57260
     0.55181
     0.37510
     0.37510
     0.38550
     0.44786
     0.31274
     0.39589
     0.25037
     0.28155
     0.09445
     0.13603
     0.04248
     0.05287
     0.12563
    -0.11344
    -0.01989
    -0.07186
    -0.10305
    -0.23818
    -0.33173
     0.10484
    -0.04068
    -0.21739
    -0.06147
    -0.11344
    -0.24857
    -0.20699
    -0.41489
    -0.03029
    -0.04068
    -0.03029
    -0.26936
    -0.23818
    -0.15502
    -0.00950
    -0.32133
     0.05287
    -0.08226
    -0.14463
    -0.06147
    -0.06147
    -0.08226
    -0.14463
    -0.06147
     0.06327
     0.17761
    -0.01989
    -0.04068
    -0.01989
     0.20879
     0.09445
    -0.12384
     0.16721
     0.26076
     0.10484
     0.12563
     0.13603
     0.13603
    -0.00950
     0.13603
     0.13603
     0.30234
     0.10484
     0.12563
     0.03208
     0.04248
     0.13603
    -0.20699
     0.18800
     0.34392
    -0.04068
     0.14642
     0.17761
    -0.04068
     0.14642
     0.05287
    -0.07186
     0.10484
     0.45826
     0.25037
     0.10484
     0.08405
     0.14642
     0.11524
    -0.04068
     0.29195
     0.10484
    -0.06147
     0.04248
     0.11524
     0.26076
     0.03208
    -0.26936
    -0.01989
     0.13603
     0.11524
     0.07366
    -0.10305
     0.05287
    -0.00950
    -0.14463
     0.26076
     0.08405
    -0.08226
    -0.06147
     0.08405
     0.11524
     0.10484
     0.29195
    -0.12384
     0.35431
     0.39589
     0.10484
     0.32313
     0.31274
     0.36471
     0.35431
     0.38550
     0.54142
     0.11524
     0.47905
     0.61418
     0.67655
     0.42708
     0.36471
     0.31274
     0.45826
     0.72852
     0.60378
     0.90523
     1.04036
     1.02996
     0.52063
     1.05075
     1.41456
     1.28983
     2.00705
     1.80955
     1.57048
     1.23785
     1.06114
     0.69733
     1.18588
     1.58087
     1.30022
     1.09233
     0.97799
     0.79089
     0.33352
    -0.03029
    -0.06147
    -0.57080
    -0.27976
     0.00090
    -0.26936
    -0.24857
    -0.48765
    -0.47725
    -0.68514
    -0.50844
    -0.80988
    -1.28803
    -1.22566
    -1.06974
    -0.90343
    -0.92422
    -0.76830
    -0.49804
    -1.05935
    -0.68514
    -0.74751
    -0.64357
    -0.41489
    -0.88264
    -0.86185
    -0.86185
    -0.69554
    -0.94501
    -0.82027
    -0.51883
    -0.36291
    -0.19660
     0.06327
     0.02169
    -1.05935
    -1.48553
    -1.36079
    -1.08014
    -0.62278
    -0.59159
    -0.53962
    -0.61238
    -0.59159
    -0.55002
    -0.59159
    -0.59159
    -0.76830
    -0.65396
    -0.52923
    -0.13423
    -0.42528
    -0.42528
    -0.05108
    -0.16542
     0.02169
     0.05287
    -0.00950
    -0.03029
     0.16721
     0.25037
     0.25037
     0.17761
    -0.27976
    -0.36291
    -0.33173
     0.07366
    -0.15502
    -0.27976
    -0.27976
    -0.24857
    -0.21739
    -0.39410
    -0.55002
    -0.49804
    -0.20699
    -0.18620
    -0.14463
    -0.42528
    -0.40449
    -0.36291
    -0.50844
    -0.13423
     0.00090
    -0.27976
    -0.33173
    -0.14463
    -0.14463
    -0.04068
    -0.22778
    -0.34212
    -0.12384
     0.01129
    -0.08226
    -0.01989
    -0.19660
    -0.20699
    -0.14463
    -0.24857
     0.23997
    -0.14463
    -0.04068
    -0.17581
    -0.20699
    -0.16542
    -0.10305
    -0.26936
    -0.21739
    -0.26936
    -0.25897
    -0.17581
    -0.34212
    -0.37331
    -0.57080
    -0.42528
    -0.07186
    -0.22778
    -0.60199
    -0.46686
    -0.48765
    -0.31094
    -0.31094
    -0.58120
    -0.48765
    -0.34212
    -0.27976
    -0.43567
    -0.30055
    -0.63317
    -0.46686
    -0.74751
    -0.22778
    -0.10305
    -0.35252
    -0.59159
    -0.60199
    -0.37331
    -0.36291
    -0.40449
    -0.37331
    -0.43567
    -0.23818
    -0.38370
    -0.14463
    -0.41489
    -0.44607
    -0.50844
    -0.15502
     0.14642
    -0.29015
    -0.12384
    -0.32133
    -0.18620
    -0.05108
    -0.09265
    -0.17581
    -0.10305
     0.11524
     0.11524
     0.09445
     0.06327
     0.07366
    -0.06147
     0.11524
     0.89483
     0.47905
     0.65576
     0.29195
     0.67655
     0.53102
     0.48944
     0.61418
     0.41668
     0.70773
     0.30234
     0.51023
     0.92602
     0.67655
     0.41668
     0.17761
     0.64536
     0.33352
     0.13603
     0.41668
     0.33352
     0.47905
     0.10484
     0.32313
     0.07366
     0.67655
     0.78049
     0.87404
     1.10272
     1.08193
     0.84286
     0.77010
     1.81995
     2.35007
     1.96547
     0.91562
     0.90523
     1.87192
     1.99666
     2.41244
     2.17337
     2.43323
     2.26692
     2.11100
     2.14218
     2.05902
     1.89271
     1.74719
     1.93429
     2.30849
     2.14218
     1.97587
     1.58087
     1.52890
     1.72640
     1.59127
     1.09233
     1.00917
     0.80128
     0.60378
     0.66615
     0.54142
     0.77010
     0.63497
     0.17761
     0.08405
    -0.32133
    -0.55002
    -0.32133
    -0.23818
     0.18800
     0.62457
     0.64536
     0.58299
     0.58299
    -0.03029
    -0.71633
    -1.28803
    -1.98447
    -2.87840
    -2.82643
    -1.16330
    -1.18408
    -2.32749
    -2.93037
    -3.11748
    -3.25261
    -3.45010
    -3.85549
    -3.75155
    -2.74327
    -1.63105
    -2.81603
    -2.97195
    -2.26512
    -1.74539
    -1.52711
    -0.86185
    -0.38370
    -0.66436
    -0.76830
    -0.83067
    -0.96580
    -0.68514
    -0.76830
    -0.77870
    -0.74751
    -0.57080
    -0.53962
    -0.52923
    -0.46686
    -0.36291
    -0.56041
    -0.45646
     0.04248
    -0.14463
    -0.17581
    -0.20699
    -0.17581
    -0.19660
    -0.25897
    -0.08226
    -0.06147
    -0.09265
     0.04248
    -0.04068
     0.02169
     0.07366
    -0.16542
    -0.20699
     0.34392
     0.53102
     0.42708
     0.58299
     0.51023
     0.52063
     0.61418
     0.59339
     0.67655
     1.00917
     1.11312
     1.28983
     1.13391
     0.97799
     0.90523
     0.13603
    -0.01989
     0.14642
    -0.17581
     0.12563
     0.09445
    -0.17581
    -0.38370
    -0.70593
    -0.85146
    -0.64357
    -0.91383
    -1.15290
    -0.77870
    -0.84106
    -0.70593
    -0.91383
    -0.71633
    -0.26936
    -0.39410
    -0.16542
     0.01129
     0.30234
     0.12563
     0.46865
     0.18800
     0.41668
     0.45826
     0.37510
     0.38550
     0.65576
     0.45826
     0.52063
     0.10484
     0.29195
     0.33352
    -0.08226
     0.05287
    -0.24857
    -0.46686
    -0.62278
    -0.60199
    -0.58120
    -0.58120
    -0.65396
    -0.62278
    -0.66436
    -0.37331
    -0.51883
    -0.76830
    -0.36291
    -0.24857
    -0.24857
    -0.07186
    -0.14463
    -0.15502
    -0.20699
    -0.10305
    -0.19660
     0.23997
     0.05287
     0.00090
    -0.00950
     0.06327
    -0.07186
    -0.21739
    -0.04068
    -0.00950
    -0.09265
    -0.03029
     0.03208
    -0.13423
    -0.15502
    -0.10305
    -0.29015
    -0.16542
     0.07366
    -0.15502
     0.03208
    -0.08226
    -0.13423
    -0.22778
    -0.13423
     0.18800
    -0.20699
     0.08405
     0.05287
    -0.10305
     0.05287
    -0.12384
    -0.32133
    -0.07186
     0.20879
     0.14642
    -0.05108
     0.12563
     0.05287
     0.00090
    -0.13423
     0.19839
     0.29195
     0.15682
     0.10484
     0.19839
     0.06327
     0.10484
     0.16721
     0.33352
     0.32313
     0.53102
     0.11524
     0.22958
     0.21918
     0.25037
     0.17761
     0.44786
     0.74931
     0.72852
     1.12351
     1.34180
     1.65364
     2.03824
     2.72428
     3.29598
     3.61821
     3.56624
     3.29598
     4.14834
     3.96123
     3.23361
     0.00090
    -2.44183
    -3.55405
    -2.54577
    -0.22778
    -0.61238
    -2.10920
    -3.74115
    -4.78061
    -5.22758
    -5.79928
    -6.28782
    -5.20679
    -4.74943
    -3.80352
    -2.79524
    -2.22354
    -1.42316
    -0.73712
    -0.29015
     0.14642
     0.53102
     0.51023
     0.48944
     0.71812
     0.51023
     0.65576
     0.85325
     0.41668
     0.54142
     0.36471
     0.28155
     0.09445
    -0.12384
     0.19839
     0.14642
    -0.13423
     0.13603
     0.05287
    -0.01989
    -0.14463
    -0.41489
    -0.18620
    -0.06147
     0.12563
    -0.08226
     0.11524
    -0.22778
     0.05287
    -0.27976
     0.26076
     0.39589
    -0.16542
     0.10484
     0.08405
     0.26076
     0.14642
     0.10484
    -0.13423
     0.22958
     0.49984
     0.21918
     0.27116
     0.10484
     0.23997
     0.06327
     0.21918
     0.55181
     0.26076
     0.35431
     0.26076
     0.49984
     0.52063
     0.27116
     0.18800
     0.48944
     0.64536
     0.61418
     0.68694
     0.28155
     0.22958
     0.31274
     0.30234
     0.58299
     0.28155
     0.09445
     0.22958
     0.21918
     0.46865
     0.13603
     0.06327
     0.14642
     0.13603
     0.42708
     0.15682
     0.16721
     0.10484
     0.22958
    -0.15502
     0.25037
     0.02169
     0.03208
     0.03208
     0.02169
    -0.08226
    -0.12384
     0.10484
    -0.14463
     0.11524
     0.09445
    -0.11344
     0.02169
     0.05287
     0.09445
    -0.21739
     0.18800
     0.31274
     0.14642
    -0.00950
     0.05287
     0.10484
    -0.01989
    -0.21739
    -0.19660
     0.00090
     0.11524
     0.09445
    -0.07186
    -0.24857
    -0.12384
    -0.20699
    -0.15502
     0.20879
    -0.11344
    -0.22778
    -0.30055
    -0.29015
     0.07366
    -0.12384
    -0.35252
    -0.24857
    -0.12384
    -0.04068
    -0.05108
    -0.19660
    -0.34212
    -0.23818
    -0.31094
     0.09445
     0.01129
    -0.29015
    -0.10305
    -0.23818
     0.03208
    -0.25897
    -0.20699
    -0.22778
    -0.13423
     0.05287
    -0.20699
     0.05287
    -0.19660
    -0.15502
    -0.40449
     0.11524
     0.37510
    -0.11344
     0.04248
    -0.01989
     0.23997
    -0.04068
     0.19839
     0.01129
     0.18800
     0.35431
     0.19839
     0.31274
     0.16721
     0.14642
    -0.12384
     0.14642
     0.44786
     0.06327
     0.19839
     0.37510
     0.48944
     0.45826
     0.71812
     0.63497
     0.75970
     0.85325
     0.97799
     1.01957
     0.69733
     0.20879
    -0.31094
     0.10484
     0.30234
     0.25037
     0.19839
    -0.26936
    -0.76830
    -0.71633
    -0.82027
    -0.99698
    -0.63317
    -0.37331
    -0.50844
    -0.51883
    -0.59159
    -0.51883
    -0.37331
    -0.20699
     0.57260
     0.63497
     0.55181
     0.49984
     0.60378
     0.87404
     1.10272
     1.20667
     1.32101
     1.67443
     2.11100
     2.82822
     3.10888
     3.25440
     3.19203
     1.31061
    -2.01565
    -4.10496
    -1.76618
     1.56008
     3.07769
     2.35007
     1.37298
     0.19839
    -1.24645
    -2.45222
    -2.82643
    -2.50420
    -1.37119
    -0.65396
     0.10484
     0.41668
     0.56221
     0.77010
     0.31274
     0.19839
    -0.01989
    -0.21739
     0.01129
     0.04248
    -0.00950
    -0.08226
     0.13603
     0.28155
     0.16721
     0.16721
     0.05287
     0.04248
    -0.31094
     0.17761
    -0.06147
    -0.12384
    -0.33173
    -0.45646
    -0.39410
    -0.34212
    -0.33173
    -0.29015
    -0.20699
    -0.32133
    -0.33173
    -0.25897
    -0.40449
    -0.32133
    -0.83067
    -0.10305
    -0.13423
    -0.30055
    -0.31094
    -0.24857
    -0.19660
    -0.32133
    -0.36291
    -0.36291
    -0.38370
    -0.19660
    -0.18620
    -0.21739
    -0.25897
    -0.39410
    -0.51883
    -0.33173
     0.17761
    -0.31094
    -0.34212
    -0.34212
    -0.29015
    -0.19660
    -0.21739
    -0.33173
    -0.29015
    -0.17581
    -0.33173
    -0.16542
    -0.00950
    -0.21739
    -0.62278
    -0.63317
    -0.03029
    -0.21739
    -0.30055
    -0.52923
    -0.41489
    -0.26936
    -0.18620
    -0.46686
    -0.33173
    -0.31094
    -0.45646
    -0.46686
    -0.37331
    -0.51883
    -0.46686
    -0.78909
    -0.27976
    -0.18620
    -0.57080
    -0.32133
    -0.65396
    -0.53962
    -0.57080
    -0.59159
    -0.56041
    -0.35252
    -0.51883
    -0.46686
    -0.48765
    -0.32133
    -0.51883
    -0.83067
    -0.46686
    -0.25897
    -0.37331
    -0.40449
    -0.51883
    -0.44607
    -0.46686
    -0.46686
    -0.30055
    -0.38370
    -0.26936
    -0.46686
    -0.35252
    -0.14463
    -0.60199
    -0.68514
    -0.64357
    -0.39410
    -0.70593
    -0.69554
    -0.51883
    -0.67475
    -0.49804
    -0.70593
    -0.64357
    -0.84106
    -0.34212
    -0.20699
    -0.13423
     0.30234
     0.20879
     0.27116
     0.10484
     0.55181
     0.54142
     0.66615
     0.70773
     0.56221
     0.48944
     0.61418
     0.66615
     0.47905
     0.63497
     1.05075
     0.77010
     1.00917
     0.91562
     0.79089
     0.35431
     1.18588
     0.49984
    -0.32133
    -0.45646
     1.12351
     1.13391
     0.47905
     0.38550
     0.51023
     0.73891
     0.37510
    -0.09265
    -0.24857
    -0.55002
    -0.52923
    -0.71633
    -0.04068
     0.35431
     0.01129
     0.18800
     0.12563
    -0.00950
    -0.11344
    -0.26936
    -0.19660
     0.04248
     0.29195
     0.02169
     0.09445
     0.21918
     0.29195
     0.20879
     0.23997
     0.62457
     0.13603
     0.07366
     0.38550
     0.35431
     0.26076
     0.22958
     0.42708
     0.61418
     0.32313
     0.39589
     0.43747
     0.53102
     0.54142
     0.67655
     0.67655
     1.20667
     1.17549
     1.36259
     1.68482
     1.56008
     1.36259
     0.40629
    -0.33173
    -0.64357
    -0.97619
    -1.29842
    -0.97619
    -0.33173
    -0.22778
     0.12563
    -0.22778
    -0.26936
    -0.31094
    -1.13211
    -1.58947
    -1.65184
    -0.98659
    -0.44607
     0.34392
     0.78049
     1.66403
     0.89483
     0.93641
     0.67655
     0.54142
    -0.16542
    -0.70593
    -0.22778
     0.41668
     0.41668
     0.49984
     0.89483
     0.74931
     0.80128
     0.56221
     0.57260
     1.02996
     0.59339
     0.31274
     0.31274
     0.46865
     0.55181
     0.05287
    -0.22778
    -0.12384
    -0.35252
    -0.59159
    -0.38370
    -0.69554
    -0.94501
    -1.05935
    -1.18408
    -0.94501
    -0.87225
    -0.80988
    -1.02817
    -0.88264
    -0.93461
    -0.63317
    -0.87225
    -0.39410
    -0.44607
    -0.75791
    -0.52923
    -0.30055
    -0.52923
    -0.56041
    -0.50844
    -0.56041
    -0.13423
    -0.24857
    -0.26936
    -0.34212
    -0.42528
    -0.31094
    -0.74751
    -0.11344
    -0.14463
    -0.49804
    -0.19660
    -0.35252
    -0.12384
    -0.19660
    -0.38370
    -0.43567
    -0.42528
    -0.15502
    -0.16542
    -0.25897
    -0.49804
    -0.38370
    -0.33173
    -0.25897
     0.07366
    -0.23818
    -0.34212
    -0.12384
    -0.14463
    -0.13423
    -0.22778
    -0.23818
    -0.19660
     0.03208
     0.03208
     0.07366
    -0.16542
     0.02169
    -0.22778
    -0.12384
     0.19839
    -0.10305
    -0.20699
     0.01129
    -0.15502
    -0.14463
    -0.21739
    -0.09265
    -0.08226
     0.39589
     0.58299
     0.45826
     0.40629
     0.32313
     0.31274
     0.06327
     0.59339
     0.89483
     0.67655
     0.80128
     0.73891
     0.73891
     0.49984
     0.33352
     0.23997
     0.40629
     0.36471
     0.26076
     0.02169
    -0.14463
    -0.08226
    -0.31094
     0.25037
     0.28155
     0.12563
     0.21918
     0.41668
     0.62457
     0.70773
     0.72852
     0.92602
     1.17549
     1.73679
     1.67443
     1.68482
     1.75758
     1.83034
     2.17337
     2.09021
     1.96547
     1.56008
     1.33140
     2.14218
     2.21494
     0.39589
    -0.93461
    -0.66436
     0.17761
     0.31274
     0.10484
    -0.43567
    -0.71633
    -1.19448
    -1.75579
    -1.53750
    -1.21527
    -1.04895
    -1.19448
    -0.73712
    -0.87225
    -0.44607
    -0.64357
    -0.58120
    -0.47725
    -0.50844
     0.05287
    -0.04068
     0.04248
    -0.13423
    -0.13423
    -0.12384
    -0.06147
     0.20879
    -0.24857
    -0.00950
    -0.15502
    -0.03029
    -0.10305
    -0.12384
    -0.36291
    -0.24857
     0.00090
    -0.09265
    -0.24857
    -0.32133
    -0.26936
    -0.27976
    -0.19660
     0.10484
    -0.10305
    -0.36291
    -0.22778
    -0.14463
    -0.18620
    -0.26936
    -0.37331
    -0.21739
     0.07366
     0.01129
    -0.20699
     0.02169
    -0.21739
    -0.13423
    -0.00950
     0.37510
     0.11524
    -0.00950
     0.01129
     0.19839
     0.22958
     0.21918
    -0.13423
     0.09445
     0.22958
     0.30234
     0.27116
     0.22958
    -0.01989
    -0.21739
    -0.15502
     0.15682
     0.18800
    -0.12384
     0.01129
    -0.07186
     0.02169
     0.18800
     0.12563
     0.13603
     0.27116
     0.69733
     0.81168
     1.21706
     1.28983
     1.78877
     2.13179
     3.20243
     4.66806
     4.81359
     3.31677
    -1.06974
    -6.74518
    -6.84913
    -1.76618
     4.15873
     4.06518
     1.75758
    -1.04895
    -3.03432
    -3.43971
    -3.05511
    -3.04471
    -2.60814
    -1.71421
    -0.42528
     0.77010
     1.08193
     1.17549
     0.98838
     0.94680
     1.05075
     1.20667
     1.05075
     1.02996
     0.47905
     0.39589
     0.10484
    -0.00950
    -0.20699
     0.04248
     0.22958
    -0.07186
    -0.09265
    -0.23818
    -0.06147
    -0.08226
    -0.22778
    -0.53962
    -0.38370
    -0.22778
    -0.21739
    -0.25897
    -0.19660
    -0.19660
    -0.48765
     0.18800
     0.39589
    -0.00950
     0.04248
     0.07366
     0.35431
     0.28155
     0.45826
     0.30234
     0.53102
     0.49984
     0.70773
     0.88444
     0.67655
     0.49984
     0.21918
     0.43747
     0.83246
     0.56221
     0.44786
     0.43747
     0.52063
     0.58299
     0.40629
     0.40629
     0.53102
     0.60378
     0.73891
     0.83246
     1.01957
     0.86365
     0.78049
     0.61418
     1.01957
     1.19627
     1.10272
     1.08193
     0.72852
     0.68694
     0.58299
     0.65576
     0.40629
     0.41668
     0.08405
     0.08405
     1.02996
     1.14430
     0.48944
    -1.49592
    -1.25685
    -0.96580
    -1.77658
    -1.38158
    -0.72672
    -0.38370
    -0.69554
    -0.97619
    -1.21527
    -1.21527
    -1.06974
    -0.95540
    -0.72672
    -0.49804
    -0.37331
    -0.16542
     0.19839
     0.72852
     0.89483
     1.13391
     1.06114
     1.30022
     1.17549
     1.27943
     1.02996
     1.15470
     0.99878
     0.84286
     0.65576
     0.56221
     0.59339
     0.12563
    -0.04068
     0.35431
    -0.10305
    -0.21739
    -0.30055
    -0.61238
    -0.59159
    -0.59159
    -0.66436
    -0.70593
    -0.47725
    -0.68514
    -0.45646
    -0.61238
    -0.51883
    -0.50844
    -0.86185
    -0.24857
    -0.24857
    -0.43567
    -0.43567
    -0.64357
    -0.37331
    -0.32133
    -0.44607
    -0.38370
    -0.19660
    -0.37331
    -0.35252
    -0.21739
    -0.18620
    -0.17581
    -0.70593
    -0.29015
    -0.13423
    -0.25897
    -0.22778
    -0.52923
    -0.36291
    -0.33173
    -0.56041
    -0.58120
    -0.44607
    -0.50844
    -0.77870
    -0.44607
    -0.42528
    -0.50844
    -0.62278
    -0.66436
    -0.31094
    -0.49804
    -0.20699
    -0.45646
    -0.11344
    -0.00950
    -0.00950
     0.16721
     0.43747
     0.62457
     0.57260
     0.85325
     0.82207
     0.91562
     0.89483
     0.78049
     1.65364
     1.57048
     1.51851
     1.61206
     1.40417
     1.63285
     1.35219
     1.53930
     1.50811
     1.48732
     1.21706
     0.96759
     1.05075
     0.88444
     0.86365
     0.37510
     0.80128
     0.88444
     0.59339
     0.62457
     0.10484
     0.03208
    -0.10305
    -0.17581
    -0.00950
     0.06327
     0.02169
    -0.35252
    -0.09265
    -0.33173
    -0.31094
    -0.74751
    -0.68514
    -0.56041
    -0.69554
    -0.72672
    -0.71633
    -0.79949
    -0.92422
    -0.79949
    -1.02817
    -0.53962
    -0.66436
    -0.90343
    -0.87225
    -0.68514
    -0.56041
    -0.57080
    -0.79949
    -0.18620
    -0.58120
    -0.51883
    -0.36291
    -0.17581
    -0.00950
     0.30234
     0.37510
     0.86365
     0.89483
     1.22746
     1.16509
     1.24825
     1.61206
     1.97587
     1.83034
     2.29810
     2.28771
     2.56836
     3.11927
     2.15258
     0.23997
    -0.42528
     0.20879
     1.79916
     2.60994
     1.31061
    -1.72460
    -3.58523
    -2.97195
    -1.97407
     0.27116
    -0.15502
    -1.72460
    -1.78697
    -1.48553
    -2.25473
    -2.79524
    -2.46262
    -1.80776
    -1.22566
    -0.40449
    -0.27976
    -0.39410
    -0.63317
    -0.61238
    -0.82027
    -0.80988
    -0.53962
    -0.16542
    -0.39410
    -0.26936
    -0.17581
    -0.07186
     0.08405
    -0.03029
     0.04248
     0.28155
     0.45826
     0.40629
     0.35431
     0.55181
     0.64536
     0.99878
     1.43535
     1.95508
     1.86153
    -0.60199
    -1.05935
    -0.52923
     0.41668
     0.46865
     0.45826
     0.05287
    -0.03029
    -0.16542
    -1.01777
    -1.12172
    -1.51671
    -1.53750
    -1.34000
    -0.93461
    -0.85146
    -1.03856
    -0.88264
    -0.80988
    -0.50844
    -0.57080
    -0.43567
    -0.47725
    -0.05108
     0.13603
    -0.08226
     0.02169
     0.10484
     0.12563
     0.07366
     0.36471
     0.59339
     0.04248
     0.19839
     0.32313
     0.36471
     0.12563
     0.17761
    -0.04068
     0.18800
     0.13603
     0.10484
    -0.07186
    -0.00950
    -0.20699
    -0.18620
    -0.19660
     0.20879
    -0.17581
    -0.18620
    -0.15502
     0.04248
    -0.09265
    -0.34212
    -0.10305
    -0.18620
    -0.17581
    -0.01989
    -0.06147
    -0.15502
    -0.10305
    -0.24857
    -0.18620
     0.17761
     0.06327
    -0.05108
     0.00090
    -0.11344
     0.10484
    -0.10305
    -0.29015
    -0.24857
    -0.04068
     0.11524
     0.04248
     0.06327
     0.00090
    -0.08226
    -0.08226
     0.18800
     0.20879
    -0.18620
     0.00090
     0.07366
     0.08405
     0.07366
    -0.18620
    -0.06147
    -0.00950
     0.30234
     0.09445
     0.06327
    -0.01989
    -0.00950
    -0.27976
    -0.03029
     0.32313
    -0.06147
     0.08405
     0.23997
     0.07366
     0.16721
    -0.21739
    -0.16542
     0.12563
     0.16721
     0.16721
     0.00090
    -0.06147
     0.06327
    -0.00950
     0.13603
     0.21918
     0.12563
    -0.25897
     0.01129
     0.18800
     0.31274
    -0.10305
    -0.13423
    -0.17581
     0.21918
     0.17761
     0.13603
    -0.05108
    -0.17581
     0.01129
    -0.06147
     0.44786
     0.17761
    -0.12384
     0.04248
     0.06327
     0.23997
     0.10484
    -0.03029
    -0.09265
     0.18800
     0.09445
     0.16721
     0.01129
    -0.22778
    -0.13423
    -0.53962
     0.18800
     0.33352
    -0.03029
     0.10484
     0.05287
     0.79089
     0.80128
     0.90523
     1.30022
     1.76798
     2.41244
     1.98626
     2.28771
     2.81783
     3.06730
     3.23361
     3.46229
     4.20031
     4.29386
     4.52254
     4.49136
     3.93005
     3.61821
     3.76374
     3.55584
     3.32716
     2.43323
     1.63285
     0.73891
    -0.09265
    -0.50844
    -1.28803
    -1.63105
    -1.62066
    -2.38986
    -2.76406
    -3.13827
    -3.20063
    -3.12787
    -3.28379
    -3.55405
    -3.52287
    -2.90958
    -2.66012
    -1.88052
    -1.12172
    -0.80988
    -0.91383
    -0.61238
    -0.18620
     0.01129
    -0.14463
     0.04248
     0.06327
     0.31274
     0.43747
     0.43747
     0.34392
     0.60378
     0.77010
     0.90523
     0.67655
     0.66615
     0.57260
     0.28155
     0.73891
     0.90523
     0.51023
     0.39589
     0.17761
     0.31274
     0.41668
     0.13603
    -0.12384
    -0.21739
    -0.10305
    -0.04068
    -0.30055
    -0.45646
    -0.44607
    -0.95540
    -0.66436
    -0.37331
    -0.73712
    -0.74751
    -1.00738
    -0.88264
    -0.75791
    -0.88264
    -0.98659
    -0.97619
    -0.94501
    -0.85146
    -1.02817
    -0.86185
    -0.95540
    -1.14251
    -1.28803
    -0.85146
    -0.96580
    -1.12172
    -0.91383
    -0.94501
    -0.96580
    -1.09053
    -0.96580
    -0.92422
    -0.79949
    -0.73712
    -0.79949
    -0.70593
    -0.79949
    -0.75791
    -1.03856
    -0.62278
    -0.32133
    -0.49804
    -0.69554
    -0.67475
    -0.60199
    -0.26936
    -0.40449
    -0.62278
    -0.41489
    -0.34212
     0.25037
    -0.09265
    -0.31094
    -0.45646
    -0.74751
    -0.36291
    -0.00950
    -0.24857
    -0.31094
    -0.60199
    -0.39410
    -0.58120
    -0.46686
    -0.62278
    -0.67475
    -0.72672
    -0.62278
    -0.71633
    -0.58120
    -0.79949
    -0.95540
    -0.94501
    -0.27976
    -0.61238
    -0.77870
    -0.66436
    -0.88264
    -0.56041
    -0.58120
    -0.69554
    -0.76830
    -0.53962
    -0.46686
    -0.38370
    -0.29015
    -0.44607
    -0.55002
    -0.73712
    -0.30055
    -0.11344
    -0.43567
    -0.12384
    -0.26936
    -0.29015
    -0.15502
    -0.19660
    -0.25897
    -0.12384
    -0.26936
    -0.07186
     0.03208
    -0.08226
    -0.12384
    -0.45646
    -0.12384
     0.16721
    -0.19660
    -0.05108
    -0.26936
    -0.33173
    -0.23818
    -0.42528
    -0.20699
    -0.21739
    -0.11344
    -0.38370
    -0.34212
    -0.22778
    -0.40449
    -0.40449
    -0.52923
    -0.13423
    -0.32133
    -0.44607
    -0.19660
    -0.32133
    -0.36291
    -0.23818
    -0.29015
    -0.29015
     0.02169
    -0.14463
    -0.14463
     0.15682
     0.09445
     0.14642
     0.15682
     0.55181
     0.59339
     0.55181
     0.28155
     0.35431
     0.29195
     0.66615
     0.83246
     1.26904
     1.48732
    -0.07186
    -0.76830
    -0.73712
    -0.27976
     0.85325
     0.81168
     0.94680
     0.79089
     0.49984
     1.21706
     1.65364
     2.50599
     2.59954
     0.28155
    -2.55617
    -3.87628
    -2.75367
    -0.64357
     0.91562
     0.82207
    -0.19660
    -2.50420
    -3.82431
    -3.93865
    -3.67878
    -3.47089
    -3.06550
    -2.67051
    -2.25473
    -1.81815
    -1.31921
    -0.89304
    -0.50844
    -0.34212
    -0.08226
     0.20879
     0.49984
     0.33352
     0.30234
     0.55181
     0.39589
     0.32313
     0.49984
     0.23997
     0.32313
     0.06327
     0.12563
     0.12563
     0.01129
    -0.09265
    -0.20699
    -0.26936
    -0.35252
    -0.27976
    -0.64357
    -0.03029
    -0.20699
    -0.40449
    -0.33173
    -0.16542
    -0.35252
    -0.24857
    -0.15502
    -0.23818
    -0.06147
    -0.12384
    -0.22778
    -0.19660
     0.04248
    -0.19660
    -0.37331
     0.06327
     0.01129
    -0.10305
     0.07366
    -0.25897
    -0.25897
    -0.19660
    -0.33173
    -0.14463
    -0.08226
    -0.06147
    -0.10305
    -0.15502
    -0.04068
    -0.20699
    -0.51883
    -0.19660
    -0.00950
    -0.30055
    -0.11344
     0.06327
    -0.01989
    -0.35252
    -0.12384
    -0.09265
     0.09445
     0.19839
    -0.08226
    -0.00950
    -0.07186
    -0.00950
    -0.03029
    -0.18620
     0.15682
     0.09445
     0.36471
     0.31274
     0.38550
     0.19839
     0.18800
     0.04248
     0.30234
     0.47905
     0.34392
     0.32313
     0.23997
     0.40629
     0.37510
     0.16721
     0.46865
     0.22958
    -0.03029
     0.13603
    -0.09265
     0.01129
    -0.08226
    -0.44607
    -0.21739
     0.02169
     0.00090
    -0.38370
    -0.33173
    -0.52923
    -0.32133
    -0.70593
    -0.46686
    -0.40449
    -0.58120
    -0.65396
    -0.65396
    -0.49804
    -0.66436
    -0.76830
    -0.84106
    -0.55002
    -0.78909
    -0.87225
    -0.76830
    -0.59159
    -0.32133
    -0.40449
    -0.15502
     0.18800
     0.16721
     0.00090
     0.23997
     0.32313
     0.44786
     0.70773
     0.74931
     0.96759
     1.40417
     1.46653
     1.31061
     1.39377
     1.30022
     1.58087
     1.20667
     1.69521
     1.65364
     1.56008
     1.78877
     1.61206
     1.56008
     1.46653
     1.31061
     1.41456
     1.28983
     1.48732
     1.02996
     0.64536
     0.56221
     0.61418
     0.18800
     0.39589
     0.07366
    -0.35252
    -0.32133
    -0.35252
    -0.62278
    -0.97619
    -1.13211
    -1.12172
    -0.95540
    -0.96580
    -1.36079
    -1.45434
    -1.36079
    -1.36079
    -1.64145
    -1.35040
    -1.09053
    -1.38158
    -1.38158
    -1.18408
    -1.08014
    -1.05935
    -1.21527
    -1.27764
    -1.09053
    -0.83067
    -0.93461
    -0.61238
    -0.90343
    -0.89304
    -0.91383
    -0.78909
    -0.51883
    -0.65396
    -0.94501
    -1.00738
    -0.68514
    -0.47725
    -0.43567
    -0.58120
    -0.27976
    -0.07186
     0.30234
     0.42708
     0.62457
     1.08193
     2.29810
     3.51427
     4.18991
     2.97375
     2.17337
     1.64324
     1.76798
     3.91965
     4.73043
     1.99666
    -3.23182
    -4.58311
    -5.66415
    -3.13827
    -1.48553
    -2.42104
    -3.80352
    -4.31285
    -4.61430
    -4.98850
    -5.56020
    -5.05087
    -4.10496
    -2.59775
    -1.41277
    -0.45646
     0.29195
     1.27943
     1.91350
     1.90311
     2.15258
     2.01745
     1.83034
     1.50811
     1.41456
     1.51851
     0.91562
     0.62457
     0.71812
     0.49984
     0.53102
     0.36471
     0.17761
     0.11524
     0.40629
     0.28155
     0.22958
     0.26076
     0.18800
     0.16721
     0.11524
     0.35431
     0.38550
     0.26076
     0.25037
     0.09445
     0.34392
     0.22958
     0.09445
    -0.04068
     0.37510
     0.41668
     0.26076
     0.45826
     0.19839
     0.03208
    -0.05108
     0.56221
     0.41668
     0.18800
     0.46865
     0.32313
     0.45826
     0.65576
     0.47905
     0.21918
     0.42708
     0.56221
     0.54142
     0.66615
     0.59339
     0.48944
     0.42708
     0.65576
     0.90523
     0.67655
     0.52063
     0.69733
     0.70773
     0.59339
     0.67655
     0.73891
     0.82207
     1.04036
     0.80128
     1.01957
     0.95720
     0.75970
     0.66615
     0.82207
     1.18588
     1.08193
     0.71812
     0.93641
     0.78049
     1.10272
     0.92602
     0.85325
     0.57260
     0.89483
     0.95720
     0.87404
     0.62457
     0.67655
     0.51023
     0.45826
     0.90523
     0.87404
     0.46865
     0.74931
     0.51023
     0.73891
     0.52063
     0.44786
     0.53102
     0.37510
     0.61418
     0.41668
     0.46865
     0.38550
     0.38550
    -0.00950
     0.63497
     0.97799
     0.19839
     0.07366
     0.11524
     0.32313
     0.35431
     0.33352
     0.34392
     0.41668
     0.39589
     0.30234
     0.51023
     0.30234
     0.30234
    -0.00950
     0.18800
     0.66615
     0.45826
     0.27116
     0.22958
     0.28155
     0.45826
     0.38550
     0.31274
     0.28155
     0.42708
     0.23997
     0.25037
     0.35431
     0.08405
     0.02169
    -0.06147
     0.32313
     0.35431
     0.15682
     0.23997
     0.01129
     0.26076
     0.22958
     0.01129
     0.05287
     0.34392
     0.27116
     0.22958
     0.30234
     0.25037
     0.17761
     0.09445
     0.45826
     0.40629
     0.13603
     0.16721
     0.07366
     0.14642
     0.15682
     0.13603
     0.03208
     0.21918
     0.32313
     0.14642
     0.26076
     0.27116
     0.17761
    -0.15502
     0.46865
     0.57260
     0.47905
     0.37510
     0.57260
     0.58299
     0.70773
     0.81168
     0.83246
     1.18588
     1.36259
     1.52890
     1.90311
     2.20455
     1.80955
     1.66403
     0.98838
     1.44574
     1.58087
     1.04036
     0.39589
     0.06327
     0.23997
     0.55181
     1.22746
     1.16509
     0.74931
     0.31274
    -0.01989
    -0.68514
    -0.01989
     1.46653
     3.26480
     4.91753
     5.22937
     2.55796
     1.44574
     1.65364
     1.58087
     1.83034
     1.67443
     1.56008
     1.41456
     0.69733
    -0.14463
    -0.31094
    -1.10093
    -1.48553
    -2.23394
    -2.11960
    -1.92210
    -2.20275
    -2.03644
    -1.55829
    -1.35040
    -0.82027
    -0.63317
    -0.49804
    -0.22778
     0.12563
    -0.24857
     0.02169
     0.04248
     0.04248
    -0.31094
    -0.45646
     0.17761
    -0.22778
    -0.04068
    -0.36291
    -0.19660
    -0.32133
    -0.22778
    -0.33173
    -0.13423
    -0.01989
    -0.21739
    -0.06147
    -0.07186
    -0.11344
     0.03208
    -0.39410
     0.15682
     0.08405
     0.13603
     0.14642
     0.04248
     0.07366
     0.14642
     0.13603
     0.14642
     0.04248
     0.10484
     0.09445
     0.23997
     0.30234
     0.02169
    -0.07186
     0.38550
     0.35431
     0.03208
     0.09445
    -0.00950
     0.18800
     0.04248
     0.05287
     0.29195
     0.17761
     0.32313
    -0.14463
     0.35431
     0.27116
     0.23997
    -0.13423
    -0.07186
    -0.37331
    -0.03029
     0.10484
     0.18800
    -0.01989
    -0.10305
    -0.07186
    -0.16542
     0.14642
     0.05287
    -0.12384
     0.03208
    -0.06147
     0.10484
    -0.06147
    -0.08226
     0.28155
     0.12563
     0.25037
     0.22958
     0.20879
     0.08405
    -0.08226
     0.09445
     0.06327
     0.16721
     0.07366
     0.04248
     0.05287
     0.21918
     0.09445
    -0.19660
     0.21918
     0.03208
     0.13603
     0.10484
     0.11524
     0.03208
     0.05287
    -0.04068
     0.27116
     0.25037
     0.15682
     0.01129
     0.14642
     0.22958
     0.22958
    -0.18620
     0.33352
     0.22958
     0.12563
     0.20879
     0.15682
     0.28155
    -0.01989
    -0.15502
    -0.06147
     0.12563
     0.21918
    -0.26936
    -0.01989
     0.06327
     0.03208
    -0.34212
    -0.31094
     0.13603
    -0.22778
     0.07366
    -0.10305
    -0.15502
    -0.21739
    -0.26936
    -0.27976
     0.05287
     0.15682
     0.11524
    -0.27976
    -0.05108
    -0.03029
    -0.14463
    -0.15502
     0.09445
    -0.15502
    -0.24857
    -0.11344
    -0.08226
    -0.17581
    -0.30055
    -0.51883
    -0.17581
     0.01129
    -0.30055
    -0.46686
    -0.37331
    -0.33173
    -0.37331
    -0.57080
    -0.24857
    -0.50844
    -0.50844
    -0.37331
    -0.47725
    -0.44607
    -0.63317
    -0.59159
    -0.53962
    -0.29015
    -0.13423
    -0.53962
    -0.51883
    -0.31094
    -0.30055
    -0.25897
    -0.15502
    -0.07186
    -0.27976
     0.00090
    -0.08226
    -0.00950
     0.08405
    -0.09265
    -0.17581
     0.07366
     0.39589
     0.35431
     0.38550
     0.36471
     0.08405
     0.42708
     0.59339
     1.02996
     0.88444
     1.08193
     1.48732
     1.84074
     2.20455
     2.83862
     3.47269
     4.27307
     3.37914
     0.60378
    -1.42316
    -3.54365
    -2.20275
     0.77010
     2.66191
     1.92390
     0.42708
    -1.12172
    -1.83894
    -3.35655
    -4.18812
    -4.98850
    -4.84298
    -1.99486
    -1.01777
     0.11524
     0.30234
    -0.12384
    -0.69554
    -0.48765
    -0.79949
     0.16721
     0.47905
     0.49984
     1.09233
     1.16509
     1.24825
     1.35219
     1.20667
     1.24825
     1.16509
     1.35219
     0.89483
     0.86365
     0.43747
     0.41668
     0.15682
     0.35431
     0.42708
    -0.18620
    -0.06147
    -0.10305
    -0.30055
    -0.22778
    -0.53962
    -0.56041
    -0.35252
    -0.20699
    -0.39410
    -0.41489
    -0.60199
    -0.63317
    -0.58120
    -0.56041
    -0.10305
    -0.45646
    -0.47725
    -0.51883
    -0.45646
    -0.47725
    -0.32133
    -0.60199
    -0.52923
    -0.34212
    -0.22778
    -0.24857
    -0.36291
    -0.42528
    -0.20699
    -0.51883
    -0.16542
    -0.29015
    -0.47725
    -0.30055
    -0.27976
    -0.21739
    -0.10305
    -0.09265
    -0.30055
    -0.35252
    -0.16542
    -0.17581
    -0.09265
    -0.35252
    -0.36291
    -0.36291
    -0.09265
    -0.13423
    -0.30055
    -0.16542
    -0.33173
    -0.43567
    -0.19660
    -0.38370
    -0.62278
    -0.45646
    -0.30055
    -0.32133
    -0.40449
    -0.47725
    -0.59159
    -0.53962
    -0.53962
    -0.14463
    -0.24857
    -0.32133
    -0.33173
    -0.09265
     0.08405
    -0.04068
    -0.13423
     0.20879
     0.60378
     0.66615
     0.64536
     0.95720
     0.78049
     0.97799
     0.95720
     1.47693
     1.37298
     1.33140
     1.93429
     1.62245
     1.87192
     1.70561
     1.68482
     1.59127
     1.94468
     1.68482
     1.76798
     1.58087
     1.52890
     1.34180
     1.17549
     1.60166
     1.45614
     0.89483
     0.68694
     0.74931
     0.67655
     0.54142
     0.27116
     0.00090
     0.18800
     0.40629
     0.35431
     0.67655
     0.58299
     0.52063
    -0.11344
     0.22958
     0.33352
     0.22958
     0.17761
     0.25037
     0.38550
     0.44786
     0.28155
     0.27116
     0.12563
     0.14642
    -0.09265
    -0.00950
    -0.27976
    -0.43567
    -0.50844
    -0.41489
     0.00090
    -0.16542
    -0.39410
    -0.29015
    -0.27976
    -0.27976
    -0.40449
    -0.47725
    -0.60199
    -0.39410
    -0.30055
    -0.35252
    -0.29015
    -0.44607
    -0.55002
    -0.67475
    -0.25897
    -0.21739
    -0.61238
    -0.46686
    -0.55002
    -0.45646
    -0.62278
    -0.48765
    -0.70593
    -0.40449
    -0.56041
    -0.57080
    -0.44607
    -0.70593
    -0.76830
    -0.87225
    -0.52923
    -0.35252
    -0.68514
    -0.69554
    -0.80988
    -0.75791
    -0.55002
    -0.65396
    -0.75791
    -0.74751
    -0.57080
    -0.72672
    -0.52923
    -0.60199
    -0.76830
    -1.05935
    -0.58120
    -0.35252
    -0.45646
    -0.42528
    -0.61238
    -0.53962
    -0.49804
    -0.25897
    -0.16542
    -0.13423
     0.09445
     0.26076
     0.92602
     1.13391
     1.52890
     2.05902
     2.71388
     3.93005
     3.37914
     1.46653
     0.59339
     0.15682
    -1.55829
    -3.25261
    -2.23394
    -0.03029
    -0.09265
    -0.88264
    -2.35867
    -3.24221
    -4.22970
    -5.31073
    -5.37310
    -5.30034
    -5.83046
    -6.74518
    -6.07993
    -2.08841
     0.46865
    -0.07186
    -1.28803
    -1.46474
    -1.52711
    -1.27764
    -0.73712
     0.03208
     0.52063
     1.21706
     1.13391
     1.76798
     2.09021
     1.77837
     1.86153
     1.66403
     1.43535
     1.31061
     1.18588
     1.22746
     1.08193
     0.97799
     0.82207
     0.93641
     0.89483
     0.87404
     0.37510
     0.64536
     0.91562
     0.68694
     0.81168
     0.53102
     0.86365
     0.56221
     0.51023
     0.59339
     0.70773
     0.64536
     0.48944
     0.37510
     0.43747
     0.38550
     0.55181
     0.04248
     0.55181
     0.32313
     0.28155
     0.27116
     0.15682
     0.17761
     0.25037
     0.17761
     0.35431
     0.21918
     0.15682
     0.34392
     0.28155
     0.40629
     0.35431
    -0.01989
     0.07366
     0.55181
     0.26076
     0.48944
     0.32313
     0.31274
     0.32313
     0.41668
     0.43747
     0.61418
     0.53102
     0.52063
     0.70773
     0.62457
     0.82207
     0.40629
     0.83246
     0.98838
     0.80128
     1.14430
     0.93641
     1.22746
     0.86365
     1.05075
     1.04036
     1.24825
     1.08193
     0.92602
     0.91562
     0.97799
     0.95720
     0.80128
     0.69733
     0.89483
     0.93641
     0.58299
     0.55181
     0.44786
     0.64536
     0.37510
     0.51023
     0.61418
     0.61418
     0.61418
     0.49984
     0.55181
     0.44786
     0.38550
     0.18800
     0.53102
     0.48944
     0.48944
     0.59339
     0.26076
     0.42708
     0.19839
     0.19839
     0.29195
     0.34392
     0.09445
     0.17761
     0.19839
     0.35431
     0.12563
    -0.16542
     0.07366
     0.60378
    -0.04068
     0.35431
     0.22958
     0.10484
     0.15682
     0.10484
     0.14642
     0.33352
     0.34392
     0.12563
     0.28155
     0.31274
     0.20879
     0.23997
     0.08405
     0.47905
     0.12563
     0.41668
     0.30234
     0.49984
     0.15682
     0.19839
     0.14642
     0.23997
     0.48944
     0.37510
     0.10484
     0.30234
     0.33352
     0.20879
     0.02169
     0.47905
     0.14642
     0.21918
     0.39589
     0.46865
     0.25037
     0.06327
     0.18800
     0.30234
     0.42708
     0.37510
     0.16721
     0.30234
     0.25037
     0.26076
     0.22958
     0.34392
     0.02169
     0.06327
     0.32313
     0.17761
     0.08405
     0.18800
    -0.11344
    -0.09265
     0.25037
     0.26076
    -0.00950
    -0.15502
     0.16721
     0.01129
    -0.00950
     0.12563
     0.21918
     0.23997
     0.44786
     0.49984
     0.51023
     0.55181
     0.69733
     0.80128
     1.02996
     1.49772
     1.25864
     0.93641
     0.98838
     1.31061
     1.15470
     1.19627
     1.24825
     0.22958
    -0.79949
    -1.35040
    -1.17369
    -0.69554
    -0.30055
    -0.32133
    -0.25897
    -0.99698
    -1.87013
    -2.85761
    -3.57484
    -4.74943
    -3.31497
    -1.04895
     0.43747
    -0.14463
    -0.34212
    -0.29015
    -0.21739
     0.01129
    -0.22778
    -0.36291
     0.51023
     1.35219
     1.56008
     1.71600
     1.74719
     1.78877
     1.63285
     1.22746
     1.33140
     1.02996
     0.48944
     0.49984
     0.36471
     0.43747
     0.07366
     0.01129
     0.03208
     0.09445
     0.23997
     0.08405
     0.09445
    -0.06147
     0.15682
    -0.12384
     0.13603
     0.16721
     0.07366
     0.06327
     0.26076
     0.30234
     0.26076
     0.08405
     0.05287
     0.38550
     0.17761
     0.23997
     0.23997
     0.27116
     0.36471
     0.17761
     0.14642
     0.48944
     0.19839
    -0.01989
     0.35431
     0.22958
     0.38550
     0.25037
    -0.04068
     0.14642
     0.23997
     0.15682
     0.13603
     0.03208
    -0.27976
     0.14642
    -0.24857
     0.17761
     0.05287
    -0.23818
    -0.01989
    -0.05108
    -0.06147
    -0.08226
    -0.23818
    -0.30055
     0.07366
     0.12563
    -0.04068
     0.09445
    -0.18620
    -0.11344
    -0.35252
    -0.03029
     0.07366
    -0.23818
    -0.22778
    -0.20699
    -0.08226
    -0.20699
    -0.33173
    -0.49804
    -0.25897
    -0.06147
    -0.06147
    -0.57080
    -0.31094
    -0.67475
    -0.48765
    -0.41489
    -0.18620
    -0.48765
    -0.53962
    -0.46686
    -0.29015
    -0.39410
    -0.59159
    -0.73712
    -0.46686
    -0.29015
    -0.43567
    -0.48765
    -0.51883
    -0.53962
    -0.59159
    -0.49804
    -0.15502
    -0.38370
    -0.58120
    -0.41489
    -0.45646
    -0.23818
    -0.36291
    -0.46686
    -0.38370
    -0.23818
    -0.03029
    -0.24857
    -0.23818
    -0.32133
    -0.29015
    -0.43567
     0.02169
     0.00090
    -0.45646
    -0.44607
    -0.38370
    -0.25897
    -0.31094
    -0.43567
    -0.51883
    -0.47725
    -0.45646
    -0.18620
    -0.40449
    -0.33173
    -0.49804
    -0.58120
    -0.29015
    -0.16542
    -0.51883
    -0.55002
    -0.33173
    -0.19660
    -0.31094
    -0.38370
    -0.65396
    -0.40449
    -0.12384
    -0.32133
    -0.08226
    -0.49804
    -0.33173
    -0.46686
    -0.39410
     0.11524
    -0.11344
    -0.04068
     0.10484
     0.12563
     0.53102
     0.41668
     0.53102
     0.82207
     1.02996
     1.20667
     1.23785
     1.77837
     1.46653
     1.81995
     1.89271
     2.17337
     2.32928
     2.33968
     2.50599
     2.24613
     2.58915
     2.57875
     2.81783
     2.57875
     2.64112
     2.71388
     2.70349
     2.92177
     2.98414
     2.82822
     2.76586
     2.86980
     2.76586
     1.50811
     0.12563
    -1.12172
    -1.11132
    -0.22778
     0.17761
    -0.29015
    -0.69554
    -1.01777
    -1.71421
    -2.24433
    -2.59775
    -2.46262
    -2.08841
    -2.16118
    -1.55829
    -1.27764
    -1.50632
    -1.19448
    -0.63317
    -0.40449
     0.12563
    -0.11344
     0.01129
    -0.14463
    -1.45434
    -2.66012
    -2.34828
    -2.27552
    -1.65184
    -1.36079
    -0.82027
    -0.99698
    -1.57908
    -1.67263
    -2.47301
    -2.54577
    -1.91171
    -1.76618
    -1.09053
    -0.70593
    -0.14463
     0.35431
     0.70773
     0.82207
     0.79089
     1.25864
     1.75758
     1.94468
     1.39377
     1.19627
     1.08193
     1.19627
     1.43535
     1.18588
     1.07154
     1.05075
     1.16509
     0.66615
     0.43747
     0.02169
    -0.15502
    -0.65396
    -0.59159
     0.17761
    -0.17581
    -0.17581
    -0.10305
    -0.30055
     0.04248
     0.03208
     0.16721
     0.14642
     0.08405
     0.20879
     0.25037
     0.35431
     0.43747
     0.23997
     0.42708
     0.86365
     0.66615
     0.54142
     0.55181
     0.36471
     0.68694
     0.70773
     0.70773
     0.78049
     0.74931
     0.57260
     0.66615
     0.68694
     0.40629
     0.19839
     0.07366
     0.35431
     0.54142
     0.12563
     0.28155
     0.14642
     0.00090
     0.13603
     0.11524
     0.10484
    -0.16542
    -0.15502
    -0.10305
    -0.13423
     0.00090
    -0.20699
    -0.67475
    -0.20699
    -0.05108
    -0.20699
    -0.18620
    -0.27976
    -0.32133
    -0.13423
    -0.18620
    -0.07186
    -0.08226
    -0.13423
    -0.16542
     0.16721
     0.26076
     0.00090
    -0.16542
     0.00090
     0.42708
     0.26076
     0.22958
     0.13603
     0.01129
    -0.05108
     0.11524
     0.06327
     0.02169
     0.08405
     0.12563
    -0.03029
     0.11524
    -0.03029
     0.00090
    -0.27976
     0.26076
     0.06327
     0.17761
     0.15682
     0.28155
     0.43747
     0.47905
     0.68694
     0.70773
     0.75970
     0.61418
     0.54142
     0.88444
     1.18588
     1.00917
     0.66615
     0.89483
     1.05075
     0.91562
     0.78049
     0.72852
     0.66615
     0.69733
     0.65576
     0.46865
     0.93641
     0.71812
     0.27116
     0.59339
     0.59339
     0.53102
     0.26076
     0.39589
     0.69733
     0.72852
     0.94680
     0.49984
     0.46865
     0.35431
     0.14642
     0.54142
     0.53102
     0.32313
     0.19839
     0.02169
     0.26076
     0.57260
     0.59339
     0.57260
     1.38338
     1.68482
     3.19203
     3.24401
    -0.41489
    -4.74943
    -5.16521
    -3.09669
    -2.43143
    -1.65184
    -1.23606
    -1.66224
    -2.27552
    -3.70997
    -4.36483
    -5.00929
    -4.29206
    -3.27340
    -2.82643
    -1.64145
    -0.99698
     0.03208
     0.37510
     0.81168
     1.50811
     1.91350
     2.02784
     1.79916
     1.74719
     1.52890
     0.98838
     0.28155
     0.22958
     0.17761
     0.23997
     0.93641
     0.30234
    -0.04068
    -0.36291
    -0.65396
    -0.25897
    -0.44607
    -0.08226
    -0.48765
    -0.20699
    -0.05108
     0.11524
     0.09445
     0.09445
     0.29195
     0.19839
     0.26076
     0.25037
     0.19839
     0.15682
    -0.16542
     0.19839
     0.15682
     0.26076
    -0.00950
     0.20879
     0.13603
     0.16721
     0.18800
    -0.01989
     0.13603
     0.01129
    -0.00950
     0.37510
     0.21918
     0.18800
     0.00090
     0.04248
     0.20879
     0.37510
     0.35431
     0.06327
     0.11524
     0.15682
     0.15682
    -0.13423
     0.31274
     0.18800
     0.12563
     0.16721
     0.12563
     0.13603
     0.14642
     0.21918
     0.28155
     0.48944
     0.67655
     0.46865
     0.65576
     0.66615
     0.77010
     0.85325
     1.31061
     1.43535
     0.92602
     1.08193
     0.83246
     1.23785
     0.96759
     0.77010
     0.73891
     1.02996
     0.89483
     0.69733
     0.74931
     0.84286
     0.81168
     0.74931
     0.88444
     0.12563
    -1.53750
    -1.10093
     0.36471
     0.63497
     0.45826
    -0.03029
    -0.30055
    -0.39410
    -0.34212
    -0.55002
    -0.50844
    -0.48765
    -0.52923
    -0.47725
    -0.25897
     0.01129
    -0.10305
    -0.21739
     0.02169
     0.03208
    -0.00950
    -0.10305
    -0.14463
    -0.12384
     0.04248
    -0.00950
     0.26076
    -0.17581
    -0.04068
     0.12563
    -0.16542
     0.21918
     0.09445
    -0.14463
     0.08405
     0.23997
     0.09445
     0.03208
     0.02169
    -0.12384
     0.33352
     0.29195
     0.20879
     0.25037
     0.01129
     0.12563
    -0.00950
     0.40629
     0.41668
     0.16721
     0.28155
     0.21918
     0.51023
     0.38550
     0.20879
    -0.07186
     0.22958
     0.42708
     0.16721
     0.14642
     0.07366
     0.04248
    -0.04068
    -0.00950
     0.29195
     0.01129
    -0.16542
    -0.12384
    -0.32133
    -0.13423
    -0.23818
    -0.21739
    -0.27976
    -0.19660
    -0.04068
    -0.09265
    -0.16542
    -0.45646
    -0.14463
    -0.24857
     0.26076
    -0.07186
    -0.12384
     0.41668
     0.49984
     0.43747
    -0.01989
    -0.65396
    -0.86185
    -0.56041
    -0.43567
    -0.32133
     0.34392
    -0.24857
    -0.56041
    -1.08014
    -0.85146
    -0.68514
    -1.15290
    -0.89304
    -0.84106
    -0.43567
    -0.66436
    -0.61238
    -0.72672
    -0.45646
    -0.06147
    -0.22778
    -0.31094
    -0.42528
    -0.42528
    -0.49804
    -0.29015
     0.13603
    -0.25897
    -0.22778
    -0.37331
    -0.07186
     0.05287
     0.06327
    -0.10305
     0.00090
     0.34392
     0.29195
     0.28155
     0.27116
     0.19839
     0.39589
     0.13603
     0.97799
     0.99878
     1.08193
     1.61206
     2.16297
     2.74507
     3.20243
     4.32504
     4.07557
     0.66615
    -2.75367
    -4.68706
    -6.07993
    -3.91786
    -0.31094
    -0.19660
    -0.80988
    -2.45222
    -4.33364
    -5.44586
    -5.96559
    -4.95732
    -4.26088
    -2.76406
    -1.79736
    -0.31094
     0.90523
     2.10060
     2.57875
     2.85941
     2.95296
     3.06730
     3.27519
     3.57663
     2.97375
     2.90099
     2.72428
     2.78665
     1.96547
     0.62457
     0.89483
     0.87404
     0.70773
     0.37510
     0.12563
    -0.32133
    -0.39410
    -0.60199
    -0.71633
    -0.25897
    -0.59159
    -0.61238
    -0.47725
    -0.49804
    -0.01989
     0.02169
     0.15682
     0.31274
     0.48944
     0.85325
     1.15470
     1.37298
     1.09233
     1.42496
     1.33140
     1.86153
     1.92390
     1.86153
     1.77837
     1.91350
     2.05902
     1.83034
     1.79916
     1.65364
     1.63285
     1.77837
     1.45614
     1.27943
     1.10272
     0.80128
     0.36471
     0.67655
     0.49984
     0.07366
     0.17761
    -0.17581
    -0.13423
    -0.23818
    -0.35252
    -0.69554
    -0.63317
    -0.63317
    -0.58120
    -0.37331
    -0.72672
    -0.65396
    -0.83067
    -0.51883
    -0.22778
    -0.70593
    -0.78909
    -0.61238
    -0.71633
    -0.47725
    -0.74751
    -0.74751
    -0.64357
    -0.62278
    -0.70593
    -0.63317
    -0.64357
    -0.83067
    -1.05935
    -0.94501
    -0.45646
    -0.74751
    -0.79949
    -0.75791
    -0.83067
    -0.53962
    -0.71633
    -0.87225
    -0.94501
    -0.67475
    -0.58120
    -0.56041
    -0.22778
    -0.47725
    -0.71633
    -0.84106
    -0.38370
    -0.25897
    -0.31094
    -0.23818
    -0.45646
    -0.27976
    -0.21739
    -0.13423
    -0.29015
    -0.19660
    -0.10305
    -0.10305
     0.11524
    -0.21739
    -0.30055
    -0.62278
    -0.40449
    -0.00950
    -0.30055
    -0.27976
    -0.48765
    -0.44607
    -0.39410
    -0.32133
    -0.45646
    -0.37331
    -0.24857
    -0.13423
     0.19839
    -0.44607
    -1.41277
    -1.57908
    -1.67263
    -1.34000
    -0.56041
    -0.65396
    -1.23606
    -1.34000
    -1.49592
    -1.65184
    -1.51671
    -1.66224
    -1.54789
    -1.49592
    -1.35040
    -0.85146
    -0.84106
    -0.72672
    -0.83067
    -0.22778
    -0.29015
    -0.37331
    -0.22778
    -0.52923
    -0.29015
    -0.35252
    -0.27976
    -0.29015
    -0.31094
    -0.27976
    -0.46686
    -0.36291
    -0.29015
    -0.62278
    -0.75791
    -0.38370
    -0.19660
    -0.32133
     0.20879
     0.20879
     0.88444
     1.26904
     1.18588
     0.85325
     0.62457
     1.18588
     1.12351
     1.16509
     0.97799
     1.95508
     1.61206
     1.43535
     1.49772
     0.97799
     0.80128
     0.54142
     0.32313
     0.58299
     0.53102
     0.83246
     0.73891
     0.82207
     1.13391
     1.23785
     1.67443
     2.12139
     2.33968
     2.78665
     3.85729
     4.40820
     4.30425
     4.00281
     2.93217
     1.75758
     0.66615
     0.82207
     0.20879
     0.17761
    -0.15502
    -0.68514
    -1.09053
    -2.01565
    -2.49380
    -3.29418
    -3.30458
    -3.41892
    -3.52287
    -3.45010
    -3.16945
    -1.97407
    -1.12172
    -0.89304
    -0.23818
    -0.03029
     0.22958
     0.30234
     0.67655
     0.58299
     0.51023
     0.48944
     0.60378
     0.59339
     0.62457
     0.59339
     0.40629
     0.39589
     0.29195
     0.36471
     0.28155
     0.54142
     0.46865
     0.20879
     0.20879
     0.27116
     0.40629
    -0.04068
     0.18800
     0.31274
     0.32313
     0.20879
     0.23997
     0.22958
     0.12563
    -0.01989
     0.03208
     0.07366
     0.19839
     0.05287
    -0.13423
     0.29195
     0.01129
    -0.13423
    -0.18620
     0.03208
     0.65576
     0.06327
     0.07366
     0.03208
    -0.04068
    -0.13423
    -0.05108
     0.11524
     0.23997
     0.05287
    -0.07186
    -0.08226
    -0.05108
    -0.11344
    -0.40449
    -0.16542
    -0.20699
    -0.32133
    -0.18620
    -0.12384
    -0.16542
    -0.55002
    -0.39410
    -0.08226
    -0.17581
    -0.09265
    -0.17581
    -0.17581
    -0.37331
    -0.23818
    -0.04068
    -0.15502
     0.04248
    -0.01989
    -0.03029
    -0.13423
     0.01129
    -0.16542
    -0.19660
    -0.20699
     0.01129
     0.03208
     0.00090
    -0.10305
    -0.16542
     0.05287
    -0.15502
    -0.24857
     0.06327
    -0.12384
    -0.17581
    -0.09265
    -0.15502
    -0.01989
    -0.29015
    -0.23818
    -0.07186
     0.04248
    -0.08226
    -0.18620
    -0.08226
    -0.20699
    -0.15502
    -0.23818
     0.05287
     0.08405
    -0.25897
    -0.15502
    -0.13423
    -0.14463
    -0.23818
    -0.15502
    -0.35252
    -0.17581
     0.01129
    -0.37331
    -0.21739
    -0.30055
    -0.20699
    -0.29015
    -0.07186
    -0.09265
    -0.40449
    -0.18620
    -0.14463
    -0.05108
    -0.22778
    -0.38370
    -0.40449
     0.05287
     0.10484
    -0.24857
    -0.15502
    -0.24857
    -0.01989
    -0.38370
    -0.14463
    -0.13423
    -0.40449
    -0.25897
     0.00090
     0.08405
    -0.26936
    -0.37331
    -0.57080
    -0.03029
    -0.00950
    -0.17581
    -0.27976
    -0.19660
    -0.33173
    -0.05108
    -0.25897
     0.14642
    -0.04068
     0.09445
     0.37510
     0.51023
     0.44786
     0.31274
    -0.00950
     0.28155
     0.66615
     0.45826
     0.35431
    -0.04068
    -0.44607
    -0.73712
    -1.25685
    -0.89304
    -1.20487
    -1.59987
    -1.78697
    -1.75579
    -1.47513
    -1.29842
    -1.25685
    -0.75791
    -0.16542
    -0.90343
    -1.00738
    -0.78909
    -0.09265
     0.89483
     1.20667
     1.54969
     1.74719
     1.81995
     2.10060
     1.70561
     1.47693
     1.37298
     1.27943
     1.25864
     1.35219
     1.48732
     1.27943
     1.34180
     0.97799
     0.91562
     0.87404
     0.72852
     1.05075
     0.68694
     0.72852
     0.60378
     0.35431
     0.42708
     0.54142
    -0.03029
     0.16721
     0.37510
     0.30234
    -0.08226
    -0.15502
    -0.33173
    -0.46686
    -0.45646
    -0.31094
    -0.57080
    -0.71633
    -0.46686
    -0.49804
    -0.48765
    -0.71633
    -0.74751
    -0.61238
    -0.51883
    -0.26936
    -0.57080
    -0.66436
    -0.71633
    -0.88264
    -0.83067
    -0.47725
    -0.40449
    -0.66436
    -0.63317
    -0.69554
    -0.46686
    -0.57080
    -0.71633
    -0.56041
    -0.51883
    -0.24857
    -0.43567
    -0.33173
    -0.49804
    -0.33173
    -0.50844
    -0.11344
     0.15682
    -0.33173
    -0.21739
    -0.07186
     0.19839
     0.00090
     0.01129
    -0.07186
     0.06327
     0.26076
     0.28155
     0.35431
     0.06327
     0.28155
    -0.01989
     0.14642
     0.43747
     0.22958
     0.23997
    -0.19660
     0.18800
     0.15682
    -0.13423
    -0.16542
    -0.23818
    -0.22778
    -0.08226
    -0.09265
    -0.23818
    -0.43567
    -0.40449
    -0.53962
     0.13603
    -0.30055
    -0.35252
    -0.27976
    -0.11344
    -0.01989
    -0.10305
    -0.15502
     0.10484
     0.22958
     0.42708
     0.47905
     0.66615
     0.51023
     0.65576
     0.42708
     1.12351
     1.23785
     1.09233
     1.27943
     1.13391
     1.16509
     1.33140
     1.21706
     0.98838
     1.16509
     1.24825
     1.11312
     1.09233
     0.87404
     0.67655
     0.36471
     0.41668
     0.72852
