# Supplementary material for: Software algorithm and hardware design for real-time implementation of new spectral estimator
Source: Biomed Eng Online. 2014 May 9;13:61. doi: 10.1186/1475-925X-13-61 (PMC4057578; doi:10.1186/1475-925X-13-61)
Supplement: Additional file 2 — txtfiles.zip. [file 1475-925X-13-61-S2.zip › FILE039.TXT]

    -0.19716
    -0.26592
    -0.42635
    -0.04819
     0.00911
    -0.34613
    -0.33467
    -0.25446
    -0.24300
    -0.03673
    -0.49510
    -0.43781
    -0.23154
    -0.00235
    -0.13986
    -0.20862
    -0.44927
    -0.33467
    -0.46072
    -0.47218
     0.19246
    -0.34613
    -0.35759
    -0.12840
    -0.31175
    -0.22008
    -0.31175
    -0.49510
    -0.27737
    -0.26592
    -0.03673
    -0.22008
    -0.23154
    -0.42635
    -0.17424
    -0.64408
     0.08933
    -0.16278
    -0.27737
    -0.58678
    -0.35759
    -0.36905
    -0.38051
    -0.55240
    -0.90764
    -0.35759
    -0.50656
    -0.51802
    -0.46072
    -0.75867
    -0.93056
    -1.10245
    -0.88472
    -0.43781
    -0.23154
     0.65084
     0.89148
     0.94878
    -0.26592
     0.55916
     1.70510
     1.61342
     1.73948
     1.87699
     2.40412
     2.56455
     1.56759
     0.47895
     0.81127
     1.53321
     1.36132
     1.56759
     1.88845
    -0.75867
    -1.22850
     0.13516
     0.21538
    -0.70137
     0.57062
     1.56759
     0.28414
    -0.80451
    -0.71283
    -1.18267
    -0.32321
     0.38727
    -0.03673
    -0.63262
    -0.33467
    -0.58678
    -0.71283
    -1.13683
    -1.43477
    -1.76710
    -1.35456
    -1.42331
    -1.30872
    -1.23996
    -1.29726
    -1.22850
    -1.34310
    -0.55240
    -0.35759
    -0.58678
    -0.28883
    -0.42635
    -0.18570
    -0.00235
     0.06641
    -0.18570
     0.02057
     0.42165
     0.19246
     0.42165
     0.11224
     0.24976
    -0.10548
     0.51332
     0.60500
     0.31851
     0.23830
     0.27268
     0.53624
     0.42165
     0.26122
     0.06641
     0.18100
     0.36435
     0.26122
     0.36435
     0.21538
     0.16954
    -0.12840
    -0.15132
     0.52478
     0.03203
     0.03203
    -0.10548
    -0.07111
     0.24976
     0.12370
     0.02057
    -0.27737
    -0.08257
    -0.05965
    -0.05965
     0.20392
    -0.02527
    -0.28883
    -0.15132
     0.15808
     0.28414
     0.05495
     0.03203
    -0.05965
     0.10079
     0.23830
     0.38727
     0.23830
     0.45603
     0.39873
     0.62792
     0.67375
     0.46749
     0.52478
     0.35289
     0.73105
     0.84565
     0.65084
     0.85710
     0.46749
     0.53624
     0.69667
     0.45603
     0.28414
     0.49040
     0.55916
     0.23830
     0.27268
     0.39873
     0.03203
     0.02057
    -0.18570
     0.35289
     0.11224
    -0.04819
    -0.23154
    -0.18570
    -0.15132
    -0.07111
    -0.01381
    -0.28883
    -0.20862
    -0.65553
    -0.72429
    -0.62116
    -0.89618
    -0.80451
    -1.07953
    -0.51802
    -0.71283
    -1.15975
    -1.15975
    -1.52645
    -1.18267
    -1.33164
    -1.23996
    -1.29726
    -1.14829
    -1.13683
    -1.22850
    -1.19413
    -1.09099
    -1.04515
    -1.27434
    -0.91910
    -0.85034
    -0.94202
    -0.91910
    -0.85034
    -0.82743
    -0.57532
    -0.66699
    -0.47218
    -0.30029
    -0.26592
    -0.39197
    -0.13986
    -0.20862
    -0.13986
    -0.20862
     0.10079
     0.55916
     0.10079
     0.34143
     0.36435
     0.41019
    -0.57532
    -1.80147
    -0.12840
     1.91137
     2.65623
     2.14056
     3.84801
     2.40412
    -1.21704
     0.43311
     0.32997
     0.99462
     2.42704
     3.01147
     1.73948
     1.48737
     1.34986
     0.73105
     0.46749
     0.30705
    -0.04819
    -0.15132
    -0.67845
    -0.52948
    -0.26592
    -0.32321
    -0.99932
    -0.50656
    -0.59824
    -0.60970
    -0.50656
    -1.07953
    -0.72429
    -0.89618
    -1.17121
    -1.22850
    -1.06807
    -1.36602
    -1.51499
    -1.42331
    -1.32018
    -1.36602
    -1.74418
    -1.36602
    -1.22850
    -1.53791
    -1.27434
    -1.46915
    -1.23996
    -1.20559
    -1.22850
    -0.91910
    -0.73575
    -0.70137
    -0.71283
    -0.36905
    -0.16278
    -0.26592
    -0.11694
    -0.10548
     0.15808
     0.18100
     0.22684
     0.26122
     0.32997
     0.18100
     0.47895
     0.37581
     0.47895
     0.68521
     0.71959
     0.22684
     0.65084
     0.44457
     0.63938
     0.24976
     0.82273
     0.59354
     0.50186
     0.50186
     0.60500
     0.57062
     0.34143
     0.32997
     0.52478
     0.57062
     0.51332
     0.49040
     0.65084
     0.36435
     0.52478
     0.24976
     0.59354
     0.47895
     0.68521
     0.82273
     0.77689
     0.65084
     0.62792
     0.67375
     0.71959
     0.74251
     1.13213
     0.78835
     0.76543
     0.73105
     0.68521
     0.52478
     0.79981
     0.91440
     0.43311
     0.76543
     0.83419
     0.69667
     0.45603
     0.47895
     0.32997
     0.63938
     0.76543
     0.45603
     0.43311
     0.57062
     0.31851
     0.30705
     0.24976
     0.82273
     0.20392
     0.24976
     0.26122
     0.36435
     0.28414
     0.04349
     0.10079
     0.15808
     0.46749
     0.29559
     0.16954
     0.26122
     0.11224
     0.34143
    -0.00235
     0.43311
     0.26122
    -0.02527
     0.49040
     0.21538
    -0.10548
    -0.26592
    -0.36905
    -0.07111
    -0.24300
    -0.40343
    -0.74721
    -0.87326
    -0.79305
     0.32997
     0.73105
     1.17797
     1.23526
     0.10079
    -1.09099
    -0.77013
     0.37581
     0.94878
     1.49883
     1.91137
     1.78532
     1.00608
     0.73105
     1.02900
    -0.38051
    -0.88472
     0.07787
    -0.03673
     0.79981
     1.37278
    -0.05965
    -2.34007
    -0.72429
     0.00911
     1.18943
     1.86553
     2.58747
     1.61342
    -1.51499
    -1.48061
    -0.47218
     0.28414
     1.45299
     0.98316
     1.16651
     0.52478
     0.63938
    -0.00235
    -0.36905
    -0.66699
    -0.95348
    -0.81597
    -0.88472
    -0.43781
    -0.44927
    -0.77013
    -0.70137
    -0.68991
    -0.42635
    -0.30029
    -0.38051
    -0.42635
    -0.77013
    -0.73575
    -0.58678
    -0.34613
    -0.43781
    -0.59824
    -0.55240
    -0.00235
     0.06641
    -0.31175
    -0.03673
    -0.02527
    -0.02527
    -0.17424
     0.16954
     0.42165
    -0.10548
     0.05495
     0.15808
     0.20392
     0.07787
    -0.08257
     0.06641
     0.16954
     0.26122
     0.20392
     0.14662
    -0.11694
     0.18100
    -0.22008
    -0.03673
     0.41019
     0.00911
    -0.03673
     0.02057
     0.06641
     0.27268
     0.05495
    -0.34613
     0.00911
     0.10079
     0.16954
    -0.12840
     0.02057
    -0.05965
     0.02057
    -0.11694
     0.29559
    -0.10548
    -0.18570
    -0.02527
    -0.04819
     0.18100
    -0.18570
    -0.19716
    -0.11694
     0.05495
     0.21538
    -0.04819
     0.02057
    -0.33467
    -0.23154
    -0.09402
     0.12370
     0.08933
    -0.36905
    -0.08257
    -0.12840
     0.18100
     0.00911
    -0.16278
    -0.41489
    -0.27737
    -0.03673
    -0.08257
     0.00911
    -0.17424
    -0.22008
    -0.40343
    -0.10548
     0.14662
    -0.15132
    -0.12840
    -0.23154
    -0.07111
    -0.04819
    -0.34613
    -0.35759
    -0.19716
     0.07787
    -0.17424
    -0.11694
    -0.31175
    -0.33467
    -0.31175
    -0.47218
    -0.00235
    -0.26592
     0.04349
    -0.39197
     0.00911
     0.13516
    -0.22008
    -0.38051
    -0.02527
    -0.16278
     0.08933
     0.16954
    -0.01381
    -0.28883
     0.10079
    -0.15132
     0.28414
     0.18100
    -0.09402
     0.49040
     0.32997
     0.05495
    -0.44927
    -0.32321
    -0.39197
     0.00911
     0.30705
     0.03203
    -0.17424
    -0.24300
    -0.22008
    -0.39197
     0.16954
     0.27268
     0.38727
     1.28110
     1.84261
     2.69061
     2.30099
     1.46445
     1.72802
     2.58747
     3.18336
     2.74790
     1.40716
     1.47591
     1.80823
     2.06034
     2.47288
     1.78532
     0.86856
     0.61646
    -0.90764
    -1.72126
    -2.23693
    -2.85574
    -2.72968
    -0.64408
    -0.25446
    -0.34613
    -1.21704
    -3.49746
    -2.72968
    -2.27131
    -2.00774
    -1.40040
    -1.18267
    -1.36602
    -1.18267
    -1.19413
    -1.13683
    -0.96494
    -1.04515
    -0.94202
    -0.94202
    -0.70137
    -0.89618
    -0.55240
    -0.73575
    -0.73575
    -0.93056
    -0.19716
    -0.08257
    -0.41489
    -0.36905
    -0.34613
     0.05495
    -0.16278
    -0.34613
    -0.11694
    -0.02527
    -0.04819
    -0.11694
     0.06641
    -0.15132
    -0.17424
    -0.39197
    -0.15132
     0.15808
    -0.13986
    -0.22008
    -0.30029
    -0.28883
    -0.31175
    -0.31175
    -0.42635
    -0.25446
    -0.44927
    -0.13986
    -0.39197
    -0.22008
    -0.60970
    -0.57532
    -0.52948
    -0.03673
    -0.31175
    -0.35759
    -0.26592
    -0.36905
    -0.12840
    -0.08257
    -0.24300
    -0.19716
     0.02057
     0.39873
     0.00911
     0.50186
     0.28414
     0.10079
    -0.01381
     0.81127
     0.53624
     0.59354
     0.70813
     0.57062
     0.61646
     0.43311
     0.39873
     0.49040
     0.53624
     0.53624
     0.50186
     0.37581
     0.38727
     0.14662
     0.30705
     0.26122
     0.22684
     0.04349
     0.07787
    -0.16278
     0.10079
     0.00911
    -0.22008
    -0.19716
    -0.13986
    -0.08257
    -0.35759
    -0.17424
    -0.19716
    -0.42635
    -0.91910
    -0.48364
    -0.49510
    -0.73575
    -0.65553
    -0.64408
    -0.95348
    -0.90764
    -0.98786
    -0.95348
    -0.87326
    -0.85034
    -1.06807
    -1.05661
    -0.64408
    -0.80451
    -1.05661
    -1.07953
    -0.47218
    -0.75867
    -0.78159
    -0.73575
    -0.90764
    -0.56386
    -0.66699
    -0.32321
    -0.73575
    -0.52948
    -0.47218
    -0.46072
    -0.28883
    -0.24300
    -0.32321
    -0.44927
    -0.13986
     0.22684
    -0.12840
    -0.01381
     0.16954
     0.05495
     0.04349
     0.23830
     0.32997
     0.36435
     0.28414
     0.34143
     0.32997
     0.39873
     0.43311
     0.27268
     0.45603
     0.59354
     0.35289
     0.49040
     0.47895
     0.63938
     0.34143
     0.31851
     0.37581
     0.69667
     0.49040
     0.55916
     0.43311
     0.47895
     0.49040
     0.14662
     0.20392
     0.57062
     0.49040
     0.31851
     0.20392
     0.16954
     0.13516
     0.12370
     0.04349
     0.10079
     0.12370
    -0.22008
    -0.08257
    -0.17424
    -0.35759
    -0.38051
    -0.65553
    -0.50656
    -0.83888
    -0.90764
    -0.67845
    -0.47218
    -0.18570
     0.32997
     1.72802
     2.89688
     3.01147
     3.05731
     3.29796
     2.74790
     1.87699
     1.77386
     2.89688
     3.72195
     3.63028
     1.77386
    -2.23693
    -5.42264
     1.41862
     1.29256
    -0.28883
    -1.80147
    -3.06201
    -2.99325
    -3.31411
    -2.92449
    -2.29423
    -1.76710
    -1.37748
    -0.46072
     0.42165
     0.79981
     1.40716
     1.88845
     1.61342
     1.64780
     1.56759
     1.56759
     1.63634
     1.63634
     1.21235
     1.10921
     1.17797
     1.04046
     0.98316
     0.86856
     1.08629
     0.93732
     0.74251
     0.91440
     0.83419
     0.66230
     0.71959
     0.60500
     0.65084
     0.65084
     0.51332
     0.59354
     0.53624
     0.35289
     0.46749
     0.21538
     0.69667
     0.65084
     0.16954
     0.46749
     0.37581
     0.43311
     0.03203
     0.03203
     0.23830
     0.41019
     0.35289
     0.08933
     0.13516
     0.15808
     0.11224
    -0.03673
     0.18100
     0.22684
    -0.09402
     0.08933
     0.16954
     0.18100
     0.02057
    -0.00235
    -0.11694
     0.20392
     0.35289
     0.16954
     0.02057
     0.10079
     0.02057
     0.07787
    -0.04819
     0.28414
    -0.18570
     0.22684
     0.04349
     0.27268
     0.00911
    -0.03673
    -0.02527
     0.12370
     0.29559
     0.11224
     0.05495
    -0.00235
    -0.03673
     0.08933
    -0.25446
     0.27268
     0.18100
    -0.13986
     0.11224
     0.07787
     0.15808
    -0.12840
    -0.24300
    -0.19716
     0.13516
     0.16954
    -0.09402
     0.05495
    -0.01381
    -0.04819
    -0.18570
     0.27268
    -0.00235
    -0.38051
     0.03203
    -0.02527
     0.16954
    -0.20862
    -0.10548
    -0.16278
     0.04349
     0.23830
     0.10079
    -0.22008
    -0.24300
    -0.05965
    -0.13986
     0.10079
     0.20392
    -0.12840
     0.10079
     0.05495
     0.24976
     0.00911
    -0.24300
    -0.09402
     0.18100
     0.47895
     0.20392
     0.05495
    -0.19716
     0.08933
    -0.19716
    -0.00235
     0.31851
    -0.04819
    -0.26592
     0.03203
     0.20392
    -0.02527
    -0.23154
    -0.03673
    -0.09402
     0.04349
     0.06641
    -0.07111
    -0.05965
     0.05495
    -0.23154
    -0.07111
     0.32997
    -0.04819
    -0.20862
     0.22684
    -0.02527
     0.08933
    -0.08257
    -0.18570
    -0.08257
     0.00911
     0.16954
    -0.09402
    -0.20862
    -0.39197
    -0.03673
    -0.30029
     0.00911
    -0.11694
    -0.30029
    -0.42635
     0.00911
    -0.10548
    -0.17424
    -0.18570
    -0.54094
    -0.23154
    -0.09402
    -0.10548
    -0.09402
    -0.30029
    -0.23154
    -0.30029
    -0.17424
     0.04349
    -0.07111
    -0.33467
    -0.30029
     0.22684
     0.11224
    -0.11694
    -0.42635
    -0.07111
    -0.03673
     0.10079
     0.04349
    -0.13986
     0.22684
     0.42165
     0.14662
     0.52478
     0.44457
     1.00608
     1.94575
     2.28953
     3.51568
     3.08023
     1.84261
     3.02293
     2.71353
     3.64174
     1.62488
     1.24672
     2.22077
     2.96563
     1.34986
    -1.72126
    -3.07347
    -1.01078
    -2.86720
    -1.62958
    -0.11694
    -1.88169
    -3.68081
    -4.07043
    -3.82979
    -3.62352
    -2.79844
    -1.95045
    -1.53791
    -1.06807
    -0.89618
    -0.33467
     0.06641
    -0.23154
    -0.04819
     0.07787
     0.13516
     0.10079
     0.22684
    -0.08257
     0.13516
     0.28414
     0.07787
     0.12370
    -0.10548
     0.03203
    -0.27737
    -0.15132
     0.38727
    -0.23154
    -0.07111
    -0.17424
     0.00911
     0.00911
    -0.30029
    -0.15132
     0.02057
     0.08933
     0.26122
    -0.12840
     0.10079
    -0.16278
    -0.24300
    -0.15132
     0.27268
    -0.03673
    -0.17424
    -0.22008
    -0.32321
     0.06641
    -0.18570
    -0.38051
    -0.22008
    -0.26592
    -0.20862
    -0.20862
    -0.30029
    -0.24300
    -0.26592
    -0.55240
    -0.23154
    -0.03673
    -0.46072
    -0.40343
    -0.22008
    -0.25446
    -0.39197
    -0.40343
    -0.42635
    -0.40343
    -0.30029
    -0.28883
    -0.11694
    -0.39197
    -0.39197
    -0.66699
    -0.30029
    -0.05965
    -0.33467
    -0.16278
    -0.15132
    -0.23154
    -0.28883
    -0.46072
    -0.47218
    -0.26592
    -0.04819
    -0.23154
    -0.12840
    -0.31175
    -0.41489
    -0.55240
    -0.51802
    -0.19716
    -0.31175
    -0.48364
    -0.68991
    -0.48364
    -0.27737
    -0.38051
    -0.48364
    -0.44927
    -0.57532
    -0.38051
    -0.44927
    -0.30029
    -0.48364
    -0.38051
    -0.66699
    -0.19716
    -0.03673
    -0.52948
    -0.34613
    -0.60970
    -0.34613
    -0.25446
    -0.44927
    -0.44927
    -0.35759
    -0.11694
    -0.26592
    -0.24300
    -0.19716
    -0.32321
    -0.52948
    -0.19716
     0.20392
    -0.07111
    -0.01381
    -0.23154
     0.03203
     0.30705
    -0.02527
     0.00911
     0.42165
     0.32997
     0.47895
     0.61646
     0.69667
     0.50186
     0.49040
     0.51332
     1.08629
     0.77689
     0.86856
     0.62792
     0.70813
     0.68521
     0.62792
     0.65084
     0.55916
     0.44457
     0.47895
     0.34143
     0.30705
     0.26122
     0.04349
    -0.54094
     0.12370
    -0.04819
    -0.34613
    -0.33467
    -0.43781
    -0.43781
    -0.50656
    -0.46072
    -0.58678
    -0.31175
     0.28414
     0.23830
     0.08933
    -0.13986
     0.82273
     1.18943
     1.88845
     1.80823
     1.73948
     1.70510
     2.55309
     2.66769
     2.81666
     2.10618
     1.02900
     1.69364
     2.49580
     0.26122
    -0.99932
    -0.62116
    -0.87326
    -2.29423
    -3.19952
    -1.26288
    -0.28883
    -1.87023
    -4.72362
    -4.68924
    -3.78395
    -3.57768
    -2.97033
    -2.11088
    -1.90461
    -1.96191
    -1.68688
    -1.33164
    -1.23996
    -1.11391
    -0.85034
    -0.33467
    -0.20862
    -0.17424
     0.00911
    -0.19716
     0.21538
     0.30705
     0.27268
     0.60500
     0.55916
     0.58208
     0.58208
     0.60500
     0.60500
     0.61646
     0.31851
     0.75397
     0.82273
     0.53624
     0.54770
     0.39873
     0.43311
     0.27268
     0.26122
     0.18100
     0.36435
     0.13516
    -0.13986
     0.07787
     0.02057
     0.05495
    -0.46072
    -0.19716
    -0.24300
    -0.17424
    -0.39197
    -0.28883
    -0.39197
    -0.60970
    -0.59824
    -0.64408
    -0.56386
    -0.65553
    -0.94202
    -0.83888
    -0.89618
    -1.12537
    -1.23996
    -1.44623
    -0.98786
    -1.15975
    -1.01078
    -1.35456
    -1.20559
    -1.46915
    -1.18267
    -0.97640
    -0.82743
    -0.59824
    -0.72429
    -0.55240
    -0.62116
    -0.18570
    -0.24300
    -0.39197
     0.23830
     0.22684
     0.12370
     0.37581
     0.31851
     0.32997
     0.29559
     0.43311
     0.50186
     0.55916
     0.55916
     0.38727
     0.43311
     0.53624
     0.70813
     0.46749
     0.79981
     0.70813
     0.44457
     0.74251
     0.76543
     0.73105
     0.73105
     0.70813
     0.55916
     1.04046
     1.18943
     0.60500
     0.93732
     0.94878
     0.77689
     0.59354
     0.88002
     1.00608
     0.69667
     0.94878
     0.71959
     0.85710
     0.57062
     0.49040
     0.63938
     0.76543
     0.79981
     0.63938
     0.53624
     0.63938
     0.50186
     0.45603
     0.38727
     0.51332
     0.59354
     0.30705
     0.66230
     0.44457
     0.22684
     0.20392
     0.15808
     0.44457
     0.57062
     0.19246
     0.30705
     0.22684
     0.29559
     0.50186
     0.12370
     0.50186
     0.44457
     0.43311
     0.46749
     0.58208
     0.50186
     0.32997
     0.32997
     0.42165
     0.67375
     0.49040
     0.41019
     0.39873
     0.42165
     0.60500
     0.21538
     0.38727
     0.45603
     0.21538
     0.30705
     0.39873
     0.38727
     0.13516
     0.03203
     0.24976
     0.31851
     0.43311
     0.14662
     0.18100
     0.13516
     0.39873
    -0.12840
     0.42165
     0.32997
    -0.07111
     0.29559
     0.65084
     1.30402
     1.41862
     1.41862
     1.64780
     2.27807
     3.58444
     4.39806
     5.09708
     4.87935
     0.35289
    -5.80080
    -2.13380
     1.85407
     6.57534
     5.71589
     0.86856
    -0.67845
    -1.52645
    -2.25985
    -2.64947
    -2.04212
    -1.35456
    -1.26288
    -0.93056
    -0.85034
    -0.90764
    -0.68991
    -0.82743
    -0.26592
    -0.57532
    -0.51802
    -0.15132
    -0.12840
    -0.08257
    -0.01381
    -0.35759
    -0.08257
     0.16954
     0.47895
    -0.04819
     0.28414
     0.20392
     0.21538
    -0.19716
     0.31851
     0.32997
     0.03203
     0.24976
     0.11224
     0.18100
     0.04349
     0.06641
    -0.15132
     0.22684
     0.20392
     0.15808
    -0.11694
    -0.09402
    -0.24300
    -0.11694
    -0.01381
     0.28414
    -0.16278
    -0.10548
    -0.18570
    -0.08257
     0.04349
    -0.16278
    -0.18570
    -0.09402
     0.26122
    -0.20862
     0.00911
    -0.22008
    -0.22008
    -0.11694
    -0.43781
     0.20392
    -0.12840
    -0.33467
    -0.17424
     0.23830
    -0.08257
    -0.20862
    -0.32321
    -0.46072
    -0.04819
    -0.07111
    -0.28883
    -0.15132
    -0.09402
    -0.18570
    -0.33467
     0.08933
    -0.05965
    -0.54094
    -0.28883
    -0.34613
    -0.13986
    -0.15132
    -0.33467
    -0.54094
    -0.13986
    -0.23154
    -0.25446
    -0.25446
    -0.54094
    -0.67845
    -0.52948
    -0.32321
     0.02057
    -0.54094
    -0.38051
    -0.57532
    -0.17424
     0.41019
    -0.80451
    -0.87326
    -0.48364
    -0.07111
    -0.30029
    -0.41489
    -0.22008
    -0.46072
    -0.52948
    -0.58678
    -0.03673
    -0.41489
    -0.43781
    -0.40343
    -0.32321
    -0.28883
    -0.49510
    -0.32321
    -0.57532
    -0.28883
    -0.26592
    -0.27737
    -0.33467
    -0.43781
    -0.24300
    -0.51802
    -0.00235
    -0.03673
    -0.47218
    -0.56386
    -0.33467
    -0.18570
    -0.07111
    -0.42635
    -0.33467
    -0.32321
     0.04349
    -0.12840
    -0.03673
    -0.40343
    -0.24300
    -0.58678
    -0.11694
    -0.04819
    -0.35759
    -0.20862
    -0.15132
    -0.01381
     0.05495
    -0.09402
    -0.52948
     0.04349
    -0.05965
     0.11224
    -0.18570
    -0.03673
    -0.22008
    -0.19716
    -0.13986
     0.23830
    -0.08257
    -0.10548
    -0.35759
    -0.27737
    -0.18570
    -0.04819
    -0.35759
    -0.36905
    -0.16278
    -0.34613
    -0.22008
    -0.33467
    -0.31175
    -0.48364
    -0.42635
    -0.01381
    -0.31175
    -0.46072
    -0.36905
     0.08933
     0.76543
     1.86553
     2.57601
     2.50726
     3.28650
     3.02293
     1.99158
    -0.12840
     1.12067
     3.63028
     2.31245
     1.47591
     0.88002
     1.83115
     0.84565
    -0.57532
    -2.03066
    -1.73272
    -0.65553
    -1.37748
    -1.70980
    -1.90461
    -2.09942
    -1.84731
    -1.91607
    -1.45769
    -1.41185
    -0.78159
    -0.31175
    -0.32321
    -0.18570
    -0.28883
    -0.03673
    -0.23154
    -0.12840
    -0.33467
    -0.12840
     0.03203
     0.05495
    -0.08257
    -0.18570
    -0.27737
    -0.27737
    -0.36905
     0.26122
     0.11224
     0.03203
    -0.00235
     0.05495
     0.10079
     0.13516
     0.20392
     0.31851
     0.30705
     0.44457
     0.39873
     0.43311
     0.36435
     0.36435
     0.02057
     0.81127
     0.42165
     0.41019
     0.14662
     0.22684
     0.07787
     0.30705
     0.12370
    -0.01381
     0.14662
    -0.04819
    -0.04819
    -0.02527
    -0.12840
    -0.35759
    -0.64408
    -0.15132
    -0.13986
    -0.17424
    -0.36905
    -0.48364
    -0.47218
    -0.49510
    -0.55240
    -0.66699
    -0.72429
    -0.80451
    -1.02224
    -0.90764
    -0.73575
    -1.01078
    -1.21704
    -1.32018
    -0.77013
    -1.12537
    -1.02224
    -1.22850
    -1.11391
    -0.97640
    -1.03369
    -1.23996
    -0.86180
    -0.70137
    -0.82743
    -0.68991
    -0.64408
    -0.64408
    -0.91910
    -0.86180
    -0.42635
    -0.59824
    -0.54094
    -0.48364
    -0.77013
    -0.51802
    -0.55240
    -0.64408
    -0.50656
    -0.36905
    -0.44927
    -0.56386
    -0.18570
    -0.56386
    -0.23154
    -0.73575
    -0.09402
     0.05495
    -0.40343
    -0.11694
    -0.15132
    -0.02527
     0.00911
    -0.16278
     0.16954
     0.21538
     0.22684
     0.19246
     0.19246
     0.29559
     0.21538
    -0.12840
     0.30705
     0.27268
     0.37581
     0.30705
     0.19246
    -0.01381
     0.27268
    -0.32321
    -0.11694
     0.02057
    -0.15132
    -0.22008
    -0.31175
    -0.27737
    -0.20862
    -0.88472
    -0.78159
    -0.70137
    -0.65553
    -0.71283
    -0.90764
    -1.15975
    -0.91910
    -1.11391
    -1.09099
    -0.96494
    -1.12537
    -1.26288
    -1.20559
    -1.22850
    -1.07953
    -1.25142
    -1.43477
    -0.91910
    -0.88472
    -0.85034
    -0.65553
    -0.72429
    -0.75867
    -0.67845
    -0.23154
    -0.56386
    -0.31175
    -0.05965
    -0.09402
     0.14662
     0.12370
     0.15808
    -0.12840
     0.60500
     1.05191
     1.39570
     1.26964
     1.71656
     1.52175
     0.69667
     0.86856
     1.17797
     0.50186
     1.20089
     1.04046
    -2.22547
    -0.07111
     1.44153
     0.91440
     0.83419
     0.62792
    -0.32321
    -0.70137
    -0.67845
    -0.36905
    -0.08257
     0.02057
    -0.02527
     0.46749
     0.71959
     0.68521
     0.66230
     0.43311
     0.50186
     0.22684
    -0.02527
     0.16954
     0.21538
    -0.10548
     0.27268
     0.12370
     0.07787
    -0.08257
     0.20392
     0.23830
     0.46749
     0.55916
     0.31851
     0.44457
     0.69667
     0.46749
     0.10079
     0.63938
     0.58208
     0.19246
     0.46749
     0.45603
     0.68521
     0.22684
     0.19246
     0.53624
     0.50186
     0.58208
     0.30705
     0.35289
     0.22684
     0.27268
     0.04349
     0.45603
     0.53624
     0.69667
     0.15808
     0.39873
     0.36435
     0.12370
     0.30705
     0.26122
     0.43311
     0.50186
     0.28414
    -0.02527
     0.35289
     0.30705
     0.04349
     0.06641
     0.28414
    -0.13986
     0.07787
     0.12370
     0.11224
    -0.04819
    -0.17424
    -0.05965
     0.10079
     0.22684
     0.12370
    -0.04819
    -0.05965
     0.02057
    -0.07111
    -0.17424
     0.16954
    -0.10548
    -0.05965
    -0.02527
     0.03203
    -0.00235
    -0.12840
    -0.39197
    -0.18570
    -0.22008
    -0.02527
    -0.57532
    -0.39197
    -0.44927
    -0.28883
    -0.57532
    -0.11694
    -0.31175
    -0.49510
    -0.28883
    -0.10548
    -0.26592
    -0.47218
    -0.46072
    -0.31175
    -0.09402
     0.23830
    -0.11694
    -0.16278
    -0.15132
     0.12370
    -0.48364
    -0.05965
     0.12370
    -0.12840
    -0.28883
    -0.03673
    -0.11694
    -0.40343
    -0.44927
    -0.41489
     0.06641
     0.05495
    -0.20862
    -0.49510
    -0.28883
    -0.65553
    -0.47218
    -0.24300
    -0.07111
    -0.47218
    -0.40343
    -0.47218
    -0.40343
     0.00911
    -0.46072
    -0.43781
    -0.38051
    -0.01381
    -0.22008
    -0.26592
    -0.31175
    -0.28883
    -0.08257
    -0.34613
     0.30705
    -0.22008
    -0.28883
    -0.20862
    -0.09402
     0.00911
    -0.17424
    -0.41489
    -0.35759
    -0.15132
    -0.02527
    -0.15132
    -0.25446
    -0.60970
    -0.31175
    -0.67845
    -0.22008
    -0.25446
    -0.54094
    -0.35759
    -0.43781
    -0.20862
    -0.42635
    -0.46072
    -0.54094
    -0.22008
    -0.27737
    -0.30029
    -0.38051
    -0.35759
    -0.27737
    -0.36905
    -0.05965
    -0.17424
    -0.09402
    -0.00235
     0.39873
     1.24672
     1.30402
    -0.78159
    -1.80147
    -2.12234
     0.52478
     0.44457
     1.46445
     4.47827
     2.79374
     1.05191
    -2.38590
    -2.04212
    -0.20862
     0.28414
     0.60500
     0.86856
     0.85710
     0.21538
     0.05495
     0.07787
     0.14662
    -0.08257
    -0.89618
    -1.04515
    -0.90764
    -0.87326
    -0.50656
     0.26122
     0.22684
     0.47895
     0.44457
    -0.00235
     0.22684
     0.07787
     0.05495
     0.03203
     0.31851
     0.32997
     0.08933
     0.05495
    -0.03673
    -0.03673
    -0.35759
     0.24976
     0.14662
    -0.13986
    -0.36905
    -0.28883
    -0.24300
    -0.39197
    -0.38051
    -0.36905
    -0.40343
     0.02057
    -0.27737
    -0.23154
    -0.47218
    -0.19716
    -0.63262
    -0.33467
    -0.16278
    -0.33467
    -0.31175
    -0.31175
    -0.24300
    -0.11694
    -0.16278
    -0.36905
    -0.42635
    -0.24300
    -0.18570
    -0.24300
    -0.35759
    -0.36905
    -0.41489
    -0.51802
     0.02057
    -0.23154
    -0.31175
    -0.35759
    -0.44927
    -0.17424
    -0.36905
    -0.64408
    -0.64408
    -0.43781
    -0.22008
    -0.30029
    -0.48364
    -0.51802
    -0.52948
    -0.78159
    -0.35759
    -0.22008
    -0.75867
    -0.55240
    -0.58678
    -0.49510
    -0.48364
    -0.74721
    -0.66699
    -0.55240
    -0.23154
    -0.24300
    -0.46072
    -0.65553
    -0.63262
    -0.77013
    -0.20862
    -0.20862
    -0.36905
    -0.56386
    -0.40343
    -0.24300
    -0.24300
    -0.30029
    -0.59824
    -0.31175
    -0.27737
    -0.23154
     0.00911
    -0.31175
    -0.46072
    -0.50656
    -0.50656
     0.02057
     0.00911
    -0.36905
    -0.44927
    -0.33467
    -0.23154
    -0.19716
    -0.36905
    -0.34613
    -0.28883
    -0.23154
    -0.05965
    -0.22008
    -0.23154
    -0.34613
    -0.36905
    -0.05965
    -0.11694
    -0.10548
    -0.13986
    -0.34613
    -0.08257
     0.04349
    -0.02527
    -0.16278
    -0.16278
    -0.04819
    -0.13986
     0.02057
     0.11224
    -0.10548
    -0.56386
    -0.12840
     0.11224
     0.06641
    -0.15132
    -0.04819
    -0.09402
    -0.18570
    -0.13986
    -0.05965
    -0.13986
     0.05495
    -0.33467
     0.00911
     0.10079
     0.03203
    -0.23154
    -0.13986
     0.14662
     0.10079
     0.10079
     0.49040
     1.04046
     0.85710
     1.00608
     1.24672
     1.33840
     1.75094
     2.07180
     2.26661
     2.62185
     2.78228
     2.78228
     3.38963
     4.12303
     4.00844
     3.28650
     3.69903
     2.59893
     1.53321
     2.33537
     2.63331
     2.87396
     1.93429
     2.10618
     0.90294
     0.29559
    -2.42028
    -1.85877
     0.38727
     1.41862
     0.10079
    -1.91607
    -2.45466
    -1.66396
    -1.42331
    -1.13683
    -1.12537
    -1.15975
    -1.09099
    -0.81597
    -0.86180
    -0.90764
    -1.23996
    -1.01078
    -1.28580
    -1.13683
    -0.98786
    -0.93056
    -1.03369
    -1.10245
    -1.33164
    -1.14829
    -1.12537
    -1.17121
    -0.90764
    -0.97640
    -1.10245
    -0.87326
    -0.93056
    -0.77013
    -0.93056
    -1.06807
    -0.50656
    -0.90764
    -0.56386
    -0.57532
    -0.49510
    -0.63262
    -0.68991
    -0.83888
    -0.63262
    -0.54094
    -0.58678
    -0.48364
    -0.44927
    -0.62116
    -0.48364
    -0.62116
    -0.28883
    -0.25446
    -0.11694
    -0.09402
    -0.42635
    -0.02527
    -0.24300
    -0.28883
     0.03203
     0.05495
     0.04349
    -0.17424
    -0.28883
    -0.16278
    -0.18570
    -0.63262
    -0.34613
    -0.07111
    -0.65553
    -0.46072
    -0.74721
    -0.70137
    -0.66699
    -0.64408
    -0.80451
    -0.87326
    -0.78159
    -1.14829
    -1.03369
    -1.10245
    -1.23996
    -1.59520
    -1.62958
    -1.43477
    -1.46915
    -1.62958
    -1.56083
    -2.12234
    -2.20255
    -2.42028
    -2.39736
    -2.20255
    -2.04212
    -2.07650
    -2.58071
    -2.35152
    -2.37444
    -2.69531
    -2.46612
    -2.24839
    -2.14526
    -2.44320
    -2.09942
    -2.43174
    -2.44320
    -2.21401
    -1.96191
    -1.85877
    -1.87023
    -1.76710
    -1.99628
    -1.76710
    -1.92753
    -1.53791
    -1.61812
    -1.10245
    -1.25142
    -1.06807
    -1.01078
    -0.64408
    -0.89618
    -0.95348
    -0.70137
    -0.55240
    -0.42635
    -0.26592
    -0.09402
    -0.42635
    -0.12840
     0.08933
     0.02057
     0.45603
     0.62792
     0.28414
     0.69667
     1.06337
     0.81127
     1.00608
     1.06337
     1.10921
     1.30402
     1.62488
     1.26964
     1.24672
     1.37278
     1.17797
     1.06337
     1.22381
     1.46445
     0.70813
     0.76543
     0.98316
     0.93732
     0.68521
     0.44457
     0.36435
     0.52478
     0.52478
     0.51332
     0.26122
     0.20392
     0.27268
     0.08933
    -0.09402
     0.45603
     0.16954
     0.04349
     0.12370
     0.03203
     0.08933
    -0.10548
    -0.26592
    -0.08257
     0.06641
     0.10079
     0.26122
     0.24976
     0.00911
     0.04349
     0.29559
     1.92283
     2.25515
     1.56759
     2.17493
     3.81363
     3.58444
     3.17190
     1.25818
     1.86553
     0.90294
     1.53321
     2.96563
     4.58141
     2.15202
    -0.05965
    -0.33467
    -0.27737
    -0.36905
    -0.80451
    -0.85034
    -1.51499
    -1.37748
    -1.66396
    -1.77855
    -1.66396
    -1.35456
    -1.01078
    -0.99932
    -0.90764
    -0.96494
    -0.72429
    -0.77013
    -0.39197
    -0.13986
    -0.34613
    -0.32321
    -0.33467
    -0.08257
     0.13516
    -0.13986
    -0.02527
    -0.11694
     0.29559
     0.37581
     0.29559
     0.14662
     0.21538
     0.18100
     0.05495
     0.38727
     0.10079
     0.02057
     0.29559
     0.15808
     0.29559
    -0.01381
    -0.08257
    -0.20862
     0.12370
     0.13516
    -0.24300
    -0.05965
    -0.17424
    -0.16278
    -0.43781
     0.10079
     0.06641
    -0.24300
    -0.20862
    -0.01381
    -0.07111
    -0.22008
    -0.23154
    -0.28883
    -0.31175
    -0.09402
    -0.08257
     0.02057
    -0.08257
    -0.40343
    -0.41489
     0.00911
     0.08933
    -0.25446
    -0.39197
    -0.32321
    -0.13986
    -0.05965
    -0.36905
    -0.24300
    -0.25446
    -0.11694
     0.00911
    -0.10548
    -0.43781
    -0.50656
    -0.47218
    -0.24300
     0.00911
    -0.09402
    -0.41489
    -0.35759
    -0.35759
    -0.15132
    -0.05965
    -0.65553
    -0.40343
    -0.13986
    -0.17424
    -0.23154
    -0.33467
    -0.47218
    -0.41489
    -0.42635
    -0.09402
    -0.15132
    -0.22008
    -0.40343
    -0.32321
    -0.15132
    -0.13986
    -0.24300
    -0.17424
    -0.11694
    -0.10548
     0.11224
     0.00911
    -0.12840
    -0.12840
    -0.26592
     0.04349
     0.20392
    -0.09402
    -0.08257
    -0.39197
    -0.01381
     0.13516
    -0.04819
    -0.19716
     0.02057
     0.00911
    -0.12840
    -0.00235
    -0.05965
    -0.12840
    -0.35759
    -0.15132
     0.42165
    -0.04819
    -0.10548
    -0.41489
    -0.00235
     0.04349
    -0.00235
     0.07787
    -0.16278
    -0.08257
    -0.12840
     0.05495
     0.10079
    -0.04819
     0.03203
    -0.22008
     0.31851
     0.10079
    -0.22008
     0.13516
    -0.23154
     0.06641
    -0.00235
    -0.08257
    -0.07111
     0.05495
    -0.01381
    -0.02527
     0.18100
    -0.24300
    -0.18570
    -0.54094
    -0.10548
     0.07787
    -0.44927
    -0.20862
    -0.26592
    -0.13986
    -0.39197
    -0.33467
    -0.47218
    -0.33467
     0.05495
     0.03203
     0.30705
     0.35289
     1.18943
     1.55613
     2.47288
     2.83958
     2.43850
     1.78532
     2.72499
     3.95114
     3.61882
     1.01754
    -0.04819
     2.31245
     1.65926
    -2.09942
    -1.90461
     0.22684
     0.08933
    -2.72968
    -1.82439
    -0.77013
    -1.64104
    -3.23390
    -3.57768
    -3.38287
    -2.62655
    -1.26288
    -0.23154
    -0.12840
     0.36435
     0.04349
     0.12370
     0.42165
     0.23830
     0.06641
    -0.05965
     0.39873
     0.49040
     0.30705
     0.22684
    -0.07111
     0.16954
    -0.03673
    -0.12840
    -0.03673
    -0.00235
     0.05495
    -0.11694
     0.18100
     0.19246
    -0.04819
    -0.26592
     0.10079
     0.38727
     0.02057
     0.03203
     0.05495
     0.02057
     0.23830
     0.06641
    -0.03673
     0.15808
     0.37581
     0.14662
     0.29559
     0.23830
    -0.07111
    -0.08257
    -0.01381
     0.46749
     0.16954
    -0.09402
     0.05495
    -0.01381
    -0.01381
     0.06641
    -0.17424
    -0.01381
    -0.13986
    -0.25446
     0.05495
    -0.02527
    -0.22008
    -0.43781
    -0.47218
     0.03203
    -0.02527
    -0.23154
    -0.34613
    -0.35759
    -0.30029
    -0.44927
    -0.33467
    -0.20862
    -0.26592
    -0.38051
    -0.19716
    -0.10548
    -0.16278
    -0.35759
    -0.56386
    -0.00235
    -0.01381
    -0.40343
    -0.10548
    -0.24300
    -0.42635
    -0.40343
    -0.18570
    -0.22008
    -0.07111
    -0.19716
    -0.44927
    -0.26592
    -0.22008
    -0.19716
    -0.74721
    -0.26592
    -0.03673
    -0.00235
     0.12370
    -0.04819
     0.00911
     0.02057
    -0.07111
     0.27268
     0.28414
     0.38727
     0.15808
     0.50186
     0.69667
     0.46749
     0.55916
     0.51332
     0.92586
     0.74251
     0.69667
     0.58208
     0.59354
     0.66230
     0.77689
     0.55916
     0.59354
     0.62792
     0.75397
     0.60500
     0.46749
     0.22684
     0.16954
    -0.18570
     0.47895
     0.37581
     0.16954
    -0.02527
     0.18100
     0.10079
     0.00911
    -0.04819
    -0.09402
    -0.19716
    -0.15132
    -0.40343
    -0.15132
    -0.27737
    -0.36905
    -0.70137
    -0.38051
    -0.24300
    -0.63262
    -0.50656
    -0.81597
    -0.89618
    -0.79305
    -0.74721
    -0.65553
    -0.67845
    -0.74721
    -0.83888
    -0.78159
    -0.55240
    -0.73575
    -0.62116
    -0.86180
    -0.46072
    -0.65553
    -0.40343
    -0.39197
    -0.44927
    -0.66699
    -0.42635
    -0.43781
    -0.40343
    -0.30029
    -0.26592
     0.08933
     0.29559
    -0.26592
    -0.41489
    -0.55240
     0.32997
     0.84565
     1.25818
     2.31245
     3.10315
     3.21774
     2.96563
     2.62185
     2.38120
     0.85710
     1.18943
     2.78228
     3.34379
     2.90834
     0.82273
    -2.37444
    -0.43781
     2.06034
     0.78835
     0.19246
    -1.68688
    -2.56925
    -2.19109
    -2.27131
    -1.83585
    -1.40040
    -1.03369
    -1.19413
    -0.95348
    -0.87326
    -0.89618
    -0.95348
    -0.87326
    -0.75867
    -1.12537
    -1.02224
    -0.95348
    -0.93056
    -1.15975
    -1.30872
    -1.27434
    -1.22850
    -1.13683
    -1.29726
    -1.40040
    -1.22850
    -1.34310
    -1.50353
    -1.25142
    -0.89618
    -1.09099
    -1.07953
    -1.03369
    -0.98786
    -0.70137
    -1.07953
    -0.86180
    -0.64408
    -0.40343
    -0.58678
    -0.44927
    -0.30029
    -0.25446
    -0.22008
    -0.36905
    -0.07111
     0.00911
    -0.16278
     0.22684
     0.13516
     0.05495
    -0.17424
     0.08933
     0.12370
     0.47895
     0.35289
     0.14662
     0.27268
     0.12370
     0.26122
     0.00911
     0.53624
     0.27268
    -0.20862
     0.19246
     0.39873
     0.11224
     0.12370
    -0.20862
    -0.04819
     0.08933
     0.22684
    -0.10548
     0.12370
    -0.17424
    -0.12840
    -0.17424
     0.08933
     0.28414
    -0.18570
    -0.09402
    -0.05965
    -0.04819
    -0.08257
    -0.17424
    -0.26592
     0.02057
     0.08933
    -0.26592
    -0.09402
    -0.07111
    -0.25446
    -0.36905
    -0.51802
    -0.05965
    -0.16278
    -0.31175
    -0.41489
    -0.34613
    -0.36905
    -0.41489
    -0.46072
    -0.54094
    -0.11694
    -0.16278
    -0.40343
    -0.42635
    -0.50656
    -0.35759
    -0.67845
    -0.19716
    -0.16278
    -0.47218
    -0.23154
    -0.43781
    -0.34613
    -0.36905
    -0.41489
    -0.60970
    -0.20862
    -0.00235
    -0.28883
    -0.36905
    -0.42635
    -0.28883
    -0.51802
    -0.04819
     0.02057
    -0.52948
    -0.27737
    -0.15132
    -0.09402
    -0.38051
    -0.28883
    -0.46072
    -0.32321
     0.13516
    -0.07111
    -0.25446
    -0.36905
    -0.11694
    -0.32321
    -0.12840
     0.00911
    -0.15132
    -0.31175
    -0.11694
     0.08933
     0.16954
    -0.05965
    -0.31175
     0.00911
    -0.05965
     0.12370
    -0.00235
    -0.17424
    -0.20862
    -0.07111
     0.08933
     0.38727
     0.12370
    -0.10548
     0.07787
    -0.01381
     0.32997
    -0.00235
    -0.07111
    -0.10548
     0.28414
     0.37581
     0.43311
     0.07787
     0.19246
    -0.05965
    -0.02527
     0.24976
     0.36435
    -0.19716
     0.27268
     0.04349
     0.24976
     0.20392
     0.16954
    -0.08257
     0.23830
     0.19246
     0.13516
     0.00911
    -0.05965
    -0.09402
    -0.22008
     0.20392
     0.35289
     0.02057
    -0.32321
     0.03203
     0.02057
     0.19246
     0.76543
     0.93732
     1.75094
     2.48434
     2.49580
     3.67611
     3.69903
     3.38963
     2.61039
     2.33537
     2.40412
     3.29796
     1.86553
    -0.23154
     2.53018
     1.75094
    -0.20862
     0.24976
    -0.79305
    -1.09099
    -1.65250
    -2.12234
    -2.38590
    -2.44320
    -2.15671
    -1.76710
    -1.03369
    -0.78159
    -0.81597
    -0.41489
    -0.10548
     0.32997
     0.41019
     0.18100
     0.15808
     0.54770
     0.63938
     0.46749
     0.52478
     0.22684
     0.30705
    -0.02527
     0.55916
     0.46749
     0.03203
     0.18100
    -0.04819
     0.06641
     0.23830
    -0.09402
    -0.12840
    -0.12840
     0.08933
     0.12370
     0.27268
     0.11224
    -0.11694
    -0.23154
     0.12370
     0.34143
     0.04349
    -0.08257
    -0.08257
    -0.03673
     0.05495
     0.34143
    -0.16278
    -0.18570
     0.04349
     0.32997
     0.00911
     0.16954
    -0.03673
    -0.38051
    -0.34613
     0.23830
     0.06641
    -0.01381
    -0.13986
     0.15808
    -0.19716
     0.06641
    -0.28883
    -0.26592
    -0.16278
    -0.04819
     0.02057
     0.10079
    -0.20862
    -0.27737
    -0.34613
     0.03203
     0.04349
    -0.19716
    -0.27737
    -0.34613
    -0.08257
    -0.02527
    -0.32321
    -0.26592
    -0.22008
    -0.13986
    -0.07111
    -0.16278
    -0.47218
    -0.36905
    -0.49510
    -0.25446
     0.35289
    -0.19716
    -0.35759
    -0.49510
    -0.04819
    -0.23154
    -0.22008
    -0.30029
    -0.25446
    -0.08257
     0.11224
    -0.10548
    -0.12840
    -0.42635
    -0.36905
    -0.35759
     0.24976
    -0.04819
    -0.28883
    -0.19716
    -0.26592
    -0.12840
    -0.12840
    -0.13986
    -0.36905
    -0.22008
    -0.10548
    -0.12840
    -0.24300
    -0.07111
    -0.39197
    -0.59824
     0.02057
    -0.10548
    -0.19716
    -0.25446
    -0.44927
    -0.28883
    -0.10548
    -0.30029
    -0.24300
    -0.28883
    -0.17424
    -0.39197
    -0.19716
    -0.40343
    -0.24300
    -0.67845
    -0.26592
    -0.15132
    -0.15132
    -0.10548
    -0.31175
    -0.34613
    -0.27737
    -0.30029
    -0.31175
    -0.12840
    -0.19716
    -0.34613
     0.04349
    -0.07111
    -0.34613
    -0.51802
    -0.40343
    -0.08257
    -0.15132
    -0.31175
    -0.30029
    -0.27737
    -0.33467
    -0.31175
    -0.36905
    -0.23154
    -0.17424
    -0.16278
    -0.00235
    -0.16278
    -0.34613
    -0.11694
    -0.35759
     0.23830
    -0.00235
    -0.15132
     0.03203
     0.04349
    -0.24300
    -0.23154
    -0.44927
    -0.34613
    -0.50656
     0.35289
     1.60197
     2.57601
     2.55309
     2.53018
     1.23526
     1.94575
     3.61882
     4.11157
     4.00844
     3.37817
     2.87396
     2.33537
     3.85947
     4.60433
     2.95417
    -0.24300
    -0.43781
     2.26661
     2.19785
     0.81127
    -0.98786
    -2.21401
    -1.83585
    -1.62958
    -1.42331
    -1.41185
    -1.54937
    -1.28580
    -1.26288
    -1.10245
    -1.07953
    -0.71283
    -0.97640
    -0.67845
    -0.40343
    -0.49510
    -0.62116
    -0.49510
     0.11224
    -0.04819
     0.23830
     0.14662
     0.00911
     0.12370
     0.14662
     0.19246
     0.04349
     0.32997
    -0.02527
     0.29559
     0.36435
     0.21538
     0.19246
    -0.03673
     0.44457
     0.32997
     0.03203
     0.29559
     0.24976
     0.24976
     0.10079
     0.10079
     0.49040
     0.66230
     0.26122
     0.43311
     0.35289
     0.32997
     0.37581
     0.21538
     0.60500
     0.66230
     0.28414
     0.55916
     0.37581
     0.57062
     0.36435
     0.51332
     0.45603
     0.82273
     0.83419
     0.54770
     0.86856
     0.79981
     0.78835
     0.62792
     0.89148
     1.08629
     0.97170
     1.25818
     0.89148
     0.91440
     1.09775
     0.86856
     0.82273
     0.79981
     0.89148
     0.65084
     0.61646
     0.71959
     0.71959
     0.43311
     0.16954
     0.37581
     0.16954
    -0.13986
     0.15808
    -0.22008
    -0.33467
    -0.38051
    -0.23154
    -0.42635
    -0.24300
    -0.38051
    -0.51802
    -0.65553
    -0.70137
    -0.87326
    -1.02224
    -0.77013
    -0.81597
    -0.98786
    -1.01078
    -0.98786
    -1.15975
    -1.26288
    -1.30872
    -1.36602
    -1.17121
    -1.40040
    -1.42331
    -1.51499
    -1.27434
    -1.07953
    -1.21704
    -0.64408
    -0.78159
    -0.99932
    -0.66699
    -0.65553
    -0.66699
    -0.73575
    -0.50656
    -0.35759
    -0.22008
    -0.05965
    -0.36905
    -0.11694
    -0.07111
    -0.31175
    -0.34613
    -0.34613
    -0.32321
    -0.23154
    -0.42635
    -0.38051
    -0.13986
    -0.18570
    -0.36905
    -0.56386
    -0.34613
    -0.15132
    -0.27737
    -0.38051
    -0.60970
    -0.47218
    -0.57532
    -0.65553
    -0.26592
    -0.41489
    -0.70137
    -0.55240
    -0.65553
    -0.78159
    -1.05661
    -1.06807
    -0.86180
    -0.65553
    -0.95348
    -0.99932
    -1.34310
    -0.95348
    -1.09099
    -1.40040
    -1.04515
    -1.17121
    -1.17121
    -0.93056
    -1.04515
    -0.98786
    -1.22850
    -1.20559
    -0.95348
    -0.30029
     0.03203
     0.29559
     0.44457
     0.67375
     0.61646
     1.49883
     0.96024
     1.23526
     1.96867
     3.12606
     4.19179
     3.61882
     3.29796
     3.98552
     0.69667
     1.00608
     1.56759
    -1.17121
    -2.06504
     3.05731
     3.49276
    -0.91910
    -1.54937
    -1.29726
    -2.32861
    -2.66093
    -2.38590
    -1.99628
    -1.89315
    -1.62958
    -1.69834
    -1.23996
    -0.99932
    -0.86180
    -0.71283
    -0.63262
    -0.74721
    -0.43781
    -0.52948
    -0.08257
    -0.30029
    -0.38051
    -0.23154
    -0.13986
     0.12370
    -0.24300
    -0.30029
    -0.15132
    -0.05965
     0.14662
     0.02057
    -0.04819
    -0.25446
     0.14662
    -0.26592
     0.12370
     0.39873
    -0.22008
     0.14662
     0.11224
     0.21538
    -0.07111
    -0.23154
    -0.30029
    -0.00235
     0.03203
     0.02057
    -0.11694
    -0.15132
    -0.30029
    -0.11694
     0.04349
     0.03203
    -0.23154
    -0.09402
    -0.03673
    -0.05965
    -0.01381
    -0.07111
    -0.22008
     0.08933
     0.18100
     0.12370
     0.14662
     0.02057
    -0.13986
    -0.22008
    -0.03673
     0.28414
    -0.04819
    -0.17424
     0.03203
    -0.02527
     0.19246
    -0.02527
    -0.09402
    -0.18570
     0.05495
    -0.05965
     0.13516
    -0.09402
    -0.03673
    -0.10548
    -0.24300
     0.37581
     0.13516
    -0.25446
    -0.00235
    -0.15132
     0.20392
     0.18100
    -0.32321
    -0.27737
    -0.08257
     0.10079
    -0.08257
     0.24976
     0.08933
     0.00911
    -0.11694
     0.07787
     0.24976
     0.07787
     0.02057
    -0.09402
     0.28414
     0.38727
     0.00911
    -0.10548
    -0.01381
    -0.07111
    -0.09402
     0.21538
    -0.04819
    -0.16278
    -0.08257
    -0.40343
     0.18100
    -0.24300
    -0.13986
    -0.18570
    -0.04819
     0.10079
    -0.13986
    -0.18570
    -0.09402
     0.03203
     0.04349
    -0.07111
    -0.22008
    -0.13986
    -0.15132
    -0.26592
     0.29559
    -0.01381
    -0.04819
    -0.43781
    -0.07111
     0.00911
     0.15808
    -0.31175
    -0.48364
    -0.48364
     0.10079
     0.51332
     0.79981
     0.11224
    -0.54094
    -0.93056
    -0.02527
    -0.03673
    -0.19716
    -0.19716
    -0.05965
     0.08933
    -0.03673
    -0.18570
    -0.16278
     0.41019
     0.73105
     0.75397
     1.55613
     1.31548
     1.09775
     0.68521
     0.84565
     1.51029
     1.21235
     1.47591
     1.48737
     1.52175
     1.52175
     2.25515
     2.40412
     2.48434
     2.70207
     0.65084
    -0.26592
    -0.33467
     1.34986
     2.17493
     2.18639
     1.49883
     0.36435
    -0.57532
    -1.34310
    -0.26592
     1.08629
     0.43311
    -0.34613
    -1.15975
    -1.99628
    -1.73272
    -0.98786
    -0.82743
    -1.10245
    -1.13683
    -1.05661
    -0.41489
    -0.70137
    -0.88472
    -0.72429
    -0.70137
    -0.52948
    -0.42635
    -0.43781
    -0.49510
    -0.13986
    -0.15132
    -0.02527
    -0.07111
    -0.13986
    -0.05965
    -0.32321
     0.32997
     0.08933
    -0.05965
     0.05495
    -0.07111
    -0.08257
     0.16954
     0.10079
    -0.09402
    -0.26592
     0.19246
     0.04349
     0.14662
     0.02057
     0.10079
    -0.32321
    -0.09402
     0.18100
    -0.07111
     0.02057
    -0.05965
    -0.04819
    -0.09402
    -0.11694
     0.00911
    -0.23154
     0.04349
    -0.08257
     0.02057
    -0.01381
    -0.08257
    -0.24300
    -0.47218
     0.16954
     0.24976
    -0.16278
    -0.04819
    -0.13986
    -0.15132
     0.03203
    -0.32321
    -0.02527
    -0.17424
    -0.10548
    -0.00235
    -0.11694
    -0.08257
    -0.13986
    -0.40343
    -0.01381
     0.11224
    -0.09402
    -0.19716
    -0.26592
    -0.02527
    -0.11694
    -0.18570
    -0.13986
     0.02057
     0.05495
    -0.12840
    -0.08257
     0.00911
    -0.19716
    -0.36905
     0.06641
     0.19246
    -0.22008
     0.05495
    -0.13986
     0.00911
     0.12370
    -0.11694
    -0.11694
     0.03203
     0.02057
    -0.01381
     0.13516
     0.15808
     0.16954
    -0.19716
     0.21538
     0.26122
     0.23830
     0.20392
    -0.03673
     0.03203
     0.03203
     0.11224
     0.00911
    -0.23154
     0.00911
    -0.15132
    -0.17424
     0.04349
    -0.23154
    -0.35759
    -0.48364
     0.11224
     0.24976
    -0.07111
     0.04349
    -0.04819
     0.20392
     0.23830
     0.18100
     0.58208
     0.34143
     0.52478
     0.44457
     0.69667
     0.59354
     0.60500
     0.06641
     0.36435
     0.60500
     0.65084
     0.62792
     0.34143
    -0.10548
    -0.32321
    -0.49510
    -0.01381
     0.34143
     0.85710
     0.78835
     0.97170
     1.07483
     0.91440
    -0.05965
     0.23830
     1.00608
     1.68218
     2.72499
     2.42704
     1.57905
     1.18943
     1.55613
     0.36435
     0.49040
     0.90294
     0.62792
     0.44457
     0.76543
     0.73105
    -0.74721
    -1.29726
    -0.79305
    -0.51802
    -0.39197
    -0.51802
    -1.25142
    -1.40040
    -1.29726
    -1.19413
    -0.65553
    -0.50656
    -0.89618
    -1.03369
    -0.83888
    -0.80451
    -0.72429
    -0.87326
    -0.35759
    -0.19716
    -0.52948
    -0.12840
    -0.00235
     0.13516
    -0.09402
     0.34143
     0.46749
     0.54770
     0.73105
     0.77689
     0.91440
     0.98316
     0.79981
     0.74251
     0.99462
     1.00608
     0.78835
     1.04046
     0.76543
     0.57062
     0.71959
     0.57062
     0.74251
     0.54770
     0.57062
     0.20392
     0.23830
     0.26122
     0.38727
    -0.01381
    -0.10548
     0.07787
    -0.10548
     0.03203
     0.02057
    -0.03673
    -0.11694
    -0.27737
    -0.38051
    -0.12840
    -0.20862
    -0.48364
    -0.75867
    -0.68991
    -0.58678
    -0.50656
    -1.14829
    -0.47218
    -0.91910
    -1.04515
    -0.81597
    -1.07953
    -1.09099
    -1.20559
    -0.95348
    -0.89618
    -0.80451
    -0.96494
    -0.85034
    -0.81597
    -0.73575
    -0.71283
    -0.79305
    -0.43781
    -0.52948
    -0.60970
    -0.42635
    -0.35759
    -0.11694
    -0.19716
    -0.46072
    -0.13986
    -0.02527
     0.05495
    -0.16278
    -0.01381
    -0.11694
     0.14662
     0.04349
     0.23830
     0.30705
     0.08933
     0.28414
     0.28414
     0.39873
     0.24976
    -0.02527
     0.22684
     0.14662
     0.50186
     0.30705
     0.00911
     0.16954
     0.22684
    -0.07111
    -0.11694
     0.31851
    -0.24300
    -0.17424
    -0.07111
    -0.10548
    -0.10548
    -0.46072
    -0.35759
    -0.32321
    -0.10548
    -0.42635
    -0.20862
    -0.39197
    -0.32321
    -0.31175
    -0.26592
     0.10079
    -0.08257
    -0.10548
     0.12370
     0.12370
     0.03203
     0.29559
     0.06641
     0.00911
     0.42165
     0.49040
    -0.03673
     0.18100
     0.23830
     0.29559
    -0.10548
     0.14662
     0.39873
    -0.18570
    -0.08257
     0.04349
     0.14662
    -0.04819
    -0.28883
    -0.20862
    -0.11694
    -0.13986
    -0.41489
    -0.40343
    -0.15132
     0.99462
     0.97170
     1.36132
     2.62185
     2.22077
     2.65623
     3.46985
     4.08865
     2.28953
     1.52175
     2.20931
     4.20325
     5.69297
     5.53254
     3.50422
     0.36435
     2.03742
     1.62488
     0.11224
    -0.49510
    -1.07953
    -0.90764
    -0.88472
    -0.31175
    -1.54937
    -2.87866
    -2.91303
    -3.21098
    -2.54633
    -1.97336
    -1.51499
    -1.48061
    -1.42331
    -1.42331
    -1.34310
    -0.43781
    -0.49510
    -0.64408
    -0.19716
    -0.22008
     0.23830
    -0.02527
     0.03203
     0.12370
     0.13516
     0.42165
     0.23830
     0.12370
     0.05495
     0.00911
    -0.18570
     0.28414
     0.39873
    -0.07111
     0.18100
    -0.05965
     0.19246
    -0.01381
    -0.05965
    -0.28883
     0.06641
     0.14662
     0.07787
     0.11224
    -0.11694
    -0.07111
    -0.35759
     0.08933
     0.34143
    -0.05965
    -0.12840
    -0.15132
    -0.02527
     0.02057
    -0.05965
    -0.23154
    -0.04819
     0.04349
     0.07787
     0.10079
    -0.03673
    -0.02527
    -0.01381
    -0.04819
     0.34143
     0.00911
     0.00911
     0.18100
    -0.01381
     0.39873
     0.27268
     0.02057
     0.06641
     0.07787
     0.39873
     0.03203
     0.22684
     0.00911
     0.07787
    -0.13986
     0.38727
     0.24976
     0.11224
    -0.00235
     0.03203
     0.15808
     0.18100
     0.13516
    -0.09402
     0.22684
     0.30705
     0.11224
     0.36435
    -0.00235
     0.14662
    -0.16278
     0.24976
     0.43311
     0.21538
     0.18100
     0.05495
     0.19246
     0.23830
    -0.20862
     0.03203
     0.15808
     0.30705
     0.24976
     0.14662
     0.07787
    -0.02527
    -0.09402
     0.15808
     0.28414
     0.22684
    -0.00235
    -0.01381
    -0.07111
     0.07787
     0.23830
     0.15808
    -0.12840
     0.10079
     0.29559
    -0.00235
     0.24976
    -0.09402
    -0.01381
    -0.20862
     0.43311
     0.15808
     0.07787
     0.16954
    -0.24300
     0.06641
     0.21538
     0.04349
    -0.15132
     0.16954
     0.23830
     0.03203
     0.12370
    -0.09402
    -0.09402
    -0.27737
    -0.00235
     0.55916
    -0.10548
     0.22684
    -0.22008
    -0.05965
     0.08933
     0.06641
    -0.15132
    -0.12840
    -0.07111
     0.02057
     0.20392
    -0.08257
    -0.13986
    -0.28883
    -0.04819
     0.47895
    -0.03673
    -0.19716
    -0.00235
    -0.05965
    -0.17424
     0.22684
    -0.17424
    -0.07111
     0.03203
    -0.16278
     0.21538
     0.16954
    -0.02527
    -0.19716
    -0.13986
     0.53624
    -0.02527
     0.13516
     0.15808
     0.20392
     0.26122
     0.04349
    -0.09402
    -0.04819
     0.29559
     0.28414
     0.27268
     0.03203
     0.15808
     0.06641
     0.37581
     0.69667
     0.37581
     0.14662
     0.38727
     0.28414
     0.81127
     1.78532
     2.80520
     2.22077
    -0.78159
    -0.57532
     3.28650
     5.54400
     6.47221
     3.64174
     0.26122
    -0.40343
    -0.50656
     0.44457
     2.12910
     2.12910
     1.31548
     0.14662
    -0.27737
    -0.91910
    -1.87023
    -2.38590
    -2.16817
    -2.09942
    -1.80147
    -1.91607
    -2.00774
    -1.36602
    -1.01078
    -0.96494
    -0.64408
    -0.62116
    -0.44927
    -0.26592
    -0.16278
    -0.03673
    -0.03673
    -0.04819
     0.05495
     0.14662
     0.20392
     0.11224
     0.00911
    -0.27737
     0.23830
     0.29559
     0.08933
    -0.00235
    -0.17424
     0.07787
     0.06641
    -0.09402
     0.06641
     0.11224
    -0.01381
    -0.18570
     0.07787
    -0.02527
    -0.09402
    -0.46072
     0.02057
     0.04349
    -0.07111
     0.18100
    -0.12840
    -0.10548
    -0.00235
    -0.17424
    -0.07111
     0.16954
     0.11224
    -0.19716
    -0.00235
     0.21538
    -0.12840
    -0.16278
    -0.03673
     0.29559
     0.32997
     0.10079
     0.03203
    -0.02527
    -0.03673
     0.00911
    -0.02527
     0.20392
     0.13516
     0.22684
    -0.03673
     0.15808
    -0.04819
     0.03203
    -0.12840
     0.14662
     0.00911
    -0.01381
     0.24976
    -0.20862
     0.28414
    -0.19716
     0.02057
    -0.12840
     0.24976
     0.05495
     0.07787
     0.20392
     0.23830
     0.08933
    -0.16278
     0.20392
     0.27268
    -0.00235
     0.13516
     0.21538
     0.15808
    -0.07111
     0.26122
     0.03203
     0.34143
     0.19246
     0.10079
     0.10079
     0.18100
     0.27268
     0.02057
     0.42165
     0.37581
     0.32997
     0.47895
     0.41019
     0.36435
     0.28414
     0.55916
     0.36435
     0.62792
     0.71959
     0.49040
     0.67375
     0.67375
     0.76543
     0.58208
     0.65084
     0.94878
     0.70813
     0.79981
     0.81127
     0.43311
     0.67375
     0.37581
     0.57062
     0.65084
     0.81127
     0.37581
     0.45603
     0.34143
     0.37581
     0.04349
     0.07787
     0.45603
     0.20392
     0.04349
     0.14662
     0.10079
     0.05495
    -0.16278
    -0.35759
    -0.11694
    -0.10548
    -0.48364
    -0.44927
    -0.60970
    -0.56386
    -0.48364
    -0.97640
    -0.73575
    -0.88472
    -0.88472
    -0.68991
    -1.26288
    -0.85034
    -1.25142
    -1.18267
    -1.22850
    -0.98786
    -0.85034
    -1.03369
    -1.22850
    -0.93056
    -0.78159
    -1.10245
    -0.82743
    -0.50656
    -0.58678
    -0.49510
    -0.31175
    -0.36905
    -0.15132
    -0.27737
    -0.20862
     0.00911
     0.24976
     0.21538
     0.28414
     0.19246
     0.23830
     0.26122
     0.70813
     0.73105
     0.65084
     0.74251
     0.52478
     1.18943
     1.02900
     0.58208
     0.35289
     0.84565
     1.12067
     0.99462
     0.91440
     0.76543
     0.43311
     0.78835
     0.78835
     1.28110
     0.61646
     0.37581
     0.59354
     0.81127
     2.06034
     2.85104
     1.15505
     2.20931
     5.87632
     5.86486
     3.41255
     0.39873
    -0.20862
     1.80823
     2.72499
     2.07180
     2.06034
     0.70813
     0.96024
     0.13516
    -0.89618
    -1.75564
    -2.78698
    -2.77552
    -2.39736
    -2.17963
    -2.35152
    -2.27131
    -1.83585
    -1.51499
    -1.60666
    -1.15975
    -0.46072
    -0.68991
    -0.36905
    -0.03673
     0.10079
    -0.00235
     0.14662
     0.07787
     0.37581
     0.50186
     0.41019
     0.32997
     0.28414
     0.41019
     0.46749
     0.14662
     0.57062
     0.31851
     0.29559
     0.42165
     0.44457
     0.52478
     0.34143
     0.07787
     0.50186
     0.35289
     0.31851
     0.36435
     0.46749
     0.07787
     0.11224
     0.11224
     0.68521
     0.38727
    -0.20862
     0.31851
     0.26122
     0.31851
    -0.09402
    -0.09402
    -0.00235
     0.34143
     0.15808
     0.11224
     0.02057
    -0.13986
    -0.03673
    -0.35759
     0.36435
     0.30705
    -0.16278
    -0.02527
    -0.01381
     0.10079
     0.02057
    -0.10548
    -0.33467
     0.06641
     0.20392
    -0.02527
    -0.03673
    -0.10548
    -0.19716
    -0.15132
     0.11224
     0.02057
    -0.12840
    -0.13986
    -0.16278
    -0.01381
     0.14662
    -0.15132
    -0.19716
    -0.10548
     0.06641
     0.05495
     0.14662
    -0.05965
    -0.07111
    -0.01381
    -0.01381
     0.39873
     0.07787
    -0.10548
    -0.00235
     0.16954
     0.22684
    -0.04819
     0.04349
    -0.09402
     0.14662
     0.10079
     0.18100
     0.14662
     0.20392
     0.08933
    -0.09402
     0.45603
     0.41019
    -0.08257
     0.13516
     0.21538
     0.47895
     0.16954
     0.13516
    -0.08257
     0.26122
     0.26122
     0.26122
     0.31851
     0.14662
     0.04349
    -0.05965
     0.30705
     0.42165
     0.05495
     0.05495
     0.15808
     0.07787
     0.30705
    -0.04819
    -0.13986
    -0.18570
     0.35289
     0.19246
     0.24976
     0.02057
    -0.18570
    -0.10548
    -0.01381
     0.51332
    -0.07111
     0.10079
    -0.22008
     0.22684
     0.11224
     0.24976
    -0.19716
     0.15808
    -0.05965
     0.31851
     0.15808
     0.27268
    -0.12840
     0.02057
    -0.23154
     0.45603
     0.41019
     0.07787
     0.03203
     0.14662
     0.21538
     0.30705
     0.12370
     0.18100
     0.11224
     0.37581
     0.38727
     0.37581
     0.08933
     0.04349
     0.06641
     0.51332
     0.45603
     0.19246
     0.53624
     0.14662
     0.37581
     0.45603
     0.36435
     0.16954
     0.21538
     0.42165
     0.19246
     0.38727
     0.18100
     0.13516
    -0.01381
     0.15808
     0.46749
     0.18100
    -0.03673
    -0.04819
     0.07787
     0.20392
     0.07787
     0.00911
     0.10079
     0.30705
     0.14662
     0.05495
     0.14662
    -0.15132
    -0.09402
    -0.02527
     0.67375
     0.23830
    -0.08257
    -0.35759
    -0.34613
    -0.17424
    -0.17424
    -0.38051
    -0.38051
    -0.03673
    -0.01381
     0.47895
     1.36132
     1.46445
     4.23763
     1.75094
     3.41255
     5.32627
     6.34615
     3.20628
     0.07787
    -0.91910
     0.93732
     3.29796
     3.64174
     2.58747
     1.61342
     0.66230
    -0.71283
    -2.29423
    -2.79844
    -2.90158
    -2.56925
    -2.03066
    -2.06504
    -1.73272
    -1.53791
    -1.35456
    -0.88472
    -0.77013
    -0.39197
    -0.27737
     0.15808
     0.03203
     0.19246
     0.18100
    -0.01381
    -0.09402
     0.00911
     0.44457
     0.15808
     0.05495
     0.03203
    -0.09402
     0.10079
    -0.10548
    -0.02527
    -0.12840
    -0.00235
    -0.11694
     0.10079
    -0.05965
    -0.20862
    -0.16278
    -0.34613
     0.38727
     0.27268
    -0.00235
    -0.08257
    -0.20862
    -0.02527
    -0.09402
     0.11224
    -0.01381
     0.18100
     0.02057
    -0.01381
     0.26122
     0.07787
    -0.13986
    -0.39197
     0.20392
     0.21538
     0.08933
     0.10079
    -0.17424
     0.05495
     0.03203
     0.00911
    -0.07111
     0.27268
     0.11224
     0.02057
     0.15808
     0.19246
    -0.04819
    -0.15132
     0.00911
     0.24976
     0.19246
    -0.03673
     0.03203
     0.11224
    -0.23154
     0.13516
    -0.09402
    -0.12840
     0.10079
    -0.04819
     0.03203
     0.00911
     0.03203
    -0.17424
    -0.30029
     0.08933
     0.10079
     0.19246
    -0.08257
    -0.08257
     0.03203
    -0.03673
     0.20392
     0.26122
     0.06641
    -0.12840
     0.20392
     0.08933
     0.26122
     0.15808
    -0.09402
     0.29559
     0.35289
     0.10079
     0.24976
     0.08933
     0.02057
     0.11224
     0.13516
     0.21538
    -0.04819
     0.22684
     0.00911
     0.08933
     0.08933
    -0.04819
    -0.24300
    -0.11694
     0.37581
     0.04349
     0.10079
    -0.01381
    -0.05965
     0.03203
     0.08933
     0.12370
     0.06641
     0.07787
     0.10079
     0.19246
     0.14662
    -0.02527
    -0.01381
    -0.10548
     0.30705
     0.19246
    -0.03673
     0.04349
     0.20392
    -0.09402
    -0.04819
     0.02057
     0.21538
     0.32997
     0.15808
     0.10079
     0.06641
     0.43311
     0.13516
     0.03203
     0.47895
     0.35289
     0.47895
     0.51332
     0.51332
     0.36435
     0.58208
     0.44457
     0.55916
     0.78835
     0.79981
     0.67375
     0.58208
     0.82273
     0.65084
     0.24976
     0.55916
     0.78835
     0.43311
     0.45603
     0.13516
     0.21538
     0.06641
    -0.30029
    -0.23154
    -0.04819
    -0.20862
    -0.52948
    -0.50656
    -0.30029
     1.01754
     1.46445
     1.70510
     0.46749
     1.41862
     3.35525
     1.26964
     1.57905
     2.58747
     3.02293
     2.30099
     0.49040
    -0.09402
     0.13516
     0.49040
     0.03203
    -0.08257
    -1.10245
    -2.15671
    -2.28277
    -2.67239
    -2.79844
    -2.98179
    -2.76406
    -2.85574
    -2.53487
    -2.31715
    -1.62958
    -1.34310
    -1.04515
    -1.01078
    -0.78159
    -0.23154
    -0.39197
    -0.40343
     0.12370
    -0.08257
    -0.01381
     0.11224
     0.07787
     0.19246
     0.20392
     0.10079
     0.22684
     0.27268
     0.15808
     0.12370
     0.14662
     0.00911
     0.13516
    -0.05965
     0.06641
     0.22684
    -0.20862
    -0.11694
    -0.07111
    -0.07111
    -0.09402
    -0.57532
    -0.40343
    -0.19716
     0.16954
    -0.27737
    -0.40343
    -0.24300
    -0.40343
    -0.47218
    -0.36905
    -0.00235
    -0.30029
    -0.24300
    -0.16278
    -0.05965
     0.06641
    -0.09402
    -0.19716
     0.21538
     0.28414
     0.35289
     0.14662
     0.31851
     0.26122
     0.21538
     0.31851
     0.51332
     0.42165
     0.19246
     0.42165
     0.31851
     0.31851
    -0.10548
     0.10079
     0.20392
     0.38727
     0.06641
     0.03203
    -0.08257
     0.07787
    -0.10548
    -0.18570
     0.10079
     0.10079
    -0.04819
    -0.00235
     0.10079
     0.26122
     0.02057
    -0.22008
    -0.02527
     0.28414
     0.32997
     0.02057
     0.22684
     0.00911
     0.26122
    -0.00235
     0.41019
     0.27268
     0.15808
     0.15808
     0.26122
     0.36435
     0.16954
     0.18100
     0.06641
     0.54770
     0.59354
     0.60500
     0.38727
     0.37581
     0.47895
     0.30705
     0.50186
     0.79981
     0.30705
     0.21538
     0.41019
     0.46749
     0.51332
     0.05495
     0.21538
     0.23830
     0.23830
     0.10079
     0.22684
    -0.01381
    -0.09402
    -0.05965
    -0.20862
     0.16954
    -0.02527
     0.35289
     0.54770
    -0.08257
     0.12370
    -0.05965
    -0.09402
     0.22684
     0.20392
     0.36435
     0.21538
     0.15808
    -0.12840
     0.29559
    -0.16278
     0.24976
     0.02057
    -0.36905
    -0.00235
    -0.02527
     0.14662
    -0.02527
    -0.10548
    -0.15132
     0.18100
     0.37581
     0.12370
    -0.02527
     0.10079
     0.23830
     0.18100
     0.31851
     0.60500
     0.16954
     0.24976
     0.32997
     0.53624
     0.42165
     0.18100
     0.13516
     0.22684
     0.75397
     0.39873
     0.23830
     0.21538
    -0.07111
     0.05495
     0.06641
     0.43311
    -0.00235
    -0.24300
    -0.08257
    -0.41489
    -0.49510
    -0.27737
    -1.14829
    -0.60970
    -0.52948
    -0.66699
    -1.05661
    -1.44623
    -0.74721
     1.54467
     4.11157
     7.66398
     8.45468
     3.90530
    -2.61509
    -0.04819
     5.02832
     7.99630
     5.09708
     1.76240
     1.95721
     2.73644
     2.57601
     1.44153
     0.10079
    -1.61812
    -2.19109
    -2.66093
    -2.92449
    -3.16514
    -3.15368
    -2.75260
    -2.40882
    -2.01920
    -1.62958
    -1.49207
    -0.93056
    -0.44927
    -0.12840
    -0.10548
     0.02057
     0.30705
    -0.20862
     0.27268
     0.57062
     0.26122
     0.11224
     0.24976
     0.14662
     0.37581
     0.06641
     0.02057
    -0.08257
     0.02057
     0.22684
     0.24976
    -0.04819
    -0.25446
    -0.01381
    -0.16278
     0.50186
    -0.01381
    -0.23154
    -0.08257
    -0.10548
     0.14662
     0.03203
    -0.18570
    -0.19716
    -0.09402
     0.07787
     0.03203
     0.19246
    -0.28883
    -0.17424
    -0.23154
     0.20392
    -0.02527
    -0.20862
    -0.25446
    -0.20862
     0.36435
     0.05495
     0.05495
    -0.10548
    -0.25446
     0.13516
     0.08933
     0.15808
     0.08933
    -0.20862
    -0.27737
     0.06641
     0.38727
    -0.18570
    -0.08257
    -0.36905
    -0.11694
    -0.01381
    -0.26592
    -0.28883
    -0.23154
    -0.01381
    -0.17424
    -0.02527
    -0.16278
    -0.17424
    -0.52948
    -0.40343
     0.22684
    -0.15132
    -0.20862
    -0.34613
    -0.22008
    -0.09402
    -0.19716
    -0.35759
    -0.41489
    -0.15132
    -0.17424
    -0.19716
    -0.11694
    -0.25446
    -0.39197
    -0.34613
    -0.09402
     0.23830
    -0.02527
    -0.18570
    -0.22008
     0.11224
     0.06641
     0.07787
    -0.18570
     0.16954
     0.00911
     0.11224
     0.05495
     0.05495
    -0.23154
    -0.17424
     0.14662
     0.07787
     0.00911
    -0.16278
    -0.17424
    -0.07111
     0.00911
     0.00911
    -0.19716
    -0.07111
     0.10079
     0.10079
    -0.25446
     0.07787
    -0.10548
    -0.23154
    -0.02527
     0.20392
     0.12370
    -0.20862
    -0.12840
    -0.17424
     0.08933
     0.00911
    -0.15132
    -0.01381
    -0.19716
    -0.04819
    -0.07111
     0.11224
    -0.03673
    -0.25446
    -0.35759
     0.13516
     0.02057
    -0.00235
    -0.09402
    -0.13986
     0.02057
     0.02057
    -0.01381
     0.06641
    -0.10548
    -0.17424
    -0.04819
    -0.09402
     0.11224
    -0.12840
    -0.51802
    -0.08257
    -0.09402
    -0.02527
    -0.09402
    -0.39197
    -0.27737
    -0.03673
    -0.03673
    -0.04819
     0.13516
    -0.10548
    -0.12840
     0.12370
     0.19246
     0.22684
    -0.12840
     0.04349
     0.44457
     0.04349
     0.11224
    -0.00235
    -0.07111
     0.10079
    -0.05965
     0.13516
     0.04349
     0.30705
     0.62792
     0.07787
    -0.05965
     0.37581
     0.77689
     2.88542
     4.23763
     4.42098
     1.34986
     0.65084
     3.20628
     3.84801
     4.55849
     3.35525
     1.40716
     3.30941
    -0.40343
    -1.64104
     0.70813
     1.56759
    -0.17424
    -1.84731
    -2.12234
    -2.34007
    -3.19952
    -2.97033
    -2.90158
    -2.74114
    -2.43174
    -2.24839
    -1.81293
    -1.41185
    -0.85034
    -0.91910
    -0.28883
    -0.03673
    -0.15132
    -0.16278
     0.27268
     0.46749
     0.22684
     0.21538
     0.18100
     0.29559
     0.12370
     0.05495
     0.07787
     0.12370
     0.06641
    -0.23154
     0.21538
    -0.16278
    -0.07111
    -0.22008
    -0.27737
     0.10079
    -0.17424
    -0.00235
    -0.15132
    -0.05965
    -0.26592
     0.02057
    -0.01381
     0.05495
     0.35289
     0.10079
     0.05495
     0.29559
     0.43311
     0.22684
     0.12370
     0.51332
     0.34143
     0.57062
     0.46749
     0.61646
     0.54770
     0.41019
     0.44457
     0.63938
     0.78835
     0.49040
     0.44457
     0.54770
     0.22684
     0.38727
     0.29559
     0.31851
     0.15808
     0.08933
     0.20392
    -0.26592
    -0.15132
    -0.12840
    -0.20862
    -0.35759
    -0.44927
    -0.39197
    -0.36905
    -0.56386
    -0.68991
    -0.51802
    -0.91910
    -0.82743
    -0.72429
    -1.12537
    -1.12537
    -1.34310
    -1.32018
    -1.53791
    -1.48061
    -1.41185
    -1.44623
    -1.64104
    -1.76710
    -1.54937
    -1.65250
    -1.72126
    -1.62958
    -1.66396
    -1.23996
    -1.61812
    -1.13683
    -0.96494
    -0.86180
    -0.98786
    -0.93056
    -0.82743
    -0.39197
    -0.42635
    -0.23154
    -0.38051
    -0.31175
    -0.20862
    -0.12840
    -0.23154
     0.19246
     0.14662
    -0.07111
     0.26122
     0.39873
     0.13516
    -0.07111
     0.00911
     0.21538
     0.26122
     0.35289
    -0.02527
     0.14662
     0.16954
     0.15808
    -0.00235
     0.42165
     0.22684
     0.04349
     0.19246
     0.32997
     0.24976
     0.34143
     0.03203
     0.08933
     0.35289
     0.30705
     0.32997
     0.10079
     0.29559
     0.44457
     0.21538
     0.29559
     0.36435
    -0.05965
     0.15808
     0.04349
     0.34143
     0.20392
    -0.12840
    -0.10548
    -0.18570
    -0.20862
    -0.05965
    -0.32321
    -0.63262
    -0.63262
    -0.55240
    -0.89618
    -0.56386
    -1.20559
    -1.28580
    -1.05661
    -1.29726
    -1.28580
    -1.69834
    -1.58375
    -1.38894
    -1.34310
    -1.20559
    -1.22850
    -1.28580
    -1.12537
    -0.78159
    -1.14829
    -0.42635
    -0.35759
    -0.63262
    -0.01381
     0.06641
    -0.02527
     0.26122
     0.15808
     0.19246
     0.43311
     0.81127
     0.58208
     0.60500
     0.69667
     0.73105
     0.76543
     0.98316
     1.24672
     1.34986
     1.45299
     1.48737
     2.30099
     3.42401
     5.16584
     5.99091
     5.87632
     6.09405
     4.94811
     2.71353
     5.73881
     6.01383
     3.96260
    -0.28883
     4.01990
     2.50726
     1.59051
     1.64780
     0.35289
    -0.93056
    -2.28277
    -2.76406
    -3.26828
    -3.06201
    -2.97033
    -2.69531
    -2.43174
    -1.90461
    -1.30872
    -1.10245
    -0.10548
    -0.19716
    -0.15132
    -0.08257
     0.54770
     0.60500
     0.75397
     0.44457
     0.62792
     0.77689
     0.88002
     0.73105
     0.41019
     0.45603
     0.59354
     0.19246
     0.71959
     0.44457
     0.15808
     0.14662
     0.37581
     0.37581
     0.30705
    -0.02527
    -0.04819
     0.15808
     0.24976
     0.05495
     0.19246
    -0.11694
     0.02057
    -0.35759
     0.26122
     0.28414
    -0.07111
     0.14662
    -0.15132
     0.06641
    -0.05965
     0.03203
    -0.17424
     0.07787
     0.24976
     0.05495
     0.19246
    -0.05965
    -0.05965
    -0.05965
    -0.02527
     0.29559
     0.13516
    -0.18570
     0.16954
     0.05495
    -0.10548
     0.12370
    -0.12840
    -0.01381
    -0.05965
     0.14662
     0.03203
    -0.07111
    -0.11694
    -0.01381
    -0.24300
     0.38727
     0.06641
    -0.15132
    -0.18570
    -0.02527
     0.20392
    -0.04819
    -0.12840
    -0.18570
    -0.12840
     0.32997
     0.15808
     0.04349
    -0.10548
    -0.23154
    -0.17424
     0.16954
     0.23830
    -0.18570
    -0.18570
    -0.28883
     0.24976
     0.00911
    -0.11694
    -0.30029
    -0.05965
     0.21538
     0.00911
    -0.02527
    -0.23154
    -0.28883
    -0.36905
     0.00911
     0.16954
     0.03203
    -0.43781
    -0.24300
    -0.00235
    -0.01381
    -0.00235
    -0.26592
    -0.36905
    -0.19716
     0.04349
    -0.09402
    -0.08257
    -0.26592
    -0.27737
    -0.35759
     0.23830
     0.10079
    -0.20862
    -0.05965
    -0.39197
    -0.01381
     0.05495
    -0.16278
    -0.54094
    -0.56386
     0.07787
    -0.10548
    -0.12840
    -0.31175
    -0.34613
    -0.67845
    -0.01381
    -0.03673
    -0.27737
    -0.19716
    -0.16278
    -0.22008
    -0.08257
    -0.09402
    -0.10548
    -0.13986
     0.07787
     0.00911
    -0.02527
    -0.03673
    -0.18570
    -0.47218
    -0.11694
     0.29559
    -0.15132
    -0.54094
    -0.16278
    -0.20862
    -0.11694
    -0.19716
    -0.25446
    -0.27737
    -0.17424
    -0.20862
    -0.01381
    -0.24300
    -0.41489
    -0.57532
    -0.52948
     0.06641
    -0.15132
    -0.50656
    -0.55240
    -0.66699
    -0.72429
    -0.10548
     0.53624
     0.79981
     0.91440
     1.46445
     2.80520
     3.83655
     3.19482
     1.80823
     1.91137
     4.27200
     4.89081
     4.11157
     4.51265
     4.69600
     2.06034
     2.39266
    -1.48061
    -3.34849
     1.64780
     2.64477
    -0.04819
    -2.28277
    -2.80990
    -3.32557
    -3.55476
    -2.90158
    -2.47758
    -2.46612
    -2.30569
    -1.96191
    -1.37748
    -0.97640
    -0.58678
    -0.32321
     0.10079
     0.26122
     0.29559
     0.36435
     0.39873
     0.26122
    -0.02527
     0.22684
     0.66230
     0.31851
     0.34143
     0.07787
     0.18100
     0.21538
     0.22684
     0.24976
     0.08933
     0.23830
     0.16954
     0.23830
     0.24976
     0.08933
    -0.08257
    -0.12840
     0.49040
     0.12370
    -0.05965
    -0.01381
     0.05495
     0.03203
    -0.10548
    -0.17424
    -0.05965
    -0.01381
    -0.05965
    -0.10548
    -0.00235
    -0.26592
    -0.09402
    -0.44927
     0.27268
    -0.03673
    -0.18570
    -0.17424
    -0.23154
    -0.13986
    -0.28883
    -0.24300
     0.07787
    -0.04819
    -0.13986
    -0.17424
    -0.25446
    -0.03673
    -0.02527
    -0.56386
    -0.15132
     0.04349
    -0.20862
    -0.13986
    -0.11694
    -0.17424
    -0.28883
    -0.25446
    -0.31175
    -0.01381
    -0.16278
    -0.18570
    -0.15132
    -0.05965
    -0.22008
    -0.38051
    -0.22008
    -0.00235
    -0.20862
    -0.08257
    -0.15132
    -0.16278
    -0.28883
    -0.31175
    -0.32321
    -0.20862
    -0.07111
    -0.35759
    -0.11694
    -0.26592
    -0.20862
    -0.30029
    -0.59824
    -0.20862
    -0.31175
    -0.22008
    -0.26592
    -0.35759
    -0.35759
    -0.44927
    -0.42635
    -0.47218
    -0.25446
    -0.28883
    -0.56386
    -0.57532
    -0.49510
    -0.57532
    -0.72429
    -0.52948
    -0.36905
    -0.80451
    -0.51802
    -0.65553
    -0.70137
    -0.97640
    -0.68991
    -0.73575
    -0.58678
    -0.42635
    -0.80451
    -0.82743
    -0.58678
    -0.50656
    -0.97640
    -0.74721
    -0.56386
    -0.78159
    -0.63262
    -0.64408
    -0.86180
    -0.80451
    -0.86180
    -0.66699
    -0.36905
    -0.65553
    -0.90764
    -0.80451
    -0.86180
    -0.64408
    -0.97640
    -0.85034
    -0.30029
    -0.47218
    -0.67845
    -0.52948
    -0.74721
    -0.79305
    -0.75867
    -0.93056
    -0.77013
    -0.39197
    -0.90764
    -0.90764
    -0.79305
    -0.56386
    -0.44927
    -0.20862
     0.59354
     0.85710
     1.52175
     2.47288
     3.21774
     3.69903
     4.12303
     3.79071
     2.61039
     1.49883
     0.10079
     1.36132
     3.73341
     2.61039
     2.22077
     1.33840
     0.71959
    -0.22008
    -1.58375
    -2.21401
    -2.46612
    -2.53487
    -2.51196
    -2.45466
    -2.23693
    -1.83585
    -1.42331
    -1.54937
    -1.61812
    -1.43477
    -1.34310
    -1.34310
    -1.09099
    -0.91910
    -1.02224
    -0.71283
    -0.79305
    -0.52948
    -0.59824
    -0.68991
    -0.55240
    -0.02527
     0.03203
    -0.08257
     0.02057
    -0.09402
     0.02057
     0.08933
     0.30705
     0.54770
     0.34143
     0.54770
     0.78835
     0.60500
     0.79981
     0.63938
     0.75397
     0.94878
     1.07483
     1.10921
     0.96024
     0.85710
     0.74251
     0.84565
     0.61646
     1.17797
     0.76543
     0.73105
     0.69667
     0.70813
     0.79981
     0.39873
     0.43311
     0.36435
     0.73105
     0.51332
     0.51332
     0.29559
     0.44457
     0.41019
     0.36435
     0.61646
     0.75397
     0.03203
     0.30705
     0.34143
     0.10079
    -0.08257
    -0.17424
    -0.28883
    -0.20862
    -0.12840
    -0.27737
    -0.38051
    -0.43781
    -0.77013
    -0.82743
    -0.59824
    -0.46072
    -0.95348
    -0.83888
    -0.34613
    -0.46072
    -0.46072
    -0.75867
    -0.66699
    -0.32321
    -0.03673
    -0.13986
     0.04349
    -0.24300
    -0.27737
    -0.13986
    -0.22008
     0.41019
     0.18100
    -0.04819
     0.30705
     0.27268
     0.38727
     0.43311
     0.07787
     0.27268
     0.47895
     0.60500
     0.52478
     0.34143
     0.19246
     0.54770
     0.11224
     0.71959
     0.59354
     0.14662
     0.34143
     0.39873
     0.52478
     0.27268
     0.14662
    -0.09402
     0.31851
     0.43311
     0.08933
     0.10079
    -0.03673
    -0.05965
    -0.35759
    -0.04819
    -0.15132
    -0.50656
    -0.38051
    -0.43781
    -0.35759
    -0.39197
    -0.66699
    -0.97640
    -0.80451
    -0.41489
    -0.71283
    -0.43781
    -0.73575
    -0.79305
    -0.80451
    -0.74721
    -0.25446
    -0.64408
    -0.78159
    -0.51802
    -0.54094
    -0.25446
    -0.54094
    -0.74721
    -0.31175
    -0.30029
    -0.01381
    -0.34613
    -0.20862
    -0.12840
    -0.05965
    -0.12840
     0.60500
     0.16954
     0.08933
     0.19246
     0.39873
     0.60500
     0.59354
     0.37581
     0.14662
     0.63938
     0.66230
     0.46749
     0.36435
     0.21538
     0.28414
     0.03203
     0.66230
     0.78835
     0.19246
     0.21538
     0.15808
     0.47895
     0.39873
     0.26122
     0.35289
     0.24976
     0.51332
     0.82273
     0.93732
     1.55613
     2.46142
     2.74790
     4.16887
     5.22313
     5.03978
     5.86486
     6.74723
     5.91070
     3.75633
     1.31548
     3.25212
     4.75330
     4.12303
     0.89148
    -0.50656
    -7.46241
    -3.78395
    -2.36298
    -0.97640
    -1.27434
    -4.46005
    -6.23626
    -6.71755
    -5.74350
    -4.39130
    -3.56622
    -2.69531
    -1.35456
    -0.23154
     0.65084
     0.97170
     1.30402
     0.92586
     1.09775
     0.76543
     1.20089
     1.12067
     0.53624
     0.38727
     0.41019
     0.53624
     0.35289
     0.12370
    -0.20862
     0.21538
     0.18100
     0.24976
     0.31851
     0.02057
    -0.13986
    -0.08257
     0.24976
     0.51332
    -0.08257
     0.00911
     0.04349
     0.11224
     0.20392
     0.04349
    -0.18570
     0.27268
     0.14662
     0.11224
     0.49040
     0.19246
     0.00911
    -0.20862
    -0.19716
     0.37581
     0.05495
     0.23830
    -0.13986
    -0.00235
     0.18100
     0.04349
    -0.01381
     0.11224
    -0.05965
     0.08933
     0.00911
    -0.04819
    -0.08257
     0.00911
    -0.19716
     0.23830
     0.10079
    -0.20862
     0.08933
    -0.32321
    -0.18570
    -0.12840
    -0.08257
    -0.18570
    -0.15132
    -0.28883
    -0.23154
     0.03203
    -0.24300
    -0.30029
    -0.48364
    -0.07111
    -0.04819
    -0.17424
    -0.31175
    -0.27737
    -0.05965
    -0.36905
    -0.28883
    -0.30029
    -0.22008
    -0.16278
    -0.23154
    -0.22008
    -0.20862
    -0.41489
    -0.67845
    -0.10548
    -0.08257
    -0.31175
    -0.09402
    -0.32321
    -0.16278
    -0.31175
    -0.42635
    -0.35759
    -0.32321
    -0.18570
    -0.18570
     0.12370
    -0.04819
    -0.26592
    -0.41489
    -0.35759
     0.26122
    -0.08257
    -0.08257
    -0.20862
     0.00911
    -0.18570
    -0.25446
    -0.27737
    -0.19716
    -0.19716
    -0.48364
    -0.13986
    -0.47218
    -0.19716
    -0.50656
    -0.88472
    -0.40343
    -0.24300
    -0.42635
    -0.50656
    -0.64408
    -0.72429
    -0.65553
    -0.52948
    -0.44927
    -0.38051
    -0.42635
    -0.71283
    -0.40343
    -0.40343
    -0.41489
    -0.67845
    -0.52948
    -0.10548
    -0.22008
    -0.26592
    -0.44927
    -0.39197
    -0.23154
    -0.32321
    -0.20862
    -0.01381
    -0.05965
    -0.18570
    -0.13986
    -0.22008
    -0.02527
    -0.34613
    -0.24300
    -0.11694
    -0.24300
     0.00911
    -0.18570
    -0.17424
    -0.38051
    -0.49510
    -0.20862
    -0.19716
    -0.10548
    -0.27737
    -0.32321
    -0.15132
    -0.10548
    -0.16278
    -0.64408
    -0.01381
    -0.05965
    -0.18570
     0.07787
     0.26122
     0.38727
    -0.00235
     0.05495
     0.37581
     0.19246
     0.23830
     0.60500
     0.61646
     0.74251
     1.46445
     0.12370
    -1.52645
    -0.72429
    -0.16278
     1.59051
     3.48131
     2.95417
     1.54467
     1.40716
     0.63938
    -1.18267
    -0.67845
    -0.11694
     0.76543
     0.97170
     0.82273
     0.21538
    -0.41489
    -0.60970
    -1.12537
    -1.44623
    -1.54937
    -1.61812
    -1.72126
    -1.61812
    -1.28580
    -0.80451
    -0.63262
    -0.78159
    -0.36905
    -0.26592
    -0.13986
    -0.00235
     0.04349
     0.37581
     0.13516
     0.27268
     0.29559
     0.38727
     0.34143
     0.13516
     0.05495
     0.44457
     0.36435
     0.18100
     0.28414
     0.15808
     0.19246
     0.23830
    -0.19716
     0.05495
     0.24976
    -0.30029
     0.20392
    -0.09402
    -0.04819
    -0.03673
    -0.04819
    -0.22008
    -0.15132
     0.05495
    -0.34613
    -0.18570
    -0.18570
    -0.05965
    -0.48364
    -0.16278
    -0.05965
    -0.31175
    -0.13986
    -0.11694
    -0.16278
    -0.40343
    -0.50656
    -0.12840
    -0.16278
     0.00911
    -0.41489
    -0.18570
    -0.22008
    -0.02527
    -0.35759
    -0.28883
     0.14662
    -0.33467
    -0.16278
     0.02057
    -0.24300
    -0.20862
    -0.31175
    -0.40343
    -0.00235
     0.00911
    -0.19716
    -0.34613
    -0.40343
    -0.19716
    -0.31175
    -0.47218
    -0.24300
    -0.40343
    -0.31175
    -0.35759
    -0.25446
    -0.52948
    -0.49510
    -0.52948
    -0.42635
    -0.32321
    -0.15132
    -0.55240
    -0.55240
    -0.52948
    -0.26592
    -0.68991
    -0.17424
    -0.23154
    -0.64408
    -0.25446
    -0.43781
    -0.19716
    -0.50656
    -0.66699
    -0.36905
    -0.12840
    -0.10548
    -0.47218
    -0.46072
    -0.25446
    -0.20862
    -0.72429
    -0.15132
    -0.32321
    -0.50656
    -0.54094
    -0.39197
    -0.28883
    -0.41489
    -0.68991
    -0.62116
    -0.50656
    -0.34613
    -0.54094
    -0.81597
    -0.55240
    -0.67845
    -0.67845
    -0.75867
    -0.18570
    -0.77013
    -0.30029
    -0.67845
    -0.33467
    -0.40343
    -0.55240
    -0.44927
    -0.24300
    -0.12840
    -0.17424
    -0.05965
    -0.23154
    -0.31175
    -0.19716
    -0.25446
     0.10079
    -0.10548
    -0.33467
    -0.09402
     0.08933
     0.08933
     0.03203
    -0.30029
    -0.01381
     0.26122
     0.27268
     0.49040
     0.10079
     0.27268
     0.50186
     0.20392
     0.60500
     0.78835
     0.62792
     0.55916
     0.86856
     0.69667
     0.83419
     0.70813
     0.36435
     0.94878
     1.00608
     0.86856
     0.92586
     0.54770
     0.59354
     0.53624
     0.65084
     0.77689
     0.35289
     0.60500
     0.55916
     0.41019
     0.22684
    -0.16278
    -0.46072
    -0.32321
     0.57062
     0.79981
     0.99462
     1.59051
     2.41558
     2.86250
     2.63331
     2.96563
     3.28650
     1.94575
     2.97709
     3.42401
     2.59893
     2.79374
     2.40412
    -3.56622
    -3.82979
     1.77386
    -0.57532
    -0.58678
    -2.17963
    -3.63498
    -3.94438
    -3.49746
    -3.52038
    -3.17660
    -3.00471
    -2.40882
    -1.70980
    -0.96494
    -0.42635
     0.12370
     0.65084
     0.99462
     1.28110
     1.17797
     1.06337
     1.10921
     1.05191
     1.09775
     1.20089
     0.82273
     0.75397
     0.89148
     1.04046
     0.73105
     0.57062
     0.68521
     0.70813
     1.10921
     0.66230
     0.79981
     0.50186
     0.66230
     0.47895
     0.60500
     1.02900
     0.54770
     0.51332
     0.49040
     0.45603
     0.65084
     0.65084
     0.45603
     0.45603
     0.61646
     0.70813
     0.52478
     0.44457
     0.46749
     0.28414
     0.34143
     0.71959
     0.49040
     0.21538
     0.21538
     0.22684
     0.36435
     0.12370
     0.11224
    -0.25446
     0.04349
     0.02057
    -0.35759
    -0.11694
    -0.43781
    -0.44927
    -0.72429
    -0.20862
    -0.41489
    -0.57532
    -0.91910
    -0.52948
    -0.57532
    -0.52948
    -0.59824
    -0.80451
    -0.34613
    -0.27737
    -0.39197
    -0.35759
    -0.26592
    -0.23154
    -0.56386
    -0.07111
     0.30705
    -0.11694
    -0.10548
    -0.04819
     0.15808
     0.22684
     0.21538
     0.14662
     0.26122
     0.38727
     0.37581
     0.61646
     0.41019
     0.38727
     0.46749
     0.53624
     1.20089
     0.73105
     0.68521
     0.77689
     0.77689
     0.77689
     0.96024
     0.70813
     0.77689
     0.74251
     0.96024
     0.90294
     0.82273
     0.67375
     0.55916
     0.41019
     0.89148
     0.92586
     0.47895
     0.63938
     0.39873
     0.73105
     0.51332
     0.30705
     0.37581
     0.54770
     0.54770
     0.41019
     0.32997
     0.27268
     0.12370
    -0.03673
     0.42165
     0.39873
     0.07787
     0.14662
     0.13516
     0.16954
     0.19246
     0.12370
     0.05495
     0.08933
     0.20392
     0.21538
     0.22684
     0.14662
     0.07787
    -0.01381
     0.19246
     0.69667
     0.16954
     0.12370
     0.11224
     0.14662
     0.42165
     0.18100
     0.00911
     0.21538
     0.46749
     0.37581
     0.13516
     0.27268
     0.08933
    -0.09402
    -0.08257
     0.19246
     0.18100
    -0.03673
    -0.03673
    -0.08257
     0.02057
     0.10079
    -0.11694
    -0.23154
     0.05495
    -0.00235
     0.05495
    -0.00235
     0.18100
     0.08933
    -0.32321
     0.20392
     0.45603
     0.20392
     0.36435
     0.00911
     0.50186
     0.44457
     0.34143
     0.30705
     0.19246
     0.35289
     0.31851
     0.47895
     0.93732
     0.53624
     0.04349
     0.85710
     2.28953
     2.35828
     2.72499
     2.81666
     3.20628
     2.42704
     0.88002
     1.65926
     3.00001
     0.42165
    -0.44927
     3.88238
     3.90530
     0.93732
    -0.08257
    -0.66699
    -0.86180
    -1.10245
    -1.22850
    -1.12537
    -1.42331
    -1.30872
    -1.19413
    -1.19413
    -1.21704
    -0.85034
    -0.95348
    -0.65553
    -0.60970
    -0.18570
    -0.59824
    -0.44927
    -0.05965
     0.20392
    -0.01381
    -0.04819
     0.03203
     0.03203
    -0.11694
     0.00911
     0.05495
     0.27268
     0.14662
    -0.09402
    -0.01381
     0.03203
    -0.02527
    -0.56386
     0.06641
    -0.15132
    -0.15132
     0.12370
    -0.38051
    -0.12840
    -0.25446
    -0.30029
    -0.11694
    -0.19716
    -0.39197
    -0.22008
    -0.03673
    -0.15132
    -0.12840
    -0.38051
    -0.35759
    -0.11694
    -0.23154
    -0.26592
    -0.11694
    -0.28883
    -0.20862
    -0.50656
    -0.35759
    -0.00235
    -0.27737
    -0.16278
    -0.28883
    -0.19716
    -0.38051
    -0.22008
    -0.51802
    -0.03673
    -0.04819
    -0.28883
    -0.09402
    -0.40343
    -0.12840
    -0.23154
    -0.31175
    -0.30029
    -0.10548
    -0.08257
    -0.25446
    -0.17424
    -0.15132
    -0.39197
    -0.64408
    -0.08257
    -0.20862
    -0.02527
    -0.12840
    -0.18570
    -0.36905
    -0.34613
    -0.32321
    -0.10548
    -0.15132
    -0.35759
    -0.34613
    -0.16278
    -0.28883
    -0.17424
    -0.40343
    -0.07111
    -0.20862
    -0.31175
    -0.16278
    -0.23154
    -0.24300
    -0.38051
    -0.40343
    -0.34613
    -0.09402
    -0.12840
    -0.43781
    -0.43781
    -0.36905
    -0.33467
    -0.59824
    -0.55240
    -0.24300
    -0.31175
    -0.56386
    -0.44927
    -0.52948
    -0.48364
    -0.58678
    -0.35759
    -0.34613
    -0.44927
    -0.49510
    -0.58678
    -0.73575
    -0.52948
    -0.44927
    -0.73575
    -0.33467
    -0.71283
    -0.49510
    -0.56386
    -0.63262
    -0.50656
    -0.72429
    -0.66699
    -0.64408
    -0.22008
    -0.39197
    -0.56386
    -0.60970
    -0.44927
    -0.33467
    -0.55240
    -0.48364
    -0.19716
    -0.60970
    -0.35759
    -0.43781
    -0.15132
    -0.52948
    -0.43781
    -0.42635
    -0.15132
    -0.04819
    -0.27737
    -0.38051
    -0.35759
    -0.01381
    -0.17424
    -0.11694
     0.12370
    -0.46072
    -0.05965
    -0.25446
    -0.41489
    -0.44927
    -0.58678
    -0.41489
    -0.04819
    -0.11694
    -0.48364
    -0.57532
    -0.57532
     0.11224
     1.02900
     0.84565
     1.92283
     2.49580
     2.89688
     3.84801
     4.01990
     3.16044
     1.36132
    -0.07111
     1.91137
     3.71049
     3.44693
     1.05191
    -1.69834
     2.43850
    -0.88472
    -4.37984
    -2.56925
    -0.24300
    -2.07650
    -2.97033
    -3.13076
    -3.06201
    -2.43174
    -2.12234
    -1.54937
    -1.27434
    -0.66699
    -0.71283
    -0.33467
    -0.09402
     0.24976
     0.14662
     0.39873
     0.29559
     0.24976
     0.30705
     0.06641
     0.02057
    -0.08257
    -0.32321
    -0.36905
    -0.28883
    -0.05965
    -0.23154
    -0.36905
    -0.41489
    -0.44927
    -0.46072
    -0.20862
     0.04349
    -0.46072
    -0.57532
    -0.38051
    -0.13986
    -0.19716
    -0.43781
    -0.31175
    -0.26592
    -0.24300
    -0.13986
    -0.36905
    -0.18570
    -0.35759
    -0.26592
    -0.18570
    -0.01381
    -0.18570
    -0.41489
    -0.23154
    -0.19716
     0.02057
    -0.26592
    -0.33467
    -0.36905
    -0.11694
     0.06641
    -0.04819
    -0.26592
    -0.24300
    -0.03673
    -0.39197
    -0.09402
    -0.23154
    -0.23154
    -0.11694
    -0.03673
     0.84565
     0.69667
    -0.09402
    -0.31175
    -0.23154
     0.26122
    -0.00235
     0.20392
    -0.02527
    -0.12840
    -0.27737
     0.11224
     0.03203
    -0.41489
    -0.52948
    -0.62116
    -0.26592
    -0.34613
    -0.60970
    -0.68991
    -0.52948
    -0.22008
    -0.26592
    -0.28883
    -0.40343
    -0.27737
    -0.32321
    -0.24300
    -0.07111
    -0.19716
    -0.20862
    -0.20862
    -0.17424
    -0.03673
    -0.17424
    -0.62116
    -0.30029
    -0.07111
    -0.03673
    -0.11694
    -0.49510
    -0.40343
    -0.28883
    -0.39197
    -0.11694
    -0.31175
    -0.40343
    -0.33467
    -0.35759
    -0.12840
    -0.59824
    -0.57532
    -0.50656
    -0.26592
    -0.20862
    -0.20862
    -0.23154
    -0.55240
    -0.43781
    -0.58678
     0.04349
    -0.07111
    -0.30029
    -0.25446
    -0.35759
     0.08933
     0.03203
    -0.15132
    -0.34613
    -0.07111
     0.15808
    -0.01381
    -0.03673
    -0.17424
    -0.12840
    -0.02527
     0.00911
     0.31851
     0.21538
    -0.13986
    -0.12840
    -0.01381
     0.23830
     0.07787
    -0.31175
    -0.18570
     0.08933
    -0.07111
    -0.10548
    -0.15132
    -0.27737
    -0.31175
    -0.47218
     0.16954
     0.06641
    -0.39197
    -0.38051
    -0.09402
    -0.16278
    -0.24300
    -0.30029
    -0.33467
    -0.17424
    -0.05965
    -0.05965
    -0.12840
    -0.51802
    -0.40343
    -0.52948
    -0.10548
    -0.24300
    -0.46072
    -0.52948
    -0.59824
    -0.44927
    -0.58678
    -0.58678
    -0.85034
    -0.56386
    -0.43781
    -0.60970
    -0.52948
    -0.79305
    -0.75867
    -1.12537
    -0.52948
    -0.40343
    -0.54094
    -0.67845
    -0.93056
    -0.86180
    -0.56386
    -0.97640
    -1.20559
    -0.93056
    -1.09099
    -1.48061
    -0.90764
    -0.32321
    -0.15132
    -0.47218
     0.46749
     1.85407
     1.95721
     1.45299
     2.27807
     2.07180
     1.65926
     1.51029
     1.54467
     0.73105
    -0.20862
    -5.90394
    -1.59520
     3.36671
     0.55916
    -0.57532
    -2.78698
    -3.15368
    -3.78395
    -3.86416
    -3.45163
    -2.89012
    -2.21401
    -1.70980
    -1.17121
    -0.79305
    -0.54094
    -0.07111
     0.04349
    -0.07111
    -0.07111
    -0.26592
    -0.52948
    -0.13986
     0.07787
    -0.31175
    -0.35759
    -0.66699
    -0.40343
    -0.50656
    -0.43781
    -0.43781
     0.20392
    -0.15132
    -0.52948
    -0.64408
    -0.32321
    -0.47218
    -0.57532
    -0.40343
     0.03203
    -0.27737
    -0.26592
    -0.28883
    -0.50656
    -0.63262
    -0.33467
    -0.60970
    -0.39197
    -0.22008
    -0.54094
    -0.32321
    -0.26592
    -0.35759
    -0.54094
    -0.46072
    -0.09402
    -0.04819
    -0.26592
    -0.02527
    -0.41489
    -0.17424
    -0.18570
    -0.10548
    -0.15132
    -0.05965
    -0.12840
     0.05495
    -0.05965
    -0.11694
    -0.10548
    -0.47218
     0.11224
     0.00911
    -0.22008
    -0.12840
    -0.24300
    -0.02527
    -0.47218
    -0.20862
    -0.23154
    -0.15132
    -0.12840
    -0.23154
    -0.15132
    -0.11694
    -0.23154
    -0.51802
    -0.25446
    -0.03673
    -0.35759
    -0.13986
    -0.28883
    -0.32321
    -0.38051
    -0.19716
    -0.20862
    -0.19716
    -0.27737
    -0.35759
    -0.20862
    -0.25446
    -0.39197
    -0.56386
    -0.43781
    -0.15132
    -0.42635
    -0.25446
    -0.47218
    -0.41489
    -0.52948
    -0.55240
    -0.58678
    -0.39197
    -0.48364
    -0.42635
    -0.59824
    -0.52948
    -0.48364
    -0.70137
    -0.54094
    -0.58678
    -0.39197
    -0.46072
    -0.65553
    -0.57532
    -0.39197
    -0.68991
    -0.64408
    -0.44927
    -0.20862
    -0.26592
    -0.30029
    -0.35759
    -0.40343
    -0.41489
    -0.64408
    -0.12840
    -0.18570
    -0.24300
    -0.24300
    -0.33467
    -0.16278
    -0.44927
    -0.16278
    -0.36905
    -0.19716
    -0.20862
    -0.38051
    -0.46072
    -0.11694
    -0.36905
    -0.60970
    -0.30029
    -0.23154
    -0.24300
    -0.38051
    -0.26592
    -0.54094
    -0.56386
    -0.56386
    -0.46072
    -0.42635
    -0.44927
    -0.35759
    -0.55240
    -0.30029
    -0.35759
    -0.70137
    -0.55240
    -0.18570
    -0.44927
    -0.26592
    -0.33467
    -0.39197
    -0.58678
    -0.46072
    -0.55240
    -0.25446
    -0.11694
    -0.31175
    -0.48364
    -0.57532
    -0.24300
    -0.40343
    -0.59824
    -0.16278
    -0.36905
    -0.55240
    -0.15132
    -0.33467
    -0.36905
    -0.34613
    -0.32321
    -0.35759
    -0.07111
    -0.38051
    -0.23154
    -0.32321
    -0.24300
    -0.34613
    -0.42635
    -0.19716
    -0.16278
    -0.23154
    -0.02527
    -0.28883
    -0.26592
    -0.39197
    -0.62116
    -0.28883
    -0.22008
    -0.08257
    -0.48364
    -0.90764
    -1.06807
    -0.80451
    -0.48364
     0.23830
     0.42165
     1.48737
     2.70207
     3.51568
     2.62185
     2.10618
     2.72499
     2.73644
     2.19785
     2.32391
    -0.82743
    -2.47758
     1.30402
     4.66162
     2.71353
     0.32997
    -0.27737
    -2.07650
    -2.22547
    -1.50353
    -1.88169
    -2.01920
    -1.70980
    -0.27737
     0.55916
     1.12067
     1.09775
     0.86856
     0.97170
     1.52175
     1.49883
     1.54467
     1.98013
     1.79677
     1.61342
     1.80823
     1.67072
     1.76240
     1.07483
     0.94878
     1.07483
     1.01754
     1.29256
     0.73105
     0.90294
     0.76543
     0.68521
     0.35289
     0.82273
     0.60500
     0.52478
     0.58208
     0.46749
     0.38727
     0.06641
     0.02057
    -0.31175
     0.06641
     0.24976
    -0.12840
    -0.20862
    -0.51802
    -0.55240
    -0.38051
    -0.50656
    -0.30029
    -0.74721
    -0.67845
    -0.58678
    -0.47218
    -0.51802
    -0.82743
    -0.94202
    -0.56386
    -0.28883
    -0.48364
    -0.33467
    -0.65553
    -0.63262
    -0.63262
    -0.67845
    -0.17424
    -0.55240
    -0.55240
    -0.47218
    -0.16278
    -0.34613
    -0.38051
    -0.48364
    -0.26592
    -0.35759
    -0.07111
    -0.32321
    -0.30029
    -0.22008
    -0.28883
    -0.36905
     0.14662
     0.11224
    -0.28883
    -0.00235
    -0.17424
     0.16954
     0.05495
    -0.27737
    -0.11694
    -0.07111
     0.24976
     0.06641
     0.02057
    -0.30029
    -0.02527
    -0.26592
    -0.08257
     0.03203
    -0.24300
    -0.25446
    -0.39197
    -0.10548
    -0.11694
    -0.54094
    -0.24300
    -0.26592
     0.05495
    -0.01381
    -0.32321
    -0.09402
    -0.31175
    -0.25446
    -0.22008
     0.03203
    -0.12840
    -0.16278
    -0.17424
    -0.00235
     0.18100
    -0.04819
    -0.25446
    -0.10548
     0.19246
     0.13516
     0.13516
     0.03203
    -0.01381
    -0.22008
    -0.08257
     0.58208
     0.24976
    -0.10548
    -0.02527
     0.02057
     0.52478
    -0.01381
    -0.25446
    -0.00235
     0.32997
     0.36435
     0.46749
     0.12370
     0.29559
     0.31851
    -0.05965
     0.59354
     0.92586
     0.37581
     0.75397
     0.68521
     1.09775
     1.18943
     1.31548
     1.04046
     1.28110
     1.86553
     1.70510
     1.84261
     1.64780
     2.01450
     1.68218
     2.09472
     2.24369
     1.95721
     1.76240
     1.61342
     1.77386
     1.88845
     1.34986
     1.36132
     1.24672
     1.31548
     1.28110
     1.34986
     0.73105
     0.83419
     0.70813
     0.62792
     0.98316
     0.67375
     0.61646
     0.52478
     0.36435
     0.46749
     0.34143
     0.30705
     0.32997
     0.77689
     1.44153
     1.49883
     1.67072
     1.84261
     2.08326
     3.27504
     4.50119
     4.99394
     4.93665
     3.58444
     1.15505
     2.00304
     2.73644
     2.55309
     2.06034
     1.29256
    -0.01381
    -3.34849
     0.28414
    -0.34613
    -1.12537
    -2.03066
    -2.84428
    -2.98179
    -3.49746
    -3.08493
    -2.44320
    -1.23996
    -1.32018
    -1.02224
    -0.64408
    -0.40343
     0.28414
     0.03203
     0.24976
     0.18100
    -0.03673
    -0.35759
    -0.32321
     0.20392
    -0.30029
    -0.09402
    -0.19716
     0.12370
    -0.11694
     0.03203
    -0.10548
    -0.05965
     0.11224
    -0.05965
     0.02057
     0.08933
    -0.15132
    -0.15132
    -0.30029
     0.26122
     0.30705
     0.13516
    -0.07111
    -0.05965
     0.08933
    -0.10548
    -0.22008
    -0.25446
     0.10079
    -0.07111
    -0.01381
     0.03203
    -0.09402
    -0.22008
    -0.60970
     0.05495
     0.10079
    -0.39197
    -0.22008
    -0.35759
    -0.25446
    -0.25446
    -0.33467
    -0.46072
    -0.32321
    -0.30029
    -0.23154
    -0.23154
    -0.25446
    -0.38051
    -0.62116
    -0.32321
    -0.02527
    -0.48364
    -0.23154
    -0.24300
    -0.17424
    -0.33467
    -0.26592
    -0.32321
    -0.38051
    -0.32321
    -0.30029
    -0.20862
    -0.27737
    -0.52948
    -0.50656
    -0.56386
    -0.07111
    -0.23154
    -0.52948
    -0.24300
    -0.60970
    -0.46072
    -0.43781
    -0.44927
    -0.56386
    -0.34613
    -0.31175
    -0.28883
    -0.27737
    -0.16278
    -0.70137
    -0.80451
    -0.31175
    -0.24300
    -0.39197
    -0.32321
    -0.60970
    -0.36905
    -0.32321
    -0.47218
    -0.42635
    -0.40343
    -0.25446
    -0.38051
    -0.33467
    -0.24300
    -0.49510
    -0.77013
    -0.40343
    -0.04819
    -0.40343
    -0.11694
    -0.41489
    -0.07111
    -0.40343
    -0.30029
    -0.39197
    -0.12840
    -0.30029
    -0.20862
    -0.16278
    -0.08257
    -0.28883
    -0.35759
    -0.15132
    -0.08257
     0.05495
    -0.02527
    -0.15132
    -0.28883
    -0.09402
    -0.11694
     0.03203
     0.20392
     0.08933
     0.16954
    -0.05965
     0.23830
    -0.16278
    -0.04819
    -0.12840
     0.39873
     0.02057
     0.12370
     0.02057
     0.22684
     0.02057
     0.15808
     0.05495
    -0.04819
     0.14662
     0.05495
     0.18100
     0.10079
     0.26122
     0.04349
    -0.32321
     0.16954
     0.31851
     0.07787
     0.13516
     0.11224
    -0.07111
    -0.03673
    -0.07111
    -0.08257
     0.05495
     0.07787
    -0.04819
     0.10079
     0.07787
     0.11224
    -0.27737
    -0.12840
     0.10079
    -0.03673
     0.10079
    -0.11694
     0.06641
     0.51332
     0.74251
     1.24672
     1.46445
     2.16348
     2.95417
     3.22920
     3.20628
     2.90834
     1.33840
     0.54770
     1.86553
     3.20628
     2.80520
     0.89148
    -1.88169
     2.04888
     1.23526
    -1.21704
    -1.32018
    -1.76710
    -2.47758
    -2.77552
    -1.02224
    -0.66699
    -1.83585
    -1.74418
    -0.89618
    -0.62116
    -0.30029
     0.11224
     0.15808
     0.27268
     0.49040
     0.42165
     0.84565
     0.88002
     0.86856
     0.51332
     0.43311
     0.39873
     0.21538
    -0.58678
    -0.27737
     0.15808
     0.00911
     0.02057
     0.05495
    -0.23154
    -0.12840
    -0.15132
    -0.23154
    -0.04819
    -0.01381
    -0.18570
    -0.01381
    -0.05965
     0.14662
    -0.20862
    -0.01381
     0.28414
    -0.01381
     0.10079
     0.02057
    -0.01381
    -0.08257
    -0.24300
    -0.05965
    -0.03673
     0.02057
    -0.02527
    -0.18570
    -0.24300
    -0.05965
    -0.17424
    -0.30029
    -0.07111
    -0.00235
    -0.32321
     0.00911
     0.00911
    -0.18570
    -0.35759
    -0.17424
    -0.10548
     0.15808
     0.18100
    -0.31175
    -0.05965
    -0.24300
     0.04349
    -0.32321
     0.19246
    -0.09402
    -0.20862
     0.08933
     0.12370
    -0.09402
     0.07787
    -0.25446
    -0.16278
     0.13516
     0.10079
    -0.28883
    -0.27737
     0.11224
     0.02057
    -0.36905
     0.14662
     0.02057
    -0.17424
    -0.05965
    -0.33467
    -0.16278
    -0.09402
    -0.38051
    -0.33467
    -0.09402
     0.03203
    -0.17424
    -0.15132
    -0.36905
    -0.33467
    -0.31175
    -0.57532
    -0.01381
    -0.51802
    -0.35759
    -0.32321
    -0.31175
    -0.23154
    -0.50656
    -0.51802
    -0.55240
    -0.10548
    -0.30029
    -0.41489
    -0.41489
    -0.50656
    -0.34613
    -0.48364
     0.11224
    -0.32321
    -0.23154
    -0.24300
    -0.13986
    -0.24300
    -0.25446
    -0.50656
    -0.23154
    -0.04819
    -0.02527
    -0.01381
    -0.25446
    -0.10548
    -0.01381
    -0.51802
     0.08933
    -0.08257
    -0.41489
    -0.13986
    -0.16278
    -0.08257
    -0.30029
    -0.44927
    -0.39197
    -0.12840
     0.00911
    -0.09402
    -0.26592
    -0.27737
    -0.30029
    -0.31175
     0.05495
     0.16954
    -0.20862
    -0.04819
     0.05495
     0.32997
     0.08933
    -0.15132
    -0.13986
     0.10079
     0.16954
     0.16954
     0.07787
    -0.39197
    -0.33467
    -0.17424
    -0.08257
     0.18100
    -0.64408
    -0.59824
    -0.62116
    -0.36905
    -0.82743
    -0.71283
    -0.83888
    -0.62116
    -0.57532
    -0.58678
    -0.86180
    -1.01078
    -0.94202
    -0.74721
    -0.80451
     0.63938
     1.79677
     2.27807
     2.39266
     3.67611
     3.42401
     3.79071
     2.95417
     2.20931
     4.83351
     5.39502
     3.45839
     0.45603
     0.47895
     2.42704
     1.99158
     1.28110
     0.60500
    -0.58678
    -1.38894
    -2.23693
    -2.35152
    -2.74114
    -2.64947
    -2.63801
    -2.13380
    -1.45769
    -1.12537
    -0.86180
    -0.66699
    -0.50656
    -0.55240
    -0.16278
     0.16954
    -0.20862
    -0.34613
     0.16954
    -0.05965
     0.23830
    -0.09402
    -0.22008
    -0.12840
     0.38727
     0.65084
     0.21538
    -0.15132
    -0.19716
    -0.03673
    -0.08257
     0.35289
     0.18100
    -0.07111
     0.22684
     0.18100
     0.02057
    -0.04819
    -0.26592
    -0.38051
    -0.19716
    -0.13986
    -0.08257
    -0.24300
    -0.49510
    -0.32321
    -0.59824
     0.20392
    -0.09402
    -0.51802
    -0.40343
    -0.33467
    -0.33467
    -0.19716
    -0.60970
    -0.51802
    -0.18570
    -0.13986
    -0.26592
    -0.19716
    -0.51802
    -0.36905
    -0.60970
    -0.25446
    -0.11694
    -0.47218
    -0.27737
    -0.65553
    -0.40343
    -0.39197
    -0.26592
    -0.89618
    -0.46072
    -0.43781
    -0.48364
    -0.52948
    -0.59824
    -0.58678
    -0.67845
    -0.67845
    -0.16278
    -0.62116
    -0.48364
    -0.67845
    -0.55240
    -0.46072
    -0.62116
    -0.72429
    -0.62116
    -0.68991
    -0.48364
    -0.52948
    -0.46072
    -0.64408
    -0.70137
    -0.87326
    -0.38051
    -0.50656
    -0.98786
    -0.93056
    -0.72429
    -0.62116
    -0.68991
    -1.12537
    -0.85034
    -0.80451
    -0.82743
    -0.95348
    -0.95348
    -1.05661
    -1.15975
    -1.50353
    -1.04515
    -0.87326
    -1.32018
    -1.32018
    -1.21704
    -1.13683
    -1.05661
    -1.11391
    -1.35456
    -1.25142
    -1.06807
    -1.20559
    -0.98786
    -1.18267
    -1.25142
    -1.64104
    -1.15975
    -0.75867
    -1.11391
    -1.20559
    -1.28580
    -1.52645
    -1.20559
    -1.17121
    -1.33164
    -1.48061
    -1.29726
    -1.37748
    -1.32018
    -1.19413
    -1.42331
    -1.49207
    -1.61812
    -1.13683
    -1.27434
    -1.20559
    -1.33164
    -1.41185
    -1.01078
    -1.12537
    -1.01078
    -0.81597
    -0.83888
    -0.79305
    -0.63262
    -0.38051
    -0.42635
    -0.41489
    -0.65553
     0.43311
     0.28414
     0.06641
     0.05495
     0.14662
     0.30705
     0.10079
     0.20392
     0.13516
     0.19246
     0.20392
     0.15808
     0.28414
     0.11224
    -0.03673
    -0.36905
    -0.22008
     0.10079
    -0.07111
    -0.03673
    -0.26592
    -0.16278
     0.06641
     0.10079
     0.44457
     0.78835
     1.06337
     1.46445
     2.22077
     2.65623
     4.00844
     4.26054
     3.09169
     3.89384
     1.46445
    -3.29119
    -4.73508
    -2.69531
    -1.56083
     1.88845
     2.01450
    -0.70137
    -4.10481
    -5.68621
    -5.51432
    -4.56319
    -4.09335
    -3.65789
    -3.19952
    -2.09942
    -1.43477
    -0.96494
    -0.36905
    -0.09402
     0.14662
     0.49040
     0.61646
     0.62792
     0.46749
     0.58208
     0.13516
     0.20392
     0.15808
    -0.15132
    -0.49510
    -0.12840
    -0.16278
    -0.31175
    -0.39197
    -0.26592
    -0.58678
    -0.55240
    -0.52948
    -0.49510
    -0.41489
    -0.39197
    -0.59824
    -0.41489
    -0.47218
    -0.49510
    -0.85034
    -0.50656
    -0.43781
    -0.50656
    -0.46072
    -0.54094
    -0.41489
    -0.60970
    -0.56386
    -0.77013
    -0.54094
    -0.47218
    -0.62116
    -0.70137
    -0.68991
    -0.41489
    -0.70137
    -0.83888
    -0.30029
    -0.42635
    -0.62116
    -0.50656
    -0.65553
    -0.62116
    -0.73575
    -0.46072
    -0.50656
    -0.38051
    -0.40343
    -0.47218
    -0.50656
    -0.47218
    -0.52948
    -0.59824
    -0.28883
    -0.34613
    -0.48364
    -0.49510
    -0.39197
    -0.34613
    -0.36905
    -0.40343
    -0.32321
    -0.23154
    -0.18570
    -0.36905
    -0.49510
    -0.26592
    -0.41489
    -0.56386
    -0.30029
    -0.23154
    -0.41489
    -0.26592
    -0.54094
    -0.43781
    -0.67845
    -0.44927
    -0.49510
    -0.36905
    -0.30029
    -0.52948
    -0.50656
    -0.33467
    -0.25446
    -0.58678
    -0.46072
    -0.26592
    -0.27737
    -0.17424
    -0.35759
    -0.16278
    -0.40343
    -0.16278
    -0.11694
    -0.19716
    -0.09402
    -0.13986
    -0.23154
    -0.22008
    -0.07111
    -0.33467
    -0.35759
     0.10079
    -0.31175
    -0.38051
    -0.13986
    -0.10548
    -0.28883
    -0.41489
    -0.41489
    -0.01381
    -0.04819
    -0.27737
    -0.26592
    -0.23154
    -0.10548
    -0.10548
    -0.31175
     0.14662
     0.07787
    -0.07111
     0.02057
     0.11224
    -0.17424
    -0.17424
    -0.03673
     0.10079
     0.21538
     0.30705
    -0.01381
     0.18100
     0.08933
     0.18100
    -0.17424
     0.28414
     0.21538
    -0.04819
     0.34143
     0.27268
     0.08933
     0.22684
     0.12370
     0.07787
     0.23830
     0.60500
    -0.08257
     0.24976
     0.15808
     0.49040
     0.20392
     0.24976
     0.26122
     0.13516
     0.19246
     0.49040
     0.54770
     0.13516
     0.12370
     0.32997
     0.34143
     0.50186
     0.77689
     0.99462
     1.39570
     2.14056
     3.12606
     2.57601
     2.77082
     1.07483
     0.22684
     0.42165
     1.20089
     1.56759
     2.64477
     2.30099
    -0.85034
    -2.15671
     2.03742
     1.51029
    -1.29726
    -1.30872
    -1.05661
    -1.11391
    -0.71283
    -0.49510
    -0.63262
    -0.24300
     0.14662
     0.18100
     0.16954
    -0.03673
     0.18100
     0.38727
     0.51332
     0.16954
     0.14662
     0.11224
     0.13516
     0.10079
     0.30705
     0.24976
    -0.01381
     0.05495
     0.20392
     0.20392
     0.22684
    -0.22008
    -0.00235
     0.27268
     0.34143
     0.26122
     0.02057
     0.06641
    -0.11694
     0.15808
    -0.01381
     0.45603
    -0.09402
    -0.01381
     0.02057
     0.13516
     0.23830
     0.05495
    -0.27737
     0.02057
     0.24976
    -0.01381
     0.04349
    -0.19716
    -0.03673
     0.07787
    -0.15132
     0.30705
     0.16954
    -0.32321
    -0.05965
     0.05495
     0.22684
    -0.22008
    -0.05965
    -0.18570
     0.08933
     0.10079
     0.00911
    -0.10548
    -0.10548
    -0.16278
    -0.12840
     0.07787
     0.06641
    -0.27737
    -0.26592
    -0.11694
     0.08933
    -0.16278
    -0.19716
    -0.17424
    -0.03673
     0.20392
    -0.05965
    -0.12840
    -0.31175
    -0.12840
    -0.23154
    -0.03673
     0.13516
    -0.25446
    -0.32321
    -0.25446
    -0.00235
     0.11224
    -0.16278
    -0.26592
    -0.19716
     0.11224
    -0.12840
    -0.04819
    -0.26592
    -0.28883
    -0.13986
     0.00911
     0.28414
    -0.02527
    -0.13986
    -0.26592
     0.04349
     0.02057
     0.06641
    -0.34613
    -0.13986
    -0.02527
     0.14662
     0.12370
    -0.11694
    -0.15132
    -0.03673
    -0.44927
     0.14662
     0.13516
    -0.20862
     0.07787
    -0.16278
     0.02057
     0.04349
     0.03203
    -0.24300
     0.12370
     0.00911
     0.06641
     0.04349
     0.05495
     0.06641
    -0.32321
     0.05495
     0.29559
     0.04349
    -0.11694
     0.07787
     0.18100
     0.26122
    -0.03673
    -0.08257
    -0.03673
     0.34143
     0.00911
     0.19246
     0.10079
     0.14662
    -0.12840
     0.08933
     0.47895
     0.04349
    -0.00235
    -0.08257
     0.27268
    -0.01381
     0.11224
    -0.17424
    -0.08257
     0.08933
     0.07787
     0.36435
    -0.00235
    -0.20862
    -0.32321
    -0.25446
     0.19246
    -0.12840
    -0.11694
     0.07787
     0.00911
     0.30705
     0.51332
     0.41019
     0.74251
     1.33840
     1.86553
     1.36132
     1.68218
     1.67072
     1.83115
     1.73948
     2.11764
     2.69061
     2.22077
     2.54164
     2.62185
     1.65926
     0.30705
    -2.20255
    -3.91000
    -0.79305
     2.01450
     0.83419
    -0.39197
    -2.39736
    -2.90158
    -2.61509
    -1.64104
    -0.81597
    -0.56386
    -0.90764
    -0.54094
    -0.25446
     0.36435
     0.63938
     0.85710
     0.85710
     1.21235
     1.14359
     1.24672
     0.79981
     0.71959
     0.51332
     0.37581
     0.88002
     0.43311
     0.21538
     0.34143
     0.18100
     0.34143
     0.26122
     0.16954
    -0.00235
     0.22684
     0.27268
     0.02057
     0.27268
     0.05495
     0.28414
    -0.32321
     0.41019
     0.37581
     0.07787
    -0.15132
     0.08933
     0.10079
    -0.03673
     0.11224
    -0.02527
     0.27268
     0.16954
     0.11224
     0.14662
     0.06641
    -0.10548
    -0.39197
     0.37581
     0.30705
    -0.02527
     0.03203
     0.04349
     0.04349
     0.04349
    -0.02527
     0.10079
    -0.01381
     0.02057
    -0.04819
     0.20392
     0.11224
    -0.03673
    -0.26592
    -0.10548
     0.47895
     0.00911
     0.00911
     0.16954
    -0.16278
     0.04349
     0.11224
     0.05495
     0.04349
    -0.07111
     0.11224
     0.34143
     0.12370
     0.18100
    -0.10548
    -0.31175
     0.29559
     0.15808
     0.26122
    -0.05965
    -0.16278
    -0.08257
     0.20392
    -0.00235
    -0.04819
    -0.03673
    -0.00235
     0.03203
    -0.07111
     0.02057
    -0.02527
    -0.28883
    -0.13986
     0.10079
    -0.02527
     0.03203
     0.13516
     0.08933
     0.04349
    -0.08257
    -0.07111
     0.02057
     0.22684
     0.20392
     0.16954
     0.03203
     0.23830
    -0.10548
     0.14662
     0.31851
     0.23830
     0.02057
     0.10079
     0.16954
     0.15808
     0.05495
     0.10079
     0.16954
     0.18100
     0.12370
     0.06641
     0.23830
     0.04349
     0.00911
    -0.18570
     0.38727
     0.04349
     0.06641
     0.08933
     0.07787
     0.23830
     0.06641
     0.15808
     0.35289
     0.16954
     0.27268
     0.28414
     0.34143
     0.37581
     0.30705
     0.29559
     0.66230
     0.68521
     0.77689
     0.88002
     0.68521
     0.83419
     0.75397
     0.84565
     0.92586
     0.96024
     0.94878
     0.79981
     0.79981
     1.05191
     0.90294
     0.45603
     0.70813
     0.91440
     0.47895
     0.69667
     0.44457
     0.47895
     0.34143
     0.36435
     0.46749
     0.42165
     0.28414
     0.26122
     0.28414
    -0.00235
    -0.57532
    -0.66699
    -0.39197
     0.62792
     1.26964
     1.51029
     1.59051
     2.22077
     2.61039
     2.34683
     2.22077
     2.08326
     1.77386
     1.64780
     0.96024
    -1.19413
    -3.26828
     2.69061
     4.08865
     0.81127
     0.27268
    -1.34310
    -1.61812
    -2.06504
    -1.70980
    -1.79001
    -1.50353
    -0.90764
    -0.34613
     0.16954
    -0.01381
     0.14662
     0.28414
     0.16954
    -0.13986
     0.42165
     0.19246
    -0.18570
     0.07787
    -0.34613
    -0.22008
    -0.34613
    -0.28883
    -0.18570
    -0.22008
     0.00911
    -0.35759
    -0.27737
    -0.13986
    -0.07111
    -0.31175
     0.00911
     0.16954
     0.04349
     0.03203
     0.20392
     0.12370
     0.07787
     0.03203
     0.15808
     0.32997
     0.43311
     0.15808
     0.30705
     0.20392
     0.27268
     0.26122
     0.20392
     0.46749
     0.23830
     0.05495
     0.24976
     0.30705
     0.28414
    -0.05965
    -0.04819
     0.14662
     0.42165
     0.35289
    -0.20862
    -0.04819
     0.11224
    -0.08257
     0.10079
     0.32997
    -0.13986
     0.08933
     0.03203
     0.00911
     0.12370
     0.26122
    -0.17424
    -0.00235
     0.23830
     0.34143
     0.23830
     0.14662
     0.15808
     0.34143
     0.18100
     0.47895
     0.37581
     0.30705
     0.45603
     0.53624
     0.57062
     0.21538
     0.29559
     0.23830
     0.68521
     0.42165
     0.28414
     0.53624
     0.19246
     0.14662
     0.18100
     0.14662
     0.23830
    -0.00235
     0.08933
     0.05495
     0.21538
     0.13516
    -0.01381
    -0.00235
     0.30705
     0.60500
     0.63938
     0.41019
     0.61646
     0.71959
     0.71959
     0.66230
     1.10921
     1.06337
     1.08629
     1.10921
     0.98316
     1.02900
     0.67375
     0.63938
     0.71959
     0.96024
     0.74251
     0.84565
     0.46749
     0.58208
     0.38727
     0.43311
     0.50186
     0.37581
     0.26122
     0.36435
     0.43311
     0.41019
     0.26122
    -0.04819
     0.26122
     0.34143
     0.57062
     0.23830
     0.11224
     0.00911
     0.29559
     0.12370
     0.20392
     0.47895
    -0.31175
    -0.07111
     0.12370
     0.35289
     0.18100
     0.07787
    -0.16278
     0.11224
     0.39873
     0.20392
     0.04349
     0.05495
    -0.10548
    -0.02527
     0.05495
     0.39873
     0.06641
     0.11224
     0.05495
     0.13516
     0.29559
     0.13516
     0.11224
    -0.02527
     0.29559
     0.27268
     0.41019
     0.23830
     0.30705
     0.27268
     0.22684
     0.53624
     0.37581
     0.30705
     0.38727
     0.27268
     0.57062
     0.55916
     0.37581
     0.21538
     0.70813
     0.51332
     0.35289
     0.30705
     0.38727
     0.46749
    -0.04819
     0.53624
     0.10079
    -0.09402
    -0.03673
    -0.01381
     0.05495
     0.05495
     0.18100
     0.43311
     0.74251
     0.54770
     0.55916
     0.62792
     1.23526
     2.70207
     4.11157
     4.78768
     2.97709
     2.19785
     4.19179
     3.40109
     1.38424
    -1.26288
    -1.34310
     2.17493
     3.79071
     1.49883
     0.05495
    -1.53791
    -2.22547
    -2.28277
    -2.13380
    -2.19109
    -2.14526
    -2.21401
    -2.07650
    -1.53791
    -0.78159
    -0.36905
    -0.26592
    -0.11694
    -0.00235
     0.30705
     0.45603
     0.30705
     0.39873
     0.05495
     0.20392
     0.11224
     0.65084
     0.63938
     0.03203
     0.12370
     0.26122
     0.35289
     0.29559
     0.15808
     0.14662
     0.31851
     0.14662
     0.31851
     0.38727
     0.07787
    -0.11694
    -0.22008
     0.23830
     0.28414
    -0.10548
    -0.04819
     0.02057
     0.00911
     0.05495
    -0.07111
    -0.04819
    -0.15132
     0.04349
     0.15808
     0.03203
    -0.08257
    -0.16278
    -0.35759
    -0.08257
     0.23830
     0.03203
    -0.15132
     0.03203
     0.03203
     0.00911
     0.03203
    -0.18570
    -0.18570
     0.07787
     0.13516
     0.07787
     0.06641
    -0.10548
     0.04349
    -0.24300
     0.38727
     0.11224
    -0.18570
    -0.01381
    -0.09402
     0.11224
     0.13516
    -0.02527
    -0.30029
    -0.10548
     0.18100
    -0.00235
    -0.08257
    -0.05965
    -0.27737
    -0.32321
     0.15808
     0.26122
    -0.30029
    -0.10548
    -0.08257
    -0.11694
     0.10079
    -0.04819
    -0.25446
    -0.03673
    -0.01381
     0.00911
    -0.03673
    -0.16278
    -0.08257
    -0.75867
     0.03203
     0.23830
     0.11224
    -0.07111
    -0.46072
    -0.22008
     0.31851
    -0.25446
    -0.17424
    -0.12840
    -0.08257
     0.02057
    -0.04819
     0.03203
    -0.17424
    -0.49510
    -0.26592
     0.28414
    -0.27737
    -0.22008
    -0.19716
    -0.33467
    -0.31175
    -0.19716
    -0.23154
    -0.52948
    -0.25446
    -0.35759
    -0.30029
    -0.36905
    -0.41489
    -0.59824
    -0.82743
    -0.10548
    -0.30029
    -0.55240
    -0.34613
    -0.31175
    -0.40343
    -0.24300
    -0.31175
    -0.34613
    -0.13986
    -0.05965
    -0.30029
    -0.01381
     0.05495
    -0.19716
    -0.42635
    -0.01381
     0.30705
    -0.08257
    -0.02527
    -0.13986
     0.04349
     0.08933
     0.05495
     0.08933
     0.07787
     0.23830
     0.03203
     0.13516
     0.28414
     0.37581
    -0.27737
     0.23830
     0.49040
     0.26122
    -0.13986
     0.04349
    -0.02527
    -0.03673
    -0.02527
    -0.07111
    -0.05965
    -0.04819
    -0.08257
    -0.48364
    -0.34613
    -0.39197
    -0.12840
     0.50186
     1.43007
     1.76240
     2.26661
     3.24066
     4.23763
     3.81363
     1.99158
     2.42704
     2.61039
     4.86789
     6.18572
     5.15438
     1.72802
    -1.15975
     0.81127
     1.28110
     1.45299
     0.47895
    -0.57532
    -1.30872
    -2.17963
    -2.60363
    -2.83282
    -2.70677
    -2.42028
    -2.31715
    -1.95045
    -1.52645
    -1.35456
    -0.68991
    -0.51802
    -0.64408
    -0.19716
     0.05495
     0.04349
     0.20392
     0.22684
     0.26122
     0.16954
     0.22684
     0.42165
     0.23830
     0.27268
     0.15808
     0.32997
     0.41019
     0.19246
    -0.05965
    -0.03673
     0.45603
     0.04349
     0.10079
     0.14662
     0.21538
    -0.05965
     0.15808
    -0.08257
    -0.09402
     0.06641
     0.22684
    -0.07111
     0.07787
    -0.09402
    -0.18570
    -0.13986
    -0.07111
    -0.12840
    -0.32321
    -0.04819
    -0.22008
    -0.09402
    -0.39197
    -0.10548
    -0.35759
    -0.10548
    -0.52948
    -0.44927
    -0.18570
    -0.30029
    -0.33467
    -0.54094
    -0.33467
    -0.22008
    -0.38051
    -0.11694
    -0.41489
    -0.50656
    -0.30029
    -0.30029
    -0.22008
    -0.08257
    -0.08257
    -0.30029
    -0.30029
    -0.01381
     0.05495
    -0.26592
    -0.16278
     0.21538
    -0.31175
     0.11224
    -0.09402
    -0.05965
    -0.02527
    -0.30029
    -0.15132
     0.13516
    -0.03673
    -0.02527
    -0.05965
    -0.20862
    -0.10548
    -0.03673
    -0.11694
     0.10079
    -0.02527
    -0.10548
     0.27268
     0.22684
     0.16954
    -0.03673
     0.02057
     0.19246
     0.29559
     0.31851
     0.12370
     0.24976
     0.41019
     0.07787
     0.18100
     0.44457
     0.22684
     0.23830
     0.30705
     0.19246
     0.21538
     0.00911
     0.11224
     0.24976
     0.38727
     0.35289
     0.07787
     0.16954
     0.18100
     0.16954
    -0.08257
     0.27268
     0.13516
    -0.05965
     0.28414
    -0.02527
     0.02057
    -0.01381
     0.03203
    -0.05965
     0.04349
     0.26122
    -0.08257
    -0.13986
    -0.11694
    -0.07111
    -0.22008
     0.45603
     0.35289
    -0.30029
    -0.23154
    -0.17424
     0.00911
    -0.20862
    -0.15132
    -0.28883
    -0.00235
    -0.19716
    -0.17424
    -0.51802
    -0.31175
    -0.15132
    -0.48364
    -0.52948
    -0.07111
    -0.58678
    -0.41489
    -0.34613
    -0.31175
    -0.20862
    -0.20862
    -0.50656
    -0.33467
    -0.17424
    -0.12840
    -0.33467
    -0.41489
    -0.46072
    -0.47218
    -0.46072
    -0.11694
    -0.23154
    -0.46072
    -0.17424
    -0.18570
     0.04349
    -0.02527
    -0.13986
    -0.03673
     0.49040
     0.51332
     0.50186
     0.41019
     0.26122
     0.79981
     0.34143
     0.45603
     0.66230
     0.08933
    -0.01381
     0.37581
     0.50186
     0.97170
     2.07180
     3.33233
     4.97103
     5.69297
     5.50962
     3.49276
     1.39570
     1.15505
     2.88542
     5.40648
     4.12303
    -0.47218
    -0.47218
     0.18100
    -1.43477
     1.08629
    -0.59824
    -2.68385
    -4.24232
    -4.24232
    -3.77249
    -3.94438
    -3.70373
    -3.44017
    -2.86720
    -2.14526
    -1.37748
    -0.97640
    -1.06807
    -0.73575
    -0.66699
    -0.57532
    -1.04515
    -0.97640
    -1.06807
    -0.89618
    -0.86180
    -1.09099
    -1.23996
    -1.35456
    -0.94202
    -1.49207
    -1.01078
    -0.99932
    -1.38894
    -1.20559
    -0.98786
    -1.07953
    -0.98786
    -1.15975
    -1.11391
    -0.87326
    -0.65553
    -0.71283
    -0.66699
    -0.85034
    -0.82743
    -1.11391
    -0.43781
    -0.32321
    -0.34613
    -0.60970
    -0.40343
    -0.28883
    -0.09402
    -0.46072
    -0.49510
    -0.38051
    -0.18570
    -0.26592
    -0.33467
    -0.36905
    -0.52948
    -0.43781
    -0.52948
     0.13516
    -0.26592
    -0.32321
    -0.35759
    -0.41489
    -0.38051
    -0.40343
    -0.55240
    -0.51802
    -0.38051
    -0.25446
    -0.35759
    -0.22008
    -0.54094
    -0.28883
    -0.68991
    -0.11694
    -0.32321
    -0.60970
    -0.28883
    -0.49510
    -0.25446
    -0.23154
    -0.44927
    -0.46072
    -0.18570
    -0.12840
    -0.32321
    -0.30029
    -0.41489
    -0.41489
    -0.43781
     0.22684
     0.11224
    -0.17424
    -0.44927
    -0.16278
    -0.13986
    -0.18570
    -0.09402
    -0.40343
    -0.16278
     0.02057
    -0.20862
    -0.15132
    -0.20862
    -0.34613
    -0.40343
    -0.16278
    -0.13986
    -0.22008
    -0.28883
    -0.42635
    -0.46072
    -0.08257
    -0.32321
    -0.47218
    -0.28883
    -0.03673
    -0.25446
    -0.11694
    -0.26592
    -0.31175
    -0.12840
    -0.42635
     0.21538
     0.20392
    -0.28883
    -0.32321
    -0.15132
     0.06641
     0.08933
    -0.05965
    -0.33467
     0.05495
    -0.07111
    -0.11694
     0.07787
    -0.18570
    -0.13986
    -0.42635
     0.22684
     0.30705
    -0.05965
    -0.10548
     0.07787
    -0.02527
    -0.04819
    -0.00235
    -0.24300
     0.12370
    -0.05965
     0.18100
     0.23830
    -0.02527
    -0.07111
    -0.28883
     0.11224
     0.15808
    -0.16278
    -0.02527
    -0.00235
    -0.20862
     0.03203
     0.11224
    -0.00235
    -0.17424
    -0.10548
    -0.01381
     0.08933
     0.20392
     0.02057
    -0.34613
    -0.12840
     0.44457
     0.19246
     0.19246
     0.03203
     0.11224
     0.15808
     0.12370
     0.03203
     0.07787
     0.23830
     0.22684
     0.11224
     0.06641
     0.13516
    -0.11694
    -0.17424
     0.52478
     0.18100
     0.00911
    -0.08257
    -0.00235
     0.16954
     0.12370
    -0.05965
    -0.01381
     0.08933
     0.11224
    -0.07111
     0.28414
     0.16954
    -0.09402
    -0.35759
     0.21538
     0.24976
     0.14662
    -0.13986
    -0.02527
    -0.02527
     0.03203
     0.08933
    -0.15132
    -0.00235
    -0.08257
    -0.02527
    -0.16278
     0.07787
    -0.07111
    -0.80451
    -0.62116
     0.06641
     0.55916
     0.86856
     2.15202
     1.61342
     2.71353
     5.17730
     4.78768
     3.21774
     2.31245
     4.35222
     4.30638
     3.99698
     2.23223
     2.83958
    -0.41489
     0.96024
     1.09775
     1.08629
    -0.13986
    -0.87326
    -1.51499
    -2.93595
    -3.92146
    -3.65789
    -3.47454
    -2.83282
    -2.22547
    -1.51499
    -1.04515
    -1.25142
    -1.07953
    -0.27737
    -0.02527
    -0.20862
     0.10079
    -0.08257
     0.21538
     0.24976
     0.43311
     0.65084
     0.31851
     0.28414
     0.08933
     0.37581
     0.19246
     0.15808
    -0.10548
     0.29559
     0.30705
     0.16954
     0.11224
    -0.19716
    -0.18570
    -0.07111
    -0.18570
    -0.26592
    -0.00235
    -0.08257
    -0.19716
    -0.16278
    -0.30029
    -0.01381
    -0.42635
    -0.48364
     0.04349
    -0.26592
    -0.20862
    -0.39197
    -0.36905
    -0.38051
    -0.30029
    -0.22008
    -0.23154
    -0.19716
    -0.40343
    -0.27737
    -0.15132
    -0.17424
    -0.40343
    -0.50656
    -0.01381
    -0.27737
    -0.36905
    -0.13986
    -0.27737
    -0.27737
    -0.38051
    -0.33467
    -0.19716
    -0.20862
    -0.41489
    -0.36905
    -0.33467
    -0.35759
    -0.26592
    -0.48364
    -0.13986
    -0.44927
    -0.35759
    -0.20862
    -0.16278
    -0.31175
    -0.43781
    -0.50656
    -0.39197
    -0.13986
    -0.02527
    -0.43781
    -0.25446
    -0.18570
    -0.16278
    -0.77013
    -0.18570
    -0.15132
    -0.26592
    -0.13986
    -0.30029
    -0.24300
    -0.13986
    -0.48364
    -0.18570
    -0.02527
     0.07787
    -0.26592
    -0.22008
    -0.12840
    -0.18570
    -0.23154
    -0.34613
     0.29559
    -0.02527
    -0.09402
    -0.07111
    -0.18570
    -0.02527
    -0.31175
     0.03203
    -0.03673
    -0.09402
     0.03203
    -0.13986
    -0.02527
    -0.05965
    -0.01381
    -0.33467
    -0.02527
     0.02057
    -0.10548
    -0.08257
    -0.17424
    -0.03673
    -0.20862
    -0.11694
    -0.15132
     0.13516
    -0.12840
    -0.17424
    -0.03673
    -0.12840
    -0.01381
    -0.18570
     0.02057
    -0.01381
     0.10079
     0.00911
     0.05495
     0.26122
     0.10079
    -0.04819
    -0.04819
     0.06641
     0.37581
    -0.00235
     0.23830
     0.11224
     0.13516
     0.27268
    -0.01381
     0.15808
     0.10079
     0.15808
     0.23830
     0.10079
    -0.10548
     0.05495
    -0.16278
     0.07787
     0.15808
     0.11224
    -0.12840
    -0.00235
     0.06641
     0.03203
    -0.09402
     0.39873
     0.16954
     0.24976
     0.49040
     0.30705
     0.27268
     0.11224
     0.11224
     0.36435
     0.36435
     0.42165
     0.00911
    -0.01381
    -0.22008
    -0.23154
    -0.70137
    -0.49510
    -0.31175
     0.04349
     1.30402
     2.95417
     4.54703
     4.79914
     3.65320
     3.89384
     1.33840
     1.73948
     4.50119
     5.38356
     4.46681
     3.32087
     2.48434
     0.90294
    -0.03673
     0.99462
     0.86856
    -0.32321
    -1.41185
    -2.48904
    -3.52038
    -3.30265
    -2.66093
    -2.14526
    -2.17963
    -1.85877
    -1.49207
    -0.96494
    -0.91910
    -0.68991
    -0.09402
    -0.24300
    -0.00235
     0.38727
     0.53624
     0.39873
     0.14662
     0.42165
     0.47895
     0.49040
     0.24976
     0.52478
     0.28414
     0.62792
     0.52478
     0.47895
     0.93732
     0.54770
     0.50186
     0.84565
     0.78835
     0.93732
     0.69667
     0.82273
     0.73105
     0.94878
     0.94878
     0.70813
     0.81127
     0.73105
     0.63938
     0.39873
     0.67375
     0.59354
     0.42165
     0.16954
     0.39873
     0.27268
     0.11224
     0.10079
    -0.08257
     0.07787
     0.23830
     0.12370
    -0.12840
    -0.15132
    -0.13986
    -0.31175
    -0.12840
    -0.05965
    -0.49510
    -0.55240
    -0.46072
    -0.70137
    -0.44927
    -0.80451
    -0.96494
    -0.80451
    -0.71283
    -0.75867
    -1.02224
    -1.09099
    -1.23996
    -1.07953
    -1.01078
    -0.62116
    -0.96494
    -1.05661
    -0.95348
    -0.70137
    -0.68991
    -0.94202
    -0.77013
    -0.78159
    -0.43781
    -0.33467
    -0.39197
    -0.36905
    -0.70137
    -0.50656
    -0.35759
    -0.00235
    -0.18570
    -0.19716
    -0.27737
    -0.18570
    -0.13986
    -0.08257
    -0.19716
    -0.04819
    -0.09402
     0.14662
    -0.09402
     0.13516
    -0.03673
     0.08933
    -0.33467
     0.24976
     0.30705
    -0.10548
    -0.08257
     0.06641
     0.26122
    -0.59824
    -0.33467
     0.02057
     0.13516
     0.35289
     0.10079
     0.15808
    -0.11694
    -0.36905
    -0.24300
     0.05495
     0.49040
     0.21538
     0.08933
     0.12370
     0.30705
     0.19246
     0.32997
     0.19246
     0.23830
     0.49040
     0.23830
     0.52478
     0.23830
     0.14662
     0.23830
     0.03203
     0.29559
     0.42165
     0.21538
     0.16954
     0.14662
     0.20392
     0.06641
     0.14662
     0.34143
     0.11224
     0.37581
     0.18100
     0.45603
     0.30705
     0.12370
    -0.00235
     0.67375
     0.68521
     0.35289
     0.12370
     0.31851
     0.61646
     0.35289
     0.29559
     0.06641
     0.19246
     0.21538
     0.37581
     0.13516
     0.22684
    -0.16278
    -0.11694
    -0.34613
    -0.07111
    -0.52948
    -0.77013
    -0.73575
    -0.28883
     0.44457
     1.51029
     2.57601
     4.36368
     4.32930
     3.28650
     4.14595
     1.91137
     1.84261
     5.21167
     5.37210
     6.23156
     3.56152
     2.62185
     1.44153
     0.67375
     1.33840
     0.49040
     0.20392
    -0.83888
    -1.72126
    -2.35152
    -2.60363
    -2.75260
    -2.71822
    -2.55779
    -2.12234
    -1.35456
    -1.03369
    -1.36602
    -0.86180
    -0.65553
    -0.26592
     0.16954
    -0.05965
     0.26122
     0.13516
     0.45603
     0.21538
     0.54770
     0.11224
     0.27268
    -0.11694
     0.37581
     0.43311
     0.20392
     0.20392
     0.08933
     0.07787
     0.32997
     0.11224
     0.04349
     0.29559
     0.18100
     0.04349
     0.26122
     0.24976
     0.16954
    -0.17424
    -0.10548
     0.49040
     0.04349
    -0.04819
    -0.07111
    -0.13986
     0.26122
    -0.02527
    -0.09402
    -0.17424
    -0.02527
    -0.05965
    -0.20862
    -0.07111
    -0.32321
    -0.20862
    -0.39197
     0.05495
    -0.07111
    -0.16278
    -0.11694
    -0.18570
    -0.18570
    -0.19716
    -0.04819
    -0.05965
    -0.23154
    -0.27737
     0.06641
     0.05495
    -0.09402
    -0.13986
    -0.55240
     0.07787
     0.12370
    -0.18570
    -0.10548
     0.03203
    -0.13986
    -0.00235
    -0.12840
    -0.20862
     0.13516
    -0.10548
    -0.03673
     0.04349
     0.13516
     0.11224
    -0.34613
    -0.17424
     0.16954
    -0.00235
     0.00911
    -0.15132
    -0.00235
    -0.07111
    -0.02527
    -0.08257
    -0.04819
     0.07787
     0.03203
     0.04349
    -0.05965
     0.02057
    -0.19716
    -0.09402
     0.19246
     0.07787
    -0.07111
    -0.04819
     0.02057
    -0.05965
    -0.00235
     0.07787
    -0.09402
     0.08933
    -0.01381
    -0.12840
     0.23830
     0.26122
    -0.28883
    -0.31175
     0.27268
     0.08933
    -0.10548
     0.08933
    -0.18570
     0.04349
     0.07787
     0.21538
     0.04349
     0.05495
    -0.12840
    -0.25446
     0.29559
     0.05495
     0.08933
    -0.31175
     0.12370
    -0.07111
    -0.04819
     0.18100
     0.06641
     0.14662
     0.04349
    -0.22008
     0.19246
     0.12370
     0.08933
     0.16954
     0.20392
     0.14662
     0.24976
    -0.12840
     0.24976
     0.45603
    -0.05965
     0.29559
     0.19246
     0.10079
     0.18100
     0.22684
     0.04349
     0.34143
     0.37581
     0.15808
     0.43311
     0.46749
     0.36435
     0.27268
     0.19246
     0.44457
     0.29559
     0.43311
     0.65084
     0.19246
     0.24976
     0.36435
     0.26122
     0.20392
     0.50186
    -0.05965
    -0.04819
     0.05495
    -0.11694
     0.21538
     0.22684
     0.71959
    -0.16278
    -0.31175
    -0.16278
    -0.18570
     1.28110
     2.78228
     3.63028
     1.71656
     3.97406
     4.38660
     3.28650
     2.38120
     1.18943
     1.43007
     1.33840
     2.56455
     1.67072
     1.43007
     0.60500
    -0.00235
    -0.60970
    -1.44623
    -2.52342
    -3.01617
    -2.74114
    -2.51196
    -2.45466
    -2.11088
    -2.01920
    -1.58375
    -1.59520
    -1.14829
    -0.51802
    -0.46072
     0.03203
     0.10079
    -0.03673
     0.18100
     0.20392
     0.16954
     0.44457
     0.50186
     0.34143
     0.02057
     0.14662
     0.30705
     0.24976
     0.02057
     0.38727
     0.03203
     0.15808
     0.19246
     0.15808
     0.13516
    -0.08257
    -0.09402
     0.22684
     0.15808
     0.39873
    -0.22008
    -0.04819
    -0.00235
     0.12370
    -0.23154
     0.37581
     0.12370
    -0.30029
     0.02057
     0.23830
     0.10079
    -0.10548
    -0.19716
    -0.08257
     0.29559
     0.15808
    -0.20862
    -0.12840
    -0.09402
     0.15808
    -0.03673
     0.16954
     0.20392
    -0.04819
     0.04349
     0.20392
    -0.02527
     0.12370
     0.04349
     0.05495
     0.23830
     0.37581
    -0.01381
     0.15808
     0.05495
     0.08933
     0.04349
    -0.09402
     0.43311
     0.34143
    -0.11694
     0.16954
     0.24976
     0.23830
    -0.02527
    -0.08257
     0.28414
     0.41019
     0.11224
     0.08933
     0.14662
     0.28414
     0.05495
    -0.05965
     0.50186
     0.21538
    -0.17424
     0.39873
     0.22684
     0.22684
     0.14662
     0.15808
     0.15808
     0.38727
     0.54770
     0.27268
     0.20392
     0.20392
     0.41019
     0.21538
     0.62792
     0.68521
     0.32997
     0.66230
     0.46749
     0.69667
     0.74251
     0.43311
     0.44457
     0.77689
     1.14359
     0.85710
     0.46749
     0.55916
     0.49040
     0.54770
     0.66230
     0.67375
     0.36435
     0.46749
     0.27268
     0.55916
     0.11224
    -0.04819
    -0.00235
     0.12370
     0.24976
     0.06641
    -0.19716
    -0.23154
    -0.10548
    -0.40343
    -0.26592
     0.14662
    -0.25446
    -0.47218
    -0.39197
    -0.42635
    -0.41489
    -0.63262
    -0.81597
    -0.82743
    -0.36905
    -0.42635
    -0.83888
    -0.86180
    -0.98786
    -0.81597
    -1.17121
    -0.62116
    -0.78159
    -1.12537
    -0.81597
    -0.86180
    -0.80451
    -0.71283
    -0.91910
    -0.72429
    -0.68991
    -0.33467
    -0.38051
    -0.23154
    -0.39197
     0.07787
    -0.27737
     0.42165
     0.42165
     0.16954
     0.28414
     0.52478
     0.71959
     0.73105
     0.57062
     0.47895
     0.73105
     1.09775
     0.96024
     0.89148
     0.71959
     0.92586
     0.46749
     0.69667
     1.06337
     0.81127
     0.57062
     0.68521
     0.97170
     1.25818
     0.63938
     0.51332
     0.21538
     0.28414
     0.86856
     1.63634
     2.33537
     1.30402
     1.75094
     5.10854
     6.67848
     3.55006
     1.87699
     0.37581
    -0.17424
     2.09472
     2.32391
     2.35828
     1.92283
     0.98316
     0.35289
    -0.52948
    -1.83585
    -2.46612
    -2.44320
    -2.64947
    -2.23693
    -2.25985
    -2.63801
    -2.29423
    -1.72126
    -1.13683
    -0.79305
    -0.97640
    -0.70137
    -0.24300
     0.32997
     0.26122
     0.41019
     0.36435
     0.45603
     0.39873
     0.63938
     0.81127
     0.47895
     0.54770
     0.45603
     0.57062
     0.69667
     0.51332
     0.29559
     0.37581
     0.65084
     0.45603
     0.67375
     0.39873
     0.28414
     0.06641
     0.50186
     0.74251
     0.35289
    -0.11694
     0.31851
     0.24976
     0.42165
     0.28414
     0.18100
    -0.01381
     0.26122
     0.13516
     0.12370
     0.26122
    -0.10548
    -0.05965
    -0.00235
     0.26122
     0.32997
     0.03203
    -0.11694
     0.05495
     0.12370
    -0.05965
     0.02057
    -0.08257
     0.02057
     0.23830
     0.10079
     0.23830
    -0.02527
     0.12370
    -0.19716
     0.03203
     0.23830
    -0.01381
    -0.00235
    -0.09402
     0.29559
     0.02057
     0.05495
     0.00911
     0.10079
     0.28414
     0.22684
     0.28414
     0.12370
     0.16954
    -0.28883
     0.30705
     0.52478
     0.29559
     0.21538
     0.05495
     0.28414
     0.41019
     0.15808
     0.00911
     0.14662
     0.39873
     0.39873
     0.34143
     0.38727
     0.23830
    -0.01381
     0.06641
     0.57062
     0.55916
     0.36435
     0.19246
     0.18100
     0.47895
     0.29559
     0.19246
     0.24976
     0.35289
     0.37581
     0.29559
     0.43311
     0.31851
     0.24976
    -0.11694
     0.43311
     0.39873
     0.19246
     0.18100
     0.20392
     0.32997
     0.27268
     0.20392
     0.11224
     0.12370
     0.13516
     0.26122
     0.06641
     0.27268
    -0.00235
    -0.16278
     0.31851
     0.27268
     0.15808
     0.18100
    -0.00235
     0.21538
     0.28414
    -0.01381
     0.10079
     0.08933
     0.35289
     0.52478
     0.19246
     0.49040
     0.06641
     0.13516
     0.10079
     0.65084
     0.38727
     0.34143
     0.24976
     0.27268
     0.39873
     0.41019
     0.41019
     0.28414
     0.31851
     0.39873
     0.50186
     0.29559
     0.21538
     0.19246
    -0.01381
     0.57062
     0.39873
     0.10079
     0.24976
     0.30705
     0.18100
     0.14662
     0.24976
     0.12370
     0.18100
     0.16954
     0.23830
     0.06641
     0.08933
     0.00911
    -0.39197
     0.15808
     0.32997
    -0.11694
    -0.10548
    -0.27737
    -0.17424
    -0.40343
    -0.32321
    -0.58678
    -0.71283
    -0.90764
    -0.88472
    -0.51802
     0.93732
     2.59893
     4.00844
     4.63870
     2.98855
     2.09472
     3.24066
     4.98249
     4.99394
     2.44996
     1.18943
     1.33840
     3.22920
     2.96563
     2.24369
     1.59051
    -0.52948
    -1.49207
    -2.20255
    -2.95887
    -2.66093
    -2.85574
    -2.95887
    -2.44320
    -2.38590
    -1.92753
    -1.69834
    -0.99932
    -0.68991
    -0.11694
    -0.18570
    -0.13986
     0.43311
     0.36435
     0.35289
    -0.01381
     0.59354
     0.55916
     0.30705
     0.65084
     0.37581
     0.29559
     0.26122
     0.31851
     0.60500
     0.34143
     0.29559
     0.15808
     0.20392
     0.27268
     0.19246
    -0.04819
     0.19246
     0.11224
     0.28414
     0.20392
     0.15808
     0.08933
     0.08933
    -0.04819
     0.10079
     0.04349
     0.28414
    -0.10548
     0.14662
     0.10079
     0.23830
    -0.20862
    -0.05965
     0.21538
     0.03203
     0.06641
     0.27268
     0.13516
    -0.20862
    -0.02527
    -0.17424
     0.19246
     0.16954
    -0.09402
    -0.09402
     0.08933
     0.10079
    -0.22008
    -0.31175
     0.11224
    -0.19716
    -0.09402
     0.03203
    -0.12840
    -0.12840
    -0.27737
    -0.32321
    -0.22008
    -0.00235
     0.07787
    -0.49510
    -0.16278
    -0.08257
    -0.02527
    -0.42635
    -0.11694
     0.08933
    -0.17424
     0.07787
    -0.17424
    -0.12840
    -0.04819
    -0.30029
    -0.08257
    -0.02527
     0.00911
    -0.13986
    -0.02527
    -0.12840
    -0.03673
    -0.17424
    -0.12840
     0.08933
    -0.12840
    -0.00235
     0.12370
     0.07787
    -0.08257
    -0.00235
    -0.22008
     0.12370
     0.36435
    -0.20862
    -0.01381
    -0.23154
     0.03203
    -0.10548
    -0.07111
    -0.00235
    -0.17424
     0.10079
     0.07787
     0.02057
     0.08933
    -0.35759
    -0.34613
    -0.00235
     0.24976
     0.10079
    -0.02527
    -0.12840
    -0.02527
     0.06641
    -0.28883
     0.14662
     0.06641
    -0.15132
     0.36435
    -0.07111
     0.06641
     0.04349
    -0.04819
     0.03203
     0.15808
     0.24976
     0.08933
     0.18100
     0.04349
     0.00911
    -0.18570
     0.13516
     0.32997
     0.00911
     0.15808
     0.39873
     0.22684
     0.20392
     0.07787
     0.15808
     0.58208
     0.60500
     0.22684
     0.51332
     0.58208
     0.51332
     0.44457
     0.77689
     0.89148
     0.65084
     0.55916
     0.68521
     0.79981
     0.78835
     0.78835
     0.75397
     0.79981
     0.47895
     0.45603
     0.19246
     0.03203
     0.27268
     0.28414
    -0.39197
    -0.12840
     1.02900
     1.62488
     4.15741
     6.36907
     5.87632
     2.65623
    -0.99932
     2.20931
     4.70746
     6.86183
     3.50422
     0.67375
     1.53321
     0.34143
    -0.09402
     0.49040
    -0.39197
    -1.69834
    -2.20255
    -3.22244
    -4.58611
    -5.06740
    -5.01010
    -4.48297
    -3.74957
    -3.17660
    -2.85574
    -2.30569
    -2.19109
    -2.05358
    -1.75564
    -1.37748
    -0.77013
    -0.97640
    -0.88472
    -0.72429
    -0.47218
    -0.63262
    -0.54094
    -0.65553
    -0.46072
    -0.08257
    -0.26592
    -0.44927
    -0.50656
    -0.48364
    -0.42635
    -0.19716
    -0.09402
    -0.03673
    -0.34613
    -0.27737
    -0.11694
    -0.36905
    -0.09402
    -0.58678
    -0.48364
    -0.16278
    -0.43781
    -0.47218
    -0.52948
    -0.67845
    -0.54094
    -0.83888
    -0.18570
    -0.70137
    -0.73575
    -0.75867
    -0.58678
    -0.54094
    -0.67845
    -0.94202
    -0.65553
    -0.42635
    -0.35759
    -0.48364
    -0.58678
    -0.63262
    -0.51802
    -0.54094
    -0.19716
    -0.24300
    -0.48364
    -0.23154
    -0.35759
    -0.24300
    -0.16278
    -0.15132
    -0.41489
    -0.30029
    -0.01381
     0.05495
    -0.03673
    -0.44927
    -0.23154
    -0.19716
     0.03203
     0.30705
    -0.20862
    -0.02527
    -0.05965
     0.08933
     0.11224
    -0.15132
    -0.12840
    -0.18570
     0.14662
     0.12370
     0.10079
    -0.03673
    -0.17424
    -0.26592
    -0.05965
     0.34143
    -0.02527
     0.08933
    -0.32321
     0.00911
     0.06641
    -0.00235
     0.04349
    -0.04819
     0.27268
     0.27268
     0.08933
     0.13516
     0.04349
     0.06641
    -0.00235
     0.43311
     0.31851
     0.22684
     0.18100
     0.16954
     0.41019
     0.39873
     0.26122
     0.29559
     0.16954
     0.44457
     0.52478
     0.32997
     0.36435
     0.35289
    -0.02527
     0.63938
     0.62792
     0.28414
     0.49040
     0.20392
     0.45603
     0.38727
     0.45603
     0.15808
     0.29559
     0.60500
     0.52478
     0.47895
     0.53624
     0.30705
     0.16954
     0.39873
     0.76543
     0.45603
     0.28414
     0.20392
     0.45603
     0.66230
     0.51332
     0.34143
     0.23830
     0.39873
     0.32997
     0.65084
     0.12370
     0.32997
     0.05495
    -0.01381
     0.60500
     0.31851
     0.11224
     0.22684
     0.19246
     0.44457
     0.30705
     0.13516
    -0.00235
     0.41019
     0.43311
     0.41019
     0.45603
     0.49040
     0.39873
     0.08933
     0.85710
     0.67375
     0.59354
     0.39873
     0.54770
     0.61646
     0.82273
     0.55916
     0.57062
     0.49040
     0.82273
     0.50186
     0.58208
     0.60500
     0.22684
     0.11224
     0.36435
     0.83419
     0.26122
     0.14662
     0.14662
    -0.00235
     0.43311
     1.00608
     0.81127
     0.44457
     1.60197
     1.91137
     2.51872
     3.02293
     2.42704
    -0.27737
    -0.11694
     5.26897
     7.83587
     5.37210
     1.59051
     1.48737
     0.59354
     1.39570
    -0.20862
    -1.14829
     0.79981
     1.79677
     0.58208
    -0.91910
    -2.08796
    -2.94741
    -3.55476
    -2.37444
    -1.99628
    -2.04212
    -1.53791
    -1.14829
    -1.07953
    -1.07953
    -0.75867
    -0.09402
     0.27268
     0.37581
     0.45603
     0.47895
     0.50186
     0.42165
     0.08933
     0.55916
     0.73105
     0.21538
     0.39873
     0.07787
     0.35289
     0.20392
     0.35289
    -0.09402
     0.30705
     0.04349
    -0.04819
     0.19246
     0.00911
     0.27268
    -0.27737
    -0.16278
     0.21538
     0.05495
     0.03203
    -0.13986
    -0.27737
    -0.01381
     0.14662
    -0.10548
     0.04349
    -0.17424
    -0.18570
     0.04349
     0.06641
    -0.17424
    -0.30029
    -0.28883
     0.10079
    -0.10548
    -0.18570
    -0.22008
    -0.31175
    -0.23154
    -0.05965
    -0.08257
    -0.05965
    -0.11694
    -0.27737
    -0.13986
    -0.23154
    -0.20862
    -0.04819
    -0.49510
     0.05495
    -0.02527
    -0.43781
    -0.11694
    -0.07111
    -0.15132
    -0.28883
    -0.34613
    -0.25446
    -0.08257
    -0.18570
    -0.11694
    -0.24300
    -0.02527
    -0.22008
    -0.40343
    -0.15132
     0.18100
    -0.24300
     0.08933
    -0.28883
    -0.30029
    -0.26592
    -0.12840
    -0.07111
    -0.09402
     0.04349
    -0.26592
    -0.08257
     0.19246
     0.04349
    -0.44927
    -0.34613
     0.07787
    -0.11694
    -0.00235
    -0.07111
    -0.13986
    -0.24300
    -0.31175
    -0.20862
    -0.24300
    -0.22008
    -0.39197
    -0.43781
    -0.12840
    -0.36905
    -0.39197
    -0.60970
    -0.15132
    -0.39197
    -0.44927
    -0.26592
    -0.34613
    -0.27737
    -0.51802
    -0.32321
    -0.20862
    -0.16278
    -0.20862
    -0.40343
    -0.28883
    -0.02527
    -0.22008
    -0.54094
    -0.10548
    -0.15132
    -0.11694
    -0.07111
    -0.07111
    -0.28883
    -0.23154
    -0.27737
    -0.04819
     0.03203
    -0.02527
    -0.24300
    -0.19716
    -0.20862
     0.18100
    -0.23154
    -0.11694
     0.06641
    -0.23154
     0.12370
    -0.09402
    -0.02527
    -0.07111
    -0.25446
    -0.00235
     0.04349
     0.19246
     0.20392
    -0.19716
     0.02057
     0.20392
    -0.11694
    -0.12840
     0.12370
     0.12370
    -0.11694
     0.04349
    -0.05965
    -0.08257
    -0.24300
    -0.44927
     0.06641
     0.30705
    -0.03673
    -0.43781
     0.11224
     0.60500
     0.70813
     0.57062
     1.52175
     2.22077
     2.18639
     2.77082
     3.20628
     3.56152
     0.99462
    -0.59824
     2.11764
     4.38660
     5.03978
     3.85947
     2.07180
     1.72802
     0.68521
    -1.05661
    -0.34613
    -0.34613
    -1.03369
    -1.44623
    -1.09099
    -0.72429
    -1.05661
    -2.01920
    -2.50050
    -2.61509
    -2.44320
    -2.39736
    -1.76710
    -1.35456
    -0.95348
    -0.87326
    -0.80451
    -0.39197
    -0.34613
     0.10079
     0.60500
    -0.08257
    -0.01381
    -0.17424
    -0.02527
     0.42165
     0.61646
     0.26122
     0.05495
     0.10079
     0.03203
     0.05495
     0.00911
     0.22684
     0.00911
    -0.22008
     0.30705
     0.30705
     0.15808
    -0.04819
    -0.08257
     0.32997
     0.41019
     0.55916
     0.26122
     0.36435
     0.36435
     0.29559
     0.34143
     0.69667
     0.59354
     0.43311
     0.57062
     0.42165
     0.47895
     0.42165
     0.21538
     0.15808
     0.50186
     0.35289
     0.31851
     0.04349
    -0.03673
    -0.25446
    -0.43781
    -0.01381
    -0.04819
    -0.46072
    -0.46072
    -0.43781
    -0.15132
    -0.70137
    -0.70137
    -0.85034
    -0.68991
    -0.46072
    -0.98786
    -1.09099
    -1.28580
    -1.15975
    -1.27434
    -1.23996
    -1.11391
    -1.44623
    -1.53791
    -1.64104
    -1.59520
    -1.43477
    -2.12234
    -1.89315
    -1.74418
    -1.51499
    -1.42331
    -1.85877
    -1.75564
    -1.59520
    -1.57229
    -1.77855
    -1.29726
    -1.41185
    -1.67542
    -1.36602
    -1.28580
    -0.93056
    -1.26288
    -1.03369
    -1.06807
    -0.79305
    -0.56386
    -0.68991
    -0.68991
    -0.74721
    -0.39197
    -0.60970
     0.06641
     0.18100
    -0.28883
    -0.18570
    -0.00235
     0.11224
    -0.12840
     0.14662
     0.10079
     0.10079
     0.26122
     0.35289
     0.36435
    -0.04819
     0.19246
     0.10079
     0.43311
     0.51332
     0.13516
     0.34143
     0.12370
     0.42165
     0.59354
     0.12370
     0.13516
     0.16954
     0.44457
     0.34143
     0.35289
     0.30705
    -0.10548
     0.06641
    -0.09402
     0.43311
     0.12370
     0.04349
    -0.27737
    -0.03673
    -0.15132
    -0.28883
    -0.63262
    -0.52948
    -0.46072
    -0.43781
    -0.68991
    -0.64408
    -0.87326
    -0.93056
    -1.15975
    -0.48364
    -0.71283
    -1.12537
    -0.73575
    -0.87326
    -0.66699
    -0.70137
    -0.62116
    -0.79305
    -0.43781
    -0.18570
    -0.39197
    -0.17424
    -0.31175
    -0.04819
    -0.49510
     0.03203
     0.20392
     0.04349
    -0.01381
    -0.09402
     0.45603
     0.19246
     0.23830
     0.10079
     0.38727
     0.37581
     0.47895
     0.47895
     0.39873
     0.52478
     0.39873
     0.62792
     0.97170
     0.82273
     0.61646
     0.69667
     0.91440
     1.14359
     1.60197
     0.46749
     0.46749
     0.43311
     0.52478
     0.59354
     0.90294
     1.41862
     1.99158
     3.13752
     5.36064
     6.73577
     7.34312
     5.85340
     2.25515
     0.18100
     3.28650
     4.92519
     5.28043
     2.40412
     2.78228
     0.12370
    -0.02527
    -0.04819
     0.54770
    -0.68991
    -2.66093
    -3.49746
    -4.13919
    -4.07043
    -3.29119
    -1.87023
    -1.20559
    -1.30872
    -0.95348
    -0.52948
     0.12370
     0.60500
     0.78835
     0.84565
     0.76543
     0.60500
     1.00608
     1.04046
     0.75397
     0.69667
     0.39873
     0.70813
     0.52478
     0.42165
     0.05495
     0.51332
     0.38727
     0.27268
     0.32997
     0.04349
     0.08933
    -0.16278
     0.02057
     0.44457
    -0.12840
     0.07787
     0.00911
     0.05495
     0.19246
     0.06641
    -0.11694
    -0.25446
     0.23830
    -0.00235
     0.12370
     0.06641
    -0.22008
    -0.20862
    -0.46072
     0.20392
     0.05495
     0.02057
    -0.36905
    -0.12840
     0.04349
    -0.16278
    -0.19716
    -0.18570
    -0.08257
     0.03203
    -0.27737
     0.04349
    -0.11694
    -0.11694
    -0.56386
     0.04349
     0.03203
    -0.04819
    -0.32321
    -0.15132
    -0.22008
    -0.23154
    -0.02527
    -0.31175
    -0.15132
    -0.10548
    -0.03673
     0.05495
    -0.08257
    -0.04819
    -0.41489
    -0.20862
     0.28414
    -0.09402
     0.26122
    -0.23154
    -0.03673
    -0.08257
     0.10079
    -0.12840
     0.04349
    -0.03673
     0.12370
     0.00911
     0.08933
     0.04349
    -0.22008
    -0.30029
     0.20392
     0.12370
     0.11224
    -0.16278
     0.04349
    -0.22008
     0.00911
    -0.09402
    -0.13986
    -0.04819
    -0.04819
    -0.04819
     0.04349
    -0.05965
    -0.13986
    -0.34613
    -0.10548
    -0.02527
    -0.23154
    -0.04819
    -0.12840
    -0.17424
    -0.33467
    -0.09402
    -0.15132
    -0.15132
     0.11224
    -0.20862
     0.12370
    -0.38051
     0.07787
    -0.49510
    -0.04819
     0.03203
    -0.01381
    -0.17424
    -0.16278
     0.00911
     0.00911
    -0.08257
    -0.22008
    -0.11694
    -0.05965
    -0.11694
    -0.09402
    -0.02527
    -0.03673
    -0.33467
    -0.09402
    -0.03673
     0.11224
    -0.07111
     0.00911
    -0.00235
    -0.12840
    -0.25446
    -0.07111
    -0.00235
     0.12370
    -0.03673
    -0.16278
     0.04349
    -0.18570
    -0.05965
    -0.31175
     0.14662
     0.11224
    -0.24300
    -0.12840
    -0.07111
    -0.27737
    -0.01381
    -0.08257
    -0.12840
     0.02057
    -0.11694
    -0.32321
    -0.30029
     0.04349
    -0.16278
    -0.44927
     0.03203
    -0.10548
    -0.20862
    -0.05965
    -0.07111
    -0.13986
    -0.46072
    -0.27737
    -0.26592
    -0.08257
     0.16954
    -0.34613
    -0.36905
    -0.11694
    -0.11694
    -0.50656
    -0.46072
    -0.08257
    -0.15132
    -0.01381
    -0.20862
    -0.42635
    -0.22008
    -0.28883
    -0.18570
    -0.20862
     0.00911
    -0.22008
    -0.24300
    -0.02527
    -0.03673
    -0.35759
    -0.30029
    -0.22008
    -0.12840
    -0.17424
    -0.33467
    -0.17424
     0.10079
    -0.20862
     0.47895
     1.72802
     1.18943
     2.14056
     3.27504
     3.79071
     3.38963
     2.91980
     3.40109
     3.36671
     1.73948
    -1.48061
    -0.12840
     0.50186
     2.48434
     2.93125
     0.47895
    -1.07953
    -2.40882
    -2.99325
    -3.18806
    -2.46612
    -2.08796
    -2.12234
    -1.92753
    -1.49207
    -1.64104
    -1.13683
    -0.46072
    -0.20862
     0.06641
    -0.12840
    -0.01381
     0.14662
     0.31851
     0.39873
     0.18100
    -0.00235
     0.14662
     0.03203
    -0.01381
     0.22684
     0.30705
     0.05495
     0.04349
     0.18100
     0.14662
     0.10079
    -0.32321
     0.02057
     0.03203
    -0.07111
    -0.08257
    -0.10548
    -0.08257
    -0.25446
    -0.19716
    -0.33467
     0.04349
    -0.28883
    -0.30029
    -0.22008
    -0.10548
    -0.12840
    -0.44927
    -0.48364
    -0.10548
    -0.09402
    -0.10548
    -0.25446
    -0.39197
    -0.39197
    -0.10548
    -0.51802
    -0.36905
    -0.30029
    -0.63262
    -0.13986
    -0.20862
    -0.09402
    -0.17424
    -0.58678
    -0.44927
    -0.09402
    -0.15132
    -0.34613
    -0.12840
    -0.18570
    -0.12840
    -0.32321
    -0.12840
    -0.08257
    -0.27737
    -0.25446
    -0.05965
    -0.07111
    -0.49510
    -0.43781
    -0.40343
    -0.25446
     0.08933
    -0.23154
    -0.52948
    -0.46072
    -0.34613
    -0.40343
    -0.10548
    -0.05965
    -0.16278
    -0.28883
     0.02057
    -0.09402
    -0.19716
    -0.12840
    -0.38051
     0.02057
     0.03203
     0.07787
     0.04349
    -0.02527
    -0.18570
    -0.26592
    -0.40343
     0.13516
    -0.10548
    -0.32321
    -0.26592
    -0.11694
    -0.16278
    -0.55240
    -0.70137
    -0.65553
    -0.34613
    -0.18570
    -0.36905
    -0.48364
    -0.42635
    -0.47218
    -0.65553
    -0.22008
    -0.31175
    -0.55240
    -0.26592
    -0.28883
    -0.05965
    -0.22008
    -0.47218
    -0.38051
     0.06641
    -0.12840
    -0.16278
    -0.13986
    -0.38051
    -0.42635
    -0.27737
    -0.09402
    -0.02527
    -0.48364
    -0.33467
    -0.20862
    -0.04819
     0.02057
    -0.40343
    -0.40343
    -0.09402
    -0.03673
    -0.08257
    -0.20862
    -0.18570
    -0.44927
    -0.19716
    -0.28883
     0.24976
    -0.03673
    -0.27737
    -0.30029
    -0.20862
    -0.01381
    -0.26592
    -0.19716
    -0.20862
     0.22684
     0.12370
     0.20392
    -0.02527
     0.10079
    -0.01381
    -0.00235
     0.22684
     0.61646
     0.07787
     0.05495
     0.31851
     0.45603
     0.21538
     0.19246
     0.08933
     0.62792
     0.59354
     0.57062
     0.42165
     0.23830
     0.39873
     0.06641
     0.89148
     0.58208
     0.45603
     0.21538
     0.29559
     0.43311
     0.31851
    -0.25446
    -0.19716
    -0.28883
    -0.42635
    -0.60970
    -0.67845
    -0.44927
     0.03203
     0.79981
     1.61342
     2.46142
     3.05731
     3.52714
     3.05731
     2.12910
     2.39266
     1.59051
     1.76240
     0.84565
     1.02900
     4.53557
     1.09775
    -1.40040
    -1.20559
    -2.39736
    -1.03369
    -1.90461
    -3.52038
    -4.76946
    -5.01010
    -4.94135
    -3.76103
    -2.20255
    -2.54633
    -2.66093
    -2.38590
    -2.07650
    -1.74418
    -1.09099
    -0.95348
    -0.94202
    -0.98786
    -0.27737
     0.02057
    -0.44927
    -0.26592
    -0.24300
     0.03203
    -0.15132
    -0.19716
    -0.43781
    -0.20862
    -0.03673
    -0.02527
    -0.19716
    -0.15132
    -0.32321
    -0.25446
    -0.17424
     0.44457
    -0.13986
    -0.10548
    -0.11694
     0.20392
     0.10079
     0.19246
    -0.09402
     0.13516
     0.00911
     0.24976
     0.14662
     0.22684
     0.06641
    -0.05965
    -0.08257
     0.22684
     0.08933
    -0.16278
     0.08933
    -0.24300
    -0.02527
    -0.18570
    -0.27737
    -0.16278
    -0.34613
    -0.11694
    -0.28883
    -0.28883
    -0.32321
    -0.66699
    -0.64408
    -0.10548
    -0.07111
    -0.43781
    -0.33467
    -0.32321
    -0.43781
    -0.30029
    -0.18570
    -0.33467
     0.04349
    -0.13986
    -0.18570
     0.10079
    -0.04819
    -0.13986
    -0.28883
     0.11224
     0.30705
     0.13516
     0.19246
     0.05495
     0.29559
     0.34143
     0.04349
     0.12370
     0.16954
     0.27268
     0.35289
     0.22684
     0.29559
     0.20392
    -0.12840
     0.18100
     0.55916
     0.21538
     0.24976
     0.16954
     0.20392
     0.24976
     0.24976
     0.31851
     0.03203
     0.49040
     0.27268
     0.12370
     0.21538
     0.22684
     0.21538
    -0.09402
     0.43311
     0.34143
     0.02057
     0.16954
     0.16954
     0.37581
     0.19246
     0.22684
    -0.05965
     0.20392
     0.10079
     0.32997
     0.23830
     0.04349
     0.14662
    -0.35759
     0.06641
     0.21538
     0.12370
     0.15808
    -0.02527
    -0.01381
    -0.03673
     0.06641
    -0.05965
     0.21538
     0.07787
    -0.05965
     0.05495
     0.14662
    -0.00235
    -0.33467
    -0.25446
     0.22684
    -0.12840
    -0.04819
    -0.36905
    -0.27737
    -0.32321
    -0.18570
    -0.19716
    -0.09402
    -0.25446
    -0.36905
    -0.15132
    -0.77013
    -0.47218
    -0.30029
    -0.15132
    -0.04819
    -0.19716
    -0.08257
    -0.28883
    -0.28883
    -0.08257
    -0.20862
     0.15808
     0.11224
     0.30705
    -0.12840
    -0.08257
     0.11224
     0.16954
    -0.11694
    -0.08257
     0.19246
     0.20392
     0.07787
     0.30705
     0.00911
    -0.00235
    -0.17424
    -0.03673
     0.07787
     0.11224
     0.15808
     0.04349
    -0.02527
    -0.25446
    -0.02527
    -0.28883
     0.07787
     0.03203
    -0.51802
     0.02057
    -0.11694
    -0.26592
    -0.27737
    -0.19716
    -0.05965
    -0.20862
    -0.17424
    -0.11694
    -0.10548
     0.03203
     0.05495
     0.29559
     1.31548
     1.89991
     3.49276
     4.18033
     5.36064
     6.16280
     4.10011
     1.93429
    -0.58678
     0.36435
     2.19785
     1.68218
    -0.39197
     3.04585
     1.91137
    -0.79305
    -3.19952
    -2.94741
    -2.92449
    -2.62655
    -3.08493
    -3.24536
    -2.76406
    -2.23693
    -1.93899
    -0.68991
     0.05495
     0.51332
     0.14662
     0.75397
     0.88002
     0.79981
     0.57062
     0.70813
     0.68521
     0.61646
     0.58208
     0.36435
     0.19246
    -0.02527
     0.15808
     0.16954
     0.16954
     0.11224
     0.00911
    -0.04819
     0.00911
     0.15808
    -0.12840
     0.21538
     0.21538
    -0.07111
     0.12370
     0.13516
     0.16954
    -0.08257
     0.07787
     0.06641
     0.12370
     0.26122
     0.10079
     0.03203
    -0.00235
     0.11224
    -0.05965
    -0.13986
     0.28414
    -0.07111
     0.16954
     0.08933
    -0.08257
     0.07787
    -0.16278
     0.08933
    -0.09402
     0.18100
    -0.01381
    -0.10548
    -0.08257
    -0.22008
    -0.07111
    -0.28883
     0.08933
     0.00911
    -0.15132
     0.00911
    -0.01381
    -0.16278
    -0.18570
    -0.25446
    -0.22008
     0.06641
    -0.07111
    -0.22008
    -0.10548
    -0.18570
    -0.05965
    -0.26592
    -0.17424
    -0.16278
    -0.22008
    -0.10548
    -0.18570
    -0.41489
    -0.38051
    -0.38051
    -0.36905
    -0.03673
    -0.08257
    -0.49510
    -0.23154
    -0.31175
    -0.03673
    -0.42635
    -0.31175
     0.02057
    -0.40343
    -0.27737
    -0.15132
    -0.09402
    -0.38051
    -0.34613
    -0.58678
    -0.18570
     0.07787
    -0.41489
    -0.47218
    -0.30029
    -0.50656
    -0.32321
    -0.28883
    -0.05965
    -0.35759
    -0.49510
    -0.38051
    -0.15132
    -0.33467
    -0.41489
    -0.60970
    -0.24300
    -0.15132
    -0.07111
    -0.50656
    -0.46072
    -0.47218
    -0.18570
    -0.55240
    -0.04819
    -0.31175
    -0.71283
    -0.18570
    -0.38051
    -0.20862
    -0.40343
    -0.48364
    -0.39197
    -0.22008
    -0.09402
    -0.11694
    -0.27737
    -0.34613
    -0.19716
    -0.42635
     0.13516
    -0.13986
    -0.27737
    -0.07111
    -0.19716
     0.36435
    -0.09402
    -0.24300
    -0.32321
     0.04349
     0.24976
     0.02057
     0.18100
    -0.08257
     0.03203
    -0.13986
     0.06641
     0.29559
    -0.25446
    -0.10548
    -0.18570
     0.15808
     0.06641
    -0.34613
    -0.07111
    -0.07111
     0.15808
     0.00911
     0.05495
    -0.08257
    -0.09402
    -0.07111
     0.15808
     0.42165
     0.27268
     0.00911
     0.29559
     0.03203
     0.26122
    -0.04819
    -0.22008
    -0.05965
     0.04349
    -0.16278
    -0.04819
     0.23830
     0.04349
     0.51332
     1.00608
     2.38120
     3.50422
     3.26358
     3.32087
     3.04585
     1.87699
     1.80823
    -0.09402
     0.89148
    -0.81597
    -1.01078
     2.89688
     4.73038
     1.14359
    -3.54330
    -4.27670
    -3.95584
    -2.93595
    -2.34007
    -2.03066
    -2.01920
    -1.83585
    -1.40040
    -1.27434
    -1.20559
    -0.46072
    -0.16278
     0.45603
     0.85710
     0.67375
     0.91440
     0.55916
     0.90294
     1.28110
     1.02900
     0.91440
     0.83419
     0.91440
     0.98316
     1.00608
     0.67375
     0.89148
     0.84565
     1.06337
     0.82273
     0.83419
     0.66230
     0.75397
     0.65084
     1.13213
     0.66230
     0.57062
     0.44457
     0.60500
     0.47895
     0.46749
     0.00911
    -0.11694
     0.24976
     0.35289
    -0.26592
    -0.08257
    -0.55240
    -0.13986
    -0.83888
     0.05495
    -0.41489
    -0.65553
    -0.57532
    -0.77013
    -0.52948
    -0.81597
    -0.96494
    -1.09099
    -0.66699
    -0.68991
    -1.02224
    -0.94202
    -1.13683
    -1.06807
    -1.46915
    -1.09099
    -0.49510
    -1.23996
    -1.22850
    -1.10245
    -1.01078
    -0.88472
    -0.86180
    -1.06807
    -1.17121
    -0.87326
    -0.81597
    -0.83888
    -0.89618
    -0.90764
    -1.22850
    -0.79305
    -0.66699
    -0.79305
    -0.86180
    -0.88472
    -0.70137
    -0.67845
    -0.54094
    -0.77013
    -0.77013
    -0.32321
    -0.44927
    -0.39197
    -0.28883
    -0.35759
    -0.50656
    -0.52948
    -0.11694
    -0.01381
    -0.26592
    -0.22008
    -0.23154
    -0.11694
    -0.15132
    -0.24300
    -0.27737
    -0.04819
    -0.08257
     0.02057
    -0.01381
    -0.09402
    -0.15132
    -0.47218
     0.10079
     0.58208
    -0.10548
     0.02057
    -0.33467
     0.07787
     0.04349
    -0.20862
     0.00911
    -0.02527
    -0.13986
    -0.20862
     0.02057
    -0.12840
    -0.33467
    -0.73575
    -0.54094
    -0.20862
    -0.58678
    -0.64408
    -0.79305
    -0.86180
    -0.67845
    -0.98786
    -0.98786
    -1.17121
    -0.98786
    -1.22850
    -1.17121
    -1.04515
    -1.35456
    -1.38894
    -1.54937
    -0.95348
    -1.27434
    -1.29726
    -0.97640
    -1.09099
    -0.95348
    -0.96494
    -0.89618
    -0.83888
    -0.79305
    -0.67845
    -0.68991
    -0.33467
    -0.41489
    -0.35759
    -0.62116
    -0.23154
    -0.07111
    -0.25446
    -0.08257
    -0.13986
    -0.17424
     0.16954
     0.11224
     0.16954
     0.20392
     0.24976
     0.37581
     0.32997
     0.45603
     0.04349
    -0.28883
    -0.10548
     0.37581
     0.31851
     0.97170
     1.02900
     0.99462
     2.58747
     3.12606
     3.30941
     3.41255
     2.96563
     1.99158
     2.23223
     3.01147
     2.91980
    -0.23154
    -2.13380
     2.31245
     5.72735
     1.81969
    -0.05965
    -0.83888
    -1.20559
    -1.64104
    -1.88169
    -1.22850
    -0.55240
     0.02057
     0.13516
     0.28414
     0.28414
     0.47895
     0.54770
     0.98316
     1.31548
     1.79677
     2.25515
     1.65926
     1.43007
     1.26964
     1.16651
     1.70510
     1.43007
     1.62488
     1.32694
     1.60197
     1.44153
     1.46445
     0.71959
     1.28110
     1.20089
     1.18943
     1.10921
     0.96024
     0.81127
     0.94878
     0.94878
     0.96024
     1.00608
     0.75397
     0.76543
     0.91440
     0.92586
     0.75397
     0.60500
     0.53624
     0.94878
     0.63938
     0.81127
     0.55916
     0.52478
     0.45603
     0.36435
     0.42165
     0.49040
     0.74251
     0.30705
     0.37581
     0.31851
     0.51332
     0.14662
     0.03203
     0.60500
     0.32997
     0.21538
     0.28414
     0.16954
     0.21538
     0.20392
     0.18100
     0.23830
     0.14662
     0.22684
     0.19246
     0.13516
     0.14662
     0.15808
    -0.15132
     0.19246
     0.06641
     0.12370
     0.08933
     0.18100
    -0.09402
    -0.01381
    -0.02527
     0.00911
     0.06641
     0.06641
    -0.12840
     0.03203
     0.04349
    -0.04819
    -0.47218
     0.08933
     0.07787
    -0.13986
     0.05495
    -0.05965
    -0.18570
    -0.13986
    -0.10548
    -0.05965
    -0.09402
     0.08933
    -0.05965
    -0.17424
    -0.16278
     0.00911
    -0.32321
    -0.11694
     0.03203
     0.15808
    -0.01381
    -0.12840
    -0.08257
    -0.19716
    -0.38051
    -0.18570
     0.06641
     0.04349
    -0.12840
    -0.22008
    -0.24300
     0.02057
    -0.35759
    -0.39197
    -0.08257
    -0.07111
    -0.24300
    -0.16278
    -0.13986
    -0.22008
    -0.31175
    -0.17424
    -0.08257
    -0.11694
    -0.11694
    -0.27737
    -0.15132
    -0.04819
    -0.12840
    -0.32321
    -0.07111
    -0.17424
    -0.24300
    -0.24300
    -0.07111
    -0.10548
    -0.28883
    -0.39197
    -0.23154
    -0.07111
     0.00911
    -0.08257
    -0.35759
    -0.26592
    -0.19716
    -0.33467
    -0.16278
     0.04349
    -0.23154
    -0.18570
    -0.15132
    -0.01381
    -0.00235
     0.21538
     0.45603
     0.37581
     0.24976
    -0.36905
    -0.01381
    -0.04819
    -0.15132
     0.19246
     0.13516
     0.07787
    -0.13986
    -0.18570
    -0.32321
    -0.17424
    -0.65553
    -0.49510
    -0.64408
    -0.46072
    -0.19716
    -0.44927
    -0.33467
    -0.64408
    -0.60970
    -0.49510
    -0.51802
    -0.16278
    -0.20862
    -0.52948
    -0.20862
    -0.03673
     0.34143
     0.14662
     0.68521
     1.60197
     3.64174
     4.51265
     4.28346
     1.49883
    -5.15907
    -4.20795
     0.73105
     6.18572
     5.21167
     1.72802
     0.69667
     0.32997
    -0.64408
    -2.51196
    -2.43174
    -2.29423
    -1.73272
    -0.22008
     0.82273
     0.19246
    -0.68991
    -1.06807
    -1.36602
    -1.05661
    -0.19716
    -0.05965
     0.34143
     0.38727
     0.34143
     0.22684
     0.26122
     0.20392
     0.43311
     0.65084
     0.57062
     0.21538
     0.21538
     0.26122
     0.07787
    -0.11694
     0.16954
    -0.10548
    -0.11694
     0.04349
    -0.11694
     0.03203
    -0.24300
    -0.34613
    -0.12840
     0.00911
     0.07787
    -0.10548
    -0.24300
    -0.23154
    -0.12840
    -0.34613
     0.08933
     0.11224
    -0.23154
    -0.20862
    -0.00235
     0.20392
    -0.16278
    -0.47218
    -0.15132
     0.13516
     0.26122
    -0.02527
    -0.08257
    -0.23154
    -0.28883
    -0.40343
     0.04349
     0.22684
    -0.43781
    -0.27737
    -0.25446
    -0.07111
    -0.13986
    -0.43781
    -0.57532
    -0.28883
    -0.13986
    -0.19716
    -0.32321
    -0.38051
    -0.30029
    -0.46072
    -0.39197
    -0.07111
    -0.30029
    -0.32321
    -0.28883
    -0.36905
    -0.19716
    -0.39197
    -0.67845
    -0.63262
    -0.16278
    -0.28883
    -0.50656
    -0.50656
    -0.35759
    -0.65553
    -0.49510
    -0.26592
    -0.39197
    -0.43781
    -0.36905
    -0.41489
    -0.10548
    -0.13986
    -0.44927
    -0.35759
    -0.27737
    -0.05965
    -0.04819
    -0.30029
    -0.34613
    -0.25446
    -0.59824
     0.19246
    -0.09402
    -0.18570
    -0.48364
    -0.42635
    -0.18570
    -0.27737
    -0.47218
    -0.51802
    -0.18570
    -0.18570
    -0.34613
    -0.10548
    -0.40343
    -0.57532
    -0.74721
    -0.50656
    -0.04819
    -0.52948
    -0.59824
    -0.44927
    -0.41489
    -0.31175
    -0.52948
    -0.52948
    -0.59824
    -0.46072
    -0.40343
    -0.49510
    -0.50656
    -0.54094
    -0.63262
    -0.27737
     0.06641
    -0.04819
    -0.32321
    -0.40343
    -0.17424
    -0.10548
    -0.08257
    -0.38051
    -0.03673
    -0.04819
     0.23830
    -0.03673
    -0.02527
    -0.27737
    -0.04819
    -0.47218
     0.02057
     0.03203
    -0.42635
    -0.26592
    -0.26592
    -0.25446
    -0.33467
    -0.39197
    -0.44927
    -0.33467
    -0.23154
    -0.27737
    -0.26592
    -0.40343
    -0.52948
    -0.65553
    -0.12840
    -0.04819
    -0.27737
    -0.22008
    -0.09402
    -0.33467
    -0.49510
    -0.39197
    -0.63262
    -0.46072
     0.18100
    -0.12840
    -0.17424
     0.16954
     0.32997
     0.36435
     0.31851
     0.86856
     0.43311
     0.15808
     0.86856
     0.19246
     1.46445
     3.36671
     3.06877
     2.01450
     2.46142
     2.95417
     3.28650
     1.14359
    -0.78159
     1.65926
     0.73105
     1.40716
     1.48737
     0.78835
     0.21538
    -0.47218
    -0.80451
    -0.89618
    -1.46915
    -1.54937
    -1.65250
    -1.45769
    -1.14829
    -0.89618
    -1.02224
    -0.72429
    -1.02224
    -0.25446
    -0.17424
    -0.10548
    -0.25446
    -0.22008
     0.13516
     0.10079
    -0.00235
     0.04349
    -0.05965
     0.02057
     0.20392
     0.20392
     0.22684
    -0.10548
    -0.27737
     0.08933
     0.30705
     0.22684
    -0.01381
    -0.03673
    -0.09402
    -0.01381
    -0.08257
    -0.12840
    -0.11694
     0.07787
    -0.12840
    -0.00235
    -0.02527
    -0.31175
    -0.49510
    -0.28883
     0.02057
    -0.27737
    -0.41489
    -0.34613
    -0.35759
    -0.31175
    -0.34613
    -0.40343
    -0.48364
    -0.44927
    -0.41489
    -0.32321
    -0.41489
    -0.35759
    -0.52948
    -0.73575
    -0.32321
    -0.52948
    -0.59824
    -0.41489
    -0.51802
    -0.38051
    -0.72429
    -0.62116
    -0.51802
    -0.50656
    -0.41489
    -0.62116
    -0.52948
    -0.38051
    -0.62116
    -0.73575
    -0.31175
    -0.16278
    -0.46072
    -0.24300
    -0.28883
    -0.31175
    -0.18570
    -0.43781
    -0.12840
    -0.02527
    -0.03673
    -0.04819
     0.07787
     0.20392
    -0.07111
    -0.15132
    -0.10548
     0.02057
     0.05495
     0.29559
    -0.09402
     0.13516
     0.02057
    -0.08257
     0.00911
     0.04349
     0.08933
     0.08933
     0.20392
     0.06641
     0.16954
    -0.00235
    -0.12840
    -0.00235
    -0.12840
    -0.01381
    -0.03673
    -0.09402
    -0.23154
    -0.22008
    -0.31175
    -0.13986
    -0.13986
     0.03203
    -0.41489
    -0.26592
    -0.39197
    -0.46072
    -0.55240
    -0.36905
    -0.08257
    -0.34613
    -0.20862
    -0.40343
    -0.30029
    -0.66699
    -0.48364
    -0.34613
    -0.23154
    -0.28883
    -0.36905
    -0.36905
    -0.36905
    -0.16278
    -0.46072
    -0.33467
     0.11224
    -0.36905
    -0.00235
    -0.11694
    -0.19716
     0.00911
    -0.10548
    -0.20862
    -0.08257
     0.14662
    -0.08257
    -0.20862
     0.13516
    -0.05965
    -0.23154
     0.00911
     0.26122
     0.08933
     0.19246
     0.23830
     0.46749
     0.10079
     0.49040
     0.16954
     0.67375
     0.81127
     0.89148
     1.33840
     1.61342
     1.55613
     0.77689
     1.08629
     2.11764
     2.94271
     2.33537
     1.26964
    -1.22850
    -1.73272
     0.38727
     1.61342
     2.43850
     2.38120
     0.96024
    -0.77013
    -2.48904
    -2.11088
    -1.95045
    -0.32321
     0.84565
     0.59354
    -0.09402
     0.36435
    -0.07111
    -0.08257
    -0.17424
    -0.04819
     0.47895
     0.81127
     1.06337
     0.73105
     0.81127
     1.00608
     0.94878
     0.66230
     0.62792
     0.78835
     0.39873
     0.49040
     0.68521
     0.77689
     0.38727
     0.24976
     0.23830
     0.55916
     0.47895
     0.51332
     0.42165
     0.22684
     0.31851
     0.30705
     0.21538
     0.63938
     0.13516
     0.29559
     0.41019
     0.44457
     0.23830
    -0.12840
     0.08933
     0.21538
     0.50186
     0.46749
     0.13516
     0.03203
     0.03203
     0.06641
    -0.23154
     0.12370
     0.22684
     0.14662
     0.15808
    -0.01381
     0.08933
     0.07787
    -0.07111
     0.07787
     0.02057
     0.20392
     0.14662
     0.13516
     0.23830
     0.36435
     0.13516
     0.46749
     0.34143
     0.38727
     0.53624
     1.14359
     0.44457
     0.58208
     0.37581
     0.46749
     1.10921
     1.00608
     0.89148
     0.74251
     0.60500
     0.71959
     0.38727
     0.68521
     0.93732
     0.60500
     0.49040
     0.63938
     0.47895
     0.19246
     0.18100
     0.02057
     0.21538
     0.37581
     0.31851
     0.04349
     0.03203
    -0.28883
    -0.11694
    -0.04819
     0.21538
    -0.17424
    -0.36905
    -0.26592
    -0.38051
    -0.08257
    -0.59824
    -0.83888
    -0.60970
    -0.59824
    -0.56386
    -0.77013
    -0.94202
    -1.34310
    -0.73575
    -0.97640
    -0.79305
    -0.97640
    -1.11391
    -1.04515
    -0.75867
    -0.95348
    -1.05661
    -1.22850
    -0.96494
    -0.77013
    -0.77013
    -0.85034
    -0.82743
    -0.82743
    -0.96494
    -1.11391
    -0.87326
    -0.63262
    -0.70137
    -0.98786
    -0.78159
    -0.56386
    -0.40343
    -0.74721
    -0.87326
    -0.41489
    -0.32321
    -0.36905
    -0.36905
    -0.32321
    -0.51802
    -0.47218
    -0.34613
    -0.11694
    -0.43781
    -0.55240
    -0.38051
    -0.43781
    -0.46072
    -0.41489
    -0.66699
    -0.38051
    -0.07111
     0.30705
     0.47895
     0.36435
     0.41019
     0.99462
     1.29256
     1.89991
     2.00304
     1.75094
     1.57905
     0.57062
    -0.59824
    -0.20862
     1.60197
     2.22077
     2.14056
     1.80823
     1.52175
     0.03203
    -2.21401
    -3.50892
    -1.58375
    -1.04515
    -0.44927
    -1.11391
    -0.86180
    -1.23996
    -1.18267
    -1.36602
    -1.92753
    -2.00774
    -1.61812
    -1.04515
    -0.80451
    -0.80451
    -0.77013
    -0.55240
    -0.51802
    -0.05965
     0.43311
    -0.10548
    -0.08257
    -0.18570
     0.13516
     0.27268
    -0.03673
    -0.18570
     0.04349
    -0.00235
     0.18100
     0.10079
     0.02057
    -0.13986
    -0.11694
    -0.15132
     0.21538
     0.20392
    -0.31175
    -0.20862
     0.12370
     0.34143
     0.16954
    -0.05965
     0.06641
     0.08933
     0.30705
     0.37581
     0.39873
     0.20392
     0.31851
     0.04349
     0.69667
     0.81127
     0.22684
     0.30705
     0.30705
     0.69667
     0.65084
     0.37581
     0.19246
     0.35289
     0.44457
     0.37581
     0.32997
     0.31851
     0.21538
     0.22684
     0.47895
     0.21538
    -0.02527
     0.22684
    -0.13986
     0.41019
    -0.01381
    -0.01381
    -0.11694
     0.00911
     0.15808
     0.23830
     0.11224
     0.08933
    -0.02527
    -0.26592
     0.05495
     0.39873
    -0.02527
    -0.04819
    -0.25446
     0.14662
     0.07787
    -0.00235
    -0.12840
    -0.25446
    -0.19716
     0.24976
     0.14662
     0.11224
    -0.04819
    -0.26592
    -0.09402
     0.45603
     0.45603
    -0.05965
     0.04349
    -0.04819
     0.15808
     0.31851
     0.05495
     0.07787
    -0.12840
     0.07787
     0.03203
     0.05495
    -0.24300
    -0.23154
    -0.71283
    -0.10548
    -0.04819
    -0.30029
    -0.11694
    -0.28883
    -0.13986
     0.03203
    -0.13986
    -0.11694
    -0.20862
     0.05495
    -0.12840
     0.11224
    -0.04819
    -0.11694
    -0.18570
    -0.05965
     0.45603
    -0.15132
     0.08933
     0.02057
    -0.02527
    -0.02527
    -0.12840
    -0.05965
     0.12370
     0.13516
     0.10079
    -0.04819
     0.43311
    -0.05965
     0.03203
     0.06641
     0.47895
     0.61646
     0.63938
     0.74251
     0.37581
     0.63938
     1.22381
     1.80823
     1.95721
     1.79677
     1.91137
     2.26661
     1.70510
     1.40716
     0.90294
     0.77689
     0.54770
     0.89148
     1.41862
     1.31548
     0.91440
     1.06337
     0.15808
    -0.25446
    -0.93056
    -1.65250
    -0.63262
     0.15808
     0.30705
     0.02057
     0.05495
    -2.04212
    -0.80451
    -0.22008
    -0.99932
    -0.93056
    -0.85034
    -0.85034
    -1.11391
    -1.25142
    -1.35456
    -1.38894
    -1.15975
    -1.14829
    -1.10245
    -0.79305
    -0.56386
    -1.01078
    -0.64408
    -0.24300
    -0.33467
    -0.33467
     0.06641
    -0.19716
     0.08933
    -0.15132
     0.15808
     0.30705
     0.22684
    -0.04819
     0.20392
     0.04349
    -0.04819
    -0.02527
    -0.11694
     0.34143
     0.18100
     0.21538
     0.18100
     0.11224
    -0.18570
    -0.02527
    -0.11694
     0.04349
     0.14662
     0.00911
     0.10079
    -0.03673
     0.04349
    -0.05965
    -0.39197
     0.07787
     0.23830
    -0.32321
    -0.07111
    -0.10548
    -0.09402
    -0.30029
    -0.17424
    -0.04819
    -0.13986
     0.13516
    -0.32321
    -0.08257
    -0.05965
    -0.12840
    -0.43781
     0.00911
     0.19246
    -0.35759
     0.00911
    -0.07111
    -0.02527
    -0.01381
    -0.07111
    -0.07111
    -0.05965
     0.00911
     0.11224
    -0.05965
    -0.12840
    -0.24300
    -0.36905
    -0.28883
     0.22684
    -0.13986
     0.10079
    -0.07111
    -0.05965
    -0.23154
    -0.33467
    -0.19716
    -0.23154
    -0.19716
    -0.02527
    -0.09402
    -0.15132
     0.62792
    -0.07111
    -0.47218
    -0.40343
    -0.07111
    -0.25446
     0.04349
    -0.23154
     0.03203
    -0.24300
    -0.13986
    -0.22008
     0.03203
    -0.15132
    -0.20862
    -0.20862
    -0.23154
    -0.24300
    -0.43781
    -0.22008
    -0.02527
    -0.18570
    -0.12840
    -0.03673
    -0.27737
    -0.19716
    -0.31175
    -0.10548
     0.03203
     0.31851
    -0.08257
     0.05495
    -0.09402
     0.06641
    -0.19716
     0.16954
     0.32997
    -0.10548
    -0.13986
    -0.07111
     0.13516
    -0.18570
    -0.18570
    -0.30029
    -0.11694
     0.11224
    -0.22008
    -0.10548
    -0.02527
    -0.23154
    -0.20862
    -0.64408
     0.02057
    -0.23154
    -0.19716
    -0.02527
     0.07787
    -0.02527
    -0.07111
    -0.12840
     0.19246
     0.42165
     0.85710
     0.60500
     0.63938
     1.40716
     1.78532
     0.75397
     1.05191
     0.41019
     0.73105
     1.87699
     2.57601
     1.80823
     0.19246
    -0.96494
    -0.72429
    -0.41489
     1.86553
     0.08933
    -0.59824
    -0.89618
    -1.05661
    -1.09099
    -1.02224
    -0.82743
    -1.06807
    -0.85034
    -0.70137
    -0.60970
    -0.80451
    -0.91910
    -0.38051
    -0.17424
    -0.10548
    -0.40343
    -0.46072
    -0.47218
    -0.19716
    -0.38051
    -0.31175
    -0.13986
    -0.20862
    -0.13986
    -0.00235
    -0.01381
    -0.28883
    -0.34613
    -0.22008
    -0.25446
    -0.03673
     0.02057
    -0.25446
    -0.22008
    -0.24300
    -0.05965
    -0.47218
     0.20392
    -0.19716
    -0.50656
    -0.17424
    -0.20862
    -0.15132
    -0.38051
    -0.35759
    -0.41489
    -0.11694
    -0.17424
    -0.23154
    -0.34613
    -0.32321
    -0.23154
    -0.55240
    -0.20862
     0.02057
    -0.47218
    -0.16278
    -0.20862
     0.06641
    -0.19716
    -0.22008
    -0.35759
     0.02057
    -0.00235
    -0.11694
    -0.07111
    -0.19716
    -0.13986
    -0.26592
    -0.00235
     0.35289
    -0.13986
     0.02057
    -0.05965
     0.39873
    -0.01381
    -0.26592
    -0.02527
    -0.13986
     0.51332
     0.02057
     0.21538
    -0.09402
     0.14662
    -0.01381
    -0.00235
     0.37581
    -0.08257
    -0.03673
    -0.00235
     0.45603
     0.15808
     0.13516
    -0.01381
     0.15808
     0.52478
     0.51332
     0.19246
     0.38727
     0.22684
     0.41019
     0.13516
     0.65084
     0.62792
     0.22684
     0.49040
     0.58208
     0.77689
     0.57062
     0.19246
     0.05495
     0.59354
     0.65084
     0.45603
     0.43311
     0.37581
     0.23830
     0.04349
     0.46749
     0.51332
     0.11224
     0.22684
     0.26122
     0.34143
     0.21538
    -0.09402
    -0.12840
     0.04349
     0.19246
     0.16954
     0.19246
    -0.12840
    -0.01381
    -0.28883
     0.13516
     0.44457
     0.21538
     0.58208
     0.57062
     0.37581
    -0.35759
     0.24976
     0.05495
     0.42165
     0.52478
     0.61646
     0.28414
     0.14662
    -0.15132
    -0.23154
    -0.43781
     0.70813
     0.36435
    -0.04819
    -0.05965
     0.06641
     0.35289
     0.35289
     0.26122
     0.36435
     0.98316
     0.90294
     0.83419
     1.49883
     1.81969
     1.70510
     1.07483
     1.13213
     1.24672
     0.66230
    -0.20862
    -0.26592
    -0.54094
    -0.44927
    -0.77013
    -1.18267
    -2.20255
    -3.84124
    -3.64644
    -2.09942
    -2.79844
    -2.93595
    -4.17357
    -3.84124
    -3.26828
    -3.33703
    -3.14222
    -2.37444
    -1.64104
    -0.65553
    -0.26592
    -0.38051
    -0.15132
     0.07787
     0.35289
     0.67375
     0.81127
     0.84565
     1.14359
     1.32694
     1.86553
     1.16651
     0.93732
     0.88002
     0.77689
     0.62792
     0.60500
     0.46749
     0.23830
     0.37581
     0.69667
     0.55916
     0.62792
     0.50186
     0.39873
     0.15808
     0.76543
     0.52478
     0.31851
     0.47895
     0.28414
     0.44457
     0.28414
     0.39873
     0.14662
     0.24976
     0.39873
     0.30705
     0.07787
     0.00911
     0.07787
    -0.26592
     0.13516
     0.35289
    -0.13986
     0.08933
    -0.12840
     0.12370
    -0.07111
    -0.23154
    -0.27737
    -0.01381
     0.03203
    -0.18570
    -0.13986
     0.02057
    -0.01381
    -0.18570
    -0.02527
     0.31851
    -0.03673
     0.19246
    -0.17424
     0.10079
     0.30705
     0.20392
     0.19246
     0.21538
     0.31851
     0.35289
     0.58208
     0.41019
     0.37581
     0.02057
     0.13516
     0.68521
     0.44457
     0.35289
     0.18100
     0.28414
     0.43311
     0.26122
     0.13516
    -0.00235
     0.13516
     0.10079
    -0.05965
     0.10079
    -0.17424
    -0.38051
    -0.59824
     0.05495
    -0.03673
    -0.30029
    -0.43781
    -0.54094
    -0.35759
    -0.38051
    -0.54094
    -0.64408
    -0.88472
    -0.57532
    -0.74721
    -0.73575
    -0.81597
    -1.05661
    -1.40040
    -1.13683
    -1.11391
    -1.23996
    -1.26288
    -1.52645
    -1.50353
    -1.58375
    -1.43477
    -1.22850
    -1.52645
    -1.29726
    -1.28580
    -1.40040
    -1.20559
    -1.50353
    -1.37748
    -1.40040
    -0.86180
    -0.88472
    -0.94202
    -1.06807
    -1.27434
    -1.05661
    -0.94202
    -0.85034
    -0.51802
    -0.56386
    -0.67845
    -1.82439
    -1.96191
    -1.22850
    -0.46072
    -0.47218
     0.65084
     0.86856
     0.78835
     0.51332
     0.41019
     0.46749
     1.00608
     1.38424
     2.43850
     3.02293
     2.72499
     2.72499
     2.82812
     2.77082
     2.09472
    -0.74721
    -1.01078
    -0.28883
    -0.04819
    -0.33467
    -0.41489
    -0.90764
    -1.96191
    -3.38287
    -3.58914
    -3.65789
    -3.13076
    -2.52342
    -2.06504
    -2.15671
    -2.40882
    -2.54633
    -1.83585
    -1.27434
    -1.17121
    -0.77013
    -0.79305
    -0.78159
    -0.57532
    -0.47218
    -0.36905
    -0.35759
    -0.30029
    -0.32321
    -0.15132
    -0.03673
    -0.18570
    -0.40343
    -0.32321
     0.02057
     0.08933
     0.06641
     0.03203
    -0.18570
    -0.07111
     0.00911
    -0.04819
    -0.16278
    -0.11694
     0.12370
     0.04349
    -0.24300
     0.04349
    -0.13986
    -0.67845
    -0.16278
    -0.12840
    -0.30029
    -0.25446
    -0.09402
    -0.25446
    -0.41489
    -0.28883
    -0.39197
    -0.25446
    -0.22008
    -0.38051
    -0.22008
    -0.24300
    -0.17424
    -0.40343
    -0.15132
     0.02057
    -0.36905
    -0.02527
    -0.26592
    -0.10548
    -0.46072
    -0.39197
    -0.02527
    -0.02527
     0.04349
    -0.05965
    -0.02527
     0.07787
    -0.33467
    -0.26592
     0.05495
     0.12370
    -0.03673
    -0.07111
     0.10079
     0.02057
     0.14662
     0.08933
    -0.07111
     0.05495
     0.19246
    -0.07111
     0.23830
    -0.09402
     0.10079
    -0.18570
    -0.04819
     0.15808
     0.03203
     0.10079
     0.08933
     0.08933
    -0.08257
    -0.19716
    -0.20862
    -0.05965
     0.10079
    -0.05965
    -0.08257
     0.12370
    -0.05965
    -0.03673
    -0.12840
     0.16954
    -0.10548
    -0.07111
     0.10079
     0.07787
     0.18100
    -0.13986
    -0.18570
    -0.00235
     0.13516
     0.29559
     0.07787
    -0.12840
    -0.13986
    -0.08257
    -0.28883
    -0.00235
    -0.02527
    -0.41489
    -0.03673
    -0.02527
    -0.07111
    -0.20862
    -0.30029
    -0.38051
    -0.19716
    -0.00235
    -0.24300
    -0.22008
    -0.38051
    -0.15132
    -0.17424
    -0.22008
    -0.00235
    -0.20862
    -0.17424
    -0.17424
     0.12370
     0.10079
    -0.20862
    -0.32321
     0.04349
     0.27268
     0.27268
    -0.04819
     0.21538
    -0.17424
    -0.08257
    -0.32321
     0.35289
    -0.01381
    -0.00235
    -0.15132
     0.15808
     0.10079
    -0.12840
    -0.13986
     0.03203
     0.10079
     0.30705
     0.11224
     0.29559
     0.46749
     0.70813
     0.29559
     0.89148
     0.44457
     0.27268
     1.01754
     1.62488
     2.00304
     2.41558
     1.93429
     1.20089
    -1.57229
    -4.55173
    -2.15671
    -1.22850
    -0.36905
     1.38424
     0.88002
     0.16954
    -0.44927
    -3.22244
    -2.56925
    -2.21401
    -1.07953
    -0.38051
     0.37581
     0.69667
     1.25818
     1.39570
     1.01754
     1.15505
     0.73105
     0.75397
     0.84565
     0.62792
     1.24672
     0.52478
     0.15808
    -0.38051
    -0.04819
     0.24976
     0.18100
     0.15808
    -0.19716
    -0.09402
     0.03203
    -0.26592
    -0.43781
    -0.09402
    -0.04819
    -0.08257
     0.49040
     0.11224
    -0.10548
    -0.03673
    -0.00235
     0.27268
    -0.02527
    -0.11694
    -0.05965
     0.14662
     0.31851
     0.12370
    -0.22008
    -0.28883
    -0.13986
    -0.27737
     0.03203
     0.06641
    -0.20862
    -0.47218
    -0.15132
    -0.09402
    -0.00235
    -0.26592
    -0.35759
    -0.13986
    -0.10548
     0.18100
    -0.40343
    -0.20862
    -0.22008
    -0.36905
    -0.16278
     0.18100
    -0.15132
    -0.33467
    -0.23154
    -0.04819
    -0.03673
    -0.38051
    -0.26592
    -0.35759
    -0.20862
    -0.15132
    -0.35759
    -0.27737
    -0.22008
    -0.23154
    -0.46072
     0.08933
    -0.13986
    -0.40343
    -0.48364
    -0.25446
    -0.17424
    -0.22008
    -0.36905
    -0.15132
    -0.25446
     0.05495
    -0.19716
    -0.32321
    -0.39197
    -0.36905
    -0.47218
    -0.08257
     0.03203
    -0.42635
    -0.30029
    -0.39197
    -0.08257
    -0.19716
    -0.24300
    -0.55240
    -0.38051
     0.06641
    -0.13986
    -0.09402
    -0.20862
    -0.36905
    -0.47218
    -0.07111
     0.23830
    -0.24300
    -0.28883
    -0.23154
    -0.22008
    -0.11694
    -0.28883
    -0.23154
    -0.46072
    -0.24300
    -0.00235
    -0.27737
    -0.36905
    -0.40343
    -0.62116
    -0.55240
     0.06641
    -0.46072
    -0.31175
    -0.49510
    -0.27737
    -0.28883
    -0.25446
    -0.26592
    -0.25446
    -0.15132
    -0.15132
    -0.09402
    -0.23154
    -0.38051
    -0.19716
    -0.59824
     0.05495
    -0.12840
    -0.28883
    -0.17424
    -0.36905
    -0.44927
    -0.16278
    -0.24300
    -0.49510
    -0.52948
    -0.26592
    -0.13986
    -0.32321
    -0.22008
    -0.38051
    -0.50656
    -0.11694
    -0.02527
    -0.31175
    -0.17424
    -0.38051
    -0.16278
    -0.23154
    -0.42635
    -0.25446
    -0.13986
    -0.04819
    -0.20862
    -0.04819
    -0.20862
    -0.47218
    -0.49510
    -0.34613
     0.07787
    -0.10548
    -0.13986
    -0.40343
    -0.24300
    -0.05965
    -0.27737
    -0.28883
    -0.44927
    -0.17424
    -0.40343
    -0.01381
    -0.35759
    -0.38051
    -0.42635
    -0.56386
    -0.00235
     0.00911
    -0.46072
    -0.25446
    -0.34613
    -0.03673
    -0.15132
    -0.20862
    -0.20862
    -0.15132
    -0.02527
    -0.00235
     0.05495
     0.20392
    -0.09402
    -0.48364
     0.04349
    -0.09402
    -0.34613
    -0.20862
    -0.62116
    -0.22008
    -0.17424
     0.21538
     0.73105
     1.68218
     3.56152
     3.75633
     3.90530
     3.42401
     3.30941
     4.16887
     4.43243
     1.17797
     0.70813
     3.33233
     4.48973
     4.48973
     0.47895
    -2.35152
    -1.05661
    -1.30872
    -1.87023
    -2.51196
    -2.17963
    -2.71822
    -3.26828
    -3.54330
    -3.24536
    -2.28277
    -2.05358
    -1.37748
    -0.93056
    -0.55240
     0.14662
    -0.12840
     0.27268
     0.18100
     0.52478
     0.52478
     0.79981
     0.59354
     0.52478
     0.35289
     0.14662
     0.71959
     0.79981
     0.47895
     0.51332
     0.38727
     0.50186
     0.68521
     0.45603
     0.43311
     0.51332
     0.54770
     0.57062
     0.84565
     0.51332
     0.53624
     0.13516
     0.88002
     1.04046
     0.78835
     0.94878
     0.59354
     0.98316
     0.97170
     0.68521
     0.82273
     0.85710
     0.77689
     0.52478
     0.99462
     0.96024
     0.57062
     0.36435
     0.51332
     0.63938
     0.46749
     0.23830
     0.19246
     0.12370
     0.03203
    -0.01381
    -0.02527
    -0.00235
     0.14662
    -0.18570
    -0.31175
    -0.02527
    -0.33467
    -0.58678
    -0.78159
    -0.38051
    -0.70137
    -0.70137
    -0.66699
    -0.88472
    -0.85034
    -1.06807
    -1.10245
    -1.26288
    -1.13683
    -1.38894
    -1.44623
    -1.33164
    -1.17121
    -1.26288
    -1.62958
    -0.98786
    -1.20559
    -1.23996
    -1.23996
    -1.29726
    -1.03369
    -1.35456
    -1.19413
    -1.01078
    -0.74721
    -0.87326
    -0.83888
    -0.78159
    -0.67845
    -0.62116
    -0.78159
    -0.66699
    -0.38051
    -0.62116
    -0.32321
    -0.44927
    -0.31175
    -0.48364
    -0.38051
    -0.27737
    -0.27737
    -0.46072
    -0.52948
    -0.35759
    -0.31175
    -0.36905
    -0.68991
    -0.72429
    -0.24300
    -0.48364
    -0.25446
    -0.44927
    -0.47218
    -0.58678
    -0.54094
    -0.66699
    -0.38051
    -0.20862
    -0.34613
    -0.59824
    -0.39197
    -0.43781
    -0.28883
    -0.57532
    -0.18570
    -0.40343
    -0.36905
    -0.24300
    -0.36905
    -0.36905
    -0.33467
    -0.40343
    -0.18570
     0.04349
    -0.11694
    -0.15132
    -0.01381
    -0.20862
    -0.02527
    -0.31175
     0.28414
    -0.15132
    -0.03673
     0.24976
    -0.09402
     0.29559
     0.12370
    -0.02527
     0.10079
     0.23830
     0.45603
    -0.00235
     0.11224
     0.19246
     0.38727
    -0.01381
     0.12370
     0.39873
    -0.11694
     0.29559
     0.16954
     0.13516
     0.08933
    -0.10548
     0.02057
     0.07787
     0.38727
    -0.01381
     0.05495
     0.12370
     0.02057
     0.08933
    -0.00235
     0.15808
     0.15808
     0.08933
     0.19246
     0.22684
     0.18100
    -0.10548
    -0.10548
     0.14662
     0.28414
     0.10079
     0.00911
     0.45603
    -0.08257
    -0.08257
    -0.24300
     0.04349
     0.07787
    -0.02527
     0.05495
     0.03203
     0.07787
    -0.07111
    -0.34613
    -0.31175
    -0.02527
    -0.22008
    -0.26592
    -0.44927
    -0.57532
    -0.01381
    -0.39197
    -0.82743
    -0.30029
     0.14662
     1.59051
     2.91980
     2.44996
     1.91137
     2.69061
     4.32930
     3.74487
    -2.38590
    -3.73811
     0.98316
     0.62792
     2.57601
     2.23223
     0.99462
     1.00608
    -1.26288
    -2.04212
    -2.94741
    -3.39433
    -2.00774
    -0.55240
    -0.13986
    -0.22008
     0.07787
     0.15808
     0.23830
     0.61646
     1.26964
     0.91440
     1.16651
     1.39570
     1.24672
     0.88002
     1.06337
     0.99462
     0.75397
     0.59354
     0.63938
     0.49040
     0.66230
     0.59354
     0.35289
     0.36435
     0.30705
     0.27268
     0.03203
     0.66230
     0.23830
     0.21538
     0.14662
     0.37581
     0.27268
     0.28414
     0.32997
     0.42165
     0.54770
     0.57062
     0.51332
     0.49040
     0.37581
     0.67375
     0.44457
     0.86856
     0.78835
     0.35289
     0.81127
     0.62792
     0.78835
     0.65084
     0.49040
     0.32997
     0.69667
     0.59354
     0.63938
     0.43311
     0.10079
     0.31851
     0.15808
     0.29559
     0.39873
     0.22684
     0.18100
     0.10079
     0.15808
     0.15808
     0.11224
    -0.09402
    -0.07111
     0.30705
     0.14662
     0.15808
     0.07787
    -0.10548
    -0.03673
    -0.26592
     0.44457
     0.02057
    -0.04819
    -0.23154
     0.14662
     0.02057
     0.10079
    -0.15132
    -0.43781
     0.00911
     0.12370
    -0.05965
    -0.23154
    -0.24300
    -0.25446
    -0.15132
     0.11224
    -0.01381
    -0.26592
    -0.31175
    -0.05965
    -0.11694
    -0.09402
    -0.34613
    -0.40343
    -0.09402
    -0.25446
    -0.22008
     0.03203
    -0.44927
    -0.22008
    -0.42635
    -0.26592
    -0.05965
    -0.34613
    -0.30029
    -0.32321
     0.00911
    -0.23154
    -0.23154
    -0.49510
    -0.12840
    -0.00235
    -0.13986
    -0.00235
    -0.17424
    -0.26592
    -0.32321
    -0.17424
     0.32997
    -0.31175
    -0.22008
    -0.27737
     0.00911
     0.04349
    -0.00235
    -0.25446
    -0.22008
    -0.08257
     0.07787
     0.07787
    -0.07111
     0.02057
    -0.02527
    -0.00235
     0.47895
     0.19246
     0.04349
     0.10079
    -0.13986
     0.31851
     0.30705
     0.18100
    -0.10548
     0.15808
     0.20392
     0.37581
     0.15808
     0.19246
    -0.08257
    -0.41489
     0.12370
     0.28414
    -0.31175
    -0.13986
     0.00911
    -0.01381
     0.11224
    -0.04819
    -0.26592
    -0.09402
     0.04349
     0.07787
     0.18100
    -0.03673
    -0.08257
    -0.28883
    -0.04819
     0.57062
     0.15808
     0.22684
     0.14662
     0.20392
     0.29559
     0.28414
     0.07787
     0.34143
     0.37581
     0.28414
     0.44457
     0.11224
     0.13516
     0.07787
    -0.07111
     0.36435
     0.20392
     0.00911
     0.05495
     0.39873
     1.07483
     1.48737
     1.32694
     1.81969
     2.75936
     3.55006
     3.04585
     2.91980
     0.82273
     1.08629
     3.04585
     3.50422
     0.70813
    -0.64408
     3.38963
    -0.07111
    -0.41489
    -1.37748
    -2.36298
    -2.37444
    -0.73575
    -1.09099
    -1.90461
    -2.35152
    -2.72968
    -2.25985
    -1.90461
    -0.75867
     0.07787
    -0.19716
    -0.32321
    -0.27737
     0.29559
     0.34143
     0.30705
     0.20392
     0.52478
     0.61646
     0.39873
     0.60500
     0.51332
     0.31851
     0.00911
     0.16954
     0.41019
     0.24976
     0.16954
     0.05495
     0.14662
     0.23830
     0.37581
     0.20392
     0.26122
     0.10079
     0.03203
     0.24976
     0.24976
     0.03203
     0.16954
    -0.41489
     0.47895
     0.23830
     0.11224
     0.10079
    -0.15132
    -0.12840
    -0.17424
     0.02057
    -0.26592
     0.03203
    -0.01381
    -0.08257
     0.16954
     0.19246
    -0.10548
    -0.39197
     0.07787
     0.18100
    -0.01381
     0.04349
    -0.17424
     0.00911
    -0.01381
    -0.22008
    -0.10548
     0.13516
     0.23830
     0.02057
    -0.01381
    -0.01381
    -0.05965
    -0.39197
    -0.18570
     0.32997
     0.13516
    -0.04819
    -0.09402
    -0.03673
    -0.04819
    -0.12840
    -0.10548
    -0.13986
     0.11224
    -0.08257
    -0.18570
    -0.17424
    -0.19716
    -0.43781
    -0.40343
    -0.08257
    -0.13986
    -0.28883
    -0.46072
    -0.40343
    -0.52948
    -0.60970
    -0.40343
    -0.32321
    -0.44927
    -0.35759
    -0.41489
    -0.34613
    -0.28883
    -0.47218
    -0.64408
    -0.25446
    -0.15132
    -0.12840
    -0.22008
    -0.46072
    -0.26592
    -0.26592
    -0.20862
    -0.07111
    -0.23154
    -0.18570
    -0.27737
    -0.26592
    -0.27737
    -0.09402
    -0.48364
    -0.19716
    -0.03673
    -0.28883
     0.02057
    -0.13986
    -0.23154
    -0.23154
    -0.08257
    -0.26592
    -0.25446
     0.22684
    -0.17424
    -0.18570
    -0.00235
     0.07787
    -0.33467
    -0.15132
     0.06641
    -0.16278
     0.15808
    -0.08257
    -0.12840
     0.00911
    -0.08257
    -0.05965
     0.02057
     0.05495
     0.05495
     0.00911
    -0.03673
    -0.03673
    -0.00235
    -0.31175
     0.07787
     0.10079
    -0.00235
     0.20392
    -0.07111
    -0.17424
    -0.07111
     0.08933
    -0.23154
    -0.00235
     0.22684
    -0.08257
    -0.11694
    -0.07111
    -0.12840
    -0.16278
     0.21538
    -0.02527
    -0.09402
    -0.15132
    -0.24300
    -0.27737
    -0.42635
    -0.15132
    -0.10548
    -0.22008
    -0.02527
    -0.46072
    -0.24300
    -0.36905
    -0.41489
    -0.83888
    -0.55240
    -0.58678
    -0.59824
    -0.58678
    -0.66699
    -0.85034
    -1.03369
    -0.75867
    -0.88472
    -0.19716
     0.32997
     1.10921
     2.27807
     3.13752
     3.50422
     1.26964
     1.63634
     3.44693
     3.05731
     2.33537
     4.38660
     3.83655
    -0.05965
    -1.56083
     2.79374
    -0.67845
    -0.25446
    -0.83888
    -1.41185
    -1.37748
    -2.37444
    -2.92449
    -3.17660
    -2.69531
    -2.67239
    -2.29423
    -1.45769
    -0.98786
    -0.56386
    -0.33467
    -0.09402
     0.24976
     0.54770
     0.84565
     0.75397
     0.69667
     0.78835
     0.79981
     0.84565
     0.91440
     0.97170
     0.50186
     0.85710
     0.86856
     0.71959
     0.44457
     0.41019
     0.47895
     0.53624
     0.34143
     0.23830
     0.32997
     0.03203
     0.07787
     0.00911
    -0.03673
     0.24976
     0.03203
     0.04349
    -0.11694
     0.18100
    -0.04819
    -0.22008
    -0.07111
    -0.07111
     0.18100
     0.10079
     0.15808
    -0.01381
     0.00911
    -0.09402
    -0.17424
     0.23830
     0.11224
    -0.00235
     0.19246
     0.04349
     0.07787
     0.11224
    -0.15132
     0.16954
     0.29559
     0.45603
     0.15808
     0.26122
     0.27268
     0.42165
     0.28414
     0.67375
     0.42165
     0.29559
     0.73105
     0.70813
     0.55916
     0.41019
     0.43311
     0.35289
     0.76543
     0.71959
     0.37581
     0.55916
     0.42165
     0.27268
     0.28414
     0.35289
     0.52478
     0.03203
     0.13516
     0.35289
     0.32997
     0.30705
    -0.05965
    -0.18570
     0.18100
     0.35289
     0.16954
     0.18100
    -0.09402
    -0.22008
    -0.12840
     0.03203
    -0.01381
    -0.31175
    -0.73575
    -0.35759
    -0.11694
    -0.27737
    -0.67845
    -0.79305
    -0.55240
    -0.48364
    -0.74721
    -0.77013
    -1.03369
    -0.80451
    -1.07953
    -1.19413
    -0.68991
    -0.78159
    -1.17121
    -0.98786
    -0.97640
    -0.77013
    -0.91910
    -1.26288
    -0.86180
    -0.82743
    -0.64408
    -0.60970
    -0.57532
    -0.79305
    -0.65553
    -0.80451
    -0.38051
    -0.26592
    -0.56386
    -0.20862
    -0.41489
    -0.22008
    -0.20862
    -0.30029
    -0.47218
    -0.04819
     0.14662
    -0.00235
    -0.23154
    -0.12840
    -0.07111
    -0.23154
     0.03203
     0.20392
    -0.10548
    -0.05965
    -0.18570
     0.15808
     0.10079
    -0.13986
    -0.16278
    -0.19716
    -0.03673
     0.06641
    -0.05965
    -0.00235
    -0.27737
    -0.35759
    -0.08257
     0.16954
    -0.08257
    -0.30029
    -0.13986
    -0.25446
    -0.15132
    -0.23154
    -0.41489
     0.00911
     0.03203
     0.23830
    -0.23154
     0.18100
    -0.09402
    -0.08257
    -0.12840
     0.38727
     0.12370
    -0.00235
    -0.08257
    -0.00235
     0.18100
     0.06641
    -0.15132
    -0.26592
    -0.10548
     0.07787
    -0.05965
    -0.36905
    -0.47218
    -0.57532
    -0.80451
    -0.43781
     0.02057
     0.39873
     1.91137
     3.03439
     3.88238
     2.89688
     4.38660
     4.19179
     3.42401
     3.89384
     4.36368
     4.78768
     4.44389
     0.71959
    -3.31411
     0.60500
     4.47827
     1.94575
    -0.49510
    -1.60666
    -2.53487
    -2.90158
    -3.39433
    -3.84124
    -3.38287
    -2.84428
    -1.83585
    -1.56083
    -1.09099
    -0.73575
    -0.26592
    -0.19716
     0.29559
     0.14662
     0.34143
     0.11224
     0.37581
     0.53624
     0.22684
     0.21538
     0.13516
     0.22684
     0.45603
     0.05495
     0.34143
    -0.00235
     0.14662
    -0.22008
     0.27268
     0.26122
    -0.16278
    -0.08257
    -0.12840
    -0.10548
     0.02057
    -0.24300
    -0.09402
    -0.32321
    -0.03673
    -0.15132
     0.14662
     0.10079
    -0.01381
    -0.44927
    -0.16278
     0.21538
    -0.07111
    -0.04819
    -0.10548
    -0.07111
    -0.02527
    -0.00235
     0.04349
    -0.30029
     0.08933
    -0.17424
    -0.25446
    -0.24300
    -0.20862
    -0.54094
    -0.44927
    -0.03673
    -0.18570
    -0.31175
    -0.36905
    -0.44927
    -0.16278
    -0.25446
    -0.23154
    -0.33467
    -0.17424
    -0.07111
    -0.20862
    -0.05965
    -0.20862
    -0.31175
    -0.36905
    -0.00235
    -0.09402
    -0.10548
    -0.33467
    -0.20862
    -0.01381
    -0.34613
    -0.23154
    -0.20862
    -0.12840
     0.06641
    -0.15132
    -0.01381
    -0.26592
    -0.27737
    -0.34613
     0.11224
     0.30705
     0.22684
     0.24976
     0.00911
     0.21538
     0.07787
     0.19246
     0.13516
     0.24976
     0.42165
     0.28414
     0.36435
     0.21538
     0.24976
    -0.22008
     0.07787
     0.57062
     0.03203
     0.10079
    -0.02527
    -0.11694
    -0.11694
     0.00911
    -0.17424
    -0.11694
    -0.07111
    -0.05965
    -0.02527
     0.07787
    -0.07111
    -0.31175
    -0.34613
     0.11224
     0.18100
    -0.00235
     0.13516
    -0.01381
    -0.22008
    -0.03673
     0.34143
    -0.00235
     0.10079
    -0.08257
    -0.03673
    -0.03673
    -0.03673
    -0.05965
    -0.35759
     0.21538
     0.14662
    -0.00235
     0.02057
    -0.04819
    -0.03673
    -0.07111
    -0.07111
    -0.04819
     0.18100
     0.02057
     0.00911
     0.03203
    -0.01381
     0.12370
    -0.36905
    -0.10548
     0.16954
     0.13516
     0.24976
     0.30705
     0.16954
    -0.17424
     0.12370
     0.11224
     0.18100
     0.08933
    -0.02527
     0.11224
     0.07787
     0.03203
    -0.23154
    -0.44927
    -0.30029
    -0.36905
    -0.67845
    -0.94202
    -0.85034
    -0.07111
     0.28414
     1.37278
     3.16044
     3.09169
     4.18033
     3.73341
     3.56152
     3.32087
     4.07719
     1.95721
     4.26054
     6.34615
     6.78161
     4.04282
    -0.77013
    -0.60970
     0.02057
     1.12067
    -0.02527
    -1.18267
    -2.08796
    -2.80990
    -3.31411
    -3.44017
    -3.47454
    -3.62352
    -2.90158
    -2.31715
    -2.03066
    -1.61812
    -1.25142
    -0.59824
    -0.82743
    -0.39197
    -0.17424
     0.16954
     0.12370
    -0.11694
     0.08933
     0.30705
     0.37581
    -0.20862
     0.00911
     0.12370
     0.03203
     0.31851
     0.06641
    -0.03673
    -0.04819
    -0.15132
    -0.24300
    -0.05965
     0.00911
    -0.15132
    -0.07111
    -0.07111
    -0.05965
    -0.26592
    -0.43781
     0.05495
    -0.18570
    -0.30029
    -0.25446
    -0.31175
    -0.34613
    -0.19716
    -0.43781
    -0.17424
    -0.15132
    -0.22008
    -0.31175
    -0.20862
    -0.30029
    -0.16278
    -0.73575
    -0.00235
    -0.04819
    -0.27737
    -0.18570
    -0.23154
    -0.26592
    -0.39197
    -0.24300
    -0.19716
     0.04349
    -0.12840
    -0.36905
    -0.24300
    -0.24300
    -0.17424
    -0.54094
    -0.02527
     0.03203
    -0.22008
    -0.17424
    -0.25446
    -0.22008
    -0.23154
    -0.56386
    -0.31175
    -0.10548
     0.12370
    -0.52948
    -0.32321
    -0.22008
    -0.27737
    -0.23154
    -0.33467
    -0.08257
    -0.30029
    -0.26592
    -0.22008
    -0.17424
    -0.32321
    -0.38051
    -0.23154
    -0.02527
    -0.09402
    -0.36905
    -0.25446
    -0.23154
    -0.16278
    -0.19716
    -0.55240
     0.02057
    -0.04819
    -0.24300
     0.03203
    -0.23154
    -0.10548
    -0.30029
    -0.19716
    -0.23154
    -0.03673
    -0.02527
    -0.12840
    -0.09402
    -0.20862
    -0.20862
    -0.26592
     0.00911
    -0.03673
    -0.32321
     0.11224
    -0.08257
    -0.01381
    -0.13986
    -0.36905
    -0.26592
     0.00911
     0.39873
    -0.23154
    -0.15132
    -0.11694
    -0.13986
    -0.27737
     0.21538
     0.05495
    -0.10548
    -0.09402
     0.00911
     0.34143
     0.19246
    -0.08257
    -0.00235
     0.18100
     0.19246
     0.31851
     0.06641
    -0.12840
     0.03203
     0.02057
    -0.15132
     0.41019
     0.10079
     0.02057
     0.16954
    -0.00235
    -0.07111
    -0.00235
    -0.10548
    -0.09402
     0.20392
     0.04349
     0.12370
    -0.09402
     0.08933
     0.11224
    -0.23154
     0.23830
     0.15808
    -0.13986
     0.04349
     0.02057
     0.00911
    -0.18570
    -0.23154
    -0.17424
    -0.08257
     0.06641
    -0.40343
    -0.74721
    -0.82743
    -0.98786
    -1.36602
    -0.78159
    -0.00235
     0.73105
     1.87699
     3.98552
     4.38660
     3.33233
     4.24908
     1.02900
     1.36132
     4.94811
     4.38660
     6.01383
     3.32087
     2.08326
     1.07483
     1.99158
     1.73948
     0.73105
     0.31851
    -0.24300
    -1.34310
    -1.80147
    -2.34007
    -2.35152
    -1.98482
    -1.42331
    -1.25142
    -0.79305
    -0.66699
    -0.33467
    -0.18570
     0.13516
     0.67375
     0.43311
     0.59354
     0.36435
     0.45603
     0.49040
     0.55916
     0.16954
     0.41019
     0.39873
     0.42165
     0.32997
     0.22684
    -0.05965
    -0.01381
    -0.65553
    -0.11694
    -0.40343
    -0.65553
    -0.36905
     0.05495
    -0.67845
    -0.91910
    -1.27434
    -1.23996
    -1.02224
    -0.75867
    -1.05661
    -1.12537
    -1.21704
    -1.34310
    -1.46915
    -1.02224
    -0.66699
    -1.27434
    -1.45769
    -1.05661
    -1.10245
    -0.93056
    -1.13683
    -0.98786
    -0.85034
    -0.58678
    -0.68991
    -0.49510
    -0.43781
    -0.82743
    -0.65553
    -0.40343
    -0.04819
    -0.51802
    -0.32321
    -0.22008
    -0.25446
     0.02057
    -0.19716
    -0.32321
    -0.05965
     0.10079
     0.03203
     0.27268
    -0.24300
     0.02057
    -0.08257
     0.00911
     0.74251
     0.30705
     0.04349
     0.16954
    -0.10548
     0.32997
     0.20392
    -0.12840
    -0.11694
     0.18100
     0.20392
     0.14662
     0.00911
    -0.13986
    -0.28883
    -0.31175
     0.39873
     0.21538
    -0.17424
    -0.36905
    -0.08257
    -0.18570
    -0.27737
    -0.26592
    -0.18570
    -0.19716
     0.05495
    -0.35759
    -0.24300
    -0.49510
    -0.40343
    -0.54094
    -0.20862
    -0.05965
    -0.59824
    -0.59824
    -0.52948
    -0.51802
    -0.30029
    -0.58678
    -0.43781
    -0.73575
    -0.34613
    -0.25446
    -0.30029
    -0.47218
    -0.42635
    -0.48364
    -0.33467
     0.00911
    -0.10548
    -0.24300
    -0.16278
    -0.01381
     0.04349
     0.24976
    -0.10548
    -0.02527
     0.13516
     0.14662
     0.19246
     0.18100
    -0.00235
     0.26122
    -0.20862
     0.39873
     0.45603
     0.05495
     0.20392
     0.16954
     0.52478
     0.36435
     0.27268
     0.43311
     0.35289
     0.49040
     0.32997
     0.66230
     0.45603
     0.38727
     0.27268
     0.60500
     0.67375
     0.34143
     0.38727
     0.23830
     0.34143
     0.39873
     0.35289
     0.14662
     0.20392
     0.49040
     0.34143
     0.34143
     0.28414
     0.04349
    -0.08257
    -0.00235
     0.49040
     0.19246
    -0.09402
    -0.23154
    -0.04819
    -0.22008
    -0.20862
    -0.04819
    -0.50656
    -0.63262
    -0.86180
    -1.15975
    -1.87023
    -2.05358
    -1.14829
     0.41019
     2.48434
     3.36671
     3.25212
     1.98013
     1.60197
     2.94271
     3.53860
     3.38963
     3.22920
     5.03978
     8.20257
     6.26594
     2.51872
     0.32997
    -0.18570
     0.51332
     1.69364
     0.89148
    -0.64408
    -1.28580
    -2.54633
    -2.79844
    -3.05055
    -3.31411
    -3.02763
    -2.66093
    -2.35152
    -1.70980
    -1.29726
    -0.75867
    -0.55240
    -0.64408
    -0.00235
     0.52478
     0.30705
     0.35289
     0.34143
     0.57062
     0.41019
     0.57062
     0.37581
     0.49040
     0.53624
     0.22684
     0.44457
     0.28414
     0.27268
     0.06641
    -0.01381
     0.34143
     0.16954
     0.32997
    -0.12840
     0.06641
    -0.10548
     0.05495
    -0.02527
    -0.01381
     0.15808
    -0.00235
    -0.12840
     0.07787
    -0.00235
     0.00911
    -0.20862
     0.19246
     0.10079
     0.08933
     0.07787
    -0.01381
    -0.07111
     0.02057
    -0.17424
     0.05495
    -0.01381
     0.03203
     0.03203
     0.04349
     0.06641
    -0.09402
    -0.40343
     0.07787
     0.14662
    -0.02527
     0.10079
    -0.18570
     0.00911
    -0.09402
    -0.08257
     0.07787
     0.04349
     0.21538
    -0.17424
    -0.01381
     0.24976
    -0.02527
    -0.25446
     0.03203
     0.18100
     0.13516
     0.10079
     0.07787
     0.08933
    -0.03673
    -0.02527
     0.03203
     0.16954
     0.13516
     0.06641
     0.00911
    -0.00235
     0.07787
    -0.00235
     0.00911
     0.26122
     0.10079
     0.08933
     0.23830
     0.03203
    -0.11694
     0.08933
     0.04349
     0.14662
     0.22684
     0.10079
    -0.02527
     0.14662
     0.30705
     0.02057
    -0.28883
     0.20392
     0.24976
     0.16954
     0.12370
     0.21538
     0.11224
     0.08933
    -0.02527
    -0.07111
     0.26122
     0.24976
    -0.03673
     0.07787
     0.12370
     0.10079
    -0.30029
     0.07787
     0.20392
     0.04349
     0.41019
     0.10079
     0.14662
     0.06641
    -0.20862
     0.23830
     0.22684
     0.24976
    -0.03673
     0.21538
     0.16954
     0.23830
     0.19246
     0.11224
     0.35289
     0.12370
     0.08933
     0.21538
     0.26122
     0.03203
     0.00911
     0.10079
     0.18100
     0.35289
     0.11224
     0.10079
    -0.02527
    -0.01381
     0.10079
    -0.08257
     0.12370
     0.19246
     0.08933
     0.11224
    -0.13986
     0.10079
    -0.15132
    -0.03673
    -0.26592
     0.34143
     0.00911
    -0.09402
    -0.03673
     0.04349
    -0.02527
    -0.30029
     0.26122
    -0.08257
     0.07787
     0.32997
     0.23830
    -0.01381
     0.38727
    -0.00235
     0.19246
     0.28414
     0.20392
     0.08933
     0.14662
     0.24976
     0.18100
    -0.04819
     0.02057
     0.06641
    -0.18570
    -0.32321
    -0.67845
    -0.50656
     0.31851
     3.40109
     5.63567
     4.93665
     1.01754
     2.75936
     3.66466
     5.45232
     3.13752
    -0.04819
     0.74251
     2.10618
     2.11764
     1.92283
     1.47591
     0.29559
    -1.01078
    -2.09942
    -3.03909
    -3.72665
    -3.34849
    -3.23390
    -3.01617
    -2.59217
    -2.37444
    -1.70980
    -1.38894
    -0.79305
    -0.47218
    -0.19716
     0.10079
     0.26122
     0.36435
     0.37581
     0.24976
     0.51332
     0.61646
     0.69667
     0.52478
     0.54770
     0.41019
     0.45603
     0.19246
     0.53624
     0.50186
     0.16954
     0.31851
     0.12370
     0.41019
     0.16954
     0.03203
     0.16954
     0.20392
     0.23830
     0.22684
     0.02057
    -0.05965
    -0.02527
    -0.05965
     0.00911
     0.22684
    -0.35759
    -0.01381
     0.04349
    -0.11694
     0.04349
    -0.19716
    -0.17424
    -0.11694
    -0.04819
     0.19246
     0.04349
    -0.15132
    -0.42635
    -0.12840
    -0.19716
     0.12370
    -0.00235
    -0.11694
    -0.17424
     0.02057
    -0.00235
    -0.13986
    -0.32321
    -0.33467
     0.05495
    -0.08257
    -0.11694
    -0.04819
    -0.05965
    -0.00235
    -0.34613
     0.22684
    -0.05965
    -0.27737
    -0.23154
     0.03203
    -0.08257
    -0.11694
    -0.17424
    -0.39197
    -0.07111
     0.11224
    -0.15132
    -0.01381
    -0.24300
    -0.09402
    -0.22008
    -0.28883
     0.07787
    -0.23154
    -0.22008
    -0.11694
     0.16954
