# Supplementary material for: Software algorithm and hardware design for real-time implementation of new spectral estimator
Source: Biomed Eng Online. 2014 May 9;13:61. doi: 10.1186/1475-925X-13-61 (PMC4057578; doi:10.1186/1475-925X-13-61)
Supplement: Additional file 2 — txtfiles.zip. [file 1475-925X-13-61-S2.zip › FILE040.TXT]

    -1.45070
    -1.48952
    -1.72241
    -1.55162
    -1.58268
    -1.11689
    -1.02373
    -1.03149
    -0.88399
    -0.85294
    -0.79083
    -0.72097
    -0.33281
    -0.35610
    -0.30176
    -0.30176
    -0.27847
    -0.28623
    -0.23189
    -0.20860
    -0.20860
     0.00877
     0.03982
     0.01653
     0.03982
     0.01653
    -0.00675
    -0.08439
     0.34259
     0.25719
     0.01653
     0.02430
    -0.00675
     0.06311
     0.09417
    -0.07662
    -0.09215
     0.03982
     0.00877
    -0.13097
     0.03206
    -0.05333
    -0.18531
    -0.34057
    -0.11544
     0.20285
    -0.13097
    -0.18531
    -0.09215
    -0.10768
     0.04759
    -0.06110
    -0.16978
    -0.13873
     0.09417
     0.00877
     0.00877
    -0.05333
    -0.12320
    -0.10768
    -0.05333
     0.13298
     0.16403
     0.06311
     0.09417
    -0.07662
     0.04759
    -0.06110
     0.10969
    -0.00675
    -0.02228
     0.08640
     0.07864
     0.19509
     0.16403
    -0.13097
    -0.17754
     0.17956
     0.21061
     0.03206
    -0.08439
    -0.06886
     0.00877
    -0.09215
     0.00101
    -0.11544
     0.04759
     0.00877
     0.07088
    -0.03004
    -0.03004
     0.12522
     0.08640
    -0.30952
     0.14851
    -0.16978
     0.10969
    -0.09215
     0.02430
    -0.06110
    -0.01452
    -0.22412
    -0.01452
     0.02430
    -0.20083
    -0.12320
    -0.09215
    -0.16202
    -0.30952
    -0.26294
    -0.01452
    -0.04557
    -0.06886
    -0.20860
    -0.07662
    -0.06110
    -0.12320
    -0.16978
    -0.03004
     0.02430
    -0.10768
    -0.00675
    -0.10768
     0.04759
    -0.28623
    -0.28623
     0.09417
     0.07088
    -0.03781
    -0.10768
    -0.20860
    -0.07662
    -0.00675
    -0.13097
    -0.11544
    -0.09991
    -0.09215
    -0.25518
    -0.04557
    -0.01452
    -0.13097
    -0.48031
     0.00101
     0.04759
    -0.12320
     0.05535
    -0.17754
    -0.10768
    -0.17754
    -0.20860
    -0.10768
     0.00101
     0.04759
    -0.10768
    -0.00675
    -0.03781
    -0.06886
    -0.15425
    -0.09991
    -0.11544
    -0.04557
     0.00877
    -0.14649
    -0.21636
    -0.09991
    -0.09991
     0.12522
     0.29601
     0.32706
     0.21838
     0.14075
     0.15627
     0.08640
    -0.09991
     0.14075
     0.31930
     0.31153
     0.09417
     0.14075
    -0.13097
    -0.16978
    -0.22412
     0.08640
     1.14996
     0.86272
    -0.48807
    -1.52057
    -0.82189
     1.13443
     2.24456
     1.42943
     0.80061
     0.95588
     2.26785
     0.44351
    -2.10281
    -0.13873
     1.96509
     1.77877
     2.18246
     2.27562
     1.40614
     0.45904
    -0.10768
    -0.74426
    -0.71320
    -0.44926
     0.14075
     0.17956
     0.00877
    -0.02228
    -0.45702
    -0.72873
    -1.09360
    -0.91505
    -1.00044
    -0.90728
    -0.87623
    -0.79860
    -0.88399
    -0.69768
    -0.43373
    -0.68215
    -0.37939
    -0.21636
    -0.33281
    -0.11544
    -0.34833
    -0.01452
    -0.30176
    -0.12320
    -0.31728
     0.07088
     0.05535
    -0.03781
    -0.09215
    -0.03004
     0.10193
    -0.12320
    -0.16202
     0.04759
    -0.15425
     0.08640
    -0.10768
    -0.07662
    -0.16978
    -0.24741
    -0.09991
    -0.07662
     0.08640
    -0.05333
    -0.13097
    -0.14649
    -0.16202
    -0.21636
    -0.32504
     0.03206
    -0.13097
    -0.17754
     0.03206
    -0.02228
     0.10969
    -0.14649
    -0.06110
    -0.12320
    -0.04557
     0.02430
    -0.06886
     0.00101
    -0.08439
     0.02430
    -0.10768
     0.20285
     0.03206
    -0.16202
     0.00101
    -0.03004
    -0.04557
    -0.00675
    -0.17754
    -0.16202
     0.14075
     0.10969
    -0.06110
     0.03982
    -0.03004
     0.03982
    -0.27070
     0.07864
     0.17180
     0.04759
     0.09417
     0.07088
     0.16403
    -0.00675
     0.01653
    -0.02228
     0.20285
     0.28825
     0.11746
    -0.05333
     0.00101
     0.13298
     0.02430
    -0.03781
     0.17956
     0.04759
     0.02430
     0.17180
     0.13298
     0.14851
    -0.03781
    -0.00675
    -0.03004
     0.14075
     0.27272
     0.00101
     0.11746
     0.11746
     0.07864
    -0.07662
     0.41246
     0.20285
     0.03206
     0.24167
     0.21838
     0.26496
     0.14075
     0.16403
     0.27272
     0.40469
     0.55996
     0.35811
     0.31153
     0.30377
     0.34259
     0.25719
     0.42798
     0.60654
     0.21838
     0.24943
     0.38917
     0.59101
     0.31930
     0.18732
     0.24167
     0.24167
     0.39693
     0.35811
     0.17956
     0.17956
     0.09417
     0.14851
     0.26496
     0.41246
     0.13298
     0.10969
     0.16403
     0.03982
     0.20285
     0.04759
    -0.02228
     0.13298
     0.07088
     0.24167
     0.15627
    -0.06110
    -0.06110
    -0.08439
    -0.32504
    -0.00675
    -0.21636
    -0.26294
    -0.29399
    -0.35610
    -0.34057
    -0.39491
    -0.46478
    -0.44926
    -0.47254
    -0.29399
    -0.43373
    -0.44149
    -0.58899
    -0.34833
    -0.45702
    -0.22412
    -0.24741
    -0.39491
    -0.33281
    -0.23189
    -0.08439
    -0.23189
    -0.40268
    -0.33281
    -0.34833
    -0.05333
    -0.28623
    -0.17754
    -0.29399
    -0.23189
    -0.34057
    -0.11544
    -0.09215
    -0.32504
    -0.43373
    -0.38715
    -0.11544
    -0.21636
    -0.30952
    -0.28623
    -0.01452
     0.01653
     0.04759
     0.07864
     0.05535
    -0.06886
    -0.19307
     0.08640
     0.37364
    -0.12320
    -0.23965
    -0.41820
    -0.82965
    -1.70689
    -3.07320
    -5.27018
    -1.76123
     9.70496
    10.55115
     5.30325
    -2.56860
    -4.12900
    -2.22702
     0.91706
     3.10627
     3.98351
     3.53325
     3.21496
     2.55509
     1.67785
     0.64535
    -0.27847
    -0.94610
    -1.30320
    -1.47399
    -1.47399
    -1.27991
    -1.41189
    -1.27991
    -1.17899
    -0.84518
    -0.52689
    -0.81412
    -0.59676
    -0.58899
    -0.40268
    -0.41044
    -0.47254
    -0.44149
    -0.33281
    -0.17754
    -0.36386
    -0.30176
    -0.22412
    -0.35610
    -0.37162
    -0.15425
    -0.01452
    -0.17754
    -0.13873
    -0.16978
     0.00877
     0.14851
    -0.01452
    -0.16202
    -0.04557
     0.13298
     0.17180
     0.14851
     0.03206
     0.03982
     0.03982
     0.08640
     0.42022
     0.04759
     0.05535
     0.09417
     0.05535
     0.16403
     0.03206
    -0.05333
     0.11746
     0.20285
     0.10193
     0.19509
     0.01653
     0.00877
    -0.05333
    -0.27070
     0.29601
     0.11746
     0.06311
    -0.05333
    -0.06110
     0.03982
     0.03982
    -0.00675
    -0.06886
     0.00101
     0.05535
    -0.06110
     0.19509
    -0.07662
    -0.03004
    -0.24741
     0.14851
     0.20285
    -0.13097
     0.07864
     0.03206
    -0.09215
     0.04759
     0.00101
    -0.03004
     0.01653
     0.01653
    -0.05333
     0.08640
     0.03982
     0.00877
    -0.21636
     0.06311
     0.13298
    -0.01452
    -0.06886
     0.03982
    -0.09215
    -0.04557
    -0.01452
    -0.07662
    -0.49583
    -0.01452
     0.07088
     0.17956
    -0.08439
    -0.19307
    -0.27847
    -0.34057
     0.20285
    -0.11544
     0.03982
    -0.05333
     0.00877
     0.04759
     0.08640
    -0.00675
     0.07088
     0.21838
     0.17956
     0.24167
     0.21061
     0.16403
     0.04759
     0.00101
     0.28048
     0.38140
     0.26496
     0.10193
     0.09417
     0.37364
     0.14075
     0.20285
     0.14851
     0.28048
     0.19509
     0.10969
     0.28825
     0.16403
     0.11746
    -0.03781
     0.19509
     0.21061
     0.15627
     0.09417
     0.07088
    -0.00675
     0.21061
     0.10969
     0.13298
     0.09417
     0.17956
     0.04759
     0.11746
     0.14075
     0.12522
    -0.11544
     0.00877
     0.31153
     0.19509
     0.26496
     0.17180
    -0.02228
     0.03206
     0.01653
     0.00877
     0.02430
     0.22614
    -0.15425
    -0.13097
     0.09417
     0.03982
    -0.13873
    -0.21636
     0.07864
     0.07864
    -0.13873
     0.09417
    -0.16978
     0.00877
    -0.16978
    -0.08439
     0.10193
     0.00101
     0.01653
    -0.03004
     0.01653
    -0.03781
    -0.14649
    -0.23189
    -0.11544
    -0.13097
    -0.18531
    -0.13097
    -0.40268
    -0.22412
    -0.34057
    -0.10768
     0.59877
     1.77101
     1.86417
     1.25864
     0.95588
    -0.46478
    -2.77820
     0.14851
     2.42312
     2.32219
     1.65456
     1.71667
     0.28048
    -0.58899
    -0.42597
     0.18732
     0.52890
     0.03982
    -0.51912
    -0.51912
    -0.30176
    -0.39491
    -0.30952
    -0.49583
    -0.78307
    -0.42597
    -0.51136
    -0.48031
    -0.51136
    -0.68991
    -0.86847
    -0.70544
    -0.55794
    -0.27070
    -0.06110
    -0.27070
    -0.23189
    -0.27847
    -0.15425
    -0.25518
    -0.41820
    -0.17754
    -0.07662
    -0.17754
     0.01653
    -0.14649
    -0.37162
    -0.20860
    -0.41044
    -0.15425
    -0.32504
    -0.20860
    -0.45702
    -0.41044
    -0.29399
    -0.33281
    -0.58899
    -0.36386
    -0.31728
    -0.34833
    -0.34833
    -0.48031
    -0.51912
    -0.58123
    -0.63557
    -0.65886
    -0.24741
    -0.34057
    -0.41820
    -0.67439
    -0.47254
    -0.56570
    -0.62004
    -0.56570
    -0.40268
    -0.46478
    -0.31728
    -0.36386
    -0.30176
    -0.47254
    -0.29399
    -0.41044
    -0.29399
    -0.20083
    -0.16202
    -0.12320
    -0.23965
    -0.15425
    -0.12320
    -0.19307
     0.10193
    -0.03781
    -0.06886
     0.02430
     0.03206
    -0.08439
    -0.12320
    -0.20083
     0.28048
     0.10969
     0.03982
     0.07864
     0.11746
     0.05535
     0.07864
    -0.06110
     0.08640
     0.21838
     0.04759
     0.12522
     0.10193
     0.06311
    -0.02228
    -0.09991
     0.06311
     0.23390
     0.17956
    -0.04557
    -0.05333
    -0.09991
     0.21838
    -0.01452
     0.10193
     0.11746
    -0.03004
     0.17956
     0.08640
     0.07864
    -0.00675
    -0.02228
    -0.10768
     0.16403
     0.16403
     0.10969
     0.02430
     0.10969
    -0.00675
     0.09417
     0.08640
     0.17180
     0.06311
     0.05535
     0.12522
     0.09417
     0.11746
    -0.02228
    -0.13873
     0.10193
     0.41246
     0.18732
     0.05535
     0.01653
    -0.01452
    -0.05333
     0.04759
     0.11746
     0.05535
    -0.00675
     0.08640
     0.16403
     0.10193
     0.07088
    -0.08439
     0.00101
     0.04759
     0.11746
    -0.04557
    -0.08439
     0.03206
     0.10969
    -0.13097
     0.24167
     0.06311
    -0.21636
    -0.03004
    -0.09215
    -0.16978
    -0.24741
    -0.34057
    -0.26294
     0.00877
     0.03982
     0.14851
     0.28048
     0.22614
     0.14851
     0.23390
     0.46680
     0.45127
     0.37364
     0.57548
     0.69193
     0.80838
     0.55219
     0.73075
     0.66864
     0.77732
     0.83167
     0.94811
     0.83167
     0.59101
     0.50561
     0.52114
     0.71522
     0.70746
     0.33482
     0.26496
     0.28825
     0.05535
    -0.23189
    -1.01597
    -1.64478
    -2.87136
    -3.02663
     4.79088
    13.06641
     8.47838
     1.02575
    -0.92281
    -0.06886
     2.38430
     4.86075
     5.01601
     4.15430
     3.40904
     3.27706
     2.46193
     1.50706
     0.31930
    -0.70544
    -1.64478
    -2.65399
    -3.15860
    -3.79518
    -3.70202
    -3.79518
    -3.40702
    -2.95676
    -2.91794
    -2.56084
    -2.09505
    -1.71465
    -1.61373
    -1.29544
    -1.27215
    -0.95386
    -0.63557
    -0.79083
    -0.62004
    -0.62781
    -0.52689
    -0.48031
    -0.36386
    -0.05333
    -0.30952
    -0.28623
    -0.20860
    -0.27070
    -0.13097
    -0.23965
    -0.16978
     0.00101
     0.04759
    -0.01452
    -0.01452
    -0.16978
     0.01653
    -0.17754
    -0.04557
     0.15627
     0.02430
    -0.03781
    -0.03004
     0.02430
    -0.01452
    -0.07662
    -0.06886
    -0.07662
     0.17180
     0.08640
     0.15627
    -0.12320
    -0.09215
     0.00101
    -0.06886
     0.13298
     0.17956
    -0.01452
     0.03206
     0.05535
     0.14075
     0.02430
    -0.02228
    -0.03004
     0.10969
     0.28048
     0.08640
     0.09417
    -0.06110
    -0.05333
    -0.10768
     0.33482
     0.23390
    -0.13097
    -0.12320
    -0.29399
     0.11746
     0.11746
     0.00101
    -0.20860
    -0.02228
     0.24167
    -0.02228
     0.17180
     0.01653
    -0.08439
    -0.27070
    -0.07662
     0.26496
     0.01653
     0.01653
    -0.17754
     0.03982
     0.09417
     0.08640
    -0.13097
    -0.12320
    -0.08439
     0.00877
     0.01653
     0.04759
     0.01653
    -0.08439
    -0.18531
     0.03982
     0.09417
     0.00877
    -0.01452
    -0.11544
     0.14075
     0.07864
     0.03206
    -0.17754
     0.24167
    -0.05333
    -0.07662
     0.11746
     0.16403
    -0.08439
    -0.16978
     0.06311
     0.12522
    -0.15425
     0.01653
     0.00877
     0.03206
    -0.09991
    -0.12320
    -0.04557
    -0.05333
     0.00877
     0.01653
    -0.00675
    -0.16202
    -0.12320
    -0.28623
    -0.18531
     0.12522
    -0.16202
    -0.06886
    -0.17754
    -0.14649
    -0.09215
    -0.16202
    -0.20083
    -0.27070
    -0.12320
    -0.06886
    -0.17754
    -0.27847
    -0.20860
    -0.30952
    -0.27070
     0.27272
     0.03982
    -0.05333
    -0.16202
    -0.04557
    -0.03004
    -0.04557
     0.03206
     0.00877
     0.12522
     0.18732
     0.21061
     0.25719
     0.04759
    -0.06886
    -0.08439
     0.29601
     0.09417
     0.14851
    -0.04557
    -0.03781
     0.07088
    -0.05333
    -0.16978
    -0.20083
    -0.10768
    -0.13873
    -0.21636
    -0.13873
    -0.23965
    -0.32504
    -0.61228
    -0.30176
    -0.31728
    -0.48807
    -0.52689
    -0.60452
    -0.68991
    -0.68991
    -0.86847
    -0.91505
    -0.97715
    -0.97715
    -1.13241
    -0.77531
    -0.32504
     0.17956
     0.45127
     0.60654
     0.23390
     0.31153
     1.38285
     3.21496
     3.71180
     4.82193
     4.33285
     1.14996
    -0.99268
     2.10483
     2.39983
     0.86272
     1.28193
     1.65456
     0.66088
     0.49785
     0.22614
    -1.67584
    -2.30465
    -2.23478
    -2.26584
    -2.05623
    -1.91649
    -1.55162
    -1.35755
    -1.03149
    -0.93057
    -0.75978
    -0.45702
    -0.53465
    -0.62781
    -0.81412
    -0.32504
    -0.34833
    -0.44149
    -0.41044
    -0.47254
    -0.57347
    -0.41820
    -0.45702
    -0.24741
    -0.30952
    -0.28623
    -0.48031
    -0.27847
    -0.13873
    -0.23189
    -0.62781
    -0.15425
    -0.12320
    -0.26294
    -0.17754
    -0.23965
    -0.19307
    -0.32504
    -0.16978
    -0.24741
    -0.10768
    -0.17754
    -0.31728
    -0.26294
    -0.28623
    -0.23965
    -0.45702
    -0.37939
    -0.17754
    -0.24741
    -0.16978
    -0.18531
    -0.30952
    -0.34057
    -0.37939
    -0.34833
    -0.18531
    -0.12320
    -0.22412
    -0.20083
    -0.09215
     0.05535
    -0.33281
    -0.27070
    -0.15425
     0.02430
    -0.21636
    -0.01452
    -0.13097
    -0.09215
    -0.19307
    -0.13097
    -0.02228
     0.00101
     0.03206
    -0.09215
    -0.05333
    -0.16202
    -0.08439
    -0.27847
     0.01653
    -0.05333
    -0.17754
    -0.13873
    -0.01452
    -0.03781
    -0.11544
    -0.24741
    -0.16202
    -0.05333
     0.07088
    -0.28623
    -0.09215
    -0.00675
    -0.05333
    -0.26294
    -0.02228
     0.11746
    -0.01452
    -0.02228
    -0.04557
     0.00101
    -0.01452
    -0.06110
    -0.03781
     0.10193
     0.16403
     0.02430
    -0.03004
     0.07088
     0.12522
    -0.02228
    -0.13873
     0.05535
     0.09417
    -0.13097
     0.08640
    -0.05333
    -0.04557
    -0.06886
    -0.01452
     0.07088
     0.21838
    -0.00675
    -0.19307
    -0.07662
     0.04759
    -0.06886
    -0.13097
     0.03206
     0.00877
     0.02430
     0.13298
     0.02430
    -0.03781
    -0.03004
    -0.06110
    -0.01452
     0.14851
     0.19509
    -0.00675
    -0.11544
     0.07088
     0.07088
    -0.00675
     0.14851
     0.16403
    -0.09215
     0.00877
    -0.06886
    -0.02228
    -0.15425
    -0.21636
    -0.35610
    -0.22412
    -0.14649
    -0.39491
    -0.09991
     0.17180
     0.32706
     0.09417
     0.15627
     0.40469
     0.12522
     0.52890
     0.74627
     0.89377
     0.84719
     0.92482
     1.10338
     1.46048
     2.22127
     3.11404
     2.91219
     1.82535
    -0.44149
    -2.21149
    -3.26728
    -2.90242
    -0.65110
     0.83943
     0.30377
    -1.09360
    -1.53610
    -0.52689
     0.21061
    -1.19452
    -1.31097
    -1.55162
    -0.67439
     0.66088
     1.12667
     1.80983
     2.19798
     2.36101
     2.08930
     1.80206
     1.55364
     0.97917
     0.75404
     0.40469
    -0.09215
    -0.14649
    -0.30952
    -0.23965
    -0.57347
    -0.65110
    -0.69768
    -0.47254
    -0.68991
    -0.38715
    -0.50360
    -0.77531
    -0.63557
    -0.47254
    -0.37162
    -0.42597
    -0.51136
    -0.60452
    -0.25518
    -0.13873
    -0.35610
    -0.47254
    -0.60452
    -0.41820
    -0.45702
    -0.18531
    -0.06110
    -0.30952
    -0.38715
    -0.40268
    -0.23189
    -0.22412
    -0.25518
    -0.29399
    -0.09991
    -0.04557
     0.03982
    -0.17754
    -0.14649
    -0.21636
    -0.21636
    -0.13873
     0.11746
    -0.06110
    -0.19307
    -0.10768
    -0.04557
     0.02430
    -0.09991
    -0.18531
    -0.05333
     0.07864
     0.00877
    -0.00675
    -0.23189
    -0.11544
    -0.14649
    -0.30952
     0.12522
     0.08640
    -0.09991
    -0.23965
    -0.17754
    -0.09215
    -0.20860
    -0.26294
    -0.28623
    -0.14649
     0.06311
    -0.16978
    -0.17754
    -0.21636
    -0.12320
    -0.26294
     0.00101
     0.00877
    -0.24741
    -0.17754
    -0.20860
     0.13298
    -0.03781
    -0.30176
    -0.17754
    -0.00675
     0.12522
     0.13298
     0.00877
    -0.13097
     0.09417
    -0.10768
     0.07088
     0.46680
     0.10969
     0.01653
     0.26496
     0.29601
     0.25719
     0.21061
     0.07864
     0.15627
     0.31930
     0.33482
     0.35811
     0.09417
     0.15627
     0.13298
     0.19509
     0.42022
     0.31930
     0.00101
     0.14075
     0.24943
     0.22614
     0.28048
     0.04759
    -0.03781
     0.19509
     0.21061
     0.28825
     0.29601
     0.10969
    -0.00675
    -0.19307
     0.28825
     0.24167
    -0.11544
    -0.02228
    -0.04557
    -0.03781
    -0.06886
    -0.11544
    -0.28623
    -0.21636
    -0.09991
    -0.20860
    -0.13097
    -0.27070
    -0.38715
    -0.38715
    -0.22412
     0.12522
    -0.17754
    -0.07662
    -0.12320
    -0.13873
    -0.09215
    -0.07662
    -0.12320
     0.04759
     0.00101
     0.00101
     0.02430
     0.00877
    -0.09215
    -0.13097
     0.02430
     0.10193
     0.12522
    -0.06110
     0.00877
    -0.04557
     0.12522
    -0.06886
    -0.30176
    -0.20083
     0.17180
    -0.03004
    -0.16978
    -0.26294
    -0.24741
    -0.31728
    -0.37162
    -0.08439
    -0.06110
    -0.26294
    -0.19307
    -0.08439
     0.07864
     0.04759
    -0.00675
    -0.06886
     0.08640
     0.17180
     0.26496
     0.25719
     0.24943
    -0.02228
    -0.08439
     0.19509
     0.26496
     0.15627
     0.10969
    -0.13873
    -0.12320
    -0.03004
    -0.15425
    -0.15425
    -0.23189
    -0.13097
    -0.20083
     0.05535
    -0.07662
    -0.20083
    -0.30176
    -0.09991
     0.15627
    -0.27070
    -0.47254
    -0.61228
    -0.93833
    -1.19452
    -1.93202
    -3.06544
    -3.98150
    -4.60255
    -3.36044
     1.96509
     6.81707
     6.23483
    -1.83886
    -3.67873
    -1.10136
     0.99469
     1.56917
     2.12812
     2.88891
     3.17614
     3.26154
     3.04417
     2.26785
     1.87193
     0.83943
     0.17180
    -0.31728
    -0.58899
    -0.89176
    -1.20228
    -0.83741
    -0.65886
    -0.73649
    -0.44926
    -0.52689
    -0.42597
    -0.34057
    -0.29399
    -0.32504
    -0.14649
    -0.19307
    -0.27070
    -0.04557
    -0.15425
    -0.20083
    -0.44926
    -0.18531
    -0.10768
    -0.34833
    -0.18531
    -0.27070
    -0.32504
    -0.18531
    -0.38715
    -0.26294
    -0.24741
    -0.27847
    -0.23189
    -0.22412
    -0.33281
    -0.29399
    -0.35610
    -0.15425
    -0.01452
    -0.09991
    -0.28623
    -0.14649
    -0.27070
    -0.13873
    -0.28623
    -0.11544
    -0.14649
    -0.15425
    -0.18531
    -0.04557
     0.12522
    -0.19307
    -0.19307
    -0.42597
     0.14075
    -0.06110
    -0.07662
    -0.02228
    -0.07662
    -0.04557
    -0.13097
    -0.01452
     0.03206
     0.10193
    -0.01452
    -0.24741
    -0.01452
     0.03982
    -0.09215
    -0.20860
     0.05535
    -0.00675
    -0.12320
     0.08640
    -0.05333
    -0.20083
    -0.13097
    -0.05333
    -0.10768
    -0.04557
     0.07088
    -0.17754
    -0.03781
     0.06311
     0.05535
    -0.22412
    -0.06886
     0.10969
    -0.01452
     0.13298
    -0.05333
    -0.01452
    -0.01452
    -0.01452
     0.03206
     0.01653
     0.16403
     0.09417
     0.14075
    -0.09991
    -0.00675
    -0.02228
    -0.20860
     0.19509
     0.00877
    -0.03004
    -0.05333
    -0.15425
     0.00101
    -0.16202
    -0.21636
    -0.06110
     0.01653
     0.00877
    -0.03781
     0.16403
     0.10969
    -0.18531
    -0.05333
     0.19509
     0.30377
     0.37364
     0.33482
     0.33482
     0.29601
     0.38917
     0.38917
     0.53667
     0.70746
     0.64535
     0.42798
     0.31153
     0.59877
     0.52114
     0.38917
     0.60654
     0.44351
     0.25719
     0.49009
     0.31930
     0.30377
     0.23390
     0.08640
     0.26496
     0.28048
     0.16403
     0.07864
     0.03206
     0.04759
     0.07864
    -0.09215
    -0.05333
     0.14075
    -0.16978
     0.00101
    -0.18531
    -0.16202
    -0.06110
    -0.30952
    -0.09215
    -0.03781
     0.00101
    -0.14649
    -0.09991
    -0.15425
    -0.03781
    -0.03781
    -0.20860
     0.10969
     0.05535
    -0.05333
     0.02430
     0.00101
     0.01653
     0.17956
     0.20285
     0.10969
     0.28825
     0.33482
     0.17956
     0.10969
     0.21838
     0.16403
     0.01653
     0.38140
     0.11746
     0.00877
     0.07088
     0.09417
     0.21061
    -0.09215
    -0.16202
    -0.16202
     0.07864
     0.09417
    -0.20860
    -0.02228
     0.02430
    -0.06110
    -0.06886
     0.00101
     0.03982
    -0.09991
    -0.00675
    -0.02228
     0.15627
     0.00877
    -0.09991
    -0.11544
    -0.07662
     0.13298
    -0.03781
    -0.01452
    -0.16978
     0.06311
    -0.11544
    -0.20860
     0.03206
    -0.20860
    -0.16202
    -0.20083
     0.03982
    -0.05333
    -0.16978
    -0.14649
    -0.00675
    -0.02228
     0.03206
    -0.06110
     0.01653
     0.00101
     0.38140
     0.50561
     0.50561
     0.24167
     0.28048
    -0.82189
    -2.42110
    -3.28281
    -3.94268
    -4.11347
    -3.95044
    -3.04215
    -1.07031
     1.89522
     2.06601
    -0.89176
    -2.45215
    -2.38228
    -1.02373
    -0.15425
     1.04127
     2.40759
     3.36246
     3.71956
     3.52549
     3.19167
     2.67930
     2.46193
     1.99614
     1.20430
     0.94035
     0.74627
     0.47456
    -0.10768
    -0.05333
     0.04759
    -0.20860
    -0.21636
    -0.09991
    -0.02228
    -0.13873
    -0.30952
    -0.16202
    -0.08439
    -0.22412
    -0.09991
    -0.29399
    -0.20860
    -0.27070
    -0.27847
    -0.28623
     0.06311
    -0.22412
    -0.29399
    -0.25518
    -0.07662
    -0.07662
    -0.15425
    -0.25518
    -0.23189
     0.14075
     0.11746
    -0.06886
    -0.04557
    -0.08439
     0.12522
    -0.11544
     0.29601
     0.16403
    -0.10768
     0.11746
     0.09417
     0.17956
     0.13298
    -0.03781
    -0.01452
     0.15627
     0.17180
     0.00877
     0.11746
     0.03206
    -0.19307
    -0.20860
     0.22614
     0.18732
    -0.14649
    -0.05333
     0.10193
     0.09417
     0.03982
    -0.10768
     0.05535
    -0.02228
     0.16403
     0.21838
     0.13298
     0.03982
     0.07088
    -0.15425
     0.17956
     0.32706
     0.10193
    -0.00675
     0.08640
     0.06311
     0.17956
    -0.13873
    -0.07662
     0.12522
     0.08640
     0.09417
     0.17180
     0.08640
    -0.08439
    -0.13873
    -0.06110
     0.41246
     0.07088
     0.09417
     0.21061
     0.04759
     0.30377
     0.19509
     0.09417
     0.10193
     0.18732
     0.35035
     0.24943
     0.27272
     0.08640
     0.04759
     0.04759
     0.41246
     0.38917
     0.03206
     0.12522
     0.17956
     0.23390
     0.11746
    -0.01452
    -0.00675
     0.28048
     0.15627
     0.08640
     0.23390
     0.06311
     0.00877
     0.04759
     0.26496
     0.36588
     0.09417
     0.06311
     0.23390
     0.21061
     0.29601
     0.10193
     0.07864
     0.19509
     0.38140
     0.42798
     0.22614
     0.22614
     0.17180
     0.09417
     0.07088
     0.31930
     0.21061
     0.08640
     0.10969
     0.05535
     0.20285
     0.09417
    -0.24741
    -0.06110
    -0.13873
     0.03982
    -0.15425
    -0.15425
    -0.31728
    -0.39491
    -0.52689
    -0.25518
    -0.45702
    -0.51136
    -0.40268
    -0.26294
    -0.15425
    -0.04557
    -0.10768
    -0.13873
    -0.11544
     0.07864
     0.19509
     0.24167
     0.21061
     0.22614
     0.06311
     0.42798
     0.34259
     0.03206
    -0.03004
    -0.15425
    -0.16978
    -0.21636
    -0.38715
    -0.42597
    -0.41044
    -0.51912
    -0.65110
    -0.54241
    -0.70544
    -0.65886
    -0.93833
    -0.43373
    -0.21636
    -0.39491
    -0.23965
    -0.38715
    -0.19307
    -0.21636
    -0.00675
    -0.13873
     0.03206
    -0.07662
    -0.15425
     0.20285
     0.50561
     1.01798
     1.80983
     2.72588
     5.37312
     3.23048
     0.07864
    -1.55162
    -2.40557
     1.10338
     3.24601
     1.15772
    -0.12320
     1.59246
     2.60167
     0.37364
    -0.80636
    -2.12610
    -2.29689
    -1.79228
    -0.65110
    -0.46478
    -0.61228
    -0.48807
    -0.25518
    -0.07662
    -0.04557
    -0.23965
    -0.38715
    -0.17754
    -0.29399
    -0.27847
    -0.04557
    -0.12320
    -0.13873
    -0.35610
    -0.05333
     0.11746
     0.08640
    -0.04557
    -0.12320
    -0.04557
     0.00877
     0.04759
     0.00101
     0.09417
     0.15627
     0.04759
     0.13298
     0.21061
     0.12522
    -0.19307
     0.03982
     0.26496
     0.20285
     0.13298
     0.16403
    -0.03004
     0.12522
     0.29601
     0.03206
     0.22614
     0.15627
     0.13298
     0.18732
     0.09417
     0.17956
     0.14075
    -0.15425
     0.21838
     0.17956
     0.11746
     0.14075
     0.13298
     0.11746
     0.00101
     0.10193
     0.02430
     0.29601
     0.02430
     0.07088
     0.26496
     0.09417
     0.09417
    -0.14649
     0.28048
     0.29601
    -0.03004
     0.11746
     0.00101
     0.13298
     0.06311
     0.03982
     0.12522
     0.19509
     0.14851
     0.08640
     0.10969
     0.17956
     0.00101
    -0.08439
     0.04759
     0.31153
     0.21061
     0.14075
     0.00101
    -0.02228
     0.18732
     0.03982
     0.14851
     0.11746
     0.67640
     0.12522
     0.07864
     0.03206
     0.12522
    -0.03781
     0.10193
     0.40469
     0.10969
     0.21838
     0.18732
     0.00877
    -0.01452
    -0.03781
     0.06311
     0.00877
     0.03982
    -0.06886
    -0.19307
     0.03982
     0.07864
    -0.06886
    -0.17754
     0.00877
     0.00877
    -0.03781
     0.06311
     0.07864
    -0.09215
     0.00101
     0.06311
    -0.02228
     0.21061
     0.10969
    -0.02228
     0.13298
     0.02430
     0.04759
    -0.05333
     0.18732
     0.19509
    -0.03781
     0.21838
     0.10969
     0.12522
     0.05535
     0.04759
    -0.03004
     0.22614
     0.21838
     0.03206
     0.07864
     0.06311
     0.11746
    -0.15425
     0.08640
     0.19509
    -0.01452
     0.04759
     0.10193
     0.03982
     0.10969
    -0.11544
    -0.09215
     0.10193
     0.14075
     0.07088
     0.08640
     0.01653
     0.08640
    -0.09991
    -0.08439
     0.16403
     0.03206
     0.01653
     0.01653
    -0.13097
    -0.03004
    -0.16978
    -0.16978
    -0.08439
     0.01653
    -0.28623
    -0.27070
    -0.31728
    -0.48031
    -0.77531
    -1.28768
    -1.10136
    -1.78452
    -2.28136
    -2.52978
    -2.72386
    -2.66176
    -2.75492
    -2.77044
    -1.80005
    -0.13097
     0.82390
     0.83167
     0.69969
     0.68417
     0.70746
     0.93259
     1.91075
     2.75693
     3.38575
     3.71956
     3.88259
     3.59535
     3.19943
     2.95101
     2.74917
     2.68706
     2.82680
     2.57838
     1.21206
    -0.62004
    -1.15570
    -1.21781
    -1.31097
    -1.37307
    -1.80781
    -2.25807
    -2.66176
    -2.89465
    -3.63215
    -3.14307
    -2.28136
    -1.95531
    -2.17268
    -3.06544
    -3.22071
    -2.66952
    -1.32649
    -0.23965
     0.27272
     0.43575
     0.78509
     0.95588
     1.10338
     0.87825
     0.42798
     0.42798
     0.48232
     0.87825
     0.95588
     0.54443
     0.22614
     0.01653
    -0.10768
     0.02430
    -0.09215
     0.24943
     0.07864
    -0.00675
     0.16403
     0.24167
     0.21061
     0.10969
    -0.01452
     0.12522
     0.10969
     0.18732
     0.12522
    -0.12320
    -0.03781
    -0.06886
    -0.30952
     0.02430
    -0.03781
    -0.09215
    -0.20860
    -0.05333
    -0.13097
    -0.21636
    -0.37162
    -0.42597
    -0.20860
     0.01653
    -0.09991
    -0.19307
    -0.23189
    -0.13873
    -0.23965
    -0.13097
     0.07864
    -0.06110
    -0.13097
    -0.02228
     0.04759
     0.07864
    -0.11544
    -0.04557
     0.03982
     0.18732
     0.08640
     0.05535
    -0.06110
     0.00877
    -0.06886
     0.02430
     0.16403
    -0.00675
     0.00101
     0.08640
     0.03206
     0.23390
     0.07088
    -0.08439
     0.04759
     0.21838
     0.22614
     0.17956
     0.14851
     0.03982
     0.19509
     0.13298
     0.50561
     0.17956
     0.17180
     0.12522
     0.17956
     0.36588
     0.31153
     0.08640
     0.10969
     0.27272
     0.37364
     0.23390
     0.38140
     0.14851
     0.14075
    -0.07662
     0.25719
     0.35035
     0.11746
     0.07864
     0.19509
     0.40469
     0.14075
     0.13298
     0.12522
     0.10193
     0.25719
     0.21061
     0.03982
     0.07864
     0.13298
     0.00101
     0.01653
     0.34259
     0.01653
     0.03982
     0.03206
     0.14075
     0.15627
    -0.08439
     0.00101
     0.14075
     0.17180
     0.26496
     0.17956
     0.07864
     0.07088
    -0.00675
     0.07088
     0.39693
     0.14075
     0.10969
     0.11746
     0.18732
     0.14075
     0.06311
     0.01653
    -0.10768
     0.03982
     0.21061
     0.00101
     0.03982
    -0.16202
    -0.03781
    -0.48807
     0.17180
    -0.02228
    -0.08439
    -0.23189
    -0.10768
     0.03206
     0.07088
     0.03206
     0.05535
     0.17956
     0.60654
     0.32706
     0.55219
     0.36588
     0.21061
     0.35035
     0.42798
     0.55996
     0.24167
     0.17180
     0.22614
     0.21061
     0.09417
    -0.14649
    -0.28623
    -0.32504
    -0.36386
    -0.43373
    -0.53465
    -0.59676
    -0.73649
    -0.86847
    -0.76754
    -0.42597
    -0.44149
    -0.61228
    -0.60452
    -0.71320
    -0.44926
    -0.33281
     0.05535
     0.04759
     0.10969
     0.09417
    -0.23189
    -0.08439
     0.57548
     1.48377
     2.56285
     3.92917
     4.74430
     3.88259
     0.29601
    -2.32794
    -1.88544
     1.49930
     4.25522
     3.04417
    -0.43373
    -0.94610
    -0.36386
    -0.89176
    -0.84518
    -1.55162
    -1.92426
    -1.64478
    -1.58268
    -1.83886
    -1.52834
    -1.27991
    -0.93057
    -0.41044
    -0.34057
    -0.20860
    -0.04557
     0.01653
    -0.02228
     0.17956
     0.03206
     0.04759
    -0.13873
    -0.03004
     0.12522
    -0.05333
    -0.20083
    -0.13873
    -0.09991
     0.06311
    -0.03004
    -0.14649
    -0.10768
    -0.16978
    -0.04557
    -0.16202
    -0.09991
    -0.30176
    -0.37162
    -0.52689
    -0.02228
    -0.11544
    -0.44149
    -0.26294
    -0.37939
    -0.34833
    -0.19307
    -0.28623
    -0.19307
    -0.24741
    -0.13097
    -0.08439
    -0.05333
    -0.04557
    -0.06110
    -0.36386
     0.03982
     0.28048
     0.02430
    -0.02228
    -0.03004
     0.00101
     0.00101
     0.21838
    -0.01452
     0.02430
     0.14075
     0.17180
     0.19509
     0.14075
    -0.06886
    -0.12320
     0.28048
     0.35035
     0.15627
     0.05535
     0.03982
    -0.01452
     0.11746
     0.14851
    -0.06110
     0.14851
    -0.05333
    -0.18531
    -0.09215
    -0.10768
    -0.10768
    -0.32504
    -0.35610
    -0.13873
    -0.31728
    -0.53465
    -0.50360
    -0.68991
    -0.72097
    -0.67439
    -0.83741
    -0.82189
    -0.92281
    -0.96162
    -1.02373
    -1.01597
    -1.00044
    -1.08583
    -1.19452
    -0.90728
    -0.89952
    -0.89952
    -0.75978
    -1.02373
    -0.67439
    -0.73649
    -0.68215
    -0.47254
    -0.52689
    -0.48031
    -0.47254
    -0.27070
    -0.30176
    -0.06110
    -0.29399
     0.14851
     0.17180
     0.27272
     0.31153
     0.44351
     0.38917
     0.52114
     0.59877
     0.95588
     0.91706
     1.09561
     0.99469
     1.28193
     1.32075
     1.26640
     1.26640
     1.28969
     1.72443
     1.58469
     1.56140
     1.39838
     1.60022
     1.67785
     1.42943
     1.56140
     1.63127
     1.63904
     1.56917
     1.58469
     1.47601
     1.45272
     1.27417
     1.21983
     1.54588
     1.35180
     1.20430
     1.30522
     1.12667
     1.01022
     0.83943
     0.85496
     0.86272
     0.88601
     0.76180
     0.61430
     0.62206
     0.59877
     0.54443
     0.17956
     0.46680
     0.52890
     0.16403
     0.28048
     0.09417
     0.08640
     0.03982
     0.14075
     0.02430
     0.10193
     0.03206
    -0.14649
    -0.00675
    -0.06110
    -0.14649
    -0.23189
    -0.22412
    -0.10768
    -0.28623
    -0.18531
    -0.33281
    -0.35610
    -0.52689
    -0.37939
    -0.37162
    -0.31728
    -0.37939
    -0.38715
    -0.48031
    -0.38715
    -0.38715
    -0.55018
    -0.49583
    -0.44149
    -0.52689
    -0.52689
    -0.42597
    -0.53465
    -0.62781
    -0.51912
    -0.48031
    -0.33281
    -0.16202
    -0.29399
    -0.35610
    -0.45702
    -0.20083
    -0.43373
    -0.36386
     0.21838
     0.11746
     0.15627
     0.72298
     1.32851
     1.90298
     2.36101
     0.07864
    -5.60400
    -8.16584
    -3.20518
     1.48377
     3.70404
    -0.07662
    -1.44294
    -3.12755
    -1.75347
     0.17180
     0.08640
    -0.82189
    -0.34057
     0.19509
     0.90154
     1.56917
     2.16693
     2.50075
     2.81127
     2.60167
     2.29891
     1.56917
     0.75404
     0.32706
     0.30377
     0.06311
    -0.26294
    -0.33281
    -0.49583
    -0.57347
    -1.00820
    -1.28768
    -0.93833
    -0.56570
    -0.38715
    -0.57347
    -0.78307
    -0.73649
    -0.65886
    -0.67439
    -0.53465
    -0.25518
    -0.19307
    -0.25518
    -0.09215
    -0.11544
    -0.09215
    -0.25518
    -0.20860
    -0.16202
    -0.14649
    -0.07662
    -0.22412
    -0.18531
    -0.30952
    -0.20860
    -0.34833
    -0.13097
    -0.30952
    -0.37162
    -0.16202
    -0.28623
    -0.13873
    -0.30176
    -0.39491
    -0.26294
    -0.22412
    -0.07662
    -0.27070
    -0.30176
    -0.30176
    -0.16978
    -0.37939
    -0.60452
    -0.25518
    -0.38715
    -0.20860
    -0.23965
    -0.24741
    -0.18531
    -0.43373
    -0.58123
    -0.19307
    -0.13097
    -0.09215
    -0.22412
    -0.20860
    -0.09215
    -0.19307
     0.07088
     0.14075
    -0.13097
    -0.07662
     0.06311
    -0.01452
     0.04759
    -0.04557
    -0.13097
    -0.01452
     0.17180
     0.17180
    -0.02228
    -0.06886
     0.07088
     0.02430
    -0.03781
     0.32706
     0.03206
     0.01653
     0.05535
     0.19509
     0.31153
     0.14851
     0.04759
     0.11746
     0.31153
     0.19509
     0.19509
     0.24943
     0.10193
     0.31153
     0.10193
     0.44351
     0.20285
     0.17180
     0.18732
     0.23390
     0.20285
     0.23390
     0.07864
     0.21061
     0.28825
     0.28825
     0.24943
     0.12522
     0.08640
     0.17180
    -0.01452
     0.18732
     0.27272
     0.02430
     0.10969
     0.07864
     0.29601
     0.15627
    -0.05333
    -0.03781
     0.17956
     0.22614
     0.12522
     0.15627
     0.07864
     0.01653
    -0.01452
     0.07088
     0.38917
    -0.03781
    -0.00675
     0.13298
     0.08640
     0.07864
    -0.09991
     0.07088
     0.00877
     0.11746
     0.18732
     0.07864
    -0.01452
    -0.14649
     0.06311
    -0.06110
     0.26496
     0.09417
    -0.11544
    -0.06110
     0.03982
     0.10969
     0.00101
     0.00101
    -0.09215
    -0.02228
     0.21061
     0.12522
    -0.07662
    -0.06110
    -0.09215
    -0.22412
     0.21838
     0.20285
    -0.09215
    -0.05333
    -0.02228
     0.04759
     0.10969
    -0.23965
    -0.09991
    -0.03781
     0.11746
     0.17956
     0.00877
    -0.09991
     0.00101
    -0.02228
     0.11746
     0.52890
     0.24943
     0.21838
     0.21838
     0.62982
     0.74627
     0.66864
     0.76956
     0.60654
     0.58325
    -0.66662
    -2.57636
    -3.98926
    -6.48123
    -5.13044
     0.50561
     4.13878
     3.10627
    -2.25807
    -3.25176
    -2.91794
    -1.52057
    -0.40268
     0.63759
     1.50706
     2.07377
     2.46193
     2.85785
     2.98983
     2.60943
     2.26785
     1.81759
     1.60798
     1.11890
     0.42798
     0.30377
     0.22614
     0.01653
    -0.44149
    -0.77531
    -1.07807
    -1.00044
    -0.96162
    -0.81412
    -0.82189
    -0.93057
    -0.86847
    -1.08583
    -0.51136
    -0.65886
    -0.69768
    -0.79860
    -0.70544
    -0.67439
    -0.58899
    -0.55794
    -0.48031
    -0.47254
    -0.38715
    -0.32504
    -0.22412
    -0.20860
    -0.19307
    -0.37939
    -0.03004
     0.13298
    -0.01452
     0.12522
     0.17180
     0.18732
     0.19509
     0.14851
     0.06311
     0.17956
     0.35811
     0.17956
     0.21838
     0.31153
     0.15627
     0.14851
     0.13298
     0.36588
     0.25719
     0.16403
     0.21838
     0.29601
     0.21838
     0.21838
     0.35811
     0.29601
     0.35035
     0.28048
     0.51338
     0.57548
     0.40469
     0.43575
     0.42022
     0.60654
     0.74627
     0.55219
     0.56772
     0.49785
     0.50561
     0.33482
     0.49785
     0.46680
     0.22614
     0.40469
     0.27272
     0.24167
     0.10193
     0.09417
    -0.07662
     0.12522
     0.21061
    -0.13873
     0.06311
    -0.06110
     0.07088
    -0.02228
    -0.16978
     0.02430
     0.03982
    -0.20083
    -0.09991
    -0.10768
    -0.07662
    -0.21636
    -0.31728
    -0.27070
    -0.04557
    -0.19307
    -0.32504
    -0.29399
    -0.21636
    -0.37162
    -0.25518
    -0.20860
    -0.23189
    -0.25518
    -0.26294
    -0.04557
    -0.14649
    -0.03004
    -0.12320
    -0.34057
     0.03206
     0.04759
    -0.00675
     0.07088
    -0.14649
     0.07088
     0.05535
     0.00877
     0.21061
     0.06311
     0.14075
     0.03206
     0.20285
     0.14851
     0.20285
    -0.15425
     0.27272
     0.24943
     0.14075
     0.17180
     0.15627
     0.01653
     0.22614
     0.14851
     0.16403
     0.14851
     0.26496
     0.10193
     0.26496
     0.18732
     0.10969
    -0.01452
     0.05535
     0.19509
     0.07864
     0.16403
     0.25719
     0.02430
     0.17956
    -0.13873
     0.10193
     0.04759
     0.15627
     0.05535
     0.17180
     0.09417
     0.10969
    -0.08439
    -0.12320
     0.24167
     0.00101
     0.11746
     0.17956
     0.10193
    -0.12320
    -0.13097
    -0.06110
    -0.00675
     0.10969
    -0.00675
    -0.00675
    -0.08439
     0.14851
    -0.08439
    -0.22412
     0.08640
     0.10969
     0.07088
    -0.00675
    -0.00675
    -0.12320
    -0.00675
     0.02430
     0.00101
    -0.08439
     0.06311
    -0.10768
     0.04759
    -0.06110
    -0.07662
    -0.29399
    -0.02228
    -0.06886
    -0.15425
    -0.09991
    -0.34833
    -0.59676
    -1.65255
    -4.01255
    -6.71413
    -8.61611
    -7.56031
    -2.92570
     6.00194
    10.19404
     2.96654
    -2.69281
    -3.68650
    -2.91018
    -1.05478
     1.50706
     3.67299
     5.19457
     6.38233
     5.73022
     4.80641
     3.91364
     3.05193
     1.94956
     1.13443
     0.72298
     0.26496
    -0.20860
    -0.51136
    -0.23965
    -0.75978
    -0.47254
    -0.49583
    -0.40268
    -0.44926
    -0.41044
    -0.42597
    -0.23189
    -0.01452
     0.02430
    -0.16978
     0.02430
     0.15627
     0.26496
     0.05535
     0.17956
     0.07864
     0.03982
     0.19509
     0.11746
     0.13298
    -0.11544
    -0.20083
    -0.06110
    -0.09991
    -0.03781
    -0.33281
    -0.45702
    -0.50360
    -0.43373
    -0.55018
    -0.27070
    -0.41044
    -0.48807
    -0.35610
    -0.21636
    -0.41044
    -0.32504
    -0.43373
    -0.30176
    -0.21636
    -0.16978
    -0.18531
    -0.15425
    -0.22412
     0.03982
    -0.28623
    -0.06886
    -0.08439
    -0.16202
    -0.13873
    -0.11544
     0.03206
    -0.20083
    -0.08439
    -0.20083
     0.07088
     0.23390
    -0.08439
    -0.08439
    -0.07662
    -0.06886
    -0.09215
    -0.11544
     0.15627
    -0.03004
    -0.04557
    -0.01452
     0.14075
    -0.01452
    -0.05333
    -0.06886
    -0.07662
     0.11746
     0.15627
    -0.03781
    -0.00675
    -0.02228
     0.09417
    -0.10768
     0.24943
     0.03206
     0.03982
     0.11746
     0.07864
     0.09417
    -0.02228
     0.05535
    -0.00675
     0.01653
     0.24167
     0.09417
    -0.02228
    -0.04557
    -0.00675
     0.07088
     0.00101
     0.07088
    -0.07662
    -0.20083
     0.15627
     0.08640
    -0.09215
    -0.13873
    -0.16978
    -0.04557
     0.18732
     0.02430
     0.04759
    -0.16202
    -0.12320
    -0.22412
     0.14075
     0.15627
     0.00101
    -0.16978
     0.08640
     0.05535
     0.02430
    -0.10768
    -0.05333
    -0.00675
     0.10193
     0.14851
    -0.13097
     0.15627
    -0.12320
    -0.06886
     0.02430
     0.26496
    -0.05333
    -0.21636
     0.15627
     0.00877
     0.17956
    -0.03781
    -0.03004
    -0.11544
     0.13298
     0.11746
     0.14851
     0.00877
    -0.07662
     0.02430
    -0.03781
     0.21061
     0.04759
    -0.12320
     0.00101
     0.09417
     0.23390
     0.13298
    -0.07662
    -0.14649
     0.10193
     0.09417
     0.15627
     0.00101
     0.00877
    -0.09215
    -0.19307
     0.01653
     0.25719
    -0.17754
    -0.12320
    -0.00675
     0.11746
    -0.01452
    -0.16978
    -0.29399
    -0.12320
     0.21838
     0.15627
    -0.13097
    -0.06886
    -0.09991
    -0.08439
    -0.11544
     0.17956
    -0.03004
    -0.16978
    -0.08439
     0.02430
     0.02430
    -0.03781
    -0.15425
    -0.21636
     0.08640
     0.00877
    -0.01452
     0.07088
    -0.12320
    -0.07662
    -0.15425
     0.21838
     0.10969
    -0.16978
    -0.03004
    -0.03004
     0.03206
     0.10193
    -0.13097
    -0.13873
     0.02430
     0.07864
     0.06311
    -0.02228
    -0.06886
    -0.13873
    -0.23189
    -0.03781
     0.08640
    -0.27847
    -0.07662
    -0.26294
    -0.09991
    -0.06886
    -0.26294
    -0.32504
    -0.26294
    -0.09215
    -0.14649
     0.00877
    -0.06110
    -0.30952
    -0.24741
    -0.11544
     0.10969
    -0.17754
    -0.03004
    -0.13873
    -0.06110
    -0.15425
    -0.23965
    -0.27070
    -0.41044
    -0.48807
    -0.34057
    -0.63557
    -0.84518
    -1.13241
    -1.41965
    -1.42741
    -1.34202
    -1.97084
    -2.63847
    -2.26584
    -2.56860
    -1.90097
    -2.39005
    -3.72531
    -6.34150
    -5.12268
     0.49785
     3.57206
     5.97865
     2.18246
    -2.97228
    -1.35755
     0.56772
     2.75693
     3.37799
     4.17759
     4.27851
     4.31733
     3.84377
     3.37022
     2.53956
     2.11259
     1.55364
     1.06456
     0.60654
     0.14851
    -0.23965
    -0.55794
    -0.37162
    -0.41820
    -0.69768
    -0.75202
    -0.68215
    -0.69768
    -0.46478
    -0.68215
    -0.58123
    -0.55794
    -0.51912
    -0.39491
    -0.40268
    -0.51136
    -0.43373
    -0.48031
    -0.44149
    -0.19307
    -0.27847
    -0.34057
    -0.41044
    -0.31728
    -0.24741
    -0.24741
    -0.37939
    -0.42597
    -0.20860
    -0.06110
    -0.23965
    -0.14649
    -0.34833
    -0.36386
    -0.31728
     0.00101
    -0.01452
    -0.23965
    -0.20860
    -0.30176
    -0.06886
    -0.13873
    -0.10768
    -0.14649
    -0.14649
    -0.08439
    -0.10768
    -0.06886
    -0.23965
     0.00101
    -0.43373
     0.05535
     0.06311
    -0.13097
    -0.13097
    -0.11544
    -0.06886
    -0.06886
    -0.07662
    -0.15425
    -0.04557
    -0.02228
    -0.01452
     0.13298
    -0.06886
     0.02430
    -0.21636
     0.12522
     0.10969
     0.07864
     0.03982
    -0.02228
     0.08640
     0.14851
     0.13298
    -0.00675
     0.16403
     0.24167
     0.23390
     0.14075
     0.30377
     0.16403
     0.02430
     0.07088
     0.42022
     0.30377
     0.49785
     0.25719
     0.27272
     0.38140
     0.42022
     0.31930
     0.40469
     0.43575
     0.32706
     0.36588
     0.38140
     0.46680
     0.28825
     0.11746
     0.29601
     0.35035
     0.26496
     0.14851
     0.01653
     0.11746
     0.03206
     0.13298
     0.14075
     0.07864
     0.04759
    -0.06886
     0.04759
     0.04759
    -0.05333
    -0.41044
     0.10193
    -0.06110
    -0.16978
    -0.11544
    -0.18531
    -0.27070
    -0.36386
    -0.40268
    -0.51912
    -0.41044
    -0.35610
    -0.58899
    -0.30176
    -0.35610
    -0.54241
    -0.64333
    -0.51912
    -0.16202
    -0.44926
    -0.13873
    -0.39491
    -0.25518
    -0.30952
    -0.40268
    -0.29399
    -0.16978
    -0.13873
    -0.13873
    -0.09991
    -0.05333
    -0.05333
    -0.28623
    -0.28623
     0.03982
    -0.05333
    -0.00675
     0.00101
    -0.03781
    -0.02228
    -0.11544
    -0.10768
    -0.01452
     0.16403
     0.08640
    -0.20860
     0.01653
     0.03206
     0.03982
    -0.16202
     0.08640
     0.07864
    -0.13097
    -0.05333
    -0.03004
    -0.16978
    -0.16978
    -0.17754
    -0.09215
    -0.20083
    -0.16202
    -0.34057
    -0.33281
    -0.34057
    -0.28623
    -0.64333
    -0.51136
    -0.29399
    -0.55018
    -0.37939
    -0.51136
    -0.48807
    -0.52689
    -0.65886
    -0.35610
    -0.38715
    -0.37162
    -0.36386
    -0.21636
    -0.31728
    -0.20083
    -0.11544
    -0.19307
     0.08640
    -0.06886
     0.00101
     0.12522
     0.05535
     0.09417
     0.10193
     0.18732
     0.19509
     0.31930
     0.17180
     0.16403
     0.24943
     0.14851
     0.25719
     0.01653
     0.37364
     0.08640
     0.11746
     0.23390
    -0.00675
     0.01653
    -0.03781
    -0.11544
    -0.12320
     0.02430
    -0.12320
    -0.30952
    -0.20083
     0.01653
    -0.05333
    -0.22412
    -0.11544
    -0.07662
    -0.18531
    -0.03004
     0.06311
    -0.31728
    -0.45702
    -0.77531
    -1.07031
    -1.48176
    -2.53755
    -2.51426
     1.37509
     6.27365
     9.09944
     3.51772
    -1.45070
    -0.00675
     0.24167
     2.85785
     3.44009
     3.68075
     2.31443
     1.47601
     1.84088
     1.80983
     1.18877
    -0.06110
    -1.21781
    -1.87768
    -2.28136
    -2.61518
    -2.62294
    -2.18820
    -2.02518
    -1.62926
    -1.10136
    -0.82189
    -0.69768
    -0.51136
    -0.26294
    -0.04557
     0.23390
     0.13298
     0.00877
    -0.01452
     0.21838
     0.07088
    -0.08439
     0.13298
     0.05535
    -0.19307
     0.03206
     0.00877
     0.05535
    -0.03004
    -0.10768
    -0.04557
     0.03982
     0.28825
     0.16403
     0.03982
    -0.06110
     0.04759
    -0.08439
     0.08640
     0.15627
    -0.03781
     0.09417
     0.14851
     0.28825
    -0.09991
    -0.02228
    -0.17754
     0.00877
     0.16403
     0.09417
    -0.01452
    -0.03004
     0.06311
    -0.10768
     0.20285
     0.21838
    -0.16978
    -0.00675
     0.00877
     0.07088
     0.03982
    -0.18531
    -0.04557
     0.02430
     0.14075
     0.10969
    -0.04557
    -0.09991
    -0.16202
    -0.02228
    -0.06110
     0.10193
    -0.09215
    -0.16202
     0.03206
     0.15627
     0.07864
    -0.00675
    -0.12320
     0.05535
     0.10969
     0.31153
    -0.00675
     0.07864
    -0.06110
     0.07864
    -0.10768
     0.23390
     0.22614
    -0.03781
     0.04759
     0.06311
     0.15627
     0.00101
    -0.06110
    -0.18531
     0.03206
     0.21838
    -0.04557
     0.16403
    -0.11544
     0.10193
    -0.13873
     0.17180
     0.17180
    -0.03004
    -0.06110
     0.00101
     0.15627
     0.05535
    -0.06110
     0.03206
    -0.06110
     0.14851
     0.05535
    -0.03004
    -0.09215
    -0.06110
    -0.14649
    -0.13097
     0.17956
    -0.10768
    -0.06110
    -0.01452
    -0.00675
     0.00877
    -0.08439
    -0.19307
    -0.11544
     0.14851
    -0.02228
     0.07864
     0.01653
    -0.04557
    -0.09991
    -0.22412
     0.29601
     0.08640
    -0.07662
     0.00877
    -0.13097
     0.06311
    -0.11544
    -0.01452
    -0.09991
    -0.03781
     0.09417
    -0.01452
     0.03982
    -0.27847
    -0.04557
    -0.10768
     0.05535
     0.03982
    -0.09991
    -0.24741
    -0.07662
     0.00877
    -0.02228
    -0.01452
    -0.17754
    -0.12320
     0.09417
    -0.06110
    -0.03004
    -0.11544
     0.03206
    -0.21636
    -0.08439
     0.22614
    -0.13097
     0.02430
    -0.13873
     0.00101
     0.04759
    -0.21636
    -0.17754
    -0.06886
     0.10969
    -0.16978
     0.06311
    -0.08439
    -0.24741
    -0.13097
    -0.29399
     0.14851
    -0.17754
    -0.09215
    -0.20083
    -0.16202
    -0.01452
    -0.09215
    -0.01452
    -0.17754
    -0.08439
     0.03206
    -0.09991
    -0.08439
    -0.20860
    -0.16202
    -0.30952
     0.07088
    -0.02228
    -0.22412
    -0.21636
    -0.27070
    -0.13097
    -0.23189
    -0.30952
    -0.34833
    -0.40268
    -0.38715
    -0.56570
    -0.65886
    -0.98491
    -1.05478
    -1.47399
    -1.17123
    -0.54241
    -0.11544
     1.98062
     2.78798
     3.17614
     0.00101
    -0.91505
     3.16838
     3.06746
     2.07377
     3.09075
     3.68075
     3.58759
     2.46969
     1.69338
     0.95588
     0.96364
     0.76956
     0.28825
    -0.33281
    -0.88399
    -1.29544
    -1.76899
    -2.00965
    -2.17268
    -2.13386
    -1.80781
    -1.97084
    -2.03294
    -1.73018
    -1.48176
    -1.27215
    -0.68215
    -0.68991
    -0.82965
    -0.65886
    -0.74426
    -0.38715
    -0.36386
    -0.40268
    -0.33281
    -0.24741
    -0.01452
    -0.13097
    -0.28623
    -0.16978
    -0.26294
    -0.26294
     0.16403
     0.13298
    -0.11544
    -0.14649
    -0.24741
    -0.03781
    -0.06886
     0.03982
    -0.14649
     0.00877
     0.05535
    -0.10768
    -0.00675
     0.00101
    -0.09991
    -0.30952
    -0.00675
     0.14851
     0.07864
     0.03206
    -0.06886
    -0.08439
    -0.01452
     0.07864
     0.03206
     0.07088
     0.03982
     0.09417
    -0.08439
     0.16403
     0.04759
    -0.20860
    -0.07662
     0.24943
     0.24943
    -0.01452
    -0.00675
    -0.00675
     0.06311
    -0.10768
     0.14075
     0.20285
     0.10193
     0.03982
     0.09417
     0.10969
     0.17180
     0.08640
    -0.18531
     0.29601
     0.07088
     0.22614
     0.08640
     0.23390
     0.04759
     0.17180
     0.12522
     0.07088
     0.26496
     0.12522
    -0.00675
     0.21838
     0.17180
    -0.03004
    -0.03781
     0.20285
     0.16403
     0.05535
     0.03982
     0.00877
     0.06311
    -0.04557
     0.00877
     0.07864
    -0.03004
     0.07088
    -0.08439
     0.01653
    -0.00675
    -0.00675
    -0.30952
    -0.00675
     0.07088
    -0.05333
    -0.09215
    -0.09215
    -0.09991
    -0.30176
    -0.18531
    -0.16978
    -0.14649
    -0.10768
     0.00101
    -0.21636
    -0.08439
    -0.24741
    -0.20860
    -0.42597
     0.07864
    -0.03781
    -0.10768
    -0.20083
    -0.09215
    -0.20083
     0.00877
    -0.14649
     0.03206
    -0.10768
     0.03982
    -0.16202
     0.07864
     0.03206
    -0.04557
    -0.23965
     0.18732
     0.02430
    -0.13097
     0.08640
    -0.03781
     0.00101
    -0.05333
    -0.02228
     0.07088
    -0.03004
     0.03206
    -0.20083
     0.02430
    -0.09991
     0.05535
    -0.23189
    -0.17754
    -0.08439
    -0.17754
    -0.03781
    -0.13873
    -0.04557
     0.01653
    -0.10768
     0.00101
     0.06311
     0.06311
     0.07864
     0.21061
     0.14851
     0.16403
     0.15627
     0.09417
     0.46680
     0.30377
     0.38140
     0.39693
     0.45127
     0.26496
     0.27272
     0.35035
     0.49009
     0.47456
     0.47456
     0.49785
     0.52890
     0.57548
     0.56772
     0.31930
     0.64535
     0.49009
     0.62206
     0.49009
     0.41246
     0.45904
     0.35035
     0.17180
     0.36588
     0.43575
     0.15627
     0.06311
     0.07088
     0.08640
     0.09417
    -0.09991
     0.04759
    -0.00675
    -0.03004
    -0.03004
     0.00877
     0.03982
    -0.11544
    -0.09215
    -0.07662
     0.14075
     0.05535
     0.09417
     0.03982
     0.11746
     0.11746
     0.00877
    -0.02228
     0.15627
     0.15627
     0.03982
     0.08640
     0.10193
     0.02430
    -0.14649
    -0.06886
     0.03982
     0.21838
    -0.07662
    -0.09215
    -0.16202
    -0.06886
    -0.20860
    -0.17754
     0.01653
    -0.33281
    -0.19307
    -0.23965
    -0.14649
    -0.01452
    -0.25518
    -0.27847
    -0.11544
    -0.06886
    -0.13097
    -0.50360
    -0.95386
    -1.21005
    -1.60597
    -2.63847
    -3.03439
    -4.82768
    -4.31531
     3.64970
     6.72391
     8.74233
     4.22417
    -2.74715
    -2.28136
     0.39693
     2.45417
     3.29259
     4.27851
     4.33285
     4.08443
     2.99759
     2.10483
     1.07233
    -0.04557
    -0.74426
    -1.51281
    -1.88544
    -2.42886
    -2.60742
    -2.49097
    -2.13386
    -2.00189
    -1.62149
    -1.32649
    -1.11689
    -0.80636
    -0.80636
    -0.45702
    -0.30952
    -0.32504
    -0.13873
     0.02430
     0.00877
    -0.05333
    -0.09215
    -0.11544
     0.10193
     0.09417
     0.03982
    -0.00675
    -0.06110
    -0.22412
     0.01653
    -0.00675
     0.15627
    -0.16202
    -0.14649
    -0.15425
     0.01653
     0.10193
    -0.27070
    -0.31728
    -0.12320
    -0.06110
    -0.03004
    -0.23965
    -0.23965
    -0.31728
    -0.27070
    -0.37939
    -0.01452
    -0.25518
    -0.46478
    -0.36386
    -0.14649
    -0.12320
    -0.36386
    -0.27070
    -0.33281
    -0.31728
     0.03206
    -0.20860
    -0.23965
    -0.29399
    -0.27070
    -0.44149
     0.08640
    -0.13097
    -0.36386
    -0.23965
    -0.16978
    -0.09991
    -0.16202
    -0.31728
    -0.26294
    -0.16978
    -0.01452
    -0.09215
    -0.21636
    -0.23965
    -0.19307
    -0.23965
    -0.06110
     0.11746
    -0.11544
    -0.27847
    -0.03781
    -0.03781
     0.06311
    -0.13873
    -0.19307
    -0.03781
     0.22614
     0.09417
     0.00877
    -0.09215
    -0.04557
    -0.08439
     0.05535
     0.19509
     0.14075
    -0.09215
     0.08640
     0.17956
     0.27272
     0.05535
     0.03206
     0.03982
     0.20285
     0.24167
     0.17956
     0.15627
    -0.01452
     0.17956
    -0.03004
     0.38140
     0.68417
     0.16403
     0.08640
     0.12522
     0.22614
     0.18732
     0.06311
     0.10193
     0.18732
     0.34259
     0.35811
     0.21061
     0.03206
    -0.03004
    -0.09215
     0.13298
     0.21838
    -0.03004
     0.02430
    -0.04557
     0.17180
     0.06311
     0.00101
    -0.04557
     0.10969
     0.16403
     0.08640
     0.31930
     0.02430
     0.07864
    -0.04557
     0.20285
     0.35811
     0.09417
     0.10193
     0.13298
     0.19509
     0.25719
     0.10969
    -0.05333
     0.02430
     0.26496
     0.29601
     0.14075
     0.04759
     0.03206
    -0.11544
    -0.07662
     0.27272
     0.09417
    -0.07662
     0.04759
     0.01653
     0.03206
    -0.08439
    -0.09215
     0.13298
     0.28825
     0.14075
     0.14075
     0.26496
     0.23390
     0.20285
     0.11746
     0.43575
     0.55219
     0.18732
     0.22614
     0.32706
     0.43575
     0.33482
     0.19509
     0.23390
     0.23390
     0.38140
     0.26496
     0.21838
     0.15627
     0.05535
    -0.09991
     0.19509
     0.42798
     0.10969
     0.00877
    -0.00675
     0.03982
     0.18732
     0.00877
     0.00877
    -0.13097
     0.10193
    -0.06110
     0.18732
    -0.01452
    -0.09215
    -0.14649
    -0.10768
     0.10969
     0.10969
    -0.12320
    -0.10768
    -0.21636
     0.01653
     0.09417
    -0.02228
    -0.07662
    -0.06110
     0.09417
    -0.03004
     0.03206
    -0.03004
    -0.27070
    -0.21636
     0.24943
     0.10193
    -0.10768
    -0.16978
    -0.23965
    -0.26294
    -0.41044
    -0.78307
    -0.68991
     0.95588
     2.35325
     2.64048
     4.90733
     1.19654
    -1.93202
    -0.31728
     3.15285
     3.54877
     2.18246
     2.95877
     1.98062
     1.46048
     0.76180
     0.00877
    -0.15425
     0.10193
    -0.15425
    -0.59676
    -1.10912
    -1.27215
    -1.59820
    -1.97084
    -1.85439
    -1.52834
    -1.42741
    -1.42741
    -1.22557
    -1.10912
    -0.80636
    -0.67439
    -0.54241
    -0.45702
    -0.28623
    -0.15425
    -0.08439
    -0.02228
    -0.10768
    -0.11544
    -0.13873
     0.29601
     0.31153
     0.19509
     0.17956
     0.18732
     0.27272
     0.21838
     0.19509
     0.20285
     0.12522
     0.22614
     0.19509
     0.18732
     0.27272
     0.18732
    -0.07662
     0.17956
     0.37364
     0.01653
     0.10969
     0.03982
     0.06311
     0.12522
     0.14851
     0.00877
     0.10969
     0.14851
     0.07088
     0.03982
     0.27272
     0.07088
    -0.13873
     0.06311
     0.19509
     0.23390
     0.21061
    -0.00675
     0.09417
     0.12522
     0.14075
     0.12522
     0.10969
     0.10193
     0.08640
     0.14851
     0.22614
     0.05535
    -0.13097
     0.15627
     0.30377
     0.15627
     0.13298
     0.06311
     0.14075
     0.00877
     0.02430
     0.13298
     0.08640
     0.23390
     0.10193
     0.16403
     0.03206
     0.05535
     0.07088
    -0.08439
     0.07088
     0.08640
     0.07088
     0.10193
    -0.05333
     0.06311
     0.07088
    -0.03781
     0.04759
     0.03982
     0.14075
    -0.07662
     0.11746
     0.09417
     0.06311
    -0.20083
    -0.03781
     0.09417
     0.11746
     0.17180
     0.15627
    -0.00675
     0.02430
    -0.03781
     0.03982
     0.07864
     0.07088
    -0.05333
     0.23390
     0.09417
     0.13298
     0.00101
    -0.09991
     0.12522
    -0.01452
     0.17180
    -0.05333
     0.01653
    -0.11544
    -0.09215
    -0.14649
     0.23390
     0.17180
    -0.10768
    -0.15425
     0.01653
    -0.07662
    -0.09215
    -0.18531
     0.00101
     0.05535
     0.00101
    -0.06110
    -0.06886
    -0.15425
    -0.16202
    -0.05333
    -0.08439
    -0.01452
    -0.07662
    -0.24741
    -0.16202
     0.00101
    -0.06886
    -0.40268
     0.04759
    -0.23189
    -0.12320
     0.00101
    -0.09215
    -0.16978
    -0.20860
    -0.19307
    -0.03781
    -0.09215
    -0.00675
    -0.11544
     0.00877
     0.04759
    -0.01452
    -0.04557
     0.01653
     0.09417
     0.01653
     0.19509
     0.14075
     0.06311
     0.06311
     0.06311
     0.17180
     0.17956
     0.31930
     0.11746
     0.03206
     0.22614
     0.11746
     0.04759
     0.22614
     0.33482
     0.17956
     0.17956
     0.25719
     0.28048
     0.22614
     0.32706
     0.39693
     0.47456
     0.45904
     0.44351
     0.35811
     0.38140
     0.39693
     0.39693
     0.32706
     0.47456
     0.44351
     0.25719
     0.24167
     0.28825
    -0.01452
    -0.31728
    -0.30952
    -0.72873
    -1.36531
    -2.22702
    -3.50794
    -2.28913
     2.56285
     6.03299
     5.51286
     2.57062
     0.23390
    -2.35123
    -1.17899
     2.36101
     3.85930
     2.90443
     2.61719
     2.74917
     2.51627
     2.02719
     1.43719
     0.26496
    -0.39491
    -0.85294
    -1.22557
    -1.18676
    -1.20228
    -1.28768
    -1.11689
    -0.79860
    -0.92281
    -0.91505
    -0.91505
    -0.89952
    -0.50360
    -0.27070
    -0.55794
    -0.54241
    -0.65110
    -0.59676
    -0.45702
    -0.46478
    -0.39491
    -0.62004
    -0.51912
    -0.36386
    -0.34833
    -0.40268
    -0.44926
    -0.48807
    -0.39491
    -0.13873
    -0.15425
    -0.29399
    -0.41820
    -0.34833
    -0.37939
    -0.24741
    -0.20860
    -0.25518
    -0.39491
    -0.32504
    -0.24741
    -0.23965
    -0.33281
    -0.50360
    -0.39491
    -0.22412
    -0.16202
    -0.40268
    -0.29399
    -0.40268
    -0.44149
    -0.48031
    -0.23189
    -0.25518
    -0.48807
    -0.37939
    -0.33281
    -0.37939
    -0.40268
    -0.46478
    -0.41044
    -0.21636
    -0.15425
    -0.21636
    -0.30176
    -0.44149
    -0.17754
    -0.41820
    -0.07662
     0.03982
    -0.26294
    -0.08439
    -0.07662
     0.03206
     0.02430
    -0.15425
    -0.04557
     0.23390
     0.27272
     0.08640
     0.03982
     0.04759
     0.02430
     0.05535
     0.14075
     0.23390
     0.08640
     0.13298
     0.07864
     0.13298
     0.10969
     0.03206
    -0.09215
     0.03982
     0.06311
     0.23390
     0.05535
     0.03206
    -0.16978
     0.02430
    -0.20083
     0.31930
     0.01653
    -0.15425
     0.02430
    -0.05333
     0.00877
     0.03206
    -0.13097
    -0.19307
    -0.03004
     0.23390
     0.10969
     0.05535
    -0.16978
    -0.14649
    -0.13873
     0.15627
     0.09417
    -0.04557
    -0.08439
    -0.09215
    -0.05333
    -0.03004
    -0.18531
    -0.14649
    -0.14649
    -0.09215
    -0.11544
    -0.06110
    -0.13097
    -0.27847
    -0.19307
    -0.03004
     0.10193
    -0.20860
    -0.03781
    -0.14649
     0.00101
     0.08640
    -0.06886
    -0.07662
    -0.06110
     0.18732
     0.28825
     0.08640
     0.20285
     0.07088
     0.01653
    -0.03004
     0.37364
     0.25719
     0.02430
     0.11746
     0.17956
     0.27272
     0.14851
     0.03206
     0.20285
     0.12522
     0.18732
     0.05535
     0.01653
     0.14075
    -0.04557
     0.07864
     0.23390
     0.10969
     0.13298
    -0.06886
    -0.00675
     0.24167
     0.13298
     0.22614
     0.03206
     0.20285
     0.17180
     0.19509
     0.31153
     0.13298
     0.03206
    -0.13873
     0.31930
     0.42022
    -0.08439
     0.09417
    -0.00675
     0.14075
     0.20285
     0.02430
    -0.15425
     0.08640
     0.00101
     0.04759
     0.07088
    -0.02228
    -0.21636
    -0.51912
    -0.68215
    -0.55018
    -0.75978
    -1.42741
    -1.76123
    -2.91794
    -3.73307
    -4.86650
    -4.71900
    -1.55939
     2.78798
     6.43667
     5.13246
     2.53956
    -0.48807
    -1.76123
     0.79285
     2.79575
     3.60312
     5.24114
     5.31878
     5.05483
     4.42601
     3.20720
     1.53035
     0.51338
     0.06311
    -0.79083
    -1.27991
    -1.68360
    -1.76123
    -1.83886
    -2.19597
    -1.70689
    -1.41965
    -1.51281
    -1.21005
    -1.23333
    -0.96162
    -0.72097
    -0.75202
    -0.63557
    -0.52689
    -0.41044
    -0.37162
    -0.34833
    -0.32504
    -0.35610
    -0.57347
    -0.23189
    -0.11544
    -0.37162
    -0.40268
    -0.44149
    -0.34057
    -0.32504
    -0.30952
    -0.49583
    -0.28623
    -0.38715
    -0.20860
    -0.19307
    -0.30176
    -0.34057
    -0.55018
    -0.39491
    -0.03781
    -0.21636
    -0.31728
    -0.33281
    -0.37939
    -0.18531
    -0.28623
    -0.65886
    -0.42597
    -0.23189
    -0.20860
    -0.13873
    -0.22412
    -0.27847
    -0.37939
    -0.50360
    -0.27070
    -0.13873
    -0.16202
    -0.06886
    -0.09215
    -0.04557
    -0.00675
    -0.16978
    -0.02228
     0.00101
     0.06311
    -0.01452
     0.10193
     0.02430
     0.02430
    -0.06110
     0.17180
     0.17956
     0.13298
     0.14851
     0.14851
     0.03982
     0.08640
     0.06311
     0.08640
     0.04759
     0.32706
    -0.01452
     0.18732
     0.12522
     0.05535
     0.00101
    -0.03781
     0.24167
     0.12522
     0.21838
     0.07864
     0.11746
     0.00877
     0.10193
     0.13298
     0.17180
     0.14075
     0.09417
     0.11746
     0.13298
     0.14851
    -0.07662
    -0.03004
     0.21061
     0.16403
     0.00101
     0.13298
    -0.06886
     0.14075
    -0.09991
     0.07864
     0.07864
     0.10193
    -0.01452
     0.03982
     0.16403
     0.14851
    -0.08439
    -0.25518
     0.29601
     0.17956
     0.09417
     0.10193
    -0.03004
     0.08640
     0.00101
     0.12522
     0.12522
     0.21838
     0.11746
     0.03206
     0.19509
     0.25719
     0.14075
    -0.04557
     0.02430
     0.08640
     0.16403
     0.24167
    -0.05333
     0.07864
    -0.06110
     0.09417
    -0.01452
     0.08640
     0.14075
     0.06311
     0.07088
    -0.00675
     0.10193
    -0.06886
     0.05535
     0.22614
     0.07864
     0.16403
     0.06311
     0.05535
     0.01653
     0.03982
     0.08640
     0.21061
     0.09417
     0.10193
    -0.03004
     0.17180
     0.16403
     0.07088
    -0.08439
     0.13298
     0.17180
    -0.07662
     0.19509
     0.08640
     0.02430
    -0.09215
    -0.05333
    -0.03781
     0.13298
    -0.00675
    -0.06886
     0.02430
    -0.16978
    -0.07662
    -0.26294
    -0.06886
    -0.02228
    -0.20083
    -0.05333
    -0.04557
    -0.19307
    -0.18531
    -0.22412
    -0.09991
    -0.00675
    -0.06886
    -0.20860
    -0.16978
    -0.17754
    -0.07662
    -0.44926
    -0.34833
    -0.29399
    -0.48031
    -0.27847
    -0.36386
    -0.60452
    -0.93833
    -1.33426
    -1.45847
    -1.67584
    -2.40557
    -3.60110
    -2.05623
     2.55509
     5.66812
     7.25180
     1.20430
    -4.13676
    -3.60110
    -1.77676
     1.25864
     3.56430
     3.79720
     3.25377
     2.58614
     1.80983
     0.97140
     0.23390
    -0.13097
    -0.25518
    -0.29399
    -0.16978
    -0.13097
     0.10969
    -0.09215
     0.04759
     0.14075
     0.17956
    -0.02228
    -0.12320
     0.02430
    -0.22412
     0.06311
    -0.06886
    -0.32504
    -0.32504
    -0.27070
    -0.23965
    -0.50360
    -0.09991
    -0.23965
    -0.35610
    -0.23965
    -0.17754
    -0.22412
    -0.43373
    -0.38715
    -0.37939
    -0.27847
    -0.01452
    -0.38715
    -0.29399
    -0.35610
    -0.13873
    -0.37939
    -0.07662
    -0.27847
    -0.20083
    -0.14649
    -0.06110
    -0.21636
    -0.16202
    -0.37162
    -0.30952
    -0.05333
     0.10193
    -0.12320
    -0.09991
    -0.27070
    -0.14649
    -0.19307
    -0.16978
     0.10193
    -0.11544
    -0.08439
    -0.15425
     0.05535
    -0.14649
    -0.14649
    -0.21636
    -0.06886
     0.12522
     0.09417
    -0.15425
    -0.10768
    -0.08439
    -0.13873
    -0.11544
     0.17956
    -0.02228
    -0.16202
    -0.06886
     0.00101
     0.03982
    -0.16202
    -0.09991
    -0.08439
     0.05535
     0.08640
     0.01653
    -0.06110
    -0.03781
     0.07088
    -0.06886
     0.18732
     0.14851
    -0.12320
     0.10969
     0.07088
     0.24943
     0.15627
    -0.05333
    -0.04557
     0.09417
     0.31153
     0.12522
     0.09417
    -0.03004
     0.02430
    -0.09991
     0.10969
     0.20285
    -0.06110
     0.03982
     0.14075
     0.00101
     0.03982
    -0.07662
     0.00101
     0.01653
     0.04759
     0.11746
     0.13298
     0.07088
     0.07088
     0.01653
    -0.03781
     0.26496
     0.13298
     0.10193
     0.08640
     0.10193
     0.13298
     0.21838
    -0.00675
    -0.03781
     0.25719
     0.21838
     0.20285
     0.10193
    -0.02228
     0.14851
     0.03206
     0.28048
     0.16403
    -0.02228
     0.18732
     0.10193
     0.20285
     0.10969
     0.01653
    -0.06110
     0.20285
     0.35035
     0.06311
     0.09417
     0.03206
     0.02430
    -0.16202
     0.28048
     0.18732
    -0.05333
     0.08640
    -0.01452
     0.15627
     0.07864
     0.02430
     0.00877
    -0.02228
     0.21061
     0.08640
     0.21838
    -0.06886
    -0.03781
    -0.07662
     0.10193
     0.18732
     0.19509
    -0.06886
     0.01653
     0.15627
     0.12522
     0.03982
    -0.09991
     0.00101
     0.05535
     0.13298
     0.12522
     0.07088
    -0.06110
    -0.11544
    -0.24741
     0.21061
     0.09417
    -0.15425
    -0.16202
    -0.16202
    -0.02228
    -0.16202
    -0.19307
    -0.19307
    -0.15425
    -0.32504
    -0.48807
    -0.58899
    -1.15570
    -1.47399
    -1.93202
    -2.77044
    -1.97084
     0.30377
     2.12035
     4.28628
     2.84233
     0.24943
    -1.46623
    -0.32504
     0.61430
     2.08930
     2.83456
     3.29259
     2.91996
     2.86562
     2.21351
     1.77877
     1.12667
     0.42798
    -0.00675
    -0.61228
    -0.60452
    -0.71320
    -0.77531
    -1.04702
    -1.16347
    -1.21781
    -1.07807
    -1.17899
    -1.19452
    -1.18676
    -1.20228
    -1.10136
    -0.32504
     0.00101
    -0.29399
    -0.48031
    -0.53465
    -0.33281
    -0.14649
    -0.20083
    -0.13873
     0.14075
     0.00877
    -0.03004
     0.01653
    -0.26294
    -0.46478
    -0.50360
    -0.27070
    -0.27070
    -0.58123
    -0.48031
    -0.49583
    -0.64333
    -0.49583
    -0.58123
    -0.67439
    -0.48807
    -0.48807
    -0.45702
    -0.30952
    -0.49583
    -0.48807
    -0.58899
    -0.20860
    -0.10768
    -0.23189
    -0.06110
    -0.19307
    -0.18531
    -0.13873
    -0.04557
     0.00101
     0.12522
     0.17956
     0.18732
     0.30377
     0.15627
     0.05535
     0.01653
     0.22614
     0.52890
     0.34259
     0.39693
     0.09417
     0.40469
     0.33482
     0.22614
     0.20285
     0.14075
     0.34259
     0.40469
     0.18732
     0.23390
     0.23390
    -0.09991
    -0.06110
     0.35035
     0.27272
     0.11746
     0.18732
    -0.01452
     0.05535
     0.07864
     0.03206
    -0.13873
    -0.10768
    -0.07662
    -0.13097
    -0.16202
    -0.17754
    -0.28623
    -0.68215
    -0.26294
    -0.34833
    -0.45702
    -0.48807
    -0.42597
    -0.38715
    -0.42597
    -0.45702
    -0.55794
    -0.41820
    -0.25518
    -0.41820
    -0.20083
    -0.29399
    -0.27847
    -0.55794
    -0.25518
     0.04759
    -0.23965
    -0.26294
    -0.25518
    -0.13097
    -0.27070
    -0.19307
    -0.16202
    -0.03781
    -0.18531
    -0.22412
     0.03982
    -0.06110
    -0.18531
    -0.14649
    -0.19307
     0.03982
    -0.20860
     0.02430
    -0.03781
    -0.10768
    -0.16978
    -0.11544
    -0.09215
    -0.00675
    -0.09991
    -0.22412
    -0.03004
    -0.02228
    -0.16978
    -0.09215
    -0.35610
     0.02430
     0.00877
    -0.13873
     0.00877
    -0.15425
    -0.15425
    -0.17754
    -0.14649
    -0.20083
     0.09417
    -0.14649
    -0.17754
    -0.08439
    -0.04557
     0.03982
    -0.35610
    -0.05333
     0.13298
    -0.15425
    -0.05333
    -0.12320
    -0.00675
    -0.16202
    -0.11544
    -0.04557
     0.02430
     0.08640
    -0.09215
     0.10969
    -0.04557
    -0.05333
    -0.07662
    -0.01452
     0.13298
    -0.13097
     0.04759
    -0.05333
    -0.09215
    -0.09991
    -0.20083
    -0.23965
    -0.03781
     0.00101
    -0.18531
    -0.20083
    -0.22412
    -0.26294
    -0.48031
    -0.55018
    -0.44149
    -0.86847
    -1.50505
    -1.96307
    -2.62294
    -4.14452
    -1.30320
     2.50851
     6.28917
     5.55943
    -0.35610
    -2.09505
    -0.58123
     1.35180
     2.64048
     3.30035
     3.55654
     3.40127
     2.93548
     2.78798
     1.99614
     1.18877
     0.64535
     0.19509
    -0.33281
    -0.64333
    -0.91505
    -1.16347
    -1.24886
    -1.26439
    -1.08583
    -1.36531
    -1.08583
    -0.80636
    -0.93057
    -0.52689
    -0.61228
    -0.51912
    -0.70544
    -0.55794
    -0.41044
    -0.27070
    -0.23189
    -0.39491
    -0.41820
    -0.36386
    -0.24741
    -0.36386
    -0.30176
    -0.18531
    -0.16978
    -0.27070
    -0.27847
    -0.19307
    -0.26294
    -0.23189
    -0.29399
    -0.15425
     0.06311
    -0.16202
    -0.22412
    -0.27847
    -0.22412
    -0.06110
    -0.31728
     0.01653
    -0.22412
    -0.22412
    -0.15425
    -0.04557
    -0.23965
    -0.28623
    -0.23189
    -0.26294
    -0.16978
    -0.03004
    -0.33281
    -0.32504
    -0.30952
    -0.22412
    -0.50360
    -0.12320
    -0.36386
    -0.44149
    -0.26294
    -0.21636
    -0.13873
    -0.30176
    -0.34833
    -0.23189
    -0.16202
     0.02430
    -0.20083
    -0.17754
    -0.16202
     0.08640
    -0.27847
     0.02430
    -0.03781
    -0.06886
    -0.05333
    -0.05333
    -0.03781
     0.07088
    -0.18531
    -0.21636
     0.02430
     0.07088
    -0.07662
    -0.05333
    -0.00675
    -0.14649
    -0.12320
    -0.14649
     0.23390
    -0.24741
    -0.13097
     0.08640
    -0.09991
    -0.07662
    -0.16978
    -0.17754
    -0.18531
     0.03206
     0.10193
    -0.13873
    -0.23965
    -0.03781
    -0.00675
    -0.13873
     0.07864
     0.02430
    -0.21636
     0.01653
     0.07864
     0.11746
    -0.03004
    -0.16978
    -0.04557
     0.17180
     0.20285
     0.07864
    -0.14649
    -0.07662
     0.02430
    -0.18531
     0.11746
     0.16403
    -0.12320
     0.03206
     0.09417
     0.03206
     0.00877
    -0.03004
    -0.01452
     0.11746
     0.33482
    -0.04557
     0.16403
     0.10193
     0.08640
    -0.05333
     0.22614
     0.29601
     0.05535
     0.06311
     0.15627
     0.31930
     0.09417
     0.00101
    -0.02228
     0.22614
     0.33482
     0.32706
     0.07864
     0.11746
     0.17956
     0.10969
     0.14075
     0.38140
     0.14851
     0.11746
     0.10193
     0.18732
     0.34259
     0.07864
    -0.17754
     0.01653
     0.14851
     0.31930
     0.14075
     0.18732
    -0.10768
    -0.03781
    -0.11544
     0.15627
     0.17180
     0.00101
    -0.00675
     0.03982
     0.04759
    -0.09991
    -0.18531
    -0.15425
     0.01653
    -0.03004
    -0.13097
    -0.16202
    -0.18531
    -0.34833
    -0.37162
    -0.30176
    -0.40268
    -0.80636
    -0.99268
    -1.39636
    -1.98636
    -2.66176
    -0.11544
     5.13246
     5.52062
     6.44444
     0.23390
    -2.84807
    -0.90728
     2.50851
     3.64193
     4.20864
     4.62785
     3.59535
     2.78022
     1.84088
     1.21206
     0.64535
     0.12522
    -0.33281
    -0.57347
    -0.87623
    -1.00044
    -1.45847
    -1.49728
    -1.63702
    -1.62926
    -1.36531
    -0.96939
    -1.29544
    -1.24110
    -1.06255
    -0.85294
    -0.76754
    -0.53465
    -0.74426
    -0.69768
    -0.46478
    -0.20860
    -0.23965
    -0.16202
    -0.37939
    -0.40268
    -0.45702
    -0.00675
     0.02430
    -0.19307
    -0.20083
    -0.13873
    -0.03781
    -0.00675
    -0.11544
    -0.09991
    -0.06110
    -0.06886
    -0.17754
     0.09417
    -0.09991
    -0.06886
    -0.35610
     0.21838
     0.02430
    -0.28623
    -0.15425
    -0.23965
    -0.20860
    -0.10768
    -0.17754
    -0.34833
    -0.20083
    -0.12320
    -0.34833
    -0.19307
    -0.16202
    -0.24741
    -0.37162
    -0.27847
    -0.02228
    -0.16202
    -0.18531
    -0.19307
    -0.09991
    -0.04557
    -0.13873
    -0.06110
    -0.08439
     0.02430
    -0.01452
     0.01653
    -0.00675
    -0.13097
    -0.13097
    -0.12320
     0.04759
     0.00877
    -0.00675
    -0.09215
    -0.04557
     0.14851
    -0.14649
    -0.13873
    -0.07662
    -0.11544
     0.09417
     0.06311
     0.06311
    -0.01452
    -0.07662
    -0.25518
     0.22614
     0.22614
     0.10193
    -0.01452
    -0.11544
     0.10193
     0.12522
     0.00877
     0.03982
     0.02430
     0.05535
     0.09417
     0.19509
     0.03982
    -0.01452
    -0.12320
    -0.02228
     0.17956
     0.16403
    -0.00675
    -0.00675
     0.02430
    -0.00675
    -0.00675
     0.03982
     0.05535
     0.00101
    -0.02228
     0.10193
     0.08640
    -0.12320
    -0.20083
    -0.13873
     0.14851
    -0.08439
     0.02430
    -0.14649
    -0.10768
    -0.08439
    -0.10768
    -0.20083
    -0.09215
    -0.02228
    -0.16202
    -0.06886
     0.00877
    -0.07662
    -0.17754
    -0.24741
     0.03982
    -0.03004
    -0.01452
     0.05535
    -0.06110
    -0.00675
    -0.05333
    -0.11544
     0.05535
     0.16403
     0.08640
     0.03206
     0.14851
    -0.03781
     0.10193
    -0.26294
     0.07088
     0.16403
    -0.15425
    -0.37162
    -0.87623
    -1.78452
    -2.63070
    -0.01452
     4.88404
     4.70549
     1.87969
    -0.50360
     1.49930
     3.97575
     1.28969
    -0.72873
     0.75404
     2.88114
     2.98983
     2.86562
     2.39983
     1.57693
     0.87048
     0.02430
    -0.22412
    -0.25518
    -0.47254
    -0.18531
    -0.09991
    -0.09215
    -0.11544
    -0.55794
    -0.67439
    -0.21636
    -0.11544
    -0.00675
    -0.00675
    -0.14649
    -0.34833
    -0.44926
    -0.58899
    -0.87623
    -0.85294
    -1.00044
    -1.03926
    -0.94610
    -0.86070
    -0.85294
    -0.97715
    -0.66662
    -0.48807
    -0.51136
    -0.23965
    -0.41044
    -0.38715
    -0.44149
    -0.37939
    -0.13097
    -0.19307
     0.00101
    -0.20083
    -0.16978
    -0.01452
    -0.07662
    -0.27070
     0.04759
     0.02430
    -0.11544
     0.09417
    -0.12320
    -0.05333
    -0.06886
    -0.09215
    -0.08439
     0.09417
     0.10193
    -0.01452
    -0.05333
     0.03206
    -0.06886
    -0.09215
    -0.19307
     0.10969
    -0.16978
    -0.03781
    -0.06886
     0.03206
    -0.03781
    -0.05333
    -0.13873
     0.07088
    -0.11544
     0.00877
    -0.12320
     0.10193
    -0.00675
    -0.17754
    -0.14649
     0.17180
     0.15627
    -0.08439
     0.07864
     0.10193
    -0.10768
    -0.06886
    -0.13873
    -0.12320
     0.07088
    -0.01452
    -0.11544
    -0.02228
    -0.11544
    -0.08439
    -0.26294
    -0.09215
    -0.03004
    -0.09215
    -0.10768
    -0.05333
    -0.18531
    -0.11544
    -0.20083
    -0.16978
     0.16403
    -0.12320
    -0.11544
    -0.16978
    -0.21636
    -0.10768
    -0.35610
    -0.10768
     0.03982
    -0.09215
    -0.06886
    -0.11544
     0.00101
    -0.23965
    -0.27070
    -0.31728
    -0.03781
     0.07864
    -0.17754
    -0.23965
    -0.24741
    -0.13097
    -0.06886
    -0.30952
    -0.01452
    -0.17754
    -0.11544
    -0.15425
    -0.28623
    -0.23189
    -0.24741
    -0.19307
    -0.10768
    -0.09215
     0.01653
    -0.18531
    -0.06110
    -0.14649
    -0.08439
    -0.41820
    -0.11544
    -0.24741
    -0.30952
    -0.37939
    -0.42597
    -0.21636
    -0.59676
    -0.51136
    -0.76754
    -0.68991
    -0.86847
    -1.27991
    -1.19452
    -0.84518
    -1.10136
    -1.93978
    -1.40412
    -1.14018
    -0.27847
     1.67009
     2.09706
     2.03496
     1.96509
     1.15772
     0.64535
     0.96364
     1.82535
     1.82535
     2.74917
     3.14509
     2.99759
     2.23680
     1.98062
     1.67785
     0.87048
     0.80838
     0.42798
     0.20285
     0.10193
     0.20285
     0.22614
     0.58325
     0.70746
     0.69193
     0.35811
     0.31930
     0.14851
     0.16403
     0.31930
     0.45127
     0.00877
     0.07864
     0.17180
    -0.10768
    -0.09991
    -0.32504
    -0.64333
    -0.48807
    -0.48807
    -0.62004
    -0.68991
    -0.77531
    -0.74426
    -0.58123
    -0.82189
    -0.37162
    -0.39491
    -0.61228
    -0.63557
    -0.41044
    -0.33281
    -0.48031
    -0.44149
    -0.43373
    -0.23965
    -0.08439
    -0.20083
    -0.25518
    -0.30176
    -0.24741
    -0.55018
    -0.10768
     0.05535
    -0.40268
    -0.27070
    -0.30176
    -0.13097
    -0.31728
    -0.33281
    -0.33281
    -0.11544
    -0.12320
    -0.28623
    -0.13873
    -0.44149
    -0.23965
    -0.40268
    -0.17754
    -0.08439
    -0.14649
    -0.24741
    -0.20860
    -0.19307
    -0.21636
    -0.35610
    -0.39491
    -0.23965
    -0.07662
    -0.29399
    -0.20860
    -0.23189
    -0.17754
    -0.32504
    -0.20860
    -0.04557
    -0.23189
    -0.42597
    -0.23965
    -0.16978
    -0.05333
    -0.23189
    -0.22412
    -0.23189
    -0.02228
    -0.05333
     0.03206
    -0.17754
    -0.15425
    -0.06886
    -0.30952
     0.15627
     0.22614
    -0.16202
     0.02430
     0.00101
     0.18732
     0.20285
    -0.02228
    -0.14649
     0.00877
     0.21838
     0.05535
     0.17180
     0.02430
    -0.08439
    -0.21636
     0.21838
     0.25719
    -0.20860
    -0.06886
    -0.09215
    -0.02228
     0.04759
     0.00877
    -0.06110
    -0.06886
    -0.06110
     0.14851
     0.19509
    -0.02228
    -0.03781
    -0.20860
    -0.03004
     0.13298
     0.23390
     0.20285
    -0.27847
    -0.08439
     0.15627
    -0.03004
    -0.00675
    -0.09215
     0.03982
     0.01653
    -0.04557
    -0.16202
    -0.08439
    -0.16202
    -0.34057
     0.03982
    -0.11544
    -0.29399
    -0.27070
    -0.39491
    -0.46478
    -0.58123
    -0.84518
    -1.30320
    -1.65255
    -1.45070
    -2.05623
    -1.78452
    -0.75978
     2.51627
     3.25377
     1.88746
    -0.25518
    -0.96162
    -0.17754
    -0.02228
     1.49154
     2.21351
     2.48522
     2.97430
     2.92772
     2.67930
     2.18246
     1.43719
     0.91706
     0.31930
    -0.16978
    -0.08439
     0.33482
     0.07864
     0.06311
    -0.02228
    -0.05333
    -0.34057
    -0.51912
    -0.77531
    -0.89952
    -0.82965
    -0.81412
    -0.72097
    -0.79860
    -0.82189
    -0.83741
    -0.61228
    -0.31728
    -0.42597
    -0.44149
    -0.49583
    -0.57347
    -0.38715
    -0.41820
    -0.48031
    -0.34057
    -0.36386
    -0.23189
    -0.17754
    -0.26294
    -0.27070
    -0.39491
    -0.53465
    -0.02228
    -0.17754
    -0.20860
    -0.24741
    -0.33281
    -0.28623
    -0.16202
    -0.16978
    -0.27847
    -0.22412
    -0.19307
    -0.24741
    -0.15425
    -0.31728
    -0.35610
    -0.43373
    -0.14649
    -0.19307
    -0.21636
    -0.20860
    -0.37162
    -0.31728
    -0.30952
    -0.40268
    -0.36386
    -0.31728
    -0.27847
    -0.37162
    -0.31728
    -0.18531
    -0.27847
    -0.46478
    -0.26294
     0.05535
    -0.35610
    -0.19307
    -0.44149
    -0.20860
    -0.13097
    -0.21636
    -0.28623
    -0.11544
    -0.03004
    -0.11544
    -0.00675
    -0.13097
    -0.14649
    -0.32504
    -0.23189
     0.08640
    -0.08439
    -0.14649
    -0.15425
    -0.07662
     0.02430
    -0.12320
    -0.12320
    -0.17754
     0.03206
     0.03982
    -0.10768
    -0.04557
    -0.13097
    -0.13873
    -0.18531
     0.07864
     0.16403
     0.07088
     0.00101
    -0.06110
    -0.05333
    -0.10768
     0.03206
    -0.03004
    -0.00675
    -0.01452
     0.04759
     0.20285
     0.00877
     0.08640
    -0.16202
     0.03206
     0.23390
     0.12522
     0.15627
     0.05535
     0.04759
     0.05535
     0.13298
     0.19509
     0.10969
     0.21838
    -0.00675
     0.14851
     0.22614
     0.22614
     0.10193
    -0.04557
     0.19509
     0.11746
     0.19509
     0.27272
     0.14075
     0.11746
     0.07864
     0.10193
     0.11746
     0.19509
     0.12522
     0.03982
     0.03982
     0.21061
     0.07864
    -0.12320
     0.20285
     0.20285
     0.09417
     0.06311
     0.03982
     0.04759
     0.08640
     0.10193
     0.14851
     0.20285
     0.32706
     0.07864
     0.22614
     0.17956
     0.31930
    -0.09991
     0.30377
     0.44351
     0.10193
     0.41246
     0.28048
     0.23390
     0.28048
     0.21838
     0.34259
     0.35811
     0.31930
     0.22614
     0.22614
     0.27272
     0.36588
     0.00101
     0.22614
     0.35035
     0.22614
     0.32706
     0.14075
     0.31930
     0.10969
     0.19509
     0.28048
     0.63759
     0.29601
    -0.16978
    -0.24741
    -0.01452
    -0.09991
    -0.27070
    -0.52689
    -0.65886
    -1.78452
    -2.00189
     0.44351
     6.09509
     4.59680
    -0.55794
    -4.16005
    -1.17899
     2.72588
     3.38575
     3.05193
     2.24456
     1.84864
     1.49930
     1.32851
     1.73996
     1.35180
     1.30522
     0.97917
     0.50561
     0.34259
    -0.00675
    -0.27847
    -0.21636
    -0.30952
    -0.41044
    -0.37939
    -0.34057
    -0.17754
    -0.24741
    -0.35610
    -0.04557
    -0.12320
    -0.07662
    -0.13873
    -0.03004
    -0.13873
    -0.23189
    -0.12320
    -0.15425
     0.05535
    -0.09991
    -0.02228
    -0.19307
    -0.13873
    -0.09991
    -0.26294
    -0.20083
     0.06311
    -0.23965
    -0.11544
     0.05535
    -0.06886
    -0.16202
    -0.13873
    -0.03781
    -0.03781
     0.06311
     0.10969
    -0.16978
    -0.13097
    -0.09991
    -0.03004
    -0.19307
     0.22614
    -0.03781
    -0.16978
     0.07864
     0.00877
     0.00101
    -0.18531
    -0.13873
     0.04759
     0.05535
    -0.03781
    -0.12320
    -0.00675
     0.07864
     0.04759
    -0.16978
     0.10969
     0.05535
    -0.08439
     0.07088
    -0.02228
     0.17180
    -0.05333
    -0.12320
     0.02430
     0.21061
     0.27272
    -0.03781
     0.01653
    -0.06110
     0.12522
    -0.07662
     0.02430
     0.14851
    -0.10768
     0.05535
     0.10969
     0.10193
    -0.02228
    -0.06886
    -0.03781
     0.03206
     0.21838
     0.02430
    -0.06886
    -0.06110
     0.03206
    -0.06110
    -0.03781
     0.21838
    -0.11544
    -0.06886
     0.07864
     0.03206
     0.00877
    -0.18531
    -0.12320
    -0.13097
    -0.06110
    -0.07662
    -0.02228
    -0.13873
    -0.18531
    -0.25518
    -0.19307
     0.11746
     0.14075
    -0.13873
     0.06311
     0.06311
     0.28825
     0.42022
     0.38140
     0.61430
     0.76180
     0.94811
     0.79285
     0.76180
     0.77732
     0.80061
     0.69969
     0.97140
     0.87825
     0.63759
     0.76180
     0.61430
     0.66864
     0.29601
     0.16403
     0.02430
    -0.00675
     0.12522
    -0.03004
    -0.10768
    -0.15425
    -0.15425
    -0.30952
    -0.12320
     0.05535
    -0.27070
    -0.21636
    -0.00675
    -0.13873
    -0.11544
    -0.44149
    -0.36386
    -0.21636
     0.06311
    -0.09215
    -0.16202
    -0.25518
    -0.52689
    -0.46478
    -0.41820
    -0.12320
    -0.41044
    -0.62781
    -0.37162
    -0.36386
    -0.31728
    -0.63557
    -0.69768
    -0.64333
    -0.40268
    -0.46478
    -0.51912
    -0.70544
    -0.96162
    -0.75978
    -1.02373
    -0.61228
    -0.87623
    -0.84518
    -0.37162
    -0.19307
    -0.32504
    -0.70544
    -1.52057
    -2.75492
    -4.52492
    -3.96597
    -0.23965
     5.92430
     6.66180
     2.26009
    -1.04702
    -2.25031
    -0.81412
     1.10338
     2.57062
     3.32364
     3.79720
     3.44009
     2.59391
     1.84088
     1.77101
     1.50706
     0.97917
     0.62982
     0.28825
    -0.06886
    -0.44149
    -0.42597
    -0.37162
    -0.59676
    -0.78307
    -0.65886
    -0.57347
    -0.53465
    -0.62781
    -0.75202
    -0.54241
    -0.33281
    -0.34833
    -0.32504
    -0.44149
    -0.44926
    -0.41044
    -0.47254
    -0.09991
    -0.17754
    -0.35610
    -0.42597
    -0.31728
    -0.24741
    -0.30176
    -0.35610
    -0.30952
    -0.22412
    -0.28623
    -0.21636
    -0.05333
    -0.27847
    -0.48031
    -0.44926
    -0.11544
    -0.06886
    -0.24741
    -0.28623
    -0.16978
     0.03982
    -0.10768
    -0.27070
    -0.22412
    -0.23965
    -0.13873
     0.09417
    -0.12320
    -0.24741
    -0.25518
    -0.24741
     0.11746
     0.10969
    -0.15425
    -0.23189
    -0.27847
    -0.06110
    -0.08439
    -0.11544
    -0.15425
    -0.22412
    -0.17754
     0.04759
     0.03982
    -0.16978
    -0.00675
    -0.29399
    -0.16978
     0.10193
    -0.13097
    -0.20860
    -0.09991
    -0.13097
     0.00101
    -0.10768
    -0.20083
    -0.16202
    -0.08439
    -0.08439
    -0.11544
    -0.11544
    -0.16202
    -0.20083
    -0.30176
     0.07088
    -0.04557
    -0.12320
    -0.06886
    -0.15425
     0.00877
    -0.07662
    -0.18531
    -0.13097
    -0.12320
     0.02430
    -0.11544
    -0.04557
     0.05535
    -0.06110
    -0.27070
     0.03206
     0.10193
    -0.08439
     0.07088
    -0.05333
    -0.07662
    -0.02228
    -0.07662
     0.02430
    -0.05333
     0.22614
    -0.00675
     0.08640
     0.10193
    -0.09215
    -0.10768
     0.02430
     0.28825
     0.00101
    -0.06886
     0.02430
     0.11746
     0.09417
     0.07864
     0.09417
    -0.02228
     0.08640
     0.13298
     0.10193
     0.12522
     0.00877
    -0.13873
    -0.03781
     0.33482
     0.07864
     0.12522
     0.05535
    -0.12320
     0.20285
     0.08640
    -0.04557
     0.00877
    -0.02228
     0.12522
    -0.06886
    -0.01452
     0.05535
    -0.13873
    -0.35610
    -0.01452
     0.02430
    -0.16202
    -0.09991
    -0.17754
    -0.26294
    -0.20860
    -0.16978
    -0.17754
    -0.06886
    -0.13873
    -0.13873
    -0.13097
    -0.01452
     0.00101
    -0.09991
     0.21838
     0.14075
     0.00877
     0.06311
     0.08640
    -0.10768
    -0.79083
    -0.74426
     2.39206
     5.06259
     3.94470
     3.45562
     1.66233
    -2.85584
    -2.06399
     2.44641
     4.96167
     5.07812
     3.95246
     1.18101
     0.14851
    -0.36386
    -0.32504
    -0.34057
    -0.41044
    -0.23189
    -0.52689
    -1.03926
    -1.47399
    -1.41965
    -1.67584
    -1.73018
    -1.97860
    -1.59044
    -1.21781
    -1.23333
    -1.11689
    -0.93057
    -0.69768
    -0.68215
    -0.55018
    -0.38715
    -0.44926
    -0.28623
    -0.39491
    -0.16202
    -0.07662
    -0.23965
    -0.47254
     0.00877
    -0.02228
    -0.14649
     0.00877
    -0.05333
    -0.20860
    -0.16202
    -0.11544
    -0.09215
    -0.02228
     0.02430
    -0.22412
    -0.05333
    -0.05333
     0.00877
    -0.19307
    -0.08439
     0.05535
    -0.19307
     0.05535
    -0.03004
    -0.16202
    -0.09215
    -0.18531
    -0.02228
     0.00877
     0.04759
    -0.12320
    -0.03004
    -0.03004
    -0.12320
    -0.14649
    -0.14649
     0.09417
    -0.09991
    -0.02228
     0.02430
     0.03206
     0.01653
    -0.04557
    -0.09991
    -0.10768
     0.18732
     0.03206
    -0.01452
     0.03206
     0.11746
     0.11746
    -0.12320
     0.14075
     0.17180
    -0.06110
     0.13298
     0.10193
    -0.04557
     0.04759
     0.07864
     0.00101
     0.14851
     0.14075
    -0.00675
     0.03982
     0.05535
     0.14075
    -0.16978
     0.21061
     0.14851
    -0.01452
     0.22614
     0.03206
     0.10193
     0.16403
     0.07088
     0.06311
     0.10969
     0.10193
     0.09417
    -0.01452
     0.13298
     0.18732
    -0.06110
    -0.01452
     0.10193
     0.09417
     0.08640
     0.21838
     0.07088
    -0.09991
    -0.19307
    -0.05333
     0.10969
     0.07088
     0.00877
    -0.00675
     0.01653
     0.04759
    -0.00675
    -0.13873
     0.21838
    -0.27847
    -0.02228
     0.00877
     0.02430
     0.09417
    -0.05333
     0.03982
     0.27272
     0.34259
     0.09417
     0.08640
     0.27272
     0.28825
     0.18732
     0.10193
     0.34259
     0.14851
     0.10193
     0.36588
     0.22614
     0.25719
     0.24943
     0.10193
     0.14075
     0.16403
     0.40469
    -0.12320
    -0.03781
    -0.03004
     0.06311
     0.06311
     0.33482
     0.02430
    -0.10768
     0.14851
     0.10969
    -0.13873
    -0.09215
    -0.20860
    -0.09991
     0.03982
     0.27272
     0.21838
     0.10193
     0.00877
     0.03206
     0.02430
     0.10193
     0.22614
     0.13298
     0.16403
     0.14075
     0.17180
     0.09417
    -0.00675
     0.04759
     0.13298
     0.10969
     0.23390
    -0.20860
    -0.03781
    -0.03004
     0.02430
    -0.29399
     0.07864
    -0.03781
    -0.20860
    -0.07662
    -0.04557
     0.00101
    -0.33281
    -0.28623
    -0.08439
     0.00101
     0.08640
    -0.22412
    -0.21636
    -0.20083
    -0.03004
    -0.19307
    -0.00675
    -0.19307
    -0.33281
    -0.28623
    -0.06110
    -0.10768
    -0.38715
    -0.47254
    -0.33281
    -0.22412
    -0.09215
    -0.24741
    -0.24741
    -0.41820
    -0.60452
    -1.09360
    -0.83741
    -0.69768
    -1.17899
    -0.94610
    -0.49583
    -1.13241
    -1.38860
    -1.93202
     6.25036
    12.49194
     0.94811
    -1.98636
    -0.18531
     2.15140
     3.26930
     3.62641
     3.22272
     3.10627
     2.50851
     2.08154
     1.44496
     0.68417
    -0.21636
    -1.14018
    -1.50505
    -2.00189
    -2.09505
    -1.97084
    -1.97860
    -1.92426
    -1.62149
    -1.38860
    -1.10912
    -0.60452
    -0.68991
    -0.71320
    -0.31728
    -0.11544
    -0.16202
    -0.11544
    -0.11544
    -0.13873
     0.03982
    -0.03781
    -0.13097
    -0.13873
    -0.03004
    -0.03781
    -0.13097
     0.15627
     0.10193
    -0.09215
     0.03982
    -0.04557
     0.11746
     0.08640
    -0.12320
    -0.06110
     0.00877
     0.28825
     0.06311
    -0.07662
    -0.03004
     0.01653
    -0.04557
     0.22614
     0.22614
    -0.12320
    -0.10768
    -0.10768
     0.09417
     0.13298
    -0.20860
    -0.16202
    -0.14649
    -0.02228
     0.06311
     0.11746
    -0.15425
    -0.09991
    -0.32504
    -0.09991
     0.11746
    -0.12320
    -0.15425
    -0.20860
     0.07088
     0.10193
     0.04759
    -0.18531
    -0.14649
    -0.01452
     0.25719
     0.10969
     0.02430
    -0.02228
    -0.06886
     0.03206
     0.34259
     0.22614
     0.05535
     0.14851
     0.13298
     0.30377
     0.10969
     0.07864
     0.00101
     0.17180
     0.22614
     0.29601
     0.41246
     0.32706
     0.22614
     0.10969
     0.38140
     0.43575
     0.28048
     0.23390
     0.14851
     0.38140
     0.24167
     0.35035
     0.26496
     0.24167
     0.32706
     0.28048
     0.27272
     0.33482
     0.12522
     0.06311
     0.18732
     0.50561
     0.13298
     0.18732
     0.14075
     0.24943
     0.10969
     0.01653
    -0.25518
    -0.10768
    -0.07662
    -0.13097
    -0.13873
    -0.43373
    -0.51912
    -0.59676
    -0.60452
    -0.29399
    -0.49583
    -0.57347
    -0.68215
    -0.60452
    -0.65886
    -0.52689
    -0.61228
    -0.55794
    -0.40268
    -0.47254
    -0.33281
    -0.24741
    -0.42597
    -0.49583
    -0.44926
    -0.10768
    -0.17754
    -0.29399
    -0.20083
    -0.44926
    -0.11544
    -0.09215
    -0.08439
    -0.28623
    -0.14649
    -0.11544
    -0.12320
     0.07864
    -0.11544
    -0.13873
    -0.32504
     0.03206
     0.09417
    -0.07662
    -0.09991
    -0.02228
    -0.08439
    -0.02228
    -0.07662
    -0.15425
    -0.06886
    -0.16978
    -0.16202
    -0.05333
     0.00101
    -0.11544
    -0.24741
    -0.21636
    -0.12320
    -0.27847
    -0.33281
    -0.23189
    -0.40268
    -0.37939
    -0.34833
    -0.30176
    -0.37162
    -0.53465
    -0.55018
    -0.63557
    -0.63557
    -0.79083
    -0.86070
    -0.94610
    -0.62004
    -0.77531
    -0.79860
    -0.82189
    -0.86847
    -0.86847
    -0.98491
    -1.12465
    -0.96939
    -0.92281
    -0.98491
    -1.35755
    -1.66807
    -0.22412
     1.46048
     2.33772
     3.47891
     0.90154
     2.50075
     0.33482
    -0.33281
     0.20285
     1.87193
     2.08154
     1.53812
     1.79430
     1.71667
     1.75548
     1.22759
     0.35811
     0.07088
     0.07864
    -0.14649
    -0.09991
    -0.26294
    -0.78307
    -1.11689
    -0.55794
    -0.03004
     0.21838
     0.10969
     0.00877
    -0.43373
    -0.71320
    -0.91505
    -0.94610
    -1.00044
    -1.07031
    -0.86847
    -0.61228
    -0.65886
    -0.43373
    -0.35610
    -0.48031
    -0.21636
    -0.12320
    -0.18531
    -0.03004
     0.10193
     0.14851
     0.05535
     0.25719
     0.22614
     0.22614
    -0.14649
     0.21838
     0.32706
     0.31153
     0.35035
     0.17956
     0.20285
     0.21061
     0.03206
     0.30377
     0.17956
     0.10193
    -0.08439
     0.15627
     0.07088
     0.10969
    -0.26294
     0.08640
     0.03982
     0.00877
    -0.05333
    -0.01452
    -0.18531
    -0.27847
    -0.20860
    -0.23189
     0.11746
    -0.07662
    -0.24741
    -0.13873
    -0.18531
    -0.20860
    -0.29399
    -0.23189
    -0.10768
    -0.13873
    -0.11544
    -0.06886
    -0.07662
    -0.18531
    -0.13097
    -0.14649
    -0.09991
     0.10969
    -0.01452
    -0.01452
    -0.06110
    -0.02228
    -0.03781
    -0.16202
     0.00877
    -0.04557
     0.07088
     0.09417
    -0.05333
    -0.03004
     0.00101
    -0.02228
     0.03982
     0.11746
     0.06311
    -0.03781
     0.03206
    -0.06110
     0.03982
    -0.16202
     0.15627
     0.09417
     0.04759
     0.12522
     0.07864
    -0.06110
    -0.04557
     0.00101
     0.06311
     0.10193
     0.08640
     0.00877
    -0.09991
     0.07088
     0.20285
    -0.09215
     0.31930
     0.14075
    -0.12320
     0.21061
     0.12522
     0.04759
     0.03982
     0.01653
     0.14851
     0.21061
     0.23390
     0.07864
     0.16403
     0.07864
     0.26496
     0.03982
    -0.06110
     0.28048
     0.07088
     0.14851
     0.17956
     0.06311
     0.13298
    -0.02228
    -0.03004
     0.11746
     0.09417
     0.06311
     0.07864
     0.03206
     0.00877
    -0.04557
    -0.11544
     0.22614
     0.00101
    -0.02228
     0.02430
     0.03206
    -0.04557
    -0.09215
    -0.24741
    -0.08439
    -0.01452
    -0.09215
    -0.18531
    -0.19307
    -0.48031
    -0.48807
    -0.81412
    -0.42597
    -0.16978
    -0.17754
     0.49009
     1.60022
     3.49443
     2.41535
    -0.43373
    -2.42110
    -2.27360
     0.45127
     3.93693
     4.16983
     3.28483
     1.46048
     0.25719
     0.51338
     1.05680
     0.82390
     0.83943
     0.99469
     1.23535
     0.76180
     0.23390
    -0.13873
     0.03206
     0.19509
    -0.16978
    -0.41044
    -0.72873
    -0.84518
    -1.01597
    -0.95386
    -0.66662
    -1.00820
    -1.28768
    -0.94610
    -0.70544
    -0.75202
    -0.89176
    -0.71320
    -0.49583
    -0.27847
    -0.30952
    -0.30176
    -0.26294
    -0.30952
    -0.20860
    -0.23965
    -0.07662
     0.00877
    -0.20860
    -0.16202
    -0.19307
     0.00877
    -0.23965
    -0.41820
    -0.42597
    -0.12320
    -0.08439
    -0.22412
    -0.29399
    -0.34057
    -0.13873
    -0.29399
    -0.04557
    -0.03781
    -0.42597
    -0.16978
    -0.01452
    -0.00675
     0.00877
    -0.34057
    -0.13873
     0.09417
     0.00101
     0.00877
    -0.19307
    -0.09215
    -0.09991
    -0.17754
    -0.12320
    -0.00675
    -0.18531
    -0.27847
    -0.25518
    -0.08439
    -0.13097
    -0.27847
    -0.31728
    -0.23189
    -0.00675
    -0.12320
    -0.10768
    -0.28623
    -0.13097
    -0.30176
    -0.21636
     0.09417
    -0.10768
    -0.21636
    -0.15425
    -0.04557
    -0.00675
    -0.20083
    -0.27070
    -0.13097
     0.00101
     0.00101
    -0.11544
    -0.11544
    -0.27847
    -0.16978
    -0.11544
     0.30377
    -0.16978
    -0.23189
    -0.16978
    -0.20083
     0.06311
    -0.13097
    -0.21636
    -0.10768
    -0.13873
     0.16403
     0.02430
    -0.06110
    -0.16202
    -0.16978
    -0.16202
     0.18732
     0.07088
    -0.19307
    -0.03781
     0.04759
     0.06311
     0.02430
    -0.03004
    -0.02228
     0.12522
     0.22614
     0.12522
     0.14075
     0.00877
     0.15627
    -0.02228
     0.22614
     0.43575
     0.19509
     0.16403
     0.07864
     0.16403
     0.21061
     0.24167
     0.06311
     0.14851
     0.27272
     0.28048
     0.14075
     0.15627
     0.14851
     0.04759
     0.13298
     0.25719
     0.18732
     0.24167
     0.08640
     0.10193
     0.22614
     0.09417
     0.01653
     0.03982
     0.23390
     0.17180
     0.24167
     0.07088
     0.07864
    -0.02228
    -0.10768
     0.25719
     0.29601
    -0.03004
     0.03206
     0.07088
     0.22614
     0.06311
     0.00877
    -0.06886
     0.07864
     0.03982
     0.10193
     0.14075
    -0.00675
    -0.02228
    -0.11544
     0.16403
     0.17956
    -0.13873
    -0.02228
    -0.11544
     0.15627
     0.06311
    -0.09991
    -0.16978
     0.01653
     0.18732
     0.02430
     0.17956
     0.16403
    -0.14649
    -0.15425
    -0.05333
     0.34259
     0.16403
     0.07864
    -0.01452
     0.03206
     0.13298
    -0.02228
    -0.20083
    -0.20860
    -0.55794
    -0.75202
    -1.05478
    -1.28768
    -1.52057
    -0.94610
     0.62206
     5.58272
     9.44878
     7.08878
     1.38285
    -3.70202
    -5.39439
    -0.17754
     5.83115
     6.91022
     5.51286
     2.08930
     1.11890
     1.16548
     0.73851
     0.05535
    -0.75202
    -1.01597
    -1.21005
    -1.27215
    -0.79860
    -0.66662
    -0.48031
    -0.67439
    -0.80636
    -0.59676
    -0.44149
    -0.18531
    -0.58123
    -0.41820
    -0.80636
    -0.85294
    -1.00044
    -0.96939
    -0.86847
    -0.89952
    -0.93833
    -1.04702
    -0.98491
    -0.95386
    -0.91505
    -0.94610
    -0.86847
    -0.75978
    -0.77531
    -0.59676
    -0.68991
    -0.79860
    -0.72873
    -0.74426
    -0.20860
    -0.30176
    -0.37162
    -0.41044
    -0.37939
    -0.33281
    -0.31728
    -0.25518
    -0.27070
    -0.23189
    -0.12320
    -0.13097
    -0.12320
    -0.16978
    -0.17754
    -0.32504
    -0.10768
    -0.07662
     0.00101
    -0.07662
     0.00101
    -0.04557
    -0.02228
    -0.03781
     0.14851
     0.09417
     0.09417
     0.10193
     0.21838
     0.12522
     0.11746
    -0.16202
     0.09417
     0.37364
     0.31930
     0.24167
     0.05535
     0.16403
     0.17956
     0.21838
     0.09417
     0.17180
     0.18732
     0.15627
     0.19509
     0.17956
     0.15627
    -0.04557
     0.17956
     0.31153
     0.24167
     0.18732
     0.07864
     0.11746
     0.17180
     0.00101
     0.17956
     0.23390
     0.24167
     0.15627
     0.11746
     0.25719
     0.14851
     0.04759
    -0.02228
     0.28048
     0.29601
     0.24167
     0.18732
     0.05535
     0.17956
     0.08640
     0.08640
     0.17956
     0.10193
     0.11746
     0.15627
     0.05535
     0.03982
     0.10193
    -0.16202
     0.18732
     0.24943
     0.00877
     0.17956
     0.00877
     0.10193
    -0.13097
     0.16403
     0.14075
     0.16403
     0.07088
     0.02430
     0.20285
     0.08640
     0.06311
    -0.18531
    -0.09991
     0.20285
     0.03982
    -0.04557
     0.03982
    -0.23189
    -0.04557
    -0.13097
    -0.13097
    -0.13873
    -0.06110
    -0.13873
    -0.22412
    -0.15425
    -0.09215
    -0.29399
    -0.33281
    -0.20083
    -0.17754
    -0.23965
    -0.19307
    -0.30952
    -0.25518
    -0.41820
    -0.27847
    -0.27847
    -0.23189
    -0.38715
    -0.29399
    -0.16202
    -0.17754
    -0.26294
    -0.39491
     0.03982
    -0.27847
    -0.17754
    -0.11544
    -0.16202
    -0.14649
    -0.37162
    -0.09991
    -0.21636
    -0.06110
    -0.05333
    -0.19307
    -0.13097
    -0.20083
    -0.08439
    -0.32504
    -0.13097
    -0.06110
    -0.14649
     0.01653
    -0.09215
    -0.07662
    -0.28623
    -0.07662
    -0.29399
     0.03982
    -0.14649
    -0.09215
    -0.14649
    -0.16978
    -0.05333
    -0.52689
    -0.17754
    -0.06886
    -0.22412
    -0.08439
    -0.18531
    -0.03004
    -0.22412
    -0.16978
    -0.24741
    -0.03004
     0.16403
    -0.04557
     0.00101
    -0.06110
     0.04759
    -0.00675
    -0.22412
     0.06311
    -0.12320
     0.08640
     0.28825
     0.39693
     0.87048
     1.39061
     1.96509
     2.51627
     1.18877
    -0.92281
    -2.28913
    -1.88544
     0.19509
     1.47601
     0.81614
    -0.72097
    -2.01741
    -3.40702
    -2.31241
    -2.05623
    -2.28913
    -1.64478
    -1.05478
    -0.74426
    -1.33426
    -1.83886
    -1.36531
    -0.69768
    -0.20083
     0.42798
     0.51338
     0.94811
     1.15772
     0.99469
     0.86272
     0.77732
     0.41246
     0.27272
     0.04759
    -0.07662
     0.25719
     0.16403
     0.08640
    -0.10768
    -0.05333
    -0.15425
    -0.08439
    -0.28623
    -0.23965
    -0.38715
    -0.23965
    -0.20860
    -0.10768
    -0.20860
    -0.34833
    -0.30176
    -0.19307
    -0.02228
    -0.06110
    -0.23189
    -0.24741
    -0.34833
    -0.26294
    -0.32504
    -0.02228
    -0.22412
    -0.30952
    -0.21636
    -0.17754
    -0.22412
    -0.16978
    -0.34057
    -0.26294
    -0.11544
     0.02430
    -0.15425
    -0.03781
    -0.09991
    -0.15425
    -0.07662
     0.11746
    -0.03781
    -0.22412
     0.13298
     0.10969
     0.08640
     0.00877
    -0.09991
    -0.06110
     0.24167
     0.09417
     0.04759
    -0.02228
    -0.11544
     0.05535
    -0.11544
     0.14075
     0.13298
    -0.08439
     0.01653
     0.00101
     0.07864
    -0.02228
    -0.16202
    -0.05333
    -0.03781
     0.14075
     0.03982
    -0.07662
    -0.18531
    -0.22412
    -0.13873
     0.04759
     0.28825
    -0.13097
    -0.18531
    -0.15425
    -0.06886
    -0.05333
    -0.20860
    -0.15425
    -0.00675
     0.07088
     0.00101
    -0.02228
    -0.01452
    -0.17754
    -0.09215
    -0.20083
     0.22614
     0.10193
    -0.16202
     0.10193
     0.06311
     0.07864
     0.02430
    -0.06110
    -0.01452
     0.06311
     0.12522
     0.03982
     0.07088
     0.10969
     0.04759
    -0.13097
     0.10193
     0.21061
    -0.03781
     0.03206
     0.02430
     0.27272
     0.08640
    -0.02228
     0.00101
     0.15627
     0.22614
     0.14075
     0.28048
     0.05535
     0.10193
    -0.06886
     0.27272
     0.38140
     0.05535
    -0.03781
     0.10969
     0.14851
    -0.04557
    -0.00675
    -0.21636
    -0.02228
     0.08640
    -0.08439
    -0.16978
    -0.16202
    -0.13097
    -0.20083
    -0.18531
     0.14851
    -0.16202
    -0.12320
    -0.11544
    -0.06886
    -0.01452
     0.03982
     0.00877
     0.16403
     0.54443
     0.66088
     0.51338
     0.08640
     0.12522
    -0.10768
    -0.23965
     0.42022
     0.53667
     0.79285
     0.57548
     0.01653
    -0.22412
    -0.05333
     0.07088
     0.99469
     1.27417
     2.43864
     2.05825
     1.12667
    -0.90728
    -2.17268
     0.32706
     1.57693
     1.25088
     0.29601
    -0.68991
    -1.12465
    -2.27360
    -3.29834
    -3.04992
    -1.86991
    -0.41044
    -0.34833
    -1.12465
    -1.12465
    -1.63702
    -1.16347
    -1.27215
    -0.66662
     0.57548
     0.90930
     1.22759
     1.25088
     1.08009
     1.11114
     1.03351
     0.86272
     0.61430
     0.53667
     0.33482
     0.19509
     0.05535
    -0.25518
    -0.24741
    -0.37162
     0.12522
    -0.07662
    -0.23189
    -0.09991
    -0.07662
    -0.02228
     0.05535
    -0.00675
     0.07864
     0.10193
     0.13298
    -0.00675
     0.13298
     0.17180
     0.16403
    -0.07662
     0.32706
     0.45127
     0.16403
     0.03206
     0.20285
     0.31930
     0.26496
     0.28825
     0.21838
     0.24943
     0.35811
     0.44351
     0.42798
     0.45904
     0.30377
     0.27272
     0.38917
     0.59101
     0.26496
     0.36588
     0.33482
     0.39693
     0.31930
     0.37364
     0.27272
     0.24167
     0.31153
     0.28825
     0.38140
     0.26496
     0.22614
    -0.04557
     0.26496
     0.38917
     0.33482
     0.12522
     0.23390
     0.17956
     0.09417
     0.10969
    -0.05333
     0.04759
     0.03982
    -0.09991
    -0.06110
     0.02430
    -0.20083
    -0.29399
    -0.51136
    -0.06110
    -0.17754
    -0.19307
    -0.29399
    -0.31728
    -0.16202
    -0.16978
    -0.20860
    -0.19307
    -0.09215
    -0.14649
    -0.20860
     0.05535
    -0.06110
    -0.07662
    -0.48807
    -0.09991
     0.10969
    -0.15425
    -0.17754
    -0.22412
    -0.23189
    -0.03004
    -0.20083
    -0.12320
    -0.03004
    -0.09991
    -0.18531
    -0.00675
    -0.02228
    -0.02228
    -0.20860
     0.15627
     0.11746
     0.06311
    -0.02228
     0.07088
    -0.06110
     0.03982
     0.00877
     0.14851
    -0.02228
     0.00877
    -0.07662
     0.07864
     0.02430
    -0.02228
    -0.25518
    -0.20860
     0.00101
     0.00101
    -0.16202
    -0.02228
    -0.08439
    -0.27847
    -0.18531
    -0.20860
    -0.22412
    -0.00675
    -0.18531
    -0.21636
     0.11746
    -0.23189
    -0.21636
    -0.27070
     0.00101
    -0.06886
    -0.28623
     0.03982
    -0.11544
    -0.20083
    -0.09215
    -0.10768
    -0.23965
     0.02430
    -0.04557
    -0.11544
    -0.06110
     0.03982
    -0.02228
    -0.34057
     0.03206
     0.08640
    -0.13873
     0.15627
     0.15627
    -0.01452
     0.08640
    -0.05333
     0.13298
     0.11746
     0.26496
     0.14075
     0.09417
     0.20285
     0.25719
     0.01653
     0.12522
     0.27272
     0.07088
     0.09417
     0.19509
    -0.02228
    -0.04557
    -0.03004
    -0.16202
    -0.04557
    -0.12320
    -0.30176
    -0.28623
    -0.20083
    -0.18531
    -0.22412
    -0.33281
    -0.06886
     0.00101
    -0.01452
     0.02430
    -0.04557
     0.22614
     0.21061
     0.42022
     0.64535
     0.64535
     0.66088
     0.35811
     0.51338
     0.53667
     0.49785
     0.14851
     0.18732
     0.00877
    -0.12320
    -0.01452
     0.30377
     1.56140
     4.02233
     6.91022
     6.59970
     1.49930
    -3.44584
    -5.49531
    -2.31241
     2.21351
     2.86562
     0.69969
    -0.54241
    -1.62149
    -1.62149
    -1.44294
    -1.91649
    -3.00334
    -3.52347
    -3.24399
    -2.55307
    -1.68360
    -0.85294
    -0.44149
     0.11746
     0.62982
     0.99469
     0.81614
     0.80061
     0.92482
     0.60654
     0.52114
     0.54443
     0.16403
    -0.06886
    -0.23965
    -0.30176
    -0.11544
    -0.22412
    -0.33281
    -0.47254
    -0.37939
    -0.39491
    -0.29399
    -0.51912
    -0.21636
    -0.34833
    -0.34057
    -0.15425
    -0.09991
    -0.27070
    -0.41820
    -0.32504
    -0.20860
     0.00877
    -0.06886
    -0.17754
    -0.03781
    -0.24741
    -0.22412
    -0.34057
    -0.07662
    -0.05333
    -0.13873
    -0.14649
    -0.19307
    -0.10768
    -0.18531
    -0.39491
    -0.23965
    -0.05333
    -0.06886
    -0.19307
    -0.24741
    -0.04557
    -0.08439
    -0.27847
    -0.04557
    -0.05333
    -0.13097
    -0.01452
    -0.09215
     0.01653
    -0.03781
    -0.03004
    -0.20860
     0.19509
     0.22614
     0.00101
    -0.00675
    -0.02228
     0.04759
     0.03982
    -0.06110
     0.10969
     0.01653
     0.03206
     0.15627
     0.12522
     0.03206
     0.06311
    -0.09991
     0.06311
     0.16403
     0.20285
     0.00877
     0.02430
    -0.13097
     0.01653
     0.00101
     0.33482
     0.11746
     0.03982
     0.16403
     0.17956
     0.13298
     0.00877
     0.01653
    -0.00675
     0.31153
     0.21061
     0.14075
     0.15627
     0.02430
     0.10193
    -0.01452
     0.26496
     0.21838
    -0.06110
     0.17180
     0.15627
     0.15627
     0.14075
    -0.15425
    -0.04557
     0.03982
     0.24167
     0.16403
     0.00877
    -0.03781
     0.03206
    -0.09991
     0.01653
     0.07088
     0.01653
    -0.09215
     0.03982
     0.22614
     0.29601
     0.06311
    -0.03004
     0.19509
     0.44351
     0.35035
     0.25719
     0.28048
     0.23390
     0.25719
     0.21061
     0.65311
     0.39693
     0.28825
     0.49009
     0.59877
     0.42022
     0.33482
     0.20285
     0.22614
     0.53667
     0.49785
     0.40469
     0.37364
     0.26496
     0.21838
     0.02430
     0.30377
     0.26496
     0.09417
     0.22614
     0.24167
     0.37364
     0.30377
     0.10193
     0.00877
     0.07088
     0.21061
    -0.05333
    -0.09991
    -0.02228
    -0.05333
    -0.23965
     0.01653
     0.03206
     0.44351
     1.40614
     2.34548
     2.85009
     0.98693
    -0.13873
    -0.20860
     0.92482
     1.29746
     1.36733
     1.43719
     1.06456
     0.85496
     0.48232
     0.14851
     0.05535
    -0.55794
    -0.79860
    -0.90728
    -0.96939
    -0.92281
    -0.93057
    -0.95386
    -0.89952
    -0.64333
    -0.54241
    -0.46478
    -0.38715
    -0.42597
    -0.44149
    -0.39491
     0.03206
    -0.09991
    -0.23189
    -0.19307
    -0.11544
    -0.03781
    -0.01452
    -0.17754
    -0.23189
    -0.03781
     0.05535
     0.07864
    -0.04557
    -0.06886
     0.13298
    -0.11544
     0.57548
     0.45127
     0.20285
     0.61430
     0.97917
     1.66233
     2.19022
     2.88114
     1.76325
    -0.13097
    -1.80005
    -1.51281
     0.21061
     0.00877
    -1.61373
    -3.15860
    -2.63847
     0.47456
     1.17325
    -0.79860
    -2.26584
    -3.17413
    -3.39149
    -1.87768
    -0.96939
    -0.71320
     0.21838
     1.14219
     1.35180
     1.20430
     0.89377
     0.77732
     0.64535
     0.50561
     0.30377
     0.08640
     0.31930
     0.21061
     0.10969
    -0.18531
    -0.30952
    -0.43373
    -0.23189
    -0.32504
    -0.24741
    -0.29399
    -0.27847
    -0.37162
    -0.14649
     0.07864
     0.03206
    -0.25518
    -0.09215
    -0.05333
    -0.13873
     0.00101
    -0.21636
    -0.23965
    -0.22412
    -0.05333
    -0.17754
    -0.23965
    -0.30952
    -0.34057
    -0.58899
    -0.11544
     0.02430
    -0.35610
    -0.40268
    -0.31728
    -0.29399
    -0.24741
    -0.20083
    -0.30176
    -0.30176
    -0.15425
    -0.13097
    -0.03781
    -0.08439
    -0.15425
    -0.17754
    -0.18531
     0.15627
    -0.03781
    -0.08439
     0.08640
    -0.02228
     0.10193
     0.18732
     0.04759
     0.11746
     0.16403
     0.16403
     0.22614
     0.04759
     0.14851
    -0.04557
    -0.10768
     0.28825
     0.10193
    -0.10768
    -0.09991
    -0.09991
    -0.10768
    -0.19307
    -0.17754
    -0.13873
    -0.21636
    -0.17754
    -0.21636
    -0.09215
    -0.17754
    -0.19307
    -0.70544
    -0.19307
    -0.24741
    -0.28623
    -0.42597
    -0.65110
    -0.36386
    -0.54241
    -0.60452
    -0.53465
    -0.61228
    -0.58123
    -0.62781
    -0.58899
    -0.64333
    -0.62781
    -0.74426
    -0.52689
    -0.51136
    -0.62781
    -0.41044
    -0.48031
    -0.44926
    -0.46478
    -0.43373
    -0.44149
    -0.42597
    -0.34057
    -0.29399
    -0.26294
    -0.27070
    -0.39491
    -0.52689
    -0.33281
    -0.01452
    -0.21636
    -0.10768
    -0.14649
    -0.16202
    -0.16202
    -0.20083
    -0.05333
    -0.06886
     0.10193
     0.01653
     0.03206
     0.20285
    -0.01452
     0.10193
    -0.12320
     0.21838
     0.22614
     0.13298
     0.26496
     0.19509
     0.10969
     0.10969
     0.15627
     0.22614
     0.17956
     0.16403
     0.17956
     0.20285
     0.24167
     0.11746
    -0.23189
     0.03982
     0.14851
    -0.04557
     0.07088
    -0.09215
    -0.09991
    -0.22412
    -0.24741
    -0.23189
    -0.21636
    -0.20860
    -0.34057
    -0.25518
    -0.18531
    -0.23189
    -0.49583
    -0.20083
    -0.11544
    -0.24741
    -0.06110
    -0.26294
    -0.18531
    -0.22412
    -0.32504
    -0.18531
    -0.11544
     0.09417
    -0.06110
     0.09417
     1.12667
     2.07377
     2.76469
     2.35325
     0.59101
    -1.33426
    -1.59820
    -2.14163
    -1.38083
     1.18877
     1.82535
     1.24311
     2.20575
     1.25864
     0.11746
    -1.21781
    -1.79228
     0.44351
     0.84719
     0.10193
     0.58325
     0.80838
     1.66233
     1.33627
     0.56772
     0.39693
     0.38140
     0.39693
    -0.07662
    -0.15425
    -0.59676
    -0.71320
    -1.00044
    -0.81412
    -0.83741
    -0.89952
    -0.41044
    -0.31728
    -0.24741
    -0.20860
    -0.08439
    -0.03004
    -0.09991
    -0.31728
    -0.09215
    -0.16202
    -0.00675
     0.02430
    -0.08439
    -0.15425
    -0.02228
    -0.39491
    -0.30176
    -0.29399
    -0.41044
    -0.34057
    -0.33281
    -0.41820
    -0.39491
    -0.58899
    -0.55018
    -0.37939
    -0.26294
    -0.29399
    -0.44926
    -0.41044
    -0.37939
    -0.40268
    -0.50360
    -0.16202
    -0.42597
    -0.28623
    -0.34057
    -0.29399
    -0.32504
    -0.55018
    -0.44926
    -0.43373
    -0.29399
    -0.22412
    -0.39491
    -0.37939
    -0.27847
    -0.28623
    -0.50360
    -0.20083
    -0.12320
    -0.29399
    -0.09991
    -0.05333
    -0.07662
    -0.13097
    -0.09991
     0.01653
     0.07864
     0.21838
     0.00877
     0.10969
     0.07088
    -0.03781
    -0.03004
     0.10969
     0.33482
    -0.07662
     0.07088
     0.13298
     0.04759
     0.04759
    -0.10768
    -0.09215
    -0.06886
     0.16403
     0.04759
     0.00101
    -0.05333
     0.05535
    -0.06886
    -0.12320
     0.20285
     0.06311
     0.02430
     0.03206
     0.10193
     0.07864
    -0.04557
    -0.14649
     0.09417
     0.14851
     0.15627
    -0.03004
    -0.02228
     0.06311
    -0.05333
     0.03206
     0.17956
    -0.05333
    -0.11544
     0.05535
     0.17956
     0.07864
    -0.09215
    -0.07662
    -0.08439
     0.21838
     0.19509
    -0.00675
    -0.09215
    -0.04557
     0.07088
     0.03982
     0.17956
     0.10969
    -0.19307
     0.10969
     0.10193
     0.04759
     0.06311
    -0.13097
    -0.03781
     0.07864
     0.13298
    -0.03781
     0.15627
    -0.07662
     0.10193
    -0.04557
     0.16403
     0.26496
    -0.06110
     0.06311
     0.01653
     0.11746
     0.18732
    -0.02228
    -0.08439
     0.03206
     0.27272
     0.00877
     0.14851
    -0.06110
    -0.09991
    -0.05333
     0.02430
     0.30377
    -0.04557
    -0.09215
     0.08640
     0.00101
     0.07864
    -0.04557
    -0.09215
     0.01653
     0.14075
     0.07088
     0.02430
    -0.23965
    -0.30952
    -0.30176
    -0.72873
    -0.23965
    -0.40268
    -0.27847
     0.49009
     1.03351
     2.61719
     2.67154
    -0.00675
    -1.71465
    -0.96162
     0.94035
     2.82680
     3.69627
     1.89522
     2.85009
     2.68706
     0.90930
    -0.25518
    -0.37939
    -0.05333
     0.46680
     0.56772
     0.54443
     0.06311
    -0.31728
    -0.42597
    -0.63557
    -1.02373
    -1.06255
    -1.22557
    -1.22557
    -0.82189
    -0.55018
    -0.43373
    -0.51136
    -0.47254
    -0.22412
    -0.08439
     0.00101
    -0.14649
    -0.35610
    -0.24741
    -0.07662
    -0.14649
    -0.09215
    -0.15425
    -0.24741
    -0.17754
    -0.06886
     0.08640
    -0.09215
    -0.12320
    -0.12320
    -0.07662
    -0.03781
    -0.06886
    -0.22412
    -0.31728
    -0.00675
    -0.01452
     0.00101
    -0.04557
    -0.34057
    -0.23189
    -0.25518
     0.09417
    -0.03004
    -0.09215
    -0.12320
    -0.06110
    -0.04557
     0.07864
    -0.19307
    -0.09991
    -0.02228
     0.14851
    -0.03781
     0.17180
    -0.12320
    -0.04557
    -0.26294
     0.12522
     0.14075
    -0.04557
    -0.13873
    -0.19307
     0.02430
    -0.09991
    -0.03004
    -0.20083
    -0.13097
     0.07864
     0.00877
     0.00877
     0.00877
    -0.06110
    -0.27847
    -0.09215
     0.22614
    -0.03781
    -0.03004
     0.03982
     0.02430
     0.03982
     0.07864
    -0.03004
    -0.09215
     0.10193
     0.07088
     0.09417
     0.14075
    -0.06110
    -0.19307
     0.00101
     0.25719
     0.19509
    -0.03781
    -0.01452
     0.01653
     0.15627
     0.10969
     0.04759
    -0.12320
     0.14851
     0.21061
     0.21061
     0.07864
     0.19509
     0.07864
     0.07088
     0.19509
     0.31930
     0.13298
     0.02430
     0.12522
     0.16403
     0.07864
     0.20285
    -0.06886
     0.17180
     0.09417
     0.05535
     0.25719
     0.11746
     0.06311
    -0.09215
     0.01653
     0.32706
     0.00877
     0.02430
     0.07088
    -0.01452
     0.13298
    -0.03004
     0.02430
    -0.01452
     0.10969
     0.00101
     0.10969
     0.08640
    -0.09215
    -0.16202
    -0.17754
     0.01653
     0.06311
    -0.31728
    -0.24741
    -0.38715
    -0.49583
    -0.56570
    -0.75202
    -0.65886
    -0.51912
    -0.79860
    -0.72097
    -0.65886
    -0.62781
    -0.22412
     0.10193
     0.68417
     0.62206
     0.43575
     0.54443
     0.55996
     0.83167
     1.01022
     1.42943
     1.28969
     1.64680
     1.67009
     1.33627
     1.41390
     0.99469
     0.80061
     0.52890
     0.74627
     0.59877
     0.13298
     0.17956
    -0.05333
    -0.06886
    -0.34057
    -0.35610
    -0.52689
    -0.82189
    -1.21781
    -1.73794
    -2.18044
    -0.27847
     4.37167
     5.37312
     4.86075
     3.74285
    -4.29979
    -4.86650
    -0.50360
     3.78943
     4.60457
     5.05483
     3.99127
     2.46969
     2.12812
     0.73851
    -0.06886
    -0.65886
    -0.56570
    -0.51912
    -0.49583
    -0.45702
    -0.46478
    -0.89952
    -1.00820
    -1.48176
    -1.62926
    -2.07952
    -2.12610
    -1.87768
    -1.76899
    -1.82334
    -1.67584
    -1.35755
    -1.24886
    -1.24886
    -1.18676
    -0.61228
    -0.44926
    -0.55794
    -0.40268
    -0.33281
    -0.31728
    -0.28623
    -0.13873
     0.03982
     0.10193
     0.00101
     0.00101
     0.01653
    -0.12320
    -0.09215
    -0.22412
    -0.03781
     0.14075
    -0.13873
     0.00877
    -0.20860
    -0.14649
    -0.13097
    -0.15425
    -0.23189
    -0.13873
    -0.23965
    -0.27070
    -0.09991
    -0.06886
    -0.33281
    -0.27070
    -0.27070
     0.03982
    -0.24741
    -0.09215
    -0.18531
    -0.23965
    -0.15425
    -0.22412
    -0.07662
    -0.14649
    -0.05333
    -0.08439
    -0.06886
    -0.10768
    -0.09991
    -0.04557
    -0.24741
    -0.01452
    -0.02228
    -0.08439
     0.00101
    -0.13873
    -0.13873
    -0.13873
    -0.15425
    -0.08439
     0.00877
     0.03982
    -0.05333
    -0.08439
    -0.01452
    -0.14649
    -0.26294
    -0.02228
     0.00101
    -0.12320
    -0.06110
    -0.04557
    -0.09215
    -0.12320
    -0.09991
    -0.06110
     0.03206
     0.06311
    -0.09991
    -0.03004
    -0.00675
     0.12522
    -0.20083
     0.02430
     0.24943
     0.07088
     0.20285
     0.07864
     0.14851
     0.14851
     0.01653
     0.10193
     0.16403
     0.35035
     0.11746
    -0.07662
     0.05535
     0.16403
     0.00877
     0.10193
     0.28048
     0.07864
     0.07864
     0.00101
     0.17180
     0.11746
     0.03206
     0.08640
     0.16403
     0.27272
     0.13298
     0.07864
     0.09417
     0.10969
     0.00101
    -0.09215
     0.31930
     0.00101
     0.10969
     0.12522
     0.10193
     0.04759
    -0.07662
    -0.03781
     0.26496
     0.03982
     0.20285
    -0.08439
    -0.07662
     0.09417
     0.07088
    -0.08439
     0.13298
     0.11746
    -0.14649
     0.06311
     0.16403
     0.17180
    -0.05333
    -0.02228
    -0.07662
     0.21061
     0.24167
     0.00877
     0.01653
     0.07088
     0.18732
     0.04759
     0.09417
     0.11746
    -0.02228
     0.06311
     0.12522
     0.19509
    -0.05333
     0.07088
    -0.04557
     0.22614
     0.33482
     0.09417
     0.01653
     0.10193
     0.10193
     0.10193
     0.14075
     0.30377
     0.12522
     0.10969
     0.05535
     0.17956
     0.07864
     0.00877
    -0.06886
    -0.05333
     0.21061
     0.00101
     0.00101
    -0.07662
    -0.06110
    -0.33281
    -0.51136
    -0.39491
    -1.06255
    -1.69136
    -2.06399
    -3.57005
    -3.93492
     0.28825
     5.57496
     7.25957
     5.12470
    -2.42110
    -3.63992
    -0.86070
     2.29114
     4.69772
     5.38088
     5.03930
     3.84377
     2.36101
     2.03496
     1.88746
     1.33627
     0.71522
     0.00101
    -0.52689
    -0.86070
    -0.89176
    -1.45847
    -1.67584
    -1.87768
    -1.97084
    -2.11834
    -1.84662
    -1.40412
    -1.57491
    -1.27991
    -1.13241
    -0.89952
    -0.86847
    -0.96939
    -1.09360
    -0.51136
    -0.27847
    -0.44926
    -0.51136
    -0.62781
    -0.41044
    -0.37939
    -0.37939
    -0.14649
    -0.37939
    -0.41820
    -0.15425
    -0.21636
    -0.10768
    -0.29399
    -0.37162
    -0.19307
     0.00101
    -0.01452
    -0.06886
    -0.25518
    -0.21636
    -0.28623
    -0.23965
    -0.05333
     0.00877
    -0.16978
    -0.19307
    -0.08439
     0.02430
    -0.22412
    -0.34057
    -0.27070
    -0.06886
     0.04759
    -0.20860
    -0.03004
    -0.23965
    -0.15425
    -0.38715
    -0.04557
    -0.01452
    -0.29399
    -0.08439
    -0.13873
    -0.13097
    -0.14649
    -0.12320
    -0.26294
    -0.20083
     0.00877
     0.01653
    -0.00675
    -0.15425
    -0.13873
    -0.31728
    -0.18531
     0.17180
    -0.19307
    -0.12320
    -0.06110
     0.05535
     0.10969
    -0.13097
    -0.11544
    -0.11544
     0.07088
     0.07864
     0.13298
     0.00101
    -0.05333
    -0.02228
    -0.12320
     0.36588
     0.34259
    -0.17754
     0.13298
     0.25719
     0.18732
     0.20285
     0.14075
     0.10969
     0.22614
     0.31153
     0.31930
     0.38140
     0.27272
     0.10193
     0.24943
     0.55996
     0.55996
     0.24943
     0.42798
     0.29601
     0.54443
     0.51338
     0.45127
     0.24167
     0.32706
     0.54443
     0.46680
     0.43575
     0.32706
     0.31153
     0.14075
     0.40469
     0.44351
     0.25719
     0.38917
     0.14075
     0.28825
     0.17180
     0.19509
     0.08640
     0.27272
     0.28048
     0.03206
     0.14851
     0.07864
    -0.09991
    -0.13097
    -0.03004
     0.00877
    -0.20860
    -0.16202
    -0.26294
    -0.29399
    -0.32504
    -0.34833
    -0.36386
    -0.43373
    -0.34057
    -0.25518
    -0.29399
    -0.33281
    -0.48031
    -0.49583
    -0.49583
    -0.04557
    -0.20860
    -0.37162
    -0.23965
    -0.30176
    -0.16978
    -0.27070
    -0.37162
    -0.27070
    -0.14649
    -0.22412
    -0.22412
    -0.20860
    -0.25518
    -0.26294
    -0.42597
    -0.19307
    -0.00675
    -0.21636
    -0.28623
    -0.23965
    -0.22412
    -0.19307
    -0.30176
    -0.24741
     0.03206
    -0.09215
    -0.03781
     0.04759
    -0.21636
    -0.07662
    -0.23189
     0.00101
     0.21838
    -0.04557
     0.13298
    -0.00675
    -0.08439
     0.03982
    -0.02228
    -0.07662
    -0.03004
    -0.07662
     0.03206
    -0.07662
    -0.06110
    -0.20860
    -0.20860
    -0.39491
     0.00101
    -0.08439
    -0.49583
    -0.94610
    -1.55939
    -2.08728
    -3.24399
    -4.60255
    -0.30952
     5.70693
     7.01891
     6.73944
    -0.47254
    -2.99557
    -0.65886
     2.43088
     3.81272
     4.55022
     3.93693
     3.90588
     3.19167
     2.80351
     1.94180
     1.17325
     0.23390
    -0.36386
    -0.64333
    -1.24110
    -1.36531
    -1.40412
    -1.62926
    -1.72241
    -1.40412
    -0.98491
    -1.10912
    -0.84518
    -0.69768
    -0.60452
    -0.35610
    -0.20860
    -0.31728
    -0.13097
    -0.06110
     0.01653
    -0.07662
     0.09417
     0.03206
    -0.15425
    -0.22412
     0.06311
     0.05535
     0.03206
    -0.23965
    -0.21636
    -0.20083
    -0.13873
    -0.25518
    -0.16978
    -0.23189
    -0.22412
    -0.33281
    -0.25518
    -0.34833
    -0.29399
    -0.45702
    -0.13097
    -0.39491
    -0.23189
    -0.25518
    -0.28623
    -0.27070
    -0.35610
    -0.25518
    -0.26294
    -0.18531
    -0.40268
    -0.21636
    -0.10768
    -0.18531
    -0.23189
    -0.48807
    -0.06886
    -0.20860
    -0.22412
    -0.21636
    -0.16978
    -0.20083
    -0.32504
    -0.20860
    -0.26294
    -0.19307
    -0.14649
    -0.22412
    -0.20083
    -0.20860
    -0.07662
    -0.29399
    -0.29399
     0.09417
    -0.23189
    -0.04557
    -0.14649
    -0.04557
    -0.22412
    -0.16978
    -0.09215
    -0.01452
     0.01653
    -0.03004
    -0.10768
     0.17180
     0.03206
    -0.04557
    -0.14649
     0.15627
     0.00877
     0.06311
     0.24167
     0.10193
     0.10193
    -0.04557
    -0.02228
     0.12522
     0.15627
     0.04759
     0.02430
     0.05535
     0.14851
     0.01653
    -0.16202
     0.08640
    -0.03781
    -0.01452
     0.07088
    -0.17754
    -0.06886
    -0.12320
     0.00101
    -0.05333
     0.06311
    -0.11544
    -0.03781
    -0.06886
     0.04759
     0.09417
    -0.20860
    -0.10768
     0.03982
     0.14851
     0.02430
     0.05535
     0.03206
    -0.03004
    -0.08439
     0.03982
     0.14075
     0.21061
    -0.07662
     0.07864
     0.03206
     0.07088
    -0.09991
    -0.06886
     0.10969
    -0.03004
    -0.03004
     0.18732
     0.06311
    -0.00675
    -0.12320
     0.03206
     0.04759
     0.15627
     0.05535
     0.07088
     0.04759
     0.05535
     0.11746
     0.00101
     0.13298
     0.10193
     0.07864
     0.17956
     0.13298
     0.12522
    -0.03781
    -0.06886
     0.17956
     0.27272
     0.21838
     0.07864
    -0.00675
     0.14075
     0.10969
    -0.06886
     0.20285
    -0.04557
    -0.06886
     0.17180
     0.12522
     0.03982
    -0.13873
    -0.08439
    -0.07662
     0.14851
    -0.08439
    -0.33281
    -0.48807
    -0.62004
    -0.80636
    -1.26439
    -1.41189
    -1.09360
     0.87825
     3.30035
     3.31588
     4.87628
    -1.24110
    -3.18189
    -0.45702
     2.47746
     4.03009
     3.32364
     3.04417
     2.79575
     2.26009
     1.49930
     0.57548
     0.16403
    -0.14649
    -0.03781
    -0.21636
    -0.63557
    -0.70544
    -1.07031
    -1.43518
    -1.55162
    -1.61373
    -1.61373
    -1.57491
    -1.33426
    -1.52834
    -1.30320
    -1.14018
    -0.73649
    -0.58123
    -0.55794
    -0.32504
    -0.17754
    -0.00675
    -0.13097
    -0.05333
    -0.00675
     0.23390
     0.23390
     0.17180
     0.03982
     0.16403
     0.16403
     0.06311
     0.33482
     0.21061
    -0.01452
     0.15627
     0.08640
     0.07088
     0.09417
    -0.05333
    -0.03781
     0.20285
     0.23390
     0.09417
     0.00101
     0.01653
     0.00101
     0.00101
     0.17956
     0.23390
    -0.03781
     0.03206
     0.12522
     0.24167
     0.17956
     0.00101
     0.01653
     0.20285
     0.33482
     0.14851
     0.16403
     0.03982
     0.20285
     0.06311
     0.22614
     0.28048
     0.17956
     0.05535
     0.18732
     0.24943
     0.37364
    -0.06110
     0.00877
     0.14075
     0.14075
     0.29601
     0.17180
     0.00101
     0.12522
     0.05535
     0.10193
     0.28825
     0.17956
    -0.06110
     0.06311
     0.10969
     0.17956
     0.00101
     0.03206
    -0.05333
     0.11746
     0.25719
     0.00877
    -0.12320
    -0.10768
    -0.02228
    -0.23189
    -0.12320
    -0.10768
    -0.53465
    -0.40268
    -0.29399
    -0.20860
    -0.37162
    -0.35610
    -0.42597
    -0.17754
     0.27272
     0.21061
     0.06311
     0.17180
     0.17956
     0.30377
     0.46680
     0.77732
     0.51338
     0.57548
     0.62982
     0.69193
     0.68417
     0.39693
     0.35811
     0.45127
     0.34259
     0.21838
     0.14851
     0.09417
    -0.06886
    -0.06110
    -0.12320
     0.03982
    -0.11544
    -0.23189
    -0.12320
    -0.10768
     0.11746
     0.00101
    -0.31728
    -0.09991
    -0.00675
     0.14851
     0.00877
    -0.07662
    -0.16202
    -0.00675
    -0.22412
     0.17180
     0.10193
    -0.08439
    -0.02228
    -0.16202
     0.06311
    -0.02228
    -0.16202
    -0.14649
    -0.12320
     0.02430
    -0.03004
    -0.03004
    -0.23189
    -0.17754
    -0.35610
     0.03982
     0.06311
    -0.16202
    -0.27847
    -0.35610
    -0.12320
    -0.19307
    -0.34057
    -0.54241
    -0.55018
    -0.60452
    -0.74426
    -1.67584
    -2.58413
    -0.27847
     4.58128
     4.02233
     5.17128
     3.57983
    -2.68505
    -2.71610
     0.29601
     3.23048
     4.05338
     3.75062
     3.19167
     2.94325
     1.77101
     0.62206
     0.03982
    -0.07662
    -0.65110
    -1.05478
    -0.73649
    -1.05478
    -1.18676
    -1.07807
    -1.23333
    -1.35755
    -1.38083
    -1.50505
    -1.44294
    -1.14794
    -1.03149
    -0.98491
    -0.82965
    -0.75978
    -0.58899
    -0.71320
    -0.23965
    -0.06886
    -0.37939
    -0.16202
    -0.34057
    -0.12320
     0.00101
     0.10193
    -0.02228
    -0.01452
     0.21061
     0.19509
     0.18732
     0.27272
     0.14075
     0.01653
     0.21838
     0.40469
     0.19509
     0.27272
     0.17180
     0.13298
     0.21061
     0.00101
     0.12522
     0.13298
     0.14075
     0.06311
     0.10193
    -0.09991
     0.08640
    -0.16978
    -0.19307
     0.20285
     0.04759
    -0.01452
     0.00877
    -0.37939
    -0.14649
    -0.13873
    -0.24741
    -0.23965
    -0.29399
    -0.27847
    -0.24741
    -0.36386
    -0.43373
    -0.48807
    -0.64333
    -0.30176
    -0.30176
    -0.51912
    -0.54241
    -0.48807
    -0.42597
    -0.41820
    -0.45702
    -0.35610
    -0.41044
    -0.20083
    -0.30952
    -0.23189
    -0.37939
    -0.27847
    -0.47254
    -0.13097
    -0.02228
    -0.16978
    -0.09991
    -0.20083
    -0.16978
    -0.02228
    -0.02228
    -0.04557
     0.02430
     0.01653
    -0.01452
     0.14851
     0.05535
     0.10969
    -0.18531
     0.09417
     0.30377
     0.14075
     0.17956
     0.03982
     0.02430
     0.08640
     0.04759
     0.01653
     0.10193
     0.15627
     0.05535
     0.07864
     0.03982
     0.14851
    -0.13097
    -0.34057
     0.18732
     0.07088
    -0.14649
    -0.03781
    -0.11544
    -0.16978
    -0.30952
    -0.20860
    -0.17754
    -0.22412
    -0.20083
    -0.17754
    -0.20083
    -0.23965
    -0.18531
    -0.44926
    -0.14649
    -0.10768
    -0.22412
    -0.18531
    -0.25518
    -0.28623
    -0.18531
    -0.30176
    -0.25518
     0.00101
    -0.09215
    -0.16202
    -0.18531
    -0.01452
    -0.03781
    -0.31728
    -0.07662
    -0.00675
    -0.11544
    -0.03004
    -0.09215
    -0.11544
    -0.07662
    -0.09991
    -0.00675
    -0.17754
    -0.11544
    -0.20083
    -0.15425
    -0.23189
    -0.26294
    -0.57347
    -0.44926
    -0.36386
    -0.59676
    -0.86847
    -0.74426
    -0.72873
    -0.13873
     1.01798
     0.86272
     0.45127
     0.43575
     1.42167
     1.62351
     0.63759
     0.23390
     2.36101
     3.99904
     2.83456
     2.23680
     1.91851
     1.06456
     0.93259
     1.11114
     1.50706
     0.80061
     0.53667
     0.24943
    -0.18531
    -0.73649
    -0.82189
    -1.05478
    -1.18676
    -1.40412
    -1.10912
    -1.32649
    -1.22557
    -1.07807
    -1.09360
    -0.97715
    -0.90728
    -0.76754
    -0.63557
    -0.36386
    -0.41044
    -0.44149
    -0.33281
    -0.15425
     0.03982
    -0.47254
    -0.15425
     0.07864
    -0.18531
     0.07864
     0.00877
    -0.13873
    -0.19307
    -0.23189
    -0.20860
    -0.09215
    -0.01452
    -0.16978
    -0.23189
    -0.25518
    -0.27847
    -0.41820
    -0.30952
    -0.18531
    -0.31728
    -0.31728
    -0.17754
    -0.22412
    -0.11544
    -0.17754
    -0.22412
    -0.25518
     0.05535
    -0.09215
    -0.22412
    -0.15425
    -0.08439
    -0.07662
    -0.29399
     0.01653
    -0.00675
    -0.04557
    -0.22412
    -0.11544
    -0.06886
    -0.16202
    -0.25518
    -0.12320
     0.03982
    -0.04557
    -0.20860
    -0.13873
    -0.16978
     0.06311
    -0.41044
     0.09417
    -0.04557
    -0.21636
    -0.01452
    -0.12320
    -0.21636
    -0.23189
    -0.12320
    -0.10768
    -0.03781
    -0.00675
    -0.19307
    -0.15425
    -0.14649
    -0.13873
    -0.20860
    -0.11544
     0.06311
    -0.26294
    -0.20860
    -0.11544
    -0.00675
    -0.17754
    -0.16202
    -0.33281
    -0.08439
    -0.04557
    -0.08439
    -0.23965
    -0.14649
    -0.19307
    -0.13873
    -0.27847
    -0.03781
    -0.23189
    -0.25518
    -0.07662
     0.02430
    -0.18531
    -0.24741
    -0.29399
    -0.13097
     0.04759
    -0.13873
    -0.06110
    -0.20860
    -0.18531
    -0.03004
    -0.30176
     0.03982
    -0.00675
    -0.23965
     0.04759
     0.09417
     0.03982
    -0.05333
    -0.15425
     0.03206
     0.12522
     0.21838
     0.08640
     0.16403
    -0.10768
     0.10969
     0.00877
     0.24167
     0.18732
     0.12522
     0.08640
     0.07864
     0.11746
     0.14851
    -0.04557
    -0.04557
     0.10193
     0.34259
     0.03982
     0.07864
    -0.05333
     0.05535
     0.02430
     0.10969
     0.29601
    -0.01452
    -0.02228
    -0.08439
     0.17180
    -0.02228
    -0.05333
    -0.07662
     0.06311
     0.24943
     0.12522
    -0.10768
    -0.08439
     0.00877
    -0.04557
    -0.07662
     0.27272
     0.05535
    -0.17754
    -0.05333
     0.10193
     0.16403
    -0.03781
    -0.11544
    -0.03781
     0.14075
     0.03206
     0.04759
     0.07864
     0.04759
    -0.00675
    -0.04557
     0.26496
     0.21061
    -0.05333
    -0.03781
     0.14851
     0.14851
     0.16403
     0.10193
     0.04759
     0.07088
     0.07864
     0.13298
     0.00877
    -0.28623
    -0.31728
    -0.64333
    -0.70544
    -0.86847
    -1.70689
    -1.59820
    -1.53610
    -2.09505
    -2.13386
    -0.03781
     1.49154
     3.21496
     4.31733
     1.62351
     1.48377
     1.98062
     0.49009
     0.93259
     2.59391
     4.40272
     3.83601
     3.17614
     2.63272
     1.79430
     0.97140
     0.17956
    -0.59676
    -0.86847
    -1.11689
    -1.19452
    -1.47399
    -1.42741
    -1.53610
    -1.31873
    -1.03149
    -0.50360
    -0.48807
    -0.43373
    -0.17754
    -0.09215
     0.21061
     0.00101
     0.05535
    -0.03781
     0.03982
     0.14851
     0.12522
     0.03206
    -0.04557
    -0.14649
    -0.20860
     0.12522
    -0.03004
    -0.17754
    -0.12320
    -0.13873
    -0.01452
    -0.12320
    -0.20860
    -0.14649
    -0.23965
     0.06311
    -0.21636
    -0.08439
    -0.06110
    -0.19307
    -0.27847
    -0.04557
     0.06311
    -0.09215
    -0.28623
    -0.06110
    -0.12320
     0.00101
    -0.06886
    -0.33281
    -0.29399
     0.04759
     0.03206
    -0.03781
    -0.12320
    -0.23189
    -0.16202
    -0.20860
     0.17956
    -0.07662
    -0.17754
     0.00877
    -0.12320
     0.13298
     0.03982
     0.02430
    -0.00675
     0.01653
     0.18732
     0.07864
     0.21838
     0.02430
    -0.09991
    -0.20860
     0.17180
     0.17956
    -0.04557
     0.00877
     0.03982
     0.14851
     0.03982
    -0.02228
     0.06311
    -0.11544
     0.04759
     0.03982
     0.18732
     0.13298
    -0.03781
    -0.33281
     0.32706
     0.19509
     0.04759
     0.07088
     0.00877
     0.04759
     0.01653
     0.08640
     0.00101
    -0.06886
     0.11746
    -0.02228
     0.12522
     0.06311
     0.01653
    -0.20083
    -0.14649
     0.10969
    -0.16978
    -0.09991
    -0.07662
    -0.23189
     0.03206
    -0.02228
    -0.13097
    -0.21636
    -0.13097
    -0.24741
    -0.16978
    -0.26294
    -0.13873
    -0.44149
    -0.30176
    -0.03781
    -0.17754
    -0.22412
    -0.27070
    -0.21636
    -0.32504
    -0.31728
    -0.17754
    -0.21636
    -0.12320
    -0.20860
    -0.09215
    -0.10768
    -0.03004
    -0.09991
    -0.29399
    -0.02228
    -0.03004
    -0.23189
     0.02430
    -0.17754
    -0.08439
    -0.01452
     0.02430
    -0.04557
    -0.06110
    -0.06110
     0.10969
     0.04759
     0.02430
    -0.01452
    -0.19307
    -0.05333
     0.35811
     0.03982
     0.10969
     0.10969
     0.00101
     0.17180
     0.26496
     0.27272
     0.21061
     0.41246
     0.21061
     0.25719
     0.43575
     0.35035
     0.28048
     0.31153
     0.49785
     0.42798
     0.55996
     0.45127
     0.31153
     0.38917
     0.41246
     0.30377
     0.48232
     0.41246
     0.23390
     0.31930
     0.44351
     0.28825
    -0.06110
    -0.02228
    -0.09215
    -0.30176
    -0.55018
    -0.66662
    -1.07807
    -1.42741
    -1.96307
    -2.57636
    -2.25031
     0.42022
     0.49785
    -2.33570
    -3.78742
    -1.79228
     3.52549
     4.08443
     1.73996
     0.14851
    -0.07662
     1.44496
     2.40759
     3.15285
     3.42456
     3.08298
     2.80351
     2.71035
     2.19798
     1.64680
     1.10338
     0.69969
     0.28048
    -0.30952
    -0.42597
    -0.44149
    -0.62781
    -0.64333
    -0.67439
    -0.76754
    -0.82189
    -0.60452
    -0.72873
    -0.52689
    -0.45702
    -0.44149
    -0.51136
    -0.45702
    -0.30952
    -0.44149
    -0.51912
    -0.18531
    -0.31728
    -0.31728
    -0.19307
    -0.33281
    -0.37162
    -0.34057
    -0.25518
    -0.15425
    -0.21636
    -0.32504
    -0.29399
    -0.23965
    -0.14649
    -0.13097
    -0.41044
    -0.13097
    -0.18531
    -0.29399
    -0.06886
    -0.26294
    -0.30952
    -0.34057
    -0.26294
    -0.37162
    -0.09991
    -0.19307
    -0.38715
    -0.41044
    -0.30176
    -0.34057
    -0.65110
    -0.22412
    -0.34833
    -0.38715
    -0.29399
    -0.36386
    -0.27847
    -0.45702
    -0.33281
    -0.31728
    -0.28623
    -0.10768
    -0.34833
    -0.16978
    -0.19307
    -0.13873
    -0.16978
    -0.02228
     0.04759
    -0.14649
    -0.08439
     0.00877
     0.04759
     0.03206
    -0.11544
     0.18732
     0.52114
     0.26496
     0.10193
     0.05535
     0.10193
     0.24167
     0.26496
     0.05535
     0.24943
     0.17956
     0.21838
     0.22614
     0.17180
     0.06311
    -0.09215
     0.03982
    -0.00675
     0.19509
     0.02430
     0.00101
    -0.05333
     0.14851
     0.04759
    -0.19307
     0.09417
     0.20285
    -0.12320
    -0.02228
    -0.00675
    -0.03004
    -0.27070
    -0.17754
     0.00101
    -0.02228
    -0.08439
    -0.13873
    -0.20860
    -0.19307
    -0.08439
    -0.22412
    -0.06110
    -0.02228
    -0.23965
    -0.00675
     0.04759
    -0.06110
    -0.09215
    -0.11544
    -0.05333
     0.07088
     0.18732
     0.14075
     0.05535
    -0.04557
    -0.01452
     0.03982
     0.00101
     0.17956
    -0.03004
    -0.08439
     0.10193
     0.10193
     0.08640
    -0.08439
    -0.16978
     0.05535
     0.07864
     0.10193
    -0.06886
    -0.12320
    -0.06886
    -0.14649
     0.06311
     0.13298
    -0.02228
    -0.03004
     0.09417
     0.07864
     0.07864
    -0.11544
    -0.08439
     0.02430
     0.06311
     0.06311
    -0.00675
     0.01653
    -0.02228
    -0.02228
    -0.17754
     0.04759
     0.00877
    -0.21636
    -0.11544
    -0.06110
    -0.17754
    -0.30952
    -0.48031
    -0.48807
    -0.31728
    -0.32504
    -0.72873
    -1.17899
    -1.73018
    -1.86991
    -2.39781
    -2.09505
    -0.07662
    -0.30176
    -1.32649
     2.41535
     4.71325
     2.00390
    -1.11689
    -2.52978
     0.28825
     2.32219
     2.57838
     2.99759
     3.14509
     2.62496
     1.92627
     1.54588
     1.19654
     0.50561
     0.14851
     0.05535
    -0.06110
    -0.17754
    -0.39491
    -0.51136
    -0.56570
    -0.13097
    -0.23965
    -0.29399
    -0.30952
    -0.30176
    -0.22412
    -0.27070
     0.00877
    -0.09991
    -0.30176
    -0.13873
    -0.10768
     0.10969
    -0.23189
    -0.24741
    -0.13873
    -0.06886
     0.09417
    -0.00675
    -0.26294
    -0.18531
    -0.21636
    -0.29399
    -0.03004
    -0.03004
    -0.31728
    -0.21636
    -0.29399
    -0.01452
    -0.19307
    -0.34057
    -0.37162
    -0.24741
    -0.09215
    -0.16978
    -0.19307
    -0.25518
    -0.52689
    -0.31728
    -0.19307
    -0.02228
    -0.29399
    -0.23189
    -0.36386
    -0.07662
    -0.14649
    -0.23189
    -0.30176
    -0.13873
    -0.03004
    -0.00675
     0.01653
    -0.08439
    -0.13097
    -0.23189
    -0.03781
     0.26496
     0.12522
    -0.09991
     0.01653
     0.01653
     0.24167
     0.05535
     0.00877
     0.00101
     0.19509
     0.26496
     0.27272
     0.21838
     0.13298
     0.18732
     0.00877
     0.50561
     0.38140
     0.01653
     0.04759
     0.24167
     0.20285
     0.16403
     0.04759
    -0.18531
    -0.08439
    -0.14649
    -0.01452
    -0.00675
    -0.28623
    -0.19307
    -0.38715
    -0.13097
     0.13298
    -0.31728
    -0.26294
    -0.35610
     0.03982
    -0.05333
    -0.13873
    -0.18531
    -0.14649
     0.13298
    -0.12320
    -0.03004
    -0.09991
    -0.17754
    -0.31728
    -0.17754
     0.20285
    -0.10768
    -0.17754
    -0.24741
    -0.27847
    -0.15425
    -0.13097
    -0.45702
    -0.20860
    -0.09215
    -0.20083
    -0.13873
    -0.07662
    -0.20083
    -0.27070
    -0.11544
     0.04759
    -0.06886
     0.02430
    -0.14649
     0.00877
     0.05535
    -0.05333
     0.00877
     0.00101
    -0.02228
     0.07088
     0.11746
     0.03982
    -0.13873
    -0.03781
    -0.26294
     0.24943
     0.07864
    -0.09991
    -0.00675
    -0.10768
     0.02430
     0.06311
    -0.18531
    -0.05333
     0.05535
     0.22614
     0.10193
     0.09417
     0.02430
     0.12522
    -0.03004
     0.19509
     0.34259
     0.19509
     0.19509
     0.36588
     0.16403
     0.33482
     0.28825
     0.25719
     0.37364
     0.53667
     0.46680
     0.56772
     0.49009
     0.35811
     0.29601
     0.38917
     0.55219
     0.44351
     0.34259
     0.28048
     0.28048
     0.27272
     0.24167
     0.19509
     0.03982
     0.22614
     0.22614
     0.13298
     0.16403
    -0.03781
    -0.05333
    -0.21636
     0.25719
    -0.02228
    -0.07662
    -0.03004
    -0.27070
    -0.13873
    -0.26294
    -0.27070
    -0.24741
    -0.40268
    -0.39491
    -0.30952
    -0.37939
    -0.20083
    -0.67439
    -0.89176
    -0.51912
    -0.59676
    -1.02373
    -1.12465
    -1.31873
    -1.29544
    -2.25807
    -4.56373
    -6.66755
     2.79575
    13.71852
     8.59483
     3.34693
    -1.76123
    -2.56084
    -0.24741
     3.75838
     5.48180
     5.34983
     4.97720
     4.06114
     2.97430
     2.09706
     1.19654
    -0.08439
    -0.90728
    -1.49728
    -2.10281
    -2.18044
    -2.32018
    -2.47544
    -2.34347
    -2.23478
    -1.67584
    -1.48952
    -1.28768
    -1.06255
    -0.90728
    -0.76754
    -0.58899
    -0.38715
    -0.19307
    -0.20860
    -0.16202
     0.03206
    -0.00675
    -0.00675
    -0.15425
    -0.24741
     0.09417
     0.02430
    -0.07662
     0.05535
    -0.03781
     0.03982
     0.00101
     0.00877
     0.02430
     0.23390
     0.22614
    -0.11544
     0.06311
     0.19509
    -0.04557
    -0.02228
     0.00101
     0.07088
    -0.05333
     0.08640
    -0.15425
     0.05535
    -0.03004
    -0.16202
    -0.03004
     0.00877
    -0.03781
    -0.08439
    -0.01452
    -0.01452
    -0.01452
    -0.19307
    -0.13873
     0.05535
     0.03206
     0.08640
    -0.06110
    -0.01452
    -0.06886
    -0.06886
    -0.11544
    -0.03781
    -0.01452
     0.02430
    -0.14649
     0.03982
    -0.13097
     0.03982
    -0.28623
     0.11746
    -0.02228
    -0.05333
    -0.05333
     0.06311
    -0.08439
    -0.05333
    -0.15425
     0.03982
     0.10193
    -0.01452
    -0.13097
    -0.02228
     0.07864
    -0.02228
    -0.20083
    -0.12320
     0.05535
     0.00877
    -0.02228
    -0.04557
    -0.04557
    -0.16202
    -0.04557
    -0.05333
     0.01653
     0.03982
    -0.02228
    -0.03781
    -0.03004
     0.12522
    -0.20860
     0.09417
     0.21061
    -0.03781
     0.13298
     0.08640
     0.02430
     0.00877
     0.00877
     0.00877
     0.23390
     0.18732
     0.10193
    -0.09215
     0.12522
     0.04759
    -0.09215
     0.01653
     0.16403
     0.00101
     0.10969
     0.04759
     0.00101
    -0.05333
    -0.16202
    -0.03004
    -0.00675
    -0.02228
    -0.00675
    -0.01452
    -0.11544
    -0.06110
    -0.15425
    -0.25518
    -0.03004
    -0.16978
    -0.14649
    -0.03781
    -0.02228
    -0.13873
    -0.08439
    -0.30176
    -0.14649
     0.01653
     0.08640
    -0.20860
     0.00101
    -0.24741
     0.01653
    -0.27070
    -0.02228
    -0.05333
    -0.22412
    -0.03004
    -0.05333
    -0.03781
    -0.23965
    -0.27847
    -0.33281
    -0.15425
    -0.10768
    -0.16202
    -0.24741
    -0.27070
    -0.09215
    -0.20083
    -0.06110
     0.03982
    -0.13873
    -0.12320
     0.11746
     0.12522
    -0.03004
    -0.05333
     0.12522
     0.40469
     0.55996
     0.31930
     0.17956
     0.29601
     0.17956
     0.27272
     0.21838
     0.32706
     0.24943
     0.08640
     0.12522
    -0.01452
    -0.24741
    -0.53465
    -0.75202
    -1.45847
    -1.79228
    -0.32504
     3.64193
     3.78943
     4.71325
     3.28483
    -2.72386
    -2.35899
     0.37364
     2.70259
     3.33141
     3.39351
     2.75693
     2.44641
     1.75548
     0.73851
     0.32706
     0.17180
    -0.39491
    -0.71320
    -0.85294
    -0.89176
    -1.26439
    -0.82965
    -1.00044
    -1.23333
    -1.19452
    -1.31873
    -1.06255
    -1.31097
    -1.33426
    -1.16347
    -1.00044
    -0.74426
    -0.72873
    -0.81412
    -0.79083
    -0.44926
    -0.56570
    -0.53465
    -0.14649
    -0.42597
    -0.55018
    -0.30952
    -0.13097
     0.02430
    -0.34833
    -0.14649
    -0.03781
     0.05535
    -0.08439
    -0.16202
    -0.16202
    -0.27847
    -0.03781
    -0.29399
     0.08640
    -0.04557
    -0.17754
    -0.10768
    -0.16202
    -0.16202
    -0.28623
    -0.20860
    -0.20860
    -0.09215
    -0.07662
     0.04759
    -0.20860
    -0.29399
    -0.15425
    -0.37162
     0.11746
    -0.07662
    -0.41820
    -0.13097
    -0.11544
     0.04759
    -0.13873
    -0.20860
    -0.31728
    -0.13097
     0.00877
    -0.09991
    -0.09991
    -0.12320
    -0.36386
    -0.65886
    -0.01452
     0.20285
    -0.11544
    -0.17754
    -0.20083
    -0.01452
    -0.20083
    -0.23189
    -0.24741
    -0.09215
    -0.04557
     0.00877
     0.07088
    -0.15425
    -0.09215
    -0.20083
     0.00101
     0.09417
    -0.01452
    -0.13097
    -0.11544
    -0.04557
    -0.03004
    -0.17754
    -0.20083
    -0.11544
     0.01653
    -0.06886
    -0.17754
    -0.12320
    -0.12320
    -0.20860
    -0.33281
     0.11746
    -0.07662
    -0.18531
    -0.09215
    -0.05333
    -0.03781
    -0.02228
    -0.19307
    -0.26294
     0.08640
     0.08640
     0.00101
     0.08640
    -0.15425
    -0.03004
    -0.04557
     0.14851
    -0.01452
     0.01653
    -0.19307
     0.00101
     0.04759
     0.06311
     0.02430
    -0.09991
    -0.06110
    -0.00675
     0.17956
     0.03982
    -0.09991
    -0.07662
    -0.15425
     0.01653
     0.24167
    -0.02228
     0.06311
    -0.10768
     0.07088
     0.03206
    -0.07662
    -0.00675
     0.01653
     0.14075
     0.05535
     0.17180
    -0.09215
    -0.23965
    -0.04557
    -0.18531
     0.24943
     0.11746
    -0.03781
    -0.28623
    -0.03781
    -0.02228
    -0.06886
    -0.20860
    -0.10768
    -0.00675
    -0.04557
    -0.06110
     0.06311
    -0.13873
    -0.14649
    -0.24741
     0.00877
     0.12522
    -0.09991
    -0.09215
    -0.19307
    -0.01452
     0.05535
    -0.11544
    -0.01452
     0.03206
     0.03206
     0.03982
    -0.20860
    -0.57347
    -0.85294
    -1.60597
    -2.07176
    -3.04992
    -3.15084
     3.94470
     7.16641
     5.52838
     4.81417
    -2.34347
    -3.23623
     0.07088
     3.45562
     4.58128
     4.97720
     4.83746
     3.94470
     2.55509
     1.71667
     1.32851
     0.59877
     0.00877
    -0.34057
    -0.99268
    -1.28768
    -1.72241
    -2.04847
    -2.08728
    -2.16491
    -2.35123
    -2.38228
    -2.11057
    -2.26584
    -2.36676
    -2.20373
    -1.76899
    -1.59820
    -1.55939
    -1.45070
    -1.34978
    -1.07807
    -1.01597
    -0.89952
    -0.89176
    -0.66662
    -0.62781
    -0.56570
    -0.44149
    -0.51912
    -0.51912
    -0.55794
    -0.30952
    -0.06110
    -0.27070
    -0.30952
    -0.27847
    -0.34833
    -0.20860
    -0.24741
    -0.17754
    -0.26294
    -0.28623
    -0.17754
    -0.06110
    -0.05333
    -0.12320
    -0.32504
    -0.16978
     0.07864
    -0.25518
    -0.09215
    -0.05333
    -0.16978
    -0.08439
    -0.16978
     0.01653
     0.00877
    -0.06886
    -0.12320
    -0.13097
    -0.14649
    -0.10768
    -0.13873
    -0.23189
     0.09417
    -0.11544
    -0.02228
    -0.31728
    -0.20860
    -0.13873
    -0.18531
    -0.27847
    -0.12320
    -0.10768
    -0.08439
    -0.20083
    -0.10768
    -0.25518
    -0.29399
    -0.26294
    -0.27847
    -0.06886
    -0.15425
    -0.19307
    -0.24741
    -0.25518
    -0.25518
    -0.21636
    -0.16202
    -0.02228
    -0.10768
    -0.24741
     0.07088
    -0.14649
    -0.00675
    -0.40268
     0.01653
     0.15627
     0.00877
     0.12522
     0.00101
     0.03982
     0.03982
     0.14075
     0.03982
     0.13298
     0.12522
     0.07088
     0.15627
     0.14075
     0.17180
     0.09417
     0.08640
     0.26496
     0.16403
     0.11746
     0.09417
     0.08640
     0.06311
     0.04759
     0.02430
     0.17956
     0.13298
    -0.03004
    -0.03004
     0.01653
     0.17180
    -0.14649
    -0.08439
     0.07864
    -0.09215
     0.03206
     0.03982
    -0.07662
    -0.14649
    -0.17754
    -0.04557
    -0.03004
     0.14851
    -0.08439
    -0.13097
     0.00101
    -0.12320
    -0.09991
    -0.32504
     0.00877
    -0.03004
    -0.03781
     0.03982
    -0.12320
    -0.07662
    -0.07662
    -0.19307
    -0.07662
     0.14851
    -0.02228
    -0.19307
     0.02430
    -0.12320
     0.05535
    -0.18531
     0.07864
     0.10193
    -0.13097
    -0.02228
     0.14075
    -0.03004
    -0.19307
    -0.13097
     0.00101
     0.04759
     0.07088
    -0.11544
     0.06311
    -0.01452
    -0.00675
    -0.03781
    -0.17754
     0.02430
    -0.09991
    -0.10768
     0.00877
    -0.08439
    -0.03004
    -0.19307
    -0.23189
    -0.28623
     0.04759
    -0.17754
    -0.48807
    -0.68215
    -0.77531
    -0.62004
    -1.13241
    -2.00965
    -1.52057
     2.71812
     9.96115
     4.90733
    -1.83886
    -3.81071
    -2.71610
     0.92482
     3.17614
     4.15430
     3.75838
     2.74917
     2.32219
     1.64680
     1.02575
     0.81614
     0.24167
     0.14075
     0.21838
     0.28048
     0.26496
     0.00877
     0.00877
     0.10969
     0.10969
    -0.25518
    -0.37939
    -0.53465
    -0.60452
    -0.58899
    -0.91505
    -0.65110
    -0.51136
    -0.86070
    -0.54241
    -0.51136
    -0.35610
    -0.43373
    -0.57347
    -0.56570
    -0.19307
    -0.19307
    -0.41044
    -0.55018
    -0.39491
    -0.42597
    -0.25518
    -0.32504
    -0.20083
    -0.32504
    -0.36386
    -0.41044
    -0.18531
    -0.36386
    -0.30176
    -0.43373
    -0.29399
    -0.18531
    -0.12320
    -0.30952
    -0.23189
    -0.21636
    -0.17754
    -0.28623
    -0.17754
    -0.23189
    -0.28623
    -0.21636
    -0.12320
    -0.18531
    -0.27847
    -0.13097
    -0.27070
    -0.06110
    -0.11544
    -0.12320
    -0.19307
    -0.20083
    -0.06110
    -0.23965
     0.10969
    -0.06886
    -0.20083
    -0.01452
     0.10193
     0.00101
    -0.20860
    -0.25518
    -0.02228
    -0.15425
     0.22614
     0.03206
    -0.16978
    -0.14649
     0.01653
    -0.16978
     0.07088
     0.01653
    -0.10768
    -0.13097
     0.04759
    -0.08439
    -0.03781
    -0.16978
    -0.27847
     0.07088
     0.27272
     0.16403
    -0.09215
    -0.08439
    -0.21636
    -0.09991
    -0.02228
     0.35035
    -0.09215
    -0.01452
     0.05535
     0.10969
     0.07088
    -0.06886
     0.00101
     0.00877
     0.19509
     0.03982
    -0.01452
     0.05535
    -0.09215
    -0.05333
    -0.11544
     0.30377
     0.07864
    -0.09215
     0.06311
     0.00101
     0.10193
    -0.09991
     0.00101
     0.03982
     0.13298
     0.07088
     0.11746
     0.00877
    -0.01452
     0.02430
    -0.11544
     0.06311
     0.21061
    -0.09991
    -0.09991
     0.10193
     0.10193
     0.03206
    -0.01452
    -0.07662
    -0.10768
     0.19509
     0.13298
     0.02430
    -0.16202
    -0.05333
    -0.22412
     0.09417
     0.32706
    -0.10768
    -0.06110
     0.09417
     0.09417
    -0.06110
     0.07088
    -0.27847
     0.08640
     0.17180
     0.18732
    -0.00675
    -0.03781
    -0.03004
     0.07864
    -0.04557
     0.35035
     0.05535
    -0.03004
     0.03206
     0.01653
     0.09417
     0.08640
    -0.13097
    -0.02228
     0.14851
     0.06311
     0.10969
     0.16403
    -0.15425
    -0.06110
    -0.36386
     0.18732
     0.26496
    -0.12320
    -0.03004
    -0.02228
     0.06311
     0.05535
    -0.03004
    -0.19307
     0.03206
     0.05535
    -0.03781
     0.13298
     0.00101
    -0.07662
    -0.38715
     0.00877
     0.10193
    -0.16978
    -0.09215
    -0.26294
    -0.33281
    -0.44926
    -0.62781
    -0.95386
    -1.04702
    -1.37307
    -1.73794
    -2.17268
    -3.01886
    -3.72531
     1.77877
     8.52496
     7.92720
     2.33772
    -2.75492
    -2.56860
     0.25719
     2.18246
     4.30957
     4.39496
     4.19312
     2.64048
     1.32851
     0.66864
     0.59877
    -0.04557
    -0.53465
    -1.03926
    -1.32649
    -1.72241
    -1.79228
    -1.74570
    -1.40412
    -1.06255
    -0.82189
    -0.86847
    -0.65886
    -0.41820
     0.00877
    -0.04557
    -0.09215
    -0.14649
    -0.11544
    -0.23189
     0.30377
     0.13298
    -0.19307
    -0.25518
    -0.20083
    -0.09991
    -0.10768
    -0.21636
    -0.27847
    -0.03781
    -0.03004
     0.21061
     0.84719
    -0.41820
    -0.43373
    -0.57347
    -0.07662
     0.40469
     0.08640
    -0.07662
    -0.13097
    -0.03781
    -0.15425
    -0.03004
    -0.14649
    -0.21636
     0.02430
    -0.19307
    -0.15425
    -0.05333
    -0.13873
    -0.33281
    -0.06110
     0.25719
     0.14075
     0.05535
     0.10969
     0.06311
     0.21061
     0.22614
     0.10193
     0.11746
     0.32706
     0.29601
     0.49009
     0.43575
     0.33482
     0.29601
     0.16403
     0.47456
     0.52890
     0.33482
     0.33482
     0.33482
     0.15627
     0.21838
     0.30377
     0.26496
     0.15627
     0.31930
     0.14075
     0.21838
     0.07864
     0.10969
    -0.12320
     0.21061
     0.12522
     0.03206
    -0.01452
    -0.00675
    -0.14649
    -0.08439
    -0.10768
    -0.20083
    -0.25518
    -0.37162
    -0.39491
    -0.31728
    -0.33281
    -0.54241
    -0.64333
    -0.46478
    -0.23189
    -0.51912
    -0.36386
    -0.51136
    -0.56570
    -0.40268
    -0.48031
    -0.30176
    -0.37162
    -0.26294
    -0.20083
    -0.18531
    -0.03781
    -0.03004
    -0.33281
    -0.37162
    -0.00675
    -0.03781
    -0.07662
    -0.03004
     0.00101
    -0.06110
    -0.02228
     0.10969
     0.10193
     0.01653
     0.07088
    -0.06886
     0.19509
     0.07864
     0.03206
    -0.25518
     0.10193
     0.20285
    -0.01452
     0.17180
    -0.02228
     0.02430
    -0.03004
    -0.15425
     0.05535
    -0.00675
    -0.08439
    -0.16202
    -0.16202
     0.07088
    -0.06886
    -0.44926
    -0.16202
    -0.17754
    -0.41820
    -0.16978
    -0.34057
    -0.41044
    -0.43373
    -0.58899
    -0.24741
    -0.53465
    -0.28623
    -0.44149
    -0.33281
    -0.28623
    -0.37162
    -0.51912
    -0.38715
    -0.06886
    -0.27847
    -0.20860
    -0.05333
    -0.03004
    -0.20860
    -0.02228
    -0.16202
    -0.04557
    -0.03004
     0.00877
     0.09417
     0.02430
     0.04759
     0.12522
    -0.09215
     0.27272
     0.27272
     0.21061
     0.23390
     0.04759
     0.25719
     0.14851
     0.13298
     0.28048
     0.34259
     0.29601
     0.05535
     0.26496
     0.16403
     0.18732
    -0.09991
     0.23390
     0.23390
     0.03982
     0.07088
     0.00877
    -0.04557
    -0.09215
    -0.07662
    -0.08439
     0.15627
     0.05535
    -0.11544
     0.00101
    -0.16202
    -0.09215
    -0.31728
    -0.24741
    -0.03781
    -0.34057
    -0.41044
    -0.75978
    -1.19452
    -1.76899
    -2.06399
    -3.33715
    -2.67728
     1.84088
     4.41049
     6.54536
     1.44496
    -1.78452
    -1.65255
     0.31930
     1.94180
     2.88891
     3.72733
     3.60312
     3.09075
     2.12812
     1.45272
     1.01022
     0.51338
     0.17956
    -0.31728
    -0.82189
    -0.95386
    -1.25662
    -1.33426
    -1.55939
    -1.34202
    -1.41189
    -1.31873
    -1.06255
    -0.82189
    -0.65886
    -0.96162
    -0.68991
    -0.58123
    -0.38715
    -0.37939
    -0.55018
    -0.23965
    -0.30952
    -0.21636
    -0.40268
    -0.03004
    -0.13097
    -0.19307
    -0.03004
    -0.09215
    -0.09215
    -0.21636
    -0.21636
    -0.13873
    -0.00675
     0.10193
    -0.06110
    -0.08439
     0.03206
     0.00101
    -0.17754
    -0.14649
     0.08640
    -0.14649
     0.15627
     0.11746
    -0.07662
    -0.07662
    -0.09991
    -0.12320
     0.03206
     0.24167
    -0.04557
    -0.08439
    -0.19307
    -0.08439
     0.00877
    -0.23965
     0.17180
    -0.23965
    -0.12320
     0.01653
    -0.03004
    -0.03781
    -0.41044
    -0.29399
    -0.13097
     0.05535
     0.10969
    -0.15425
    -0.14649
    -0.11544
     0.00877
    -0.10768
     0.14075
    -0.02228
    -0.08439
    -0.00675
     0.17956
     0.05535
     0.01653
    -0.16202
    -0.13873
     0.05535
     0.22614
     0.05535
    -0.06110
    -0.03781
     0.11746
    -0.26294
     0.10193
     0.14075
    -0.16978
    -0.04557
     0.01653
     0.08640
     0.03982
    -0.13097
    -0.12320
     0.05535
     0.10193
    -0.02228
     0.01653
    -0.15425
    -0.09991
    -0.09215
     0.00877
     0.22614
    -0.00675
     0.00101
    -0.00675
     0.04759
     0.10193
    -0.09991
    -0.07662
     0.06311
     0.12522
     0.18732
     0.09417
     0.04759
    -0.00675
     0.01653
    -0.02228
     0.40469
    -0.05333
    -0.04557
    -0.02228
     0.27272
     0.18732
     0.00877
    -0.04557
     0.00877
     0.18732
     0.30377
     0.07864
     0.08640
     0.00877
     0.03206
     0.03206
     0.32706
     0.10193
    -0.08439
     0.14075
     0.08640
     0.28048
     0.10193
     0.02430
    -0.03004
     0.17180
     0.25719
     0.09417
     0.10969
     0.06311
     0.18732
     0.02430
     0.27272
     0.40469
     0.06311
     0.10969
     0.10969
     0.28048
     0.33482
     0.14851
     0.09417
     0.10969
     0.33482
     0.37364
     0.26496
     0.22614
     0.11746
     0.10193
     0.18732
     0.40469
     0.17180
     0.03206
     0.08640
     0.21061
     0.22614
    -0.01452
     0.00101
     0.08640
     0.10193
     0.07864
    -0.10768
    -0.08439
    -0.25518
    -0.16202
    -0.22412
     0.14851
     0.01653
    -0.23965
    -0.11544
    -0.06886
     0.02430
     0.00877
    -0.17754
    -0.23965
     0.15627
     0.20285
     0.16403
     0.25719
    -0.06110
    -0.08439
    -0.40268
    -0.25518
    -0.70544
    -1.50505
    -2.18044
    -3.21294
    -0.13097
     6.69286
     7.36825
     5.17128
    -0.66662
    -2.82478
    -0.93057
     1.75548
     3.40127
     4.20088
     4.07667
     3.76614
     3.07522
     1.61575
     0.94811
     0.16403
     0.06311
    -0.43373
    -0.71320
    -1.01597
    -1.20228
    -1.11689
    -1.32649
    -1.27991
    -1.32649
    -1.30320
    -1.10912
    -1.19452
    -0.99268
    -0.73649
    -0.85294
    -0.72097
    -0.60452
    -0.44149
    -0.48031
    -0.44149
    -0.50360
    -0.24741
    -0.29399
    -0.16202
    -0.16978
    -0.14649
    -0.27847
    -0.34833
    -0.01452
    -0.04557
    -0.15425
    -0.20860
    -0.21636
    -0.17754
     0.05535
    -0.12320
    -0.15425
    -0.23189
    -0.09215
    -0.03781
    -0.11544
    -0.23965
    -0.20083
    -0.30176
    -0.03781
    -0.02228
    -0.20083
     0.06311
    -0.21636
    -0.09215
    -0.06110
    -0.16202
    -0.23189
     0.05535
    -0.11544
    -0.09991
     0.00877
     0.11746
    -0.10768
    -0.09215
     0.05535
     0.18732
     0.04759
     0.03206
     0.07864
     0.10193
     0.21061
     0.15627
     0.13298
     0.28048
     0.33482
     0.33482
     0.50561
     0.31930
     0.38140
     0.20285
     0.28048
     0.63759
     0.54443
     0.49009
     0.42798
     0.49009
     0.33482
     0.44351
     0.41246
     0.23390
     0.42798
     0.27272
     0.24943
     0.40469
     0.03982
     0.15627
    -0.07662
     0.31930
     0.35035
     0.09417
     0.10193
     0.09417
     0.02430
     0.07088
    -0.13097
     0.08640
     0.00101
    -0.16202
    -0.06886
    -0.09215
    -0.20083
    -0.09215
    -0.60452
    -0.34833
    -0.15425
    -0.40268
    -0.37162
    -0.51912
    -0.38715
    -0.49583
    -0.37162
    -0.58123
    -0.26294
    -0.37939
    -0.35610
    -0.29399
    -0.22412
    -0.34057
    -0.36386
    -0.27847
    -0.12320
    -0.18531
    -0.09215
    -0.16978
    -0.20860
    -0.27847
    -0.18531
    -0.10768
    -0.06110
     0.02430
     0.03206
    -0.06886
     0.08640
     0.05535
     0.01653
    -0.11544
     0.14851
     0.21838
    -0.02228
     0.19509
     0.03206
     0.11746
     0.11746
     0.10193
     0.24943
     0.21838
     0.19509
     0.12522
     0.23390
     0.18732
     0.04759
    -0.03004
     0.28825
     0.22614
     0.24943
     0.22614
     0.18732
     0.31930
     0.22614
     0.19509
     0.21061
     0.17180
     0.31153
     0.00877
     0.26496
     0.29601
     0.14851
    -0.02228
     0.00101
     0.31930
     0.15627
     0.02430
    -0.03004
     0.03206
    -0.15425
    -0.14649
    -0.10768
    -0.06886
    -0.03781
    -0.19307
    -0.16202
    -0.07662
    -0.09991
    -0.32504
    -0.34833
    -0.24741
    -0.13097
    -0.27070
    -0.39491
    -0.55794
    -0.68215
    -1.27991
    -1.66031
    -2.33570
    -3.68650
     0.90930
     7.12759
     5.31878
     5.38088
    -0.89176
    -3.18189
    -0.55018
     2.37654
     3.74285
     4.44930
     4.07667
     3.61088
     2.71035
     1.97285
     1.01022
     0.49785
    -0.01452
    -0.45702
    -0.66662
    -0.88399
    -0.85294
    -1.56715
    -1.55162
    -1.31873
    -1.48176
    -1.19452
    -1.38860
    -1.24886
    -1.24110
    -1.12465
    -0.81412
    -0.65886
    -0.51136
    -0.65886
    -0.49583
    -0.46478
    -0.34833
    -0.61228
    -0.25518
    -0.15425
    -0.30952
    -0.14649
    -0.15425
    -0.09215
    -0.13873
    -0.21636
    -0.19307
    -0.10768
     0.04759
    -0.09991
    -0.30176
    -0.21636
    -0.10768
    -0.12320
    -0.19307
     0.14075
    -0.15425
    -0.13873
     0.02430
    -0.10768
    -0.18531
    -0.22412
    -0.25518
    -0.01452
    -0.09215
    -0.05333
    -0.26294
    -0.09991
     0.00101
    -0.00675
    -0.32504
    -0.13097
    -0.02228
    -0.16978
     0.04759
    -0.08439
    -0.04557
    -0.13873
    -0.15425
     0.13298
     0.06311
     0.03982
     0.05535
    -0.08439
     0.01653
    -0.01452
    -0.09215
    -0.05333
     0.12522
    -0.02228
     0.03206
     0.17956
     0.08640
     0.04759
    -0.13097
    -0.06110
     0.03206
     0.22614
     0.15627
    -0.05333
     0.05535
     0.07864
     0.04759
     0.13298
     0.03206
     0.00877
    -0.09991
     0.13298
    -0.16202
     0.07088
    -0.08439
    -0.11544
     0.05535
     0.18732
     0.14851
     0.00877
     0.01653
     0.03206
     0.15627
     0.03982
     0.42798
     0.22614
     0.07088
     0.35035
     0.38140
     0.42798
     0.26496
     0.17180
     0.30377
     0.36588
     0.38140
     0.14851
     0.32706
     0.08640
     0.28825
     0.14075
     0.24167
     0.35811
     0.08640
     0.17956
     0.27272
     0.26496
     0.22614
    -0.03781
     0.03206
     0.38140
     0.28048
     0.21061
     0.33482
     0.23390
     0.31930
     0.03982
     0.28825
     0.45904
     0.16403
     0.20285
     0.12522
     0.29601
     0.17956
     0.11746
    -0.00675
     0.14075
     0.38140
     0.03206
     0.01653
    -0.05333
    -0.02228
    -0.00675
    -0.06110
     0.14851
    -0.07662
    -0.05333
     0.05535
     0.21838
     0.06311
    -0.03004
    -0.14649
    -0.09215
     0.12522
     0.21838
    -0.03781
     0.05535
    -0.03004
     0.12522
    -0.01452
     0.14851
     0.13298
    -0.16202
     0.11746
     0.02430
     0.02430
     0.02430
    -0.13097
    -0.10768
     0.01653
     0.15627
     0.00101
    -0.03004
    -0.10768
    -0.16202
    -0.11544
     0.07864
     0.10193
    -0.25518
    -0.13873
    -0.10768
     0.10969
    -0.08439
    -0.16202
    -0.26294
    -0.03781
     0.03206
    -0.07662
    -0.15425
    -0.20860
    -0.21636
    -0.16978
    -0.11544
     0.21061
    -0.15425
    -0.13097
    -0.10768
    -0.04557
    -0.04557
    -0.20083
    -0.35610
    -0.09991
    -0.00675
    -0.05333
    -0.13097
    -0.27070
    -0.25518
    -0.64333
    -0.68215
    -0.68215
    -1.13241
    -1.44294
    -1.31873
    -1.41965
    -0.11544
     3.78167
     6.10286
     5.01601
     1.49930
    -1.59044
    -0.56570
     0.97917
     3.13733
     3.37022
     3.02864
     2.45417
     1.96509
     1.16548
     0.42022
    -0.41820
    -0.87623
    -1.39636
    -2.25807
    -2.32794
    -2.14163
    -2.14163
    -1.91649
    -1.91649
    -1.81557
    -1.69136
    -1.65255
    -1.10136
    -0.91505
    -1.03926
    -0.93833
    -1.00044
    -0.66662
    -0.57347
    -0.60452
    -0.62004
    -0.67439
    -0.49583
    -0.30952
    -0.27070
    -0.43373
    -0.58899
    -0.48807
    -0.36386
    -0.15425
    -0.30952
    -0.39491
    -0.39491
    -0.29399
    -0.15425
    -0.17754
    -0.27070
    -0.20083
    -0.27070
    -0.20860
    -0.08439
    -0.13097
    -0.30952
    -0.28623
    -0.20083
    -0.17754
    -0.07662
    -0.20860
    -0.20083
    -0.03781
    -0.03781
    -0.23965
    -0.19307
    -0.15425
    -0.13097
     0.03982
     0.03206
     0.04759
    -0.06886
     0.09417
     0.17180
     0.64535
     0.10193
     0.03982
    -0.00675
     0.17180
     0.19509
     0.31930
     0.17180
     0.24943
     0.04759
     0.34259
     0.14075
     0.00877
     0.07088
    -0.13873
    -0.29399
     0.03206
     0.14075
    -0.03781
    -0.08439
     0.02430
    -0.07662
     0.00877
    -0.06886
    -0.09215
    -0.15425
     0.11746
     0.05535
     0.17956
     0.11746
    -0.16202
    -0.25518
    -0.07662
     0.24167
     0.13298
     0.25719
    -0.00675
    -0.09215
     0.01653
     0.14851
    -0.02228
    -0.06886
     0.12522
     0.07088
     0.07864
     0.14851
     0.01653
    -0.09215
    -0.06110
     0.05535
     0.25719
    -0.09215
     0.06311
    -0.09215
     0.03982
     0.05535
     0.08640
    -0.03781
     0.03206
     0.01653
    -0.02228
     0.11746
     0.14851
     0.04759
    -0.38715
    -0.04557
     0.11746
     0.13298
    -0.02228
     0.06311
    -0.08439
    -0.15425
    -0.01452
    -0.08439
    -0.08439
     0.06311
    -0.02228
     0.03206
     0.00877
    -0.04557
    -0.16978
     0.00877
     0.13298
    -0.04557
     0.02430
     0.05535
    -0.08439
     0.01653
     0.01653
     0.01653
    -0.03004
     0.07864
     0.08640
     0.19509
     0.03982
     0.07088
    -0.09991
    -0.12320
     0.18732
     0.14075
     0.07088
     0.07864
    -0.02228
     0.00101
    -0.00675
    -0.01452
     0.03206
    -0.00675
     0.03982
     0.02430
     0.08640
     0.11746
    -0.06110
     0.03206
     0.18732
     0.41246
     0.18732
     0.18732
     0.17180
     0.12522
     0.28048
     0.25719
     0.24943
     0.35811
     0.38140
     0.28825
     0.18732
     0.39693
     0.31153
     0.03982
     0.07864
     0.24943
     0.10969
     0.14851
     0.10193
     0.02430
     0.00101
    -0.06110
     0.01653
     0.03982
    -0.01452
    -0.36386
    -0.43373
    -0.62004
    -1.18676
    -2.19597
    -3.46136
    -3.61663
     0.77732
     7.35273
     6.03299
     6.32799
     0.46680
    -4.43952
    -1.81557
     1.53035
     3.69627
     4.68996
     4.68996
     4.33285
     3.61088
     2.50075
     1.31298
     0.80061
    -0.13873
    -0.69768
    -0.94610
    -1.00044
    -1.01597
    -1.14794
    -1.31097
    -1.34202
    -1.37307
    -1.32649
    -1.47399
    -1.59820
    -1.54386
    -1.35755
    -1.33426
    -0.96939
    -0.85294
    -0.78307
    -0.60452
    -0.47254
    -0.59676
    -0.48031
    -0.44149
    -0.23189
    -0.13097
    -0.20083
    -0.29399
    -0.16202
     0.01653
    -0.12320
    -0.22412
    -0.10768
    -0.03781
    -0.10768
    -0.03004
    -0.08439
    -0.17754
    -0.20860
    -0.27070
    -0.38715
    -0.18531
     0.03982
    -0.37162
    -0.34057
    -0.29399
    -0.06886
    -0.44149
    -0.47254
    -0.20860
    -0.24741
    -0.20083
    -0.17754
    -0.42597
    -0.25518
    -0.44149
    -0.35610
    -0.26294
    -0.27070
    -0.23189
    -0.41044
    -0.47254
    -0.37939
    -0.42597
    -0.44926
    -0.34833
    -0.46478
    -0.38715
    -0.31728
    -0.28623
    -0.34833
    -0.45702
    -0.57347
    -0.47254
    -0.17754
    -0.37939
    -0.38715
    -0.41820
    -0.39491
    -0.35610
    -0.43373
    -0.21636
    -0.23189
    -0.37939
    -0.20860
    -0.30952
    -0.25518
    -0.31728
    -0.30952
    -0.29399
    -0.14649
    -0.08439
    -0.29399
    -0.22412
    -0.21636
    -0.13873
    -0.20860
    -0.28623
    -0.07662
    -0.26294
    -0.03004
    -0.06886
    -0.10768
    -0.17754
    -0.22412
    -0.21636
    -0.10768
     0.09417
    -0.09991
    -0.18531
    -0.13097
    -0.25518
    -0.02228
    -0.22412
     0.10969
    -0.22412
    -0.12320
    -0.10768
    -0.12320
    -0.11544
    -0.18531
    -0.23965
    -0.07662
     0.04759
     0.07864
    -0.10768
    -0.01452
    -0.17754
    -0.03781
    -0.00675
     0.04759
     0.02430
    -0.16202
     0.07088
     0.11746
     0.05535
    -0.04557
    -0.16978
     0.10969
     0.17956
     0.19509
    -0.05333
     0.00877
    -0.01452
     0.07864
     0.00101
     0.10193
     0.02430
    -0.13873
    -0.02228
     0.08640
     0.07864
    -0.02228
    -0.16202
    -0.13097
     0.08640
     0.00877
    -0.06110
    -0.12320
    -0.10768
    -0.10768
    -0.05333
     0.02430
     0.18732
    -0.11544
    -0.21636
    -0.09215
    -0.08439
    -0.02228
    -0.16978
    -0.27847
    -0.04557
     0.10969
    -0.10768
    -0.09215
    -0.28623
    -0.31728
    -0.21636
    -0.30952
    -0.13873
    -0.27847
    -0.40268
    -0.37162
    -0.41044
    -0.32504
    -0.44149
    -0.47254
    -0.39491
    -0.37162
    -0.51912
    -0.58899
    -0.73649
    -1.10912
    -1.09360
    -1.40412
    -2.50649
    -2.32018
     2.71812
     8.24549
     8.85102
     2.52404
    -3.33715
    -3.12755
    -0.56570
     2.43088
     3.84377
     4.64338
     4.24746
     3.49443
     2.58614
     1.65456
     1.08009
     0.27272
    -0.58899
    -0.86070
    -0.75202
    -0.40268
    -0.23189
    -0.40268
    -0.46478
    -0.32504
    -0.20860
    -0.34057
    -0.61228
    -0.82189
    -0.91505
    -0.93057
    -0.72097
    -0.34057
    -0.50360
    -0.51136
    -0.20083
    -0.17754
    -0.03781
    -0.06110
    -0.03004
    -0.07662
     0.18732
     0.12522
     0.04759
     0.14075
     0.08640
     0.12522
    -0.15425
     0.25719
     0.23390
    -0.23965
    -0.22412
    -0.24741
    -0.29399
    -0.31728
    -0.45702
    -0.45702
    -0.48807
    -0.44926
    -0.53465
    -0.65110
    -0.66662
    -0.77531
    -0.99268
    -0.45702
    -0.64333
    -0.75202
    -0.68991
    -0.86847
    -0.55018
    -0.45702
    -0.59676
    -0.68215
    -0.41044
    -0.28623
    -0.45702
    -0.49583
    -0.47254
    -0.49583
    -0.50360
    -0.31728
    -0.15425
    -0.38715
    -0.43373
    -0.49583
    -0.28623
    -0.21636
    -0.34833
    -0.43373
    -0.33281
    -0.22412
    -0.23189
    -0.05333
    -0.09991
    -0.26294
    -0.27847
    -0.22412
     0.12522
    -0.06886
    -0.12320
    -0.13873
    -0.06886
     0.05535
     0.04759
    -0.27847
    -0.20083
    -0.14649
    -0.02228
     0.10193
    -0.07662
    -0.24741
    -0.23965
    -0.28623
    -0.04557
     0.07088
    -0.24741
    -0.22412
    -0.16202
    -0.10768
     0.03982
    -0.23965
    -0.24741
    -0.13097
    -0.02228
    -0.18531
     0.07864
    -0.03781
    -0.22412
    -0.37939
     0.03982
     0.16403
    -0.12320
    -0.15425
    -0.09215
    -0.11544
     0.03982
    -0.12320
    -0.19307
     0.00101
    -0.03781
     0.11746
     0.09417
     0.00877
    -0.03781
    -0.27070
     0.09417
     0.31930
     0.14851
     0.11746
     0.10969
     0.18732
     0.26496
     0.17180
     0.32706
     0.28825
     0.43575
     0.25719
     0.31930
     0.38140
     0.45127
     0.28825
     0.14851
     0.52890
     0.45904
     0.41246
     0.38140
     0.28825
     0.38140
     0.29601
     0.30377
     0.15627
     0.24943
     0.22614
     0.23390
     0.25719
     0.08640
     0.14075
    -0.15425
     0.28825
     0.21838
     0.03982
     0.00101
    -0.12320
     0.00877
     0.08640
    -0.06886
     0.12522
    -0.00675
     0.03206
     0.07088
     0.17956
     0.00101
     0.00101
    -0.19307
    -0.03781
     0.23390
    -0.02228
     0.06311
    -0.00675
     0.07864
    -0.03004
     0.00101
    -0.03004
    -0.09991
    -0.19307
    -0.38715
    -0.42597
    -0.47254
    -0.51136
    -0.44926
    -0.11544
     2.39206
     5.66036
     3.84377
    -0.91505
    -1.65255
     1.94180
     2.48522
     1.88746
     1.67785
     3.20720
     2.36877
     1.92627
     1.85640
     0.86272
    -0.20083
    -0.51912
    -0.30952
    -0.36386
    -0.55794
    -0.62004
    -0.83741
    -0.87623
    -0.89176
    -0.81412
    -0.55018
    -0.51912
    -0.63557
    -0.80636
    -0.42597
    -0.26294
    -0.13097
    -0.29399
    -0.03004
     0.02430
    -0.12320
    -0.08439
    -0.20083
    -0.13873
    -0.16202
    -0.20083
    -0.27847
    -0.04557
    -0.12320
    -0.30952
    -0.18531
    -0.01452
    -0.21636
    -0.30176
    -0.08439
     0.05535
    -0.13873
    -0.06886
    -0.16202
    -0.09215
    -0.21636
    -0.09215
     0.03982
    -0.09991
     0.09417
    -0.16202
    -0.13097
     0.04759
    -0.12320
    -0.19307
    -0.20083
     0.08640
    -0.09215
    -0.05333
     0.03206
    -0.11544
    -0.19307
    -0.55018
    -0.16202
    -0.00675
     0.15627
    -0.08439
    -0.03004
    -0.06110
    -0.09991
    -0.14649
    -0.24741
     0.03206
     0.03206
     0.14851
     0.21061
    -0.06886
     0.05535
     0.06311
    -0.03781
     0.00877
     0.17180
     0.14851
    -0.00675
     0.10969
     0.14851
     0.03206
    -0.20083
    -0.04557
     0.17180
     0.07864
     0.12522
    -0.03004
     0.00101
    -0.03004
    -0.08439
     0.01653
     0.15627
     0.07864
     0.09417
    -0.05333
     0.03206
     0.18732
     0.03206
     0.05535
     0.28825
    -0.03781
     0.21838
     0.22614
     0.24943
     0.00877
     0.00877
     0.12522
     0.19509
     0.36588
     0.26496
     0.10969
     0.11746
     0.17956
     0.26496
    -0.08439
     0.26496
     0.14851
     0.15627
     0.29601
     0.10969
     0.03206
    -0.06886
     0.09417
    -0.00675
     0.14075
     0.11746
    -0.11544
     0.05535
     0.00877
    -0.05333
    -0.27070
     0.00101
    -0.02228
    -0.12320
    -0.03004
    -0.04557
    -0.05333
    -0.05333
    -0.15425
     0.05535
     0.09417
     0.07864
     0.00877
    -0.00675
     0.03982
     0.04759
    -0.16978
     0.12522
     0.20285
     0.01653
     0.07864
     0.07088
     0.02430
     0.03206
    -0.13873
     0.07864
     0.11746
     0.12522
     0.06311
    -0.00675
    -0.06110
     0.17956
     0.28825
     0.36588
     0.52890
     0.63759
     0.72298
     1.22759
     1.60022
     1.45272
     1.29746
     0.24943
    -1.91649
    -1.53610
    -1.03149
    -0.61228
    -0.27847
     0.24943
     0.44351
    -0.04557
     0.20285
    -0.60452
    -1.26439
    -0.96162
    -1.13241
    -1.30320
    -1.21781
    -0.56570
     0.57548
     1.35956
     0.94035
     0.76180
     0.63759
     0.82390
     0.22614
    -0.66662
    -0.50360
    -0.47254
    -0.30952
    -0.24741
    -0.25518
     0.29601
     0.24943
     0.49009
     1.50706
     1.60798
     0.89377
     0.22614
     0.50561
     0.34259
     0.62982
     1.05680
     1.28969
     1.39061
     0.99469
     1.02575
     1.00246
     0.93259
     0.50561
     0.14075
    -0.10768
     0.02430
    -0.17754
    -0.13097
    -0.48031
    -0.51912
    -0.54241
    -0.61228
    -0.45702
    -0.30952
    -0.44149
    -0.49583
    -0.40268
    -0.30176
    -0.34833
    -0.26294
    -0.51136
    -0.23189
    -0.02228
    -0.03781
    -0.04557
    -0.08439
    -0.15425
     0.00101
    -0.07662
     0.27272
     0.07864
    -0.08439
    -0.00675
     0.07864
     0.13298
     0.00877
    -0.14649
     0.00877
     0.03982
     0.23390
     0.08640
    -0.14649
    -0.09215
    -0.10768
    -0.34057
     0.03982
     0.00877
    -0.11544
    -0.07662
    -0.12320
     0.02430
    -0.06886
    -0.03781
    -0.24741
    -0.02228
     0.24167
     0.15627
     0.07864
     0.03206
     0.17956
    -0.05333
     0.26496
     0.48232
     0.10193
     0.16403
     0.07864
     0.31153
     0.28825
     0.05535
     0.11746
     0.21061
     0.29601
     0.21838
     0.20285
     0.15627
     0.17180
     0.04759
     0.18732
     0.43575
     0.15627
     0.00101
     0.24167
     0.21838
     0.19509
     0.14851
     0.09417
     0.16403
     0.31930
     0.28048
     0.36588
     0.00101
     0.10193
     0.19509
     0.12522
     0.33482
     0.28048
     0.23390
     0.04759
     0.26496
     0.30377
     0.21061
     0.23390
    -0.03004
     0.24167
     0.34259
     0.26496
     0.30377
     0.23390
     0.11746
     0.01653
     0.43575
     0.42798
     0.24943
     0.22614
     0.12522
     0.32706
     0.45127
     0.21838
     0.14851
     0.21061
     0.49009
     0.25719
     0.41246
     0.29601
     0.20285
     0.06311
     0.35035
     0.51338
     0.32706
     0.29601
     0.23390
     0.37364
     0.54443
     0.48232
     0.28048
     0.44351
     0.42798
     0.47456
     0.57548
     0.42798
     0.27272
     0.28048
     0.14075
     0.46680
     0.47456
     0.20285
     0.09417
     0.22614
     0.14851
    -0.04557
    -0.06886
    -0.24741
     0.28048
     1.53035
     1.71667
     2.91996
     2.57838
    -1.16347
    -4.88979
    -5.95334
    -0.88399
     4.96943
     5.91654
     4.74430
     0.67640
    -0.86070
    -0.22412
     1.15772
     0.99469
    -0.42597
    -0.35610
     1.14996
     1.96509
     1.82535
     1.27417
     0.98693
     0.10193
    -0.68991
    -0.97715
    -1.40412
    -1.57491
    -1.52834
    -1.47399
    -1.55939
    -1.22557
    -1.27991
    -1.08583
    -1.01597
    -0.96939
    -0.99268
    -0.89952
    -0.75978
    -0.38715
    -0.56570
    -0.55018
    -0.53465
    -0.51136
    -0.58123
    -0.37939
    -0.47254
    -0.26294
    -0.18531
    -0.27070
    -0.36386
    -0.25518
    -0.37939
    -0.33281
    -0.49583
    -0.12320
    -0.03004
    -0.20083
    -0.10768
    -0.21636
    -0.19307
    -0.03781
    -0.19307
    -0.16202
    -0.04557
     0.00877
    -0.09215
     0.00877
    -0.05333
    -0.26294
    -0.31728
    -0.05333
     0.05535
    -0.13097
    -0.01452
    -0.19307
    -0.12320
    -0.06110
    -0.16978
    -0.11544
     0.05535
     0.09417
    -0.08439
     0.10193
     0.08640
     0.01653
    -0.21636
    -0.09991
     0.27272
    -0.09991
     0.06311
    -0.06110
    -0.08439
    -0.11544
    -0.10768
    -0.09215
    -0.05333
    -0.15425
    -0.19307
    -0.20083
    -0.19307
     0.06311
    -0.37939
    -0.29399
    -0.00675
     0.00101
    -0.10768
    -0.13873
    -0.17754
     0.06311
    -0.04557
    -0.18531
    -0.00675
     0.11746
    -0.04557
     0.21061
     0.15627
     0.28825
     0.15627
    -0.18531
     0.22614
     0.18732
     0.08640
     0.03982
     0.07088
     0.04759
    -0.07662
    -0.10768
    -0.16978
     0.00877
    -0.23189
    -0.34833
    -0.12320
    -0.33281
    -0.33281
    -0.70544
    -0.21636
    -0.27070
    -0.27847
    -0.37939
    -0.37162
    -0.34057
    -0.37939
    -0.47254
    -0.31728
    -0.22412
    -0.23189
    -0.24741
    -0.41044
    -0.30952
    -0.18531
    -0.42597
    -0.27847
    -0.09215
    -0.20083
    -0.21636
    -0.21636
    -0.24741
    -0.30952
    -0.27070
    -0.24741
    -0.16978
    -0.25518
    -0.17754
    -0.37162
    -0.17754
    -0.26294
     0.00101
    -0.34833
     0.03982
    -0.08439
    -0.11544
     0.00877
    -0.03004
     0.05535
     0.07864
     0.00877
     0.13298
     0.26496
     0.21838
     0.10969
     0.34259
     0.28048
     0.19509
     0.02430
     0.26496
     0.15627
     0.16403
     0.28825
     0.20285
     0.21061
     0.06311
     0.17180
     0.13298
     0.22614
     0.28048
     0.15627
     0.03982
     0.18732
     0.27272
     0.08640
     0.23390
     0.37364
     0.11746
     0.33482
     0.11746
     0.27272
     0.22614
     0.35035
     0.10969
     0.49009
     0.39693
     0.35035
     0.35035
     0.33482
     0.59877
     0.78509
     0.91706
     1.28969
     1.62351
     2.21351
     1.56917
    -0.50360
    -1.83886
    -2.42110
    -1.90097
     0.76180
     1.67009
     0.21061
    -0.17754
    -0.83741
    -2.16491
    -2.94123
    -3.82623
    -3.84952
    -2.16491
    -0.61228
    -0.96162
    -0.63557
     0.19509
     0.67640
     0.27272
     0.30377
    -0.51136
    -0.29399
     0.11746
     1.09561
     1.67009
     2.19798
     1.82535
     1.63127
     1.43719
     1.18101
     1.32075
     1.17325
     1.18101
     0.73851
     0.42798
     0.49785
     0.59877
     0.50561
     0.57548
     0.26496
     0.17180
     0.10193
    -0.22412
     0.05535
     0.01653
    -0.21636
     0.00101
    -0.21636
    -0.16202
    -0.44149
    -0.39491
    -0.33281
    -0.20083
    -0.12320
    -0.21636
    -0.32504
    -0.40268
    -0.41044
    -0.43373
    -0.34057
     0.03982
    -0.01452
    -0.00675
     0.24943
     0.21838
     0.10969
    -0.24741
    -0.06886
     0.02430
     0.52890
     0.35035
     0.36588
     0.14851
     0.22614
     0.14851
    -0.03004
     0.05535
     0.10193
    -0.27070
    -0.30176
    -0.26294
    -0.13873
    -0.28623
    -0.58123
    -0.37162
    -0.20083
    -0.21636
    -0.20083
    -0.22412
    -0.37939
    -0.17754
    -0.33281
    -0.03781
     0.00877
    -0.41044
    -0.16978
     0.04759
    -0.14649
    -0.34833
    -0.27070
    -0.45702
    -0.11544
    -0.20083
    -0.30952
    -0.38715
    -0.33281
    -0.18531
    -0.25518
    -0.21636
    -0.08439
    -0.34833
    -0.09215
    -0.12320
    -0.07662
    -0.00675
    -0.24741
    -0.15425
     0.04759
     0.17180
     0.00877
    -0.04557
    -0.16978
    -0.08439
     0.06311
    -0.22412
     0.20285
    -0.10768
    -0.20083
    -0.06110
    -0.01452
     0.13298
    -0.16978
    -0.06886
    -0.06886
     0.10193
     0.17956
     0.13298
     0.00101
    -0.03004
    -0.00675
    -0.06886
     0.29601
     0.24943
     0.00877
    -0.06886
     0.17956
     0.21061
     0.17956
    -0.04557
    -0.02228
     0.22614
     0.23390
     0.21061
     0.07864
    -0.00675
     0.03982
     0.04759
     0.34259
     0.28048
     0.02430
     0.03982
    -0.00675
     0.23390
     0.16403
     0.04759
    -0.04557
     0.16403
     0.23390
     0.05535
     0.08640
     0.00101
     0.04759
    -0.00675
     0.01653
     0.24943
    -0.09991
     0.06311
    -0.06886
     0.07088
     0.06311
     0.10969
    -0.15425
    -0.03781
     0.03982
     0.14075
     0.07088
     0.03982
    -0.11544
    -0.20083
    -0.03781
     0.17956
    -0.01452
    -0.13097
    -0.15425
     0.03982
    -0.10768
    -0.30176
    -0.09215
    -0.16202
    -0.17754
     0.04759
    -0.09215
     0.06311
    -0.37162
    -0.27847
    -0.27847
     0.00877
     0.14075
    -0.12320
    -0.00675
    -0.02228
     0.00101
     0.02430
     0.00877
    -0.04557
     0.08640
     0.27272
     0.06311
     0.08640
     0.07088
    -0.12320
    -0.15425
    -0.00675
     0.14075
    -0.06110
    -0.17754
    -0.05333
    -0.09991
     0.01653
    -0.20860
    -0.34833
    -0.41820
     0.62206
     1.98838
     3.19943
     5.00825
     4.92285
    -1.81557
    -7.73110
    -1.95531
     2.09706
     4.91509
     7.01115
     4.95391
     0.41246
    -3.11202
    -2.79373
    -1.07807
     0.32706
     1.02575
     0.99469
    -0.06110
    -0.41044
    -0.61228
    -0.95386
    -0.59676
    -0.58899
    -0.75202
    -0.63557
    -0.29399
    -0.11544
    -0.26294
    -0.50360
    -0.23189
    -0.16978
     0.00877
     0.10969
     0.11746
     0.02430
    -0.10768
    -0.20860
    -0.00675
     0.09417
    -0.41044
    -0.19307
    -0.31728
    -0.31728
    -0.42597
    -0.51136
    -0.63557
    -0.62781
    -0.47254
    -0.58899
    -0.55018
    -0.48807
    -0.55794
    -0.50360
    -0.33281
    -0.08439
    -0.23965
    -0.17754
    -0.16978
    -0.23965
    -0.06110
    -0.09991
    -0.09215
    -0.14649
    -0.11544
    -0.01452
     0.00877
    -0.07662
    -0.03004
    -0.14649
    -0.34833
     0.22614
     0.02430
    -0.08439
    -0.10768
    -0.03004
     0.01653
    -0.06886
    -0.14649
    -0.09991
     0.03982
    -0.00675
    -0.02228
    -0.00675
    -0.03004
    -0.20860
    -0.28623
     0.14851
     0.01653
    -0.12320
    -0.06886
    -0.19307
    -0.07662
    -0.08439
    -0.13097
    -0.17754
    -0.11544
    -0.06886
    -0.19307
    -0.09215
    -0.23965
    -0.20860
    -0.48807
    -0.07662
    -0.06886
    -0.18531
    -0.17754
    -0.23189
    -0.19307
    -0.08439
    -0.08439
    -0.09991
    -0.10768
    -0.21636
    -0.16978
     0.06311
     0.14075
    -0.12320
    -0.21636
    -0.19307
     0.14851
     0.05535
    -0.03004
     0.00101
    -0.11544
    -0.00675
    -0.04557
    -0.08439
    -0.06110
    -0.14649
     0.03982
    -0.10768
     0.02430
    -0.27070
    -0.21636
    -0.26294
    -0.03004
    -0.08439
    -0.13097
    -0.20860
    -0.24741
    -0.24741
    -0.25518
    -0.24741
    -0.24741
    -0.18531
    -0.23965
    -0.24741
    -0.15425
    -0.19307
    -0.21636
    -0.42597
    -0.08439
    -0.14649
    -0.06110
    -0.14649
    -0.20083
    -0.17754
    -0.08439
    -0.08439
    -0.07662
    -0.01452
     0.00877
    -0.13097
     0.07088
    -0.06886
    -0.00675
    -0.31728
    -0.02228
     0.20285
     0.02430
    -0.03781
    -0.03781
     0.00877
    -0.03004
    -0.02228
    -0.04557
    -0.01452
     0.03206
    -0.10768
    -0.09215
     0.03982
    -0.12320
    -0.17754
    -0.23965
     0.03206
    -0.09991
    -0.08439
    -0.07662
    -0.13097
    -0.25518
    -0.14649
    -0.23965
     0.00101
     0.06311
    -0.01452
    -0.16978
    -0.09991
     0.01653
    -0.13873
    -0.26294
     0.07864
    -0.02228
    -0.17754
     0.07864
     0.03206
    -0.03004
    -0.16202
    -0.16978
    -0.04557
     0.21061
     0.00101
    -0.03004
    -0.08439
     0.07088
     0.00101
    -0.16978
     0.01653
     0.09417
     0.09417
     0.24167
     0.07088
    -0.13097
     0.01653
    -0.14649
     0.04759
     0.19509
     0.26496
     0.07088
    -0.02228
     0.03982
     0.05535
    -0.10768
     0.03206
     0.24167
     0.08640
     0.13298
     0.15627
    -0.02228
    -0.01452
    -0.18531
     0.01653
     0.16403
     0.09417
     0.10969
    -0.16202
    -0.12320
     0.14075
    -0.28623
    -0.42597
    -0.44926
    -0.77531
    -1.29544
    -2.01741
    -2.89465
    -3.96597
    -5.25465
    -8.83347
   -10.11440
     4.79864
    16.16392
     6.66180
    -3.67873
    -6.66755
    -4.64913
    -0.77531
     3.23048
     5.23338
     5.92430
     6.03299
     5.37312
     4.34062
     3.28483
     2.36877
     1.55364
     1.15772
     0.76180
    -0.01452
    -0.23965
    -0.34057
    -0.55018
    -0.70544
    -0.57347
    -0.55018
    -0.75202
    -0.35610
    -0.40268
    -0.44149
    -0.51912
    -0.49583
    -0.44149
    -0.34057
    -0.23965
    -0.23965
    -0.37939
    -0.25518
    -0.23189
    -0.44926
    -0.31728
     0.01653
    -0.41044
    -0.18531
    -0.13873
    -0.13097
    -0.14649
    -0.27070
    -0.32504
    -0.00675
    -0.01452
    -0.09991
    -0.14649
    -0.10768
    -0.13873
    -0.13097
    -0.09991
    -0.12320
    -0.03781
    -0.27847
    -0.01452
    -0.14649
    -0.06886
    -0.17754
    -0.29399
    -0.05333
     0.07088
     0.13298
    -0.28623
    -0.06886
    -0.09215
    -0.08439
    -0.14649
     0.17180
     0.17956
    -0.06886
    -0.06110
     0.05535
     0.07864
    -0.09215
    -0.11544
    -0.15425
     0.01653
     0.10969
    -0.17754
     0.00877
    -0.13873
    -0.16978
    -0.27847
    -0.13097
    -0.04557
    -0.27070
    -0.06886
    -0.16978
     0.03206
    -0.18531
    -0.30176
    -0.25518
    -0.16978
     0.20285
    -0.06886
    -0.09991
    -0.05333
    -0.09991
    -0.09991
    -0.01452
     0.17180
     0.03206
    -0.01452
     0.09417
     0.24943
     0.18732
    -0.09215
     0.13298
     0.07864
     0.30377
     0.31930
     0.22614
     0.03982
     0.01653
     0.24167
     0.17956
     0.31153
     0.14075
     0.00101
     0.20285
     0.13298
     0.21838
     0.05535
     0.00101
     0.11746
     0.16403
     0.10193
     0.08640
     0.12522
     0.15627
     0.20285
    -0.00675
     0.38140
     0.30377
     0.22614
     0.14075
     0.39693
     0.34259
     0.37364
     0.19509
     0.21838
     0.29601
     0.50561
     0.42022
     0.27272
     0.18732
     0.39693
     0.05535
     0.19509
     0.40469
     0.21061
     0.04759
     0.07088
     0.32706
     0.19509
     0.07864
    -0.02228
     0.00101
     0.26496
     0.11746
     0.10193
    -0.09991
    -0.13097
    -0.27070
    -0.18531
     0.14851
    -0.17754
    -0.27070
    -0.47254
    -0.40268
    -0.20083
    -0.45702
    -0.57347
    -0.59676
    -0.50360
    -0.41820
    -0.62004
    -0.56570
    -0.55794
    -0.55794
    -0.62004
    -0.33281
    -0.44926
    -0.60452
    -0.52689
    -0.51912
    -0.34057
    -0.42597
    -0.51136
    -0.52689
    -0.54241
    -0.19307
    -0.20083
    -0.23965
    -0.25518
    -0.47254
    -0.38715
    -0.03781
     0.16403
    -0.13873
    -0.10768
     0.03206
     0.17180
     0.09417
    -0.16202
    -0.08439
     0.03206
     0.06311
     0.01653
     0.00877
     0.03206
    -0.24741
    -0.27847
    -0.23965
    -0.02228
    -0.32504
    -0.51912
    -0.51136
    -0.46478
    -0.39491
    -0.82189
    -0.92281
    -1.05478
    -0.75202
    -1.59820
    -3.32939
    -4.11347
    -4.47834
    -4.63360
    -1.48952
     8.80444
     6.73944
    -2.23478
    -4.30755
    -3.11978
    -0.27847
     1.49154
     2.60167
     3.17614
     3.53325
     3.41680
     3.01312
     2.62496
     2.05825
     1.59246
     1.19654
     1.24311
     1.03351
     0.59101
     0.50561
     0.35811
     0.51338
     0.43575
     0.27272
     0.09417
     0.07864
     0.21838
     0.04759
     0.06311
    -0.14649
    -0.13097
    -0.30952
     0.07864
    -0.02228
    -0.13873
    -0.24741
    -0.37162
    -0.24741
    -0.03781
    -0.14649
    -0.22412
    -0.18531
    -0.22412
    -0.20860
    -0.16202
    -0.07662
    -0.10768
    -0.27070
    -0.27847
     0.12522
    -0.09991
    -0.16202
    -0.13873
    -0.13873
    -0.13097
    -0.03004
    -0.12320
    -0.21636
    -0.09215
    -0.17754
    -0.10768
    -0.02228
    -0.16978
    -0.19307
    -0.27070
     0.06311
     0.10193
    -0.05333
    -0.23189
    -0.11544
    -0.06110
    -0.02228
    -0.03004
    -0.09991
     0.03206
     0.04759
    -0.01452
     0.05535
     0.02430
     0.05535
    -0.26294
     0.04759
     0.15627
    -0.07662
     0.09417
    -0.02228
     0.00101
     0.10193
    -0.09215
    -0.03781
     0.08640
     0.10969
    -0.10768
     0.13298
     0.10193
     0.09417
    -0.23965
    -0.09991
     0.26496
    -0.01452
     0.03982
    -0.13873
     0.08640
    -0.02228
     0.05535
     0.02430
    -0.18531
    -0.04557
    -0.11544
     0.03206
    -0.03004
    -0.08439
    -0.16202
    -0.29399
     0.03206
     0.01653
    -0.04557
     0.02430
    -0.10768
    -0.00675
     0.03206
     0.01653
     0.04759
     0.16403
     0.06311
     0.07088
     0.16403
     0.07088
    -0.05333
    -0.03004
     0.07864
     0.16403
     0.03982
     0.13298
     0.05535
     0.09417
     0.00877
     0.02430
    -0.13873
    -0.00675
    -0.06886
     0.01653
    -0.00675
    -0.03004
    -0.01452
    -0.34833
    -0.12320
     0.04759
    -0.13097
     0.05535
    -0.14649
    -0.12320
    -0.15425
    -0.18531
    -0.09991
    -0.09215
    -0.01452
    -0.15425
    -0.13097
     0.04759
    -0.13873
    -0.21636
    -0.14649
     0.17956
    -0.06886
    -0.09991
    -0.10768
    -0.09991
    -0.01452
    -0.19307
    -0.09991
    -0.05333
    -0.04557
    -0.09215
    -0.12320
    -0.02228
     0.02430
    -0.13873
    -0.16978
     0.23390
     0.20285
     0.04759
     0.07864
     0.10193
     0.18732
    -0.03781
     0.02430
     0.21838
     0.17180
     0.07864
    -0.12320
     0.04759
    -0.09215
    -0.12320
    -0.39491
    -0.20083
    -0.48807
    -0.82965
    -0.76754
    -1.07807
    -0.45702
     1.07233
     1.85640
     3.47891
     5.02378
    -0.73649
    -3.15860
    -0.62004
     2.34548
     3.40127
     2.64048
     2.77246
     2.45417
     1.02575
     0.98693
     0.61430
     0.10969
    -0.57347
    -0.79860
    -0.80636
    -0.61228
    -0.62781
    -1.03926
    -1.27215
    -1.44294
    -1.54386
    -1.45847
    -1.51281
    -1.17899
    -1.21005
    -0.93833
    -0.75978
    -0.66662
    -0.57347
    -0.65886
    -0.41044
    -0.15425
    -0.13097
     0.04759
    -0.03781
     0.03206
     0.04759
     0.17956
     0.03982
     0.14851
     0.15627
     0.32706
     0.14851
     0.24167
     0.01653
    -0.00675
    -0.06886
     0.03982
     0.16403
     0.11746
    -0.16202
    -0.00675
    -0.04557
    -0.03004
    -0.16202
    -0.01452
     0.00877
     0.01653
     0.04759
    -0.09215
    -0.04557
    -0.11544
    -0.13097
    -0.06886
     0.16403
     0.07864
    -0.10768
     0.00877
     0.04759
     0.17956
    -0.03781
    -0.04557
     0.24167
    -0.02228
     0.15627
     0.11746
     0.28048
     0.10969
     0.03206
     0.57548
     0.23390
     0.28825
     0.00101
     0.14075
     0.17956
     0.17180
     0.14851
     0.03206
     0.24167
     0.02430
     0.03206
     0.10193
     0.10969
    -0.06886
    -0.14649
    -0.16202
     0.00877
     0.07088
    -0.04557
    -0.00675
    -0.16978
    -0.13873
    -0.04557
    -0.15425
     0.18732
    -0.02228
    -0.04557
    -0.00675
     0.08640
     0.10193
     0.12522
    -0.28623
    -0.04557
     0.25719
     0.27272
     0.08640
     0.16403
    -0.03004
     0.11746
     0.00101
     0.27272
     0.14851
     0.06311
     0.13298
     0.19509
     0.17180
     0.00877
     0.04759
     0.00101
     0.18732
     0.34259
    -0.01452
     0.10969
     0.10193
     0.15627
     0.02430
     0.13298
     0.21061
    -0.06886
     0.19509
     0.07864
     0.13298
     0.10193
     0.07864
    -0.00675
    -0.06110
     0.19509
     0.21061
     0.03206
    -0.09991
     0.01653
    -0.00675
    -0.01452
     0.24943
     0.00877
     0.00101
    -0.06886
     0.08640
     0.08640
    -0.05333
    -0.13097
    -0.01452
     0.09417
     0.10193
     0.00101
    -0.08439
    -0.20083
     0.03206
    -0.05333
     0.14851
     0.03982
    -0.16202
    -0.07662
    -0.03004
     0.15627
     0.05535
    -0.28623
    -0.12320
    -0.00675
     0.10969
     0.01653
    -0.19307
    -0.23189
    -0.29399
    -0.48031
    -0.51136
    -0.44926
     0.42798
     2.88891
     4.34838
     3.12956
     1.56140
    -3.10426
    -3.71755
     1.42167
     3.50220
     3.79720
     3.80496
     2.05825
     0.47456
     0.58325
     0.55996
     0.49785
     0.03206
     0.07088
     0.03206
    -0.18531
     0.00877
    -0.06110
    -0.23189
    -0.42597
    -0.40268
    -0.42597
    -0.68215
    -0.74426
    -0.77531
    -0.90728
    -0.84518
    -0.66662
    -0.52689
    -0.63557
    -0.58899
    -0.60452
    -0.44926
    -0.36386
    -0.72873
    -0.60452
    -0.45702
    -0.39491
    -0.43373
    -0.44149
    -0.44149
    -0.36386
    -0.27847
     0.07088
     0.11746
    -0.26294
     0.03982
     0.01653
     0.07088
     0.06311
     0.12522
     0.02430
     0.34259
     0.49785
     0.26496
     0.34259
     0.35811
     0.21838
     0.13298
     0.36588
     0.56772
     0.04759
     0.26496
     0.14851
     0.25719
     0.26496
     0.24943
     0.14851
     0.10969
     0.21061
     0.10969
     0.05535
     0.06311
     0.00101
    -0.06110
    -0.00675
     0.25719
     0.06311
    -0.06110
    -0.16202
    -0.14649
    -0.09215
    -0.17754
    -0.26294
    -0.37939
    -0.29399
    -0.34833
    -0.30176
    -0.29399
    -0.51912
    -0.59676
    -0.58899
    -0.25518
    -0.34833
    -0.56570
    -0.45702
    -0.48031
    -0.31728
    -0.25518
    -0.23965
    -0.30952
    -0.23965
    -0.13097
    -0.14649
     0.02430
    -0.03781
    -0.14649
    -0.32504
     0.04759
     0.17956
    -0.06886
     0.04759
    -0.13097
     0.17956
     0.07088
     0.03982
    -0.21636
     0.11746
     0.07864
     0.09417
     0.07088
     0.09417
     0.04759
    -0.18531
     0.16403
     0.21838
     0.02430
     0.12522
    -0.03781
     0.00101
     0.09417
     0.01653
    -0.09215
     0.00877
     0.08640
     0.10969
     0.03206
     0.11746
     0.03982
    -0.12320
    -0.22412
     0.08640
     0.13298
    -0.20860
    -0.03004
    -0.23189
    -0.14649
    -0.15425
    -0.10768
    -0.25518
    -0.20860
    -0.19307
    -0.09215
    -0.15425
    -0.34057
    -0.34057
    -0.56570
    -0.15425
    -0.06886
    -0.28623
    -0.30176
    -0.41820
    -0.23965
    -0.34833
    -0.24741
    -0.26294
    -0.27070
    -0.28623
    -0.16202
    -0.23965
    -0.13873
    -0.34057
    -0.42597
    -0.13097
    -0.04557
    -0.08439
    -0.13097
    -0.32504
    -0.12320
    -0.13097
    -0.24741
    -0.30176
    -0.18531
    -0.01452
    -0.05333
    -0.17754
    -0.23189
    -0.15425
    -0.41044
    -0.28623
     0.06311
    -0.11544
    -0.11544
    -0.40268
    -0.55794
    -0.65886
    -0.73649
    -1.44294
    -2.78597
    -4.29979
    -3.26728
     5.13246
     7.47694
     7.81075
     2.11259
    -3.53899
    -2.35899
     0.18732
     2.82680
     3.91364
     4.68220
     4.82193
     4.08443
     3.10627
     1.89522
     0.73851
     0.14075
    -0.37162
    -0.50360
    -0.66662
    -0.82965
    -1.28768
    -1.14794
    -1.21005
    -1.49728
    -1.38083
    -1.41965
    -1.42741
    -1.25662
    -1.15570
    -1.07031
    -0.93833
    -0.76754
    -0.81412
    -0.54241
    -0.55794
    -0.46478
    -0.51912
    -0.26294
    -0.20860
    -0.25518
    -0.12320
    -0.11544
    -0.09991
    -0.19307
    -0.05333
     0.00877
     0.19509
     0.04759
    -0.04557
    -0.03781
     0.08640
     0.06311
    -0.16978
    -0.13873
     0.11746
    -0.13873
    -0.09991
     0.00101
    -0.12320
    -0.24741
    -0.19307
    -0.16978
    -0.14649
    -0.18531
    -0.15425
    -0.23189
    -0.05333
    -0.14649
    -0.20083
    -0.41044
    -0.20083
    -0.06886
    -0.16978
    -0.00675
    -0.22412
    -0.10768
    -0.20860
    -0.28623
     0.07088
    -0.11544
     0.03982
    -0.33281
    -0.11544
    -0.09991
    -0.10768
    -0.29399
    -0.08439
    -0.03004
    -0.24741
     0.02430
    -0.24741
    -0.16202
    -0.26294
    -0.32504
    -0.09991
    -0.00675
    -0.02228
    -0.07662
    -0.14649
    -0.05333
    -0.07662
    -0.11544
    -0.04557
     0.00877
    -0.12320
    -0.08439
     0.10193
    -0.06110
     0.05535
    -0.07662
    -0.01452
     0.00101
     0.19509
     0.03206
     0.10193
    -0.04557
     0.00877
    -0.09991
    -0.06886
     0.16403
     0.08640
     0.03206
     0.13298
     0.07088
    -0.06886
     0.01653
    -0.16202
     0.06311
     0.10969
     0.03982
    -0.16978
    -0.06886
     0.12522
     0.01653
    -0.17754
     0.00101
    -0.03781
    -0.07662
     0.01653
     0.07088
    -0.15425
    -0.04557
    -0.16202
    -0.02228
     0.13298
     0.03206
    -0.04557
    -0.03781
    -0.05333
     0.04759
    -0.11544
     0.24167
     0.22614
     0.06311
     0.12522
     0.21061
     0.17956
     0.07864
     0.11746
     0.10193
     0.32706
     0.28048
     0.23390
     0.07864
     0.09417
     0.21061
     0.00877
     0.08640
     0.17180
    -0.02228
     0.18732
    -0.06110
     0.09417
     0.03206
    -0.13873
    -0.10768
    -0.03781
     0.21838
     0.11746
    -0.02228
    -0.08439
     0.02430
    -0.06886
    -0.00675
     0.10969
     0.00101
    -0.17754
     0.10193
    -0.16978
    -0.04557
    -0.34057
    -0.44149
    -0.60452
    -0.68991
    -1.09360
    -2.06399
    -1.03926
     4.44930
     6.11838
     4.36391
     2.06601
    -4.95965
    -3.79518
     0.45904
     2.95877
     3.36246
     3.36246
     2.31443
     1.48377
     0.59877
     0.63759
     0.39693
    -0.44149
    -0.70544
    -0.72097
    -0.75202
    -0.48807
    -0.20083
    -0.55018
    -0.55794
    -0.68991
    -0.45702
    -0.79860
    -0.96939
    -0.87623
    -0.84518
    -0.84518
    -0.83741
    -0.86070
    -0.59676
    -0.68991
    -0.56570
    -0.34833
    -0.23965
    -0.44149
    -0.40268
    -0.13097
    -0.06886
    -0.12320
    -0.21636
    -0.32504
    -0.28623
    -0.06886
     0.00877
    -0.20083
    -0.19307
    -0.37162
    -0.27847
    -0.34057
    -0.10768
    -0.14649
    -0.58123
    -0.23189
    -0.28623
    -0.08439
    -0.20083
    -0.42597
    -0.33281
    -0.19307
    -0.18531
    -0.13097
    -0.22412
    -0.32504
    -0.27070
    -0.26294
    -0.08439
     0.03982
    -0.17754
    -0.13873
    -0.10768
     0.03982
     0.00877
    -0.06110
    -0.20860
    -0.06886
     0.07088
     0.09417
     0.10969
    -0.07662
    -0.00675
    -0.16202
     0.08640
     0.18732
     0.01653
    -0.15425
     0.10193
    -0.00675
    -0.09215
    -0.06886
    -0.19307
    -0.06110
     0.04759
    -0.17754
     0.06311
    -0.26294
    -0.18531
    -0.30952
    -0.17754
     0.05535
    -0.06110
    -0.33281
    -0.23965
    -0.16202
     0.00101
    -0.28623
    -0.19307
    -0.34057
     0.01653
    -0.12320
    -0.08439
    -0.19307
    -0.20083
    -0.19307
    -0.26294
    -0.02228
    -0.01452
    -0.21636
    -0.12320
    -0.07662
     0.05535
    -0.06110
    -0.01452
     0.05535
     0.03982
     0.14075
     0.08640
     0.14075
    -0.16202
    -0.40268
    -0.14649
     0.17180
     0.42798
    -0.11544
    -0.04557
     0.01653
    -0.01452
    -0.06110
    -0.09215
    -0.24741
     0.00101
     0.12522
     0.07088
     0.22614
     0.05535
    -0.09991
    -0.04557
     0.10969
     0.30377
     0.15627
     0.08640
    -0.14649
     0.10969
     0.13298
     0.20285
     0.00877
     0.26496
     0.21838
     0.14075
     0.26496
     0.13298
     0.15627
     0.10969
     0.10193
     0.47456
     0.30377
     0.21061
     0.20285
     0.17180
     0.27272
     0.18732
     0.11746
    -0.03004
     0.19509
    -0.02228
    -0.11544
    -0.26294
    -0.48807
    -0.96162
    -1.55162
    -1.57491
    -3.05768
    -3.29834
     1.54588
     6.21154
     4.83746
     4.69772
    -0.27847
    -4.75781
    -2.23478
     1.40614
     3.01312
     3.63417
     3.68851
     3.12180
     1.99614
     1.66233
     1.24311
     0.29601
    -0.05333
    -0.66662
    -1.21005
    -1.14018
    -1.08583
    -1.14018
    -1.14794
    -1.07031
    -1.14794
    -1.08583
    -1.15570
    -1.49728
    -1.58268
    -1.35755
    -1.30320
    -1.27991
    -1.21005
    -1.24110
    -1.05478
    -0.92281
    -0.67439
    -0.76754
    -0.55794
    -0.28623
    -0.37162
    -0.28623
    -0.27847
    -0.37162
    -0.38715
    -0.36386
     0.09417
     0.06311
    -0.29399
    -0.08439
    -0.10768
    -0.01452
    -0.14649
    -0.05333
    -0.16202
     0.05535
     0.00877
    -0.09215
    -0.00675
     0.04759
    -0.15425
    -0.31728
     0.10193
     0.14851
    -0.12320
    -0.00675
    -0.13873
    -0.02228
    -0.03004
    -0.25518
    -0.17754
    -0.11544
    -0.09991
    -0.18531
    -0.19307
    -0.09991
    -0.23965
    -0.36386
    -0.24741
    -0.09991
    -0.29399
    -0.25518
    -0.35610
    -0.32504
    -0.23965
    -0.33281
    -0.29399
    -0.36386
    -0.15425
    -0.43373
    -0.23965
    -0.17754
    -0.15425
    -0.60452
    -0.41820
    -0.03004
    -0.16202
    -0.19307
    -0.06110
    -0.24741
    -0.13097
    -0.17754
    -0.04557
    -0.19307
     0.05535
    -0.09215
     0.02430
    -0.03781
     0.11746
    -0.09991
    -0.18531
     0.02430
     0.22614
     0.03982
     0.14851
     0.07864
     0.04759
    -0.08439
     0.02430
     0.07088
     0.14851
     0.17956
    -0.04557
     0.23390
     0.09417
     0.21838
    -0.23965
     0.09417
     0.20285
     0.24943
     0.07864
     0.14851
     0.02430
     0.07088
    -0.01452
     0.16403
     0.16403
     0.10193
     0.10969
     0.12522
     0.14851
     0.07088
    -0.03781
     0.00101
     0.19509
     0.07088
     0.13298
     0.05535
     0.03206
    -0.03781
    -0.06110
     0.12522
     0.16403
     0.06311
     0.02430
     0.03206
     0.14851
     0.10193
    -0.00675
    -0.05333
     0.05535
     0.11746
     0.15627
     0.17956
     0.07864
     0.00877
    -0.21636
     0.00877
    -0.04557
     0.05535
     0.06311
    -0.10768
    -0.16202
    -0.11544
    -0.16978
    -0.41044
    -0.24741
    -0.27847
    -0.32504
    -0.25518
    -0.37939
    -0.22412
    -0.40268
    -0.14649
     0.11746
     0.10193
    -0.08439
    -0.44149
    -0.42597
    -0.06886
     0.31153
     2.02719
     3.31588
     2.08154
     1.23535
     2.61719
     3.36246
     0.94035
     1.21983
     4.47259
     4.03785
     2.29891
     2.12812
     1.54588
     1.73219
     1.68562
     1.70890
     1.11114
     0.09417
    -0.27070
    -0.71320
    -0.96939
    -0.99268
    -1.18676
    -1.35755
    -1.48952
    -1.61373
    -1.48176
    -1.27991
    -1.28768
    -1.29544
    -1.28768
    -1.00820
    -0.89176
    -1.04702
    -0.64333
    -0.69768
    -0.65886
    -0.34057
    -0.34833
    -0.30952
    -0.43373
    -0.23965
     0.03982
     0.03206
     0.14851
    -0.06110
    -0.13873
     0.03206
     0.06311
    -0.01452
     0.17180
     0.05535
    -0.10768
     0.09417
    -0.04557
    -0.06110
    -0.10768
    -0.16202
    -0.15425
    -0.06886
     0.02430
    -0.15425
    -0.14649
    -0.14649
    -0.06110
    -0.21636
    -0.14649
     0.04759
    -0.23189
    -0.03781
    -0.06110
    -0.14649
    -0.18531
    -0.16202
    -0.24741
    -0.08439
     0.05535
    -0.09991
    -0.27847
    -0.20083
    -0.16978
    -0.39491
    -0.30952
     0.03982
    -0.27847
    -0.23189
    -0.23965
    -0.13097
    -0.16978
    -0.31728
    -0.45702
    -0.21636
    -0.03004
    -0.03781
    -0.13873
    -0.26294
    -0.24741
    -0.10768
    -0.15425
    -0.10768
     0.00101
    -0.20860
    -0.03781
    -0.12320
    -0.06886
    -0.01452
    -0.22412
    -0.17754
     0.07088
     0.07864
    -0.00675
    -0.10768
    -0.13097
    -0.00675
    -0.09991
    -0.04557
     0.09417
    -0.24741
    -0.06886
    -0.03004
     0.07088
    -0.06110
    -0.14649
    -0.17754
    -0.02228
     0.12522
    -0.00675
    -0.04557
    -0.20083
    -0.03004
    -0.02228
    -0.02228
     0.07864
    -0.07662
    -0.03781
    -0.06886
     0.06311
     0.03982
    -0.09991
    -0.33281
    -0.03004
    -0.00675
    -0.07662
     0.03982
    -0.15425
    -0.13873
    -0.12320
    -0.20860
     0.22614
    -0.14649
    -0.20860
    -0.16978
    -0.00675
     0.01653
    -0.13097
    -0.20860
    -0.16978
    -0.01452
     0.10193
    -0.16978
    -0.12320
    -0.13097
    -0.12320
    -0.20860
     0.10193
     0.02430
    -0.23965
    -0.14649
     0.03982
     0.08640
    -0.04557
    -0.19307
     0.00101
     0.24943
     0.07088
    -0.02228
     0.11746
    -0.00675
     0.08640
    -0.09991
     0.18732
     0.30377
    -0.06110
     0.03982
     0.10969
     0.21061
     0.08640
    -0.07662
    -0.05333
     0.15627
     0.26496
     0.14075
     0.17956
     0.07088
    -0.00675
     0.05535
     0.10193
     0.25719
     0.03982
    -0.04557
     0.07088
     0.22614
     0.20285
     0.01653
    -0.12320
    -0.13097
     0.08640
     0.15627
    -0.16978
    -0.46478
    -0.78307
    -0.63557
    -1.20228
    -1.08583
    -2.21926
    -4.27650
    -5.17702
     3.47114
    11.80878
     7.26733
    -0.52689
    -5.23136
    -3.94268
    -0.62781
     2.02719
     3.23825
     3.22272
     3.21496
     2.39983
     1.73996
     0.72298
    -0.19307
    -0.46478
    -0.80636
    -0.69768
    -0.92281
    -0.75978
    -0.77531
    -0.58123
    -0.14649
    -0.09991
     0.02430
    -0.12320
    -0.09215
    -0.23189
     0.07864
     0.07088
    -0.04557
    -0.08439
    -0.17754
    -0.13873
     0.02430
    -0.20083
    -0.20860
    -0.28623
     0.04759
    -0.03781
    -0.12320
    -0.11544
    -0.09991
    -0.24741
    -0.14649
     0.30377
     0.01653
    -0.23965
    -0.07662
    -0.10768
    -0.15425
    -0.18531
    -0.19307
    -0.38715
    -0.09991
     0.07088
    -0.16978
    -0.17754
    -0.29399
    -0.40268
    -0.38715
    -0.02228
    -0.08439
    -0.20860
