# Supplementary material for: Software algorithm and hardware design for real-time implementation of new spectral estimator
Source: Biomed Eng Online. 2014 May 9;13:61. doi: 10.1186/1475-925X-13-61 (PMC4057578; doi:10.1186/1475-925X-13-61)
Supplement: Additional file 2 — txtfiles.zip. [file 1475-925X-13-61-S2.zip › FILE041.TXT]

     0.79503
     1.02095
     0.73227
     0.59421
     0.41849
     0.58166
     0.75737
     0.79503
     0.55655
     0.12982
     0.28043
     0.51890
     0.31808
     0.39339
     0.64441
     0.36829
     0.25533
     0.33063
     0.12982
     0.40594
    -0.04590
     0.11726
     0.65696
     0.34318
     0.35574
     0.23022
     0.49380
     0.41849
     0.41849
     0.51890
     0.53145
     0.41849
     0.61931
     0.36829
     0.54400
     0.64441
     0.28043
     0.56911
     0.83268
     0.60676
     1.03350
     0.80758
     0.79503
     0.84523
     0.82013
     0.95819
     1.25942
     1.08370
     0.99584
     0.43104
     0.26788
     0.70717
     0.99584
     0.85778
     0.85778
     0.51890
     0.41849
     0.41849
     0.15492
     0.24278
     0.11726
    -0.09610
    -0.00825
     0.25533
     0.31808
    -0.05845
    -0.15886
    -0.09610
    -0.07100
     0.07961
     1.19666
     1.66105
     0.60676
     0.35574
     0.00430
     0.34318
     0.46870
     0.61931
     0.78247
     0.93309
     0.82013
     0.53145
     0.07961
     0.01686
    -0.18396
    -0.28437
    -0.66091
    -0.79897
    -1.36377
    -1.13785
    -1.17550
    -1.48928
    -1.84071
    -1.91602
    -2.19214
    -2.21724
    -2.28000
    -2.40551
    -2.39296
    -2.44316
    -2.49337
    -2.19214
    -2.46827
    -2.22980
    -2.12939
    -2.05408
    -1.72775
    -1.76540
    -1.42652
    -1.46418
    -1.40142
    -1.07509
    -1.17550
    -0.97468
    -0.92448
    -0.83662
    -0.37223
    -0.56050
    -0.69856
    -0.34713
    -0.33458
    -0.44754
    -0.13376
    -0.34713
    -0.10866
    -0.47264
    -0.17141
    -0.13376
     0.05451
     0.21767
    -0.19651
    -0.27182
     0.02941
     0.31808
    -0.19651
    -0.05845
    -0.04590
    -0.25927
     0.18002
     0.39339
     0.07961
     0.05451
    -0.18396
    -0.10866
     0.20512
     0.31808
     0.35574
     0.12982
     0.28043
     0.34318
     0.31808
     0.23022
     0.63186
     0.45615
     0.15492
     0.66951
     0.92054
     0.65696
     0.43104
     0.36829
     0.55655
     0.89543
     0.35574
     0.33063
     0.29298
     0.41849
     0.33063
     0.11726
     0.43104
     0.29298
    -0.07100
     0.60676
     3.06678
     0.80758
     0.04196
     0.16747
     0.41849
     1.02095
     1.09625
     1.03350
     0.97074
     0.93309
     0.76992
     0.56911
     1.02095
     0.80758
     0.11726
     0.65696
     0.83268
     1.10880
     1.34727
     1.42258
     1.19666
     0.45615
    -0.18396
    -0.52284
     0.33063
     0.75737
     0.83268
     0.63186
     0.45615
     0.26788
    -0.71111
    -0.73621
    -0.72366
    -0.54795
    -0.82407
    -1.15040
    -1.17550
    -1.07509
    -0.98723
    -1.03744
    -1.43907
    -1.48928
    -1.74030
    -1.52693
    -0.71111
    -1.31356
    -1.60224
    -1.50183
    -1.16295
    -0.64835
    -0.39733
    -0.43498
    -0.68601
    -0.40988
    -0.17141
     0.11726
     0.34318
     0.28043
     0.58166
     0.63186
     0.25533
     1.08370
     0.83268
     0.31808
     0.59421
     0.83268
     0.31808
     0.35574
     0.12982
     0.01686
     0.00430
     0.12982
    -0.30947
    -0.18396
    -0.12121
    -0.04590
    -0.02080
     0.58166
     0.41849
    -0.08355
    -0.03335
     0.04196
     0.48125
     0.59421
     0.38084
     0.46870
     0.61931
     0.89543
     0.76992
     0.71972
     0.50635
     0.35574
     0.34318
     0.26788
     0.50635
     0.00430
    -0.00825
     0.16747
     0.04196
     0.04196
    -0.08355
    -0.28437
    -0.08355
     0.40594
     0.11726
     0.25533
    -0.20906
    -0.03335
    -0.22162
    -0.20906
     0.43104
    -0.04590
    -0.27182
    -0.05845
    -0.30947
     0.10471
    -0.14631
    -0.69856
    -0.78642
    -0.56050
    -0.58560
    -0.74876
    -0.89938
    -1.03744
    -0.98723
    -1.13785
    -0.52284
    -0.74876
    -1.38887
    -1.22571
    -1.23826
    -1.21315
    -1.26336
    -1.52693
    -1.56459
    -1.33867
    -1.18805
    -1.13785
    -1.23826
    -1.69010
    -1.74030
    -1.72775
    -0.93703
    -0.81152
    -1.30101
    -0.97468
    -1.03744
    -0.87427
    -0.44754
    -0.48519
    -0.67346
    -0.53539
    -0.17141
    -0.03335
     0.21767
     0.16747
    -0.12121
    -0.10866
    -0.18396
    -0.12121
    -0.23417
    -0.35968
    -0.43498
    -0.20906
    -0.28437
    -0.14631
    -0.56050
    -0.52284
    -0.34713
    -0.63580
    -0.49774
    -0.48519
    -0.54795
    -0.58560
    -0.40988
    -0.00825
    -0.17141
    -0.57305
    -0.53539
    -0.82407
    -0.30947
    -0.34713
    -0.44754
    -0.39733
    -0.22162
    -0.19651
    -0.19651
     0.05451
    -0.30947
    -0.12121
    -0.38478
     0.25533
     0.46870
     0.10471
     0.26788
     0.36829
     0.40594
     0.28043
     0.55655
     0.23022
     0.45615
     0.43104
     0.48125
     0.30553
     0.30553
     0.29298
    -0.09610
     0.10471
     0.59421
     0.23022
     0.14237
    -0.03335
    -0.10866
     0.23022
     0.02941
    -0.04590
     0.19257
     0.16747
     0.00430
     0.14237
     0.23022
    -0.00825
    -0.34713
     0.10471
     1.19666
     1.58575
     2.46432
     3.56882
     2.97892
     2.10034
     0.97074
     0.87033
     1.05860
     1.79912
     2.26351
     2.28861
     2.23840
     1.54809
     1.12135
     0.46870
     0.54400
     0.11726
    -0.33458
    -0.49774
    -0.22162
     0.02941
     0.23022
     0.48125
     0.92054
     0.65696
     0.89543
     0.99584
     1.24687
     1.43513
     1.33472
     0.68207
     1.35983
     1.41003
     1.22176
     1.00839
     0.55655
     0.68207
     0.51890
     0.28043
    -0.09610
    -0.02080
    -0.30947
    -0.28437
    -0.49774
    -0.38478
    -0.54795
    -0.81152
    -0.76131
    -0.18396
    -0.54795
    -0.44754
    -0.46009
    -0.48519
    -0.10866
    -0.25927
    -0.07100
    -0.08355
    -0.15886
    -0.25927
    -0.22162
     0.04196
    -0.14631
    -0.32202
    -0.71111
    -0.27182
    -0.22162
    -0.43498
    -0.27182
    -0.84917
    -0.68601
    -0.76131
    -0.56050
    -0.64835
    -0.66091
    -0.58560
    -0.61070
    -0.66091
    -0.68601
    -0.54795
    -1.16295
    -0.58560
    -0.30947
    -0.54795
    -0.66091
    -0.47264
    -0.57305
    -0.44754
    -0.32202
    -0.44754
    -0.14631
    -0.12121
    -0.43498
    -0.12121
     0.06706
     0.05451
    -0.34713
    -0.07100
     0.41849
     0.14237
     0.21767
     0.07961
     0.16747
    -0.09610
     0.05451
    -0.03335
     0.20512
     0.15492
    -0.09610
     0.01686
    -0.19651
    -0.43498
    -0.71111
    -0.72366
    -0.35968
    -0.74876
    -0.87427
    -0.97468
    -1.16295
    -1.35122
    -1.12530
    -1.43907
    -1.35122
    -1.20060
    -1.51438
    -1.41397
    -1.03744
    -1.12530
    -0.96213
    -1.23826
    -0.56050
    -0.57305
    -0.74876
    -0.30947
    -0.47264
    -0.44754
    -0.39733
    -0.72366
    -0.54795
    -0.51029
    -0.51029
    -0.49774
    -0.44754
    -0.14631
    -0.47264
    -0.86172
    -0.34713
    -0.03335
    -0.29692
     0.26788
     0.02941
     0.36829
     0.06706
     0.39339
     0.44359
     0.79503
     0.79503
     0.58166
     0.46870
     0.71972
     0.74482
     0.30553
     0.23022
     0.48125
     0.11726
    -0.00825
     0.39339
    -0.00825
    -0.15886
    -0.05845
    -0.18396
     0.11726
     0.14237
     0.12982
    -0.17141
     0.00430
     0.33063
     0.06706
    -0.25927
     0.29298
     0.29298
     0.01686
     0.23022
     0.10471
     0.10471
    -0.12121
     0.18002
     0.05451
     0.39339
     0.01686
     0.10471
    -0.07100
     0.11726
     0.00430
    -0.07100
     0.28043
     0.23022
     0.05451
     0.11726
     0.29298
     0.19257
     0.19257
     0.21767
     0.40594
     1.00839
     0.88288
     0.97074
     1.00839
     1.09625
     1.22176
     1.05860
     1.42258
     1.71126
     1.46023
     1.73636
     1.76146
     1.64850
     1.49789
     1.34727
     1.30962
     1.27197
     1.24687
     1.02095
     1.23431
     1.47279
     1.79912
     1.74891
     2.10034
     1.35983
     0.26788
    -0.53539
    -0.37223
     0.01686
     0.01686
    -0.52284
    -1.06254
    -1.10019
    -1.69010
    -2.04153
    -2.54357
    -2.98286
    -3.02052
    -3.04562
    -3.29664
    -3.00797
    -3.13348
    -2.78205
    -2.36786
    -2.35531
    -1.84071
    -1.57714
    -1.67755
    -0.93703
    -0.38478
    -0.23417
    -0.43498
    -0.39733
    -0.12121
     0.11726
    -0.10866
     0.59421
     0.48125
     0.43104
     0.56911
     0.66951
     0.50635
     0.46870
     0.18002
     0.23022
     0.50635
     0.59421
     0.26788
     0.29298
     0.36829
     0.16747
     0.46870
     0.36829
     0.56911
     0.33063
     0.16747
     0.36829
     0.38084
     0.51890
     0.41849
     0.14237
     0.50635
     0.88288
     0.73227
     0.68207
     0.70717
     0.61931
     0.55655
     0.68207
     0.97074
     0.31808
     0.02941
     0.40594
     0.16747
    -0.09610
    -0.02080
    -0.29692
    -0.38478
    -0.25927
     0.01686
    -0.38478
    -0.61070
    -0.58560
    -0.48519
    -0.58560
    -0.07100
    -0.23417
    -0.44754
    -0.29692
    -0.05845
     0.14237
     0.00430
    -0.27182
    -0.20906
     0.29298
     0.04196
     0.11726
     0.18002
    -0.10866
    -0.15886
    -0.05845
     0.33063
     0.64441
     0.19257
     0.16747
     0.45615
     0.38084
     0.44359
     0.48125
     0.46870
     0.85778
     0.76992
     1.07115
     0.83268
     0.97074
     0.76992
     0.97074
     1.05860
     1.10880
     0.90799
     1.17156
     0.87033
     0.84523
     0.89543
     0.71972
     0.28043
     0.59421
     0.60676
     0.58166
     0.56911
     0.12982
     0.40594
     1.15901
     1.14646
     1.69871
     1.02095
     1.12135
     0.79503
    -0.47264
    -0.71111
    -0.19651
    -0.29692
    -0.13376
     0.25533
    -0.03335
    -0.86172
    -0.96213
    -1.70265
    -1.84071
    -2.09173
    -1.48928
    -1.46418
    -1.69010
    -1.55204
    -1.22571
    -0.72366
    -0.61070
    -0.62325
    -0.63580
    -0.35968
    -0.12121
    -0.24672
    -0.25927
    -0.28437
    -0.10866
    -0.32202
     0.11726
     0.07961
    -0.27182
    -0.10866
    -0.18396
    -0.07100
    -0.05845
    -0.52284
    -0.22162
    -0.19651
    -0.07100
    -0.34713
    -0.14631
    -0.08355
    -0.54795
    -0.52284
    -0.43498
     0.07961
    -0.18396
    -0.22162
    -0.43498
    -0.40988
    -0.37223
    -0.33458
    -0.46009
    -0.44754
    -0.43498
    -0.35968
    -0.34713
    -0.40988
    -0.46009
    -0.69856
    -0.71111
     0.02941
    -0.29692
    -0.67346
    -0.72366
    -0.56050
    -0.57305
    -0.38478
    -0.74876
    -0.97468
    -0.86172
    -0.69856
    -0.76131
    -0.76131
    -1.12530
    -1.11275
    -1.20060
    -0.86172
    -0.92448
    -1.01234
    -0.86172
    -0.99979
    -0.62325
    -0.53539
    -0.47264
    -0.46009
    -0.59815
    -0.17141
    -0.17141
     0.55655
     0.61931
     1.18411
     1.19666
     1.71126
     2.21330
     2.74045
     3.30525
     3.34290
     2.94127
     2.38902
     1.82422
     1.84932
     2.11289
     2.36392
     2.05014
     1.67360
     1.04605
    -0.10866
    -0.83662
    -1.32611
    -0.52284
    -1.12530
    -1.74030
    -2.04153
    -2.21724
    -1.82816
    -1.61479
    -1.60224
    -1.13785
    -0.91193
    -0.87427
    -0.56050
    -0.18396
    -0.37223
    -0.54795
    -0.51029
     0.38084
     0.54400
     0.31808
     0.15492
     0.00430
     0.39339
     0.43104
     0.31808
     0.05451
     0.26788
     0.50635
     0.55655
     0.55655
     0.63186
     0.31808
     0.48125
     0.51890
     0.94564
     0.58166
     0.71972
     0.50635
     0.82013
     0.74482
     0.68207
     0.48125
     0.74482
     0.39339
     0.38084
     0.39339
     0.36829
     0.11726
    -0.17141
    -0.17141
     0.31808
    -0.19651
    -0.14631
    -0.03335
    -0.08355
     0.40594
     0.21767
     0.05451
     0.11726
     0.10471
     0.26788
     0.50635
     0.82013
     0.55655
     0.55655
     0.45615
     1.08370
     1.23431
     0.98329
     1.15901
     1.34727
     1.14646
     1.87442
     2.07524
     1.58575
     1.44768
     0.89543
     0.70717
     0.88288
     0.68207
     1.00839
     1.27197
     1.74891
     2.17565
     2.02504
     1.86187
     1.08370
     0.25533
     0.15492
     0.20512
     0.44359
     0.89543
     0.88288
     0.53145
     1.04605
     0.71972
     0.21767
    -0.61070
    -0.24672
    -0.30947
    -0.61070
    -0.62325
    -0.92448
    -0.66091
    -0.52284
    -0.67346
    -0.37223
    -0.30947
    -0.17141
    -0.40988
    -0.34713
     0.12982
    -0.12121
     0.04196
     0.06706
     0.59421
     0.71972
     0.98329
     0.93309
     0.83268
     0.83268
     1.10880
     1.00839
     0.88288
     0.98329
     0.94564
     0.73227
     0.68207
     0.19257
    -0.09610
    -0.89938
    -0.29692
    -0.57305
    -0.98723
    -0.89938
    -1.11275
    -1.62734
    -1.52693
    -1.51438
    -1.42652
    -1.56459
    -1.36377
    -1.26336
    -1.12530
    -1.42652
    -0.92448
    -1.28846
    -1.17550
    -0.74876
    -1.01234
    -0.81152
    -0.93703
    -0.91193
    -0.83662
    -0.69856
    -0.82407
    -0.49774
    -0.28437
    -0.71111
    -0.49774
    -0.24672
    -0.23417
    -0.48519
    -0.40988
     0.25533
    -0.03335
    -0.14631
    -0.04590
     0.05451
    -0.10866
    -0.14631
    -0.00825
     0.04196
    -0.04590
    -0.13376
     0.04196
    -0.13376
    -0.10866
    -0.27182
    -0.64835
     0.00430
    -0.32202
    -0.20906
    -0.44754
    -0.48519
    -0.39733
    -0.47264
    -0.43498
    -0.52284
    -0.28437
    -0.43498
    -0.46009
    -0.49774
    -0.39733
    -0.37223
    -0.76131
    -0.09610
    -0.30947
    -0.57305
    -0.32202
    -0.47264
    -0.35968
    -0.51029
    -0.48519
    -0.24672
    -0.09610
    -0.14631
    -0.37223
    -0.25927
    -0.02080
     0.23022
    -0.42243
     0.02941
    -0.20906
    -0.42243
    -0.51029
    -0.79897
    -1.28846
    -1.22571
    -1.13785
    -0.86172
    -1.27591
    -1.95367
    -2.12939
    -2.60633
    -2.33020
    -2.09173
    -2.14194
    -2.41806
    -2.04153
    -2.15449
    -1.86581
    -1.71520
    -1.38887
    -1.45163
    -1.04999
    -1.11275
    -0.76131
    -0.19651
    -0.43498
    -0.47264
    -0.39733
    -0.10866
    -0.13376
    -0.44754
    -0.10866
    -0.00825
    -0.44754
    -0.09610
    -0.08355
    -0.15886
    -0.63580
    -0.40988
    -0.35968
    -0.04590
    -0.54795
    -0.47264
    -0.14631
    -0.22162
    -0.18396
    -0.35968
    -0.13376
     0.34318
     0.02941
     0.64441
     0.63186
     0.99584
     0.83268
     1.07115
     1.09625
     1.27197
     1.97483
     1.52299
     1.62340
     1.74891
     1.72381
     1.22176
     1.07115
     1.41003
     0.75737
     0.68207
     0.56911
     0.31808
     0.05451
    -0.59815
    -0.64835
    -0.57305
    -0.62325
    -1.17550
    -1.45163
    -1.38887
    -1.37632
    -1.46418
    -1.69010
    -0.99979
    -1.48928
    -1.33867
    -1.01234
    -0.96213
    -0.81152
    -0.73621
    -0.78642
    -0.47264
    -0.33458
    -0.08355
    -0.44754
     0.00430
     0.35574
     0.25533
     0.04196
     0.64441
     0.75737
     0.18002
     0.49380
     0.68207
     0.74482
     0.74482
     0.69462
     0.68207
     1.07115
     1.07115
     0.93309
     0.87033
     0.84523
     0.79503
     0.71972
     0.90799
     1.12135
     0.40594
     1.05860
     0.80758
     0.75737
     0.64441
     0.23022
     0.51890
     0.45615
     0.55655
     0.51890
     0.40594
     0.05451
     0.24278
     0.04196
    -0.03335
     0.35574
     0.04196
    -0.17141
     0.20512
     0.35574
     0.35574
     0.04196
     0.06706
     0.31808
     0.54400
     0.56911
     0.49380
     0.46870
     0.53145
     0.59421
     0.45615
     1.10880
     0.95819
     0.55655
     0.75737
     0.93309
     1.14646
     1.09625
     0.64441
     0.84523
     1.28452
     1.38493
     1.07115
     1.00839
     0.95819
     1.20921
     0.87033
     1.84932
     1.35983
     0.83268
     1.15901
     1.20921
     1.22176
     1.27197
     0.78247
     0.58166
     0.64441
     0.21767
     0.49380
     1.07115
     0.76992
     0.16747
    -0.17141
     0.19257
     0.60676
    -0.04590
    -0.07100
     0.21767
     0.07961
     0.12982
    -0.04590
    -0.23417
     0.16747
     0.44359
     0.31808
     0.00430
    -0.34713
    -0.17141
    -0.32202
    -0.14631
     0.29298
    -0.22162
    -0.68601
    -0.39733
    -0.48519
    -0.32202
    -1.07509
    -0.91193
    -1.06254
    -0.59815
    -0.28437
    -0.40988
    -0.33458
    -0.83662
    -0.56050
    -0.92448
    -0.24672
    -0.13376
    -0.34713
    -0.18396
    -0.37223
    -0.27182
     0.06706
    -0.67346
    -0.47264
    -0.39733
    -0.34713
    -0.25927
    -0.49774
    -0.54795
    -0.93703
    -0.91193
    -0.37223
     0.14237
    -0.57305
    -0.52284
    -0.14631
    -0.08355
    -0.17141
    -0.28437
    -0.44754
    -0.09610
     0.14237
     0.33063
     0.31808
     0.56911
     0.43104
     0.15492
     0.23022
     0.38084
    -0.57305
    -0.86172
    -0.71111
    -0.00825
     0.07961
     0.14237
    -0.54795
    -1.06254
    -1.04999
    -1.28846
    -1.01234
    -1.21315
    -1.11275
    -1.12530
    -1.35122
    -0.78642
    -0.57305
    -1.03744
    -1.01234
    -0.86172
    -0.52284
    -0.56050
    -0.42243
    -0.51029
    -0.38478
    -0.53539
    -0.03335
     0.00430
    -0.42243
    -0.23417
    -0.49774
     0.04196
     0.00430
    -0.05845
     0.04196
    -0.39733
     0.05451
     0.20512
     0.05451
    -0.00825
     0.01686
     0.11726
     0.36829
     0.43104
     0.45615
     0.40594
    -0.05845
     0.36829
     0.87033
     0.69462
     0.45615
     0.59421
     0.75737
     0.83268
     0.75737
     0.85778
     0.65696
     1.09625
     0.80758
     0.88288
     0.75737
     0.84523
     0.85778
     0.65696
     1.37238
     1.04605
     0.64441
     0.65696
     0.55655
     0.80758
     0.66951
     0.46870
     0.39339
     0.45615
     0.53145
     0.50635
     0.61931
     0.09216
     0.36829
     0.06706
     0.61931
     0.49380
     0.45615
     0.44359
     0.16747
     0.59421
     0.71972
     0.48125
     0.39339
     0.61931
     0.82013
     0.97074
     0.90799
     0.80758
     0.75737
     0.24278
     0.83268
     1.04605
     0.87033
     0.73227
     0.53145
     0.66951
     0.56911
     0.49380
     0.40594
     0.51890
     0.21767
     0.10471
     0.55655
     0.43104
     0.29298
    -0.07100
     0.18002
     0.50635
     0.53145
     0.61931
     0.35574
     0.24278
    -0.08355
    -0.14631
    -0.51029
    -0.34713
    -0.34713
    -0.46009
    -0.38478
    -0.40988
    -0.24672
    -0.18396
     0.09216
     0.93309
     0.74482
     0.50635
     0.79503
     0.68207
     0.61931
     1.39748
     0.83268
     0.58166
     0.70717
     1.20921
     0.99584
     0.73227
     0.40594
    -0.22162
    -0.78642
    -0.28437
    -0.46009
    -0.88683
    -0.77387
    -0.94958
    -1.07509
    -0.96213
    -0.74876
    -0.84917
    -0.69856
    -0.84917
    -0.74876
    -0.77387
    -0.84917
    -0.88683
    -0.74876
    -0.53539
    -0.33458
    -1.12530
    -0.98723
    -1.03744
    -1.31356
    -1.87836
    -1.90347
    -1.52693
    -1.47673
    -1.55204
    -0.98723
    -0.13376
    -0.05845
    -0.34713
    -1.01234
    -1.11275
    -0.00825
     0.70717
     0.80758
     0.98329
     0.65696
     0.64441
     0.90799
     0.82013
     0.88288
     0.84523
     0.45615
     0.56911
     0.80758
     0.83268
     0.33063
    -0.09610
     0.06706
     0.00430
    -0.04590
     0.28043
     0.16747
     0.53145
     0.25533
     0.78247
     0.93309
     1.13391
     1.07115
     0.78247
     0.88288
     1.04605
     1.33472
     0.98329
     1.38493
     1.39748
     1.30962
     1.34727
     1.04605
    -0.22162
    -0.47264
     0.00430
     0.44359
     0.43104
     0.05451
    -0.64835
    -0.68601
    -0.72366
    -1.03744
    -1.27591
    -1.25081
    -0.99979
    -0.89938
    -1.02489
    -0.63580
    -0.69856
    -0.74876
    -0.54795
    -0.46009
    -0.14631
    -0.05845
    -0.29692
    -0.29692
    -0.37223
    -0.27182
    -0.25927
    -0.49774
     0.24278
    -0.00825
     0.25533
     0.30553
    -0.07100
     0.16747
     0.05451
    -0.05845
     0.09216
     0.21767
     0.11726
    -0.04590
    -0.02080
    -0.05845
    -0.17141
    -0.46009
    -0.25927
    -0.19651
    -0.24672
    -0.35968
    -0.33458
    -0.69856
    -0.56050
    -0.72366
    -0.53539
    -0.20906
    -0.00825
    -0.44754
    -0.34713
     0.40594
    -0.17141
    -0.43498
    -0.27182
    -0.00825
    -0.13376
     0.44359
     0.41849
     0.38084
     0.18002
     0.07961
     0.50635
     0.59421
     0.60676
     0.46870
     0.23022
     0.34318
     0.39339
     0.23022
     0.36829
     0.66951
     0.06706
     0.43104
     0.20512
     0.09216
     0.09216
    -0.14631
    -0.32202
     0.01686
    -0.12121
    -0.12121
    -0.19651
    -0.40988
    -0.40988
    -0.20906
    -0.66091
    -0.14631
    -0.18396
    -0.57305
    -0.13376
     0.04196
     0.01686
    -0.05845
     0.09216
     0.07961
     0.41849
     0.60676
     0.41849
     0.59421
     0.66951
     0.92054
     0.89543
     1.24687
     1.47279
     1.43513
     1.61085
     1.18411
     1.73636
     1.64850
     1.28452
     1.49789
     1.66105
     1.83677
     1.41003
     0.99584
     0.99584
     1.04605
     0.44359
     0.92054
     0.68207
     0.04196
    -0.03335
     0.45615
     0.45615
    -0.29692
    -0.91193
    -1.31356
    -1.42652
    -1.40142
    -1.48928
    -1.79051
    -2.00388
    -1.71520
    -1.71520
    -1.60224
    -0.86172
    -1.48928
    -1.77796
    -2.01643
    -1.96622
    -1.26336
    -1.53948
    -0.58560
    -0.69856
    -0.23417
     0.15492
    -1.42652
    -1.13785
    -0.88683
    -0.72366
    -1.30101
    -1.16295
    -1.04999
    -1.48928
    -1.46418
    -1.41397
    -0.82407
    -1.06254
    -0.92448
    -0.89938
    -0.42243
    -0.14631
    -0.09610
    -0.03335
    -0.10866
     0.12982
     0.69462
     2.07524
     3.26760
     3.95791
     2.33881
     2.03759
     1.81167
     1.68616
     2.65259
     2.36392
     1.09625
     0.83268
    -0.88683
    -1.03744
    -0.82407
    -0.74876
    -1.23826
    -1.92857
    -2.15449
    -2.14194
    -2.21724
    -1.75285
    -1.79051
    -1.86581
    -1.72775
    -1.10019
    -0.29692
     0.59421
     0.93309
     1.23431
     0.97074
     1.17156
     1.04605
     0.68207
     0.93309
     0.75737
     0.41849
    -0.08355
     0.10471
    -0.08355
    -0.29692
    -0.64835
    -0.72366
    -0.46009
    -0.29692
    -0.51029
    -0.44754
    -0.72366
    -0.76131
    -0.72366
    -0.13376
    -0.52284
    -0.48519
    -0.28437
    -0.38478
    -0.18396
    -0.33458
    -0.38478
    -0.57305
    -0.29692
     0.02941
    -0.34713
    -0.44754
    -0.67346
    -0.59815
    -0.67346
    -0.30947
     0.21767
    -0.25927
    -0.86172
    -0.54795
    -0.29692
    -0.27182
    -0.67346
    -0.76131
    -0.42243
    -0.07100
    -0.13376
     0.00430
    -0.35968
    -0.43498
    -0.37223
    -0.25927
     0.07961
     0.01686
    -0.14631
    -0.43498
     0.07961
     0.05451
     0.16747
     0.02941
     0.01686
     0.25533
     0.25533
     0.12982
     0.29298
     0.11726
    -0.23417
    -0.20906
     0.59421
     0.36829
     0.15492
     0.07961
     0.02941
     0.31808
     0.04196
    -0.02080
    -0.17141
    -0.00825
     0.02941
    -0.04590
     0.15492
    -0.13376
    -0.25927
    -0.37223
    -0.15886
     0.20512
    -0.03335
    -0.14631
    -0.19651
    -0.28437
    -0.09610
    -0.07100
    -0.43498
    -0.05845
     0.20512
     0.15492
     0.15492
    -0.02080
     0.09216
    -0.25927
     0.23022
     0.68207
     0.24278
     0.19257
     0.43104
     0.51890
     0.56911
     0.60676
     0.33063
     0.43104
     0.84523
     1.02095
     0.92054
     0.79503
     0.66951
     0.88288
     0.90799
     1.51044
     1.29707
     1.13391
     0.88288
     0.79503
     0.90799
     0.92054
     0.80758
     0.78247
     0.79503
     0.93309
     0.87033
     0.82013
     0.98329
     0.66951
     0.20512
     0.69462
     0.97074
     0.92054
     0.19257
     0.25533
     0.54400
     0.74482
     0.90799
     1.08370
     1.48534
     1.30962
     1.35983
     1.47279
     1.12135
     1.20921
     0.85778
     1.23431
     1.81167
     1.41003
     1.48534
     1.28452
     1.19666
     1.18411
     0.75737
     0.60676
     0.36829
     0.24278
     0.28043
     0.41849
     0.33063
     0.15492
     0.12982
     0.04196
     0.65696
     0.60676
     0.61931
     0.63186
     0.71972
     1.15901
     1.14646
     1.10880
     1.30962
     1.18411
     1.61085
     1.63595
     1.30962
     1.12135
     1.92463
     1.79912
     2.05014
     1.91208
     1.29707
     1.29707
     0.89543
     0.82013
     0.93309
     1.04605
     0.59421
     0.35574
     0.12982
     0.18002
    -0.18396
    -0.39733
    -0.79897
    -1.30101
    -1.01234
    -0.98723
    -1.26336
    -1.48928
    -1.50183
    -1.47673
    -1.33867
    -1.15040
    -1.12530
    -1.02489
    -1.13785
    -1.06254
    -0.66091
    -0.34713
    -0.34713
    -1.10019
    -0.74876
    -0.04590
    -0.18396
     0.06706
    -0.30947
    -0.14631
    -0.18396
    -0.05845
     0.05451
     0.12982
     0.24278
     0.00430
    -0.10866
    -0.25927
    -0.38478
    -0.46009
    -0.89938
    -0.27182
    -0.48519
    -1.01234
    -1.07509
    -1.32611
    -1.26336
    -1.43907
    -1.53948
    -1.81561
    -1.46418
    -1.69010
    -1.99132
    -1.74030
    -1.72775
    -1.84071
    -2.15449
    -1.84071
    -1.99132
    -1.99132
    -1.96622
    -2.29255
    -2.20469
    -2.29255
    -2.14194
    -2.09173
    -2.15449
    -2.30510
    -2.00388
    -2.05408
    -2.11684
    -1.97877
    -1.86581
    -1.55204
    -1.42652
    -1.40142
    -0.82407
    -0.92448
    -0.93703
    -0.43498
    -0.52284
    -0.38478
     0.02941
     0.02941
    -0.19651
    -0.30947
    -0.17141
    -0.15886
    -0.35968
    -0.10866
    -0.12121
    -0.34713
    -0.66091
    -0.68601
    -0.69856
    -1.10019
    -1.15040
    -1.22571
    -1.21315
    -0.96213
    -1.22571
    -1.10019
    -0.76131
    -1.17550
    -1.11275
    -1.27591
    -0.72366
    -0.66091
    -0.72366
    -0.39733
    -0.35968
    -0.66091
    -0.53539
    -0.35968
    -0.07100
     0.29298
     0.11726
     0.04196
     0.07961
     0.35574
     0.45615
     0.29298
     0.61931
     0.87033
     0.58166
     1.42258
     1.53554
     1.67360
     1.58575
     1.52299
     1.58575
     1.51044
     1.28452
     1.34727
     1.19666
     1.39748
     1.39748
     0.97074
     1.17156
     1.07115
     0.74482
     0.76992
     0.60676
     0.30553
     0.29298
     0.28043
     0.14237
     0.48125
     0.46870
     0.35574
     0.26788
     0.31808
     0.29298
     0.46870
     0.11726
     0.55655
     0.15492
     0.31808
     0.10471
     0.07961
    -0.00825
     0.07961
    -0.02080
     0.26788
     0.48125
     0.70717
     0.58166
     0.82013
     0.64441
     1.15901
     0.99584
     1.48534
     1.81167
     1.93718
     2.01248
     2.18820
     3.01657
     3.66923
     4.42230
     3.78219
     2.89106
     2.64004
     2.71535
     2.82831
     3.07933
     3.07933
     2.60239
     2.10034
     1.62340
     0.83268
     0.93309
     0.35574
    -0.27182
    -1.17550
    -1.53948
    -1.52693
    -1.42652
    -1.43907
    -2.17959
    -2.09173
    -2.41806
    -2.41806
    -2.75694
    -2.39296
    -2.12939
    -2.54357
    -2.16704
    -1.71520
    -1.72775
    -1.50183
    -1.74030
    -1.31356
    -1.30101
    -1.07509
    -1.21315
    -1.03744
    -1.02489
    -0.79897
    -0.52284
    -0.48519
    -0.23417
    -0.48519
    -0.47264
    -0.25927
    -0.44754
    -0.05845
    -0.17141
    -0.20906
    -0.12121
     0.24278
     0.40594
     0.39339
     0.18002
     0.59421
     0.20512
     0.28043
     0.61931
     0.38084
     0.10471
     0.50635
     0.65696
     0.73227
     0.59421
     0.38084
     0.74482
     0.88288
     1.10880
     0.93309
     1.15901
     1.34727
     1.49789
     1.52299
     2.02504
     2.50198
     2.46432
     2.62749
     2.64004
     2.01248
     2.15055
     1.74891
     1.68616
     1.91208
     1.73636
     1.19666
     1.02095
     0.56911
     0.29298
    -0.03335
    -0.62325
    -0.62325
    -1.33867
    -1.38887
    -1.63989
    -1.40142
    -1.63989
    -1.90347
    -1.99132
    -1.91602
    -1.57714
    -1.50183
    -1.60224
    -1.63989
    -1.74030
    -1.26336
    -1.32611
    -0.58560
    -0.83662
    -0.74876
    -0.34713
    -0.39733
     0.11726
     0.25533
    -0.09610
     0.18002
     0.63186
     0.94564
     1.13391
     0.85778
     1.09625
     1.41003
     1.03350
     1.59830
     1.71126
     1.41003
     0.83268
     1.27197
     1.52299
     1.05860
     0.44359
    -0.02080
    -0.39733
    -0.82407
    -1.26336
    -0.64835
    -1.25081
    -0.27182
     0.50635
    -1.17550
    -0.71111
    -0.72366
    -1.20060
    -1.08764
    -1.31356
    -0.17141
     0.30553
     0.55655
     0.35574
     0.35574
     0.48125
     0.04196
     0.05451
    -0.39733
    -0.62325
    -0.59815
    -0.29692
    -0.64835
    -1.27591
    -0.97468
    -0.83662
    -0.93703
    -1.23826
    -1.66500
    -1.61479
    -1.33867
    -1.08764
    -1.22571
    -1.28846
    -1.16295
    -1.27591
    -1.45163
    -0.86172
    -1.02489
    -1.28846
    -1.16295
    -0.84917
    -0.52284
    -0.81152
    -0.59815
    -0.73621
    -0.64835
    -0.07100
    -0.37223
    -0.00825
    -0.14631
    -0.19651
     0.07961
     0.45615
     0.71972
     0.41849
     0.40594
     0.40594
     0.73227
     0.44359
     0.68207
     0.45615
     0.70717
     0.75737
     0.73227
     0.76992
     0.44359
     0.14237
    -0.07100
     0.04196
     0.60676
     0.09216
    -0.00825
    -0.47264
    -0.34713
    -0.37223
    -0.54795
    -1.06254
    -0.84917
    -0.66091
    -0.72366
    -0.56050
    -0.47264
    -0.64835
    -0.49774
    -0.22162
     0.36829
     0.49380
     0.28043
     0.58166
     0.61931
     1.15901
     1.72381
     1.83677
     1.89952
     2.43922
     2.60239
     2.55218
     2.21330
     1.66105
     1.82422
     1.53554
     2.15055
     2.23840
     1.99993
     1.81167
     1.38493
     1.38493
     1.14646
     0.75737
     0.63186
     0.61931
     0.82013
     0.54400
     0.60676
     0.40594
     0.18002
    -0.15886
     0.14237
     0.55655
    -0.05845
    -0.57305
    -0.61070
    -0.56050
    -0.56050
    -0.44754
    -0.74876
    -0.33458
    -0.48519
    -0.42243
    -0.29692
    -0.40988
    -0.57305
    -0.48519
    -0.58560
     0.25533
    -0.00825
    -0.20906
     0.04196
    -0.04590
     0.02941
     0.11726
     0.11726
    -0.09610
     0.04196
    -0.19651
     0.02941
     0.28043
    -0.00825
    -0.37223
    -0.49774
     0.25533
     0.24278
    -0.00825
    -0.25927
    -0.23417
    -0.10866
    -0.23417
    -0.19651
    -0.28437
    -0.40988
    -0.28437
    -0.18396
     0.05451
    -0.03335
    -0.35968
    -0.77387
    -0.44754
    -0.12121
    -0.51029
    -0.43498
    -0.57305
    -0.46009
    -0.38478
    -0.68601
    -0.51029
    -0.56050
    -0.51029
    -0.72366
    -0.42243
    -0.63580
    -0.53539
    -0.67346
    -0.78642
    -0.22162
    -0.28437
    -0.13376
    -0.33458
    -0.15886
    -0.30947
    -0.04590
    -0.04590
     0.26788
     0.31808
     0.31808
     0.26788
     0.50635
     0.21767
    -0.12121
     0.00430
     0.44359
     0.56911
     0.10471
     0.02941
    -0.25927
    -0.68601
    -0.42243
    -0.29692
    -0.81152
    -0.40988
    -0.69856
    -0.89938
    -0.74876
    -0.62325
    -0.88683
    -1.26336
    -0.54795
     0.11726
    -0.39733
    -0.42243
    -0.58560
     0.15492
     0.16747
     0.69462
     0.16747
     0.35574
    -0.02080
    -0.08355
     0.19257
     0.46870
     0.11726
     0.09216
     0.01686
     0.07961
    -0.12121
    -0.02080
    -0.47264
    -0.47264
    -0.30947
    -0.38478
    -0.07100
    -0.48519
    -0.49774
    -0.20906
    -0.04590
     0.00430
     0.07961
    -0.08355
    -0.14631
     0.33063
     0.24278
     0.06706
    -0.04590
    -0.27182
    -0.67346
    -0.30947
    -0.63580
    -1.02489
    -1.23826
    -1.40142
    -1.77796
    -2.06663
    -2.56868
    -2.94521
    -2.94521
    -2.19214
    -2.46827
    -2.44316
    -2.28000
    -2.06663
    -1.85326
    -2.31765
    -2.55613
    -2.59378
    -2.51847
    -1.90347
    -1.76540
    -1.33867
    -0.82407
    -0.58560
    -0.57305
    -0.32202
    -0.25927
    -0.71111
    -0.66091
    -0.54795
    -0.32202
     0.06706
     0.64441
     0.93309
     1.27197
     1.20921
     1.00839
     0.97074
     1.13391
     1.23431
     0.90799
     1.48534
     1.81167
     1.52299
     1.62340
     1.44768
     1.49789
     1.78656
     1.68616
     2.25096
     2.16310
     2.42667
     1.93718
     1.81167
     2.05014
     1.88697
     1.72381
     1.08370
     1.77401
     1.64850
     1.22176
     1.32217
     1.19666
     0.87033
     0.63186
     0.58166
     0.40594
     0.35574
     0.14237
    -0.17141
    -0.44754
    -0.78642
    -0.43498
    -1.43907
    -1.25081
    -1.33867
    -1.80306
    -1.47673
    -1.63989
    -2.07918
    -2.06663
    -2.02898
    -2.02898
    -1.46418
    -1.46418
    -1.31356
    -1.27591
    -1.30101
    -1.02489
    -1.42652
    -1.13785
    -1.03744
    -0.93703
    -1.12530
    -1.01234
    -0.83662
    -0.64835
    -0.97468
    -0.73621
    -0.77387
    -0.47264
    -0.48519
    -0.54795
    -0.32202
    -0.02080
     0.10471
     0.04196
     0.69462
     0.34318
     0.71972
     0.79503
     0.75737
     0.46870
     0.30553
     0.11726
     0.14237
     0.16747
    -0.09610
    -0.29692
    -0.67346
    -0.93703
    -1.25081
    -1.85326
    -1.50183
    -1.56459
    -1.37632
    -1.18805
    -1.38887
    -1.27591
    -1.26336
    -1.21315
    -0.82407
    -0.35968
    -0.48519
    -0.24672
     0.07961
     0.54400
     0.82013
     0.61931
     1.28452
     1.61085
     1.32217
     1.51044
     1.53554
     1.52299
     1.62340
     1.29707
     1.46023
     1.79912
     1.72381
     1.43513
     1.42258
     1.17156
     1.33472
     1.17156
     1.10880
     1.41003
     1.07115
     0.76992
     0.75737
     0.74482
     0.48125
     0.41849
     0.39339
     0.49380
     0.54400
     0.46870
     0.16747
     0.14237
     0.14237
     0.01686
     0.00430
     0.43104
     0.20512
     0.00430
     0.40594
     0.41849
     0.54400
     0.53145
     0.21767
     0.56911
     0.90799
     1.00839
     0.70717
     0.87033
     1.23431
     2.16310
     2.72790
     4.14618
     4.98710
     5.02475
     5.42639
     5.20047
     4.57291
     4.34699
     4.63567
     5.47659
     5.80292
     5.75272
     4.91179
     4.14618
     3.39311
     3.04168
     2.28861
     1.64850
     0.87033
    -0.05845
    -0.57305
    -1.26336
    -1.67755
    -1.43907
    -1.57714
    -1.65244
    -1.36377
    -0.92448
    -0.68601
    -0.27182
    -0.48519
     0.10471
     0.10471
     0.23022
     0.89543
     1.13391
     1.24687
     1.79912
     2.33881
     2.18820
     1.93718
     1.74891
     1.81167
     1.87442
     1.73636
     1.64850
     1.19666
     0.97074
     0.94564
     0.85778
     0.95819
     0.55655
     0.30553
     0.20512
     0.69462
     0.61931
     0.35574
     0.28043
     0.24278
     0.58166
     0.88288
     0.98329
     0.74482
     0.54400
     0.50635
     0.41849
     1.15901
     1.07115
     0.58166
     0.84523
     0.97074
     0.76992
     0.87033
     0.49380
     0.31808
     0.68207
     0.87033
     0.53145
     0.56911
     0.58166
     0.39339
     0.44359
     0.75737
     0.98329
     0.23022
     0.60676
     0.56911
     0.55655
     0.66951
     0.59421
     0.18002
     0.53145
     0.68207
     0.55655
     0.75737
     0.29298
     0.20512
     0.10471
     0.14237
     0.49380
     0.12982
     0.15492
    -0.00825
     0.14237
     0.19257
     0.19257
    -0.32202
     0.34318
     0.33063
     0.38084
     0.09216
     0.05451
    -0.03335
    -0.00825
    -0.33458
     0.49380
     0.10471
    -0.05845
     0.00430
    -0.05845
     0.19257
     0.07961
    -0.30947
    -0.28437
    -0.29692
    -0.10866
    -0.28437
    -0.62325
    -0.89938
    -1.08764
    -1.42652
    -1.23826
    -1.32611
    -1.76540
    -2.20469
    -2.63143
    -2.78205
    -2.99541
    -3.67318
    -3.86144
    -3.77358
    -3.97440
    -4.32583
    -4.37604
    -4.53920
    -4.45134
    -4.28818
    -3.86144
    -3.20878
    -3.83634
    -3.79869
    -3.39705
    -3.14603
    -2.43061
    -2.15449
    -2.12939
    -1.89092
    -1.37632
    -1.28846
    -1.20060
    -1.01234
    -1.43907
    -1.40142
    -1.66500
    -1.01234
    -0.91193
    -1.32611
    -1.48928
    -1.55204
    -1.32611
    -1.21315
    -1.46418
    -1.57714
    -1.60224
    -1.55204
    -1.28846
    -1.36377
    -1.26336
    -1.46418
    -1.50183
    -0.88683
    -0.83662
    -1.12530
    -1.17550
    -1.12530
    -1.13785
    -0.94958
    -0.63580
    -0.81152
    -0.86172
    -0.44754
    -0.56050
    -0.29692
    -0.49774
    -0.59815
    -0.57305
    -0.15886
     0.15492
    -0.07100
    -0.08355
    -0.37223
    -0.00825
    -0.00825
    -0.17141
    -0.13376
    -0.09610
    -0.02080
    -0.23417
    -0.07100
    -0.00825
    -0.28437
    -0.46009
    -0.44754
    -0.00825
    -0.02080
    -0.30947
    -0.19651
    -0.24672
    -0.17141
    -0.18396
    -0.02080
    -0.13376
     0.36829
     0.20512
     0.38084
     0.24278
     0.45615
     0.41849
     0.44359
     0.93309
     0.90799
     0.76992
     0.60676
     0.46870
     0.75737
     0.82013
     0.84523
     0.25533
     0.45615
     0.34318
     0.23022
     0.43104
     0.46870
     0.43104
    -0.15886
     0.36829
     0.41849
     0.11726
     0.06706
     0.14237
     0.12982
     0.04196
     0.05451
     0.44359
     0.60676
     1.37238
     1.73636
     1.93718
     2.06269
     1.97483
     1.20921
     1.86187
     2.69025
     2.17565
     2.79065
     3.49352
     3.68178
     3.80730
     3.73199
     3.04168
     2.66514
     1.78656
     1.23431
     0.69462
     0.53145
    -0.18396
    -0.38478
    -0.46009
    -0.12121
    -0.66091
    -1.36377
    -1.71520
    -2.35531
    -2.25490
    -1.97877
    -1.86581
    -1.57714
    -1.23826
    -1.03744
    -0.77387
    -0.43498
     0.05451
     0.05451
    -0.35968
     0.34318
     0.65696
     0.55655
     0.45615
     0.34318
     0.31808
     0.29298
     0.50635
     0.63186
     0.51890
     0.73227
     0.59421
     0.85778
     0.93309
     0.69462
     0.40594
     0.89543
     1.00839
     0.75737
     1.15901
     0.82013
     0.93309
     1.10880
     1.10880
     0.90799
     1.03350
     1.02095
     0.82013
     1.18411
     1.24687
     1.07115
     0.83268
     0.83268
     1.37238
     1.44768
     1.69871
     1.43513
     1.58575
     1.37238
     1.59830
     1.96228
     2.22585
     2.05014
     2.01248
     2.03759
     1.88697
     1.96228
     1.74891
     1.43513
     1.83677
     1.76146
     1.46023
     1.29707
     1.05860
     0.97074
     0.63186
     0.65696
     0.75737
     0.59421
     0.64441
     0.36829
     0.30553
     0.26788
     0.15492
    -0.23417
     0.06706
     0.24278
    -0.10866
    -0.17141
    -0.08355
    -0.24672
    -0.28437
    -0.53539
    -0.47264
    -0.22162
    -0.46009
    -0.61070
    -0.83662
    -0.64835
    -0.39733
    -0.73621
    -0.61070
    -0.33458
    -0.59815
    -0.67346
    -0.57305
    -0.64835
    -0.58560
    -0.57305
    -0.39733
    -0.24672
     0.00430
    -0.52284
    -0.20906
    -0.23417
     0.20512
    -0.03335
    -0.09610
     0.50635
     0.10471
     0.29298
     0.36829
     0.55655
     0.55655
     0.68207
     0.51890
     0.82013
     0.79503
     0.71972
     0.45615
     0.87033
     0.69462
     0.73227
     0.24278
     0.56911
     0.41849
     0.40594
     0.60676
     0.25533
     0.07961
    -0.08355
    -0.29692
    -0.09610
     0.01686
    -0.32202
    -0.42243
    -0.56050
    -0.18396
    -0.49774
    -0.66091
    -0.61070
    -0.68601
    -0.89938
    -0.87427
    -0.48519
    -0.68601
    -1.06254
    -0.77387
    -0.83662
    -0.52284
    -0.54795
    -0.91193
    -0.86172
    -0.79897
    -0.76131
    -0.76131
    -0.74876
    -0.57305
    -0.87427
    -0.83662
    -0.66091
    -0.35968
    -0.68601
    -1.04999
    -0.67346
    -0.73621
    -0.53539
    -0.83662
    -1.06254
    -1.01234
    -1.01234
    -1.08764
    -1.28846
    -0.87427
    -1.30101
    -1.57714
    -1.42652
    -1.47673
    -1.48928
    -1.97877
    -2.15449
    -1.97877
    -1.60224
    -2.00388
    -2.39296
    -2.34276
    -2.46827
    -2.59378
    -2.69419
    -2.88245
    -2.90756
    -3.64807
    -3.68573
    -4.22542
    -4.33839
    -4.89063
    -5.11655
    -5.45543
    -5.05380
    -5.21696
    -4.97849
    -4.56431
    -4.56431
    -4.47645
    -4.35094
    -3.49746
    -2.64398
    -2.84480
    -2.00388
    -1.15040
    -0.14631
     0.46870
     1.61085
     1.88697
     1.71126
     2.06269
     3.50607
     3.78219
     3.85750
     3.45586
     3.69434
     4.17128
     4.92435
     5.27578
     4.98710
     4.92435
     4.38465
     3.73199
     2.50198
     2.26351
     2.20075
     2.32626
     1.77401
     1.32217
     1.28452
    -0.02080
    -0.49774
    -1.20060
    -0.96213
    -1.08764
    -1.32611
    -1.15040
    -1.32611
    -0.88683
    -0.97468
    -0.88683
    -0.52284
     0.41849
     0.73227
     0.73227
     0.68207
     0.95819
     1.15901
     0.97074
     2.01248
     1.92463
     1.54809
     1.83677
     1.92463
     2.08779
     1.89952
     1.92463
     1.63595
     1.98738
     2.22585
     2.15055
     1.77401
     1.83677
     1.58575
     1.69871
     1.98738
     2.11289
     1.69871
     1.59830
     1.86187
     1.97483
     1.81167
     1.91208
     1.83677
     1.88697
     2.46432
     2.27606
     2.42667
     2.25096
     2.16310
     2.41412
     2.38902
     2.97892
     2.51453
     2.33881
     2.41412
     2.76555
     2.46432
     1.69871
     1.47279
     1.72381
     1.67360
     1.63595
     1.33472
     1.20921
     0.95819
     0.82013
     0.64441
     1.17156
     0.61931
     0.34318
     0.49380
     0.44359
     0.97074
     0.59421
     0.58166
     0.30553
     0.70717
     1.00839
     0.82013
     0.48125
     0.19257
     0.12982
     0.12982
     0.49380
     0.65696
     0.06706
     0.10471
    -0.00825
     0.14237
     0.30553
    -0.09610
     0.05451
    -0.14631
     0.53145
     0.26788
     0.40594
     0.09216
     0.09216
     0.04196
     0.31808
     0.71972
     0.36829
     0.26788
     0.31808
     0.51890
     0.40594
     0.39339
    -0.07100
     0.26788
     0.30553
     0.40594
     0.10471
     0.11726
    -0.04590
    -0.28437
    -0.51029
     0.00430
    -0.23417
    -0.59815
    -0.67346
    -0.46009
    -0.53539
    -0.47264
    -0.99979
    -0.96213
    -0.73621
    -0.72366
    -1.12530
    -1.12530
    -1.13785
    -1.43907
    -1.42652
    -0.96213
    -0.92448
    -1.27591
    -1.16295
    -1.16295
    -1.25081
    -0.83662
    -0.98723
    -0.89938
    -0.78642
    -0.74876
    -0.46009
    -0.12121
    -0.15886
     0.05451
     0.07961
     0.44359
     0.83268
     0.48125
     0.07961
    -0.23417
    -0.20906
    -0.42243
    -0.14631
    -0.24672
    -0.39733
    -0.35968
    -0.78642
    -0.68601
    -1.17550
    -1.40142
    -1.82816
    -1.65244
    -1.48928
    -1.42652
    -1.80306
    -1.40142
    -1.51438
    -1.38887
    -1.27591
    -1.51438
    -1.42652
    -1.57714
    -1.27591
    -1.69010
    -1.61479
    -2.10428
    -2.02898
    -2.05408
    -1.42652
    -1.11275
    -1.76540
    -1.87836
    -2.04153
    -1.57714
    -1.61479
    -1.48928
    -1.40142
    -1.22571
    -0.99979
    -0.83662
    -0.44754
    -0.44754
    -0.54795
    -0.89938
    -0.54795
    -0.22162
    -0.13376
    -0.24672
    -0.47264
    -0.25927
    -0.17141
    -0.58560
    -0.38478
    -0.29692
    -0.40988
    -0.12121
    -0.38478
    -0.48519
    -0.34713
    -0.89938
    -0.44754
     0.36829
     0.05451
     0.02941
     0.02941
     0.00430
     0.20512
     0.15492
    -0.08355
    -0.17141
    -0.38478
    -0.47264
    -0.42243
    -0.27182
    -0.69856
    -0.61070
    -1.11275
    -0.17141
    -0.37223
    -0.59815
    -0.82407
    -0.62325
    -0.38478
    -0.34713
    -0.29692
     0.02941
     0.01686
     0.29298
     0.33063
     0.25533
     0.04196
     0.06706
    -0.28437
     0.07961
    -0.12121
    -0.49774
    -0.19651
    -0.69856
    -0.47264
    -0.51029
    -0.08355
    -0.08355
     0.07961
     0.68207
     0.69462
     0.89543
     1.12135
     0.95819
     0.54400
     0.97074
     1.22176
     1.09625
     1.02095
     0.80758
     0.60676
     0.79503
     0.15492
    -0.03335
    -0.20906
    -0.71111
    -0.77387
    -0.88683
    -0.78642
    -0.79897
    -1.04999
    -0.98723
    -0.57305
    -0.63580
    -0.56050
    -0.37223
    -0.09610
     0.26788
     0.25533
     0.10471
     0.31808
     0.64441
     0.46870
     0.44359
     0.44359
     0.68207
     0.39339
     0.12982
     0.78247
     0.75737
     0.30553
     0.43104
     0.26788
     0.10471
    -0.09610
    -0.15886
     0.19257
     0.50635
     0.34318
     0.12982
     0.68207
     0.51890
     0.25533
     0.10471
     0.45615
     0.49380
     0.30553
     0.54400
     0.31808
     0.45615
     0.12982
     0.20512
     0.11726
     0.50635
     0.53145
     0.60676
     0.68207
     0.85778
     1.07115
     0.94564
     1.41003
     1.98738
     1.74891
     1.92463
     1.88697
     2.12544
     2.16310
     2.23840
     2.46432
     2.72790
     2.38902
     2.01248
     1.84932
     1.74891
     1.14646
     1.14646
     0.98329
     0.99584
     0.55655
     0.64441
     0.24278
    -0.19651
    -0.19651
    -0.62325
    -0.78642
    -0.92448
    -0.78642
    -1.22571
    -1.08764
    -1.03744
    -1.01234
    -1.15040
    -1.23826
    -1.01234
    -0.84917
    -1.08764
    -0.73621
    -0.78642
    -0.76131
    -0.69856
    -0.81152
    -0.49774
    -0.20906
    -0.10866
    -0.43498
    -0.19651
    -0.24672
    -0.09610
    -0.42243
     0.00430
     0.10471
    -0.02080
     0.21767
     0.44359
     0.48125
     0.36829
     0.34318
     0.18002
     1.00839
     0.73227
     0.60676
     0.73227
     0.79503
     0.80758
     0.48125
     0.90799
     1.18411
     0.88288
     0.80758
     0.73227
     0.85778
     1.00839
     0.82013
     0.82013
     1.03350
     1.24687
     0.98329
     1.03350
     0.79503
     0.92054
     0.78247
     0.69462
     0.74482
     0.64441
     0.63186
     0.66951
     0.56911
     0.40594
     0.38084
     0.16747
     0.21767
     0.33063
     0.23022
     0.18002
     0.06706
    -0.22162
     0.33063
    -0.22162
     0.06706
     0.01686
    -0.17141
    -0.22162
    -0.25927
    -0.23417
    -0.62325
    -0.51029
    -0.61070
    -0.52284
    -0.24672
    -1.03744
    -0.79897
    -0.86172
    -0.78642
    -1.02489
    -0.99979
    -0.87427
    -1.25081
    -1.25081
    -0.89938
    -1.03744
    -1.16295
    -1.01234
    -0.83662
    -0.72366
    -0.14631
    -0.57305
    -0.51029
    -0.84917
    -0.56050
    -0.52284
    -0.43498
     0.01686
    -0.52284
    -0.43498
    -0.18396
    -0.30947
    -0.54795
    -0.61070
    -0.66091
    -0.67346
    -0.25927
    -0.66091
    -0.91193
    -0.67346
    -0.91193
    -0.57305
    -0.93703
    -0.23417
    -0.49774
    -0.63580
    -0.54795
    -0.18396
    -0.20906
    -0.34713
    -0.38478
    -0.27182
     0.00430
     0.21767
    -0.15886
     0.00430
     0.07961
     0.20512
     0.06706
     0.60676
     0.60676
     0.36829
     0.99584
     0.66951
     0.95819
     0.59421
     0.35574
     0.01686
    -0.07100
     0.26788
    -0.23417
    -0.69856
    -0.88683
    -0.67346
    -1.60224
    -1.48928
    -1.79051
    -1.96622
    -2.15449
    -2.07918
    -1.96622
    -1.71520
    -2.17959
    -1.53948
    -1.33867
    -0.57305
    -0.30947
    -0.18396
    -0.29692
     0.09216
     0.19257
     0.36829
     1.14646
     0.93309
     1.04605
     1.37238
     1.30962
     1.56064
     0.82013
     0.55655
     0.64441
     1.00839
     1.22176
     1.02095
     0.58166
     0.79503
     0.45615
    -0.08355
     0.09216
     0.06706
    -0.09610
    -0.27182
    -0.23417
    -0.19651
    -0.15886
    -0.40988
    -0.57305
    -0.24672
     0.19257
     0.20512
    -0.10866
    -0.18396
     0.16747
     0.16747
     1.18411
     1.14646
     0.82013
     0.78247
     0.75737
     1.02095
     0.99584
     0.69462
     0.75737
     0.54400
     0.66951
     0.68207
     0.44359
     0.24278
    -0.12121
    -0.33458
    -0.28437
     0.14237
    -0.13376
    -0.51029
     0.41849
     0.29298
    -0.08355
    -0.33458
    -0.46009
    -0.04590
     0.20512
     0.60676
     0.56911
     0.43104
     0.20512
    -0.03335
    -0.00825
     0.68207
     0.43104
     0.05451
     0.16747
     0.10471
     0.14237
     0.09216
    -0.24672
    -0.23417
    -0.10866
     0.01686
    -0.18396
    -0.15886
    -0.03335
    -0.07100
    -0.51029
     0.20512
     0.20512
    -0.00825
    -0.27182
    -0.03335
     0.05451
     0.26788
     0.20512
     0.01686
     0.20512
     0.35574
     0.30553
     0.46870
     0.12982
     0.29298
     0.06706
     0.26788
     0.82013
     0.10471
     0.15492
    -0.15886
     0.23022
     0.06706
     0.14237
     0.07961
     0.19257
     0.44359
     0.43104
     0.34318
     0.07961
    -0.00825
     0.05451
     0.11726
     0.84523
     0.40594
     0.01686
     0.15492
     0.14237
     0.09216
     0.26788
    -0.29692
    -0.13376
    -0.09610
    -0.08355
    -0.19651
    -0.59815
    -0.44754
    -0.53539
    -0.73621
     0.25533
     0.20512
    -0.03335
    -0.23417
    -0.38478
    -0.04590
     0.06706
     0.04196
    -0.08355
     0.53145
     0.33063
     0.21767
     0.38084
     0.02941
     0.15492
    -0.19651
     0.14237
     0.30553
    -0.14631
     0.04196
    -0.20906
     0.04196
     0.04196
     0.07961
    -0.52284
    -0.48519
    -0.20906
    -0.22162
    -0.10866
    -0.27182
    -0.51029
    -0.71111
    -0.54795
    -0.19651
    -0.78642
    -0.94958
    -1.11275
    -1.13785
    -1.21315
    -1.25081
    -1.61479
    -1.69010
    -1.55204
    -1.65244
    -1.21315
    -1.66500
    -1.71520
    -2.02898
    -1.94112
    -1.07509
    -0.87427
    -0.88683
    -0.54795
    -0.72366
    -0.59815
    -0.57305
    -0.42243
    -0.24672
    -0.39733
    -0.13376
    -0.19651
    -0.00825
    -0.43498
    -0.77387
    -1.60224
    -1.08764
    -0.99979
    -1.31356
    -1.47673
    -1.82816
    -1.99132
    -1.92857
    -1.69010
    -1.86581
    -1.31356
    -1.15040
    -0.94958
    -0.51029
    -0.28437
    -0.19651
    -0.34713
     0.16747
     0.88288
     0.82013
     1.03350
     1.20921
     1.23431
     1.35983
     1.34727
     1.25942
     1.33472
     1.20921
     1.20921
     1.15901
     1.19666
     1.05860
     0.61931
     0.54400
     1.04605
     0.61931
     0.79503
     0.49380
     0.46870
     0.48125
     0.48125
     0.20512
     0.21767
     0.16747
     0.29298
     0.07961
     0.07961
     0.04196
    -0.03335
    -0.74876
    -0.00825
    -0.03335
    -0.44754
    -0.25927
    -0.44754
    -0.22162
    -0.43498
    -0.51029
    -0.52284
    -0.57305
    -0.51029
    -0.58560
    -0.51029
    -0.33458
    -0.68601
    -1.23826
    -0.52284
    -0.32202
    -0.58560
    -0.66091
    -0.81152
    -0.94958
    -0.67346
    -0.54795
    -0.20906
    -0.34713
    -0.49774
    -0.39733
    -0.43498
    -0.51029
    -0.69856
    -0.84917
    -0.52284
    -0.04590
    -0.61070
    -0.44754
    -0.42243
    -0.30947
    -0.40988
    -0.42243
    -0.40988
    -0.39733
    -0.23417
    -0.23417
    -0.38478
    -0.09610
     0.09216
     0.16747
    -0.32202
     0.28043
     0.18002
     0.19257
     0.36829
     0.16747
     0.02941
     0.16747
     0.16747
     0.40594
     0.20512
     0.49380
     0.04196
     0.50635
     0.45615
     0.50635
     0.00430
     0.35574
     0.55655
     0.46870
     0.49380
     0.53145
     0.31808
     0.45615
     0.74482
     0.64441
     0.89543
     0.97074
     0.74482
     0.88288
     0.79503
     1.03350
     0.88288
     0.95819
     1.33472
     1.17156
     1.08370
     1.15901
     1.00839
     1.08370
     0.80758
     1.12135
     1.03350
     1.14646
     1.20921
     0.73227
     0.76992
     0.92054
     0.82013
     0.48125
     1.05860
     0.93309
     1.05860
     1.10880
     1.09625
     1.07115
     0.64441
     0.75737
     1.00839
     0.98329
     1.29707
     1.02095
     1.08370
     0.94564
     1.00839
     0.59421
     1.25942
     1.28452
     1.08370
     1.28452
     1.13391
     0.83268
     0.83268
     1.04605
     0.87033
     1.00839
     0.82013
     0.94564
     0.45615
     0.65696
     1.03350
     0.54400
     1.14646
     0.68207
     0.36829
     0.59421
     0.50635
     1.00839
     0.78247
     0.90799
     0.80758
     1.58575
     1.64850
     1.63595
     2.03759
     1.62340
     1.46023
     1.24687
     1.56064
     1.86187
     1.42258
     1.53554
     1.37238
     1.51044
     1.14646
     0.40594
     0.24278
     0.53145
     0.39339
     0.11726
     0.07961
    -0.34713
    -0.32202
    -0.20906
    -0.62325
     0.01686
    -0.23417
    -0.12121
    -0.03335
     0.15492
     0.28043
     0.51890
     0.80758
     0.87033
     0.89543
     0.64441
     0.63186
     0.50635
     0.65696
     0.76992
     0.35574
     0.79503
     0.50635
     0.23022
     0.23022
     0.10471
    -0.13376
    -0.34713
    -0.43498
    -0.25927
    -0.22162
     0.01686
    -0.15886
    -0.22162
     0.05451
     0.30553
     0.01686
     0.49380
     0.71972
     0.45615
     0.51890
     0.63186
     0.68207
     0.43104
     0.34318
     0.31808
     0.28043
     0.53145
     0.20512
    -0.07100
    -0.10866
    -0.17141
    -0.53539
    -0.43498
    -0.25927
    -0.73621
    -0.67346
    -0.68601
    -0.68601
    -0.64835
    -0.93703
    -0.79897
    -0.89938
    -0.38478
    -0.44754
    -0.46009
    -0.67346
    -0.89938
    -0.89938
    -1.17550
    -0.74876
    -1.04999
    -1.45163
    -1.20060
    -0.93703
    -0.77387
    -0.87427
    -1.21315
    -1.21315
    -0.87427
    -1.15040
    -1.26336
    -1.01234
    -1.16295
    -0.71111
    -1.10019
    -0.25927
    -0.34713
    -0.61070
    -0.12121
    -0.33458
    -0.29692
    -0.40988
    -0.49774
    -0.17141
    -0.05845
     0.35574
     0.30553
     0.29298
     0.09216
     0.39339
     0.06706
     0.49380
     0.65696
     0.21767
     0.46870
     0.36829
     0.44359
     0.68207
     0.43104
     0.21767
     0.51890
     0.54400
     0.60676
     0.44359
     0.02941
     0.11726
     0.02941
     0.05451
     0.63186
     0.12982
    -0.27182
    -0.17141
    -0.09610
     0.24278
    -0.37223
    -0.52284
    -0.69856
    -0.22162
    -0.17141
    -0.24672
    -0.52284
    -0.54795
    -0.84917
    -0.59815
    -0.14631
    -0.39733
    -0.57305
    -0.64835
    -0.56050
    -0.33458
    -0.67346
    -0.69856
    -0.66091
    -0.72366
    -0.28437
    -0.37223
    -0.14631
     0.04196
    -0.12121
     0.18002
     0.53145
     0.80758
     0.68207
     0.97074
     1.35983
     1.69871
     1.58575
     1.53554
     1.62340
     2.18820
     2.30116
     2.01248
     1.76146
     1.29707
     0.93309
     0.19257
    -0.07100
    -0.02080
    -0.89938
    -1.47673
    -1.96622
    -2.10428
    -1.90347
    -2.60633
    -3.34685
    -3.78614
    -3.69828
    -3.61042
    -3.56021
    -3.72338
    -3.77358
    -3.20878
    -3.02052
    -2.31765
    -2.30510
    -1.97877
    -1.87836
    -1.38887
    -0.72366
    -0.67346
    -0.83662
    -0.33458
    -0.09610
     0.45615
     0.66951
     0.80758
     0.70717
     0.92054
     0.51890
     1.02095
     1.00839
     0.87033
     0.88288
     0.69462
     1.13391
     0.90799
     0.55655
     0.60676
     0.54400
     0.61931
     0.60676
     0.49380
     0.31808
     0.21767
     0.11726
     0.28043
     0.85778
     0.46870
     0.19257
     0.21767
     0.59421
     0.45615
     0.30553
     0.15492
     0.20512
     0.43104
     0.64441
     0.68207
     0.58166
     0.35574
    -0.05845
     0.35574
     0.85778
     0.61931
     0.19257
     0.19257
     0.28043
     0.38084
     0.56911
     0.40594
     0.20512
     0.35574
     0.55655
     0.51890
     0.50635
     0.43104
     0.02941
     0.16747
     0.44359
     0.58166
     0.26788
     0.21767
     0.15492
     0.39339
     0.33063
     0.23022
    -0.20906
     0.06706
     0.19257
     0.11726
     0.19257
     0.12982
    -0.00825
    -0.37223
     0.23022
     0.28043
     0.00430
    -0.28437
    -0.42243
    -0.03335
     0.21767
    -0.32202
    -0.39733
    -0.77387
    -0.42243
    -0.67346
    -0.69856
    -0.87427
    -0.83662
    -1.01234
    -0.93703
    -0.59815
    -0.74876
    -1.03744
    -0.86172
    -0.71111
    -0.44754
    -0.35968
    -0.23417
     0.02941
    -0.18396
    -0.29692
     0.51890
     0.58166
     0.49380
     0.12982
    -0.05845
     0.58166
     0.79503
     0.71972
     0.65696
     0.45615
     0.26788
     0.36829
     0.19257
     0.26788
     0.25533
     0.45615
     0.30553
     0.61931
     0.55655
     0.07961
    -0.19651
     0.16747
     0.34318
     0.20512
     0.05451
     0.23022
     0.00430
     0.06706
    -0.14631
    -0.27182
    -0.33458
    -0.09610
    -0.38478
    -0.23417
    -0.43498
    -0.56050
    -0.98723
    -0.52284
    -0.32202
    -0.51029
    -0.46009
    -0.63580
    -0.62325
    -0.30947
    -0.19651
     0.02941
     0.19257
     0.30553
     0.04196
     0.29298
     0.45615
     0.43104
     0.16747
     0.26788
     0.99584
     0.75737
     0.92054
     0.48125
     0.65696
     0.36829
     0.35574
     0.48125
     0.40594
     0.35574
     0.19257
     0.00430
    -0.25927
    -0.25927
    -0.53539
    -0.93703
    -0.56050
    -0.73621
    -1.08764
    -1.02489
    -1.55204
    -1.28846
    -1.21315
    -1.06254
    -1.03744
    -1.10019
    -1.38887
    -1.51438
    -1.11275
    -0.89938
    -0.62325
    -0.98723
    -0.25927
    -0.10866
    -0.64835
    -0.71111
    -1.08764
    -1.18805
    -1.11275
    -0.61070
    -0.58560
    -0.94958
    -0.78642
    -1.25081
    -1.15040
    -1.27591
    -1.15040
    -1.61479
    -1.33867
    -0.98723
    -0.67346
    -0.77387
    -0.93703
    -0.67346
    -0.61070
    -0.79897
    -0.52284
    -0.61070
    -0.27182
    -0.58560
    -0.61070
    -0.92448
    -0.66091
    -0.97468
    -1.02489
    -0.72366
    -0.88683
    -1.13785
    -0.88683
    -1.25081
    -1.42652
    -1.28846
    -1.26336
    -1.12530
    -1.28846
    -1.06254
    -1.08764
    -0.97468
    -0.86172
    -1.08764
    -1.33867
    -0.72366
    -0.76131
    -0.68601
    -0.48519
    -0.81152
    -0.89938
    -0.72366
    -0.59815
    -0.62325
    -0.48519
    -0.25927
    -0.46009
    -0.37223
    -0.32202
    -0.25927
    -0.38478
     0.00430
     0.07961
    -0.10866
     0.02941
     0.19257
     0.15492
     0.06706
    -0.03335
     0.29298
     0.54400
     0.73227
     0.59421
     0.56911
     0.76992
     0.54400
     0.48125
     0.60676
     1.00839
     1.02095
     0.99584
     1.12135
     0.97074
     1.13391
     1.03350
     1.13391
     1.42258
     1.22176
     1.09625
     0.85778
     0.71972
     0.82013
     0.60676
     0.18002
     1.05860
     0.65696
     0.48125
     0.64441
     0.33063
     0.54400
     0.28043
     0.26788
     0.98329
     0.94564
     1.09625
     1.04605
     1.29707
     1.29707
     1.67360
     1.57320
     2.03759
     2.15055
     1.86187
     2.01248
     2.32626
     2.36392
     2.20075
     1.91208
     1.84932
     1.91208
     1.89952
     1.68616
     1.22176
     1.34727
     1.15901
     0.89543
     0.78247
     0.45615
     0.18002
     0.00430
    -0.08355
    -0.14631
    -0.62325
    -0.92448
    -0.78642
    -0.72366
    -0.58560
    -1.21315
    -1.25081
    -1.10019
    -1.11275
    -1.21315
    -1.01234
    -0.74876
    -0.94958
    -0.44754
    -0.10866
    -0.03335
    -0.10866
    -0.00825
    -0.15886
     0.04196
     0.29298
     0.51890
     0.21767
     0.23022
     0.35574
     0.26788
     0.33063
     0.76992
     0.25533
     0.09216
     0.29298
     0.10471
     0.24278
     0.01686
     0.05451
     0.23022
     0.56911
     0.94564
     0.58166
     0.53145
     0.59421
     0.73227
     0.69462
     1.14646
     1.49789
     0.73227
     1.32217
     1.02095
     1.34727
     1.42258
     1.19666
     1.39748
     1.41003
     1.66105
     1.58575
     1.46023
     1.35983
     1.43513
     1.23431
     1.46023
     1.72381
     1.27197
     1.14646
     1.05860
     1.12135
     1.29707
     1.34727
     1.33472
     1.47279
     1.68616
     1.35983
     1.46023
     1.25942
     1.05860
     1.13391
     0.99584
     1.51044
     1.18411
     0.95819
     0.88288
     0.82013
     0.85778
     0.33063
    -0.05845
     0.33063
     0.40594
     0.01686
    -0.15886
    -0.04590
    -0.34713
    -0.59815
    -0.63580
    -0.39733
    -0.82407
    -1.75285
    -1.66500
    -1.57714
    -1.16295
    -0.94958
    -1.42652
    -1.18805
    -1.26336
    -1.02489
    -1.03744
    -0.71111
    -0.83662
    -0.62325
    -0.83662
    -0.37223
    -0.14631
    -0.34713
    -0.18396
    -0.00825
     0.18002
     0.05451
    -0.03335
    -0.51029
    -0.15886
     0.15492
    -0.27182
    -0.48519
    -0.59815
    -0.74876
    -0.68601
    -0.29692
     0.33063
    -0.04590
    -0.05845
    -0.04590
     0.02941
    -0.12121
    -0.29692
    -0.51029
    -0.63580
     0.05451
     0.02941
    -0.04590
     0.00430
    -0.22162
    -0.35968
    -0.14631
     0.39339
     0.20512
     0.20512
     0.28043
     0.54400
     0.79503
     0.87033
     0.70717
     0.64441
     0.92054
     1.33472
     1.02095
     1.13391
     0.97074
     0.80758
     0.76992
     1.00839
     1.07115
     0.65696
     0.79503
     0.46870
     0.99584
     0.64441
     0.49380
     0.18002
     0.39339
     0.49380
     0.51890
     0.18002
     0.06706
    -0.00825
    -0.30947
     0.16747
     0.29298
     0.10471
    -0.13376
     0.15492
     0.33063
    -0.04590
     0.10471
     0.01686
     0.41849
     0.49380
     0.55655
     0.61931
     0.55655
     0.69462
     0.80758
     0.94564
     1.71126
     1.08370
     0.58166
     0.84523
     1.00839
     1.18411
     0.94564
     0.54400
     0.54400
     0.59421
     0.44359
     0.38084
     0.19257
    -0.12121
    -0.33458
    -0.64835
    -0.34713
    -0.43498
    -1.10019
    -1.01234
    -1.10019
    -1.01234
    -0.93703
    -1.38887
    -1.62734
    -1.35122
    -1.27591
    -1.22571
    -1.03744
    -1.47673
    -1.52693
    -1.67755
    -0.86172
    -0.67346
    -1.03744
    -0.52284
    -0.56050
     0.24278
     0.33063
     0.59421
     0.60676
     0.51890
     0.88288
     0.82013
     1.29707
     1.35983
     1.42258
     1.19666
     1.37238
     1.42258
     1.05860
     0.69462
     0.49380
     0.43104
     0.45615
     0.10471
    -0.27182
    -0.13376
    -0.32202
    -0.14631
    -0.23417
    -0.17141
    -0.53539
    -0.25927
    -0.29692
     0.06706
     0.19257
    -0.12121
    -0.43498
    -0.02080
     0.09216
     0.16747
     0.06706
    -0.34713
     0.34318
     0.18002
     0.09216
     0.14237
     0.10471
    -0.69856
    -0.89938
    -0.35968
    -0.52284
    -0.71111
    -0.84917
    -1.03744
    -0.91193
    -0.89938
    -0.88683
    -1.08764
    -0.96213
    -1.12530
    -0.81152
    -0.69856
    -0.37223
    -0.71111
    -0.94958
    -0.23417
     0.24278
     0.10471
    -0.18396
     0.05451
     0.05451
     0.25533
     0.10471
    -0.03335
    -0.00825
     0.07961
    -0.23417
    -0.23417
    -0.28437
    -0.37223
    -0.74876
    -0.74876
    -0.28437
    -0.49774
    -0.71111
    -0.58560
    -0.66091
    -0.87427
    -0.72366
    -0.77387
    -0.89938
    -0.76131
    -0.92448
    -0.79897
    -0.88683
    -1.10019
    -1.60224
    -1.62734
    -0.81152
    -1.15040
    -1.26336
    -1.23826
    -1.32611
    -1.48928
    -1.42652
    -1.66500
    -1.58969
    -1.22571
    -1.56459
    -1.75285
    -1.76540
    -1.92857
    -2.45572
    -3.49746
    -3.25899
    -3.40960
    -4.17522
    -4.84043
    -4.62706
    -4.43879
    -4.26308
    -4.25053
    -4.09991
    -4.09991
    -4.13757
    -3.63552
    -3.29664
    -3.09582
    -2.93266
    -2.15449
    -1.37632
    -0.68601
    -0.44754
    -0.35968
    -0.07100
    -0.02080
     0.20512
     0.12982
     0.10471
     0.25533
     0.19257
     0.12982
     0.05451
     0.41849
     0.29298
     0.19257
    -0.08355
     0.34318
     0.28043
     0.45615
     0.54400
     0.87033
     1.38493
     1.48534
     1.34727
     1.39748
     1.66105
     1.93718
     1.57320
     1.74891
     2.15055
     2.31371
     2.71535
     3.33035
     3.24249
     2.70280
     2.28861
     1.82422
     1.89952
     1.84932
     2.10034
     2.13800
     1.92463
     1.78656
     1.22176
     1.17156
     1.28452
     1.12135
     0.95819
     1.61085
     2.15055
     1.81167
     1.68616
     1.69871
     1.88697
     1.61085
     1.46023
     1.19666
     0.83268
     0.07961
    -0.76131
    -1.51438
    -2.35531
    -2.70674
    -2.66909
    -2.69419
    -1.57714
    -0.22162
    -1.27591
    -2.48082
    -2.59378
    -1.35122
     0.31808
     1.52299
     1.77401
     1.66105
     2.21330
     2.89106
     3.33035
     3.58138
     3.15464
     2.94127
     3.54372
     3.38056
     3.50607
     3.58138
     3.25505
     3.06678
     2.76555
     2.46432
     2.71535
     2.82831
     3.09188
     2.72790
     2.85341
     2.87851
     2.41412
     1.97483
     2.15055
     1.84932
     0.88288
     0.41849
     0.00430
    -0.34713
    -0.78642
    -1.03744
    -0.92448
    -1.25081
    -0.89938
    -1.35122
    -1.16295
    -1.10019
    -1.02489
    -1.53948
    -1.06254
    -0.98723
    -1.11275
    -1.23826
    -0.94958
    -0.82407
    -1.08764
    -1.06254
    -1.07509
    -0.42243
    -0.56050
    -0.76131
    -0.46009
    -0.88683
    -0.88683
    -0.96213
    -0.97468
    -0.56050
    -0.97468
    -1.10019
    -0.98723
    -1.07509
    -1.23826
    -1.43907
    -1.70265
    -1.58969
    -1.67755
    -1.87836
    -2.00388
    -2.01643
    -2.28000
    -2.28000
    -2.73184
    -2.17959
    -2.28000
    -2.39296
    -1.85326
    -1.55204
    -0.74876
    -0.29692
     0.10471
     0.30553
     0.69462
     0.87033
     0.66951
     1.07115
     1.62340
     1.86187
     1.84932
     2.38902
     2.35136
     1.39748
     1.68616
     1.52299
     1.25942
     0.80758
     0.55655
     0.39339
     0.60676
     0.66951
     0.02941
     0.23022
     0.15492
     0.20512
     0.04196
     0.21767
     0.48125
    -0.04590
    -0.07100
     0.10471
     0.16747
     0.15492
    -0.18396
    -0.17141
    -0.09610
    -0.02080
     0.20512
    -0.20906
    -0.27182
    -0.43498
    -0.52284
    -0.49774
    -0.24672
    -0.61070
    -0.86172
    -0.84917
    -1.06254
    -1.27591
    -1.60224
    -1.95367
    -1.96622
    -2.01643
    -1.84071
    -1.97877
    -2.33020
    -2.48082
    -2.34276
    -2.49337
    -2.09173
    -2.07918
    -1.85326
    -1.58969
    -0.93703
    -0.23417
    -0.08355
     0.07961
     0.43104
     0.73227
     1.02095
     1.05860
     1.15901
     1.47279
     1.77401
     1.66105
     1.83677
     1.92463
     1.43513
     1.74891
     1.47279
     1.39748
     1.63595
     1.13391
     1.04605
     1.18411
     1.43513
     1.38493
     1.44768
     1.68616
     1.78656
     1.61085
     1.59830
     2.22585
     1.54809
     1.32217
     1.38493
     1.39748
     1.27197
     1.10880
     0.78247
     0.49380
     0.59421
     0.31808
    -0.18396
    -0.35968
    -0.58560
    -0.91193
    -1.08764
    -0.79897
    -1.35122
    -1.71520
    -1.96622
    -1.86581
    -1.84071
    -1.75285
    -2.40551
    -2.38041
    -2.41806
    -2.00388
    -2.41806
    -2.22980
    -2.30510
    -2.17959
    -2.25490
    -1.85326
    -1.96622
    -2.34276
    -2.17959
    -1.67755
    -1.35122
    -1.60224
    -1.76540
    -1.52693
    -1.38887
    -1.02489
    -1.26336
    -0.97468
    -1.10019
    -0.89938
    -1.15040
    -0.64835
    -0.25927
    -0.62325
    -0.78642
    -0.48519
    -0.27182
    -0.08355
    -0.12121
    -0.04590
    -0.10866
     0.25533
     0.44359
     0.16747
     0.19257
     0.20512
     0.40594
     0.53145
     1.15901
     1.22176
     0.79503
     0.68207
     0.66951
     0.80758
     0.97074
     1.08370
     1.00839
     1.42258
     1.20921
     1.08370
     1.19666
     1.25942
     0.84523
     0.76992
     1.19666
     1.25942
     0.69462
     0.76992
     0.60676
     0.87033
     0.58166
     0.34318
     0.30553
     0.35574
     0.15492
    -0.04590
     0.07961
    -0.12121
    -0.38478
    -0.68601
    -0.12121
    -0.07100
    -0.37223
    -0.49774
    -0.52284
    -0.14631
     0.18002
    -0.15886
    -0.07100
     0.31808
     0.55655
     0.68207
     1.04605
     1.05860
     0.82013
     0.78247
     0.80758
     1.18411
     0.59421
     0.49380
     0.18002
     0.24278
     0.04196
    -0.29692
    -0.57305
    -1.12530
    -1.43907
    -1.71520
    -1.66500
    -1.69010
    -1.84071
    -2.49337
    -2.48082
    -1.92857
    -2.12939
    -2.16704
    -2.25490
    -1.76540
    -1.10019
    -0.98723
    -0.81152
    -0.66091
    -0.76131
    -0.68601
    -0.56050
    -0.07100
    -0.17141
    -0.08355
    -0.28437
     0.28043
     0.40594
    -0.34713
    -0.30947
    -0.54795
    -0.64835
    -0.40988
    -0.72366
    -0.79897
    -0.83662
    -0.93703
    -1.15040
    -0.89938
    -0.93703
    -0.92448
    -1.10019
    -0.91193
    -0.61070
    -0.91193
    -0.86172
    -1.04999
    -0.77387
    -0.52284
    -0.67346
    -0.49774
    -0.51029
    -0.38478
    -0.27182
     0.56911
     0.53145
     0.21767
     0.26788
     0.12982
     0.76992
     0.88288
     0.90799
     1.00839
     0.93309
     0.97074
     0.99584
     0.68207
     0.99584
     0.73227
     0.55655
     0.79503
     0.66951
     0.50635
     0.04196
    -0.10866
     0.44359
     0.45615
     0.34318
     0.39339
     0.38084
     0.98329
     0.82013
     0.66951
     0.46870
     0.43104
     0.53145
     0.79503
     0.84523
     0.93309
     0.35574
     0.05451
     0.24278
     0.60676
     0.12982
     0.14237
    -0.29692
    -0.52284
    -0.56050
    -0.46009
    -0.62325
    -0.66091
    -0.87427
    -0.92448
    -0.74876
    -0.56050
    -1.04999
    -1.06254
    -0.99979
    -0.74876
    -0.82407
    -0.86172
    -0.76131
    -0.66091
    -0.88683
    -0.68601
    -0.74876
    -0.56050
    -0.61070
    -0.71111
    -0.54795
    -0.73621
    -0.52284
    -0.71111
    -0.89938
    -0.54795
    -0.43498
    -0.46009
    -0.38478
    -0.44754
    -0.53539
    -0.38478
    -0.18396
    -0.40988
    -0.12121
     0.09216
    -0.15886
     0.05451
     0.00430
     0.28043
    -0.27182
     0.29298
     0.23022
     0.06706
     0.26788
    -0.02080
    -0.15886
    -0.03335
    -0.07100
    -0.12121
     0.05451
    -0.05845
    -0.12121
     0.35574
     0.35574
     0.19257
     0.18002
     0.39339
     0.55655
     0.29298
     0.68207
     0.43104
     0.45615
     0.33063
     0.49380
     0.45615
     0.71972
     0.63186
     0.35574
     0.35574
     0.50635
     0.40594
     0.23022
     0.07961
     0.66951
     0.45615
     0.79503
     0.66951
     0.90799
     0.90799
     1.14646
     1.42258
     1.78656
     2.25096
     1.53554
     1.54809
     1.76146
     2.05014
     2.08779
     1.67360
     2.18820
     2.21330
     2.01248
     1.59830
     1.44768
     1.51044
     1.03350
     1.00839
     0.85778
     0.65696
     0.51890
    -0.05845
     0.01686
     0.50635
     0.76992
     0.16747
     0.70717
     0.65696
     0.43104
     0.98329
     1.28452
     1.14646
     1.22176
     1.49789
     1.83677
     2.41412
     2.55218
     2.53963
     2.91617
     3.14209
     3.30525
     3.89515
     3.89515
     3.44331
     2.70280
     2.91617
     2.82831
     3.19229
     2.57729
     1.93718
     1.82422
     1.67360
     1.13391
     0.18002
    -0.10866
    -0.61070
    -0.97468
    -1.13785
    -1.65244
    -1.50183
    -1.99132
    -2.01643
    -2.04153
    -1.97877
    -1.99132
    -1.90347
    -1.95367
    -1.69010
    -1.27591
    -1.17550
    -1.55204
    -1.60224
    -1.72775
    -1.46418
    -1.48928
    -0.72366
    -0.83662
    -1.26336
    -0.82407
    -1.26336
    -1.25081
    -1.25081
    -1.36377
    -1.62734
    -1.11275
    -1.26336
    -1.28846
    -1.60224
    -1.52693
    -1.65244
    -1.72775
    -1.13785
    -0.91193
    -1.36377
    -1.15040
    -1.06254
    -1.15040
    -1.23826
    -1.22571
    -0.99979
    -0.51029
    -0.39733
    -0.30947
    -0.38478
    -0.43498
    -0.61070
    -0.51029
    -0.54795
    -0.37223
    -0.81152
    -0.74876
    -0.69856
    -0.47264
    -0.71111
    -0.76131
    -0.92448
    -0.76131
    -0.68601
    -0.63580
    -0.84917
    -0.84917
    -0.88683
    -0.83662
    -0.97468
    -0.53539
    -0.98723
    -0.96213
    -0.74876
    -1.08764
    -0.62325
    -1.11275
    -0.91193
    -0.96213
    -0.89938
    -0.88683
    -1.03744
    -1.26336
    -1.17550
    -1.21315
    -1.60224
    -1.42652
    -1.23826
    -1.28846
    -1.15040
    -0.84917
    -1.08764
    -1.15040
    -1.17550
    -1.30101
    -0.51029
    -0.32202
    -0.73621
    -0.42243
    -0.39733
    -0.10866
    -0.12121
     0.30553
     0.25533
     0.14237
     0.05451
     0.50635
     0.59421
     0.64441
     0.53145
     0.48125
     0.98329
     1.35983
     1.02095
     0.90799
     1.14646
     1.10880
     1.22176
     1.69871
     2.53963
     2.21330
     2.36392
     2.32626
     2.91617
     3.24249
     2.65259
     2.80321
     2.65259
     2.80321
     3.19229
     2.84086
     2.77810
     2.37647
     2.15055
     1.91208
     2.12544
     1.57320
     0.90799
     0.68207
     0.89543
     0.46870
     0.19257
    -0.05845
    -0.35968
     0.26788
     0.24278
    -0.22162
    -0.39733
    -0.54795
    -0.30947
    -0.40988
    -0.30947
    -0.07100
    -0.63580
    -0.54795
    -0.52284
    -0.25927
    -0.54795
    -0.82407
    -0.81152
    -0.66091
    -0.39733
    -0.56050
    -0.47264
    -0.56050
    -0.82407
    -0.35968
    -0.22162
     0.30553
    -0.09610
     0.26788
     0.29298
     0.48125
     0.89543
     0.79503
     0.46870
     0.89543
     1.05860
     1.07115
     1.17156
     0.76992
     0.74482
     0.39339
     0.50635
     0.59421
     0.26788
     0.04196
     0.23022
    -0.29692
    -0.40988
    -0.40988
    -0.77387
    -0.89938
    -0.93703
    -0.99979
    -1.33867
    -1.25081
    -1.31356
    -1.36377
    -1.48928
    -0.77387
    -0.96213
    -1.27591
    -0.92448
    -0.98723
    -0.57305
    -0.63580
    -0.87427
    -1.01234
    -0.58560
    -0.33458
    -0.15886
    -0.14631
    -0.48519
    -0.24672
    -0.54795
    -0.17141
     0.38084
    -0.19651
    -0.10866
    -0.10866
     0.31808
     0.15492
     0.24278
     0.09216
     0.34318
     0.55655
     0.84523
     0.71972
     0.71972
     0.55655
     0.53145
     0.63186
     1.09625
     0.82013
     0.33063
     0.33063
     0.49380
     0.64441
     0.48125
     0.14237
     0.24278
     0.34318
     0.25533
     0.33063
     0.20512
    -0.07100
    -0.19651
    -0.34713
    -0.08355
    -0.15886
    -0.07100
    -0.03335
    -0.20906
     0.05451
     0.38084
     0.43104
     0.48125
     1.37238
     1.81167
     1.62340
     1.41003
     0.70717
     0.68207
     0.56911
     0.93309
     1.07115
     0.49380
     0.75737
     0.45615
     0.25533
     0.23022
    -0.66091
    -0.84917
    -0.91193
    -0.91193
    -0.79897
    -0.63580
    -0.77387
    -0.74876
    -0.76131
    -0.30947
     0.26788
     0.02941
     0.18002
     0.02941
     0.44359
     0.50635
     0.36829
     0.30553
     0.15492
     0.38084
     0.21767
     0.33063
     0.35574
     0.01686
    -0.22162
    -0.12121
     0.43104
     0.14237
    -0.09610
     0.14237
    -0.29692
    -0.03335
     0.15492
    -0.04590
    -0.24672
    -0.08355
    -0.09610
     0.07961
     0.43104
     0.64441
     0.38084
     0.35574
     1.02095
     1.03350
     0.58166
     0.53145
     0.53145
     0.60676
     0.92054
     1.14646
     0.88288
     1.00839
     0.82013
     0.63186
     0.79503
     0.55655
     0.07961
     0.14237
     0.29298
     0.43104
     0.31808
     0.26788
     0.06706
    -0.18396
     0.09216
     0.24278
     0.24278
     0.00430
    -0.18396
    -0.02080
    -0.04590
     0.02941
    -0.04590
    -0.39733
    -0.24672
     0.35574
     0.02941
    -0.07100
    -0.13376
     0.05451
     0.18002
     0.05451
     0.14237
     0.18002
     0.43104
     0.36829
     0.36829
     0.53145
     0.36829
     0.07961
     0.05451
     0.29298
     0.10471
    -0.09610
    -0.14631
    -0.43498
    -0.30947
    -0.53539
    -0.66091
    -0.73621
    -1.03744
    -0.54795
    -0.62325
    -0.97468
    -1.30101
    -1.51438
    -1.81561
    -0.99979
    -1.02489
    -1.01234
    -0.87427
    -1.38887
    -1.15040
    -1.32611
    -1.22571
    -1.31356
    -0.83662
    -1.01234
    -1.21315
    -0.73621
    -0.78642
    -0.77387
    -1.26336
    -1.07509
    -0.46009
    -0.77387
    -0.77387
    -0.89938
    -0.76131
    -0.78642
    -0.69856
    -0.63580
    -0.58560
    -0.57305
    -0.88683
    -0.87427
    -0.78642
    -0.78642
    -0.79897
    -0.96213
    -0.66091
    -0.51029
    -0.71111
    -0.40988
    -0.74876
    -0.88683
    -0.72366
    -0.71111
    -0.48519
    -0.62325
    -0.52284
    -0.68601
    -0.24672
    -0.12121
    -0.18396
    -0.24672
     0.04196
     0.14237
     0.05451
     0.44359
     0.29298
     0.10471
     0.14237
     0.21767
     0.65696
     0.39339
     0.53145
     0.49380
     0.31808
     0.44359
     0.30553
    -0.00825
     0.23022
     0.49380
     0.31808
     0.54400
     0.11726
     0.29298
     0.21767
     0.10471
     0.02941
     0.18002
     0.24278
    -0.20906
    -0.27182
    -0.14631
    -0.09610
    -0.33458
    -0.33458
    -0.09610
    -0.57305
    -0.14631
    -0.15886
    -0.02080
    -0.24672
    -0.27182
    -0.09610
    -0.02080
     0.56911
     0.40594
     0.23022
     0.19257
     0.35574
     0.48125
     0.09216
     0.48125
     0.44359
     0.35574
     0.25533
     0.29298
     0.20512
    -0.15886
     0.19257
    -0.03335
     0.04196
    -0.07100
    -0.30947
     0.09216
     0.00430
     0.25533
    -0.32202
     0.23022
     0.15492
     0.15492
     0.20512
     0.33063
     0.46870
     0.36829
     0.19257
     0.61931
     0.85778
     0.88288
     0.36829
     0.65696
     0.94564
     0.94564
     0.73227
     0.90799
     1.03350
     0.93309
     0.94564
     0.98329
     1.00839
     1.04605
     1.39748
     1.54809
     2.40157
     3.28015
     2.62749
     0.99584
     0.41849
    -0.46009
    -0.71111
    -0.68601
    -0.22162
    -0.76131
    -1.23826
    -2.01643
    -2.21724
    -1.69010
    -1.69010
    -1.56459
    -1.79051
    -2.31765
    -2.76949
    -2.76949
    -2.17959
    -1.51438
    -0.79897
    -0.23417
     0.19257
     0.24278
     0.19257
     0.15492
    -0.04590
     0.19257
     0.05451
    -0.10866
    -0.03335
     0.11726
     0.12982
     0.43104
     0.51890
     0.90799
     1.00839
     1.05860
     1.37238
     1.15901
     0.55655
     1.08370
     1.03350
     0.82013
     0.95819
     0.68207
     0.64441
     0.85778
     0.98329
     0.41849
     0.34318
     0.41849
     0.45615
     0.34318
     0.49380
     0.71972
     0.11726
     0.51890
     0.45615
     0.45615
     0.49380
    -0.08355
     0.14237
     0.16747
     0.20512
     0.07961
    -0.63580
    -0.71111
    -0.74876
    -0.66091
    -0.67346
    -0.64835
    -0.98723
    -1.10019
    -1.06254
    -0.71111
    -0.78642
    -0.88683
    -1.12530
    -0.91193
    -0.59815
    -0.20906
    -0.51029
    -0.54795
    -0.52284
    -0.42243
    -0.53539
    -0.08355
    -0.32202
    -0.52284
    -0.18396
    -0.17141
    -0.08355
    -0.28437
    -0.63580
    -0.38478
    -0.05845
     0.18002
    -0.18396
    -0.22162
    -0.35968
    -0.34713
    -0.24672
    -0.07100
    -0.05845
    -0.28437
    -0.00825
    -0.23417
    -0.00825
    -0.09610
    -0.29692
    -0.42243
    -0.17141
     0.02941
    -0.25927
    -0.09610
    -0.40988
    -0.24672
    -0.18396
    -0.14631
     0.02941
    -0.18396
    -0.33458
    -0.13376
    -0.37223
    -0.14631
    -0.24672
    -0.28437
    -0.38478
     0.05451
    -0.13376
    -0.15886
    -0.28437
    -0.44754
    -0.09610
    -0.33458
     0.10471
     0.16747
    -0.35968
    -0.15886
    -0.02080
    -0.05845
    -0.14631
    -0.20906
    -0.08355
    -0.05845
     0.34318
     0.00430
    -0.14631
    -0.08355
    -0.04590
    -0.12121
     0.38084
     0.30553
    -0.17141
     0.30553
     0.21767
     0.25533
     0.53145
     0.46870
     0.50635
     0.70717
     0.87033
     1.02095
     1.05860
     0.79503
     0.88288
     0.90799
     1.10880
     1.47279
     0.78247
     0.48125
     0.43104
     0.48125
     0.39339
    -0.03335
    -0.27182
    -0.49774
    -0.44754
    -0.63580
    -0.58560
    -1.15040
    -1.48928
    -1.50183
    -1.57714
    -0.81152
    -1.13785
    -1.35122
    -1.26336
    -1.11275
    -0.72366
    -0.81152
    -0.77387
    -0.44754
    -0.08355
    -0.35968
    -0.34713
    -0.12121
    -0.00825
     0.01686
    -0.07100
     0.66951
     0.50635
     0.30553
     0.43104
     0.29298
     0.61931
     0.53145
     0.51890
     0.26788
     0.79503
     0.79503
     0.73227
     1.00839
     0.66951
     0.68207
     0.29298
     1.02095
     1.08370
     0.54400
     0.69462
     0.68207
     0.49380
     0.68207
     0.50635
     0.09216
     0.33063
     0.39339
     0.45615
     0.50635
     0.15492
     0.00430
    -0.17141
     0.15492
     0.63186
     0.24278
     0.15492
     0.11726
     0.35574
     0.40594
     0.54400
     0.26788
     0.10471
     0.34318
     0.43104
     0.33063
     0.45615
     0.28043
    -0.23417
    -0.29692
     0.20512
     0.10471
    -0.35968
    -0.77387
    -0.82407
    -0.77387
    -1.04999
    -1.08764
    -1.30101
    -1.26336
    -1.10019
    -1.30101
    -1.31356
    -1.60224
    -1.71520
    -1.80306
    -0.97468
    -1.03744
    -1.26336
    -0.89938
    -0.97468
    -0.96213
    -0.93703
    -0.93703
    -0.96213
    -0.47264
    -0.34713
    -0.20906
    -0.23417
    -0.67346
    -0.97468
    -1.55204
    -1.18805
    -0.69856
    -0.68601
    -0.43498
    -0.69856
    -1.04999
    -0.72366
    -0.86172
    -0.74876
    -1.02489
    -0.08355
    -0.57305
     0.14237
     0.06706
     0.07961
    -0.09610
    -0.39733
     0.46870
     0.19257
     0.28043
     0.25533
    -0.02080
     0.07961
     0.33063
     0.14237
     0.10471
     0.12982
     0.05451
     0.01686
     0.15492
     0.11726
     0.04196
    -0.12121
     0.44359
     0.33063
     0.15492
     0.39339
     0.05451
     0.34318
     0.23022
     0.30553
     0.01686
     0.48125
     0.11726
    -0.28437
     0.30553
     0.19257
     0.15492
    -0.04590
     0.46870
     0.40594
     0.15492
     0.29298
    -0.03335
    -0.12121
    -0.03335
     0.20512
     0.39339
     0.60676
     0.00430
     0.10471
    -0.03335
     0.36829
    -0.07100
    -0.39733
     0.04196
     0.35574
     0.06706
     0.11726
     0.05451
     0.14237
     0.00430
    -0.04590
    -0.03335
     0.23022
     0.01686
     0.09216
     0.11726
    -0.30947
    -0.03335
    -0.22162
    -0.30947
     0.09216
     0.06706
    -0.05845
    -0.03335
    -0.27182
    -0.18396
    -0.29692
    -0.10866
    -0.00825
     0.26788
     0.18002
     0.12982
     0.38084
     0.12982
     0.23022
     0.00430
     0.55655
     0.60676
     0.44359
     0.46870
     0.58166
     0.43104
     0.36829
     0.48125
     0.45615
     0.43104
     0.48125
     0.04196
    -0.07100
     0.02941
    -0.09610
    -0.24672
    -0.08355
     0.18002
     0.23022
    -0.15886
    -0.10866
    -0.12121
    -0.09610
    -0.29692
     0.05451
     0.14237
     0.18002
     0.10471
     0.39339
     0.48125
     0.51890
     0.54400
     0.14237
     0.59421
     0.41849
     0.30553
     0.24278
    -0.07100
    -0.07100
    -0.14631
     0.00430
    -0.05845
     0.04196
    -0.22162
    -0.66091
    -0.40988
    -0.56050
    -0.97468
    -1.20060
    -0.30947
    -0.71111
    -0.72366
    -0.35968
    -0.67346
    -0.34713
    -0.57305
    -0.39733
    -0.46009
     0.05451
    -0.05845
    -0.18396
     0.14237
     0.07961
     0.12982
    -0.08355
     0.50635
     0.20512
     0.06706
     0.39339
     0.48125
     0.28043
     0.18002
     0.28043
     0.25533
     0.39339
     0.43104
    -0.00825
     0.34318
     0.02941
     0.21767
    -0.02080
    -0.25927
     0.14237
    -0.42243
    -0.09610
    -0.38478
    -0.40988
    -0.58560
    -1.11275
    -0.94958
    -1.08764
    -1.27591
    -1.42652
    -1.87836
    -1.66500
    -1.76540
    -2.04153
    -1.96622
    -1.63989
    -1.86581
    -1.53948
    -1.35122
    -1.53948
    -1.35122
    -1.42652
    -1.31356
    -0.73621
    -0.58560
    -0.42243
    -0.72366
    -0.43498
    -0.30947
    -0.22162
    -0.63580
    -0.25927
    -0.67346
    -0.44754
    -0.18396
     0.00430
    -0.18396
    -0.53539
    -0.37223
    -0.30947
     0.11726
     0.12982
    -0.04590
     0.09216
     0.29298
     0.20512
    -0.03335
     0.35574
     0.30553
     0.30553
    -0.02080
     0.15492
     0.24278
     0.54400
     1.46023
     2.86596
     3.06678
     2.56473
     1.22176
     0.51890
     0.70717
     1.32217
     0.95819
     1.30962
     1.74891
     1.22176
     0.49380
     0.15492
    -0.08355
    -0.67346
    -1.31356
    -1.30101
    -1.71520
    -1.28846
    -1.61479
    -1.77796
    -1.25081
    -1.30101
    -1.01234
    -0.94958
    -0.12121
    -0.30947
    -0.13376
     0.07961
     0.40594
     0.15492
     0.11726
     0.60676
     0.41849
     0.71972
     0.75737
     0.55655
     0.49380
     0.45615
     0.12982
    -0.00825
     0.36829
     0.18002
    -0.46009
    -0.27182
    -0.32202
    -0.29692
    -0.54795
    -0.30947
    -0.38478
    -0.29692
    -0.24672
    -0.57305
    -0.34713
    -0.32202
    -0.13376
    -0.32202
     0.00430
     0.33063
    -0.25927
    -0.02080
    -0.27182
     0.09216
    -0.09610
    -0.48519
    -0.40988
    -0.29692
     0.24278
    -0.04590
    -0.02080
    -0.35968
    -0.18396
    -0.09610
    -0.13376
     0.30553
    -0.14631
    -0.13376
     0.09216
     0.14237
     0.01686
    -0.07100
    -0.32202
    -0.28437
     0.21767
     0.02941
     0.26788
    -0.47264
    -0.17141
    -0.22162
    -0.25927
     0.54400
     0.28043
     0.25533
     0.43104
     0.61931
     0.60676
     0.63186
     0.54400
     0.51890
     0.98329
     1.20921
     1.02095
     1.09625
     0.88288
     1.03350
     0.89543
     0.98329
     1.19666
     0.73227
     0.60676
     0.54400
     0.64441
     0.40594
     0.02941
    -0.35968
    -0.04590
    -0.07100
    -0.40988
    -0.73621
    -0.86172
    -1.18805
    -1.32611
    -1.20060
    -0.69856
    -1.35122
    -1.58969
    -1.22571
    -1.15040
    -0.93703
    -1.31356
    -1.38887
    -1.30101
    -1.12530
    -0.87427
    -0.64835
    -1.13785
    -1.07509
    -1.22571
    -0.97468
    -0.57305
    -0.84917
    -1.02489
    -1.13785
    -0.97468
    -0.76131
    -0.91193
    -0.82407
    -0.98723
    -0.43498
    -0.40988
    -0.24672
    -0.35968
    -0.39733
    -0.49774
    -0.40988
     0.18002
     0.12982
    -0.38478
    -0.18396
    -0.35968
     0.36829
     0.28043
     0.01686
    -0.14631
    -0.17141
     0.19257
    -0.03335
     0.07961
    -0.13376
     0.06706
    -0.22162
     0.20512
     0.61931
     0.10471
     0.02941
     0.24278
     0.23022
     0.40594
     0.11726
    -0.10866
     0.21767
     0.41849
     0.43104
     0.16747
     0.24278
    -0.02080
    -0.49774
     0.02941
     0.25533
     0.00430
    -0.13376
    -0.00825
     0.28043
     0.36829
    -0.09610
    -0.34713
     0.01686
    -0.08355
     0.09216
     0.10471
     0.28043
    -0.10866
    -0.24672
    -0.49774
     0.12982
    -0.07100
    -0.22162
    -0.30947
    -0.42243
    -0.34713
    -0.62325
    -0.40988
    -0.72366
    -0.47264
    -0.46009
    -0.46009
    -0.30947
    -0.51029
    -0.66091
    -0.88683
    -0.12121
    -0.22162
    -0.25927
    -0.25927
    -0.04590
     0.12982
     0.19257
     0.21767
     0.18002
     0.26788
     0.43104
     0.46870
     0.40594
     0.39339
     0.65696
     0.29298
     0.60676
     1.20921
     0.75737
     0.75737
     0.48125
     0.65696
     0.73227
     0.31808
     0.30553
     0.33063
     0.36829
    -0.04590
     0.33063
    -0.44754
    -0.76131
    -1.20060
    -1.11275
    -0.57305
    -0.82407
    -1.11275
    -0.62325
    -0.86172
    -0.78642
    -1.07509
    -1.12530
    -0.86172
    -0.44754
     0.18002
     0.15492
     0.19257
     0.10471
    -0.54795
    -1.35122
    -0.74876
    -1.25081
    -1.48928
    -1.75285
    -2.00388
    -1.74030
    -1.81561
    -1.91602
    -1.85326
    -1.50183
    -0.83662
    -0.73621
    -0.34713
     0.33063
     0.43104
     0.43104
     1.24687
     2.17565
     2.20075
     2.36392
     2.56473
     2.51453
     2.47688
     2.21330
     2.01248
     1.59830
     1.48534
     1.07115
     1.03350
     0.45615
     0.19257
    -0.13376
    -0.18396
     0.39339
    -0.15886
    -0.34713
    -0.56050
    -0.40988
    -0.48519
    -0.46009
    -0.28437
    -0.40988
    -0.23417
    -0.38478
    -0.48519
    -0.20906
    -0.39733
    -0.12121
    -0.77387
    -0.07100
     0.18002
    -0.35968
     0.00430
    -0.15886
    -0.24672
    -0.19651
    -0.25927
    -0.29692
    -0.23417
    -0.47264
    -0.32202
    -0.23417
    -0.17141
    -0.32202
    -0.67346
    -0.09610
     0.11726
    -0.47264
    -0.15886
    -0.05845
     0.07961
     0.09216
     0.18002
     0.31808
     0.20512
     0.34318
     0.10471
     0.39339
     0.40594
     0.11726
    -0.33458
     0.02941
     0.68207
     0.15492
     0.21767
     0.21767
     0.07961
     0.10471
     0.21767
    -0.03335
     0.28043
     0.36829
     0.54400
     0.73227
     1.15901
     0.98329
     0.50635
     0.44359
     0.55655
     0.00430
     0.01686
     0.14237
     0.33063
    -0.12121
    -0.05845
    -0.27182
    -0.43498
    -0.22162
    -0.43498
    -0.58560
    -0.94958
    -0.76131
    -0.64835
    -0.94958
    -0.39733
    -0.35968
    -0.34713
    -0.29692
    -0.20906
    -0.46009
    -0.62325
    -0.42243
    -0.49774
    -0.46009
    -0.76131
    -1.08764
    -0.96213
    -1.08764
    -0.92448
    -1.08764
    -0.77387
    -0.74876
    -0.96213
    -0.84917
    -0.72366
    -0.76131
    -0.58560
    -0.72366
    -0.28437
    -0.14631
    -0.03335
     0.12982
     0.38084
     0.58166
     0.65696
     0.44359
     0.45615
     0.94564
     0.92054
     1.04605
     1.33472
     1.13391
     1.13391
     0.71972
     0.99584
     1.15901
     1.29707
     1.19666
     1.15901
     0.88288
     1.12135
     0.78247
     0.53145
     0.97074
     0.60676
     0.78247
     0.92054
     0.84523
     0.43104
     0.30553
     0.24278
     0.53145
     0.59421
     0.45615
     0.11726
     0.02941
     0.00430
    -0.00825
    -0.49774
    -0.07100
    -0.24672
    -0.43498
    -0.17141
    -0.22162
    -0.39733
    -0.46009
    -0.52284
    -0.14631
     0.12982
     0.09216
    -0.02080
     0.31808
     0.18002
     0.39339
     0.00430
     0.45615
     0.59421
     0.40594
     0.66951
     0.60676
     0.59421
     0.36829
     0.05451
     0.09216
     0.65696
     0.53145
     0.19257
    -0.12121
     0.21767
     0.10471
    -0.07100
    -0.28437
     0.06706
     0.23022
    -0.04590
    -0.12121
    -0.14631
     0.04196
    -0.22162
    -0.09610
    -0.00825
     0.34318
     0.70717
     0.48125
     0.54400
     0.97074
     0.78247
     0.88288
     1.37238
     1.18411
     1.24687
     1.77401
     1.86187
     1.91208
     1.44768
     1.19666
     1.37238
     2.01248
     2.67769
     2.07524
     1.39748
     0.68207
     0.38084
     0.21767
     0.50635
     0.19257
    -0.49774
    -0.30947
    -0.30947
    -0.86172
    -1.07509
    -1.66500
    -1.46418
    -1.25081
    -1.35122
    -1.66500
    -1.43907
    -1.23826
    -1.16295
    -0.84917
    -0.68601
    -0.15886
    -0.49774
    -0.10866
     0.14237
     0.28043
     0.04196
     0.05451
     0.26788
     0.45615
     0.69462
     0.39339
     0.43104
     0.11726
     0.12982
     0.01686
     0.35574
     0.48125
     0.38084
     0.15492
     0.20512
     0.44359
     0.51890
     0.50635
     0.21767
     0.36829
     0.65696
     0.88288
     0.40594
     0.54400
     0.61931
     0.59421
     0.44359
     0.82013
     0.60676
     0.53145
     0.56911
     0.64441
     0.70717
     0.44359
     0.16747
     0.11726
     0.36829
     0.31808
     0.12982
     0.11726
    -0.02080
     0.04196
    -0.19651
     0.14237
    -0.15886
    -0.47264
    -0.32202
    -0.29692
    -0.28437
    -0.13376
    -0.56050
    -0.35968
    -0.35968
     0.09216
     0.01686
    -0.09610
    -0.13376
    -0.39733
    -0.42243
     0.00430
     0.55655
     0.29298
     0.29298
     0.12982
     0.66951
     0.98329
     1.00839
     0.60676
     1.20921
     1.61085
     1.59830
     1.63595
     1.52299
     1.82422
     1.54809
     1.88697
     2.32626
     1.88697
     1.73636
     1.72381
     1.34727
     1.34727
     0.70717
     0.43104
     0.11726
    -0.00825
    -0.03335
    -0.77387
    -0.98723
    -1.35122
    -1.80306
    -2.19214
    -1.94112
    -2.21724
    -2.45572
    -2.41806
    -2.79460
    -2.61888
    -2.59378
    -2.61888
    -2.68164
    -2.01643
    -1.07509
    -2.54357
    -2.17959
    -2.53102
    -2.56868
    -2.35531
    -1.95367
    -1.94112
    -2.35531
    -2.40551
    -2.14194
    -2.21724
    -2.26745
    -2.44316
    -2.60633
    -2.60633
    -2.02898
    -2.15449
    -1.86581
    -1.74030
    -1.84071
    -1.61479
    -1.36377
    -0.43498
    -0.61070
    -0.51029
    -0.30947
    -0.25927
     0.18002
     0.33063
     0.23022
     0.31808
     0.88288
     0.85778
     1.00839
     1.03350
     0.97074
     0.90799
     0.89543
     1.43513
     1.48534
     1.12135
     1.14646
     1.02095
     1.29707
     1.27197
     0.97074
     0.95819
     0.75737
     0.85778
     0.82013
     0.63186
     0.35574
     0.21767
    -0.12121
     0.50635
     0.51890
     0.33063
     0.00430
    -0.09610
     0.31808
     0.34318
     0.39339
     0.14237
     0.56911
     0.55655
     0.64441
     0.60676
     0.82013
     0.73227
     0.55655
     0.75737
     1.08370
     0.74482
     0.80758
     0.61931
     0.48125
     0.28043
     0.30553
     0.21767
     0.15492
     0.26788
    -0.10866
    -0.33458
    -0.23417
    -0.56050
    -0.93703
    -0.96213
    -0.53539
    -0.64835
    -1.11275
    -1.18805
    -1.38887
    -0.94958
    -0.94958
    -1.01234
    -1.15040
    -1.13785
    -1.11275
    -0.98723
    -0.84917
    -0.97468
    -1.13785
    -1.30101
    -0.77387
    -0.56050
    -0.91193
    -0.71111
    -0.88683
    -0.54795
    -0.39733
    -0.34713
    -0.30947
    -0.17141
     0.02941
     0.28043
     0.56911
     0.48125
     0.59421
     0.10471
     1.14646
     1.30962
     1.17156
     1.34727
     1.25942
     1.38493
     1.48534
     1.30962
     1.24687
     1.29707
     1.38493
     1.22176
     1.34727
     1.51044
     1.13391
     0.73227
     0.29298
     0.06706
     0.04196
    -0.04590
    -0.05845
    -0.25927
    -0.29692
    -0.56050
    -0.52284
    -0.59815
    -0.68601
    -0.94958
    -0.83662
    -0.34713
    -0.93703
    -0.69856
    -0.89938
    -0.18396
    -0.20906
    -0.35968
    -0.22162
    -0.64835
    -0.13376
    -0.13376
    -0.19651
    -0.14631
    -0.15886
     0.02941
     0.46870
     0.69462
     0.53145
     0.44359
     0.11726
     0.83268
     1.07115
     0.92054
     1.20921
     1.09625
     1.34727
     1.28452
     1.13391
     1.19666
     1.02095
     1.19666
     1.15901
     1.30962
     1.24687
     1.08370
     0.61931
     0.99584
     1.57320
     1.32217
     1.37238
     1.18411
     1.02095
     1.15901
     1.24687
     1.22176
     1.07115
     0.99584
     0.92054
     1.14646
     1.44768
     1.13391
     0.79503
     0.90799
     1.04605
     0.88288
     0.71972
     0.70717
     0.55655
     0.73227
     0.64441
     0.59421
     0.54400
     0.65696
     0.58166
     0.64441
     0.46870
     0.35574
     0.49380
    -0.00825
     0.90799
     0.49380
     0.66951
     0.74482
     0.50635
     0.54400
     0.53145
     0.55655
     0.60676
     0.60676
     0.75737
     0.51890
     0.56911
     0.85778
     0.63186
     0.29298
     0.59421
     0.90799
     0.51890
     0.70717
     0.43104
     0.59421
     0.58166
     0.35574
     0.40594
     0.64441
     0.73227
     0.48125
     0.38084
     0.36829
     0.15492
    -0.25927
    -0.19651
     0.54400
    -0.04590
     0.56911
     0.44359
     0.31808
     0.05451
     0.15492
     0.09216
     0.40594
     0.49380
     0.43104
     0.28043
     0.59421
     0.59421
     0.36829
     0.28043
     0.61931
     0.55655
     0.31808
     0.48125
     0.20512
     0.10471
    -0.17141
     0.12982
     0.38084
     0.18002
    -0.08355
    -0.09610
     0.02941
     0.20512
     0.09216
    -0.30947
    -0.12121
     0.01686
    -0.24672
     0.12982
    -0.17141
    -0.23417
    -0.23417
    -0.15886
    -0.05845
     0.19257
     0.14237
     0.01686
     0.02941
     0.09216
     0.11726
    -0.07100
     0.21767
     0.16747
    -0.23417
     0.19257
     0.05451
     0.04196
    -0.34713
    -0.56050
    -0.47264
    -0.23417
    -0.07100
    -0.53539
    -0.97468
    -1.15040
    -0.96213
    -0.74876
    -0.71111
    -0.28437
    -0.37223
    -0.71111
    -0.84917
    -1.16295
    -0.76131
    -1.16295
    -0.71111
    -0.47264
    -0.34713
    -0.88683
    -1.75285
    -1.60224
    -1.77796
    -2.14194
    -2.45572
    -2.10428
    -2.30510
    -2.88245
    -2.58123
    -2.53102
    -2.56868
    -3.14603
    -3.03307
    -2.95776
    -2.55613
    -2.10428
    -2.36786
    -2.00388
    -1.71520
    -1.65244
    -1.87836
    -1.26336
    -1.15040
    -1.22571
    -0.92448
    -1.01234
    -1.37632
    -1.91602
    -1.51438
    -1.07509
    -0.77387
    -0.84917
    -1.07509
    -1.56459
    -1.02489
    -1.02489
    -1.33867
    -0.64835
     0.00430
    -0.40988
    -0.14631
     0.24278
     0.35574
     0.60676
     0.40594
     0.58166
     1.14646
     1.28452
     1.25942
     0.82013
     0.85778
     0.90799
     0.84523
     0.90799
     1.28452
     0.74482
     0.71972
     0.58166
     0.55655
     0.63186
     0.23022
    -0.17141
    -0.13376
     0.09216
     0.07961
    -0.24672
    -0.43498
    -0.52284
    -0.19651
    -0.63580
    -0.18396
    -0.27182
    -0.72366
    -0.57305
    -0.27182
    -0.17141
    -0.33458
    -0.32202
    -0.05845
     0.29298
     0.44359
     0.30553
     0.39339
     0.40594
     0.69462
     0.16747
     0.71972
     1.02095
     0.68207
     0.50635
     0.65696
     0.69462
     0.59421
     0.34318
     0.21767
     0.39339
     0.61931
     0.24278
     0.18002
     0.01686
     0.05451
    -0.15886
     0.14237
     0.36829
    -0.03335
     0.01686
     0.00430
     0.29298
     0.23022
     0.20512
    -0.08355
    -0.04590
     0.46870
     0.55655
     0.66951
     0.39339
     0.38084
     0.19257
     0.26788
     0.88288
     0.53145
     0.31808
     0.45615
     0.44359
     0.75737
     0.24278
     0.33063
     0.60676
     0.82013
     0.92054
     0.79503
     0.41849
     0.46870
     0.55655
     0.23022
     0.92054
     0.73227
     0.56911
     0.43104
     0.74482
     0.56911
     0.71972
     0.45615
     0.14237
     0.35574
     0.45615
     0.38084
     0.45615
     0.54400
     0.10471
     0.35574
     0.71972
     0.90799
     0.58166
     0.61931
     0.53145
     0.84523
     1.04605
     1.02095
     0.83268
     0.99584
     1.87442
     1.47279
     1.43513
     1.25942
     1.47279
     1.24687
     1.66105
     1.96228
     1.56064
     1.29707
     1.54809
     1.34727
     1.44768
     1.33472
     0.68207
     0.51890
     0.60676
     0.56911
     0.24278
     0.06706
    -0.18396
    -0.69856
    -1.13785
    -0.67346
    -0.92448
    -1.15040
    -1.21315
    -1.38887
    -1.10019
    -1.35122
    -1.57714
    -1.52693
    -1.26336
    -0.91193
    -0.98723
    -0.48519
    -0.62325
    -0.74876
    -0.98723
    -0.48519
    -0.22162
    -0.32202
    -0.33458
    -0.33458
     0.01686
     0.09216
    -0.10866
    -0.18396
     0.21767
     0.23022
     0.14237
     0.43104
     0.07961
     0.01686
     0.09216
     0.50635
     1.05860
     0.68207
     0.65696
     0.65696
     0.79503
     1.05860
     1.04605
     0.74482
     0.88288
     1.19666
     1.51044
     1.34727
     0.92054
     0.98329
     0.65696
     0.83268
     1.29707
     0.92054
     0.71972
     0.51890
     0.05451
     0.49380
     0.21767
     0.36829
     0.14237
     1.17156
     1.41003
     1.02095
     0.80758
     0.43104
     0.18002
    -0.17141
     0.21767
     0.23022
     0.09216
     0.02941
    -0.46009
    -0.28437
    -0.57305
    -1.03744
    -1.60224
    -1.41397
    -1.79051
    -1.60224
    -1.77796
    -2.06663
    -2.15449
    -2.24235
    -1.61479
    -1.06254
    -1.62734
    -1.56459
    -1.38887
    -1.50183
    -1.56459
    -1.45163
    -1.31356
    -1.26336
    -1.15040
    -1.07509
    -1.02489
    -1.15040
    -1.31356
    -1.23826
    -1.26336
    -0.49774
    -0.64835
    -0.81152
    -1.23826
    -1.37632
    -1.41397
    -1.63989
    -1.27591
     0.25533
    -0.25927
    -0.82407
    -0.84917
    -1.38887
    -1.12530
    -1.26336
    -1.07509
    -0.15886
     0.11726
     0.21767
     0.04196
    -0.62325
    -0.38478
    -0.32202
    -0.03335
     0.11726
     0.20512
     0.43104
     0.34318
     0.64441
     0.43104
     0.23022
     0.00430
     0.75737
     0.97074
     0.68207
     0.78247
     0.55655
     0.76992
     0.75737
     0.76992
     0.76992
     0.68207
     0.68207
     0.79503
     0.83268
     0.82013
     0.84523
     0.20512
     0.54400
     1.05860
     0.54400
     0.87033
     0.58166
     0.64441
     0.79503
     0.63186
     0.75737
     0.73227
     0.76992
     0.68207
     0.63186
     0.88288
     0.80758
     0.65696
     0.48125
     1.07115
     0.99584
     0.98329
     1.28452
     1.04605
     1.12135
     1.19666
     1.18411
     1.04605
     1.30962
     1.19666
     1.30962
     1.18411
     1.46023
     1.27197
     1.13391
     1.49789
     1.38493
     1.52299
     1.76146
     1.33472
     1.44768
     1.15901
     1.09625
     0.90799
     0.93309
     0.80758
     0.75737
     0.80758
     0.84523
     0.71972
     0.16747
     0.34318
     0.23022
    -0.08355
     0.04196
    -0.17141
    -0.12121
     0.15492
     0.05451
     0.51890
     0.39339
     0.46870
     0.28043
     0.59421
     1.12135
     0.80758
     0.88288
     1.13391
     1.89952
     2.38902
     3.78219
     3.54372
     2.72790
     1.87442
     1.38493
     1.87442
     2.82831
     2.90361
     2.18820
     1.44768
     1.77401
     1.96228
     1.33472
     0.28043
     0.20512
    -0.10866
    -0.13376
    -0.14631
    -0.28437
    -0.22162
    -0.18396
    -0.08355
     0.02941
     0.44359
     0.46870
     0.59421
     0.88288
     0.88288
     0.66951
     0.44359
     0.89543
     0.99584
     0.88288
     0.98329
     0.76992
     0.83268
     0.53145
     0.61931
     0.55655
     0.63186
     0.38084
    -0.39733
    -0.44754
    -0.48519
    -0.54795
    -0.91193
    -0.67346
    -0.49774
    -0.97468
    -0.98723
    -1.23826
    -1.51438
    -1.62734
    -1.69010
    -1.52693
    -1.31356
    -1.13785
    -1.13785
    -1.26336
    -1.15040
    -0.96213
    -1.21315
    -1.23826
    -0.99979
    -1.25081
    -1.18805
    -1.04999
    -1.11275
    -1.11275
    -1.30101
    -1.32611
    -1.30101
    -1.62734
    -1.70265
    -2.01643
    -2.10428
    -2.33020
    -2.65653
    -3.20878
    -2.73184
    -3.10837
    -3.15858
    -2.94521
    -2.99541
    -3.00797
    -3.22133
    -3.27154
    -3.08327
    -2.64398
    -2.71929
    -2.71929
    -2.45572
    -1.77796
    -1.32611
    -1.47673
    -0.48519
    -0.25927
     0.19257
     0.40594
     0.31808
    -0.51029
    -0.62325
    -0.87427
    -0.24672
     0.19257
     0.90799
     1.67360
     3.55627
     4.13362
     3.95791
     1.98738
     0.33063
    -0.88683
    -0.81152
    -0.52284
     1.27197
     1.05860
     0.04196
    -0.34713
    -0.71111
    -1.65244
    -1.89092
    -2.41806
    -2.65653
    -2.94521
    -2.92011
    -3.19623
    -3.42215
    -2.53102
    -1.97877
    -1.65244
    -1.02489
    -0.97468
    -0.63580
    -0.72366
    -0.79897
    -0.61070
    -0.28437
    -0.52284
    -0.34713
    -0.19651
    -0.07100
     0.00430
    -0.24672
     0.49380
     0.56911
     0.26788
     0.73227
     0.56911
     0.71972
     0.83268
     0.66951
     0.90799
     0.80758
     1.10880
     0.79503
     0.71972
     0.88288
     0.82013
     0.94564
     1.13391
     1.51044
     1.67360
     0.94564
     1.22176
     1.03350
     1.02095
     0.89543
     1.10880
     1.34727
     1.17156
     1.10880
     1.00839
     0.89543
     0.93309
     0.61931
     0.90799
     0.80758
     0.46870
     0.54400
     0.78247
     0.79503
     0.84523
     0.70717
     0.39339
     0.60676
     1.04605
     0.59421
     0.66951
     0.41849
     0.61931
     0.45615
     0.33063
     0.99584
     0.44359
     0.34318
     0.50635
     0.55655
     0.63186
     0.31808
     0.20512
     0.06706
     0.55655
     0.63186
     0.44359
     0.36829
     0.06706
     0.34318
     0.07961
     0.58166
     0.28043
    -0.03335
     0.09216
     0.11726
     0.14237
     0.10471
    -0.00825
    -0.20906
     0.14237
     0.53145
    -0.00825
     0.31808
     0.11726
     0.33063
    -0.10866
     0.49380
     0.30553
     0.28043
     0.28043
     0.16747
     0.58166
     0.21767
     0.31808
     0.18002
     0.23022
     0.63186
     0.31808
     0.48125
     0.25533
     0.23022
    -0.12121
     0.35574
     0.69462
     0.33063
    -0.03335
     0.18002
     0.11726
     0.44359
     0.07961
    -0.48519
    -0.00825
     0.04196
    -0.02080
    -0.10866
    -0.23417
    -0.14631
    -0.30947
    -0.23417
     0.15492
    -0.08355
    -0.44754
    -0.38478
    -0.25927
    -0.12121
     0.00430
    -0.39733
    -0.47264
     0.19257
     0.24278
     0.33063
     0.29298
     0.18002
     0.35574
     0.29298
     0.84523
     0.59421
     0.53145
     0.63186
     0.39339
     0.80758
     0.43104
     0.23022
    -0.09610
    -0.32202
    -0.05845
    -0.81152
    -1.02489
    -1.17550
    -1.57714
    -1.96622
    -1.85326
    -1.79051
    -2.58123
    -2.44316
    -2.63143
    -2.29255
    -2.48082
    -2.33020
    -2.25490
    -1.99132
    -1.71520
    -1.45163
    -1.18805
    -0.96213
    -1.07509
    -0.79897
    -0.37223
     0.12982
     0.41849
     0.40594
     0.50635
     0.87033
     1.00839
     1.03350
     1.05860
     1.17156
     1.05860
     1.29707
     1.17156
     1.02095
     0.83268
     0.40594
     0.02941
     0.46870
     0.66951
    -0.19651
    -0.38478
    -0.61070
    -0.28437
    -0.71111
    -1.08764
    -1.45163
    -1.48928
    -1.10019
    -1.20060
    -1.26336
    -1.35122
    -1.41397
    -1.76540
    -0.82407
    -0.29692
    -0.87427
    -0.51029
    -0.57305
     0.00430
     0.01686
     0.16747
     0.11726
     0.34318
     0.70717
     0.45615
     0.78247
     0.95819
     0.78247
     0.33063
     0.50635
     0.79503
     0.02941
    -0.58560
    -0.08355
     0.49380
     0.21767
     0.12982
    -0.10866
    -0.15886
     0.16747
     0.01686
    -0.19651
     0.28043
     0.14237
     0.24278
     0.23022
     1.25942
     1.13391
     1.47279
     1.63595
     1.42258
     1.27197
     1.57320
     1.61085
     1.69871
     1.34727
     1.25942
     0.92054
     1.32217
     0.99584
     0.24278
     0.09216
     0.53145
     0.45615
    -0.32202
    -0.30947
    -0.61070
    -0.66091
    -0.63580
    -0.71111
    -0.91193
    -0.63580
    -0.52284
    -0.51029
    -0.25927
    -0.08355
    -0.61070
    -0.77387
    -0.34713
     0.38084
    -0.10866
     0.20512
     0.07961
     0.26788
     0.36829
     0.09216
     0.25533
     0.24278
     0.54400
     0.39339
     0.69462
     0.56911
     0.48125
     0.36829
     0.46870
     0.85778
     0.85778
     0.84523
     0.83268
     0.89543
     0.69462
     1.03350
     0.83268
     0.98329
     1.03350
     1.05860
     1.24687
     1.53554
     1.23431
     1.13391
     0.71972
     1.46023
     1.54809
     1.41003
     1.33472
     0.98329
     1.25942
     1.23431
     1.09625
     1.09625
     1.05860
     0.78247
     0.89543
     0.84523
     0.93309
     0.46870
     0.11726
     0.44359
     0.66951
     0.29298
     0.28043
     0.14237
     0.05451
     0.00430
     0.04196
     0.12982
    -0.08355
     0.25533
    -0.08355
     0.21767
     0.51890
     0.39339
     0.10471
     0.29298
     0.98329
     0.66951
     0.64441
     0.61931
     0.55655
     0.75737
     1.08370
     0.64441
     1.14646
     0.98329
     0.82013
     0.63186
     0.64441
     0.36829
     0.31808
     0.14237
     0.25533
     0.25533
    -0.08355
    -0.08355
    -0.20906
    -0.42243
    -0.42243
    -0.68601
    -0.57305
    -0.61070
    -0.56050
    -0.40988
    -0.51029
    -0.56050
    -0.67346
    -0.78642
    -0.37223
    -0.28437
    -0.71111
    -0.39733
    -0.74876
    -0.83662
    -0.74876
    -0.89938
    -1.11275
    -0.97468
    -0.66091
    -0.91193
    -0.98723
    -0.84917
    -0.89938
    -1.20060
    -0.92448
    -0.56050
    -0.63580
    -0.35968
    -0.61070
    -0.44754
    -0.43498
    -0.25927
    -0.35968
    -0.35968
    -0.13376
    -0.34713
    -0.14631
    -0.23417
    -0.14631
    -0.07100
    -0.10866
     0.19257
    -0.18396
    -0.17141
     0.06706
    -0.27182
    -0.38478
    -0.43498
    -0.17141
    -0.23417
    -0.09610
    -0.35968
    -0.66091
    -0.44754
    -0.37223
    -0.69856
    -1.08764
    -0.62325
    -0.78642
    -0.84917
    -0.73621
    -0.62325
    -0.51029
    -0.64835
    -0.61070
    -0.17141
    -0.05845
    -0.05845
    -0.28437
    -0.15886
    -0.00825
     0.00430
    -0.37223
     0.21767
     0.02941
     0.10471
     0.23022
     0.34318
     0.12982
     0.07961
     0.16747
     0.07961
     0.49380
     0.48125
     0.24278
     0.25533
     0.19257
     0.38084
     0.35574
     0.26788
     0.53145
     0.25533
     0.34318
     0.36829
     0.31808
     0.24278
     0.21767
     0.24278
     0.49380
     0.70717
     0.31808
     0.51890
     0.46870
     0.54400
     0.39339
     0.33063
     0.83268
     0.45615
     0.55655
     0.73227
     0.51890
     0.55655
     0.49380
     0.36829
     0.61931
     0.94564
     0.69462
     0.50635
     0.30553
     0.20512
     0.46870
     0.30553
     0.82013
     0.74482
     0.43104
     0.59421
     0.69462
     0.74482
     0.43104
     0.36829
     0.68207
     1.04605
     1.41003
     0.89543
     1.09625
     0.97074
     1.25942
     0.90799
     1.19666
     1.34727
     0.80758
     1.13391
     1.19666
     1.20921
     0.76992
     0.49380
     0.21767
     0.09216
     0.35574
     0.18002
     0.39339
     0.35574
     0.43104
     0.34318
     1.09625
     1.98738
     3.50607
     6.79446
     8.35080
     6.50579
    -0.52284
    -4.18777
    -1.31356
     3.17974
     3.49352
     3.69434
     2.64004
     1.88697
     0.39339
    -2.63143
    -4.53920
    -3.69828
    -3.84889
    -3.25899
    -2.17959
    -2.20469
    -2.22980
    -2.07918
    -2.26745
    -1.50183
    -1.01234
    -0.25927
    -0.28437
    -0.28437
    -0.28437
    -0.59815
    -1.04999
    -0.09610
    -0.03335
    -0.29692
    -0.07100
    -0.39733
    -0.29692
    -0.46009
    -0.49774
    -0.53539
    -0.14631
     0.10471
     0.04196
    -0.13376
     0.18002
     0.09216
    -0.03335
     0.05451
     0.21767
    -0.04590
    -0.34713
    -0.17141
    -0.25927
    -0.37223
    -0.83662
    -0.76131
    -0.73621
    -0.99979
    -1.16295
    -1.10019
    -1.31356
    -1.28846
    -1.26336
    -1.32611
    -0.73621
    -1.48928
    -1.31356
    -1.35122
    -1.04999
    -0.96213
    -1.23826
    -1.42652
    -0.94958
    -0.76131
    -0.43498
    -0.78642
    -0.92448
    -1.16295
    -0.81152
    -1.10019
    -0.30947
    -0.53539
    -0.79897
    -0.57305
    -0.54795
    -0.37223
    -0.44754
    -0.66091
    -0.57305
    -0.17141
    -0.13376
    -0.24672
    -0.12121
    -0.46009
    -0.13376
    -0.44754
     0.06706
     0.16747
    -0.13376
    -0.18396
    -0.30947
    -0.12121
    -0.08355
    -0.59815
    -0.43498
    -0.07100
     0.15492
     0.05451
    -0.00825
    -0.10866
    -0.27182
    -0.15886
    -0.22162
     0.31808
     0.01686
     0.04196
     0.19257
     0.25533
     0.20512
     0.26788
     0.23022
     0.45615
     0.38084
     0.24278
     0.33063
     0.29298
     0.35574
     0.12982
     0.06706
     0.84523
     0.38084
     0.29298
     0.24278
     0.19257
     0.59421
     0.45615
     0.02941
     0.59421
     0.53145
     0.66951
     0.66951
     0.46870
     0.35574
     0.60676
     0.34318
     1.03350
     0.82013
     0.36829
     0.65696
     0.56911
     0.64441
     0.68207
     0.20512
    -0.51029
     0.28043
     0.49380
     0.70717
     0.38084
     0.35574
    -0.22162
    -0.32202
     0.18002
     0.53145
     0.16747
    -0.00825
    -0.08355
     0.14237
     0.31808
     0.23022
    -0.03335
     0.12982
     0.10471
     0.02941
    -0.00825
    -0.25927
    -0.32202
    -0.47264
    -0.32202
     0.36829
    -0.29692
    -0.17141
    -0.35968
    -0.14631
    -0.09610
    -0.22162
    -0.29692
    -0.09610
    -0.14631
     0.05451
     0.43104
     0.39339
     0.34318
     0.35574
    -0.17141
     0.66951
     0.50635
     0.50635
     0.29298
     0.40594
     0.14237
     0.45615
     0.34318
     0.21767
     0.29298
     0.45615
     0.29298
     0.31808
    -0.02080
     0.01686
    -0.18396
     0.54400
     0.33063
     0.49380
     0.15492
     0.14237
     0.69462
     0.92054
     0.82013
     1.07115
     1.24687
     1.51044
     1.62340
     1.81167
     1.86187
     1.76146
     2.08779
     2.18820
     2.77810
     2.46432
     2.11289
     1.82422
     1.51044
     1.35983
     1.12135
     1.27197
     0.98329
     0.90799
     0.79503
     1.33472
     1.41003
     0.84523
     0.43104
    -1.15040
    -0.98723
    -1.60224
    -1.35122
    -1.03744
    -1.12530
    -1.38887
    -1.52693
    -1.62734
    -2.43061
    -3.07072
    -2.92011
    -2.99541
    -3.24644
    -3.51001
    -4.03716
    -3.84889
    -2.83225
    -2.26745
    -2.40551
    -2.55613
    -2.74439
    -2.06663
    -1.85326
    -1.67755
    -1.30101
    -1.32611
    -1.20060
    -0.64835
    -0.23417
    -0.12121
    -0.22162
    -0.29692
     0.45615
     0.73227
     0.61931
     0.56911
     0.46870
     0.80758
     1.13391
     0.89543
     1.04605
     0.87033
    -0.08355
     0.09216
     0.09216
     0.50635
     0.36829
     0.35574
     0.43104
     0.71972
     0.30553
     0.15492
    -0.00825
     0.02941
     0.05451
     0.24278
     0.44359
     0.54400
     0.85778
     0.87033
     0.76992
     0.94564
     0.98329
     0.78247
     0.25533
     1.15901
     1.02095
     1.14646
     0.79503
     0.80758
     0.60676
     0.85778
     0.88288
     0.84523
     0.78247
     0.78247
     0.66951
     0.85778
     0.78247
     0.58166
    -0.08355
     0.51890
     0.38084
     0.28043
     0.50635
     0.16747
     0.28043
     0.20512
     0.33063
     0.39339
     0.70717
     0.45615
     0.28043
     0.58166
     0.88288
     0.76992
     0.61931
     0.70717
     1.10880
     1.12135
     1.18411
     1.09625
     0.97074
     0.88288
     0.94564
     0.78247
     0.87033
     0.92054
     0.54400
     0.39339
     0.29298
     0.30553
     0.07961
    -0.29692
    -0.09610
    -0.12121
    -0.37223
    -0.37223
    -0.58560
    -0.53539
    -0.82407
    -0.59815
    -0.53539
    -0.46009
    -0.51029
    -0.64835
    -0.63580
    -0.39733
    -0.57305
    -0.61070
    -0.22162
    -0.33458
    -0.51029
    -0.27182
    -0.34713
    -0.40988
    -0.73621
    -0.67346
    -0.47264
    -0.40988
    -0.47264
    -0.71111
    -0.79897
    -0.48519
    -0.48519
    -0.87427
    -0.56050
    -0.23417
    -0.54795
    -0.51029
    -0.54795
    -0.52284
    -0.66091
    -0.71111
    -0.38478
    -0.15886
     0.15492
     0.05451
    -0.24672
     0.07961
    -0.00825
    -0.10866
    -0.03335
     0.50635
     0.14237
     0.40594
     0.43104
     0.39339
     0.45615
     0.56911
     0.45615
     0.56911
     0.58166
     0.00430
     0.16747
     0.21767
     0.31808
     0.34318
     0.00430
     0.16747
     0.38084
     0.04196
     0.35574
     0.05451
    -0.02080
    -0.23417
    -0.04590
    -0.13376
     0.15492
     0.24278
     0.10471
     0.65696
     1.07115
     1.24687
     1.27197
     1.64850
     1.33472
     1.04605
     1.42258
     1.19666
     0.79503
     0.84523
     0.46870
     0.30553
     0.15492
     0.35574
    -0.10866
    -0.09610
    -0.28437
    -0.63580
    -0.73621
    -0.66091
    -0.67346
    -0.88683
    -0.72366
    -0.10866
     0.06706
     0.21767
     0.61931
     0.89543
     1.05860
     1.08370
     0.99584
     1.04605
     0.85778
     0.79503
     1.04605
     0.76992
     0.98329
     0.65696
     0.38084
     0.41849
     0.56911
     0.28043
    -0.02080
    -0.24672
     0.04196
     0.21767
     0.41849
     0.15492
     0.61931
     0.34318
     0.28043
     0.33063
     0.95819
     1.05860
     1.08370
     1.42258
     1.38493
     1.43513
     1.35983
     0.99584
     0.90799
     1.00839
     1.02095
     0.80758
     0.48125
     0.51890
     0.36829
    -0.12121
    -0.20906
    -0.72366
    -0.96213
    -0.56050
    -0.57305
    -0.88683
    -1.18805
    -1.18805
    -1.37632
    -0.88683
    -0.83662
    -1.02489
    -1.41397
    -1.37632
    -1.16295
    -1.55204
    -1.38887
    -1.01234
    -1.55204
    -1.56459
    -1.31356
    -0.86172
    -1.08764
    -1.16295
    -0.98723
    -0.84917
    -0.37223
     0.09216
     0.49380
     0.54400
     1.09625
     1.32217
     1.17156
     1.62340
     1.44768
     0.70717
    -0.79897
    -0.38478
     0.28043
     0.58166
     0.53145
     0.33063
     0.19257
    -0.48519
    -1.01234
    -1.06254
    -1.51438
    -1.65244
    -1.21315
    -0.40988
    -0.35968
    -0.03335
     0.24278
     0.29298
     0.74482
     0.76992
     0.41849
     0.76992
     0.63186
     1.02095
     0.80758
     0.90799
     0.99584
     0.89543
     0.92054
     0.98329
     1.14646
     0.95819
     0.92054
     0.84523
     0.87033
     0.87033
     0.58166
     0.58166
     0.56911
     0.75737
     0.71972
     0.69462
     0.16747
     0.38084
     0.28043
     0.39339
     0.50635
     0.50635
     0.14237
     0.48125
     0.51890
     0.43104
    -0.02080
    -0.03335
     0.21767
     0.53145
     0.33063
     0.18002
     0.11726
     0.01686
     0.05451
     0.04196
     0.35574
     0.06706
    -0.08355
    -0.10866
     0.02941
     0.35574
    -0.00825
    -0.20906
    -0.34713
    -0.17141
    -0.04590
    -0.14631
    -0.29692
    -0.40988
    -0.46009
    -0.69856
    -0.25927
    -0.18396
    -0.62325
    -0.88683
    -0.74876
    -0.48519
    -0.30947
     0.00430
     0.16747
     1.24687
     1.39748
     1.44768
     1.04605
     0.95819
     0.63186
    -0.30947
    -0.39733
     0.21767
    -0.27182
    -0.34713
    -0.92448
    -1.13785
    -0.73621
    -1.45163
    -2.41806
    -2.54357
    -2.58123
    -2.53102
    -2.34276
    -1.90347
    -1.76540
    -1.17550
    -0.93703
    -0.15886
     0.29298
     0.01686
     0.34318
     0.64441
     1.08370
     0.87033
     0.94564
     1.03350
     1.12135
     1.24687
     1.09625
     0.88288
     0.68207
     0.70717
     0.45615
     1.03350
     0.79503
     0.16747
     0.45615
     0.38084
     0.43104
     0.25533
     0.58166
     0.26788
     0.43104
     0.49380
     0.50635
     0.54400
     0.23022
     0.33063
    -0.15886
     0.39339
     0.80758
     0.10471
    -0.19651
    -0.03335
     0.02941
     0.10471
    -0.05845
     0.28043
    -0.13376
     0.24278
     0.10471
     0.15492
     0.11726
    -0.02080
    -0.56050
    -0.07100
     0.71972
     0.29298
     0.15492
     0.11726
     0.09216
     0.44359
     0.36829
     0.05451
     0.09216
     0.00430
     0.06706
     0.15492
     0.20512
     0.14237
     0.14237
    -0.13376
     0.45615
     0.38084
     0.26788
     0.15492
     0.39339
     0.50635
     0.40594
     0.51890
     0.20512
     0.89543
     0.97074
     0.75737
     1.00839
     0.79503
     0.82013
     0.55655
     0.87033
     0.71972
     0.39339
     0.45615
     0.40594
     0.14237
    -0.25927
    -0.22162
    -0.79897
    -0.79897
    -1.02489
    -1.33867
    -1.33867
    -1.50183
    -1.67755
    -1.85326
    -1.72775
    -1.27591
    -1.77796
    -1.65244
    -1.58969
    -1.38887
    -1.20060
    -1.02489
    -0.88683
    -0.93703
    -0.62325
    -0.54795
    -0.23417
    -0.22162
    -0.29692
    -0.19651
    -0.40988
     0.18002
     0.02941
    -0.08355
    -0.18396
     0.02941
     0.19257
     0.26788
     0.24278
     0.41849
     0.63186
     0.43104
     0.66951
     0.80758
     0.74482
     0.29298
    -0.07100
     0.51890
     0.58166
     0.56911
     0.60676
     0.12982
     0.00430
    -0.18396
    -0.33458
    -0.34713
    -0.35968
    -0.44754
    -0.47264
    -0.22162
    -0.23417
    -0.29692
    -0.49774
    -0.07100
    -0.34713
    -0.02080
     0.10471
    -0.02080
     0.19257
     0.10471
     0.16747
     0.33063
     0.59421
     0.69462
     0.49380
     0.51890
     0.87033
     0.85778
     0.34318
     0.69462
     1.07115
     0.90799
     0.89543
     0.82013
     0.73227
     0.79503
     0.74482
     0.98329
     0.88288
     0.65696
     0.54400
     0.51890
     0.76992
     0.46870
     0.12982
    -0.18396
     0.36829
     0.33063
     0.12982
     0.28043
     0.10471
     0.14237
    -0.08355
     0.10471
     0.43104
     0.75737
     1.96228
     4.28424
     7.88641
    10.03265
     7.28396
     3.04168
     1.02095
    -0.28437
     0.19257
     2.13800
     2.96637
     3.10443
     2.35136
     0.74482
    -0.71111
    -2.81970
    -4.23798
    -4.56431
    -4.11246
    -3.84889
    -3.98695
    -3.83634
    -2.94521
    -1.82816
    -1.31356
    -0.29692
    -0.24672
     0.30553
     0.16747
     0.44359
     0.40594
     0.43104
     0.40594
    -0.23417
    -0.12121
    -0.28437
    -0.18396
    -0.56050
    -0.72366
    -0.38478
    -0.49774
    -0.35968
    -0.22162
    -0.35968
    -0.52284
    -0.47264
    -0.33458
    -0.13376
    -0.04590
    -0.07100
    -0.08355
    -0.12121
     0.16747
     0.14237
    -0.03335
     0.35574
     0.21767
     0.07961
     0.33063
     0.38084
     0.19257
     0.23022
     0.00430
     0.21767
     0.53145
     0.19257
    -0.19651
    -0.09610
     0.12982
    -0.12121
    -0.39733
    -0.12121
    -0.32202
    -0.49774
    -0.18396
    -0.53539
    -0.42243
    -0.71111
    -0.98723
    -1.01234
    -0.87427
    -0.67346
    -1.28846
    -1.15040
    -1.20060
    -1.22571
    -1.27591
    -1.03744
    -1.43907
    -1.70265
    -1.72775
    -1.66500
    -1.55204
    -1.72775
    -1.82816
    -1.97877
    -1.92857
    -1.77796
    -1.60224
    -1.87836
    -1.96622
    -1.95367
    -1.94112
    -2.06663
    -1.87836
    -1.66500
    -1.72775
    -1.42652
    -1.51438
    -1.55204
    -1.60224
    -1.53948
    -1.06254
    -1.03744
    -0.89938
    -0.93703
    -0.89938
    -0.86172
    -0.82407
    -0.82407
    -0.56050
    -0.54795
    -0.86172
    -0.52284
    -0.29692
    -0.47264
    -0.47264
    -0.46009
    -0.53539
    -0.18396
    -0.10866
    -0.33458
    -0.48519
     0.01686
     0.00430
    -0.04590
     0.18002
     0.21767
    -0.04590
     0.25533
     0.26788
     0.46870
     0.56911
     0.23022
     0.50635
     0.68207
     0.94564
     0.88288
     0.68207
     0.92054
     1.14646
     0.87033
     1.05860
     1.42258
     1.07115
     1.13391
     1.19666
     1.42258
     1.18411
     1.23431
     0.99584
     1.28452
     1.49789
     1.35983
     1.00839
     0.84523
     0.99584
     0.89543
     1.03350
     0.99584
     0.82013
     0.35574
     0.79503
     0.54400
     0.80758
     0.16747
     0.04196
     0.19257
     0.40594
     0.18002
     0.02941
     0.06706
    -0.35968
    -0.29692
    -0.28437
     0.09216
     0.24278
    -0.12121
     0.23022
     0.14237
     0.40594
     0.40594
     0.23022
     0.40594
     0.38084
     0.45615
     0.43104
     0.92054
     1.09625
     1.54809
     2.15055
     3.29270
     3.34290
     0.68207
    -1.52693
    -2.26745
    -0.58560
     1.03350
     1.35983
     1.20921
    -0.00825
     0.02941
    -0.78642
    -1.12530
    -1.38887
    -1.31356
    -0.02080
     0.69462
     0.95819
     0.71972
     1.47279
     2.60239
     4.62312
     6.35517
     5.67741
     4.38465
     4.12107
     3.49352
     3.24249
     2.23840
     2.12544
     2.43922
     2.48943
     1.15901
     0.75737
    -0.49774
    -1.95367
    -2.60633
    -2.09173
    -2.12939
    -2.50592
    -3.72338
    -3.47236
    -2.66909
    -2.06663
    -1.61479
    -1.30101
    -0.96213
    -0.53539
    -0.82407
    -0.00825
     0.09216
    -0.17141
     0.26788
     0.16747
     0.68207
     0.66951
     0.41849
     0.73227
     0.60676
     1.27197
     0.93309
     1.05860
     1.04605
     0.84523
     0.74482
     0.75737
     0.97074
     0.68207
     0.34318
     0.59421
     0.76992
     0.30553
     0.23022
    -0.28437
    -0.33458
     0.02941
    -0.12121
    -0.17141
    -0.46009
    -0.91193
    -0.97468
    -0.78642
    -0.40988
    -0.99979
    -1.21315
    -1.07509
    -0.99979
    -0.78642
    -1.20060
    -1.22571
    -1.40142
    -1.02489
    -1.28846
    -0.89938
    -0.87427
    -1.16295
    -1.30101
    -1.27591
    -0.82407
    -0.40988
    -1.04999
    -1.16295
    -0.98723
    -0.78642
    -0.91193
    -0.77387
    -0.99979
    -0.94958
    -0.53539
    -0.62325
    -0.52284
    -0.59815
    -0.67346
    -0.94958
    -0.13376
    -0.22162
    -0.49774
    -0.35968
    -0.52284
    -0.39733
    -0.18396
    -0.23417
    -0.44754
    -0.14631
     0.04196
     0.00430
    -0.10866
    -0.12121
    -0.25927
    -0.46009
    -0.17141
     0.10471
    -0.00825
     0.05451
    -0.08355
    -0.27182
     0.05451
    -0.14631
    -0.24672
    -0.27182
     0.01686
    -0.39733
    -0.17141
    -0.05845
    -0.27182
    -0.30947
    -0.61070
     0.14237
    -0.07100
    -0.38478
    -0.05845
    -0.24672
    -0.08355
    -0.13376
    -0.17141
    -0.19651
     0.01686
    -0.09610
    -0.07100
     0.23022
    -0.12121
    -0.09610
    -0.40988
     0.21767
     0.24278
    -0.22162
    -0.02080
    -0.09610
    -0.07100
     0.20512
     0.09216
    -0.02080
    -0.28437
     0.00430
     0.04196
     0.33063
     0.04196
    -0.23417
    -0.46009
    -0.03335
     0.34318
    -0.15886
    -0.12121
    -0.27182
    -0.18396
    -0.04590
    -0.17141
    -0.13376
    -0.18396
     0.05451
    -0.20906
     0.10471
    -0.04590
    -0.10866
    -0.10866
    -0.28437
     0.48125
     0.12982
    -0.03335
     0.09216
    -0.09610
     0.05451
     0.09216
     0.23022
    -0.00825
     0.28043
     0.33063
     0.14237
     0.29298
     0.12982
     0.02941
    -0.23417
     0.04196
     0.25533
    -0.10866
    -0.19651
    -0.23417
    -0.57305
     0.07961
    -0.27182
    -0.38478
    -0.22162
    -0.34713
    -0.47264
    -0.24672
    -0.08355
    -0.44754
    -0.52284
     0.07961
     0.26788
     0.29298
     0.04196
    -0.19651
    -0.02080
    -0.32202
     0.69462
     1.98738
     2.56473
     2.61494
     0.44359
    -1.36377
    -1.27591
     0.02941
     0.66951
     1.51044
     1.62340
     1.10880
     1.08370
     0.16747
    -0.23417
    -0.27182
     0.06706
     0.41849
     1.66105
     2.66514
     2.48943
     1.15901
    -0.10866
    -1.38887
    -1.21315
     0.18002
     2.43922
     3.12953
     3.25505
     1.53554
    -1.63989
    -2.64398
    -2.01643
    -0.39733
     0.07961
     0.34318
    -0.15886
     0.09216
    -0.25927
    -0.56050
    -0.74876
    -1.26336
    -0.58560
    -0.51029
    -0.29692
    -0.14631
    -0.18396
    -0.38478
    -0.37223
    -0.53539
    -0.62325
    -0.24672
    -0.63580
    -0.94958
    -0.38478
    -0.29692
    -0.38478
    -0.51029
    -0.53539
     0.02941
    -0.10866
    -0.03335
     0.07961
     0.09216
     0.18002
     0.24278
     0.50635
     0.88288
     0.93309
     0.63186
     0.99584
     1.12135
     1.32217
     1.14646
     1.08370
     1.39748
     1.28452
     1.32217
     1.10880
     1.02095
     0.89543
     1.09625
     0.75737
     0.79503
     0.89543
     0.80758
     0.53145
     0.69462
     0.78247
     0.53145
     0.11726
     0.74482
     0.49380
     0.49380
     1.10880
     0.54400
     0.73227
     0.58166
     0.68207
     0.71972
     1.07115
     1.15901
     0.73227
     1.00839
     0.98329
     0.76992
     0.21767
     0.71972
     0.66951
     0.43104
     0.82013
     0.29298
     0.43104
     0.19257
     0.15492
     0.07961
     0.36829
     0.07961
    -0.20906
    -0.07100
    -0.04590
    -0.12121
    -0.39733
    -0.29692
     0.11726
    -0.33458
    -0.18396
    -0.42243
    -0.24672
    -0.49774
    -0.37223
    -0.33458
    -0.15886
    -0.22162
    -0.15886
    -0.30947
    -0.14631
    -0.17141
     0.04196
    -0.05845
     0.28043
     0.00430
    -0.03335
     0.00430
     0.09216
     0.05451
    -0.24672
     0.00430
    -0.00825
    -0.02080
    -0.22162
    -0.29692
    -0.20906
    -0.49774
    -0.30947
    -0.76131
    -0.33458
    -0.46009
    -0.64835
    -0.10866
    -0.15886
    -0.51029
    -0.34713
    -0.58560
    -0.27182
    -0.12121
    -0.13376
    -0.61070
    -0.29692
    -0.39733
    -0.12121
    -0.24672
    -0.38478
     0.19257
    -0.12121
    -0.24672
    -0.03335
    -0.18396
    -0.18396
    -0.22162
    -0.24672
     0.12982
     0.21767
    -0.33458
    -0.43498
    -0.19651
    -0.51029
    -0.34713
    -0.56050
    -0.12121
    -0.74876
    -0.78642
    -0.66091
    -0.71111
    -0.62325
    -0.88683
    -1.06254
    -0.91193
    -0.52284
    -0.63580
    -0.96213
    -0.74876
    -0.88683
    -0.63580
    -0.89938
    -0.40988
    -0.58560
    -0.66091
    -0.34713
    -0.27182
    -0.35968
    -0.44754
    -0.63580
    -0.51029
    -0.12121
    -0.12121
    -0.62325
    -0.66091
    -0.81152
    -0.88683
    -1.33867
    -1.12530
    -1.35122
    -1.56459
    -1.66500
    -1.63989
    -1.37632
    -1.43907
    -1.26336
    -0.74876
    -0.51029
    -0.37223
    -0.47264
    -0.81152
    -1.03744
    -1.55204
    -2.17959
    -1.45163
    -0.78642
    -0.57305
    -0.42243
    -0.27182
     1.29707
     3.20484
     4.68587
     6.63130
     7.63539
     4.49761
     0.15492
     0.14237
     1.83677
     3.20484
     5.57700
     4.86159
     2.92872
     2.25096
     0.66951
    -0.39733
    -1.71520
    -3.09582
    -3.57277
    -3.97440
    -4.81533
    -4.55175
    -4.27563
    -4.18777
    -3.91165
    -3.45981
    -3.15858
    -2.93266
    -2.40551
    -2.12939
    -1.92857
    -2.04153
    -1.66500
    -1.41397
    -1.07509
    -0.92448
    -0.88683
    -0.09610
    -0.12121
    -0.27182
    -0.22162
     0.15492
     0.25533
     0.38084
     0.80758
     0.79503
     0.20512
     0.34318
     0.40594
     0.39339
    -0.04590
    -0.24672
    -0.49774
     0.04196
    -0.05845
    -0.14631
    -0.05845
    -0.14631
    -0.18396
    -0.12121
     0.34318
     0.51890
     0.10471
    -0.07100
     0.09216
     0.29298
     0.50635
     0.30553
     0.14237
     0.19257
     0.65696
     0.73227
     0.46870
     0.29298
     0.09216
     0.33063
     0.24278
     0.89543
     0.26788
     0.21767
     0.35574
     0.24278
     0.40594
     0.51890
     0.11726
     0.24278
     0.41849
     0.51890
     0.38084
     0.30553
     0.15492
     0.28043
     0.04196
     0.61931
     0.43104
     0.21767
     0.30553
     0.26788
     0.48125
     0.18002
     0.24278
     0.00430
     0.31808
     0.54400
     0.43104
     0.40594
    -0.03335
     0.07961
    -0.14631
     0.48125
     0.61931
     0.35574
     0.19257
     0.09216
     0.48125
     0.49380
     0.29298
    -0.03335
     0.28043
     0.19257
     0.44359
     0.38084
     0.51890
     0.09216
    -0.05845
     0.01686
     0.66951
     0.19257
     0.16747
    -0.00825
    -0.12121
     0.28043
     0.06706
    -0.12121
    -0.07100
     0.07961
    -0.19651
    -0.05845
    -0.08355
    -0.27182
    -0.66091
    -0.77387
    -0.30947
    -0.49774
    -0.73621
    -0.58560
    -0.69856
    -0.57305
    -0.52284
    -0.81152
    -0.63580
    -0.64835
    -0.63580
    -0.48519
    -0.39733
    -0.46009
    -0.27182
    -0.61070
    -0.07100
     0.28043
    -0.22162
    -0.22162
    -0.28437
    -0.15886
    -0.02080
    -0.28437
    -0.57305
    -0.28437
    -0.24672
    -0.17141
    -0.30947
    -0.59815
    -0.76131
    -0.72366
    -0.62325
    -0.03335
    -0.38478
    -0.53539
    -0.59815
    -0.64835
    -0.40988
    -0.61070
    -0.48519
     0.34318
    -0.27182
    -0.62325
    -0.61070
    -0.25927
    -0.62325
    -0.66091
    -0.77387
     0.09216
    -0.14631
    -0.22162
    -0.62325
    -0.57305
    -0.32202
    -0.52284
    -0.35968
    -0.43498
    -0.28437
    -0.12121
    -0.04590
    -0.17141
     0.23022
     0.23022
     0.15492
     0.66951
     0.68207
     0.40594
     0.34318
     0.11726
     0.25533
     0.33063
     0.21767
    -0.13376
    -0.09610
    -0.04590
    -0.47264
    -0.20906
    -0.18396
    -0.79897
    -1.30101
    -1.13785
    -0.77387
    -0.82407
    -0.62325
    -1.03744
    -0.76131
    -0.69856
    -0.22162
    -0.34713
    -0.32202
     0.11726
     0.65696
     1.05860
     0.98329
     0.50635
     0.33063
     0.76992
     1.44768
     1.59830
     1.98738
     1.86187
     1.78656
     1.82422
     1.54809
     1.04605
     1.09625
     0.85778
     1.19666
     0.98329
     1.02095
     1.07115
     0.26788
     0.16747
     0.33063
     0.14237
    -0.14631
    -0.12121
    -0.28437
    -0.22162
    -0.24672
    -0.56050
    -0.72366
    -0.66091
    -0.74876
    -0.74876
    -0.18396
    -0.14631
    -0.24672
    -0.83662
    -0.38478
    -0.29692
    -0.39733
    -0.18396
    -0.42243
    -0.23417
    -0.14631
     0.11726
     0.10471
     0.09216
     0.19257
     0.05451
     0.15492
     0.30553
     0.30553
    -0.20906
     0.20512
     0.60676
     0.49380
     0.43104
     0.38084
     0.18002
     0.34318
     0.41849
     0.25533
     0.58166
     0.07961
     0.44359
     0.12982
     0.36829
     0.28043
    -0.14631
    -0.20906
     0.12982
     0.02941
     0.14237
    -0.22162
    -0.20906
    -0.20906
    -0.15886
    -0.08355
     0.04196
     0.05451
     0.10471
     0.05451
     0.29298
     0.05451
    -0.02080
    -0.39733
     0.28043
     0.02941
     0.21767
     0.09216
     0.00430
    -0.10866
    -0.03335
    -0.10866
    -0.18396
    -0.09610
    -0.51029
    -0.39733
    -0.46009
    -0.56050
    -0.51029
    -0.81152
    -0.62325
    -0.32202
    -0.54795
    -0.42243
    -0.39733
    -0.57305
    -0.49774
    -0.51029
    -0.38478
    -0.08355
    -0.20906
    -0.18396
    -0.14631
     0.09216
    -0.15886
    -0.27182
    -0.09610
     0.20512
     0.02941
     0.25533
     0.24278
     0.18002
     0.07961
     0.05451
    -0.02080
     0.29298
     0.40594
     0.45615
     0.23022
     0.20512
     0.51890
     0.29298
     0.33063
     0.43104
     0.40594
     0.40594
     0.33063
     0.20512
     0.16747
     0.20512
     0.05451
     0.35574
     0.35574
    -0.04590
     0.04196
     0.39339
    -0.02080
     0.15492
    -0.24672
     0.02941
     0.07961
    -0.02080
    -0.00825
     0.19257
    -0.23417
    -0.25927
    -0.51029
    -0.54795
    -0.18396
    -0.22162
    -0.48519
    -0.44754
    -0.29692
    -0.14631
    -0.58560
    -0.38478
    -0.28437
    -0.47264
    -0.54795
    -0.43498
    -0.25927
    -0.54795
    -0.56050
    -0.30947
    -0.24672
     0.23022
    -0.56050
    -0.49774
    -0.69856
    -0.46009
    -0.91193
    -0.67346
    -0.19651
    -0.46009
    -0.39733
    -0.30947
    -0.10866
     0.00430
     0.00430
    -0.03335
     0.41849
     0.46870
     0.55655
     0.34318
     0.46870
     0.50635
     1.54809
     1.61085
     0.55655
    -0.56050
    -0.64835
    -0.59815
    -0.67346
    -0.56050
    -1.21315
    -1.42652
    -1.57714
    -1.62734
    -1.99132
    -2.22980
    -2.19214
    -2.28000
    -2.59378
    -2.66909
    -1.87836
    -1.52693
    -1.35122
    -0.99979
    -0.64835
    -0.61070
    -0.57305
    -0.43498
    -0.32202
     0.06706
     0.56911
     0.26788
     0.76992
     0.59421
     0.35574
    -0.05845
     0.07961
     0.46870
     0.00430
     0.16747
     0.36829
     0.10471
    -0.04590
    -0.42243
    -0.47264
    -0.38478
    -0.30947
    -0.22162
    -0.38478
    -0.40988
    -0.22162
    -0.42243
    -0.71111
    -0.05845
    -0.09610
    -0.23417
    -0.07100
     0.10471
    -0.34713
    -0.19651
    -0.51029
    -0.24672
    -0.29692
    -0.23417
    -0.25927
    -0.40988
    -0.46009
    -0.88683
    -0.87427
    -0.08355
     0.00430
    -0.40988
    -0.33458
    -0.25927
    -0.32202
    -0.43498
    -0.40988
    -0.61070
    -0.17141
     0.11726
    -0.17141
     0.00430
    -0.43498
    -0.08355
    -0.10866
     0.25533
     0.30553
     0.06706
     0.01686
     0.07961
     0.20512
     0.16747
     0.12982
     0.04196
     0.49380
     0.36829
     0.36829
     0.59421
     0.24278
     0.15492
    -0.15886
     0.14237
     0.58166
     0.19257
     0.40594
     0.43104
     0.55655
     0.54400
     0.33063
     0.15492
     0.20512
     0.41849
     0.39339
     0.45615
     0.01686
    -0.00825
     0.12982
     0.11726
     0.21767
     0.09216
    -0.18396
     0.01686
     0.00430
     0.10471
     0.18002
    -0.29692
    -0.10866
     0.36829
     0.64441
     0.61931
     0.49380
     0.64441
     0.94564
     0.56911
     1.52299
     1.43513
     1.12135
     1.35983
     1.48534
     1.68616
     1.62340
     1.27197
     1.48534
     1.66105
     1.71126
     1.52299
     1.38493
     1.28452
     1.05860
     0.84523
     1.10880
     1.02095
     0.75737
     0.36829
     0.73227
     0.63186
     0.49380
    -0.13376
    -0.68601
    -0.97468
    -0.67346
    -0.54795
    -0.64835
    -1.01234
    -1.02489
    -1.27591
    -1.43907
    -0.91193
    -1.11275
    -1.30101
    -1.13785
    -0.81152
    -0.57305
    -0.59815
    -0.82407
    -0.77387
    -0.37223
    -0.04590
    -0.08355
     0.01686
    -0.02080
    -0.20906
    -0.22162
     0.34318
     0.24278
    -0.23417
    -0.37223
    -0.02080
     0.07961
    -0.15886
     0.15492
    -0.33458
    -0.34713
    -0.08355
    -0.27182
    -0.10866
    -0.32202
    -0.32202
    -0.51029
     0.06706
    -0.12121
    -0.28437
    -0.27182
    -0.23417
     0.20512
     0.16747
    -0.04590
    -0.17141
     0.15492
    -0.07100
     0.18002
     0.54400
     0.31808
     0.29298
     0.10471
     0.51890
     0.94564
     0.68207
     0.43104
     0.55655
     0.98329
     1.23431
     1.24687
     0.75737
     0.90799
     0.80758
     1.05860
     0.93309
     0.83268
     0.53145
     0.36829
     0.35574
     0.64441
     0.28043
     0.21767
    -0.08355
    -0.30947
    -0.03335
    -0.24672
    -0.49774
    -0.59815
    -0.32202
    -0.30947
    -0.40988
    -0.18396
    -0.64835
    -0.56050
    -0.99979
    -0.40988
    -0.27182
    -0.84917
    -0.72366
    -0.84917
    -0.67346
    -0.52284
    -0.58560
    -0.91193
    -0.77387
    -0.94958
    -0.78642
    -0.81152
    -0.52284
    -1.01234
    -1.56459
    -1.23826
    -0.91193
    -1.10019
    -1.07509
    -1.43907
    -1.02489
    -1.35122
    -1.18805
    -0.98723
    -1.17550
    -0.78642
    -0.58560
    -0.39733
    -0.24672
    -0.54795
    -0.59815
    -0.14631
     0.40594
     0.16747
     0.05451
     0.15492
     0.04196
     0.36829
     0.28043
     0.25533
     0.19257
     0.11726
     0.19257
     0.21767
     0.40594
     0.23022
    -0.04590
    -0.24672
     0.61931
     0.46870
     0.21767
     0.05451
     0.12982
    -0.09610
     0.26788
     0.11726
    -0.09610
    -0.17141
    -0.05845
    -0.03335
    -0.20906
    -0.27182
    -0.37223
    -0.89938
    -0.29692
    -0.20906
    -0.25927
    -0.30947
    -0.69856
    -0.35968
    -0.38478
    -0.37223
    -0.22162
    -0.17141
    -0.04590
    -0.13376
     0.48125
     0.19257
     0.24278
     0.04196
     0.36829
     0.85778
     0.49380
     0.28043
     0.48125
     0.25533
     0.53145
     0.46870
     0.45615
     0.50635
     0.45615
     0.24278
     0.26788
     0.21767
     0.39339
     0.16747
     0.16747
     0.66951
     0.24278
     0.35574
     0.25533
     0.12982
     0.23022
     0.31808
     0.12982
     0.12982
     0.02941
     0.11726
    -0.05845
    -0.12121
    -0.04590
    -0.10866
    -0.76131
    -0.17141
    -0.19651
    -0.35968
    -0.02080
    -0.13376
    -0.24672
    -0.17141
    -0.02080
    -0.03335
    -0.10866
    -0.05845
    -0.09610
     0.18002
     0.10471
     0.16747
    -0.27182
    -0.14631
     0.01686
     0.04196
     0.12982
    -0.05845
    -0.09610
     0.00430
    -0.05845
     0.01686
     0.34318
     0.34318
     0.30553
     0.16747
     0.48125
     0.73227
    -0.13376
     0.61931
     0.99584
     0.97074
     0.63186
     0.51890
     0.12982
    -0.19651
    -0.04590
     0.05451
     0.51890
     0.29298
    -0.10866
    -0.23417
    -0.12121
    -0.05845
    -0.24672
    -0.35968
     0.35574
     0.49380
     0.39339
     0.56911
     0.23022
     0.34318
     0.65696
     0.64441
     1.23431
     0.87033
     0.60676
     0.58166
     0.59421
     0.53145
     0.31808
    -0.02080
     0.43104
     0.49380
     0.12982
     0.35574
     0.00430
     0.21767
     0.15492
     0.07961
     0.18002
     0.41849
     0.69462
     0.30553
     0.45615
     0.63186
     0.66951
     0.50635
     0.97074
     1.35983
     1.18411
     1.59830
     1.49789
     1.12135
     1.04605
     1.04605
     0.94564
     1.22176
     1.27197
     1.08370
     0.94564
     0.69462
     0.75737
     0.51890
     0.20512
     0.79503
    -0.03335
    -0.19651
    -0.33458
    -0.28437
    -0.39733
    -0.72366
    -0.69856
    -0.51029
    -0.33458
    -0.71111
    -0.25927
     0.11726
     0.39339
     0.31808
    -0.15886
     0.21767
     0.00430
     0.16747
     0.50635
     0.54400
     0.90799
     0.61931
     0.79503
     0.97074
     0.99584
     0.97074
     0.41849
     0.16747
    -0.14631
    -0.43498
    -0.61070
     0.44359
     0.05451
    -0.59815
    -0.57305
    -0.30947
    -0.39733
    -0.34713
    -0.56050
    -0.22162
    -0.07100
     0.36829
     0.25533
     0.39339
     0.45615
     0.36829
     0.21767
     0.21767
     0.78247
     0.04196
     0.18002
     0.21767
    -0.19651
    -0.22162
    -0.53539
    -0.84917
    -0.82407
    -0.69856
    -0.91193
    -1.28846
    -1.16295
    -1.12530
    -1.17550
    -1.28846
    -0.68601
    -0.40988
    -0.54795
    -0.64835
    -0.64835
    -0.42243
    -0.69856
    -0.53539
    -0.37223
     0.07961
     0.06706
    -0.34713
    -0.22162
    -0.59815
    -0.44754
    -0.72366
    -0.05845
    -0.17141
    -0.58560
    -0.59815
    -0.20906
    -0.77387
    -0.51029
    -0.72366
    -0.57305
    -0.19651
    -0.10866
    -0.43498
    -0.29692
    -0.38478
    -0.46009
    -0.64835
    -0.19651
    -0.15886
    -0.34713
    -0.30947
    -0.33458
    -0.19651
    -0.32202
    -0.67346
    -0.76131
    -0.32202
    -0.18396
    -0.46009
    -0.73621
    -0.46009
    -0.63580
    -0.39733
    -0.39733
    -0.10866
    -0.48519
    -0.56050
    -0.53539
    -0.35968
    -0.59815
    -0.99979
    -1.04999
    -1.21315
    -0.82407
    -0.61070
    -0.78642
    -1.32611
    -1.11275
    -0.98723
    -1.37632
    -0.71111
    -0.96213
    -1.23826
    -0.97468
    -0.89938
    -0.69856
    -0.68601
    -0.61070
    -0.48519
     0.06706
     0.01686
    -0.18396
    -0.43498
    -0.57305
    -0.64835
    -0.74876
    -0.17141
     0.04196
     0.21767
     0.63186
     1.08370
     0.83268
     0.70717
     0.56911
     0.85778
     1.08370
     1.15901
     1.17156
     1.53554
     1.88697
     1.96228
     1.94973
     1.77401
     2.12544
     1.59830
     1.66105
     1.84932
     1.93718
     1.64850
     1.51044
     1.15901
     1.29707
     1.51044
     1.35983
     0.98329
     0.74482
     0.79503
     0.51890
     0.18002
     0.46870
    -0.03335
    -0.40988
    -0.37223
    -0.49774
    -0.39733
    -0.79897
    -1.11275
    -0.93703
    -0.71111
    -0.71111
    -1.02489
    -0.74876
    -1.26336
    -1.07509
    -1.04999
    -0.49774
    -0.29692
    -0.64835
    -0.42243
    -0.27182
    -0.12121
     0.07961
     0.14237
     0.05451
     0.76992
     1.03350
     1.00839
     1.38493
     1.24687
     1.53554
     1.32217
     2.12544
     2.52708
     1.86187
     2.10034
     2.06269
     2.16310
     2.43922
     2.26351
     1.98738
     2.15055
     2.12544
     2.01248
     1.76146
     1.46023
     1.17156
     0.95819
     1.04605
     1.34727
     0.54400
     0.48125
     0.25533
     0.31808
     0.11726
    -0.20906
    -0.54795
    -0.64835
    -0.51029
    -0.71111
    -0.59815
    -0.73621
    -0.71111
    -0.99979
    -0.92448
    -0.33458
    -0.28437
    -0.32202
    -0.51029
    -0.46009
    -0.22162
    -0.24672
    -0.10866
    -0.19651
     0.30553
     0.55655
     0.60676
     0.51890
     0.28043
     0.23022
    -0.03335
     0.41849
     0.51890
    -0.03335
     0.25533
     0.04196
     0.25533
     0.21767
    -0.20906
    -0.30947
    -0.48519
    -0.19651
    -0.35968
    -0.47264
    -0.63580
    -0.58560
    -1.03744
    -0.64835
    -0.47264
    -0.57305
    -0.68601
    -0.97468
    -0.73621
    -0.56050
    -0.88683
    -0.92448
    -0.91193
    -0.81152
    -0.53539
    -0.69856
    -0.64835
    -0.92448
    -0.87427
    -1.07509
    -0.43498
    -0.79897
    -0.78642
    -0.78642
    -0.89938
    -1.01234
    -0.62325
    -1.12530
    -1.38887
    -1.22571
    -1.26336
    -1.48928
    -1.22571
    -1.90347
    -2.22980
    -2.64398
    -2.24235
    -2.20469
    -2.41806
    -2.50592
    -2.75694
    -2.49337
    -2.46827
    -2.24235
    -2.43061
    -2.49337
    -2.15449
    -2.01643
    -1.62734
    -1.41397
    -1.36377
    -1.48928
    -0.67346
    -0.58560
    -0.63580
    -0.72366
    -0.64835
    -0.62325
    -0.46009
    -0.49774
    -0.64835
    -0.58560
    -0.20906
    -0.71111
    -0.38478
    -0.56050
    -0.79897
    -1.11275
    -0.88683
    -0.58560
    -1.15040
    -0.88683
    -0.71111
    -0.88683
    -0.97468
    -0.83662
    -0.71111
    -0.74876
    -0.48519
    -0.44754
    -0.29692
    -0.32202
    -0.12121
    -0.23417
    -0.17141
     0.60676
     0.58166
     0.40594
     0.56911
     0.49380
     0.54400
     0.87033
     0.59421
     0.60676
     0.82013
     0.78247
     0.44359
     0.74482
     0.31808
     0.39339
    -0.05845
     0.33063
     0.36829
     0.15492
     0.11726
    -0.25927
    -0.12121
    -0.20906
    -0.42243
    -0.64835
    -0.68601
    -0.74876
    -0.97468
    -0.94958
    -1.04999
    -1.16295
    -1.56459
    -1.37632
    -1.23826
    -1.56459
    -1.91602
    -1.66500
    -1.76540
    -1.70265
    -1.67755
    -1.27591
    -1.50183
    -1.17550
    -0.97468
    -0.69856
    -0.27182
    -0.43498
    -0.49774
    -0.19651
     0.46870
     0.51890
     0.70717
     0.99584
     0.99584
     1.23431
     1.07115
     1.48534
     1.25942
     1.35983
     1.35983
     1.22176
     1.05860
     1.15901
     0.95819
     0.58166
     0.78247
     0.82013
     0.55655
     0.76992
     0.40594
     0.23022
     0.18002
     0.45615
     0.34318
     0.76992
     0.45615
     0.30553
     0.23022
     0.65696
     0.53145
     0.21767
     0.58166
     0.79503
     0.48125
     0.73227
     0.60676
     0.50635
     0.41849
     0.20512
     0.34318
     0.50635
     0.59421
     0.34318
     0.45615
     0.65696
     0.56911
     0.49380
     0.56911
     0.84523
     0.71972
     0.70717
     0.92054
     0.66951
     1.02095
     0.79503
     1.12135
     1.12135
     1.13391
     0.97074
     0.70717
     0.94564
     0.89543
     0.74482
     0.54400
     0.83268
     0.49380
     0.65696
     0.30553
     0.48125
     0.28043
     0.07961
     0.16747
     0.10471
     0.44359
     0.41849
     0.44359
     0.53145
     0.90799
     0.89543
     0.36829
     1.25942
     1.00839
     0.90799
     1.29707
     1.63595
     1.83677
     1.83677
     2.01248
     1.93718
     2.56473
     2.10034
     1.67360
     1.79912
     2.26351
     1.88697
     2.01248
     2.20075
     2.13800
     1.37238
     1.42258
     0.82013
     1.12135
     1.18411
     1.37238
     1.17156
     0.83268
     1.09625
     0.64441
     0.35574
     0.82013
     0.56911
     0.45615
     0.49380
     0.30553
     0.11726
     0.29298
     0.48125
     0.30553
     0.10471
    -0.07100
    -0.54795
    -0.37223
    -0.67346
    -0.72366
    -0.73621
    -0.43498
    -0.51029
    -0.66091
    -0.83662
    -0.59815
    -0.82407
    -0.99979
    -0.87427
    -0.94958
    -0.98723
    -0.56050
    -0.88683
    -0.73621
    -0.52284
    -0.51029
    -0.84917
    -0.71111
    -0.94958
    -0.82407
    -1.13785
    -0.84917
    -0.88683
    -1.15040
    -0.79897
    -0.74876
    -0.64835
    -0.71111
    -0.74876
    -0.48519
    -0.40988
    -0.12121
    -0.49774
    -0.14631
     0.05451
     0.39339
     0.30553
     0.83268
     0.78247
     0.79503
     1.13391
     1.20921
     1.82422
     1.39748
     1.56064
     1.51044
     1.81167
     2.10034
     1.82422
     1.96228
     1.82422
     2.03759
     1.99993
     2.18820
     2.38902
     1.77401
     1.56064
     1.49789
     1.68616
     1.48534
     1.02095
     1.00839
     0.89543
     0.89543
     0.84523
     0.39339
     0.01686
    -0.29692
    -0.19651
    -0.49774
    -0.15886
    -0.17141
    -0.57305
    -0.48519
    -0.54795
    -0.47264
    -0.58560
    -0.56050
    -0.57305
    -0.19651
    -0.30947
    -0.35968
    -0.38478
    -0.58560
    -0.17141
    -0.44754
     0.14237
    -0.10866
    -0.13376
    -0.14631
     0.23022
     0.25533
     0.16747
     0.43104
     0.49380
     0.39339
     0.70717
     0.56911
     0.76992
     0.68207
     0.84523
     0.54400
     0.79503
     0.90799
     0.36829
     0.39339
     0.36829
     0.26788
     0.18002
    -0.13376
    -0.32202
    -0.14631
    -0.42243
    -0.24672
    -0.49774
    -0.72366
    -0.73621
    -0.53539
    -0.37223
     0.09216
    -0.49774
    -0.61070
    -0.51029
    -0.20906
    -0.07100
    -0.42243
    -0.63580
    -0.13376
     0.25533
     0.20512
     0.05451
     0.16747
    -0.25927
    -0.00825
    -0.20906
     0.38084
     0.53145
    -0.25927
    -0.13376
     0.02941
    -0.15886
    -0.02080
    -0.23417
    -0.51029
    -0.34713
    -0.38478
    -0.44754
    -0.71111
    -0.72366
    -0.97468
    -1.25081
    -0.68601
    -0.46009
    -1.01234
    -1.18805
    -1.43907
    -1.30101
    -1.31356
    -1.33867
    -1.56459
    -0.61070
    -0.49774
    -1.04999
    -1.60224
    -1.92857
    -2.10428
    -2.21724
    -1.92857
    -1.10019
    -1.48928
    -1.52693
    -1.46418
    -1.45163
    -1.13785
    -1.22571
    -2.02898
    -2.04153
    -1.84071
    -1.72775
    -1.46418
    -1.15040
    -1.27591
    -1.60224
    -1.61479
    -1.06254
    -0.97468
    -1.17550
    -0.68601
    -0.77387
    -0.51029
    -0.09610
    -0.07100
     0.33063
     0.65696
     1.17156
     1.15901
     1.38493
     1.05860
     1.10880
     1.02095
     1.59830
     1.41003
     1.20921
     0.69462
     0.54400
     0.46870
     0.12982
    -0.19651
    -0.17141
    -0.44754
    -0.40988
    -0.52284
    -0.51029
    -0.76131
    -1.17550
    -1.33867
    -0.92448
    -0.71111
    -0.87427
    -1.04999
    -1.01234
    -0.74876
    -0.82407
    -0.81152
    -1.06254
    -0.88683
    -0.74876
    -0.71111
    -0.69856
    -0.46009
    -0.69856
    -0.97468
    -0.81152
    -0.49774
    -0.35968
    -0.59815
    -0.64835
    -0.40988
    -0.38478
    -0.48519
    -0.43498
    -0.57305
    -0.25927
    -0.49774
    -0.12121
    -0.28437
    -0.14631
    -0.24672
    -0.53539
     0.19257
     0.31808
    -0.14631
     0.11726
     0.07961
     0.23022
     0.10471
     0.24278
     0.44359
     0.28043
     0.44359
     0.36829
     0.59421
     0.53145
     0.36829
     0.14237
     0.82013
     0.80758
     0.49380
     0.64441
     0.15492
     0.19257
     0.31808
     0.36829
     0.24278
     0.20512
    -0.02080
     0.11726
     0.29298
     0.11726
    -0.30947
    -0.35968
    -0.42243
     0.24278
    -0.19651
    -0.08355
    -0.14631
    -0.02080
     0.10471
     0.15492
    -0.05845
     0.29298
     0.21767
     0.59421
     0.97074
     1.05860
     1.02095
     1.04605
     1.10880
     1.61085
     1.52299
     1.18411
     1.07115
     0.93309
     0.83268
     0.78247
     0.55655
    -0.05845
    -0.05845
    -0.56050
    -1.06254
    -1.38887
    -1.77796
    -2.12939
    -2.39296
    -1.66500
    -1.62734
    -1.82816
    -1.86581
    -1.84071
    -1.06254
    -1.13785
    -0.98723
    -1.11275
    -0.93703
    -0.56050
    -0.46009
     0.00430
     0.36829
     0.10471
    -0.46009
    -0.22162
    -0.03335
    -0.29692
    -0.24672
    -0.58560
    -0.66091
    -1.20060
    -0.98723
    -0.88683
    -0.64835
    -0.49774
    -0.53539
    -0.76131
    -0.49774
    -0.61070
    -0.73621
    -0.47264
     0.07961
     0.09216
    -0.18396
    -0.05845
    -0.15886
     0.29298
     0.16747
     0.25533
     0.20512
     0.58166
     0.33063
     0.60676
     0.61931
     0.58166
     0.50635
     0.25533
     0.84523
     0.56911
     0.70717
     0.71972
     0.60676
     0.54400
     0.65696
     0.06706
     0.19257
     0.06706
     0.41849
     0.16747
     0.11726
     0.05451
    -0.33458
    -1.10019
    -0.63580
    -0.73621
    -0.81152
    -0.81152
    -1.26336
    -1.18805
    -1.22571
    -1.11275
    -1.31356
    -1.10019
    -0.96213
    -1.25081
    -0.67346
    -0.28437
    -0.49774
    -0.67346
    -0.84917
    -0.12121
    -0.32202
    -0.08355
    -0.04590
    -0.23417
    -0.23417
    -0.12121
    -0.22162
     0.00430
     0.01686
    -0.27182
    -0.38478
    -0.20906
    -0.03335
     0.11726
     0.01686
     0.56911
     0.43104
     0.56911
     0.59421
     0.38084
     0.63186
     0.78247
     0.70717
     1.13391
     1.20921
     0.95819
     1.25942
     1.15901
     1.20921
     1.42258
     0.85778
     1.33472
     1.53554
     1.12135
     1.64850
     1.56064
     1.35983
     1.37238
     1.39748
     1.18411
     0.93309
     0.65696
     0.48125
     0.39339
     0.54400
     0.25533
     0.12982
     0.15492
     0.39339
    -0.34713
    -0.47264
    -0.54795
    -0.62325
    -0.54795
    -0.77387
    -0.46009
    -0.34713
    -0.24672
    -0.37223
    -0.09610
     0.07961
     0.21767
    -0.02080
     0.20512
     0.63186
     0.41849
     0.61931
     0.78247
     0.34318
     0.26788
     0.46870
     0.39339
     0.84523
     0.92054
     0.74482
     0.56911
     0.49380
     0.54400
     0.39339
     0.10471
     0.45615
     0.36829
     0.14237
     0.31808
     0.41849
     0.09216
     0.02941
    -0.13376
     0.04196
     0.49380
     0.51890
     0.05451
    -0.14631
    -0.22162
    -0.15886
    -0.58560
    -0.40988
    -0.54795
    -0.67346
    -0.57305
    -0.34713
    -0.20906
    -0.32202
    -0.63580
    -0.56050
    -0.52284
    -0.07100
    -0.51029
    -0.40988
    -0.12121
     0.11726
    -0.07100
     0.04196
     0.30553
     0.07961
     0.23022
     0.05451
     0.15492
     0.29298
     0.05451
    -0.19651
    -0.02080
     0.12982
     0.01686
     0.02941
    -0.19651
    -0.17141
    -0.29692
    -0.44754
     0.00430
    -0.04590
    -0.44754
    -0.35968
    -0.52284
    -0.43498
    -0.94958
    -0.77387
    -0.46009
    -0.40988
    -0.58560
    -0.63580
    -0.68601
    -0.18396
    -0.39733
    -0.48519
    -0.05845
    -0.00825
    -0.20906
    -0.09610
    -0.32202
     0.01686
    -0.32202
    -0.20906
    -0.39733
     0.09216
    -0.13376
    -0.24672
    -0.38478
    -0.74876
    -0.79897
    -0.96213
    -0.67346
    -0.53539
    -0.98723
    -0.72366
    -0.87427
    -0.49774
    -0.66091
    -0.86172
    -0.89938
    -0.53539
    -0.35968
    -0.43498
    -0.40988
    -0.78642
    -0.49774
    -0.62325
    -0.05845
    -0.13376
    -0.23417
    -0.27182
     0.11726
     0.10471
     0.29298
    -0.14631
    -0.00825
     0.14237
     0.63186
     0.41849
     0.30553
     0.07961
     0.19257
     0.26788
     0.23022
     0.48125
     0.14237
     0.06706
    -0.14631
    -0.02080
     0.12982
    -0.33458
    -0.59815
    -0.67346
    -0.32202
    -0.51029
    -0.52284
    -0.81152
    -0.92448
    -1.04999
    -1.04999
    -0.82407
    -0.67346
    -1.18805
    -0.94958
    -0.97468
    -0.79897
    -0.43498
    -0.88683
    -0.74876
    -0.42243
    -0.39733
    -0.42243
    -0.56050
    -0.76131
    -0.78642
    -0.54795
    -0.28437
    -0.51029
    -0.72366
    -1.01234
    -0.99979
    -0.81152
    -1.08764
    -1.23826
    -1.42652
    -0.96213
    -0.46009
    -0.17141
    -0.09610
    -0.29692
    -0.32202
    -0.15886
     0.25533
     0.98329
     0.58166
     0.46870
     1.33472
     1.61085
     1.84932
     1.73636
     1.52299
     1.66105
     1.73636
     1.73636
     1.67360
     1.79912
     1.61085
     1.61085
     1.22176
     1.66105
     1.19666
     1.08370
     0.98329
     1.03350
     1.15901
     0.80758
     0.43104
     0.39339
     0.59421
     0.48125
     0.05451
     0.15492
     0.20512
     0.16747
    -0.20906
     0.05451
     0.36829
    -0.46009
    -0.00825
    -0.09610
     0.65696
     0.28043
     0.31808
     0.50635
     0.54400
     0.44359
     0.87033
     0.80758
     0.59421
     0.49380
     0.39339
     0.43104
     1.02095
     0.99584
     0.74482
     0.43104
     0.39339
     0.21767
     0.00430
    -0.20906
    -0.20906
    -0.08355
    -0.13376
     0.09216
     0.05451
    -0.44754
    -0.48519
    -0.29692
     0.11726
    -0.49774
    -0.29692
    -0.47264
    -0.40988
    -0.23417
    -0.07100
    -0.64835
    -0.17141
    -0.28437
    -0.10866
    -0.15886
    -0.30947
    -0.35968
    -0.43498
    -0.49774
     0.10471
     0.18002
     0.01686
     0.16747
    -0.33458
     0.07961
     0.15492
     0.21767
     0.07961
     0.29298
     0.79503
     0.76992
     0.53145
     0.49380
     0.36829
     0.26788
     0.64441
     0.76992
     0.71972
     0.31808
     0.38084
     0.85778
     0.73227
     0.74482
     0.79503
     0.56911
     0.58166
     0.65696
     0.63186
     0.66951
     0.51890
     0.25533
     0.18002
     1.13391
     0.58166
     0.34318
     0.04196
    -0.00825
    -0.02080
     0.15492
    -0.19651
    -0.39733
    -0.34713
    -0.49774
    -0.77387
    -0.37223
    -0.69856
    -0.83662
    -1.06254
    -0.17141
    -0.32202
    -0.63580
    -0.62325
    -0.44754
    -0.18396
    -0.25927
    -0.25927
    -0.28437
    -0.14631
     0.02941
    -0.15886
    -0.20906
    -0.13376
    -0.07100
    -0.40988
    -0.05845
    -0.07100
    -0.07100
    -0.33458
    -0.51029
    -0.35968
    -0.29692
    -0.46009
     0.06706
     0.01686
    -0.17141
    -0.23417
     0.06706
    -0.10866
     0.07961
    -0.30947
     0.10471
     0.26788
    -0.04590
    -0.13376
    -0.67346
    -0.76131
    -0.91193
    -0.77387
    -0.98723
    -1.12530
    -0.87427
    -1.15040
    -1.26336
    -1.31356
    -1.50183
    -1.72775
    -1.69010
    -0.87427
    -0.98723
    -0.99979
    -0.83662
    -0.79897
    -0.78642
    -0.72366
    -0.34713
    -0.23417
    -0.10866
    -0.20906
    -0.00825
     0.33063
     0.45615
    -0.13376
    -0.19651
     0.39339
     0.56911
     0.48125
     0.48125
     0.29298
     0.33063
     0.24278
     0.21767
     0.45615
     0.28043
     0.48125
    -0.09610
     0.26788
     0.05451
    -0.05845
    -0.40988
    -0.20906
    -0.02080
    -0.79897
    -0.78642
    -1.15040
    -0.92448
    -1.10019
    -1.60224
    -1.35122
    -1.25081
    -1.67755
    -2.02898
    -1.66500
    -1.77796
    -1.69010
    -1.79051
    -1.41397
    -0.72366
    -0.88683
    -0.81152
    -0.53539
    -0.52284
    -0.14631
     0.20512
     0.43104
     1.02095
     1.04605
     0.74482
     1.17156
     1.37238
     1.12135
     1.13391
     0.66951
     1.19666
     0.85778
     0.69462
     0.79503
     0.64441
     0.33063
     0.35574
     0.07961
    -0.17141
    -0.25927
    -0.27182
    -0.22162
    -0.25927
    -0.32202
    -0.49774
    -0.68601
    -0.46009
    -0.48519
    -0.47264
    -0.10866
    -0.32202
    -0.37223
    -0.54795
    -0.27182
    -0.38478
    -0.28437
    -0.17141
    -0.33458
    -0.28437
    -0.23417
    -0.22162
    -0.44754
    -0.10866
     0.44359
    -0.05845
     0.04196
     0.05451
     0.19257
     0.48125
     0.70717
     0.41849
     0.26788
     0.05451
    -0.04590
     0.31808
     0.44359
     0.33063
    -0.00825
    -0.40988
     0.01686
    -0.20906
    -0.38478
    -0.48519
    -0.63580
    -0.57305
    -0.78642
    -0.47264
    -0.53539
    -0.35968
    -0.40988
    -0.44754
    -0.32202
    -0.23417
    -0.14631
     0.10471
     0.29298
    -0.00825
    -0.10866
     0.11726
     0.48125
     0.38084
     0.25533
     0.25533
     0.09216
     0.39339
     0.55655
     0.12982
     0.20512
     0.33063
     0.14237
    -0.07100
     0.48125
     0.40594
     0.21767
     0.46870
     0.40594
     0.41849
     0.49380
     0.24278
     0.43104
     0.59421
     1.08370
     0.56911
     0.63186
     0.79503
     0.49380
     0.58166
     0.60676
     0.94564
     0.66951
     1.10880
     1.08370
     0.87033
     1.20921
     0.99584
     1.08370
     1.32217
     1.35983
     1.25942
     1.34727
     1.18411
     1.43513
     1.07115
     0.83268
     1.27197
     0.55655
     0.48125
     0.88288
     0.93309
     0.92054
     0.58166
     0.75737
     0.55655
     0.73227
     0.49380
     0.35574
     0.33063
     0.33063
     0.33063
     0.02941
     0.26788
     0.18002
    -0.03335
     0.19257
    -0.23417
    -0.34713
    -0.68601
    -0.81152
    -1.18805
    -0.53539
    -0.92448
    -1.07509
    -0.91193
    -1.22571
    -1.07509
    -1.35122
    -0.86172
    -0.78642
    -0.76131
    -0.51029
    -0.48519
    -0.43498
    -0.59815
    -0.72366
    -0.66091
    -0.07100
    -0.54795
    -0.47264
    -0.14631
    -0.10866
     0.07961
    -0.03335
    -0.23417
    -0.09610
    -0.53539
    -0.43498
     0.35574
     0.78247
     0.41849
     0.07961
    -0.02080
     0.29298
     0.53145
     0.43104
     0.33063
     0.39339
     0.30553
     0.56911
     0.23022
     0.45615
    -0.12121
    -0.30947
    -0.00825
     0.01686
     0.04196
    -0.22162
    -0.53539
    -0.12121
     0.16747
     0.04196
     0.06706
     0.21767
     0.16747
     0.45615
     0.46870
     1.09625
     1.17156
     0.94564
     1.18411
     1.30962
     1.38493
     1.33472
     1.27197
     0.89543
     1.59830
     1.46023
     1.46023
     1.04605
     0.83268
     0.90799
     0.14237
     0.36829
     0.34318
    -0.42243
    -0.58560
    -0.38478
    -0.66091
    -0.84917
    -1.28846
    -1.62734
    -1.53948
    -1.20060
    -1.46418
    -1.56459
    -1.72775
    -1.70265
    -1.96622
    -1.89092
    -1.23826
    -1.40142
    -1.50183
    -1.04999
    -0.84917
    -1.10019
    -1.35122
    -1.22571
    -1.01234
    -0.69856
    -0.64835
    -0.68601
    -0.67346
    -0.52284
    -0.57305
    -0.61070
     0.05451
    -0.42243
    -0.49774
    -0.33458
    -0.14631
     0.06706
     0.16747
     0.15492
     0.00430
     0.44359
     0.41849
     0.68207
     0.76992
     0.58166
     0.82013
     0.51890
     0.75737
     0.87033
     0.65696
     0.70717
     0.55655
     0.79503
     0.40594
     0.50635
     0.25533
     0.24278
     0.49380
     0.38084
     0.41849
     0.11726
     0.10471
     0.04196
     0.05451
     0.61931
     0.18002
     0.18002
     0.18002
     0.50635
     0.10471
     0.16747
    -0.05845
    -0.04590
     0.14237
     0.26788
    -0.09610
    -0.56050
    -0.59815
    -0.78642
    -0.76131
    -0.46009
    -0.68601
    -1.11275
    -1.03744
    -0.86172
    -0.67346
    -0.71111
    -0.77387
    -0.35968
    -0.24672
    -0.33458
     0.05451
     0.19257
     0.09216
    -0.04590
     0.07961
     0.93309
     0.85778
     0.63186
     0.73227
     0.53145
     0.69462
     0.43104
     0.75737
     0.51890
     0.44359
     0.53145
     0.36829
    -0.09610
    -0.15886
    -0.14631
     0.07961
     0.59421
     0.43104
     0.00430
     0.04196
     0.15492
     0.83268
     0.53145
     0.53145
     0.46870
     0.61931
     1.03350
     1.00839
     1.03350
     0.76992
     0.26788
    -0.19651
    -0.43498
     0.09216
     0.15492
    -0.39733
    -0.47264
    -0.91193
    -0.76131
    -0.72366
    -0.69856
    -0.98723
    -0.62325
    -0.46009
    -0.69856
    -0.05845
    -0.44754
    -0.32202
    -0.33458
     0.33063
     0.23022
     0.09216
    -0.02080
    -0.09610
     0.15492
     0.30553
     0.19257
     0.24278
    -0.17141
     0.06706
    -0.22162
    -0.02080
     0.05451
     0.11726
    -0.24672
     0.65696
     0.71972
     0.34318
     0.33063
    -0.13376
    -0.02080
     0.20512
    -0.24672
    -0.25927
    -0.43498
    -0.44754
    -0.48519
    -0.33458
    -0.49774
    -0.83662
    -1.40142
    -1.02489
    -0.38478
    -0.68601
    -0.63580
    -0.71111
    -0.67346
    -0.58560
    -0.22162
    -0.48519
    -0.20906
    -0.20906
    -0.23417
     0.09216
     0.07961
    -0.09610
    -0.44754
    -0.47264
     0.16747
    -0.03335
    -0.28437
    -0.04590
    -0.35968
    -0.17141
    -0.00825
    -0.03335
    -0.02080
     0.23022
     0.25533
     0.31808
     0.46870
     0.51890
     0.55655
     0.25533
     0.68207
     0.76992
     0.59421
     0.68207
     0.46870
     0.36829
     0.65696
     0.49380
     0.56911
     0.49380
     0.33063
     0.29298
     0.53145
     0.44359
     0.24278
    -0.10866
     0.31808
     0.58166
     0.19257
     0.38084
     0.05451
     0.30553
     0.14237
     0.16747
     0.40594
     0.56911
     0.60676
     0.70717
     0.53145
     0.76992
     0.78247
     0.41849
     0.65696
     0.84523
     0.29298
     0.11726
    -0.08355
    -0.40988
     0.16747
     0.25533
     0.14237
    -0.37223
    -0.29692
    -0.56050
    -0.61070
    -0.44754
    -0.28437
    -0.54795
    -0.82407
    -0.08355
    -0.13376
    -0.13376
     0.09216
    -0.15886
     0.15492
     0.16747
     0.02941
    -0.00825
    -0.04590
     0.16747
    -0.14631
    -0.09610
     0.07961
    -0.15886
    -0.38478
    -0.24672
    -0.18396
    -0.30947
    -0.39733
    -0.37223
    -0.57305
    -0.56050
    -0.87427
    -0.53539
    -0.59815
    -0.69856
    -0.88683
    -0.96213
    -1.01234
    -0.77387
    -1.45163
    -0.98723
    -0.79897
    -0.89938
    -0.56050
    -0.61070
    -0.76131
    -0.71111
    -0.59815
    -0.46009
    -0.47264
    -0.25927
    -0.46009
     0.10471
    -0.24672
    -0.02080
    -0.44754
     0.09216
     0.28043
     0.10471
     0.01686
     0.33063
     0.11726
     0.07961
     0.04196
     0.11726
     0.43104
     0.45615
     0.29298
    -0.03335
    -0.00825
     0.16747
    -0.22162
    -0.83662
    -0.02080
    -0.42243
    -0.18396
    -0.04590
    -0.46009
    -0.40988
    -0.84917
    -0.74876
    -0.24672
    -0.18396
     0.01686
    -0.62325
    -0.43498
    -0.14631
    -0.04590
    -0.28437
     0.20512
     0.35574
     0.15492
     0.35574
     0.12982
     0.19257
     0.10471
     0.07961
     0.39339
     0.14237
     0.25533
     0.07961
     0.04196
     0.10471
    -0.22162
    -0.17141
    -0.05845
    -0.00825
    -0.27182
    -0.19651
     0.00430
     0.20512
     0.18002
     0.28043
     0.40594
     0.48125
     0.99584
     0.60676
     0.48125
     0.60676
     0.94564
     0.78247
     0.59421
     0.84523
     0.46870
     0.40594
     0.31808
    -0.00825
    -0.09610
    -0.59815
    -0.43498
    -0.42243
    -0.34713
    -0.32202
    -0.48519
    -0.29692
    -0.28437
    -0.20906
    -0.61070
    -0.07100
     0.02941
    -0.03335
     0.14237
     0.16747
     0.30553
     0.16747
    -0.04590
     0.35574
     0.33063
     0.45615
    -0.03335
    -0.05845
     0.09216
     0.15492
    -0.29692
    -0.20906
     0.12982
    -0.46009
    -0.19651
    -0.40988
    -0.27182
    -0.34713
    -0.51029
    -0.24672
    -0.24672
    -0.24672
    -0.25927
    -0.46009
    -0.47264
    -0.39733
    -0.18396
    -0.12121
     0.21767
    -0.19651
    -0.17141
     0.07961
    -0.02080
     0.01686
    -0.20906
    -0.02080
     0.14237
     0.29298
     0.49380
    -0.05845
     0.09216
     0.33063
     0.00430
     0.01686
     0.29298
    -0.15886
    -0.09610
    -0.07100
     0.11726
     0.05451
    -0.12121
    -0.34713
     0.10471
     0.21767
     0.20512
    -0.00825
    -0.04590
    -0.15886
    -0.02080
    -0.29692
     0.34318
     0.29298
    -0.19651
     0.15492
     0.24278
     0.44359
     0.78247
     1.08370
     1.39748
     1.05860
     1.07115
     0.75737
     0.93309
     1.22176
     1.32217
     0.90799
     0.98329
     1.13391
     0.59421
     0.53145
     0.29298
     0.15492
     0.02941
    -0.33458
    -0.67346
    -0.53539
    -0.53539
    -0.68601
    -1.16295
    -1.58969
    -1.51438
    -1.33867
    -1.15040
    -0.87427
    -1.17550
    -1.16295
    -1.03744
    -1.11275
    -1.52693
    -1.26336
    -1.01234
    -0.44754
    -0.18396
    -0.08355
    -0.25927
    -0.24672
    -0.28437
    -0.20906
    -0.17141
     0.80758
     0.63186
     0.23022
     0.14237
     0.04196
     0.10471
    -0.28437
    -0.37223
    -0.32202
    -0.28437
    -0.42243
    -0.37223
    -0.96213
    -1.17550
    -1.10019
    -1.18805
    -1.01234
    -1.03744
    -1.20060
    -1.07509
    -1.32611
    -1.15040
    -0.84917
    -0.96213
    -1.35122
    -1.04999
    -0.81152
    -0.92448
    -0.87427
    -0.91193
    -0.96213
    -0.84917
    -0.68601
    -0.15886
    -0.69856
    -0.58560
    -0.33458
    -0.62325
    -0.37223
    -0.49774
    -0.51029
    -0.38478
    -0.03335
    -0.14631
     0.11726
    -0.00825
     0.06706
    -0.13376
     0.15492
     0.82013
     0.54400
     0.49380
     0.63186
     0.74482
     1.02095
     0.97074
     1.00839
     0.92054
     1.35983
     1.33472
     1.20921
     1.17156
     0.78247
     0.83268
     0.76992
     1.14646
     0.87033
     0.10471
     0.09216
     0.10471
     0.24278
    -0.12121
    -0.34713
    -0.68601
    -0.29692
    -0.47264
    -0.51029
    -0.59815
    -0.87427
    -0.98723
    -0.77387
    -0.03335
     0.10471
     0.07961
    -0.00825
     0.02941
     0.21767
     0.82013
     0.98329
     0.60676
     0.44359
     0.74482
     0.85778
     1.18411
     0.98329
     0.74482
     0.58166
     0.64441
     0.92054
     0.31808
     0.07961
    -0.35968
    -0.24672
    -0.05845
    -0.22162
    -0.68601
    -0.87427
    -0.58560
    -0.83662
    -0.69856
    -0.96213
    -1.22571
    -1.07509
    -1.58969
    -0.83662
    -0.92448
    -1.17550
    -1.10019
    -1.17550
    -0.58560
    -1.02489
    -0.94958
    -0.83662
    -0.69856
    -0.69856
    -0.58560
    -0.30947
    -0.42243
    -0.51029
    -0.51029
     0.20512
     0.38084
    -0.59815
    -0.18396
    -0.29692
     0.09216
     0.09216
     0.09216
     0.23022
     0.12982
     0.35574
     0.12982
     0.23022
     0.33063
     0.19257
    -0.05845
     0.30553
     0.74482
     0.29298
     0.49380
     0.71972
     0.29298
     0.61931
     0.65696
     0.58166
     1.03350
     1.22176
     1.37238
     1.42258
     1.67360
     1.30962
     1.35983
     1.53554
     2.23840
     2.52708
     2.61494
     2.32626
     1.98738
     2.13800
     1.96228
     1.78656
     1.41003
     1.33472
     1.46023
     1.17156
     0.83268
     0.55655
     0.09216
    -0.83662
    -0.35968
    -0.23417
    -0.87427
    -0.97468
    -1.65244
    -1.31356
    -1.28846
    -1.13785
    -1.11275
    -1.22571
    -1.17550
    -1.16295
    -1.18805
    -1.12530
    -1.15040
    -1.63989
    -0.91193
    -0.96213
    -1.31356
    -1.11275
    -1.40142
    -1.50183
    -1.27591
    -1.40142
    -1.50183
    -1.46418
    -1.18805
    -1.27591
    -1.38887
    -1.27591
    -1.21315
    -1.32611
    -1.35122
    -1.06254
    -1.23826
    -0.87427
    -1.07509
    -1.16295
    -1.18805
    -1.10019
    -1.03744
    -0.86172
    -0.89938
    -1.17550
    -0.79897
    -0.87427
    -0.79897
    -1.15040
    -1.15040
    -0.44754
    -0.33458
    -0.38478
    -0.32202
    -0.37223
    -0.04590
     0.01686
     0.00430
     0.15492
     0.26788
     0.33063
     0.30553
     0.49380
     0.76992
     0.43104
     0.16747
     0.69462
     0.54400
     0.33063
     0.09216
     0.01686
    -0.19651
    -0.24672
    -0.28437
    -0.52284
    -0.40988
     0.11726
     0.23022
    -0.00825
     0.21767
     0.41849
    -0.29692
     0.28043
     0.92054
     0.87033
     1.13391
     0.99584
     1.29707
     1.76146
     1.94973
     1.89952
     1.99993
     1.73636
     1.83677
     2.02504
     1.93718
     2.02504
     1.78656
     1.49789
     1.83677
     1.64850
     1.79912
     1.35983
     1.24687
     0.80758
     0.60676
     0.34318
     0.49380
     0.28043
    -0.08355
    -0.34713
    -0.23417
    -0.42243
    -0.47264
    -0.99979
    -0.46009
    -0.66091
    -0.77387
    -0.64835
    -0.58560
    -0.58560
    -0.00825
    -0.08355
     0.14237
     0.28043
     0.20512
     0.05451
     0.35574
     0.71972
     0.76992
     0.29298
     0.79503
     0.93309
     0.98329
     1.10880
     0.82013
     0.75737
     0.51890
     0.58166
     0.58166
     0.89543
     0.99584
     0.63186
     0.41849
     0.75737
     0.76992
     0.21767
     0.56911
     0.92054
     0.75737
     0.92054
     0.90799
     1.10880
     0.82013
     0.98329
     1.09625
     1.39748
     1.34727
     1.56064
     1.37238
     1.48534
     1.48534
     1.62340
     1.53554
     1.78656
     1.64850
     1.46023
     1.46023
     1.13391
     0.64441
     0.56911
    -0.39733
    -0.09610
    -0.00825
    -0.43498
    -1.01234
    -0.99979
    -1.61479
    -1.62734
    -2.56868
    -2.20469
    -2.40551
    -2.65653
    -2.69419
    -2.73184
    -2.93266
    -3.23389
    -3.39705
    -3.19623
    -2.80715
    -2.95776
    -2.89501
    -2.56868
    -1.69010
    -1.21315
    -1.85326
    -1.28846
    -0.74876
    -0.37223
     0.30553
     0.50635
     0.65696
     0.35574
     0.39339
     0.80758
     0.93309
     0.97074
     0.82013
     1.39748
     1.42258
     1.30962
     0.87033
     0.56911
     0.33063
    -0.02080
     0.40594
     0.44359
     0.48125
    -0.10866
    -0.20906
    -0.17141
    -0.10866
    -0.19651
    -0.09610
    -0.32202
    -0.32202
    -0.28437
    -0.48519
    -0.72366
    -0.37223
    -0.40988
    -0.12121
     0.21767
    -0.00825
     0.29298
     0.35574
     0.49380
     0.65696
     1.20921
     1.35983
     0.83268
     1.10880
     1.22176
     1.49789
     1.44768
     1.51044
     1.58575
     1.37238
     1.35983
     1.37238
     1.41003
     1.34727
     1.04605
     0.92054
     1.15901
     1.28452
     0.82013
     0.64441
     0.40594
     0.33063
     0.25533
     0.41849
     0.56911
     0.12982
     0.31808
    -0.00825
     0.35574
     0.41849
    -0.13376
    -0.89938
    -1.30101
    -1.82816
    -1.85326
    -1.47673
    -1.26336
    -1.36377
    -1.20060
    -1.69010
    -1.65244
    -2.28000
    -2.59378
    -2.29255
    -1.91602
    -1.15040
    -1.02489
    -1.16295
    -1.43907
    -0.69856
    -0.63580
    -0.17141
    -0.28437
    -0.51029
    -0.87427
    -1.07509
    -0.44754
    -0.94958
    -1.48928
    -1.72775
    -1.30101
    -1.36377
    -1.46418
    -1.16295
    -0.97468
    -0.67346
    -0.74876
    -0.92448
    -0.91193
    -0.89938
    -0.64835
    -0.54795
    -0.03335
     0.87033
     0.50635
     0.61931
     0.78247
     1.08370
     1.42258
     1.13391
     0.84523
     1.00839
     1.76146
     2.90361
     2.56473
     1.46023
     1.08370
     1.51044
     2.32626
     2.57729
     1.82422
     1.18411
     1.17156
     1.08370
     0.85778
     0.66951
     0.36829
    -0.00825
     0.10471
    -0.12121
    -0.40988
    -0.91193
    -1.37632
    -1.22571
    -1.20060
    -0.89938
    -1.12530
    -1.50183
    -1.37632
    -1.38887
    -1.35122
    -1.31356
    -1.66500
    -1.47673
    -1.27591
    -1.31356
    -1.32611
    -1.33867
    -1.66500
    -1.27591
    -1.51438
    -0.91193
    -0.92448
    -1.22571
    -1.11275
    -1.21315
    -0.82407
    -0.99979
    -1.04999
    -1.10019
    -0.67346
    -0.37223
    -0.39733
    -0.32202
    -0.27182
    -0.43498
    -0.27182
    -0.17141
     0.04196
    -0.24672
    -0.30947
    -0.54795
    -0.20906
    -0.29692
    -0.51029
    -0.64835
    -0.51029
    -0.59815
    -0.44754
    -0.38478
     0.07961
     0.04196
     0.04196
    -0.14631
     0.35574
     0.15492
     0.35574
     0.56911
     0.68207
     1.27197
     1.00839
     0.93309
     0.97074
     1.12135
     1.02095
     0.69462
     0.82013
     0.68207
     0.36829
     0.43104
     0.80758
     0.53145
     0.18002
     0.25533
     0.28043
     0.48125
     0.10471
     0.28043
     0.41849
     0.39339
     0.49380
     0.43104
     0.65696
     0.26788
     0.56911
     0.34318
     0.54400
     1.05860
     0.39339
     0.73227
     0.59421
     0.93309
     0.97074
     0.88288
     0.59421
     0.87033
     1.10880
     1.15901
     1.14646
     1.13391
     0.80758
     0.83268
     0.84523
     1.37238
     1.02095
     1.19666
     0.87033
     0.85778
     1.20921
     1.04605
     1.04605
     0.75737
     0.71972
     1.04605
     0.98329
     0.83268
     0.70717
     0.36829
     0.40594
     0.74482
     0.44359
     0.19257
     0.34318
     0.36829
     0.24278
     0.34318
     0.20512
     0.05451
     0.06706
     0.35574
     0.06706
     0.24278
     0.09216
     0.07961
    -0.18396
     0.31808
     0.31808
     0.11726
     0.25533
    -0.07100
     0.26788
     0.09216
    -0.03335
    -0.27182
    -0.23417
    -0.13376
    -0.40988
    -0.43498
    -0.40988
    -0.71111
    -0.94958
    -0.74876
    -0.28437
    -0.71111
    -0.67346
    -0.94958
    -0.76131
    -0.33458
    -0.27182
    -0.48519
    -0.33458
     0.20512
     0.36829
     0.40594
     0.28043
    -0.12121
    -0.42243
    -0.19651
     0.12982
     0.02941
    -0.09610
     0.07961
    -0.19651
    -0.38478
    -0.15886
    -0.53539
    -0.63580
    -0.27182
    -0.08355
     0.38084
     0.29298
    -0.03335
    -0.09610
    -0.47264
     0.38084
     0.30553
     0.20512
     0.16747
     0.20512
     0.34318
     0.28043
     0.21767
     0.02941
    -0.08355
    -0.33458
    -0.71111
    -0.33458
    -0.47264
    -0.64835
    -0.96213
    -0.54795
    -0.25927
    -0.99979
    -0.83662
    -1.33867
    -1.31356
    -0.92448
    -0.62325
    -0.57305
    -0.54795
    -0.51029
    -0.68601
    -0.51029
    -0.43498
     0.04196
    -0.27182
     0.20512
     0.63186
     0.29298
     0.31808
     0.15492
     0.60676
     0.59421
     0.56911
     0.40594
     0.75737
     1.05860
     0.80758
     0.89543
     0.79503
     0.70717
     0.66951
     0.66951
     1.18411
     1.19666
     1.00839
     1.17156
     1.12135
     0.89543
     0.65696
     0.74482
     0.63186
     0.41849
     0.59421
     0.39339
     0.43104
     0.59421
     0.40594
    -0.05845
     0.48125
     0.40594
     0.34318
     0.58166
     0.06706
     0.31808
     0.59421
     0.31808
     0.50635
     0.43104
     0.30553
     0.36829
     0.44359
     0.69462
     0.48125
    -0.05845
     0.26788
     0.51890
     0.05451
     0.34318
     0.15492
    -0.05845
    -0.07100
    -0.25927
     0.00430
    -0.12121
    -0.13376
    -0.09610
     0.09216
     0.04196
     0.31808
     0.18002
    -0.12121
     0.70717
     0.64441
     0.80758
     1.13391
     1.14646
     1.49789
     1.32217
     1.82422
     1.73636
     1.81167
     1.92463
     1.51044
     1.52299
     1.56064
     1.28452
     1.23431
     1.47279
     1.27197
     0.97074
     1.10880
     0.76992
     1.22176
     0.94564
     0.83268
     0.80758
     0.79503
     0.56911
     0.30553
     0.23022
     0.58166
     0.51890
     0.46870
     0.93309
     0.53145
    -0.22162
    -0.07100
    -0.20906
    -0.56050
    -0.52284
    -0.37223
    -0.59815
    -0.38478
    -0.37223
    -0.56050
    -0.48519
    -0.44754
    -0.64835
    -0.56050
    -0.57305
    -0.29692
    -0.77387
    -0.62325
    -0.44754
    -0.77387
    -0.79897
    -0.79897
    -0.59815
    -0.69856
    -0.68601
    -0.96213
    -1.18805
    -0.94958
    -0.99979
    -0.86172
    -1.06254
    -0.53539
    -0.67346
    -0.81152
    -0.38478
    -0.44754
    -0.61070
    -0.82407
    -0.40988
    -0.43498
    -0.09610
    -0.49774
    -0.59815
    -0.62325
    -0.93703
    -0.52284
    -0.97468
    -0.88683
    -0.93703
    -1.12530
    -1.18805
    -1.10019
    -1.27591
    -1.55204
    -1.40142
    -1.53948
    -0.99979
    -0.79897
    -1.21315
    -0.91193
    -0.77387
    -0.40988
    -0.64835
    -0.03335
    -0.29692
     0.00430
     0.30553
     0.39339
     0.30553
    -0.05845
     0.26788
     0.05451
     0.19257
     0.18002
    -0.34713
    -0.69856
    -1.10019
    -1.04999
    -1.43907
    -1.61479
    -1.94112
    -2.26745
    -2.49337
    -2.61888
    -2.58123
    -2.26745
    -2.44316
    -2.85735
    -2.20469
    -2.02898
    -1.85326
    -1.90347
    -1.81561
    -1.48928
    -1.08764
    -1.30101
    -0.32202
    -0.20906
     0.01686
     0.51890
     0.76992
     0.63186
     0.26788
     0.35574
     0.49380
     0.68207
     0.84523
     0.97074
     0.75737
     0.73227
     0.49380
     0.05451
     0.18002
    -0.05845
    -0.27182
    -0.07100
    -0.40988
    -0.25927
    -0.72366
    -0.76131
    -0.71111
    -0.22162
    -0.14631
    -0.39733
    -0.51029
    -0.52284
    -0.09610
     0.24278
     1.35983
     2.27606
     1.42258
     1.09625
     0.85778
     1.09625
     1.07115
     0.94564
     0.95819
     1.14646
     1.48534
     0.89543
     0.23022
    -0.10866
    -0.05845
    -0.32202
    -0.42243
     0.23022
    -0.20906
    -0.02080
     0.07961
     0.58166
     0.79503
     1.18411
     1.54809
     1.82422
     2.48943
     2.58984
     2.30116
     2.55218
     2.36392
     2.31371
     2.28861
     2.82831
     2.42667
     1.52299
     1.83677
     1.59830
     1.39748
     0.89543
     0.70717
     0.66951
     0.80758
     0.79503
     0.80758
     0.75737
     0.40594
     0.59421
     0.41849
     0.88288
     1.13391
     0.71972
     0.84523
     0.89543
     0.95819
     0.80758
     0.69462
     0.54400
     0.25533
     0.50635
     0.00430
    -0.02080
    -0.38478
    -0.23417
    -0.73621
    -0.40988
    -0.35968
    -0.61070
    -0.84917
    -0.68601
    -0.49774
    -0.29692
    -0.62325
    -0.71111
    -0.24672
     0.06706
     0.00430
     0.21767
     0.45615
     0.83268
     0.71972
     0.98329
     1.78656
     1.52299
     1.56064
     1.41003
     2.12544
     2.45177
     2.56473
     2.47688
     2.58984
     2.55218
     2.31371
     1.54809
     1.46023
     0.82013
    -0.51029
    -2.31765
    -2.04153
    -1.65244
    -1.47673
    -1.26336
    -1.47673
    -2.50592
    -3.54766
    -3.72338
    -3.84889
    -2.84480
    -2.09173
    -1.53948
    -1.33867
    -0.79897
    -0.22162
    -0.09610
     0.26788
     0.79503
     0.29298
    -0.02080
     0.30553
     0.79503
     0.80758
     0.18002
    -0.08355
    -0.25927
    -0.49774
    -0.33458
    -0.61070
    -1.15040
    -1.43907
    -1.71520
    -1.26336
    -0.58560
    -1.07509
    -0.44754
     0.10471
    -0.49774
    -0.78642
    -0.53539
    -0.40988
    -0.00825
     0.66951
     1.19666
     1.41003
     1.24687
     1.15901
     1.15901
     0.94564
     1.52299
     0.92054
     0.38084
     0.07961
     0.00430
    -0.00825
    -0.25927
    -1.08764
    -1.36377
    -1.25081
    -1.50183
    -1.37632
    -1.10019
    -1.33867
    -1.10019
    -1.21315
    -0.53539
     0.10471
    -0.53539
    -0.00825
     0.09216
     0.74482
     1.13391
     0.98329
     1.09625
     1.41003
     1.34727
     1.74891
     1.42258
     1.27197
     0.75737
     0.56911
     0.65696
     1.28452
     0.63186
     0.35574
     0.25533
     0.36829
     0.40594
     0.53145
     0.25533
     0.06706
     0.25533
     0.23022
    -0.10866
    -0.38478
    -0.23417
    -0.51029
    -0.24672
    -0.12121
    -0.23417
    -0.30947
    -0.53539
    -1.06254
    -1.01234
    -0.96213
    -0.76131
    -0.68601
    -0.62325
    -0.63580
    -0.28437
    -0.42243
    -0.57305
    -0.97468
    -1.15040
    -0.57305
    -0.44754
    -0.69856
    -0.44754
    -0.52284
    -0.63580
    -0.82407
    -0.72366
    -0.62325
    -0.29692
    -0.35968
    -0.37223
     0.14237
    -0.12121
     0.02941
    -0.23417
     0.35574
     0.39339
     0.21767
     0.73227
     0.50635
     0.50635
     0.50635
     0.50635
     0.26788
     0.31808
    -0.19651
    -0.62325
    -0.37223
    -0.39733
    -0.92448
    -1.35122
    -1.47673
    -0.98723
    -1.48928
    -2.11684
    -2.36786
    -2.38041
    -1.92857
    -2.22980
    -2.02898
    -2.16704
    -1.97877
    -2.00388
    -1.56459
    -1.46418
    -1.43907
    -1.71520
    -1.48928
    -1.36377
    -1.07509
    -1.27591
    -0.98723
    -1.28846
    -0.82407
    -0.91193
    -0.88683
    -0.89938
    -0.91193
    -0.94958
    -0.81152
    -0.78642
    -0.81152
    -0.61070
    -0.88683
    -0.22162
    -0.02080
    -0.19651
     0.24278
    -0.07100
     0.12982
     0.12982
     0.24278
     0.43104
     0.68207
     0.40594
     0.50635
     0.56911
     0.68207
     0.31808
     0.23022
     0.43104
     0.58166
     0.53145
     0.53145
     0.36829
     0.31808
     0.26788
     0.23022
     0.18002
     0.24278
     0.28043
    -0.00825
    -0.04590
     0.07961
     0.18002
    -0.17141
     0.01686
     0.26788
     0.30553
     0.20512
     0.56911
     0.34318
     0.48125
     0.43104
     0.74482
     1.07115
     1.37238
     1.38493
     1.23431
     1.49789
     1.62340
     1.58575
     1.39748
     2.10034
     1.72381
     1.82422
     1.87442
     1.58575
     1.87442
     1.49789
     1.39748
     1.39748
     1.30962
     1.13391
     1.08370
     1.08370
     0.97074
     0.78247
     0.48125
     1.04605
     0.69462
     0.54400
     0.60676
     0.49380
     0.44359
     0.60676
     0.55655
     0.80758
     0.68207
     0.88288
     0.71972
     1.25942
     1.14646
     1.29707
     1.09625
     1.30962
     1.67360
     1.84932
     2.12544
     2.38902
     2.40157
     2.25096
     2.08779
     2.33881
     2.11289
     2.31371
     2.36392
     1.94973
     1.92463
     1.39748
     0.94564
     0.21767
     0.46870
    -0.12121
     0.04196
    -0.15886
    -0.32202
    -0.83662
    -0.99979
    -1.43907
    -1.16295
    -0.74876
    -0.86172
    -0.92448
    -1.12530
    -0.66091
    -0.51029
    -0.53539
    -0.07100
    -0.23417
    -0.14631
    -0.12121
     0.11726
     0.04196
     0.02941
    -0.20906
    -0.17141
     0.19257
     0.12982
     0.09216
     0.16747
     0.14237
     0.28043
    -0.04590
     0.46870
     0.53145
     0.04196
     0.43104
     0.38084
     0.63186
     0.53145
     0.39339
     0.46870
     0.61931
     0.63186
     0.44359
     0.69462
     0.60676
     0.50635
     0.36829
     0.24278
     0.64441
     0.29298
     0.25533
     0.43104
     0.18002
     0.02941
    -0.04590
    -0.48519
    -0.34713
    -0.77387
    -1.33867
    -1.57714
    -1.76540
    -2.12939
    -1.87836
    -2.25490
    -1.65244
    -1.97877
    -1.75285
    -1.45163
    -1.07509
    -1.21315
    -1.32611
    -1.23826
    -0.81152
    -0.14631
     0.29298
     0.29298
     0.30553
     0.92054
     0.93309
     0.30553
     0.46870
     0.19257
    -0.15886
    -0.22162
    -0.44754
    -0.86172
    -1.40142
    -1.80306
    -2.26745
    -1.87836
    -2.00388
    -2.45572
    -2.34276
    -2.43061
    -2.00388
    -2.30510
    -1.90347
    -1.56459
    -1.96622
    -1.63989
    -1.38887
    -0.78642
    -0.84917
    -0.79897
    -0.59815
    -0.40988
     0.07961
     0.16747
    -0.04590
    -0.12121
    -0.19651
    -0.22162
    -0.39733
     0.06706
    -0.18396
    -0.30947
    -0.19651
    -0.09610
     0.00430
    -0.47264
    -0.10866
    -0.24672
     0.09216
     0.02941
    -0.02080
    -0.14631
    -0.10866
    -0.05845
    -0.42243
     0.14237
    -0.20906
    -0.33458
    -0.04590
    -0.23417
    -0.25927
    -0.51029
    -0.59815
    -0.39733
     0.20512
    -0.13376
    -0.04590
    -0.28437
    -0.09610
     0.06706
    -0.42243
     0.36829
     0.39339
     0.19257
     0.45615
     0.51890
     0.49380
     0.79503
     0.63186
     0.50635
     1.07115
     1.35983
     1.05860
     0.85778
     0.84523
     0.92054
     0.93309
     1.14646
     1.44768
     1.07115
     0.73227
     0.74482
     0.97074
     0.99584
     0.78247
     0.69462
     0.75737
     0.89543
     0.83268
     0.75737
     0.56911
     0.06706
     0.28043
     0.25533
     0.83268
     0.40594
     0.54400
     0.43104
     0.45615
     0.74482
     0.16747
     0.24278
    -0.02080
     0.34318
     0.48125
     0.45615
    -0.00825
     0.24278
     0.26788
     0.12982
     1.04605
     1.17156
     0.70717
     0.68207
     0.26788
     0.05451
     0.84523
     0.29298
    -0.29692
     0.09216
     0.23022
     0.02941
    -0.19651
    -0.18396
    -0.61070
    -0.93703
    -0.38478
    -0.54795
    -1.02489
    -1.01234
    -1.20060
    -0.96213
    -0.99979
    -0.77387
    -0.91193
    -0.86172
    -0.72366
    -0.46009
    -0.35968
    -0.58560
    -0.71111
    -0.53539
    -0.42243
     0.44359
     0.14237
     0.41849
     0.65696
     0.93309
     1.39748
     1.67360
     1.77401
     2.11289
     2.17565
     2.36392
     2.67769
     2.35136
     2.11289
     2.28861
     2.08779
     2.67769
     2.13800
     1.30962
     1.08370
     1.05860
     1.18411
     0.64441
    -0.33458
    -0.23417
    -0.37223
    -0.43498
    -0.52284
    -0.67346
    -0.73621
    -0.79897
    -1.25081
    -0.49774
    -0.22162
    -0.68601
    -0.68601
    -0.74876
    -0.61070
    -0.81152
    -0.74876
    -0.93703
    -1.03744
    -0.57305
    -0.46009
    -0.53539
    -0.40988
    -0.86172
    -1.10019
    -0.73621
    -0.57305
    -0.76131
    -0.76131
    -1.07509
    -0.94958
    -0.78642
    -1.37632
    -1.63989
    -1.07509
    -0.79897
    -0.79897
    -1.17550
    -1.02489
    -1.35122
    -1.07509
    -1.48928
    -0.69856
    -0.82407
    -1.22571
    -1.01234
    -0.69856
    -0.64835
    -0.72366
    -0.81152
    -0.76131
    -0.69856
    -0.39733
    -0.37223
    -0.58560
    -0.39733
    -0.39733
    -0.23417
     0.61931
     0.63186
     0.46870
     0.60676
     0.70717
     0.93309
     1.04605
     1.07115
     1.13391
     1.07115
     1.42258
     1.30962
     0.76992
     0.74482
     0.45615
     0.10471
     0.20512
     0.30553
    -0.38478
    -0.62325
    -0.73621
    -0.73621
    -1.04999
    -0.89938
    -1.26336
    -1.12530
    -1.03744
    -0.68601
    -0.83662
    -0.83662
    -0.86172
    -1.25081
    -0.66091
    -0.12121
    -0.37223
    -0.43498
    -0.56050
    -0.71111
    -0.33458
    -0.35968
    -0.22162
    -0.44754
    -0.30947
    -0.52284
    -0.57305
    -0.15886
    -0.51029
    -0.63580
    -0.57305
     0.18002
     0.20512
    -0.02080
    -0.02080
     0.02941
     0.18002
     0.50635
     0.61931
     0.65696
     0.80758
     0.83268
     1.22176
     1.43513
     1.17156
     1.13391
     0.55655
     1.12135
     1.35983
     1.00839
     1.25942
     0.79503
     0.94564
     1.33472
     1.23431
     1.34727
     1.61085
     1.72381
     1.59830
     1.51044
     1.52299
     1.25942
     1.62340
     1.71126
     2.10034
     1.87442
     1.62340
     1.46023
     1.24687
     1.03350
     1.05860
     0.97074
     0.75737
     0.58166
     0.11726
    -0.00825
     0.01686
    -0.22162
    -0.62325
    -0.81152
    -0.40988
    -0.61070
    -0.87427
    -0.93703
    -1.27591
    -1.31356
    -1.16295
    -1.30101
    -1.53948
    -1.40142
    -1.42652
    -1.63989
    -1.18805
    -1.38887
    -1.50183
    -1.75285
    -0.86172
    -0.89938
    -0.88683
    -0.81152
    -0.96213
    -0.71111
    -0.42243
    -0.20906
     0.02941
     0.01686
     0.29298
     0.11726
     0.54400
     0.60676
     0.71972
     0.15492
     0.73227
     0.99584
     0.73227
     0.73227
     0.54400
     0.50635
     0.41849
     0.46870
     0.45615
     0.26788
     0.12982
    -0.42243
    -0.94958
    -0.89938
    -1.01234
    -1.38887
    -1.52693
    -1.61479
    -1.79051
    -1.99132
    -2.25490
    -2.01643
    -1.72775
    -1.43907
    -1.30101
    -0.69856
    -0.09610
    -0.27182
     0.00430
     0.12982
     0.89543
     1.12135
     1.34727
     1.84932
     2.16310
     2.20075
     2.40157
     2.01248
     1.94973
     1.56064
     1.37238
     1.29707
     1.00839
     0.82013
     0.74482
     0.82013
     0.51890
     0.11726
    -0.39733
    -0.18396
    -0.15886
    -0.58560
    -0.38478
    -0.54795
    -0.56050
    -0.91193
    -0.89938
    -0.87427
    -0.99979
    -0.89938
    -1.31356
    -1.25081
    -1.03744
    -1.51438
    -1.43907
    -1.38887
    -1.11275
    -1.32611
    -1.10019
    -1.03744
    -0.96213
    -1.18805
    -1.41397
    -1.04999
    -0.62325
    -0.35968
    -0.39733
    -0.14631
    -0.12121
     0.11726
    -0.02080
    -0.17141
     0.30553
     0.05451
     0.05451
     0.36829
     0.25533
     0.24278
     0.28043
    -0.05845
     0.34318
     0.48125
     0.34318
    -0.35968
     0.06706
     0.11726
    -0.10866
    -0.30947
     0.18002
    -0.19651
    -0.43498
    -0.22162
    -0.39733
    -0.69856
    -0.59815
    -0.56050
    -0.51029
    -0.32202
    -0.37223
    -0.43498
    -0.83662
    -0.82407
    -0.44754
    -0.48519
    -0.15886
    -0.40988
    -0.27182
     0.05451
     0.28043
     0.30553
     0.21767
     0.30553
     0.25533
     0.34318
     0.64441
     0.44359
     0.04196
     0.64441
     0.63186
     0.34318
     0.65696
     0.85778
     0.36829
     0.51890
     0.46870
     0.69462
     0.51890
     0.48125
     0.41849
     0.82013
     0.65696
     0.73227
     0.61931
     0.68207
     0.59421
     0.76992
     0.59421
     0.99584
     0.56911
     0.65696
     0.66951
     0.82013
     0.46870
     0.38084
     0.53145
     0.55655
     0.93309
     0.69462
     0.23022
     0.50635
     0.44359
     0.61931
     0.12982
     0.74482
     0.66951
     0.48125
     0.58166
     0.50635
     0.69462
     0.30553
     0.35574
     0.34318
     0.68207
     0.83268
     0.49380
     0.46870
     0.41849
     0.65696
     0.63186
     0.75737
     0.65696
     0.21767
     0.12982
     0.75737
     0.84523
     0.64441
     0.39339
     0.56911
     0.93309
     1.22176
     0.79503
     0.85778
     1.03350
     1.33472
     0.78247
     0.92054
     1.14646
     0.84523
     0.98329
     1.30962
     1.58575
     1.49789
     1.05860
     0.58166
     0.34318
     0.79503
     0.87033
     0.66951
     0.56911
     0.45615
     0.23022
     0.12982
     0.60676
     0.01686
    -0.43498
    -0.33458
    -0.07100
    -0.39733
    -0.59815
    -0.49774
    -0.48519
    -0.32202
    -0.29692
    -0.40988
    -0.17141
     0.04196
     0.45615
    -0.14631
     0.59421
     0.26788
    -0.15886
    -0.03335
     0.18002
    -0.04590
    -0.28437
    -0.72366
    -0.97468
    -1.50183
    -1.58969
    -1.99132
    -1.95367
    -2.31765
    -2.30510
    -2.55613
    -1.82816
    -1.84071
    -2.29255
    -1.84071
    -1.85326
    -1.35122
    -1.03744
    -0.37223
     0.26788
     0.24278
     1.07115
     0.80758
     0.78247
     0.56911
     0.41849
     0.38084
     0.60676
     0.68207
     0.26788
    -0.14631
    -0.08355
    -0.24672
    -0.40988
    -0.64835
    -0.83662
    -0.98723
    -0.88683
    -0.74876
    -1.01234
    -0.71111
    -1.21315
    -0.84917
    -1.04999
    -0.17141
    -0.34713
    -0.56050
    -0.29692
    -0.17141
    -0.15886
    -0.28437
    -0.24672
    -0.30947
     0.04196
     0.15492
     0.01686
     0.14237
    -0.25927
    -0.08355
    -0.34713
     0.16747
     0.21767
    -0.20906
    -0.17141
    -0.42243
    -0.14631
    -0.19651
    -0.54795
    -0.35968
    -0.39733
    -0.08355
    -0.14631
     0.01686
     0.14237
    -0.22162
    -0.28437
    -0.29692
     0.33063
     0.16747
    -0.07100
    -0.14631
    -0.05845
     0.15492
     0.09216
     0.01686
     0.11726
     0.06706
    -0.03335
     0.00430
    -0.08355
    -0.38478
    -0.37223
    -0.53539
    -0.09610
    -0.43498
    -0.64835
    -0.38478
    -0.47264
    -0.39733
    -0.28437
    -0.64835
    -0.87427
    -0.72366
    -0.58560
    -0.40988
    -0.39733
    -0.52284
    -0.28437
    -0.54795
     0.05451
     0.23022
    -0.14631
    -0.03335
    -0.13376
     0.55655
     0.55655
     0.19257
     0.12982
     0.53145
     0.60676
     0.41849
     0.51890
     0.51890
     0.38084
    -0.07100
     0.44359
     0.56911
     0.12982
     0.09216
    -0.13376
    -0.00825
     0.11726
     0.05451
    -0.29692
    -0.29692
    -0.34713
    -0.08355
    -0.22162
    -0.24672
    -0.27182
    -0.42243
    -0.46009
     0.66951
     0.44359
     0.61931
     0.84523
     1.00839
     0.84523
     0.76992
     0.60676
     0.63186
     0.71972
     1.05860
     1.02095
     1.13391
     0.79503
     0.60676
     0.10471
     0.41849
     0.19257
    -0.28437
    -0.34713
    -0.35968
    -0.35968
    -0.27182
    -0.46009
    -0.40988
    -0.05845
     0.04196
     0.14237
    -0.29692
    -0.03335
     0.58166
     0.23022
     0.75737
     1.19666
     1.05860
     1.22176
     1.15901
     1.38493
     1.61085
     1.63595
     1.88697
     1.83677
     1.64850
     1.69871
     1.46023
     1.63595
     1.10880
     0.61931
     0.63186
     0.89543
     0.18002
    -0.08355
    -0.42243
    -0.64835
    -0.89938
    -1.43907
    -1.36377
    -1.71520
    -2.05408
    -1.91602
    -1.80306
    -1.94112
    -1.81561
    -2.26745
    -2.07918
    -1.41397
    -1.48928
    -1.42652
    -1.07509
    -1.20060
    -0.76131
    -0.74876
    -0.78642
    -0.53539
    -0.49774
    -0.30947
    -0.46009
    -0.05845
    -0.18396
    -0.10866
    -0.53539
     0.19257
     0.10471
     0.09216
     0.38084
    -0.00825
     0.02941
     0.05451
     0.30553
     0.31808
     0.30553
     0.51890
     0.53145
     0.73227
     0.82013
     0.83268
     0.66951
     1.12135
     1.49789
     1.56064
     2.02504
     2.43922
     2.80321
     2.91617
     2.37647
     1.71126
     1.77401
     1.35983
     1.74891
     1.52299
     1.68616
     1.18411
     0.80758
     0.40594
     0.02941
    -0.77387
    -0.97468
    -1.25081
    -1.62734
    -1.94112
    -1.80306
    -1.70265
    -1.51438
    -1.21315
    -1.56459
    -1.40142
    -1.27591
    -1.20060
    -1.25081
    -1.41397
    -0.68601
    -0.87427
    -0.88683
    -0.52284
    -0.58560
    -0.73621
    -0.52284
    -0.27182
    -0.28437
    -0.32202
    -0.18396
    -0.03335
    -0.13376
     0.02941
    -0.04590
    -0.43498
    -0.03335
     0.24278
    -0.05845
     0.01686
    -0.15886
     0.01686
    -0.09610
    -0.18396
    -0.09610
     0.14237
     0.06706
    -0.20906
    -0.29692
    -0.10866
    -0.04590
    -0.40988
    -0.39733
    -0.08355
    -0.27182
    -0.00825
     0.23022
    -0.17141
    -0.34713
    -0.22162
    -0.09610
    -0.14631
     0.04196
     0.07961
     0.06706
     0.02941
    -0.05845
    -0.44754
    -0.33458
     0.02941
    -0.34713
    -0.49774
    -0.62325
    -0.89938
    -0.67346
    -0.68601
    -1.08764
    -0.62325
    -0.77387
    -0.66091
    -0.82407
    -0.67346
    -0.46009
    -0.33458
    -0.63580
    -0.29692
    -0.14631
    -0.13376
     0.41849
     0.06706
     0.45615
     0.23022
     0.20512
     0.21767
     0.75737
     0.55655
     0.25533
     0.33063
     0.26788
     0.56911
     0.24278
     0.12982
     0.35574
     0.15492
     0.35574
     0.21767
     0.07961
    -0.24672
     0.10471
    -0.05845
    -0.02080
     0.16747
    -0.17141
     0.05451
    -0.02080
     0.14237
    -0.15886
    -0.13376
     0.06706
    -0.05845
     0.10471
     0.18002
     0.16747
     0.26788
     0.14237
     0.19257
     0.40594
     0.60676
     0.34318
     0.18002
     0.29298
     0.41849
     0.41849
     0.39339
     1.07115
     0.65696
     0.94564
     1.22176
     0.89543
     0.99584
     0.89543
     0.53145
     0.69462
     0.71972
     0.78247
     0.49380
     0.48125
     0.44359
     0.43104
    -0.03335
     0.09216
    -0.39733
    -0.30947
    -0.29692
    -0.32202
    -0.58560
    -0.56050
    -0.79897
    -0.56050
    -0.30947
    -0.20906
    -0.63580
    -0.48519
    -0.58560
    -0.15886
    -0.58560
    -0.14631
    -0.05845
    -0.37223
    -0.44754
    -0.23417
    -0.23417
    -0.27182
    -0.57305
    -0.56050
    -0.10866
    -0.17141
    -0.37223
    -0.62325
    -0.47264
    -0.64835
    -0.69856
    -0.91193
    -0.39733
    -0.94958
    -0.92448
    -1.15040
    -1.37632
    -1.57714
    -1.45163
    -1.67755
    -1.20060
    -0.71111
    -0.88683
    -1.13785
    -1.55204
    -1.57714
    -1.50183
    -1.76540
    -1.25081
    -1.16295
    -1.40142
    -1.16295
    -1.27591
    -1.43907
    -1.70265
    -1.77796
    -1.50183
    -1.41397
    -0.88683
    -1.02489
    -0.99979
    -1.25081
    -1.01234
    -0.87427
    -0.34713
    -0.09610
    -0.22162
     0.48125
     0.39339
     0.99584
     0.58166
     0.53145
     0.35574
     0.69462
     1.15901
     0.87033
     0.75737
     0.65696
     0.53145
     0.61931
     0.82013
     0.85778
     0.33063
     0.50635
     0.34318
     0.58166
     0.35574
     0.35574
    -0.02080
     0.10471
     0.26788
     0.07961
    -0.00825
     0.10471
    -0.32202
    -0.63580
    -0.19651
     0.19257
    -0.17141
    -0.66091
    -0.23417
    -0.23417
    -0.15886
    -0.22162
    -0.17141
    -0.18396
    -0.07100
     0.18002
    -0.03335
    -0.00825
    -0.14631
    -0.32202
    -0.24672
     0.30553
     0.18002
    -0.19651
    -0.07100
    -0.22162
    -0.15886
     0.06706
    -0.17141
    -0.44754
    -0.13376
     0.19257
     0.14237
     0.14237
     0.15492
     0.09216
    -0.28437
     0.16747
     0.68207
     0.06706
     0.19257
     0.34318
     0.63186
     0.53145
     0.24278
     0.18002
     0.41849
     0.55655
     0.65696
     0.69462
     0.58166
     0.55655
     0.50635
     0.66951
     1.04605
     0.68207
     0.84523
     0.71972
     0.83268
     0.63186
     0.74482
     0.31808
     0.43104
     0.71972
     0.70717
     0.83268
     0.79503
     0.43104
     0.21767
     0.24278
     0.50635
     0.48125
     0.25533
     0.30553
     0.00430
    -0.43498
    -0.07100
     0.33063
    -0.02080
     0.34318
     0.20512
     0.04196
     0.14237
    -0.07100
    -0.08355
    -0.43498
     0.38084
     0.45615
    -0.00825
    -0.00825
    -0.05845
     0.30553
     0.59421
    -0.14631
    -0.24672
    -0.14631
     0.12982
     0.09216
    -0.00825
    -0.14631
    -0.18396
    -0.35968
     0.28043
     0.41849
     0.09216
     0.19257
     0.35574
     0.45615
     0.41849
     0.24278
    -0.02080
     0.14237
     0.29298
     0.25533
     0.60676
     0.44359
     0.11726
     0.06706
    -0.00825
     0.26788
    -0.05845
    -0.22162
    -0.40988
    -0.32202
    -0.37223
    -0.48519
    -0.40988
    -0.73621
    -0.67346
    -0.47264
    -0.69856
    -0.61070
    -1.02489
    -1.10019
    -1.27591
    -0.73621
    -0.86172
    -0.84917
    -1.01234
    -1.06254
    -0.86172
    -0.83662
    -0.62325
    -0.76131
    -0.27182
    -0.09610
     0.24278
     0.55655
     0.44359
    -0.04590
    -0.46009
     0.15492
     0.38084
     0.68207
     0.76992
     0.80758
     1.12135
     1.09625
     1.03350
     0.36829
     0.40594
     0.39339
     0.53145
     0.73227
     0.36829
     0.19257
    -0.25927
     0.05451
     0.56911
     0.14237
    -0.59815
    -0.77387
    -0.82407
    -1.01234
    -0.69856
    -1.08764
    -1.12530
    -0.49774
    -0.83662
    -0.81152
    -0.56050
    -0.61070
    -0.73621
    -0.58560
     0.38084
     0.24278
     0.39339
     0.74482
     0.64441
     0.89543
     1.05860
     1.05860
     1.33472
     1.59830
     1.51044
     1.39748
     1.53554
     1.34727
     1.35983
     0.80758
     1.27197
     0.83268
     0.44359
     0.59421
     0.15492
    -0.08355
    -0.18396
    -0.67346
    -0.67346
    -1.13785
    -1.18805
    -1.22571
    -1.28846
    -1.35122
    -1.57714
    -1.94112
    -1.74030
    -1.30101
    -1.55204
    -1.12530
    -1.36377
    -1.03744
    -0.91193
    -0.82407
    -0.93703
    -0.52284
    -0.61070
    -0.39733
    -0.29692
    -0.13376
     0.01686
    -0.25927
    -0.32202
     0.18002
    -0.07100
    -0.37223
    -0.04590
    -0.13376
    -0.14631
    -0.27182
     0.06706
     0.12982
     0.07961
     0.26788
     0.25533
     0.34318
     0.51890
     0.33063
     0.26788
     0.78247
     0.65696
     0.84523
     0.80758
     0.70717
     1.07115
     0.88288
     0.89543
     1.12135
     0.97074
     1.20921
     0.97074
     1.03350
     1.09625
     1.00839
     0.65696
     0.95819
     0.92054
     0.78247
     0.71972
     0.36829
     0.38084
     0.04196
     0.07961
     0.00430
     0.01686
    -0.17141
    -0.46009
    -0.32202
    -0.35968
    -0.56050
    -0.79897
    -0.69856
    -0.49774
    -0.72366
    -0.71111
    -0.79897
    -0.81152
    -0.97468
    -0.97468
    -1.10019
    -0.78642
    -0.92448
    -0.88683
    -0.96213
    -1.08764
    -0.93703
    -1.03744
    -1.06254
    -0.87427
    -0.84917
    -0.76131
    -0.94958
    -0.91193
    -0.64835
    -0.83662
    -0.68601
    -0.43498
    -0.25927
    -0.27182
    -0.24672
    -0.29692
    -0.42243
    -0.76131
    -1.40142
    -0.86172
    -0.71111
    -0.89938
    -1.36377
    -1.33867
    -1.50183
    -1.55204
    -1.37632
    -1.41397
    -1.67755
    -1.52693
    -1.85326
    -1.48928
    -1.65244
    -1.01234
    -0.99979
    -0.88683
    -0.30947
    -0.29692
     0.23022
     0.24278
     0.34318
     0.49380
     0.59421
     0.88288
     1.23431
     1.47279
     1.22176
     1.12135
     1.39748
     1.17156
     1.34727
     0.87033
     1.22176
     0.74482
     0.69462
     0.97074
     0.88288
     0.76992
     0.44359
     0.10471
     0.40594
     0.19257
     0.33063
     0.28043
     0.02941
     0.11726
     0.11726
    -0.07100
     0.34318
     0.10471
    -0.18396
     0.48125
     0.25533
     0.01686
    -0.14631
    -0.28437
     0.00430
     0.09216
     0.19257
    -0.00825
    -0.12121
    -0.10866
    -0.02080
    -0.12121
     0.25533
     0.25533
    -0.13376
     0.31808
     0.09216
     0.28043
     0.23022
     0.29298
     0.39339
     0.53145
     0.78247
     0.35574
     0.34318
     0.38084
     0.35574
     0.33063
     0.75737
     0.55655
     0.26788
     0.23022
     0.40594
     0.75737
     0.41849
     0.20512
     0.14237
     0.53145
     0.93309
     0.61931
     0.41849
     0.49380
     0.66951
     0.68207
     0.74482
     1.09625
     0.60676
     0.70717
     0.94564
     0.70717
     0.92054
     0.71972
     0.38084
     0.58166
     0.74482
     0.84523
     0.39339
     0.43104
     0.39339
     0.55655
     0.39339
     0.93309
     0.53145
     0.64441
     0.64441
     0.64441
     0.69462
     0.54400
     0.39339
     0.56911
     0.87033
     0.69462
     0.61931
     0.36829
     0.55655
     0.65696
     0.43104
     0.43104
     0.53145
     0.31808
     0.39339
     0.63186
     0.65696
     0.41849
     0.20512
     0.30553
     0.78247
     0.73227
     0.64441
     0.44359
     0.64441
     0.45615
     0.41849
     0.69462
     0.74482
     0.54400
     0.24278
     0.64441
     0.48125
     0.19257
     0.26788
     0.05451
    -0.02080
     0.07961
     0.05451
    -0.42243
    -0.30947
    -0.24672
    -0.24672
    -0.71111
    -0.18396
    -0.86172
    -0.84917
    -0.86172
    -0.79897
    -0.54795
    -0.92448
    -1.13785
    -1.04999
    -0.78642
    -0.43498
    -0.57305
    -0.37223
    -0.51029
    -0.53539
    -0.46009
     0.31808
     0.06706
    -0.27182
    -0.22162
    -0.03335
     0.07961
     0.10471
    -0.30947
    -0.28437
    -0.25927
     0.15492
     0.02941
    -0.08355
    -0.54795
    -0.40988
    -0.68601
    -0.47264
    -0.08355
    -0.43498
    -0.54795
    -0.27182
    -0.05845
    -0.32202
    -0.42243
    -0.48519
    -0.20906
    -0.04590
     0.23022
     0.20512
     0.48125
     0.58166
     0.88288
     1.67360
     2.66514
     2.86596
     3.15464
     3.38056
     3.30525
     2.05014
     1.42258
     0.75737
     0.02941
     0.65696
     1.14646
     1.17156
     0.84523
    -0.20906
    -1.36377
    -2.05408
    -1.91602
    -2.35531
    -2.69419
    -2.55613
    -2.21724
    -1.86581
    -1.65244
    -1.55204
    -1.06254
    -0.49774
    -0.05845
    -0.15886
    -0.23417
    -0.54795
    -0.67346
    -0.66091
     0.26788
    -0.02080
    -0.39733
    -0.28437
    -0.38478
    -0.12121
    -0.22162
    -0.43498
    -0.63580
    -0.62325
    -0.22162
    -0.58560
    -0.71111
    -0.82407
    -0.93703
    -1.13785
    -1.04999
    -0.47264
    -0.86172
    -0.92448
    -1.04999
    -0.87427
    -0.67346
    -0.86172
    -0.72366
    -0.44754
     0.09216
     0.05451
    -0.07100
     0.23022
     0.20512
     0.02941
     0.25533
     0.87033
     0.75737
     0.41849
     0.45615
     0.26788
     0.51890
     0.34318
    -0.13376
    -0.08355
    -0.05845
    -0.05845
    -0.09610
    -0.05845
    -0.14631
    -0.39733
    -0.49774
    -0.07100
     0.11726
    -0.23417
     0.24278
     0.25533
     0.36829
     0.23022
     0.00430
     0.43104
     0.34318
     0.36829
     0.35574
     0.28043
    -0.07100
    -0.04590
    -0.24672
     0.11726
    -0.08355
    -0.63580
    -0.54795
    -0.69856
    -0.52284
    -0.51029
    -0.72366
    -0.63580
    -0.84917
    -0.57305
    -0.54795
    -0.08355
    -0.23417
    -0.22162
    -0.32202
    -0.24672
     0.53145
     0.46870
     0.38084
     0.49380
     0.66951
     0.82013
     0.88288
     0.80758
     1.00839
     1.43513
     1.38493
     1.43513
     1.32217
     0.97074
     0.89543
     0.60676
     1.19666
     1.14646
     0.82013
     0.39339
     0.28043
     0.21767
     0.05451
    -0.46009
    -0.42243
    -0.61070
    -0.89938
    -1.30101
    -1.02489
    -1.23826
    -1.37632
    -1.79051
    -1.52693
    -1.16295
    -1.46418
    -1.37632
    -1.36377
    -1.04999
    -0.94958
    -1.18805
    -0.97468
    -0.91193
    -0.54795
    -0.58560
    -0.44754
    -0.30947
    -0.04590
    -0.44754
    -0.12121
     0.29298
     0.04196
     0.07961
