# Supplementary material for: Software algorithm and hardware design for real-time implementation of new spectral estimator
Source: Biomed Eng Online. 2014 May 9;13:61. doi: 10.1186/1475-925X-13-61 (PMC4057578; doi:10.1186/1475-925X-13-61)
Supplement: Additional file 2 — txtfiles.zip. [file 1475-925X-13-61-S2.zip › FILE042.TXT]

    -0.56814
    -0.47348
    -0.38934
    -0.25787
    -0.13692
    -0.06855
    -0.11062
    -0.35253
    -0.27365
    -0.10537
    -0.03700
    -0.08433
     0.04714
     0.19964
     0.07343
     0.12076
     0.13654
     0.19438
     0.13128
     0.08921
     0.32059
     0.53620
     0.62560
     0.54146
     0.54672
     0.33111
     0.33111
    -0.21054
    -0.72590
    -0.98358
    -0.73642
    -0.02649
     0.27852
     0.26800
     0.22593
    -0.08959
    -0.47874
    -0.60495
    -0.61546
    -0.27365
    -0.08433
     0.24171
     0.52568
     0.66767
     0.57827
     0.57301
     0.54146
     0.39421
     0.42051
     0.49413
     0.49413
     0.38896
     0.35214
     0.29430
     0.39421
     0.34163
     0.41525
     0.46784
     0.59405
     0.57827
     0.52042
     0.69922
     0.66767
     0.59931
     0.56775
     0.40473
     0.41525
     0.28904
     0.22593
     0.09972
     0.04714
     0.11024
    -0.10537
    -0.26313
    -0.27890
    -0.39460
    -0.52607
    -0.43667
    -0.32097
    -0.43141
    -0.07907
     0.23119
     0.31007
     0.44680
     0.65189
     0.62034
     1.10414
     1.38286
     1.34605
     1.49329
     1.61424
     1.93503
     2.07175
     2.24003
     2.39780
     2.02968
     1.67735
     1.43545
     1.18828
     1.13044
     0.79388
     0.65189
     0.50465
     0.40999
     0.19964
    -0.02649
    -0.21580
    -0.32623
    -0.46822
    -0.59443
    -0.29468
    -0.28942
    -0.20528
    -0.01597
     0.06291
     0.12076
     0.04714
     0.06291
     0.03662
     0.19964
     0.28904
     0.34689
     0.27852
     0.14705
     0.10498
    -0.11588
     0.01033
    -0.05804
    -0.35779
    -0.39460
    -0.38408
    -0.53132
    -0.75219
    -0.79426
    -0.84685
    -1.27281
    -1.78816
    -1.45686
    -1.70928
    -1.77765
    -2.16679
    -2.30878
    -2.27197
    -2.40870
    -2.76629
    -2.80836
    -2.76103
    -2.60327
    -2.38240
    -2.05110
    -1.68825
    -1.42531
    -1.08875
    -1.00461
    -0.70486
    -0.20002
     0.09972
     0.34689
     0.73077
     1.21458
     1.34079
     1.53010
     1.66157
     1.80356
     1.69838
     1.67735
     1.51433
     1.36182
     1.26717
     1.30398
     1.09889
     0.84121
     0.59405
     0.55724
     0.35214
     0.49939
     0.29956
    -0.04226
    -0.08433
     0.01033
     0.16809
     0.01558
    -0.11588
    -0.11062
     0.02610
     0.06817
     0.01033
     0.08395
     0.04714
     0.26275
     0.42577
     0.55724
     0.63612
     0.58353
     0.68870
     0.47835
     0.40473
     0.25223
     0.14179
     0.22593
     0.19438
     0.24171
     0.13654
    -0.03700
    -0.35253
    -0.53132
    -0.57339
    -0.71538
    -0.57339
    -0.87314
    -1.04142
    -0.97306
    -1.06772
    -1.10979
    -1.03616
    -1.18867
    -1.04142
    -0.86263
    -0.80478
    -0.72064
    -0.68909
    -0.59969
    -0.49977
    -0.48925
    -0.20528
    -0.24209
    -0.36304
    -0.33149
    -0.36304
    -0.12640
     0.00507
    -0.16847
    -0.14218
    -0.03700
    -0.03700
    -0.09485
    -0.18951
    -0.08433
    -0.42615
    -0.52081
    -0.38408
    -0.47348
    -0.52607
    -0.45244
    -0.12114
     0.18386
     0.27326
     0.32059
     0.80440
     0.99371
     0.90431
     0.78862
     0.70448
     0.48887
     0.42577
     0.65715
     1.25139
     1.48277
     1.17777
     0.88854
     0.92009
     0.82543
     0.74655
     0.75181
     0.80440
     0.80966
     0.99371
     1.04630
     0.78336
     0.44154
     0.04714
    -0.10537
    -0.49451
    -0.24735
    -0.05278
     0.10498
     0.24171
     0.16283
    -0.26313
    -0.57865
    -0.58391
    -0.31046
    -0.22106
     0.11024
     0.55198
     0.67293
     0.84647
     1.00423
     1.07259
     1.38286
     1.44070
     1.39863
     1.24087
     1.16725
     1.19354
     1.13044
     0.95690
     0.94638
     0.79388
     0.77284
     0.64663
     0.70974
     0.56249
     0.64138
     0.60456
     0.89905
     1.11992
     1.00949
     1.08311
     1.12518
     1.31449
     1.27242
     1.20932
     1.24613
     1.28294
     1.21458
     1.10414
     1.17777
     1.15147
     0.90431
     0.71500
     0.54672
     0.41525
     0.18386
     0.01558
    -0.13166
    -0.13166
    -0.25787
    -0.36830
    -0.41037
    -0.51555
    -0.62072
    -0.53132
    -0.50503
    -0.43141
    -0.56814
    -0.47348
    -0.42615
    -0.11588
    -0.25787
    -0.34727
    -0.24209
    -0.35779
    -0.33149
    -0.38408
    -0.41037
    -0.47874
    -0.43141
    -0.37882
    -0.61546
    -0.64176
    -0.82056
    -0.74693
    -1.06246
    -0.82056
    -0.72590
    -0.78900
    -0.65753
    -0.59443
    -0.63124
    -0.85211
    -1.33591
    -1.63566
    -1.69351
    -1.48316
    -0.89944
     0.66767
     2.00865
     1.73519
     0.98845
     0.08395
    -0.05278
     0.11550
     0.57301
     1.11992
     1.45122
     1.59321
     1.47752
     1.31449
     1.03578
     0.90431
     0.60982
     0.31007
     0.06291
    -0.45770
    -0.56814
    -0.57865
    -0.14218
    -0.03174
    -0.13166
    -0.08433
    -0.00019
     0.25223
     0.24697
     0.13128
     0.13128
     0.11550
     0.19964
     0.27852
     0.18912
     0.08921
     0.34689
     0.76759
     1.47226
     1.08311
     0.62034
     0.38896
     0.44680
     0.51517
     0.59405
     0.69922
     0.86750
     0.86750
     0.85173
     0.66767
     0.62560
     0.65189
     0.40473
     0.14705
     0.05240
     0.09972
    -0.29994
    -0.42089
    -0.47874
    -0.33149
    -0.15269
    -0.18951
    -0.85737
    -0.90470
    -0.46822
    -0.22632
    -0.28416
    -0.34727
    -0.42615
    -0.51029
    -0.39460
    -0.17899
    -0.16321
     0.08395
     0.17861
     0.08395
     0.20490
     0.15231
     0.12076
     0.11550
    -0.03174
    -0.05278
    -0.22632
    -0.30520
    -0.36830
    -0.46296
    -0.58917
    -0.42615
    -0.58917
    -0.74693
    -0.83107
    -0.97306
    -1.09401
    -1.16237
    -1.22548
    -1.21496
    -1.02565
    -0.98358
    -0.89944
    -0.63124
    -0.68909
    -0.56288
    -0.59443
    -0.24209
    -0.15795
    -0.03174
     0.39421
     0.98845
     1.50381
     1.62476
     0.98845
     0.45206
     0.29430
    -0.15269
     0.08921
     0.66241
     0.72026
     0.57827
    -0.00019
    -0.38934
    -0.39986
    -0.59969
    -0.53132
    -0.77849
    -0.72064
    -0.42089
    -0.41563
    -0.39460
    -0.22106
     0.09447
     0.11024
     0.13128
     0.18912
     0.11024
     0.11550
    -0.11588
     0.09447
    -0.17373
    -0.28942
    -0.41563
    -0.39460
    -0.42089
    -0.25261
    -0.28416
    -0.25787
    -0.25261
    -0.29994
    -0.39460
    -0.29468
    -0.14744
    -0.11062
    -0.03174
     0.15757
     0.20490
     0.06291
     0.19438
     0.08921
     0.06817
     0.01558
     0.27326
     0.22068
     0.24697
     0.18912
     0.13128
     0.21016
     0.26275
     0.19438
     0.15231
     0.29430
     0.36792
     0.23645
     0.31007
     0.35214
     0.38896
     0.28904
     0.26800
     0.19438
     0.38370
     0.28378
     0.11550
     0.16283
     0.16809
     0.11550
     0.16809
     0.08921
     0.28904
     0.23645
     0.38370
     0.37844
     0.55198
     0.52568
     0.61508
     0.62034
     0.93061
     1.10414
     0.99371
     1.06733
     1.02526
     1.09889
     1.08311
     1.07259
     1.15673
     0.91483
     0.88854
     0.95164
     0.77284
     0.65189
     0.56249
     0.43628
     0.46258
     0.83595
     0.93587
     0.87276
     0.91483
     0.89380
     0.63612
     0.38370
     0.61508
     0.64138
     0.63086
     0.63612
     0.59931
     0.43628
     0.20490
    -0.02649
    -0.17373
    -0.24735
    -0.47348
    -0.75219
    -0.97832
    -1.30962
    -1.29384
    -1.62514
    -1.51997
    -1.49367
    -1.37272
    -0.88892
    -0.57339
    -0.26313
    -0.24735
    -0.49977
    -0.67331
    -0.55236
    -0.42615
    -0.31046
     0.16283
     0.48361
     0.84647
     0.60456
     0.66767
     0.90957
     0.84647
     0.79388
     0.65189
     0.26275
     0.23645
     0.20490
     0.40999
     0.94112
     1.03052
     0.70448
     0.48887
     0.43103
     0.11024
     0.15757
     0.08395
     0.29956
     0.08921
    -0.21054
    -0.30520
    -0.25261
    -0.21580
    -0.42615
    -0.38934
    -0.37356
    -0.15269
    -0.18425
    -0.11062
     0.05240
     0.06291
    -0.04752
    -0.13692
     0.09447
    -0.04226
    -0.10011
    -0.05804
    -0.08959
    -0.17899
    -0.20002
    -0.16847
    -0.24209
    -0.13166
    -0.13166
    -0.36830
    -0.47874
    -0.66279
    -0.73642
    -0.92573
    -0.96254
    -1.04142
    -0.80478
    -0.41563
    -0.16847
    -0.33149
    -0.48400
    -0.86788
    -1.04668
    -1.33591
    -1.17289
    -0.95728
    -0.77323
    -0.55236
    -0.21054
    -0.10537
    -0.06330
    -0.04226
    -0.23683
    -0.26839
    -0.15795
     0.15757
     0.33111
     0.54146
     0.72026
     0.82017
     1.14096
     1.11992
     1.15673
     1.10940
     1.04630
     0.95690
     0.85173
     1.25139
     0.95690
     0.97268
     1.11466
     1.00423
     0.89905
     0.67819
     0.38370
     0.28378
     0.29956
     0.38896
     0.28904
     0.14705
    -0.12640
    -0.20002
    -0.38934
    -0.25261
    -0.18951
    -0.28416
    -0.25261
    -0.27365
    -0.33675
    -0.36304
    -0.39460
    -0.33675
    -0.12640
    -0.01071
     0.02084
     0.08921
     0.15231
     0.38370
     0.45732
     0.62034
     0.68345
     0.51517
     0.50465
     0.56249
     0.52568
     0.54146
     0.58879
     0.63612
     0.52042
     0.44154
     0.17335
     0.06291
    -0.12640
    -0.15269
    -0.29994
    -0.32097
    -0.21580
    -0.32623
    -0.46822
    -0.55762
    -0.58917
    -0.56814
    -0.64176
    -0.59443
    -0.53658
    -0.47874
    -0.40511
    -0.47874
    -0.48400
    -0.47348
    -0.42615
    -0.54184
    -0.25261
    -0.24735
    -0.48400
    -0.23683
    -0.10537
    -0.12114
    -0.14744
    -0.21054
    -0.17899
    -0.08959
     0.16809
     0.52568
     1.03578
     1.19354
     1.20406
     1.14096
     1.37234
     1.95606
     2.04546
     1.88770
     1.53536
     1.51959
     1.76149
     1.70364
     1.64054
     1.61950
     1.43545
     1.15673
     0.84647
     0.65715
     0.40999
     0.11550
    -0.02649
     0.11550
    -0.09485
    -0.23683
    -0.36830
    -0.21580
    -0.21054
    -0.22632
    -0.32097
    -0.46296
    -0.42089
    -0.39986
    -0.52607
    -0.63650
    -0.71538
    -0.88892
    -0.94151
    -0.71538
    -0.90470
    -0.97832
    -0.96780
    -0.92573
    -0.83633
    -0.98884
    -0.95202
    -0.99935
    -0.77323
    -0.86263
    -0.86788
    -0.81530
    -0.83107
    -0.70486
    -0.67857
    -0.53658
    -0.32097
    -0.42615
    -0.13692
    -0.34201
    -0.59443
    -0.79426
    -0.84159
    -0.90470
    -0.95202
    -1.04142
    -0.74693
    -0.43141
    -0.29994
    -0.77323
    -1.18867
    -1.69877
    -2.18783
    -2.26671
    -1.81972
    -1.24125
    -0.88892
    -0.99409
    -1.43583
    -1.74084
    -1.74609
    -1.92489
    -1.80394
    -1.74609
    -1.27807
    -0.79952
    -0.10537
    -0.03700
     0.22068
     0.35740
     0.63612
     1.06208
     1.27242
     1.52484
     1.94554
     2.28736
     2.59237
     2.86057
     2.89212
     2.82375
     2.83953
     2.42935
     2.22426
     2.00339
     1.83511
     1.59847
     1.31975
     0.96742
     0.67293
     0.32059
     0.08395
     0.06817
     0.30482
    -0.08959
    -0.17373
    -0.20002
    -0.28942
    -0.55236
    -0.63124
    -1.16237
    -1.07298
    -0.91521
    -0.71012
    -0.54184
    -0.35253
    -0.55762
    -0.88892
    -1.07298
    -1.18867
    -1.05194
    -0.82056
    -0.78900
    -0.52607
    -0.43667
    -0.28942
    -0.24735
    -0.17899
     0.07869
     0.05765
     0.19438
     0.21542
     0.08921
     0.27326
     0.17861
    -0.00019
    -0.11588
    -0.05278
    -0.18951
    -0.24735
    -0.24735
    -0.27365
    -0.45244
    -0.60495
    -0.31046
    -0.37356
    -0.45770
    -0.57865
    -0.43667
    -0.44718
    -0.41037
    -0.34201
    -0.24735
    -0.16321
    -0.05278
    -0.06855
     0.11550
     0.01558
     0.10498
     0.01033
     0.18386
     0.08395
    -0.06330
     0.11024
     0.01033
     0.10498
     0.05765
     0.22068
     0.12602
     0.18386
     0.32059
     0.49413
     0.74129
     0.90957
     1.09363
     1.19354
     1.49855
     1.25139
     0.69922
    -0.50503
    -1.57781
    -1.78816
    -1.03091
    -0.49977
    -0.44718
    -0.74693
    -1.37272
    -1.56730
    -1.95644
    -2.10369
    -2.32981
    -2.09843
    -1.75135
    -1.13082
    -0.84685
    -0.33149
    -0.03174
     0.18912
     0.37844
     0.40473
     0.31007
     0.26800
     0.53620
     0.43628
     0.46784
     0.36792
     0.02610
    -0.25787
    -0.61021
    -0.55762
    -0.48400
    -0.57865
    -0.52607
    -0.78900
    -1.12030
    -1.22548
    -0.94677
    -0.62072
    -0.63124
    -0.76797
    -0.81530
    -0.68383
    -0.63650
    -0.61021
    -0.70486
    -0.38408
    -0.31572
    -0.39986
    -0.15269
    -0.32623
    -0.39460
    -0.44718
    -0.53132
    -0.49451
    -0.42089
    -0.45770
    -0.72064
    -0.63650
    -0.56288
    -0.51555
    -0.46822
    -0.42615
    -0.24209
    -0.11062
    -0.07381
    -0.03700
     0.08921
     0.20490
     0.35214
     0.58353
     0.97268
     1.22510
     1.34605
     1.59847
     1.30924
     1.40915
     1.51959
     1.39338
     1.54588
     1.48803
     1.43019
     1.45122
     1.21984
     1.10940
     0.87276
     0.67819
     0.47835
     0.28378
     0.07869
    -0.06330
    -0.03174
    -0.08433
    -0.08959
    -0.18951
     0.07343
     0.13128
     0.06817
     0.10498
     0.19964
     0.24697
     0.32059
     0.42051
     0.67293
     0.85698
     0.87802
     0.71500
     0.60456
     0.53620
     0.45732
     0.25223
     0.44154
     0.33111
     0.06291
     0.05240
    -0.07381
    -0.03174
    -0.20002
    -0.43141
    -0.38934
    -0.31046
    -0.28942
    -0.20002
    -0.03700
     0.21542
     0.39421
     0.43628
     0.68345
     0.86224
     0.75707
     0.88328
     0.90431
     1.20406
     1.08311
     1.06733
     1.01475
     1.11466
     1.15673
     0.88328
     0.65189
     0.61508
     0.67293
     0.46258
     0.27326
     0.57301
     0.50465
     0.60982
     0.74129
     0.88328
     0.89905
     0.83595
     0.72026
     0.63612
     0.59931
     0.55198
     0.27852
     0.15231
     0.07343
    -0.17373
    -0.44193
    -0.63124
    -0.75745
    -0.88366
    -0.94677
    -0.81530
    -0.39460
     0.17861
     1.12518
     2.07175
     2.49771
     2.75013
     2.97100
     3.19713
     3.46532
     3.70196
     3.62834
     4.11741
     4.64328
     4.78527
     4.66957
     4.25413
     3.44429
     2.32943
     1.16725
     0.47310
     0.27326
     0.05765
    -0.32097
    -0.82581
    -1.16237
    -1.44109
    -1.59885
    -1.67247
    -1.54626
    -1.76713
    -1.80920
    -1.66195
    -1.46212
    -1.30436
    -1.13608
    -1.09401
    -0.86788
    -0.55236
    -0.45770
    -0.38408
    -0.25787
    -0.18425
    -0.13166
    -0.33675
    -0.03174
    -0.12114
    -0.18425
    -0.14744
    -0.15795
    -0.15795
    -0.15795
    -0.26313
    -0.18425
    -0.17373
    -0.17373
    -0.17899
    -0.24209
    -0.26839
    -0.29994
    -0.42615
    -0.14218
    -0.18951
    -0.44718
    -0.33675
    -0.32097
    -0.24209
    -0.42615
    -0.50503
    -0.39460
    -0.28416
    -0.29468
    -0.36830
    -0.36830
    -0.32623
    -0.26839
    -0.42089
    -0.26839
    -0.25261
    -0.41037
    -0.32623
    -0.39460
    -0.29994
    -0.29994
    -0.34727
    -0.61021
    -0.54184
    -0.45244
    -0.57865
    -0.87840
    -0.91521
    -1.13608
    -1.28332
    -1.07823
    -0.64702
    -0.31572
    -0.18951
    -0.17373
    -0.58917
    -0.75219
    -0.88366
    -0.68909
    -0.41037
    -0.07907
     0.11024
     0.02084
    -0.04226
    -0.15795
    -0.27365
    -0.42089
    -0.39986
    -0.54184
    -0.78900
    -0.93099
    -0.98358
    -1.10979
    -1.09927
    -1.24651
    -1.27807
    -1.24651
    -1.29384
    -1.18867
    -1.16763
    -1.30962
    -1.17815
    -1.43057
    -1.16763
    -1.08349
    -1.25703
    -1.03091
    -0.55762
     0.37844
     1.49329
     2.68177
     2.91315
     2.76591
     3.31282
     2.98152
     2.72910
     2.57133
     2.12960
     1.53010
     1.83511
     1.81933
     0.63086
    -1.10453
    -2.21412
    -3.25010
    -3.86537
    -3.94425
    -4.37547
    -4.75410
    -4.92763
    -4.84875
    -4.49642
    -3.94951
    -3.47096
    -2.67163
    -1.93015
    -0.83107
    -0.29468
     0.50991
     1.13044
     1.56166
     1.71942
     1.81933
     1.84037
     1.74045
     1.71416
     1.52484
     1.43019
     1.23035
     0.92535
     0.90957
     0.75707
     0.74655
     0.59405
     0.33637
     0.26800
     0.39947
     0.39947
     0.54146
     0.52042
     0.57301
     0.60456
     0.45206
     0.42577
     0.40473
     0.27326
     0.23645
     0.08921
     0.25749
     0.36266
     0.13128
     0.19438
     0.06817
     0.08921
    -0.08433
    -0.10537
    -0.27365
    -0.15269
    -0.11588
    -0.33675
    -0.35779
    -0.38934
    -0.52081
    -0.42615
    -0.40511
    -0.18951
    -0.24735
    -0.25787
    -0.21580
    -0.23683
    -0.06855
    -0.01597
     0.02610
     0.13128
     0.28904
     0.67293
     0.65189
     0.89380
     0.84121
     0.95690
     0.84647
     1.09363
     1.07259
     1.12518
     1.10414
     1.07259
     1.14621
     1.00423
     0.99371
     0.74129
     0.78862
     0.74655
     0.43103
     0.38896
     0.29430
     0.25749
    -0.00545
     0.14705
     0.21542
     0.01558
     0.04714
     0.18912
     0.17335
     0.22593
     0.26800
     0.46258
     0.58353
     0.74655
     0.68345
     0.57301
     0.49413
     0.48361
     0.48361
     0.52568
     0.67819
     0.40473
     0.28378
     0.11024
    -0.20528
    -0.38934
    -0.64702
    -0.80478
    -1.12556
    -1.16763
    -1.52523
    -1.64092
    -1.83549
    -2.19835
    -2.39818
    -2.34033
    -2.17205
    -2.12472
    -2.14050
    -1.72506
    -1.27281
    -0.69960
    -0.23683
     0.16809
     0.40473
     0.85698
     1.19354
     1.61424
     2.12960
     2.40305
     2.93945
     2.93945
     3.04988
     2.83427
     2.50297
     2.58185
     2.37676
     1.94029
     1.76149
     1.31449
     0.83595
     0.58353
     0.42051
     0.22068
     0.07869
    -0.03174
    -0.19476
    -0.44193
    -0.37882
    -0.27365
    -0.35779
    -0.30520
    -0.34727
    -0.37356
    -0.38934
    -0.34201
    -0.48400
    -0.38408
    -0.41563
    -0.48925
    -0.42089
    -0.44193
    -0.49451
    -0.59969
    -0.66279
    -0.44193
    -0.65753
    -0.55236
    -0.50503
    -0.62072
    -0.53132
    -0.57865
    -0.49977
    -0.44718
    -0.43667
    -0.48400
    -0.40511
    -0.39986
    -0.38408
    -0.39460
    -0.46822
    -0.23158
    -0.27890
    -0.41037
    -0.29468
    -0.33675
    -0.37882
    -0.49451
    -0.54184
    -0.47348
    -0.43667
    -0.56288
    -0.65228
    -0.66279
    -0.75745
    -0.84159
    -0.94677
    -0.80478
    -0.89944
    -1.01513
    -0.87840
    -0.56288
    -0.38408
    -0.35253
    -0.34201
    -0.36830
    -0.09485
     0.11024
     0.11550
     0.25749
     0.57301
     0.73077
     0.79388
     0.89380
     1.11466
     0.83595
     0.82017
     0.78336
     0.50465
     0.41525
     0.17861
     0.21542
     0.43103
     0.31533
     0.23645
    -0.14744
    -0.25787
    -0.57339
    -0.53132
    -0.27365
     0.06291
     0.19438
     0.17335
     0.18912
     0.52042
     1.02001
     1.23035
     1.63002
     1.92977
     2.08753
     2.02968
     1.89822
     1.96658
     1.85615
     1.58795
     1.36182
     1.61950
     1.38812
     1.06733
     0.65189
     0.15757
    -0.34727
    -0.88892
    -0.87840
    -0.89418
    -0.75745
    -0.77849
    -1.03616
    -1.14134
    -1.06246
    -1.48842
    -1.58833
    -1.45686
    -1.36746
    -1.26755
    -1.13608
    -1.00987
    -1.08349
    -1.25703
    -1.47264
    -1.46738
    -1.20970
    -1.29384
    -1.49893
    -1.47790
    -1.27807
    -1.07823
    -1.05720
    -0.75219
    -0.72590
    -0.88892
    -0.81004
    -0.82581
    -0.65228
    -0.39986
    -0.08433
     0.17861
    -0.01071
    -0.24735
    -0.48400
    -0.69960
    -0.67857
    -0.61021
    -0.31572
    -0.35253
    -0.08959
    -0.17373
    -0.27365
    -0.40511
    -0.45770
    -0.37356
    -0.43141
    -0.21580
    -0.07381
     0.12602
     0.29956
     0.28378
     0.35740
     0.49413
     0.60456
     0.49413
     0.72552
     0.75181
     0.71500
     0.73077
     0.79388
     0.79914
     0.73603
     0.63086
     0.55724
     0.86750
     0.95690
     0.85173
     0.88328
     0.90431
     1.02001
     1.00949
     0.90431
     1.10414
     0.78336
     0.81491
     0.82017
     0.84647
     0.72026
     0.63612
     0.47310
     0.49939
     0.41525
     0.25749
     0.11550
     0.05765
    -0.04226
    -0.09485
    -0.04752
    -0.02123
    -0.01597
    -0.16847
    -0.20528
    -0.08433
    -0.01597
    -0.14744
    -0.24735
    -0.05804
    -0.02649
    -0.04226
    -0.01597
     0.04714
     0.08921
     0.22068
    -0.14218
    -0.62072
    -0.84159
    -0.36830
     0.21542
     0.07869
    -0.08433
    -0.22632
    -0.39460
    -0.49977
    -0.39986
    -0.40511
    -0.45770
    -0.44718
     0.11024
    -0.17373
    -0.95202
    -1.17289
    -1.60411
    -2.07214
    -2.59801
    -3.14492
    -3.68131
    -4.29133
    -3.65502
    -1.35695
     1.92451
     5.17441
     5.80546
     3.40222
     0.89380
     0.61508
     2.07175
     4.30146
     6.42073
     7.50930
     8.24026
     8.11931
     7.47248
     6.55220
     5.02717
     3.87024
     2.89212
     1.97710
     1.11466
     0.42577
    -0.11062
    -0.44193
    -0.89944
    -1.18867
    -1.46212
    -1.77765
    -2.16154
    -2.18783
    -2.12472
    -2.39818
    -2.39818
    -2.27723
    -1.97222
    -1.64618
    -1.04668
    -0.74693
    -0.69960
    -0.44193
    -0.06855
     0.25223
     0.80440
     1.00949
     0.61508
     0.50465
     0.59405
     0.95164
     1.18828
     1.33553
     1.46174
     1.30924
     0.96216
     0.22593
    -0.40511
    -0.73116
    -0.83107
    -0.74693
    -0.71012
    -0.94151
    -1.50945
    -1.54626
    -1.56204
    -1.33591
    -1.31488
    -1.29384
    -1.57781
    -1.73032
    -1.75135
    -2.10369
    -2.06688
    -1.82498
    -1.31488
    -1.36746
    -1.17289
    -0.86788
    -0.86788
    -1.00461
    -1.07298
    -1.06772
    -1.04668
    -1.03091
    -0.84685
    -0.66805
    -0.36304
    -0.20528
    -0.20002
    -0.12114
    -0.18425
    -0.02123
    -0.13692
    -0.09485
    -0.23158
    -0.53132
    -0.54710
    -0.74693
    -0.78900
    -1.09927
    -1.06772
    -1.07298
    -0.96780
    -1.02565
    -1.12030
    -0.73116
     0.24697
     0.52568
    -0.14744
    -0.46296
    -0.47874
    -0.37356
     0.04714
     0.44154
     0.66241
     0.62034
     0.41525
     0.20490
     0.12076
    -0.12640
    -0.25787
    -0.46296
    -0.68383
    -0.86263
    -0.96254
    -0.71012
    -0.70486
    -0.78374
    -0.66279
    -0.62598
    -0.47874
    -0.45770
    -0.30520
    -0.26839
    -0.24209
    -0.07381
     0.02610
     0.13654
    -0.04752
    -0.00019
    -0.06330
     0.01033
     0.07869
     0.04188
     0.03136
    -0.14218
    -0.13166
    -0.15269
    -0.23683
    -0.28416
    -0.32097
    -0.37882
    -0.32097
    -0.47874
    -0.42615
    -0.48400
    -0.53132
    -0.64702
    -0.37356
    -0.43667
    -0.53132
    -0.48925
    -0.56288
    -0.41037
    -0.42089
    -0.48400
    -0.55236
    -0.44193
    -0.51029
    -0.54184
    -0.52607
    -0.49451
    -0.59443
    -0.59443
    -0.46822
    -0.46296
    -0.51555
    -0.59969
    -0.59969
    -0.38408
    -0.47348
    -0.47874
    -0.46822
    -0.32623
    -0.30520
    -0.25787
    -0.22632
    -0.08959
    -0.08433
    -0.01597
    -0.00545
     0.37844
     0.34689
     0.63086
     0.67819
     0.62560
     0.64138
     0.44680
     0.26275
     0.22593
     0.40473
     0.53094
     0.69396
     0.64138
     0.46258
     0.41525
     0.32059
     0.54146
     0.61508
     0.76759
     0.93061
     1.09889
     1.22510
     1.30924
     1.43545
     1.47752
     1.63528
     1.66157
     1.67209
     1.73519
     1.67735
     1.70890
     1.40915
     1.47752
     1.22510
     1.03578
     0.90957
     0.73077
     0.46784
     0.37318
     0.21542
     0.21542
     0.07869
     0.03662
    -0.13692
    -0.12114
    -0.09485
    -0.05278
    -0.41037
    -0.29994
    -0.20528
    -0.31046
    -0.43141
    -0.31046
    -0.37356
    -0.37882
    -0.46296
    -0.45770
    -0.35779
    -0.39460
    -0.45244
    -0.51029
    -0.48400
    -0.59443
    -0.69960
    -0.73116
    -0.52607
    -0.53658
    -0.61021
    -0.68383
    -0.65228
    -0.67857
    -0.79952
    -0.77323
    -0.87314
    -0.88892
    -1.12030
    -1.18341
    -1.20444
    -0.98884
    -0.95202
    -0.89944
    -0.56814
    -0.64702
    -0.70486
    -0.88366
    -0.86263
    -0.67857
    -0.39460
    -0.03174
     0.00507
     0.00507
     0.15231
     0.11024
     0.17861
     0.19438
     0.11024
    -0.23158
    -0.10011
    -0.24209
    -0.48400
    -0.41563
    -0.53658
    -0.79426
    -0.93099
    -1.08349
    -1.32014
    -1.33065
    -1.63566
    -1.81446
    -1.96170
    -2.17731
    -2.51387
    -2.76103
    -2.91879
    -3.05552
    -3.40786
    -3.39734
    -3.47096
    -3.69183
    -3.77597
    -3.80226
    -3.57088
    -3.16596
    -2.36663
    -1.58833
    -1.24651
    -1.11505
    -1.11505
    -0.69960
    -0.08959
     0.86750
     1.13044
     1.63528
     2.16641
     2.33995
     2.50823
     2.24003
     1.98761
     1.63002
     1.42493
     1.21458
     0.81491
     0.67293
     0.47310
    -0.07381
    -0.51555
    -0.70486
    -1.02565
    -1.29910
    -1.41479
    -1.54626
    -1.62514
    -1.63040
    -1.64618
    -1.54626
    -1.44109
    -1.13608
    -0.87840
    -0.24209
     0.40999
     0.54146
     0.49413
     0.86224
     1.38286
     1.64580
     2.04546
     2.57659
     2.98678
     3.15506
     2.96574
     2.49245
     2.37676
     2.14538
     1.57217
     1.24613
     0.89905
     0.72552
     0.43628
     0.24697
    -0.11588
    -0.52081
    -0.82581
    -0.94151
    -1.15711
    -1.24125
    -1.14134
    -1.01513
    -0.72590
    -0.42615
    -0.17373
    -0.12640
     0.02084
     0.18912
     0.40999
     0.31533
     0.62034
     0.52568
     0.60456
     0.62560
     0.65715
     0.61508
     0.61508
     0.58879
     0.51517
     0.62034
     0.68345
     0.53094
     0.53620
     0.45206
     0.46258
     0.48887
     0.50991
     0.42577
     0.32059
     0.38370
     0.39947
     0.40999
     0.37318
     0.28378
     0.32059
     0.49939
     0.52042
     0.40999
     0.40999
     0.35740
     0.45732
     0.35214
     0.60982
     0.63612
     0.44154
     0.50991
     0.47835
     0.46784
     0.40999
     0.37844
     0.35740
     0.41525
     0.43628
     0.36266
     0.31007
     0.31007
     0.33637
     0.25223
     0.21016
     0.42051
     0.22593
     0.29956
     0.27852
     0.28378
     0.34163
     0.19964
     0.17335
     0.31533
     0.32585
     0.42051
     0.40473
     0.46784
     0.55198
     0.74129
     0.85698
     1.37234
     1.65631
     1.97184
     2.40305
     2.22426
     2.04546
     1.48803
     1.35131
     1.15673
     0.89905
     0.88854
     0.74129
     0.66241
     0.28904
     0.04188
    -0.55762
    -0.44193
    -0.36830
    -0.43141
    -0.46822
    -0.48925
    -0.35253
    -0.12640
     0.20490
     0.80440
     1.11992
     1.36708
     1.15147
     0.99897
     0.50465
     0.25223
    -0.06330
    -0.08433
    -0.07381
    -0.02123
    -0.30520
    -0.07381
     0.56249
     1.53010
     2.15064
     2.19796
     1.23561
     1.25139
     1.83511
     2.62392
     2.90789
     3.06040
     3.26549
     3.42851
     3.54946
     3.33385
     2.72384
     2.09805
     1.54062
     0.90957
     0.45206
     0.28378
     0.14179
    -0.07381
    -0.33149
    -0.85211
    -1.12030
    -1.29384
    -1.22548
    -1.29910
    -1.13608
    -1.22548
    -1.48316
    -1.43057
    -1.50945
    -1.50419
    -1.53574
    -1.55678
    -1.44109
    -1.35695
    -1.07298
    -0.94677
    -0.95202
    -0.88366
    -0.84159
    -0.76271
    -0.53658
    -0.46822
    -0.68383
    -0.66279
    -0.76271
    -0.66805
    -0.81530
    -0.87314
    -1.10453
    -1.24651
    -1.30436
    -1.39902
    -1.46738
    -1.65670
    -1.76187
    -1.97748
    -1.93541
    -1.86705
    -1.93015
    -1.69877
    -1.51471
    -1.39376
    -1.09401
    -1.08349
    -0.87840
    -0.58917
    -0.18951
     0.09447
     0.23119
     0.58879
     0.77284
     0.94638
     1.19880
     1.45122
     1.59847
     1.53010
     1.59321
     1.54062
     1.56166
     1.38286
     1.09363
     1.09889
     1.05682
     0.96742
     0.75707
     0.63086
     0.31007
     0.26275
     0.07869
     0.28378
     0.13128
     0.00507
    -0.13692
    -0.08959
    -0.05278
     0.05765
    -0.01597
     0.04188
     0.33637
     0.48361
     0.60982
     0.68345
     0.92009
     0.97268
     1.20406
     1.45122
     1.69312
     1.45122
     1.52484
     1.44596
     1.12518
     0.76233
     0.47310
     0.00507
    -0.21054
    -0.31046
    -0.36304
    -0.36304
    -0.51029
    -0.69435
    -0.98884
    -1.12030
    -1.22022
    -1.27807
    -1.31488
    -1.04142
    -0.92047
    -0.77323
    -0.81530
    -0.70486
    -0.56288
    -0.46296
    -0.61546
    -0.62598
    -0.69435
    -0.82056
    -0.74167
    -0.73116
    -0.50503
    -0.51029
    -0.65228
    -0.67331
    -0.48400
    -0.26839
    -0.15795
    -0.05804
     0.09972
     0.19964
     0.29956
     0.42051
     0.35740
     0.50465
     0.44154
     0.17861
     0.31007
     0.23119
     0.11550
     0.05765
     0.06817
     0.02610
     0.02610
    -0.07907
    -0.10011
    -0.01597
    -0.04226
    -0.06330
    -0.06855
    -0.09485
    -0.17373
    -0.18425
    -0.12640
    -0.00545
    -0.10537
    -0.03174
    -0.13166
    -0.07381
    -0.03700
     0.03136
     0.01033
     0.10498
     0.05240
     0.13128
     0.19964
     0.14179
     0.12602
     0.13128
     0.14705
     0.49939
     0.34689
     0.26275
     0.36266
     0.29430
     0.44680
     0.31533
     0.22593
     0.31007
     0.31533
     0.36792
     0.34163
     0.30482
     0.13128
     0.11024
    -0.01597
     0.15231
     0.07869
    -0.03700
    -0.10537
    -0.13692
    -0.20528
    -0.28942
    -0.38408
    -0.30520
    -0.22106
    -0.36304
    -0.49451
    -0.29468
    -0.47348
    -0.51555
    -0.49451
    -0.23683
    -0.20528
    -0.26839
    -0.17373
    -0.26839
    -0.13692
    -0.04752
     0.06817
     0.05240
     0.26800
     0.40999
     0.45732
     0.54672
     0.60982
     0.80440
     0.80440
     0.90957
     1.28820
     1.28820
     1.56166
     1.76675
     1.80356
     1.84563
     1.80882
     1.64054
     1.51433
     1.45122
     1.30398
     1.24087
     1.23035
     1.03052
     0.80966
     0.53620
     0.35740
     0.26275
    -0.24735
    -0.68383
    -1.36221
    -1.37798
    -1.28332
    -1.07298
    -0.29994
    -0.06330
    -0.35779
    -1.13082
    -1.56730
    -1.44109
    -1.31488
    -0.82056
    -0.54710
    -0.71012
    -0.98358
    -0.99935
    -1.04142
    -1.17289
    -1.48316
    -1.41479
    -1.60411
    -1.67773
    -1.67247
    -1.84601
    -1.62514
    -1.63566
    -1.52523
    -1.44109
    -1.07298
    -0.90470
    -0.78374
    -0.58391
    -0.34727
    -0.28942
    -0.08959
     0.06817
     0.02084
     0.28378
     0.49939
     0.79914
     0.89380
     1.06733
     1.05682
     0.96742
     1.00949
     1.17777
     1.13570
     1.22510
     1.24087
     1.34605
     1.23035
     1.12518
     1.23561
     1.35656
     1.34605
     1.14621
     1.01475
     0.86224
     0.74129
     0.76233
     0.39947
     0.48887
     0.36266
     0.31533
     0.28378
     0.17861
     0.08395
    -0.04226
    -0.11062
    -0.04226
     0.02610
    -0.08959
    -0.04752
    -0.16321
    -0.10537
    -0.18951
    -0.29468
    -0.10011
    -0.12640
    -0.13166
    -0.19476
    -0.07381
    -0.00545
    -0.08433
    -0.05278
    -0.04752
     0.02084
     0.09972
     0.02084
     0.17861
     0.16809
     0.25749
     0.19964
     0.27852
     0.47310
     0.21016
     0.29430
     0.39421
     0.35740
     0.36266
     0.32059
     0.23119
     0.05765
     0.11024
    -0.05278
    -0.36830
    -0.71012
    -0.71012
    -0.77323
    -1.03616
    -0.90470
    -1.09927
    -1.13608
    -1.13082
    -1.15711
    -1.16763
    -1.36746
    -1.39902
    -1.19393
    -1.06246
    -0.88892
    -0.73116
    -0.72064
    -0.55762
    -0.48400
    -0.53132
    -0.29468
    -0.21054
    -0.28416
    -0.18425
    -0.13166
     0.05240
     0.08395
     0.16809
     0.22068
     0.08395
    -0.36304
    -0.42615
    -0.23683
     0.06817
     0.18912
    -0.04752
     0.04188
     0.11024
    -0.12114
    -0.15795
    -0.06330
    -0.00545
     0.14705
    -0.02123
     0.06291
     0.37844
     0.34163
     0.34689
     0.38370
     0.27852
     0.31007
     0.25749
     0.15757
     0.29430
     0.10498
     0.02084
    -0.08959
    -0.15269
    -0.28416
    -0.44718
    -0.68909
    -0.67857
    -0.74167
    -0.76797
    -0.79952
    -0.83633
    -0.88366
    -0.82056
    -0.82581
    -0.64702
    -0.58917
    -0.73116
    -0.52607
    -0.54184
    -0.47874
    -0.28942
    -0.30520
    -0.17373
    -0.07907
    -0.05278
     0.00507
     0.07869
    -0.02123
     0.03662
    -0.12114
     0.00507
     0.05240
    -0.07381
    -0.00019
     0.15757
     0.19438
     0.04188
     0.20490
     0.06817
     0.10498
     0.49413
     0.69922
     1.12518
     1.17251
     1.00949
     0.87802
     1.13044
     1.17251
     0.76233
     0.73077
     1.06733
     1.47226
     1.52484
     1.41441
     1.05156
     0.60982
     0.52568
     0.33637
     0.26275
     0.04714
     0.02610
    -0.23158
    -0.39460
    -0.43667
    -0.56814
    -0.73116
    -0.88366
    -0.92573
    -0.88366
    -0.85737
    -0.83107
    -0.71012
    -0.22106
     0.06817
     0.50991
     0.43628
     0.25223
     0.13654
    -0.13166
     0.09447
    -0.07907
    -0.13166
     0.59931
     0.86224
     0.75181
     0.45732
     0.11550
    -0.25261
    -0.32623
    -0.33675
    -0.49451
    -0.53658
    -0.64702
    -0.83633
    -0.85737
    -0.26313
     0.11024
    -0.04752
    -0.25787
    -0.47348
    -0.69960
    -0.71012
    -0.74167
    -0.67857
    -0.49977
    -0.52607
    -0.57865
    -0.46822
    -0.56288
    -0.61546
    -0.71012
    -0.66805
    -0.54184
    -0.72064
    -0.69435
    -0.72590
    -0.70486
    -0.71538
    -0.68383
    -0.86788
    -0.76271
    -0.87314
    -0.93099
    -0.93099
    -1.14134
    -1.16763
    -1.25177
    -1.31488
    -1.07298
    -1.00461
    -1.07298
    -0.97832
    -0.85737
    -0.82581
    -0.73116
    -0.57339
    -0.34201
     0.03662
     0.36792
     0.31007
     0.67819
     0.69396
     0.97794
     0.96216
     1.28294
     1.20406
     1.31975
     1.51433
     1.57217
     1.79304
     1.91925
     1.86140
     1.71942
     1.83511
     1.74571
     1.38812
     0.89905
     0.37318
    -0.03700
    -0.78900
    -1.02565
    -1.08875
    -1.00461
    -1.06772
    -0.90470
    -0.90995
    -1.11505
    -1.38850
    -1.44109
    -1.22022
    -0.86788
    -0.43141
    -0.06855
     0.50991
     0.85173
     1.10940
     1.21984
     1.40389
     1.24087
     0.89380
     0.80440
     0.64663
     0.45732
     0.05765
    -0.00545
    -0.06855
    -0.13692
    -0.30520
    -0.43141
    -0.60495
    -0.67857
    -0.54710
    -0.62598
    -0.18951
    -0.11062
    -0.05804
     0.08395
     0.16283
     0.26275
     0.21542
     0.21016
     0.21542
     0.31007
     0.19438
     0.26800
     0.21542
     0.10498
     0.09972
    -0.02123
     0.15757
     0.19964
     0.09447
    -0.02649
    -0.05278
    -0.03700
    -0.16321
    -0.17899
    -0.02649
     0.11550
     0.19438
     0.26275
     0.27326
     0.26800
     0.23119
     0.03662
     0.16283
     0.44154
     0.27326
     0.16809
     0.11550
     0.02610
    -0.03174
    -0.08433
    -0.21054
    -0.32097
    -0.24735
    -0.34727
    -0.39986
    -0.56288
    -0.60495
    -0.76797
    -0.74693
    -0.49977
    -0.47348
    -0.53658
    -0.34727
    -0.28942
    -0.12640
    -0.19476
    -0.05278
    -0.00545
     0.15231
     0.26275
     0.22593
     0.40999
     0.45206
     0.48361
     0.19964
     0.45206
     0.37844
     0.45206
     0.46258
     0.46258
     0.39947
     0.21542
    -0.02649
    -0.04226
    -0.02649
     0.04188
    -0.09485
     0.07869
     0.06291
    -0.10011
    -0.26839
    -0.04752
    -0.06855
    -0.10537
     0.01033
     0.10498
     0.10498
     0.33111
     0.46258
     0.70448
     0.95690
     1.10414
     1.11466
     1.10414
     0.83069
     0.85698
     0.53094
     0.56249
     0.58353
     0.32059
     0.03662
    -0.06855
    -0.32623
    -0.76797
    -0.94151
    -1.34117
    -1.35695
    -1.51997
    -1.60937
    -1.60937
    -1.67773
    -1.61463
    -1.63040
    -1.59359
    -1.19393
    -0.96780
    -0.94151
    -0.69435
    -0.54710
    -0.35253
    -0.19476
    -0.13166
     0.08921
     0.31533
     0.20490
     0.15757
     0.26275
     0.29956
     0.27852
     0.13654
     0.36266
     0.40999
     0.26800
     0.35214
     0.22068
     0.12076
    -0.14218
    -0.24209
    -0.21580
    -0.12114
    -0.11062
    -0.21580
    -0.16847
    -0.10011
    -0.10537
    -0.34201
    -0.27890
    -0.08959
    -0.23683
    -0.10537
    -0.02123
     0.11550
     0.02084
     0.05240
     0.02610
     0.08395
    -0.00019
    -0.02649
    -0.14744
    -0.08959
    -0.16847
    -0.23683
    -0.29994
    -0.19476
    -0.47874
    -0.53658
    -0.54184
    -0.61546
    -0.51555
    -0.54184
    -0.35253
    -0.32623
    -0.13166
     0.38896
     1.01475
     1.71416
     2.28210
     2.42935
     2.28210
     2.39780
     2.24003
     2.26633
     2.64496
     2.81850
     2.61866
     1.98761
     1.33553
     1.12518
     0.85698
     0.50991
    -0.25261
    -0.87314
    -1.38324
    -2.16679
    -2.79258
    -3.08707
    -3.16070
    -3.44993
    -3.12914
    -2.71370
    -2.24568
    -1.87230
    -1.68825
    -1.46212
    -1.22022
    -1.07823
    -0.83107
    -0.44718
     0.05765
     0.44680
     0.70448
     1.05682
     1.29872
     1.18303
     1.18303
     1.10940
     1.03578
     0.75181
     0.68870
     0.55198
     0.54146
     0.44680
     0.27852
     0.19438
     0.08395
     0.06817
    -0.07381
    -0.21580
    -0.00019
    -0.13692
    -0.27890
    -0.23683
    -0.29994
    -0.33675
    -0.57339
    -0.46822
    -0.42615
    -0.36304
    -0.22632
    -0.11588
     0.12602
     0.20490
     0.27852
     0.26800
     0.77810
     0.74655
     0.87802
     1.30924
     1.56691
     1.83511
     2.16115
     2.20848
     2.45564
     1.82985
     1.35131
     1.03052
     0.73603
     0.03136
    -0.56288
    -0.27365
     0.06817
    -0.21580
    -0.74167
    -0.85737
    -1.15711
    -1.19919
    -0.96254
    -0.97306
    -0.86788
    -0.58917
    -0.31572
     0.13654
     0.55198
     1.18828
     1.30924
     1.14096
     1.02526
     1.23561
     1.13570
     1.03578
     1.04104
     0.88854
     0.97268
     0.82543
     0.66241
     0.62560
     0.67819
     0.49413
     0.07869
    -0.24735
    -0.51029
    -0.54710
    -0.71538
    -0.61546
    -0.57865
    -0.67331
    -0.65753
    -0.75219
    -0.90470
    -1.08875
    -1.24651
    -1.07823
    -0.97832
    -0.75219
    -0.65228
    -0.36830
    -0.27890
    -0.15269
     0.07343
     0.28378
     0.08921
    -0.08959
     0.17335
     0.21016
     0.36792
     0.19964
     0.08921
     0.14705
     0.14705
     0.29956
     0.15231
     0.26800
     0.31533
     0.24171
     0.29956
     0.54146
     0.72552
     0.70448
     0.61508
     0.70974
     0.69396
     0.22068
    -0.01597
    -0.41037
    -0.34201
     0.11550
     0.25223
     0.40473
     0.26800
     0.08921
     0.07343
    -0.06330
     0.13128
    -0.06855
    -0.00545
     0.17335
     0.46258
     0.46784
     0.47310
     0.42051
     0.52042
     0.63612
     0.53094
     0.35214
     0.36792
     0.16809
     0.07869
    -0.16847
     0.00507
    -0.11062
    -0.18951
    -0.08433
    -0.11588
    -0.15795
    -0.19476
    -0.21580
    -0.25261
    -0.12114
    -0.12114
    -0.21580
    -0.19476
    -0.25261
    -0.21580
    -0.27365
    -0.09485
     0.00507
    -0.13692
     0.22068
     0.59405
     0.95690
     1.40915
     1.85615
     2.30314
     2.58711
     1.89296
     1.08311
    -0.10011
    -0.47874
    -1.26755
    -2.22990
    -2.17205
    -1.99851
    -2.24042
    -2.01955
    -1.56204
    -2.29826
    -3.12389
    -3.54458
    -3.63398
    -3.34475
    -2.68741
    -1.80920
    -0.79952
     0.18912
     0.90957
     1.24613
     1.45648
     1.92451
     1.88770
     1.62476
     1.46174
     1.25139
     1.15673
     0.76759
     0.64138
     0.42051
     0.34689
     0.10498
    -0.02649
    -0.15269
    -0.43667
    -0.57339
    -0.71538
    -0.64702
    -0.72590
    -0.71012
    -0.61021
    -0.54184
    -0.56814
    -0.52607
    -0.61021
    -0.68909
    -0.52607
    -0.47874
    -0.43667
    -0.43667
    -0.43667
    -0.36830
    -0.59443
    -0.38408
    -0.31046
    -0.57339
    -0.56814
    -0.61546
    -0.56288
    -0.58917
    -0.62072
    -0.62072
    -0.73642
    -0.61021
    -0.65753
    -0.69435
    -0.79426
    -0.76797
    -0.87840
    -0.77323
    -0.55762
    -0.72590
    -0.75745
    -1.00461
    -0.99409
    -1.07823
    -1.30436
    -1.33065
    -1.36221
    -1.38850
    -1.49367
    -1.53049
    -1.62514
    -1.73558
    -1.76187
    -1.77765
    -1.55678
    -1.53574
    -1.68825
    -1.64618
    -1.45686
    -1.15186
    -0.78900
    -0.59443
    -0.27365
    -0.16847
     0.23119
     0.34163
     0.72552
     0.92535
     1.22510
     1.31449
     1.67209
     1.96132
     1.67209
     1.70890
     1.63528
     1.75097
     1.75623
     1.66683
     1.42493
     1.30924
     1.11466
     0.90431
     0.62560
     0.53094
     0.28904
     0.03136
     0.15757
     0.35740
     0.23645
     0.08395
    -0.11588
    -0.05278
    -0.19476
    -0.25787
    -0.21580
    -0.05278
    -0.03700
    -0.16321
    -0.39460
    -0.63650
    -0.94677
    -0.89418
    -0.96254
    -0.58917
    -0.61021
    -0.42089
    -0.48400
    -0.36304
    -0.29468
    -0.07907
     0.02610
     0.25223
     0.62034
     0.97268
     1.15147
     1.11466
     1.29872
     1.24613
     1.37760
     1.61424
     1.53010
     1.35131
     1.20406
     1.05156
     1.00949
     0.76233
     0.55724
     0.33637
     0.18386
     0.21542
     0.05765
    -0.06855
    -0.13692
    -0.26839
    -0.32097
    -0.31572
    -0.20528
    -0.45770
    -0.48400
    -0.52081
    -0.41037
    -0.42615
    -0.36304
    -0.45770
    -0.37882
    -0.23683
    -0.21580
    -0.10537
    -0.15269
    -0.17373
    -0.17373
    -0.05278
     0.16809
     0.16809
     0.10498
     0.12602
     0.18912
     0.27852
     0.23119
     0.12076
     0.04714
     0.08921
     0.13128
     0.02084
     0.05765
     0.09972
     0.03662
    -0.19476
     0.23119
     0.11550
     0.01558
     0.16283
     0.15757
     0.13654
     0.26275
     0.27852
     0.31533
     0.37318
     0.42577
     0.35740
     0.45732
     0.62560
     0.52568
     0.38896
     0.62560
     0.72026
     0.46784
     0.56249
     0.59931
     0.52568
     0.22593
     0.40999
     0.49413
     0.67293
     0.62034
     0.46784
     0.40999
     0.48361
     0.58353
     0.44680
     0.52042
     0.61508
     0.49413
     0.43103
     0.45206
     0.49939
     0.64663
     0.48361
     0.50991
     0.60982
     0.59931
     0.57827
     0.54146
     0.52568
     0.45732
     0.47835
     0.53620
     0.80966
     0.68345
     0.74655
     0.69396
     0.76759
     0.86750
     0.80966
     0.79914
     0.80966
     0.82017
     0.69396
     0.29956
    -0.05804
    -0.53132
    -0.53132
    -0.63124
    -0.29994
    -0.18425
    -0.38408
    -0.66279
    -0.89944
    -1.07298
    -1.34117
    -1.21496
    -1.05720
    -0.85211
    -0.59969
    -0.46822
    -0.23683
    -0.18425
    -0.00019
    -0.06855
     0.08395
     0.36266
     0.56775
     0.82543
     1.03578
     0.84647
     0.98845
     1.06208
     0.59405
     0.31533
     0.21016
     0.05240
     0.07869
     0.03136
    -0.18951
    -0.75219
    -1.09401
    -1.20444
    -1.59359
    -1.56204
    -1.58307
    -1.57781
    -1.55152
    -1.49367
    -1.37798
    -1.16237
    -0.92047
    -0.95728
    -0.73116
    -0.52081
    -0.36830
    -0.31046
    -0.33149
    -0.03700
    -0.24735
    -0.33149
    -0.33149
    -0.46296
    -0.64176
    -0.86788
    -1.16763
    -1.17289
    -1.19919
    -1.12030
    -1.10979
    -0.96780
    -0.97832
    -1.06772
    -1.15711
    -0.83633
    -0.44193
     0.14705
     0.67293
     0.63612
     0.43628
     0.08921
     0.10498
     0.34163
     0.56249
     0.88328
     0.89905
     0.78862
     0.52568
     0.19438
    -0.06855
     0.01033
     0.26800
     0.36266
    -0.00545
    -0.76797
    -0.95202
    -1.08875
    -0.95202
    -0.84159
    -0.31572
     0.11550
     0.26800
     0.34163
     0.38896
     0.18386
     0.35214
     0.56249
     0.70448
     0.79914
     0.93587
     1.41967
     1.73519
     1.96132
     1.96132
     2.17693
     2.11382
     2.26107
     2.06650
     1.83511
     1.79304
     1.80356
     1.80882
     1.59847
     1.49329
     1.12518
     0.85173
     0.72026
     0.52568
     0.33111
     0.03136
    -0.27365
    -0.46296
    -0.58917
    -0.78374
    -1.02565
    -1.11505
    -1.24125
    -1.17815
    -1.31488
    -1.03616
    -1.08875
    -1.00987
    -0.94151
    -0.89944
    -0.81004
    -0.82581
    -0.81004
    -0.75219
    -0.63124
    -0.74167
    -0.84685
    -0.90995
    -0.89418
    -0.95202
    -1.09401
    -1.04668
    -0.96254
    -1.19393
    -1.15711
    -1.34117
    -1.10979
    -1.24125
    -1.28332
    -1.28858
    -1.04668
    -1.00461
    -1.02565
    -0.80478
    -0.88366
    -0.83633
    -0.82056
    -0.65753
    -0.51029
    -0.51029
    -0.37882
    -0.23683
    -0.21054
    -0.21580
    -0.15269
    -0.18425
     0.01033
     0.03662
     0.17861
     0.15231
     0.19964
     0.26275
     0.40473
     0.57301
     0.70974
     0.46258
     0.13128
     0.10498
     0.27852
     0.31533
     0.26800
     0.08921
     0.01558
     0.02084
    -0.08959
    -0.27890
    -0.34201
    -0.44193
    -0.31572
    -0.44193
    -0.34727
    -0.29994
    -0.41563
    -0.37882
    -0.35253
    -0.26839
    -0.26839
    -0.25261
    -0.17899
    -0.04752
     0.15231
     0.04714
     0.05765
    -0.00545
     0.17335
     0.30482
     0.47835
     0.83595
     0.96742
     1.07785
     1.32501
     1.39338
     1.45122
     1.54062
     1.40389
     1.32501
     1.43019
     1.46174
     1.44070
     1.17251
     0.94638
     0.71500
     0.56249
     0.62034
     0.29956
     0.02084
    -0.08959
    -0.23158
    -0.40511
    -0.62072
    -0.67331
    -0.61021
    -0.60495
    -0.61546
    -0.82056
    -0.89944
    -1.06246
    -0.84159
    -0.88892
    -0.56814
    -0.67331
    -0.71538
    -0.65228
    -0.58391
    -0.53132
    -0.61021
    -0.64702
    -0.54710
    -0.36830
    -0.08433
    -0.11588
    -0.14218
    -0.23158
    -0.05804
    -0.10537
     0.14179
     0.17861
     0.01033
     0.10498
     0.10498
     0.27852
     0.40999
     0.57827
     0.68345
     1.01475
     1.14621
     1.19880
     1.00423
     0.84647
     1.05682
     1.16199
     1.66157
     2.12434
     1.88770
     1.63528
     1.57743
     1.48277
     1.35656
     0.89905
     0.52042
     0.32585
     0.12076
     0.14705
     0.08921
    -0.04752
    -0.55236
    -0.90470
    -1.28858
    -1.30436
    -1.52523
    -1.56730
    -1.63040
    -1.59885
    -1.68299
    -1.81972
    -1.49367
    -1.31488
    -0.99935
    -0.79952
    -0.62072
    -0.59443
    -0.46296
    -0.45770
    -0.71538
    -0.17373
    -0.13166
    -0.05278
    -0.04752
    -0.18951
    -0.03700
    -0.14218
    -0.15795
    -0.27890
    -0.17899
    -0.11062
    -0.23683
    -0.13692
    -0.02123
    -0.15269
    -0.27890
    -0.25787
    -0.23683
    -0.43141
    -0.57865
    -0.72064
    -0.92573
    -1.11505
    -1.12556
    -1.20970
    -1.29910
    -1.39376
    -1.68825
    -1.79868
    -1.84601
    -1.76713
    -1.73032
    -1.53049
    -1.39902
    -1.33065
    -1.18341
    -0.88366
    -0.58391
    -0.42089
    -0.24209
    -0.03174
     0.04714
     0.25749
     0.25223
     0.33637
     0.36792
     0.49939
     0.43628
     0.31533
     0.58879
     0.42051
     0.35214
     0.24697
     0.21542
     0.23645
     0.01033
     0.12076
     0.00507
    -0.07381
    -0.01071
    -0.03174
    -0.04752
    -0.14744
    -0.00019
    -0.07381
    -0.38934
    -0.18951
    -0.22106
    -0.06855
    -0.21580
    -0.03174
    -0.03174
    -0.07381
    -0.13692
    -0.01071
     0.01033
    -0.00545
    -0.04226
     0.16809
     0.07869
    -0.05804
     0.01033
     0.28904
     0.19964
     0.12602
     0.16809
     0.19438
     0.22068
     0.11024
     0.16809
     0.24171
     0.34163
     0.17335
     0.36792
     0.21542
     0.27326
     0.23645
     0.12076
     0.34163
     0.18912
     0.16283
     0.13654
     0.05765
     0.04714
     0.02084
    -0.02123
     0.06291
    -0.04752
    -0.05804
    -0.15795
    -0.09485
    -0.26839
     0.05765
     0.00507
     0.18386
     0.02610
    -0.03700
    -0.32097
    -0.06855
     0.52568
     1.07785
     1.82459
     2.66599
     2.76591
     2.77643
     2.24003
     2.14012
     2.02968
     2.60815
     3.33911
     4.26991
     4.41715
     3.61257
     2.84479
     2.58711
     2.17167
     1.83511
     2.13486
     1.86666
     1.53010
     0.73603
     0.07869
    -0.00545
    -0.27365
    -0.12640
    -0.31572
    -0.24735
    -0.44193
    -0.56288
    -0.76797
    -0.74693
    -0.75745
    -0.73642
    -0.70486
    -0.76797
    -0.65753
    -0.61546
    -0.72590
    -0.79952
    -0.82056
    -0.78374
    -0.82056
    -0.88892
    -0.63124
    -0.64176
    -0.82581
    -0.54184
    -0.38934
    -0.16321
    -0.16847
    -0.16847
    -0.23158
     0.01033
     0.10498
     0.11024
     0.17335
     0.29430
     0.21542
     0.14705
     0.13128
     0.13128
     0.12076
     0.08395
     0.11024
     0.03136
    -0.08959
    -0.27890
    -0.44193
    -0.38408
    -0.36830
    -0.46296
    -0.57339
    -0.69960
    -0.84159
    -1.04668
    -0.93099
    -0.74167
    -0.52607
    -0.14744
    -0.06855
    -0.11588
    -0.12114
    -0.36830
    -0.47348
    -0.20528
    -0.00545
     0.19964
     0.34689
     0.33637
     0.28378
     0.23119
     0.18912
     0.38896
     0.19964
     0.11550
     0.07869
     0.09972
    -0.04752
     0.05765
     0.02610
    -0.08433
    -0.06855
    -0.05804
    -0.04226
    -0.00545
    -0.41563
    -0.76797
    -1.15711
    -1.10453
    -1.34643
    -1.65144
    -2.09317
    -2.17205
    -1.96170
    -1.74084
    -1.93541
    -2.09317
    -2.07214
    -1.82498
    -1.75135
    -1.29910
    -0.97832
    -0.53658
     0.01033
     0.63086
     0.76233
     0.78336
     1.00949
     1.29872
     1.35656
     1.35656
     1.45122
     1.50907
     1.51959
     1.48803
     1.21984
     1.14096
     0.94112
     0.70974
     0.51517
     0.25223
     0.28904
    -0.11588
    -0.07381
    -0.18951
    -0.27365
    -0.33149
    -0.41563
    -0.32097
    -0.36830
    -0.32623
    -0.48925
    -0.55762
    -0.67331
    -0.82581
    -0.86788
    -0.82581
    -0.48400
    -0.67857
    -0.68909
    -0.74693
    -0.79952
    -0.76797
    -0.79426
    -0.78374
    -0.86263
    -0.78374
    -0.71538
    -0.62598
    -0.57339
    -0.60495
    -0.62598
    -0.58917
    -0.38408
    -0.31046
    -0.35253
    -0.18951
    -0.20002
    -0.03700
    -0.14218
    -0.20528
    -0.12114
    -0.06855
    -0.04752
    -0.12640
    -0.14218
    -0.22106
    -0.26313
    -0.44193
    -0.35253
    -0.33149
    -0.52081
    -0.48925
    -0.49451
    -0.53132
    -0.75745
    -0.75219
    -0.83633
    -0.53132
    -0.38408
    -0.27365
    -0.34727
    -0.21580
    -0.11062
    -0.05278
     0.03136
     0.08395
     0.01033
     0.16283
     0.19438
     0.25749
     0.23645
    -0.04226
    -0.23158
    -0.25787
    -0.22632
    -0.14744
    -0.04226
     0.22593
     0.32059
     0.49939
     0.36792
     0.33637
     0.17335
     0.05765
     0.54146
     0.90957
     1.08837
     1.22510
     1.30924
     1.40915
     1.50907
     1.64054
     1.34079
     1.18303
     1.18303
     1.09889
     0.99897
     1.05682
     0.94638
     0.80440
     0.70448
     0.56775
     0.40473
    -0.01597
    -0.24209
    -0.45244
    -0.38408
    -0.47874
    -0.76797
    -0.89418
    -0.87314
    -0.71538
    -0.59443
    -0.03700
     0.45732
     0.70448
     0.79914
     0.91483
     0.99371
     1.01475
     1.15147
     1.43019
     1.96658
     2.33469
     2.53452
     2.41357
     2.37676
     2.15064
     1.66157
     1.48277
     1.08837
     0.62034
     0.48887
     0.55198
     0.38370
     0.31007
    -0.12114
    -0.23683
    -0.46296
    -0.53132
    -0.57865
    -0.72590
    -0.71538
    -0.64176
    -0.53658
    -0.49977
    -0.21054
    -0.13692
    -0.16847
    -0.00019
     0.18912
     0.26275
     0.23119
     0.21542
     0.18912
     0.32585
     0.35740
     0.35214
     0.42051
     0.38896
     0.42577
     0.39947
     0.78336
     0.75707
     0.46258
     0.36266
     0.26800
     0.31533
     0.28378
     0.26800
     0.19438
     0.26800
     0.38896
     0.36266
     0.48361
     0.59931
     0.54672
     0.16283
    -0.28416
    -0.22632
    -0.16847
    -0.01071
     0.12602
     0.07343
    -0.26839
    -0.33149
     0.08395
     0.23645
    -0.20002
    -0.17899
    -0.38934
    -0.13692
    -0.31046
    -0.45244
    -0.61021
    -0.38934
    -0.52607
    -0.53132
    -0.52081
    -0.73116
    -0.73642
    -0.94151
    -1.05194
    -1.33065
    -1.38850
    -1.65670
    -1.97748
    -2.16679
    -2.46128
    -2.76629
    -2.85043
    -2.43499
    -1.87230
    -1.43583
    -1.28858
    -1.15711
    -1.08875
    -1.01513
    -0.75219
    -0.54710
    -0.07907
     0.38370
     0.60982
     0.75707
     0.89380
     0.88854
     0.85698
     1.16199
     1.25139
     0.75707
     0.70974
     0.06817
    -0.25787
    -0.68383
    -0.80478
    -0.89418
    -0.99409
    -1.08875
    -0.86788
    -0.92047
    -1.08875
    -1.30436
    -1.59359
    -1.45686
    -1.10453
    -1.08349
    -0.86788
    -0.86263
    -0.75745
    -0.39986
    -0.25787
    -0.24209
    -0.34727
    -0.34727
    -0.32097
    -0.33149
    -0.23158
    -0.39460
    -0.33149
    -0.54710
    -0.31046
    -0.49451
    -0.76271
    -0.78900
    -0.77849
    -0.71012
    -0.66805
    -0.55762
    -0.60495
    -0.46822
    -0.42089
    -0.33675
    -0.33149
    -0.27365
    -0.20002
    -0.26839
    -0.12640
     0.01033
    -0.12640
    -0.13166
    -0.20528
    -0.20528
    -0.23158
    -0.31046
    -0.26313
    -0.22106
    -0.17899
    -0.31572
    -0.25787
    -0.29994
    -0.26839
    -0.32097
    -0.28942
    -0.18425
    -0.34727
    -0.28416
    -0.18951
    -0.13166
    -0.15269
    -0.03174
    -0.04226
     0.09972
     0.11024
     0.15757
     0.23645
     0.16283
     0.15231
    -0.01071
     0.05240
     0.17335
     0.11550
    -0.07381
    -0.11588
    -0.32623
    -0.53132
    -0.67331
    -1.08875
    -1.33591
    -1.24125
    -1.10979
    -0.87840
    -0.32623
    -0.15795
    -0.06855
    -0.42089
     0.15757
     0.12076
     0.19438
     0.62034
     0.83069
     1.27242
     1.70364
     2.01917
     2.05072
     2.14538
     2.02968
     1.85089
     1.56166
     1.31975
     1.11992
     1.03052
     0.94112
     0.79388
     0.47835
     0.46258
     0.24171
    -0.07907
    -0.74167
    -1.12556
    -1.55678
    -1.59885
    -1.74084
    -1.87230
    -1.81446
    -1.74609
    -1.00461
     0.32059
     2.06650
     3.23394
     2.39780
     0.82543
     0.26275
     0.64663
     1.63002
     2.40831
     3.10247
     3.31808
     3.11299
     2.65547
     1.90873
     1.25665
     0.66767
     0.17335
    -0.40511
    -0.39460
    -0.57339
    -0.78374
    -0.75745
    -0.78900
    -0.69435
    -0.68909
    -0.57865
    -0.47348
    -0.32097
    -0.21580
    -0.23683
    -0.23683
    -0.28942
    -0.37356
    -0.47348
    -0.33675
    -0.22632
    -0.40511
    -0.28416
    -0.29994
    -0.22106
    -0.17373
    -0.43667
    -0.17373
    -0.04226
    -0.03700
    -0.04226
    -0.01071
     0.12076
     0.23645
     0.09447
     0.29956
     0.42577
     0.38896
     0.45732
     0.37318
     0.43628
     0.52042
     0.44154
     0.62560
     0.63612
     0.69396
     0.63612
     0.66767
     0.77284
     0.84121
     0.71500
     0.74129
     0.92535
     1.04104
     0.92535
     1.00949
     0.96742
     1.08837
     1.04104
     1.03578
     1.10414
     1.01475
     0.77810
     0.60982
     0.62034
     0.56775
     0.48887
     0.16283
     0.28904
     0.03662
    -0.08959
    -0.29468
    -0.39986
    -0.49977
    -0.69960
    -0.76797
    -0.84159
    -0.84685
    -0.95202
    -1.02565
    -1.03616
    -1.12556
    -0.93099
    -0.87314
    -0.14744
    -0.14744
    -0.36304
    -0.39986
    -0.43667
    -0.73642
    -0.73116
    -0.33149
     0.03662
     0.32059
     0.38896
     0.04188
    -0.19476
    -0.25261
    -0.14218
    -0.20528
    -0.13166
    -0.16321
    -0.54184
    -0.73642
    -0.73642
    -0.87314
    -0.89418
    -0.44718
     0.51517
     1.24087
     1.50907
     1.34079
     1.10414
     0.86224
     1.17777
     1.34079
     1.66683
     1.98236
     2.21900
     2.44512
     2.70806
     2.43987
     1.60373
     0.87802
     0.69922
     1.26191
     1.92451
     1.79830
     0.94638
     0.47310
     0.29430
     0.45732
     0.28904
     0.72026
     0.73077
     0.56249
     0.54672
     0.40999
     0.26800
     0.15231
     0.05765
     0.01033
    -0.02123
    -0.14744
    -0.26313
    -0.36304
    -0.29994
    -0.35253
    -0.39460
    -0.39460
    -0.37882
    -0.55762
    -0.54710
    -0.45770
    -0.37356
    -0.22632
    -0.12114
    -0.07381
    -0.22106
    -0.23683
    -0.46822
    -0.63124
    -1.08875
    -1.22548
    -0.78374
    -0.66279
    -0.38408
    -0.63650
    -0.88366
    -0.95202
    -1.04142
    -1.17815
    -1.16763
    -1.09927
    -0.94677
    -0.69960
    -0.67331
    -0.57339
    -0.35779
    -0.24735
    -0.02649
    -0.11062
     0.26275
    -0.04226
    -0.26313
     0.15231
     0.30482
     0.37844
     0.39421
     0.25223
     0.35214
     0.34163
     0.34689
     0.32585
     0.55724
     0.58879
     0.55724
     0.39947
     0.55198
     0.64138
     0.57827
     0.72552
     0.79914
     0.84647
     0.67819
     0.64138
     0.56249
     0.75707
     0.72552
     0.68870
     0.40999
     0.30482
     0.26275
    -0.00019
     0.11550
     0.01558
    -0.15795
    -0.23683
    -0.32623
    -0.42089
    -0.50503
    -0.63650
    -0.72590
    -0.67857
    -0.57865
    -0.68909
    -0.82581
    -1.00987
    -0.93625
    -0.90995
    -1.14134
    -0.88892
    -1.14660
    -1.37798
    -1.55678
    -1.64618
    -1.86179
    -2.21412
    -2.78207
    -2.67163
    -2.17205
    -1.05720
     0.37844
     1.04104
     0.40473
    -0.93625
    -1.65144
    -0.71538
     0.16283
     0.96742
     1.71942
     2.14538
     2.72384
     2.99203
     3.02359
     2.67125
     1.69838
     1.31975
     1.33027
     1.51959
     1.36182
     1.25139
     0.91483
     1.02526
     0.75707
     0.38896
     0.13654
    -0.03174
    -0.10011
    -0.27365
    -0.40511
    -0.34201
    -0.26839
    -0.20528
    -0.04226
     0.04188
     0.05765
     0.30482
     0.18386
     0.02084
     0.29956
     0.16809
     0.23119
     0.24171
     0.29430
     0.11550
    -0.11062
    -0.36304
    -0.42089
    -0.35253
    -0.61021
    -0.81530
    -0.83633
    -0.87840
    -0.98884
    -1.07298
    -1.12030
    -1.24651
    -1.29384
    -1.25177
    -1.21496
    -1.28332
    -1.31488
    -1.30436
    -1.27807
    -1.18867
    -1.06772
    -1.09401
    -1.18867
    -1.27807
    -1.13608
    -1.06246
    -0.73116
    -0.68383
    -0.69960
    -0.58917
    -0.42089
    -0.33149
    -0.23683
    -0.18425
    -0.08959
     0.09447
     0.23645
     0.23119
     0.37318
     0.47310
     0.64138
     0.62034
     0.86224
     0.92535
     0.79388
     1.02526
     1.07259
     1.25665
     1.25665
     1.30398
     1.09889
     1.06733
     1.07259
     0.98319
     0.92009
     0.79914
     0.62034
     0.36266
     0.27326
     0.16809
    -0.09485
    -0.33675
    -0.28416
    -0.27365
    -0.33149
    -0.41037
    -0.39986
    -0.39986
    -0.44718
    -0.51029
    -0.38408
    -0.48925
    -0.67857
    -0.74693
    -0.89418
    -0.82581
    -1.17815
    -1.36746
    -1.42531
    -1.70928
    -1.79868
    -1.63040
    -1.63566
    -1.40953
    -0.46822
     0.96216
     1.57743
     0.94112
    -0.23158
    -0.61546
    -0.47348
     0.26275
     0.96216
     1.33553
     1.65631
     1.45648
     1.15147
     0.62560
     0.15757
    -0.31046
    -0.86263
    -1.33591
    -1.68299
    -1.75661
    -1.70928
    -1.22022
    -0.79426
    -0.23683
     0.16283
     0.15231
     0.06291
     0.01033
     0.01033
     0.08395
     0.44154
     0.75181
     1.21458
     1.42493
     1.45122
     1.47226
     1.18828
     1.03578
     0.85173
     1.13044
     1.39863
     1.46700
     1.63002
     1.35656
     1.29346
     1.19354
     1.17777
     1.25665
     1.28820
     1.37234
     1.43019
     1.22510
     1.09363
     0.97268
     0.78336
     0.50991
     0.68345
     0.48361
     0.26275
     0.08395
     0.04714
    -0.06855
    -0.02649
    -0.07907
     0.01558
     0.01558
     0.07869
    -0.07381
    -0.13166
    -0.12640
    -0.25261
    -0.34727
    -0.21580
    -0.05804
    -0.21580
    -0.17899
    -0.17373
    -0.06855
    -0.13692
    -0.21054
    -0.12640
    -0.10537
    -0.04226
     0.04188
     0.01033
     0.06817
    -0.00019
    -0.02649
    -0.10011
    -0.02123
    -0.07381
    -0.18951
    -0.05804
    -0.12114
    -0.14744
    -0.20528
    -0.14744
    -0.05804
    -0.05278
     0.01558
     0.00507
    -0.02649
    -0.08959
    -0.03700
    -0.12114
     0.06817
    -0.03700
    -0.18951
    -0.25261
    -0.29468
    -0.35253
    -0.33149
    -0.55236
    -0.58917
    -0.76797
    -0.74693
    -0.84685
    -0.83107
    -0.98358
    -0.96780
    -1.13608
    -0.78900
    -0.87314
    -0.97306
    -0.94677
    -1.23600
    -1.09927
    -1.20444
    -1.37798
    -1.58833
    -1.81446
    -2.03533
    -2.25619
    -2.06688
    -1.25703
     0.01033
     0.46258
     0.85173
     0.80966
     0.33637
     0.31007
     0.34163
     0.76233
     1.15673
     1.34605
     1.72994
     2.37150
     2.70280
     2.39254
     1.67735
     0.34163
    -1.37798
    -2.86621
    -3.48148
    -3.52881
    -2.91354
    -1.97222
    -1.37798
    -2.29826
    -3.21328
    -3.50777
    -2.93983
    -2.40870
    -1.83023
    -1.17289
    -0.59969
    -0.05804
     0.47310
     1.00949
     1.31449
     1.76149
     1.78252
     1.65631
     1.61424
     1.66683
     1.66157
     1.53010
     1.24087
     0.98319
     0.80440
     0.93061
     0.70448
     0.55724
     0.40999
     0.60456
     0.46784
     0.72552
     0.77810
     0.64138
     0.77810
     0.57301
     0.42051
     0.30482
     0.23645
     0.14705
     0.16809
     0.12602
     0.08395
     0.01033
    -0.25261
    -0.35779
    -0.59969
    -0.51555
    -0.22106
    -0.38934
    -0.53132
    -0.42089
    -0.40511
    -0.48925
    -0.32097
    -0.33675
    -0.31046
    -0.28416
    -0.34201
    -0.46822
    -0.53658
    -0.62598
    -0.60495
    -0.69435
    -0.67331
    -0.84685
    -0.91521
    -0.95202
    -0.97832
    -0.97832
    -0.83107
    -0.74693
    -0.53658
    -0.35253
    -0.36304
    -0.41037
    -0.13166
    -0.11062
    -0.00545
     0.04714
     0.33637
     0.51517
     0.50991
     0.70448
     0.73603
     0.77810
     0.55198
     0.48887
     0.45732
     0.50991
     0.63086
     0.59931
     0.64138
     0.51517
     0.44680
     0.16809
     0.23645
     0.26800
     0.05240
    -0.04226
    -0.06855
    -0.28942
    -0.54710
    -0.61021
    -0.77849
    -0.64176
    -0.86263
    -1.00987
    -1.10979
    -1.13082
    -1.05720
    -0.95202
    -0.97306
    -0.87840
    -0.93099
    -0.79952
    -0.54710
    -0.17373
     0.17861
     0.59931
     0.60982
     0.55198
     0.43628
     0.60982
     0.53620
     0.64138
     0.63612
     0.66241
     0.57827
     0.67819
     0.47310
     0.21542
     0.15757
     0.08395
     0.04188
    -0.02123
    -0.05804
    -0.05278
    -0.01597
     0.05765
    -0.00545
     0.13654
     0.14705
     0.18386
     0.15231
     0.29430
     0.34689
     0.20490
     0.23119
     0.16809
     0.09972
     0.04714
    -0.14218
    -0.11062
    -0.03700
    -0.11588
    -0.18951
    -0.25261
    -0.27890
    -0.27365
    -0.35253
    -0.31572
    -0.21580
    -0.37882
    -0.33149
    -0.25261
    -0.25787
    -0.28942
    -0.39460
    -0.45244
    -0.21580
    -0.17373
    -0.23158
    -0.20002
    -0.25261
    -0.25261
    -0.13692
    -0.04752
     0.19438
     0.20490
     0.27852
     0.49939
     0.56775
     0.69922
     0.85698
     1.10940
     1.56166
     1.98761
     2.47142
     2.93419
     3.38644
     3.84921
     4.01749
     3.74929
     3.50213
     3.68093
     4.19629
     4.02801
     3.39696
     2.69754
     2.05072
     1.45122
     0.79914
     0.07869
    -0.74693
    -1.63566
    -2.06688
    -2.54016
    -2.91354
    -3.27113
    -3.02397
    -2.74000
    -2.15628
    -1.74084
    -1.54626
    -1.34117
    -1.09401
    -1.08349
    -0.73642
    -0.33149
    -0.21054
     0.06817
     0.70974
     1.63528
     3.41273
     4.56966
     4.07534
     3.54420
     2.87634
     2.74487
     3.29178
     3.80188
     4.25939
     4.73794
     4.97984
     4.91673
     4.75371
     4.39086
     3.71774
     3.07092
     2.41357
     1.91399
     1.36182
     1.09889
     0.68870
    -0.02649
    -0.34201
    -0.59969
    -0.75745
    -0.90470
    -1.16763
    -1.16763
    -1.04142
    -1.04142
    -1.14134
    -1.12030
    -1.00987
    -0.77323
    -0.87840
    -0.59969
    -0.00019
     1.37234
     1.82459
     1.09363
     0.67819
     1.05156
     1.43019
     1.53010
     1.44596
     1.60373
     1.87192
     1.92977
     1.18303
     0.58879
     0.11550
     0.08921
    -0.15795
    -0.60495
    -0.86788
    -1.10453
    -1.18867
    -1.36746
    -1.32014
    -1.33591
    -1.27281
    -1.17815
    -1.11505
    -1.00987
    -0.97306
    -0.89944
    -0.77849
    -0.66805
    -0.54184
    -0.67857
    -0.57339
    -0.58917
    -0.53658
    -0.57865
    -0.61546
    -0.72064
    -0.72590
    -0.63650
    -0.70486
    -0.67857
    -0.81004
    -0.89944
    -0.89944
    -0.81530
    -0.60495
    -0.74693
    -0.78374
    -0.87840
    -0.88892
    -0.83107
    -0.84685
    -0.92047
    -1.02039
    -0.80478
    -0.85737
    -0.92047
    -0.89418
    -0.87840
    -0.99935
    -1.15186
    -0.83107
    -0.73116
    -0.89418
    -0.80478
    -0.82056
    -0.77849
    -0.71012
    -0.70486
    -0.60495
    -0.53658
    -0.43141
    -0.47348
    -0.44193
    -0.51029
    -0.46822
    -0.66279
    -0.54710
    -0.28416
    -0.26313
    -0.37882
    -0.45244
    -0.48925
    -0.47874
    -0.54184
    -0.77849
    -0.69435
    -0.62598
    -0.59443
    -0.47874
    -0.63650
    -0.72590
    -0.85211
    -0.76271
    -0.24735
    -0.08433
    -0.02123
     0.13654
     0.22068
     0.31007
     0.22068
     0.03136
     0.08921
     0.27326
     0.64663
     0.65189
     0.72026
     0.72026
     0.58353
     0.23119
     0.16283
    -0.08959
    -0.29994
    -0.41037
    -0.77323
    -0.85737
    -0.94151
    -1.08349
    -1.46212
    -1.45686
    -1.85127
    -1.97222
    -1.99851
    -1.75135
    -1.16763
    -0.80478
    -0.45770
    -0.56814
    -0.63124
    -0.60495
    -0.65228
    -0.21054
     0.42051
     0.37318
     0.73603
     1.14621
     1.19354
     0.85698
     0.87802
     0.65189
     0.29430
     0.25223
     0.44680
     0.50991
     0.04188
     0.19964
     0.29956
     0.16809
    -0.11588
    -0.24209
    -0.18951
    -0.15795
    -0.04226
     0.02084
     0.02610
     0.15231
     0.27852
     0.48361
     0.50465
     0.54146
     0.18386
     0.16283
     0.46784
     0.71500
     0.83595
     0.87802
     0.70974
     0.59931
     0.63086
     0.55198
     0.43628
     0.43628
     0.43628
     0.25223
     0.01033
     0.09972
     0.04714
    -0.12114
    -0.20002
    -0.27365
    -0.21054
    -0.11588
     0.23645
     0.62034
     0.89380
     0.80966
     0.82017
     1.21984
     1.51959
     1.51433
     1.36182
     1.34079
     1.62476
     1.25665
     1.26191
     1.28294
     1.22510
     1.09363
     0.86750
     0.78862
     0.82017
     0.94112
     0.78336
     0.88328
     1.02001
     1.30398
     1.40389
     1.49329
     1.92977
     1.89296
     2.01917
     2.21900
     2.18745
     2.29262
     2.12960
     1.74571
     1.50381
     1.37234
     1.16199
     0.84121
     0.63612
     0.21016
    -0.10537
    -0.26839
    -0.20002
    -0.34201
    -0.48925
    -0.56814
    -0.55236
    -0.53132
    -0.52081
    -0.38934
    -0.43141
    -0.24209
    -0.29468
    -0.47348
    -0.56288
    -0.51555
    -0.48925
    -0.64176
    -0.47874
    -0.42615
    -0.59969
    -0.66805
    -0.74167
    -0.77323
    -0.91521
    -0.89418
    -0.89418
    -0.83107
    -0.67857
    -0.88366
    -0.79426
    -0.69960
    -0.68383
    -0.72064
    -0.66279
    -0.54710
    -0.65228
    -0.53132
    -0.51029
    -0.35779
    -0.60495
    -0.48925
    -0.48925
    -0.40511
    -0.37356
    -0.48400
    -0.52081
    -0.58391
    -0.50503
    -0.56288
    -0.63650
    -0.48925
    -0.58391
    -0.72064
    -0.66805
    -0.64176
    -0.70486
    -0.77323
    -0.89418
    -0.84685
    -0.75745
    -0.93099
    -0.93099
    -1.01513
    -1.03091
    -1.12556
    -1.38850
    -1.45160
    -1.83549
    -2.20361
    -2.29300
    -0.97306
     2.01917
     3.53368
     1.41967
    -0.01597
    -0.33675
    -0.85211
    -0.84685
     0.11550
     0.92535
     1.41967
     1.16725
     1.08311
     0.54146
    -0.25787
    -0.74167
    -1.09927
    -1.31488
    -1.50419
    -1.50419
    -1.44635
    -1.25177
    -0.97832
    -0.91521
    -0.67331
    -0.44718
    -0.21580
    -0.12114
     0.05240
     0.25223
     0.15231
     0.36792
     0.44154
     0.54672
     0.33111
     0.30482
     0.15231
     0.35214
     0.27852
     0.46784
     0.40999
     0.45206
     0.46258
     0.63086
     0.57827
     1.02001
     1.14621
     1.36708
     1.48803
     1.70364
     1.75623
     1.61950
     1.80882
     2.28210
     2.41883
     2.59237
     2.07701
     1.40915
     0.17335
    -1.63040
    -2.76629
    -2.15102
    -2.17731
    -2.60853
    -3.24484
    -3.73390
    -4.48064
    -4.90660
    -5.15376
    -5.24842
    -4.77513
    -4.10201
    -3.45519
    -2.91879
    -2.32981
    -1.88282
    -1.49893
    -0.85737
    -0.31572
    -0.14744
     0.21016
     0.44680
     0.46784
     0.47835
     0.25223
    -0.01071
    -0.24209
    -0.26313
    -0.49977
    -0.78374
    -0.82581
    -0.88892
    -0.95728
    -1.00461
    -0.74167
    -0.88366
    -0.88892
    -0.54710
    -0.70486
    -0.55236
    -0.54710
    -0.46822
    -0.53132
    -0.39986
    -0.42615
    -0.45244
    -0.46822
    -0.49451
    -0.42615
    -0.56814
    -0.43667
    -0.39986
    -0.61546
    -0.52081
    -0.53132
    -0.54710
    -0.57865
    -0.68909
    -0.67331
    -0.51555
    -0.51555
    -0.53658
    -0.44718
    -0.48925
    -0.47348
    -0.52081
    -0.37882
    -0.40511
    -0.47874
    -0.40511
    -0.37356
    -0.41037
    -0.30520
    -0.38934
    -0.38934
    -0.28416
    -0.29994
    -0.23158
    -0.27365
    -0.33149
    -0.28942
    -0.30520
    -0.25787
    -0.02649
    -0.22632
    -0.27890
    -0.29994
    -0.34727
    -0.27365
    -0.29468
    -0.37882
    -0.42089
    -0.45244
    -0.55236
    -0.60495
    -0.77849
    -0.88892
    -0.59969
     0.24697
     1.36182
     1.72468
     1.49329
     1.66157
     1.90347
     2.12434
     2.15064
     2.76591
     3.41273
     3.65464
     3.62308
     3.63360
     3.46006
     3.31282
     3.00255
     2.86582
     2.81850
     2.18745
     1.52484
     1.48803
     1.43019
     1.35656
     0.90957
     0.51517
     0.48361
     0.48887
     0.53094
     0.42577
     0.37844
     0.37844
     0.15231
     0.12076
     0.26275
     0.24171
     0.01558
     0.06291
    -0.05278
    -0.05804
    -0.06855
    -0.15795
    -0.30520
    -0.16321
    -0.05278
    -0.10537
    -0.11588
    -0.25787
    -0.26839
    -0.36304
    -0.39986
    -0.06855
    -0.19476
    -0.20528
     0.05765
    -0.01071
     0.00507
    -0.00545
    -0.04752
    -0.15269
     0.02610
     0.04714
     0.02610
    -0.02649
    -0.08959
    -0.18951
    -0.31046
    -0.23158
    -0.38408
    -0.52607
    -0.34201
     0.12602
     0.63612
     0.76233
     0.59931
     0.18912
     0.05765
     0.06817
     0.37844
     0.51517
     0.69396
     0.92535
     0.77810
     0.95164
     0.96742
     0.50465
     0.41525
     0.17335
     0.12602
     0.06817
    -0.07381
    -0.15795
     0.01033
     0.05765
     0.02084
    -0.08433
    -0.08959
    -0.18425
    -0.31046
    -0.43667
    -0.37882
    -0.72064
    -0.67331
    -0.75219
    -0.77323
    -0.87840
    -0.84685
    -0.84159
    -0.64176
    -0.77323
    -0.67857
    -0.47348
    -0.11062
     0.33111
     0.25223
    -0.04226
     0.36266
     0.71500
     1.29872
     1.46174
     1.19880
     1.61950
     2.49245
     2.98152
     2.91315
     2.10857
     1.59847
     1.27242
     1.29872
     1.61424
     1.60898
     1.55114
     1.64054
     1.29346
     0.94638
     0.69396
     0.46784
     0.31533
     0.12602
     0.03136
    -0.03174
    -0.01071
     0.04188
    -0.00545
    -0.00019
    -0.06330
     0.00507
    -0.00545
     0.24171
     0.17335
    -0.20002
    -0.13692
    -0.11588
    -0.06330
    -0.04752
    -0.04752
    -0.17373
    -0.06330
    -0.00019
    -0.00545
    -0.03174
    -0.03174
    -0.13692
    -0.16847
    -0.11062
     0.05240
    -0.10537
    -0.18951
    -0.10011
    -0.05278
    -0.17373
    -0.10011
    -0.22632
    -0.21054
    -0.23683
    -0.21054
    -0.23683
    -0.28942
    -0.43667
    -0.44718
    -0.63124
    -0.48400
    -0.64176
    -0.71012
    -0.86788
    -1.01513
    -1.05194
    -1.14660
    -1.15711
    -1.17815
    -1.00987
    -1.18341
    -1.14134
    -1.08875
    -1.08875
    -1.03091
    -1.02039
    -0.71538
    -0.59969
    -0.60495
    -0.44718
    -0.34201
    -0.36830
    -0.20002
    -0.25261
    -0.12640
    -0.00019
    -0.03174
    -0.01071
     0.02610
    -0.07907
     0.00507
    -0.18951
    -0.14744
    -0.03700
    -0.24735
    -0.07907
    -0.17373
    -0.09485
    -0.04752
    -0.17373
    -0.16321
    -0.07907
    -0.04226
    -0.01071
    -0.05278
    -0.03174
    -0.01071
    -0.01597
     0.03662
     0.23119
     0.12076
     0.13128
     0.24171
     0.19964
     0.15231
     0.14705
     0.16283
     0.17335
     0.23119
     0.25749
     0.13654
     0.17861
     0.17861
     0.15231
     0.09972
     0.15231
     0.22593
     0.11550
     0.14705
     0.05240
     0.11024
    -0.04226
    -0.00545
     0.01558
    -0.04226
    -0.05804
    -0.27890
    -0.41563
    -0.45770
    -0.56288
    -0.85737
    -0.58917
    -0.10537
     0.36792
     1.30398
     1.88770
     2.49245
     2.73961
     2.78168
     2.41357
     2.00339
     2.30314
     4.02275
     4.12266
     3.61782
     2.71858
     2.42935
     1.60898
     1.22510
     0.36792
    -0.89944
    -2.68215
    -2.35085
    -1.02039
    -0.90470
    -1.05194
    -1.53049
    -2.29826
    -2.36137
    -0.83633
    -0.58391
    -0.84685
    -0.49451
    -0.02123
     0.99897
     1.74571
     2.00865
     1.45122
     1.06733
     0.94638
     0.82017
     0.62560
     0.38370
     0.24697
    -0.01597
    -0.27365
    -0.61021
    -0.92047
    -0.73116
    -0.81004
    -0.63650
    -0.65228
    -0.82056
    -0.79426
    -0.67331
    -0.73116
    -0.59969
    -0.53658
    -0.55236
    -0.34727
    -0.42089
    -0.37882
    -0.26313
    -0.25261
    -0.14218
    -0.26839
    -0.06855
     0.01558
    -0.16847
    -0.02123
    -0.05804
     0.01033
    -0.03174
    -0.00019
    -0.04226
     0.07343
     0.08921
    -0.00545
     0.01033
    -0.04752
    -0.02649
    -0.04226
    -0.10011
    -0.02649
    -0.26839
    -0.07381
    -0.17899
    -0.18951
    -0.26839
    -0.39460
    -0.33149
    -0.26313
    -0.24209
    -0.23158
    -0.34727
    -0.31572
    -0.33675
    -0.25787
    -0.42615
    -0.07381
    -0.26839
    -0.21054
    -0.16847
    -0.09485
    -0.18951
    -0.18425
    -0.07381
    -0.07907
     0.01033
    -0.01071
     0.02610
     0.08395
     0.07869
     0.18912
    -0.06330
     0.09972
     0.29956
     0.14179
     0.11024
     0.26800
     0.14705
     0.07869
    -0.00545
    -0.03700
    -0.03174
    -0.11062
    -0.22106
    -0.11588
    -0.23158
    -0.11062
    -0.31046
    -0.28416
    -0.32097
    -0.47874
    -0.43667
    -0.36830
    -0.34201
    -0.51029
    -0.54184
    -0.42089
    -0.32623
    -0.19476
    -0.33675
    -0.32097
    -0.37356
    -0.21054
    -0.36830
    -0.32097
    -0.10537
    -0.24735
    -0.25261
    -0.17373
    -0.16847
    -0.18425
    -0.23158
    -0.25787
    -0.22106
    -0.17899
    -0.04752
    -0.31046
    -0.26839
    -0.32097
    -0.31046
    -0.39986
    -0.21054
    -0.27365
    -0.41037
    -0.38408
    -0.38408
    -0.31572
    -0.41563
    -0.48400
    -0.58917
    -0.40511
    -0.51029
    -0.51029
    -0.49451
    -0.55762
    -0.62598
    -0.79952
    -0.56814
    -0.62598
    -0.76271
    -0.52607
    -0.58391
    -0.60495
    -0.67857
    -0.69435
    -0.56814
    -0.53658
    -0.39460
    -0.47348
    -0.40511
    -0.44193
    -0.45770
    -0.42089
    -0.24735
    -0.13692
    -0.12640
    -0.23683
    -0.15795
    -0.11062
    -0.15269
    -0.25787
    -0.22106
    -0.10537
    -0.02123
    -0.08959
    -0.04752
    -0.24735
    -0.13692
    -0.24209
    -0.20002
    -0.15795
    -0.23158
    -0.32623
    -0.31572
    -0.22106
    -0.24735
    -0.33149
    -0.45244
    -0.45244
    -0.42089
    -0.43141
    -0.49977
    -0.56288
    -0.43667
    -0.52607
    -0.58917
    -0.43141
    -0.44718
    -0.65228
    -0.47874
    -0.59443
    -0.35253
    -0.33149
    -0.34727
    -0.27365
    -0.27890
    -0.31572
    -0.49977
    -0.71012
    -0.77849
    -0.35253
     0.43103
     0.94638
     1.21984
     0.89380
     0.57827
     0.03136
     0.05240
    -0.05278
     0.20490
     0.46784
     0.87802
     1.01475
     0.68345
     0.08395
    -0.41037
    -0.64702
    -0.45770
    -0.04226
     0.57827
     0.71500
     0.74655
     0.64138
     0.84121
     1.47226
     2.13486
     2.98152
     3.67567
     3.89128
     3.78085
     3.73352
     3.45480
     3.40222
     3.87550
     3.74929
     3.47584
     3.32859
     3.09721
     2.61340
     2.11908
     1.68261
     1.33027
     0.78862
     0.62034
     0.50465
     0.31533
     0.11024
     0.02084
    -0.10537
    -0.20528
    -0.37356
    -0.20528
    -0.27365
    -0.48400
    -0.47348
    -0.57865
    -0.66805
    -0.56288
    -0.73642
    -0.94677
    -1.09927
    -1.32014
    -1.54626
    -1.58833
    -1.63566
    -1.57256
    -1.68825
    -1.50945
    -0.95728
    -1.03091
    -1.48842
    -1.61463
    -1.38850
    -1.17815
    -0.69960
    -0.15269
     0.56249
     1.11466
     1.17777
     0.87276
     1.21458
     1.77201
     1.47752
     0.89905
     1.09363
     1.18828
     1.24613
     1.09889
     1.01475
     0.65715
     0.24171
    -0.33149
    -0.65753
    -0.45770
    -0.16321
     0.80440
     1.56166
     1.31975
    -0.04752
    -0.16321
     0.60982
     1.16725
     1.49855
     1.49329
     1.41967
     1.35131
     1.15147
     1.03052
     0.90431
     0.63086
     0.36266
     0.01033
    -0.42089
    -0.58917
    -0.91521
    -1.13608
    -1.00461
    -0.95202
    -1.13082
    -1.12030
    -1.08875
    -1.04142
    -1.06772
    -1.09927
    -0.99409
    -0.90470
    -0.88366
    -0.90470
    -0.84159
    -0.81004
    -0.84159
    -0.97832
    -0.81530
    -0.61021
    -0.73116
    -0.69960
    -0.66279
    -0.69435
    -0.61021
    -0.61546
    -0.72064
    -0.59443
    -0.53132
    -0.56814
    -0.47874
    -0.41037
    -0.55762
    -0.55236
    -0.62072
    -0.34727
    -0.42615
    -0.52081
    -0.51029
    -0.41563
    -0.37882
    -0.47874
    -0.50503
    -0.47348
    -0.27365
    -0.31046
    -0.36304
    -0.36830
    -0.34201
    -0.37356
    -0.45770
    -0.15795
    -0.18425
    -0.33149
    -0.13692
    -0.14744
    -0.18951
    -0.15795
    -0.16847
    -0.21054
    -0.02123
     0.04714
    -0.03700
    -0.07907
    -0.08433
    -0.23158
    -0.34727
    -0.26839
    -0.13692
    -0.28416
    -0.04226
    -0.22106
    -0.54184
    -0.56288
    -0.79952
    -0.56288
    -0.36304
    -0.39460
    -0.77849
    -1.04668
    -1.04142
    -1.20970
    -1.79342
    -2.49809
    -2.65060
    -1.64618
    -1.46212
    -1.39902
    -1.61463
    -1.82498
    -1.92489
    -2.24042
    -2.37714
    -2.53491
    -1.93015
    -1.47790
    -0.98884
    -0.76797
    -0.58917
    -0.38934
    -0.26313
    -0.12640
    -0.01071
     0.05765
     0.21542
     0.58353
     0.72552
     1.00949
     1.05156
     1.28294
     1.21984
     1.28820
     1.24087
     1.09889
     1.22510
     0.99897
     1.09889
     1.06733
     0.70448
     0.65189
     0.51517
     0.45732
     0.29430
     0.29956
     0.20490
     0.27326
     0.15231
     0.13128
     0.10498
     0.21542
     0.23645
     0.01033
     0.44680
     0.29956
     0.11024
     0.08921
     0.05240
    -0.30520
    -0.59969
    -1.00987
    -1.05720
    -0.87840
    -0.30520
     0.08921
     0.42577
     0.30482
     0.07343
    -0.25261
    -0.49977
    -0.34727
    -0.46822
    -0.13166
     0.16809
     0.47835
     0.60982
     0.49939
     0.43103
     0.45206
     0.58879
     0.46784
     0.57301
     0.52042
     0.26800
    -0.02123
     0.04188
     0.35214
     0.57301
     0.62560
     0.78862
     0.70974
     0.65189
     0.54672
     0.29956
     0.28904
     0.21016
     0.17335
    -0.03700
    -0.03700
    -0.14744
    -0.06330
    -0.24735
    -0.08959
    -0.13692
    -0.12640
    -0.08959
    -0.11588
     0.01033
    -0.16321
    -0.15269
    -0.07381
    -0.04226
     0.08395
    -0.00019
     0.14179
     0.17335
     0.19438
     0.24697
     0.22068
     0.40473
     0.43103
     0.50991
     0.39947
     0.33111
     0.32585
     0.15231
     0.26275
     0.39947
     0.68870
     0.65715
     0.79914
     0.77810
     0.72026
     0.32585
     0.05765
     0.11024
    -0.02649
    -0.27890
    -0.13166
     0.19964
     0.89380
     1.35131
     1.50907
     1.53010
     1.70890
     1.84037
     1.81408
     1.58269
     1.30924
     1.42493
     1.63002
     2.04020
     2.16115
     1.91925
     1.54588
     1.13570
     0.70448
     0.05240
    -0.34201
    -0.28942
     0.14179
     0.66767
     0.66241
     0.18912
    -0.49451
    -0.58391
    -0.57339
     0.15757
     0.32585
     0.47835
     0.73077
     0.72026
     0.59405
     0.33637
     0.14179
    -0.03174
    -0.13166
    -0.21580
    -0.39986
    -0.53658
    -0.47348
    -0.51555
    -0.53132
    -0.57865
    -0.58917
    -0.67331
    -0.67331
    -0.55236
    -0.62072
    -0.57339
    -0.69960
    -0.65228
    -0.58917
    -0.54710
    -0.64176
    -0.67331
    -0.64176
    -0.77323
    -0.69435
    -0.87314
    -0.61546
    -0.56814
    -0.66805
    -0.56288
    -0.45770
    -0.35779
    -0.47874
    -0.36830
    -0.46822
    -0.29994
    -0.19476
    -0.32097
    -0.24735
    -0.29468
    -0.28942
    -0.33675
    -0.09485
    -0.19476
    -0.09485
     0.16283
     0.29430
     0.16809
     0.23119
     0.22068
     0.15231
     0.35740
     0.48361
     0.44680
     0.55724
     0.55724
     0.82017
     0.85698
     0.89905
     1.04104
     0.96742
     1.03578
     1.13044
     1.00423
     1.11466
     1.03578
     0.84647
     0.60456
     0.57301
     0.19438
     0.09972
    -0.36830
    -0.72590
    -1.06246
    -1.48316
    -1.29910
    -1.63566
    -1.83549
    -1.90912
    -1.86179
    -1.81972
    -1.87756
    -1.74609
    -1.43583
    -1.14134
    -0.72064
    -0.43667
    -0.14218
     0.05765
     0.24171
     0.44154
     0.83595
     0.85173
     0.84121
     0.81491
     0.77284
     0.72026
     0.50465
     0.39947
     0.38370
     0.37318
     0.29430
     0.07869
     0.04714
    -0.12114
    -0.12640
    -0.35779
    -0.14744
    -0.05804
    -0.41037
    -0.23158
    -0.36830
    -0.32623
    -0.46822
    -0.47874
    -0.45244
    -0.49451
    -0.33675
    -0.46296
    -0.36830
    -0.38408
    -0.29994
    -0.48925
    -0.31572
    -0.08959
    -0.21580
    -0.29468
    -0.18951
    -0.24735
    -0.09485
    -0.25261
    -0.12640
    -0.17373
    -0.09485
    -0.16847
    -0.06330
    -0.13692
    -0.12114
    -0.19476
    -0.10537
    -0.03700
    -0.03700
    -0.18951
    -0.09485
    -0.02649
     0.00507
    -0.03174
    -0.08959
    -0.08433
     0.03136
     0.02084
     0.04714
     0.05240
     0.08395
    -0.06855
    -0.14744
     0.09447
     0.02610
    -0.16847
    -0.29994
    -0.36830
    -0.50503
    -0.63650
    -0.79952
    -0.97306
    -1.10453
    -1.35169
    -1.59885
    -1.60937
    -1.63040
    -1.61988
    -1.77239
    -1.44109
    -0.76797
     0.07343
     0.88854
     1.07259
     0.76233
     0.53094
     0.56775
     0.99897
     1.64054
     2.74487
     3.40747
     3.64412
     3.41273
     3.50739
     3.39696
     3.40747
     3.18661
     2.92893
     2.79220
     2.56082
     2.62392
     2.43461
     2.22952
     2.00865
     1.94029
     1.44070
     0.49413
     0.36266
     0.79388
     0.69922
     0.54672
    -0.13692
    -0.47874
    -1.39376
    -1.81446
    -1.88808
    -1.96170
    -1.83023
    -1.68825
    -1.63040
    -1.61988
    -1.49367
    -1.64618
    -1.76713
    -1.68825
    -1.36746
    -1.00987
    -0.89944
    -0.44193
    -0.12640
    -0.04752
     0.27852
     0.40999
     0.52042
     0.62560
     0.60456
     0.55724
     0.61508
     0.47310
     0.23119
     0.11024
    -0.07907
    -0.22632
    -0.43141
    -0.31572
    -0.33149
    -0.58917
    -0.59443
    -0.70486
    -0.63124
    -0.64176
    -0.65228
    -0.61546
    -0.44718
    -0.24209
    -0.29994
    -0.24209
    -0.12114
     0.05240
     0.01558
     0.07343
     0.40999
     0.31007
     0.23645
     0.39947
     0.36792
     0.50465
     0.46258
     0.39947
     0.40999
     0.55724
     0.50465
     0.45206
     0.52042
     0.36792
     0.42577
     0.23119
     0.50465
     0.43103
     0.37318
     0.38370
     0.32585
     0.40999
     0.34163
     0.37844
     0.15757
     0.21542
     0.18386
     0.05765
     0.10498
     0.13654
     0.29430
     0.29430
     0.53620
     0.70448
     0.84121
     0.95164
     0.89905
     0.97794
     0.87276
     0.74129
     0.78336
     0.86750
     0.96742
     0.93061
     0.83595
     0.64663
     0.47835
     0.09447
    -0.00019
    -0.02649
    -0.21054
    -0.20002
    -0.26839
    -0.29468
    -0.38934
    -0.29468
    -0.27365
    -0.18951
    -0.05804
    -0.06855
     0.08921
     0.15231
     0.21016
     0.08395
     0.02610
     0.35740
     0.14705
    -0.00019
    -0.01597
    -0.08959
    -0.13692
    -0.14218
    -0.15795
    -0.23683
    -0.18951
    -0.21054
    -0.38934
    -0.32097
    -0.24735
    -0.31046
    -0.43667
    -0.12114
    -0.22632
    -0.34727
    -0.21580
    -0.24209
    -0.21580
    -0.24209
    -0.26839
    -0.20528
    -0.22106
    -0.28416
    -0.42089
    -0.31572
    -0.29994
    -0.28416
    -0.48400
    -0.39460
    -0.25787
    -0.36304
    -0.42089
    -0.38408
    -0.35779
    -0.37356
    -0.41563
    -0.48400
    -0.44193
    -0.33149
    -0.38408
    -0.38934
    -0.29468
    -0.48925
    -0.42089
    -0.49977
    -0.20002
    -0.29468
    -0.43667
    -0.27890
    -0.23158
    -0.29994
    -0.34201
    -0.24735
    -0.20528
    -0.07907
    -0.04752
     0.18386
     0.29956
     0.26275
     0.21016
    -0.09485
    -0.01597
    -0.10011
    -0.25787
    -0.08959
    -0.33149
    -0.32623
    -0.31046
    -0.56814
    -0.56814
    -0.47348
    -0.54710
    -0.77323
    -0.95202
    -0.81004
    -0.73116
    -0.73642
    -0.46822
    -0.27365
    -0.18425
    -0.03700
     0.21016
     0.19964
     0.12076
     0.13654
     0.32585
     0.30482
     0.33637
     0.23645
     0.19438
     0.23119
     0.21542
     0.01558
    -0.04752
    -0.02123
    -0.23683
    -0.36830
    -0.54710
    -0.81530
    -1.07298
    -1.25703
    -1.48316
    -1.82498
    -2.12472
    -2.51387
    -2.27197
    -2.14050
    -1.68825
    -0.99409
    -0.18951
     0.77284
     1.14096
     1.78252
     2.47668
     3.26549
     4.09111
     4.79578
     4.97458
     5.11657
     4.66957
     4.56440
     4.54336
     4.59595
     4.20155
     3.54946
     2.86582
     2.37676
     1.35656
     0.03662
    -0.35253
    -0.72064
    -0.72590
    -1.05194
    -1.50419
    -1.95644
    -1.87756
    -2.01955
    -1.85127
    -1.65144
    -0.92047
    -0.33675
    -0.42089
    -1.09927
    -1.64092
    -1.83023
    -1.69877
    -1.34117
    -1.07823
    -0.91521
    -0.84685
    -0.45770
    -0.21580
    -0.14744
    -0.37882
    -0.31046
    -0.29468
    -0.22106
    -0.37882
    -0.28942
     0.29956
     0.72552
     1.14621
     1.01475
     0.74129
     0.45732
     0.28378
     0.31533
     0.53094
     0.70448
     0.70448
     0.77284
     0.55198
     0.45732
     0.27852
     0.17335
     0.24171
    -0.05278
    -0.22632
    -0.12114
    -0.25261
    -0.21054
    -0.34727
    -0.30520
    -0.21580
    -0.04752
     0.04188
     0.03662
     0.06817
     0.05240
     0.21542
     0.06291
     0.38370
     0.33637
     0.24171
     0.37318
     0.36266
     0.41525
     0.33111
     0.29956
     0.32059
     0.46784
     0.44154
     0.42577
     0.37318
     0.24171
     0.24697
     0.15757
     0.38896
     0.50991
     0.57827
     0.80440
     0.86224
     0.77810
     0.68870
     0.70974
     0.80966
     0.86224
     0.87802
     0.78862
     0.70448
     0.80966
     0.85698
     0.92535
     1.10940
     1.24613
     1.22510
     1.19354
     1.11466
     1.24087
     1.30924
     0.92009
     0.78862
     0.93587
     0.93587
     0.77284
     0.46784
     0.54146
     0.42577
     0.30482
    -0.11588
    -0.02123
    -0.31046
    -0.55236
    -0.57339
    -0.53132
    -0.58917
    -0.66279
    -0.63124
    -0.57865
    -0.32097
    -0.36304
    -0.38408
    -0.32097
    -0.33149
    -0.33149
    -0.42089
    -0.31572
    -0.26313
    -0.46296
    -0.36304
    -0.48925
    -0.49451
    -0.46296
    -0.71012
    -0.72064
    -0.75219
    -0.79426
    -1.07298
    -1.15711
    -1.27807
    -1.49893
    -1.73032
    -1.80920
    -1.74084
    -1.96696
    -1.86705
    -2.01429
    -1.76187
    -1.39376
    -1.25703
    -1.28858
    -1.19919
    -1.07298
    -0.84159
    -0.51555
    -0.11062
     0.08921
     0.16809
     0.36266
     0.75181
     0.70974
     0.71500
     0.63612
     0.67819
     0.66241
     0.44154
     0.25223
     0.38370
     0.41525
     0.27326
     0.16283
     0.17335
     0.29956
     0.17861
     0.12076
     0.32059
     0.25749
     0.22068
     0.39421
     0.47310
     0.63612
     0.64663
     0.74655
     0.72552
     0.92009
     1.14096
     1.23035
     1.39338
     1.64580
     1.78778
     1.75623
     1.98761
     2.01391
     1.79830
     1.79830
     1.91399
     1.97184
     2.31366
     2.07175
     1.73519
     1.48803
     1.11466
     0.45206
    -0.17899
    -1.07823
    -1.60937
    -1.56204
    -1.63566
    -1.86705
    -2.61905
    -2.93457
    -3.18699
    -3.55510
    -3.89692
    -4.17038
    -3.66028
    -2.72422
    -2.38240
    -2.44025
    -2.37714
    -2.29300
    -1.95644
    -1.42531
    -1.06246
    -0.66805
    -0.83633
    -1.05194
    -0.76271
    -0.44193
    -0.35253
    -0.28416
    -0.47348
    -0.51029
    -0.54710
    -0.28416
    -0.05804
     0.36266
     0.50465
     0.68870
     0.76759
     1.34605
     1.45122
     1.44596
     1.56691
     1.63528
     1.78778
     1.95080
     1.92451
     1.91925
     1.79304
     1.61424
     1.34079
     1.23561
     1.00949
     0.77284
     0.51517
     0.48887
     0.60982
     0.58353
     0.75181
     0.80440
     0.59931
    -0.00019
    -0.46822
    -0.43667
     0.21542
     0.78336
     0.86750
     0.63612
     0.28904
     0.07869
    -0.03700
    -0.16321
     0.13128
    -0.08433
    -0.17373
    -0.13692
    -0.20528
    -0.20528
    -0.44193
    -0.46822
    -0.52081
    -0.62598
    -0.74693
    -0.71012
    -0.82056
    -0.86263
    -1.04668
    -1.00987
    -0.87314
    -0.93099
    -1.14660
    -1.04668
    -1.05194
    -1.00461
    -1.04142
    -0.99409
    -1.01513
    -1.01513
    -0.98884
    -0.98358
    -0.94677
    -0.93099
    -0.90470
    -1.01513
    -0.64176
    -0.65228
    -0.56814
    -0.54184
    -0.45770
    -0.19476
    -0.04752
    -0.02123
     0.11550
     0.22593
     0.43103
     0.42577
     0.58879
     0.50991
     0.75707
     0.56249
     0.65189
     0.82017
     0.62034
     0.65189
     0.55198
     0.43103
     0.46784
     0.31533
     0.33111
     0.27852
     0.16809
     0.06291
     0.07869
     0.10498
     0.13128
     0.07869
     0.06291
     0.32059
     0.29956
     0.26275
     0.37318
     0.38896
     0.35740
     0.26800
     0.40999
     0.46258
     0.43628
     0.36266
     0.26800
     0.35214
     0.18386
     0.23119
     0.02610
     0.18386
     0.18386
    -0.07381
    -0.28416
    -0.48925
    -0.45244
    -0.57339
    -0.48400
    -0.46296
    -0.32097
    -0.18425
    -0.10011
    -0.28942
    -0.45244
    -0.45244
    -0.57339
    -0.29468
    -0.10537
     0.23119
     0.30482
     0.12602
     0.18912
     0.16809
     0.01558
     0.05240
     0.22068
     0.25223
     0.19438
     0.14705
     0.18386
     0.17335
     0.01558
     0.10498
     0.29956
     0.22068
     0.14705
     0.21016
     0.19964
     0.18912
     0.20490
     0.24697
     0.47310
     0.78336
     0.56775
     0.25749
     0.02084
    -0.06330
    -0.15269
    -0.10537
     0.05765
     0.03136
    -0.22106
    -0.26839
    -0.35779
    -0.49451
    -0.46296
    -0.57339
    -0.56814
    -0.45244
    -0.45244
    -0.55762
    -0.54184
    -0.37356
    -0.33149
    -0.39986
    -0.19476
    -0.07907
    -0.11062
     0.14705
     0.29430
     0.56775
     0.60982
     0.63086
     0.78862
     0.60456
     0.76759
     0.79388
     0.78862
     0.79388
     0.86224
     0.57301
     0.67819
     0.64138
     0.28378
     0.13128
    -0.02123
    -0.22632
    -0.58917
    -0.80478
    -0.99409
    -1.06246
    -0.73642
    -0.93625
    -1.11505
    -1.14134
    -1.19919
    -1.06246
    -0.89418
    -0.44193
    -0.37882
    -0.18425
     0.11550
     0.11550
     0.07869
     0.44154
     0.57827
     0.64663
     0.96742
     1.04104
     1.05156
     1.06208
     0.98319
     0.89905
     0.74655
     1.09363
     0.84647
     0.55724
     0.29430
    -0.05278
    -0.15795
    -0.29468
    -0.34201
    -0.37882
    -0.59443
    -0.84685
    -1.06246
    -0.71538
    -0.66279
    -0.76797
    -1.04142
    -0.89418
    -1.03616
    -0.97306
    -0.76271
    -0.44193
    -0.24209
    -0.09485
     0.03136
    -0.06855
     0.23119
     0.31007
     0.39421
     0.50991
     0.55724
     0.59931
     0.46258
     0.51517
     0.52042
     0.35740
     0.32585
     0.12602
     0.08395
    -0.04752
    -0.22632
    -0.37356
    -0.41037
    -0.42615
    -0.63124
    -0.68909
    -0.81004
    -0.95728
    -0.93099
    -0.65753
    -0.42089
    -0.41563
    -0.37882
    -0.21580
    -0.20528
    -0.04226
     0.01558
     0.05765
     0.23119
     0.35214
     0.35214
     0.25223
     0.35214
     0.47835
     0.90431
     0.50465
     0.51517
     0.43628
     0.23119
    -0.08959
    -0.23683
    -0.11062
     0.02084
     0.32059
     0.07869
     0.20490
     0.22068
    -0.34201
    -0.34727
    -0.13166
    -0.00545
    -0.06330
    -0.04226
     0.01033
     0.04188
     0.17335
     0.23119
     0.12076
    -0.11588
    -0.15795
    -0.13166
    -0.06855
     0.07343
    -0.04752
    -0.18425
    -0.16321
    -0.27890
    -0.32097
    -0.38934
    -0.15795
    -0.45244
    -0.38408
    -0.33149
    -0.16847
    -0.15795
    -0.12114
    -0.18951
    -0.17373
    -0.15269
    -0.17373
    -0.16321
    -0.14744
    -0.15795
    -0.10537
    -0.15269
    -0.00545
    -0.10537
    -0.28416
    -0.24735
    -0.21054
    -0.26313
    -0.34727
    -0.27365
    -0.36830
    -0.36304
    -0.30520
    -0.33675
    -0.47348
    -0.41563
    -0.46822
    -0.41563
    -0.20002
    -0.20002
    -0.28416
    -0.09485
     0.01033
     0.22068
     0.22068
     0.05240
    -0.08433
    -0.29468
    -0.18951
     0.23645
     0.49413
     0.08921
     0.22068
    -0.04226
     0.01558
     0.12076
    -0.51555
    -0.46822
    -0.34727
    -0.35253
    -0.50503
    -0.68909
    -0.52607
     0.06817
     0.57827
     0.68870
     0.78336
     1.04630
     1.25139
     1.52484
     1.75097
     2.20848
     2.27684
     2.46616
     2.77643
     3.02885
     3.21290
     3.27601
     3.12876
     3.01307
     2.74487
     2.48719
     2.06650
     1.41967
     1.17777
     0.93061
     0.50465
     0.40999
     0.17335
    -0.18951
    -0.26313
    -0.43141
    -0.62072
    -0.80478
    -0.86263
    -0.93625
    -0.76797
    -0.64176
    -0.57339
    -0.39986
    -0.26839
    -0.27890
    -0.34201
    -0.24735
    -0.11062
    -0.47874
    -0.46822
    -0.59969
    -0.59443
    -0.68909
    -0.87314
    -1.13082
    -1.03091
    -0.89944
    -0.99935
    -0.94151
    -1.14134
    -1.25703
    -1.37798
    -1.17815
    -1.09401
    -1.15711
    -1.04142
    -0.98358
    -1.06772
    -0.94151
    -1.04142
    -1.17289
    -1.07823
    -1.10453
    -1.00987
    -1.03091
    -1.17815
    -1.04142
    -1.02565
    -0.99409
    -0.73116
    -0.76797
    -0.79952
    -0.57865
    -0.66279
    -0.48925
    -0.39986
    -0.37356
    -0.32623
    -0.18951
    -0.15269
    -0.14744
    -0.06855
    -0.15269
    -0.14744
    -0.23683
    -0.00019
    -0.04752
    -0.25261
    -0.11588
    -0.15795
    -0.09485
    -0.06855
    -0.06330
    -0.19476
     0.00507
    -0.00019
    -0.03700
     0.01033
    -0.12640
    -0.18425
    -0.21580
     0.04714
     0.29430
     0.07343
     0.07869
     0.11550
     0.18386
     0.33637
     0.46784
     0.65715
     0.93061
     1.22510
     1.13570
     0.17861
    -0.86263
    -1.30436
    -1.14660
    -0.61021
     0.01033
     0.12076
    -0.19476
    -0.57865
    -0.84685
    -0.88892
    -0.65228
    -0.48925
    -0.37356
    -0.04226
     0.31533
     0.39947
     0.43628
     0.52568
     0.62560
     1.16725
     1.81408
     1.67209
     1.23561
     0.93587
     0.87276
     0.61508
     0.33111
     0.44154
     0.60456
     0.77284
     0.65715
     0.65189
     0.73603
     0.69922
     0.76233
     0.78862
     0.56775
     0.01033
     0.12602
     0.22068
     0.28378
     0.48361
     0.37844
     0.09447
    -0.19476
    -0.17899
    -0.31046
    -0.54710
    -0.38408
    -0.33149
    -0.46822
    -0.62072
    -0.52081
    -0.33149
    -0.58391
    -0.70486
    -0.76271
    -0.80478
    -0.99935
    -1.30436
    -1.37272
    -1.38324
    -1.27807
    -1.05720
    -1.19919
    -1.26755
    -1.40428
    -1.75661
    -1.70402
    -1.46212
    -1.33065
    -1.24651
    -1.04668
    -0.98884
    -0.83107
    -0.76271
    -0.62598
    -0.83633
    -0.75219
    -0.81004
    -0.84159
    -0.86788
    -0.72590
    -0.86263
    -0.90470
    -0.75745
    -0.82581
    -0.94151
    -1.02039
    -1.04142
    -0.98358
    -1.04142
    -0.99409
    -0.99935
    -0.84685
    -0.69960
    -0.74693
    -0.68383
    -0.58391
    -0.45244
    -0.72064
    -0.29994
    -0.21580
    -0.15795
    -0.08433
    -0.03700
    -0.01071
    -0.05804
    -0.02649
    -0.05804
     0.04188
     0.12602
     0.04188
    -0.00019
     0.05240
    -0.06330
    -0.06330
    -0.06330
     0.06817
     0.03136
     0.01558
    -0.05804
     0.01558
     0.12602
     0.08395
     0.09447
     0.06817
     0.20490
     0.09447
     0.11024
     0.23645
     0.44680
     0.40999
     0.16809
     0.66241
     1.02001
     1.23035
     1.23035
     0.77810
     0.90431
     0.75181
     0.82543
     1.14621
     1.14096
     0.77284
     0.70448
     1.10940
     1.20932
     1.60373
     1.48277
     1.72468
     1.46700
     1.04630
     1.10414
     1.02526
     1.11992
     1.31975
     1.33027
     1.51433
     1.58269
     1.63002
     1.29872
     1.21984
     1.25665
     1.31449
     1.09889
     1.42493
     1.66683
     1.46174
     1.40389
     1.19880
     1.15673
     1.32501
     1.49855
     1.41967
     1.40915
     1.40389
     1.28820
     1.29872
     1.39338
     1.26191
     0.63612
     0.31533
     0.22593
     0.17861
     0.24697
     0.47835
     0.77810
     0.93587
     0.65189
    -0.16847
    -0.56288
    -0.27365
     0.08921
     0.04714
    -0.14744
    -0.21580
    -0.43667
    -0.77849
    -0.70486
    -0.81004
    -0.87314
    -0.91521
    -0.88892
    -0.50503
     0.08921
    -0.00019
    -0.18951
    -0.27365
    -0.36304
    -0.21054
    -0.08959
     0.11024
     0.29956
     0.09972
     0.29956
     0.24697
     0.07343
    -0.11062
    -0.26839
    -0.36304
    -0.66279
    -0.79952
    -0.83633
    -0.76271
    -0.69435
    -0.59969
    -0.62598
    -0.52607
    -0.57339
    -0.73116
    -0.51029
    -0.29468
    -0.42089
    -0.17373
    -0.17373
    -0.18951
     0.01033
    -0.16321
    -0.15269
    -0.08433
    -0.01071
    -0.18951
    -0.21580
    -0.23158
    -0.28942
    -0.38408
    -0.47874
    -0.41563
    -0.57865
    -0.65228
    -0.76271
    -0.84685
    -0.83107
    -0.82056
    -0.76797
    -0.55236
    -0.27890
    -0.05804
     0.05240
     0.05765
     0.17335
     0.18386
     0.28378
     0.65189
     0.80966
     0.94638
     1.09889
     1.20932
     1.09889
     0.93587
     1.01475
     0.96216
     0.84647
     0.67293
     0.64138
     0.83069
     0.98319
     1.11466
     1.02001
     1.10414
     1.17251
     1.04104
     0.90431
     0.71500
     0.52042
     0.25223
    -0.45244
    -0.96254
    -1.36746
    -1.30436
    -1.29384
    -1.53574
    -1.69877
    -1.95644
    -2.15628
    -2.25619
    -2.10895
    -2.17731
    -2.22464
    -1.73032
    -1.25703
    -0.87314
    -0.67331
    -0.28942
    -0.00019
     0.33111
     0.46258
     0.35214
     0.44680
     0.39421
     0.50465
     0.36266
     0.45732
     0.35740
     0.19964
     0.21016
     0.21016
     0.16809
     0.12602
     0.07343
    -0.03174
     0.09972
     0.01558
    -0.06330
    -0.17899
    -0.40511
    -0.47348
    -0.68909
    -0.52081
    -0.65753
    -0.78900
    -1.00461
    -0.96254
    -1.12030
    -1.01513
    -1.16237
    -1.10453
    -1.04668
    -1.04142
    -1.03616
    -1.00987
    -1.00461
    -0.96780
    -0.87840
    -0.62072
    -0.62598
    -0.76797
    -0.66805
    -0.57339
    -0.46822
    -0.37356
    -0.29994
    -0.35253
    -0.14744
    -0.17373
    -0.16321
    -0.14218
    -0.17373
    -0.23683
    -0.17899
    -0.00545
    -0.00545
     0.25223
     0.31533
     0.46258
     0.54146
     0.52568
     0.46784
     0.55198
     0.74655
     1.00423
     0.96216
     1.00423
     0.76233
     0.64138
     0.68870
     0.57827
     0.83595
     0.99371
     1.19880
     1.45648
     1.61424
     1.85089
     1.57743
     1.27768
     1.30924
     1.30924
     1.21458
     1.23035
     1.27768
     1.19354
     0.93587
     0.78336
     0.89380
     0.63086
     0.14179
    -0.19476
    -0.43667
    -0.52081
    -0.85211
    -0.91521
    -1.04142
    -0.83633
    -0.76271
    -0.78374
    -0.69435
    -0.55762
    -0.51555
    -0.71012
    -0.53658
    -0.35253
    -0.41563
    -0.37356
    -0.42615
    -0.32623
    -0.42089
    -0.48925
    -0.47874
    -0.36830
    -0.32623
    -0.34727
    -0.37356
    -0.42089
    -0.43667
    -0.67331
    -0.60495
    -0.32097
    -0.39986
    -0.53658
    -0.55236
    -0.73642
    -0.43667
    -0.43141
    -0.33149
    -0.27890
    -0.29994
    -0.20528
    -0.10537
    -0.07907
     0.01558
     0.08921
     0.01033
     0.36266
     0.39421
     0.33111
     0.56249
     0.55198
     0.60982
     0.52568
     0.60982
     0.58879
     0.68345
     0.79388
     0.67819
     0.73603
     0.68345
     0.54672
     0.49413
     0.65189
     0.64138
     0.46258
     0.47310
     0.40999
     0.37318
     0.31007
     0.30482
     0.15757
     0.18912
     0.17861
     0.08395
     0.06291
    -0.08959
    -0.01597
    -0.24209
    -0.16847
    -0.09485
    -0.22106
    -0.28416
    -0.34727
    -0.34727
    -0.33149
    -0.28942
    -0.35253
    -0.58391
    -0.41037
    -0.45244
    -0.54710
    -0.50503
    -0.41563
    -0.39986
    -0.33675
    -0.08959
    -0.23158
    -0.45770
    -0.21054
    -0.15269
    -0.25261
    -0.11588
     0.07869
     0.36792
     0.36792
     0.37318
     0.45206
     0.55724
     0.49413
     0.37844
     0.22593
     0.47310
     0.38896
     0.07343
     0.53620
     0.91483
     1.02001
     0.89380
     0.80966
     0.66241
     0.86224
     0.95164
     0.85698
     0.91483
     0.86224
     0.76233
     0.25223
     0.30482
     0.24171
    -0.01597
    -0.28416
    -0.74167
    -1.29384
    -1.63566
    -2.03533
    -2.33507
    -2.59275
    -2.56646
    -2.61379
    -2.45077
    -2.40870
    -2.39818
    -2.29300
    -1.87230
    -1.28332
    -1.07823
    -0.61546
    -0.14744
     0.26275
     0.35740
     0.87802
     0.42577
    -0.58391
    -0.66279
    -0.33149
    -0.26313
     0.11024
     0.28904
     0.15231
    -0.02123
    -0.15269
    -0.47874
    -0.66805
    -0.61021
    -0.46296
    -0.20002
     0.08395
     0.33637
     0.54146
     0.82543
     0.88328
     0.87802
     0.75707
     0.84647
     0.53094
     0.26275
     0.31007
     0.32585
    -0.06330
    -0.04226
    -0.16321
    -0.10537
    -0.18425
    -0.28942
    -0.27890
    -0.10537
    -0.09485
     0.13128
    -0.01597
     0.23645
     0.28378
     0.47835
     0.75707
     1.01475
     0.85173
     1.03578
     0.99897
     1.03052
     0.87802
     0.80966
     0.76759
     0.94112
     1.04630
     0.82543
     0.59405
     0.39421
     0.35740
    -0.00019
    -0.13166
     0.00507
    -0.27365
    -0.34201
    -0.38408
    -0.36304
    -0.39986
    -0.45770
    -0.38934
    -0.41563
    -0.29994
    -0.38408
    -0.41563
    -0.29994
    -0.27890
    -0.49451
    -0.69435
    -0.50503
    -0.56814
    -0.65228
    -0.72590
    -0.79426
    -0.79952
    -0.85211
    -0.86788
    -0.93625
    -0.90470
    -1.02039
    -1.16763
    -1.02565
    -0.61021
    -0.13692
     0.36266
     0.62034
     0.16809
    -0.05804
    -0.24735
    -0.18425
    -0.05804
    -0.04226
    -0.23158
    -0.46822
    -0.34727
    -0.47348
    -0.68383
    -0.76797
    -0.99935
    -1.34643
    -1.59885
    -1.70402
    -1.65670
    -1.57256
    -1.55152
    -1.50945
    -1.41479
    -1.22548
    -1.25703
    -1.15186
    -1.06246
    -0.94677
    -1.13082
    -1.07823
    -1.18867
    -1.27281
    -1.35695
    -1.55678
    -1.16237
    -1.23600
    -1.22022
    -0.97832
    -0.64176
    -0.05804
     0.04188
    -0.08959
     0.00507
     0.17861
     0.35740
     0.76233
     1.21458
     1.53536
     1.39863
     0.66241
     0.65715
     0.93587
     1.11992
     1.01475
     0.92009
     0.69922
     0.50991
     0.39421
     0.29430
     0.29956
     0.29430
     0.24171
     0.34163
     0.47310
     0.59405
     0.54672
     0.70448
     0.80966
     0.72552
     0.74655
     0.92535
     0.96216
     0.92535
     0.98845
     0.86750
     1.00949
     0.95164
     0.96216
     0.99897
     1.02526
     1.10940
     1.19880
     1.14096
     1.40389
     1.22510
     1.36182
     1.35131
     1.53010
     1.57217
     1.71416
     1.73519
     1.87718
     2.05072
     1.96658
     1.53536
     1.20932
     1.12518
     0.90957
     0.58353
     0.58879
     0.41525
     0.18386
     0.20490
    -0.00545
    -0.30520
    -0.58391
    -0.59443
    -0.55762
    -0.57339
    -0.63124
    -0.72590
    -0.47874
    -0.36304
    -0.13692
    -0.19476
    -0.01071
     0.12602
     0.06817
     0.14705
     0.04188
     0.04714
     0.06291
     0.06817
     0.03136
    -0.03700
    -0.00019
    -0.00545
    -0.03174
     0.03662
     0.07343
     0.03662
     0.03662
     0.14179
     0.03136
    -0.03174
     0.05765
    -0.01597
    -0.22106
    -0.29468
    -0.44193
    -0.46822
    -0.42089
    -0.52607
    -0.65228
    -0.52081
    -0.72590
    -0.83107
    -1.02039
    -1.07298
    -1.28332
    -1.16763
    -0.95728
    -1.06772
    -0.72590
    -0.40511
    -0.26313
    -0.32623
    -0.00545
     0.02084
    -0.33675
     0.18912
     1.39338
     1.92977
     1.80882
     1.59321
     1.22510
     0.86224
     1.02001
     1.40389
     1.69312
     1.59847
     1.55114
     1.71416
     2.04020
     2.17693
     2.05072
     1.94554
     1.94554
     1.94554
     1.76675
     1.89822
     2.07701
     1.96658
     1.94554
     1.85089
     1.74571
     1.39863
     0.74129
     0.48361
     0.25749
     0.03136
    -0.24209
    -0.55236
    -0.85211
    -1.07298
    -1.23074
    -1.20970
    -0.97832
    -1.11505
    -1.12556
    -0.86263
    -0.60495
    -0.57865
    -0.52607
    -0.43141
    -0.26839
    -0.08959
     0.03662
    -0.07907
     0.11024
     0.06817
     0.17335
     0.14705
     0.43628
     0.35740
     0.31533
     0.38370
     0.37318
     0.46258
     0.32059
     0.32059
     0.25749
     0.44154
     0.32585
     0.32059
     0.20490
     0.16283
     0.19964
    -0.06855
     0.15757
     0.05240
    -0.07907
    -0.02649
     0.01558
     0.11024
    -0.11588
    -0.16847
    -0.17899
    -0.18951
    -0.13166
    -0.18425
    -0.24209
    -0.32623
    -0.36304
    -0.61021
    -0.51029
    -0.37882
    -0.61546
    -0.51029
    -0.56814
    -0.42615
    -0.55236
    -0.59443
    -0.58917
    -0.54184
    -0.35779
    -0.27890
    -0.23158
    -0.04752
     0.36266
     0.34689
     0.27852
     0.38370
     0.38370
     0.53620
     0.77284
     1.12518
     1.19880
     0.98319
     0.62560
     0.70974
     0.73603
     0.62560
     0.49939
     0.37844
     0.47835
     0.24171
    -0.10537
     0.01558
    -0.08959
    -0.22106
    -0.22632
    -0.32097
    -0.49451
    -0.68383
    -0.71012
    -0.45244
    -0.00545
     0.13654
     0.12076
     0.28378
     0.22068
     0.27326
     0.33637
     0.47310
     0.55724
     0.52042
     0.54146
     0.55724
     0.66241
     0.52042
     0.38896
     0.18386
    -0.04752
    -0.44718
    -0.93099
    -1.45160
    -1.94067
    -1.88282
    -1.78816
    -1.48316
    -1.14660
    -1.16763
    -1.12030
    -0.81004
    -0.21054
     0.05765
    -0.12640
    -0.20528
    -0.13692
     0.18386
     0.73603
     1.29872
     1.55640
     1.79304
     1.87192
     1.59321
     1.84037
     1.72994
     1.48803
     1.19354
     0.82543
     0.54672
     0.45206
     0.34163
     0.56775
     0.59931
     0.58879
     0.28378
     0.18386
    -0.16847
    -0.37882
    -0.82581
    -0.65753
    -0.94677
    -0.96780
    -1.20444
    -1.08349
    -1.07298
    -1.00461
    -1.17289
    -0.99935
    -1.02565
    -0.88892
    -0.88892
    -0.76797
    -0.79426
    -0.78374
    -0.82056
    -0.64176
    -0.44193
    -0.56288
    -0.53658
    -0.57339
    -0.48400
    -0.41037
    -0.47348
    -0.49977
    -0.46296
    -0.32623
    -0.46296
    -0.42089
    -0.39986
    -0.28942
    -0.65753
    -0.56288
    -0.37356
    -0.37882
    -0.45770
    -0.45770
    -0.47348
    -0.38934
    -0.44193
    -0.49451
    -0.42089
    -0.31572
    -0.34201
    -0.35253
    -0.29994
    -0.24209
    -0.42089
    -0.36830
    -0.01071
    -0.19476
    -0.22632
    -0.12640
    -0.15795
    -0.07907
    -0.19476
    -0.15795
    -0.05804
    -0.03174
     0.04188
    -0.02649
    -0.03700
    -0.07381
     0.04188
    -0.20528
     0.07343
     0.14705
    -0.03700
    -0.03174
    -0.02123
     0.07343
    -0.06330
    -0.01071
    -0.11062
    -0.05278
    -0.01071
    -0.11062
    -0.17899
    -0.21580
    -0.19476
    -0.38408
    -0.41563
    -0.41563
    -0.55762
    -0.69435
    -0.84159
    -1.07823
    -1.29384
    -1.39376
    -1.81972
    -1.85127
    -1.92489
    -2.03007
    -1.93541
    -1.57781
    -1.35169
    -1.43583
    -1.27281
    -1.21496
    -1.18341
    -0.71012
    -0.20528
     0.43628
     0.88328
     0.77810
     0.95690
     1.46174
     2.05598
     2.35047
     2.64496
     2.94996
     3.08669
     2.99203
     2.46616
     1.91399
     0.92009
     0.42051
     0.24697
     0.15757
     0.55724
     0.21016
    -0.28416
    -1.10453
    -1.91963
    -2.08265
    -2.01955
    -1.97222
    -2.03533
    -1.89860
    -1.97748
    -1.56730
    -1.26755
    -0.90995
    -0.53132
    -0.25261
     0.15757
     0.32059
     0.63086
     0.71500
     1.10940
     1.29346
     1.38812
     1.41967
     1.28294
     1.28820
     1.31975
     1.49329
     1.80882
     1.61950
     1.38812
     1.38812
     1.34605
     1.34605
     1.10414
     1.00423
     1.02526
     0.85173
     0.74129
     0.72026
     0.62034
     0.54146
     0.46784
     0.33111
     0.39947
     0.30482
     0.03662
    -0.14218
    -0.01071
     0.08395
     0.08395
    -0.17373
    -0.25787
    -0.24735
    -0.17899
    -0.31046
    -0.23158
    -0.14218
    -0.11588
    -0.13692
     0.04188
     0.12602
     0.03662
     0.13128
     0.23119
     0.37318
     0.36266
     0.29430
     0.23645
     0.17335
     0.05240
    -0.21054
    -0.13166
    -0.18951
     0.13128
     0.07869
     0.06291
     0.26275
     0.12602
     0.11024
    -0.19476
    -0.32097
    -0.14218
    -0.10011
    -0.19476
     0.07343
     0.14705
     0.06817
     0.16809
     0.20490
     0.36792
     0.48887
     0.46258
     0.57827
     0.65715
     0.56249
     0.47310
     0.46784
     0.46258
     0.52568
     0.72552
     0.77810
     0.68345
     0.56249
     0.33111
     0.25223
     0.15757
     0.08921
    -0.26839
    -0.21054
    -0.50503
    -0.67331
    -0.71012
    -0.69435
    -0.64176
    -0.72064
    -0.73116
    -0.68909
    -0.61546
    -0.56288
    -0.52607
    -0.51029
    -0.38408
    -0.13692
    -0.00019
     0.43628
     0.74655
     0.55724
     0.09972
    -0.08959
     0.13128
     0.42577
     0.47310
     0.37844
     0.27852
     0.26275
     0.06817
    -0.17373
    -0.38408
    -0.48400
    -0.68909
    -0.72590
    -0.63124
    -0.77849
    -0.75745
    -0.73116
    -0.75219
    -0.69435
    -0.71538
    -0.68383
    -0.52607
    -0.42615
    -0.52081
    -0.36830
    -0.11062
    -0.06330
    -0.08959
    -0.17373
    -0.00019
     0.00507
    -0.03700
     0.12602
     0.15231
     0.19438
     0.15757
     0.17335
     0.11024
     0.15231
     0.08395
    -0.08959
    -0.01597
    -0.13692
    -0.21580
    -0.26313
    -0.08959
    -0.09485
    -0.34727
    -0.21580
    -0.32623
    -0.28416
    -0.28942
    -0.40511
    -0.29994
    -0.23683
    -0.18951
    -0.21054
    -0.32097
    -0.31046
    -0.27890
    -0.26313
    -0.28416
    -0.30520
    -0.35253
    -0.19476
    -0.25261
    -0.27365
    -0.21580
    -0.32097
    -0.39460
    -0.27365
    -0.19476
    -0.21054
    -0.27890
    -0.34201
    -0.22106
    -0.33675
    -0.31572
    -0.18425
    -0.26313
    -0.31572
    -0.31046
    -0.19476
    -0.26839
    -0.35253
    -0.43667
    -0.32623
    -0.26313
    -0.23683
    -0.35253
    -0.35779
    -0.39986
    -0.39986
    -0.55236
    -0.42089
    -0.47874
    -0.63650
    -0.68909
    -0.85737
    -0.95728
    -1.23074
    -1.42531
    -1.70928
    -1.54100
    -1.30962
    -0.89418
    -0.62598
    -0.63124
    -0.29468
    -0.06855
     0.83595
     1.52484
     1.75097
     1.91399
     2.15589
     2.02968
     0.98845
     1.09363
     1.96132
     2.66599
     3.20764
     3.28127
     3.26023
     3.00255
     2.51349
     1.94554
     1.74045
     1.72468
     1.66157
     1.77726
     1.90347
     1.73519
     1.49329
     1.33027
     1.16199
     0.89380
     0.42051
     0.02084
    -0.43141
    -0.77849
    -1.33065
    -1.65144
    -1.80920
    -1.87756
    -2.15628
    -2.08791
    -1.93015
    -1.97222
    -1.79342
    -1.61463
    -1.58833
    -1.37272
    -1.13082
    -0.95728
    -0.87314
    -0.70486
    -0.60495
    -0.42615
    -0.30520
    -0.06330
    -0.05278
    -0.14744
    -0.09485
    -0.11588
    -0.09485
    -0.25261
    -0.30520
    -0.41563
    -0.36830
    -0.48925
    -0.77323
    -1.02565
    -1.37272
    -1.58307
    -1.81446
    -1.71980
    -1.89860
    -2.07740
    -2.29300
    -2.36137
    -2.32456
    -2.27723
    -2.31930
    -2.23516
    -1.78291
    -1.49367
    -1.44635
    -1.34117
    -1.25703
    -0.99409
    -0.88892
    -0.56288
    -0.18951
    -0.05278
     0.06817
     0.17335
     0.31007
     0.31533
     0.17861
     0.13654
    -0.03174
     0.04188
    -0.02649
     0.04188
    -0.05804
    -0.14218
    -0.22632
    -0.22632
    -0.28942
    -0.31572
    -0.52081
    -0.48400
    -0.65753
    -0.63124
    -0.71538
    -0.77323
    -0.72590
    -0.56814
    -0.72064
    -0.67857
    -0.62072
    -0.73642
    -0.70486
    -0.84685
    -0.63650
    -0.59443
    -0.65753
    -0.65228
    -0.65228
    -0.58391
    -0.63650
    -0.59969
    -0.61021
    -0.56288
    -0.46822
    -0.59443
    -0.39986
    -0.52081
    -0.59443
    -0.56288
    -0.33675
    -0.23683
    -0.41037
    -0.38934
    -0.28942
    -0.16321
    -0.16847
    -0.10537
    -0.13692
    -0.04226
     0.12076
     0.27326
     0.37844
     0.37844
     0.38896
     0.36792
     0.53620
     0.71500
     0.70448
     0.75707
     0.84647
     0.92535
     0.84121
     0.85173
     0.92009
     1.00949
     1.02526
     0.98845
     0.86750
     0.94638
     0.94638
     0.82017
     0.78336
     0.98845
     0.90431
     0.76759
     0.77810
     0.82543
     0.67819
     0.56775
     0.62560
     0.63086
     0.63086
     0.57827
     0.48361
     0.49939
     0.48887
     0.48361
     0.26275
     0.40999
     0.50465
     0.30482
     0.38370
     0.22593
     0.35214
     0.28378
     0.29430
     0.23119
     0.32585
     0.41525
     0.26275
     0.25749
     0.24697
     0.18386
     0.01033
     0.19438
     0.35214
     0.16283
     0.19438
     0.27326
     0.24697
     0.23119
     0.18386
     0.14179
     0.06817
     0.13654
     0.14705
     0.10498
     0.12602
     0.04714
    -0.01597
     0.05240
     0.17335
     0.03136
    -0.00019
     0.04714
    -0.01597
    -0.04226
     0.05765
    -0.03174
    -0.04226
     0.07343
    -0.02649
     0.09972
     0.07869
     0.04188
     0.00507
    -0.18425
     0.08395
    -0.02123
    -0.04226
     0.01033
     0.03136
     0.10498
     0.18386
     0.32585
     0.34689
     0.56775
     0.67293
     0.82543
     1.04104
     1.20406
     1.33553
     1.20932
     1.40389
    -0.10537
    -0.62072
    -0.86263
    -0.60495
    -0.04226
    -0.02649
    -0.74167
    -1.48316
    -2.07740
    -2.56646
    -3.04500
    -2.92405
    -2.82414
    -2.90828
    -3.11337
    -2.53491
    -2.32456
    -2.44551
    -2.34033
    -1.81446
    -0.88892
    -0.20528
     0.19964
     0.64663
     1.07785
     1.08837
     1.05156
     1.24087
     1.54062
     1.64580
     1.61424
     1.59321
     1.80882
     1.57743
     1.19880
     1.02001
     0.67819
     0.25749
    -0.14218
    -0.49451
    -0.62598
    -0.83633
    -1.11505
    -1.18341
    -1.23074
    -1.18867
    -1.15711
    -1.10979
    -0.83633
    -0.73642
    -0.94151
    -0.91521
    -0.83633
    -0.76797
    -0.65753
    -0.61546
    -0.43667
    -0.54184
    -0.45770
    -0.71538
    -0.39986
    -0.53658
    -0.41037
    -0.26313
     0.15231
     0.24171
     0.05765
     0.10498
    -0.04752
    -0.12640
     0.03662
    -0.03174
     0.04714
     0.27326
     0.66767
     0.64138
     0.83069
     0.69922
     0.70974
     0.57301
     0.55724
     0.78862
     0.66241
     0.84647
     0.87802
     0.99897
     1.11466
     1.08837
     0.94638
     1.04630
     1.19880
     1.11466
     1.07785
     1.07785
     1.26191
     1.06733
     0.86750
     1.08311
     0.79388
     0.76233
     0.72552
     0.73077
     0.66767
     0.56775
     0.50465
     0.43103
     0.43628
     0.50465
     0.33111
     0.36792
     0.30482
     0.32059
     0.08921
     0.31007
     0.39947
     0.28904
     0.26275
     0.36792
     0.38896
     0.42051
     0.27852
     0.28904
     0.44154
     0.36792
     0.31007
     0.18912
     0.34163
     0.20490
     0.13654
     0.13128
     0.33111
     0.14705
     0.11550
     0.17861
     0.16283
     0.12602
    -0.02123
    -0.00545
     0.09972
     0.18386
     0.03662
     0.09447
     0.10498
     0.09447
     0.03136
     0.02084
     0.14179
     0.00507
     0.02610
     0.10498
    -0.04752
    -0.02123
    -0.02649
    -0.05804
    -0.00545
     0.08921
    -0.07907
    -0.02649
    -0.11588
    -0.06330
     0.06291
     0.17861
     0.46784
     0.19438
    -0.24735
    -0.52081
    -0.42615
     0.10498
     0.06291
     0.07343
    -0.04226
    -0.13166
    -0.20002
    -0.18425
    -0.38934
    -0.34727
    -0.29994
    -0.39460
    -0.21054
    -0.18425
    -0.32097
    -0.16847
    -0.17899
    -0.22106
    -0.07907
    -0.21580
    -0.27365
    -0.13692
    -0.12640
    -0.22632
    -0.15269
    -0.18951
    -0.30520
    -0.34201
    -0.25261
    -0.21054
    -0.35779
    -0.38408
    -0.35779
    -0.34727
    -0.33675
    -0.37882
    -0.47874
    -0.30520
    -0.37882
    -0.45244
    -0.40511
    -0.41037
    -0.45244
    -0.46822
    -0.44718
    -0.30520
    -0.31572
    -0.52607
    -0.42089
    -0.52081
    -0.51029
    -0.47348
    -0.65753
    -0.69435
    -0.58391
    -0.59969
    -0.76797
    -0.77323
    -0.62072
    -0.41563
    -0.21054
     0.33111
     0.64663
     1.06733
     1.59847
     1.94029
     2.56082
     2.91315
     3.27601
     3.15506
     2.66073
     1.62476
     1.35656
     1.80882
     1.69312
     1.47226
     1.04104
     0.09972
    -0.96254
    -1.46738
    -1.61988
    -1.94593
    -1.78291
    -1.94593
    -1.83549
    -1.78816
    -1.52523
    -1.14134
    -0.56814
    -0.26839
     0.12602
     0.48361
     0.69396
     0.94112
     1.08837
     0.99371
     0.92009
     0.76233
     0.62560
     0.38370
     0.19438
    -0.09485
    -0.40511
    -0.40511
    -0.54184
    -0.62072
    -0.70486
    -0.86788
    -0.85211
    -1.03091
    -0.95202
    -0.94151
    -1.03091
    -0.99935
    -0.78900
    -0.77323
    -0.74693
    -0.78900
    -0.69435
    -0.77849
    -0.85737
    -0.87840
    -0.99409
    -0.99409
    -0.79426
    -0.81004
    -0.31046
    -0.21054
    -0.52081
    -0.69435
    -0.93625
    -0.98884
    -0.93625
    -0.86263
    -0.87840
    -0.78374
    -0.49977
    -0.63124
    -0.89944
    -1.40953
    -1.58833
    -1.79868
    -1.61988
    -1.50419
    -1.42531
    -0.94677
    -0.28416
     0.17335
     0.65715
     1.39863
     2.18745
     2.85005
     3.54946
     3.33385
     2.49245
     1.93503
     2.32943
     2.83427
     3.23394
     3.34963
     3.01307
     2.35047
     1.66683
     0.89380
     0.17335
    -0.46822
    -0.96254
    -1.31488
    -1.41479
    -1.39376
    -1.42005
    -1.47264
    -1.40428
    -1.24125
    -1.25703
    -1.01513
    -1.03091
    -1.03091
    -1.05720
    -0.96780
    -0.95202
    -0.83107
    -0.89944
    -0.88366
    -0.88892
    -0.73642
    -0.72590
    -0.77849
    -0.77323
    -0.65753
    -0.82056
    -0.62072
    -0.51029
    -0.62072
    -0.61021
    -0.64176
    -0.47874
    -0.48400
    -0.50503
    -0.48925
    -0.36304
    -0.33675
    -0.48925
    -0.37882
    -0.50503
    -0.46296
    -0.49977
    -0.42089
    -0.27890
    -0.33149
    -0.44193
    -0.41037
    -0.26839
    -0.44718
    -0.32623
    -0.51555
    -0.33149
    -0.32097
    -0.36830
    -0.34727
    -0.20002
    -0.30520
    -0.38408
    -0.29994
    -0.17899
    -0.31572
    -0.37356
    -0.23158
    -0.34201
     0.00507
    -0.19476
    -0.33675
    -0.36304
    -0.23683
    -0.24209
    -0.29468
    -0.25261
    -0.33149
    -0.27365
    -0.41563
    -0.18425
    -0.35779
    -0.43667
    -0.38408
    -0.34201
    -0.32623
    -0.31572
    -0.43141
    -0.36304
    -0.38934
    -0.28416
    -0.41563
    -0.32097
    -0.34201
    -0.42615
    -0.47348
    -0.35779
    -0.27365
    -0.44718
    -0.41037
    -0.46296
    -0.56288
    -0.45770
    -0.57865
    -0.44718
    -0.32623
    -0.29468
    -0.33149
    -0.02649
     0.15757
     0.09972
    -0.18951
    -0.25787
     0.07869
    -0.18425
    -0.03700
    -0.01071
     0.28904
     0.52568
     0.50465
     0.38896
     0.77810
     1.08837
     1.05682
     0.74655
     1.03578
     0.97794
     0.98845
     1.06733
     1.57743
     1.60373
     1.64580
     1.79304
     1.73519
     1.71416
     1.45122
     1.03578
     0.87802
     0.87276
     0.83595
     0.83069
     0.72026
     0.53094
     0.40999
     0.00507
     0.06817
    -0.11588
    -0.35779
    -0.41037
    -0.59443
    -0.77849
    -0.88892
    -0.86263
    -0.85211
    -0.64176
    -0.34201
    -0.26839
    -0.16847
    -0.22106
    -0.23683
    -0.39460
    -0.16321
     0.12602
     0.12076
     0.23119
     0.28904
     0.41525
     0.44680
     0.35740
     0.36792
     0.32585
     0.37844
     0.17335
     0.25749
     0.33637
     0.33111
     0.30482
     0.51517
     0.75181
     0.63612
     0.63086
     0.67293
     0.62560
     0.69396
     0.67819
     0.63612
     0.80966
     0.62034
     0.58879
     0.44154
     0.38370
     0.28378
     0.24171
     0.05240
     0.25749
     0.15757
     0.07343
     0.11024
    -0.01597
     0.07343
    -0.07907
    -0.09485
    -0.07907
    -0.03174
    -0.02123
    -0.18951
    -0.15795
    -0.24735
    -0.26313
    -0.45770
    -0.35253
    -0.40511
    -0.59969
    -0.66805
    -0.66279
    -0.80478
    -1.01513
    -1.14660
    -1.19393
    -1.10979
    -1.06772
    -1.27281
    -1.28332
    -1.33065
    -1.33065
    -1.32539
    -1.27807
    -1.03616
    -1.24125
    -1.05194
    -0.98358
    -0.81004
    -0.83107
    -0.92047
    -0.82056
    -0.56288
    -0.25787
    -0.11062
     0.06291
     0.07869
    -0.04226
     0.14179
     0.12602
     0.45206
     0.43103
     0.64663
     0.85698
     0.79914
     0.65715
     0.24171
     0.13128
     0.19438
     0.42577
     0.48887
     0.53620
     0.45732
     0.31007
     0.02084
    -0.17899
     0.07343
     0.17335
     0.32585
     0.54146
     0.28378
     0.23645
    -0.02649
     0.02084
    -0.06330
     0.10498
     0.11550
    -0.00019
     0.02084
    -0.14218
    -0.24735
    -0.21054
     0.21016
     0.21542
    -0.10537
    -0.15795
    -0.22106
    -0.18425
    -0.13166
    -0.16847
     0.05240
     0.21542
     0.21016
     0.13654
    -0.16321
    -0.16847
    -0.37356
    -0.43141
    -0.48925
    -0.38934
    -0.71538
    -0.72064
    -0.70486
    -0.75745
    -0.84685
    -0.88892
    -1.02565
    -1.00987
    -0.84685
    -0.77849
    -0.76797
    -0.61021
    -0.37356
     0.01558
     0.46258
     1.27242
     1.66157
     1.75623
     1.49329
     1.02001
    -0.34201
    -2.03533
    -2.34033
    -2.19309
    -1.84075
    -0.76797
    -1.04142
    -2.03007
    -2.48758
    -2.75051
    -3.47096
    -3.41312
    -3.28165
    -2.81362
    -2.22990
    -1.51997
    -0.73116
     0.29956
     1.08311
     1.78252
     1.96132
     2.21900
     2.20848
     2.12434
     2.11908
     1.95606
     1.59847
     1.11466
     1.37760
     1.00949
     0.64138
     0.42051
     0.15757
    -0.22106
    -0.39460
    -0.68383
    -0.42615
    -0.43141
    -0.35253
    -0.16847
    -0.03700
     0.01558
     0.12076
     0.27326
     0.52568
     0.49413
     0.58879
     0.87802
     0.89905
     0.83069
     0.65715
     0.50465
     0.63612
     0.53094
     0.58353
     0.33637
     0.06291
    -0.23158
    -0.28416
    -0.35253
    -0.16847
    -0.29468
    -0.45770
    -0.45770
    -0.46822
    -0.49977
    -0.59443
    -0.52607
    -0.64702
    -0.51555
    -0.38934
    -0.51029
    -0.59969
    -0.61546
    -0.68909
    -0.76271
    -0.46822
    -0.64176
    -0.84685
    -0.76271
    -0.88892
    -0.87314
    -0.97306
    -1.09401
    -1.14134
    -1.14660
    -1.12030
    -1.19393
    -1.16237
    -1.38850
    -1.42531
    -1.49367
    -1.32539
    -1.20444
    -1.42531
    -1.43583
    -1.38324
    -1.34117
    -1.30962
    -1.33065
    -1.32539
    -1.19393
    -0.97832
    -0.85737
    -0.77323
    -0.61546
    -0.41563
    -0.46822
    -0.31046
     0.09447
     0.19438
     0.15757
     0.50465
     0.75181
     0.76233
     0.97794
     0.97268
     1.15673
     1.23561
     1.29346
     1.07259
     1.13044
     1.21458
     1.22510
     1.04104
     1.28820
     1.19880
     0.93587
     0.94638
     0.88328
     0.78862
     0.65715
     0.54672
     0.48887
     0.54672
     0.44680
     0.45732
     0.34163
     0.15757
     0.19438
     0.02610
     0.16283
     0.16283
    -0.00545
    -0.00019
    -0.06330
    -0.00545
    -0.02123
    -0.09485
    -0.20002
    -0.11588
    -0.02649
    -0.16321
    -0.09485
    -0.24735
    -0.09485
    -0.34201
    -0.07381
    -0.02649
    -0.18951
    -0.20528
    -0.18425
    -0.20002
    -0.17373
    -0.24209
    -0.21580
    -0.15269
    -0.15795
    -0.13692
    -0.09485
    -0.16321
    -0.03174
    -0.08433
    -0.12640
     0.08395
     0.11550
    -0.02123
     0.11024
    -0.00545
     0.22068
     0.29430
     0.09972
     0.05765
    -0.14218
    -0.46822
    -0.99935
    -1.57781
    -1.96170
    -1.09401
    -0.18425
     1.09889
     1.25139
     0.71500
     0.12602
    -0.63650
    -0.73642
    -0.46822
    -0.41037
     0.43628
     1.42493
     1.61950
     1.04630
     0.14705
    -0.81530
    -1.44635
    -1.79342
    -1.32014
    -0.78900
    -0.34201
     0.97794
     1.82985
     1.69312
     1.77726
     1.49329
     1.74571
     0.31533
     0.97794
     2.57659
     3.49687
     3.74403
     3.53894
     3.41799
     3.17609
     2.76591
     2.00865
     1.16199
     0.60982
     0.53094
     0.55724
     0.67819
     0.85698
     0.90957
     0.97794
     1.06733
     1.24087
     1.33553
     1.36182
     1.38286
     1.38812
     1.72994
     1.71416
     1.56166
     1.53536
     1.49855
     1.41967
     1.17777
     1.06733
     0.95164
     0.82543
     0.67293
     0.51517
     0.40473
     0.18386
     0.09972
    -0.03700
     0.05765
    -0.00545
    -0.12640
     0.02084
    -0.16847
    -0.11062
    -0.20002
     0.04188
     0.08921
     0.03136
     0.02610
    -0.02123
    -0.12114
    -0.15269
    -0.08433
    -0.27365
    -0.29994
    -0.22106
    -0.23683
    -0.21580
    -0.26839
    -0.28416
    -0.28416
    -0.33149
    -0.42089
    -0.40511
    -0.29468
    -0.37356
    -0.23683
    -0.26313
    -0.19476
    -0.23158
    -0.17899
     0.06291
    -0.03700
    -0.33675
    -0.08959
    -0.14218
    -0.15269
    -0.17899
    -0.21054
    -0.23683
    -0.18425
    -0.13166
    -0.18951
    -0.17899
    -0.23683
    -0.27365
    -0.47348
    -0.22632
    -0.26839
    -0.27365
    -0.23158
    -0.35779
    -0.35253
    -0.32097
    -0.34727
    -0.29994
    -0.39986
    -0.36830
    -0.47348
    -0.40511
    -0.34201
    -0.35779
    -0.51555
    -0.45770
    -0.32097
    -0.56288
    -0.42089
    -0.52607
    -0.59443
    -0.61546
    -0.75219
    -0.76797
    -0.58917
    -0.53658
    -0.34727
    -0.28416
    -0.04226
     0.27326
     0.28378
     0.34163
     0.35214
     0.07869
     0.03662
    -0.03700
    -0.10537
    -0.27890
    -0.49451
    -0.64176
    -0.72064
    -0.56288
    -0.79426
    -1.00987
    -1.46738
    -1.78291
    -1.77239
    -2.03007
    -1.98800
    -1.76187
    -1.58833
    -1.45686
    -1.37798
    -1.33591
    -1.07298
    -1.04668
    -1.05720
    -0.93099
    -0.82056
    -0.33675
    -0.17899
    -0.20002
    -0.36830
    -0.48925
    -0.25261
    -0.21054
    -0.33675
    -0.17899
    -0.11588
     0.02610
    -0.13166
    -0.04226
    -0.14218
    -0.07381
    -0.17899
    -0.31572
    -0.26313
    -0.28416
    -0.36304
    -0.41563
    -0.29468
    -0.17373
    -0.31046
    -0.22632
    -0.27365
    -0.24209
    -0.24209
    -0.24209
    -0.20528
    -0.06855
    -0.13692
    -0.21580
    -0.40511
    -0.19476
    -0.19476
    -0.13692
    -0.14218
     0.05240
    -0.07381
    -0.10537
    -0.06855
    -0.06855
    -0.05804
    -0.09485
    -0.08433
    -0.02123
     0.06817
     0.02610
     0.03136
    -0.01071
     0.07869
    -0.07381
    -0.23158
     0.04188
    -0.00545
    -0.13166
    -0.15795
    -0.12114
    -0.14218
    -0.24209
    -0.20528
    -0.24209
    -0.18951
    -0.18425
    -0.31046
    -0.30520
    -0.22106
    -0.31046
    -0.43667
    -0.27365
    -0.27890
    -0.33149
    -0.23158
    -0.31572
    -0.25787
    -0.30520
    -0.25261
    -0.29994
    -0.24209
    -0.08959
    -0.11062
    -0.14744
    -0.13692
    -0.08433
    -0.14744
     0.00507
     0.09447
    -0.04752
     0.02610
    -0.00545
     0.03662
    -0.02123
    -0.01597
     0.01033
     0.07343
     0.09972
     0.01033
     0.01033
    -0.00545
    -0.06855
    -0.08959
    -0.12114
     0.09972
     0.00507
     0.02084
     0.25223
     0.41525
     0.80440
     0.97794
     1.31975
     1.48277
     1.89296
     2.41883
     2.62918
     2.85005
     3.04462
     3.18661
     3.22868
     3.41273
     3.39696
     3.08669
     3.20238
     3.02885
     2.88160
     2.81324
     2.66599
     2.57659
     2.54504
     2.32417
     1.58269
     1.06733
     0.97268
     0.85698
     0.79914
     1.02526
     1.00423
     0.67819
     0.47310
    -0.05804
    -0.84685
    -1.51471
    -1.97748
    -2.48232
    -3.20803
    -3.51303
    -2.86095
    -0.11588
     3.02359
     3.10773
     1.55114
     1.31449
     1.41441
     1.38812
     1.36708
     1.77726
     2.79220
     3.95438
     4.30146
     4.25939
     3.83869
     2.96574
     1.96658
     0.85698
    -0.03174
    -0.63650
    -1.22022
    -1.53574
    -1.39902
    -1.53049
    -1.49367
    -1.26755
    -0.95728
    -0.67331
    -0.59443
    -0.35779
    -0.26313
    -0.06330
    -0.20528
    -0.16847
    -0.02649
    -0.01071
     0.10498
    -0.02649
     0.17861
     0.11024
    -0.10011
    -0.10011
    -0.25787
    -0.34201
    -0.45244
    -0.50503
    -0.66805
    -0.67857
    -0.55762
    -0.69435
    -0.67857
    -0.73642
    -0.79426
    -0.83633
    -0.75745
    -0.60495
    -0.90995
    -0.87840
    -0.77323
    -0.83107
    -0.77849
    -0.68909
    -0.63650
    -0.41563
    -0.37356
    -0.29468
    -0.26313
    -0.12640
     0.08395
    -0.00019
     0.11550
     0.30482
     0.21542
     0.29430
     0.36266
     0.60456
     0.74129
     0.54672
     0.24697
     0.18386
     0.07343
     0.09447
    -0.05278
    -0.14218
    -0.27890
    -0.36830
    -0.42089
    -0.33675
    -0.51029
    -0.74167
    -0.70486
    -0.76271
    -0.62072
    -0.53658
    -0.62072
    -0.58391
    -0.53132
    -0.55236
    -0.48400
    -0.39986
    -0.41563
    -0.36830
    -0.42615
    -0.25261
    -0.18951
    -0.12114
    -0.31046
    -0.28416
    -0.26313
    -0.43141
    -0.53132
    -0.68909
    -0.87840
    -0.73116
    -0.52607
    -0.46822
    -0.30520
    -0.56814
    -0.82056
    -0.69435
    -0.38934
    -0.71012
    -0.58917
    -0.59443
    -0.65228
    -0.56288
    -0.51029
    -0.54184
    -0.31572
    -0.31572
    -0.44718
    -0.58391
    -0.69435
    -0.69960
    -0.59443
    -0.57865
    -0.32623
    -0.36304
    -0.38934
    -0.32097
    -0.17899
    -0.11588
    -0.12114
     0.00507
     0.13128
     0.30482
     0.28378
     0.41525
     0.40473
     0.41525
     0.43103
     0.48361
     0.56775
     0.54146
     0.40473
     0.35214
     0.33637
     0.28904
     0.25223
     0.14179
     0.16809
     0.29956
     0.35214
     0.15757
     0.22068
     0.17861
     0.11024
    -0.00545
     0.16283
     0.20490
    -0.04226
     0.08395
     0.05240
    -0.02649
    -0.02123
    -0.07907
    -0.06855
    -0.14218
    -0.14744
    -0.17373
    -0.15269
    -0.19476
    -0.18951
    -0.34727
    -0.23158
    -0.01071
    -0.08959
    -0.11588
    -0.06330
     0.05240
     0.13654
     0.20490
     0.16809
     0.36266
     0.46784
     0.46258
     0.40473
     0.38896
     0.30482
     0.14179
    -0.07381
     0.36792
     0.45732
     0.53620
     0.74129
     0.83069
     0.65189
     0.75181
     0.68870
     0.73603
     0.58879
     0.35214
     0.23645
     0.34689
     0.11024
     0.12602
    -0.01597
     0.03136
    -0.18425
    -0.40511
    -0.64176
    -0.83107
    -1.09927
    -1.18341
    -0.92573
    -0.85211
    -0.68909
    -0.75219
    -0.93625
    -0.72590
    -0.07907
     0.02084
    -0.18951
    -0.10537
    -0.04752
    -0.12640
     0.11550
     0.40473
     0.33111
     0.66767
     0.96742
     0.90957
     0.67819
     0.31007
     0.20490
     0.47835
     0.75707
     0.91483
     0.94638
     1.07785
     1.28820
     0.92535
     0.40473
     0.11024
    -0.27365
    -0.50503
    -0.56288
    -0.57339
    -0.76797
    -1.02565
    -1.61988
    -1.67247
    -1.76187
    -2.37188
    -1.98800
    -0.61021
     3.24971
     5.24804
     4.67483
     3.40747
     2.61866
     1.94029
     1.63002
     2.48719
     3.52843
     4.46974
     4.84837
     4.53285
     3.62308
     2.36098
     1.12518
    -0.08433
    -0.65228
    -1.18341
    -1.77239
    -1.82498
    -1.81446
    -1.73558
    -1.59359
    -1.41479
    -1.22548
    -0.89418
    -0.63124
    -0.59443
    -0.45244
    -0.38408
    -0.27365
    -0.46822
    -0.17899
    -0.09485
    -0.06855
    -0.08959
    -0.16321
    -0.20002
    -0.33149
    -0.31572
    -0.37882
    -0.34201
    -0.32623
    -0.40511
    -0.44193
    -0.46296
    -0.53658
    -0.56814
    -0.62598
    -0.39986
    -0.47348
    -0.49977
    -0.32097
    -0.32623
    -0.27365
    -0.35779
    -0.28416
    -0.03700
    -0.05278
    -0.03174
     0.00507
     0.13128
    -0.01597
    -0.03700
    -0.02123
     0.33111
     0.41525
     0.24171
     0.31533
     0.49413
     0.42577
     0.29956
     0.16809
     0.14179
     0.39947
     0.38370
     0.24697
     0.27326
     0.14179
     0.14705
     0.02610
     0.07343
    -0.03174
     0.01033
    -0.00545
     0.02084
    -0.04226
    -0.11062
    -0.10011
    -0.11062
    -0.00545
     0.05240
    -0.00545
    -0.12114
     0.11024
     0.04714
     0.05240
     0.01558
     0.17335
     0.07343
     0.08921
     0.17861
     0.27326
     0.29430
     0.49939
     0.54146
     0.70974
     0.84121
     0.73077
     0.62560
     0.45206
     0.25749
    -0.07381
    -0.49977
    -0.60495
    -0.71538
    -0.85737
    -1.08875
    -1.55678
    -1.83549
    -2.02481
    -2.27197
    -2.29826
    -2.55594
    -2.70844
    -2.79258
    -2.77155
    -2.54542
    -1.98800
    -1.93015
    -1.74609
    -1.76713
    -1.96696
    -1.88282
    -1.64092
    -1.37798
    -1.29910
    -1.12556
    -0.95728
    -0.75745
    -0.55236
    -0.45244
    -0.28942
    -0.05278
     0.09447
     0.26275
     0.36792
     0.72026
     0.78862
     1.03052
     1.09889
     1.17251
     1.10414
     1.10940
     0.89380
     1.00423
     0.80440
     0.73603
     0.52568
     0.35214
     0.26800
     0.17861
     0.00507
     0.06817
     0.01033
    -0.03700
     0.11024
    -0.03700
     0.07343
    -0.03700
     0.06291
     0.22068
     0.22068
     0.17861
     0.14705
     0.18912
     0.16809
     0.17861
     0.16283
     0.24171
     0.14705
    -0.03700
     0.12076
     0.12076
     0.04188
    -0.00019
    -0.17899
    -0.10011
     0.00507
    -0.15795
    -0.23158
    -0.14218
    -0.17373
    -0.08433
    -0.14218
    -0.01071
    -0.03700
    -0.24735
    -0.11062
    -0.08959
    -0.06855
    -0.05804
    -0.08959
    -0.10537
    -0.09485
     0.08921
    -0.01071
     0.06817
     0.05240
     0.17335
     0.31533
     0.55724
     0.70448
     0.64138
     0.88854
     1.10940
     1.22510
     1.63528
     1.65105
     1.37234
     1.18828
     0.57301
     0.53094
     0.72026
     0.64663
     0.52568
     0.17861
     0.07869
     0.16283
    -0.62072
    -1.04142
    -1.10979
    -0.78374
    -0.27890
    -0.12640
    -0.17373
    -0.25261
    -0.15269
    -0.17373
    -0.17373
     0.19438
     0.44154
     0.66767
     0.63086
     0.83069
     0.66767
     0.59405
     0.82017
     0.97794
     1.40915
     1.90873
     2.12434
     1.78778
     1.58795
     1.43019
     1.16725
     1.35656
     1.90347
     3.32333
     4.06482
     3.06566
     1.85615
     0.56249
     0.09972
     0.12076
     0.39421
     0.19964
    -0.01597
    -0.33675
    -0.58391
    -0.87840
    -1.10979
    -1.23600
    -1.28332
    -1.25703
    -1.27807
    -1.14134
    -0.66805
    -0.54710
    -0.46296
    -0.16847
     0.00507
     0.19964
     0.04188
     0.01558
     0.03662
    -0.10537
    -0.29994
    -0.29994
    -0.21580
    -0.22106
    -0.25261
    -0.59443
    -0.46296
    -0.48925
    -0.74693
    -0.60495
    -0.58391
    -0.26839
    -0.48925
    -0.55236
    -0.50503
    -0.35779
    -0.39986
    -0.33675
    -0.22106
    -0.07907
    -0.02123
    -0.14744
     0.15231
     0.20490
     0.01033
    -0.03174
     0.12602
     0.28904
     0.31533
     0.47310
     0.60456
     0.70974
     0.63086
     0.50991
     0.29430
     0.13128
     0.17861
     0.01033
     0.16283
     0.14705
    -0.04226
     0.01033
    -0.03700
    -0.10537
    -0.11062
    -0.17899
    -0.33149
    -0.31046
    -0.16321
    -0.17899
    -0.14744
    -0.00545
     0.06817
     0.18386
     0.18912
     0.52568
     0.50991
     0.49413
     0.64138
     0.69396
     0.77810
     0.70448
     0.75707
     0.84121
     1.02001
     0.99371
     0.93061
     0.80440
     0.74129
     0.62560
     0.46258
     0.70974
     0.54672
     0.35740
     0.23645
     0.24171
     0.18386
     0.01033
    -0.05804
    -0.08433
    -0.08959
    -0.03174
    -0.11062
    -0.08433
    -0.12114
    -0.02123
    -0.21580
     0.06291
     0.04714
    -0.06330
    -0.23683
    -0.16847
    -0.21580
    -0.33675
    -0.43141
    -0.48925
    -0.53658
    -0.46296
    -0.71012
    -0.71538
    -0.56814
    -0.42615
    -0.65753
    -0.61546
    -0.54184
    -0.64702
    -0.84685
    -0.88892
    -0.73642
    -0.79426
    -0.69435
    -0.79952
    -0.74693
    -0.74167
    -1.06246
    -1.46738
    -1.51471
    -1.32014
    -0.79426
    -0.26313
     0.58353
     0.81491
     0.86224
     0.68345
     0.45732
     0.63612
     0.83595
     1.33027
     1.70364
     2.07175
     2.20848
     2.21374
     2.18219
     1.69838
     1.60898
     1.35656
     1.51433
     1.44596
     1.21458
     1.10414
     0.95164
     1.16725
     1.20406
     0.89380
     0.60456
     0.29430
     0.18386
     0.31007
     0.11550
    -0.15795
    -0.16321
    -0.24209
    -0.13166
    -0.32623
    -0.68909
    -1.04668
    -0.95202
    -0.77323
    -0.57339
    -0.54710
    -0.59443
    -0.47348
    -0.39986
    -0.29468
    -0.37356
    -0.35253
    -0.45770
    -0.44718
    -0.53658
    -0.35779
    -0.68383
    -0.58391
    -0.64702
    -0.59443
    -0.47348
    -0.38408
    -0.35779
    -0.25261
    -0.11588
     0.06817
     0.00507
    -0.04226
    -0.17373
    -0.24735
    -0.32623
    -0.02123
    -0.15269
    -0.35779
    -0.24735
    -0.47874
    -0.45244
    -0.71538
    -0.69960
    -0.77849
    -0.81004
    -0.87840
    -1.10453
    -0.92573
    -0.88366
    -0.88892
    -1.13608
    -0.89418
    -1.09927
    -1.08349
    -1.27281
    -1.36746
    -1.57256
    -1.77239
    -1.80394
    -1.79342
    -1.58833
    -1.43583
    -0.59969
     0.53094
     1.42493
     1.29872
     0.49939
    -0.08433
     0.40473
     0.43628
     0.94112
     1.30924
     1.59847
     1.58795
     1.31975
     0.95690
     0.31007
    -0.26313
    -0.89944
    -1.38850
    -1.73032
    -1.98800
    -2.34033
    -2.54542
    -2.46128
    -2.77681
    -2.55594
    -2.50861
    -2.40344
    -2.18783
    -1.95119
    -1.47264
    -1.34117
    -1.26229
    -1.17815
    -1.12030
    -0.92573
    -0.66279
    -0.49451
    -0.58391
    -0.44193
    -0.47348
    -0.54710
    -0.43141
    -0.55236
    -0.72064
    -0.53658
    -0.68909
    -0.70486
    -0.85737
    -0.86263
    -0.87314
    -0.72064
    -0.67331
    -0.32623
    -0.11588
     0.11550
     0.32059
     0.34163
     0.52042
     0.68345
     0.73603
     0.90431
     0.89380
     0.72026
     0.93587
     0.93061
     0.91483
     0.70448
     0.70448
     0.59931
     0.33637
     0.25223
     0.31533
     0.14705
    -0.00545
     0.02610
     0.00507
     0.05765
    -0.07907
    -0.13692
    -0.04752
    -0.06330
    -0.15795
    -0.00545
     0.04188
     0.02610
     0.06817
    -0.02649
     0.22068
     0.17335
     0.08921
     0.05765
     0.06291
     0.00507
    -0.03700
     0.09972
    -0.00545
     0.22593
     0.22593
     0.14705
     0.18912
     0.33111
     0.37844
     0.18912
     0.46784
     0.40999
     0.35214
     0.50465
     0.40473
     0.47835
     0.28378
     0.26800
     0.29956
     0.22068
     0.16809
    -0.08959
    -0.18425
    -0.36304
    -0.80478
    -1.30962
    -1.50945
    -2.04584
    -2.24568
    -0.90995
     0.94638
     2.53452
     3.78085
     3.17609
     1.06208
     1.06208
     1.30924
     2.35047
     3.32859
     3.99645
     4.64854
     4.63276
     4.09111
     3.77033
     2.83953
     2.08227
     1.53536
     0.75707
     0.25223
    -0.32097
    -0.62072
    -0.86263
    -1.05194
    -1.18867
    -1.25703
    -1.33065
    -1.36746
    -1.31488
    -1.38324
    -1.07823
    -1.06246
    -1.00461
    -1.02039
    -1.11505
    -0.95202
    -1.16763
    -1.05194
    -1.04668
    -0.97306
    -0.94151
    -0.95728
    -0.59969
    -0.53658
    -0.48400
    -0.41037
     0.01558
     0.17335
     0.15757
     0.48361
     0.74655
     1.02526
     1.25665
     1.39338
     1.48803
     1.61950
     1.75097
     1.56691
     1.48803
     1.35131
     1.23035
     0.98319
     1.07259
     1.01475
     0.46784
     0.29956
     0.37844
     0.34163
     0.21016
     0.12602
    -0.03700
    -0.07907
    -0.01597
    -0.34201
    -0.39460
    -0.28942
    -0.22106
    -0.28416
    -0.27890
    -0.08959
    -0.21054
    -0.28416
    -0.15795
    -0.16847
    -0.04226
     0.04714
     0.15757
     0.10498
     0.21016
     0.25749
     0.25749
     0.08395
     0.07869
     0.04714
     0.09972
     0.31007
     0.16283
     0.01558
     0.03662
    -0.07381
    -0.07381
    -0.13166
     0.04188
    -0.08959
     0.20490
     0.21016
     0.13128
     0.06817
    -0.13692
    -0.10011
    -0.03174
     0.47835
     0.48887
     0.17335
     0.20490
     0.14705
     0.12076
     0.07869
     0.02084
    -0.07907
    -0.05278
    -0.05278
    -0.00545
    -0.01597
    -0.04752
    -0.05804
    -0.08959
    -0.02649
     0.29956
     0.16283
     0.23645
     0.13128
     0.25749
     0.17861
     0.14179
     0.21016
     0.29430
     0.34163
     0.21016
     0.22593
     0.35740
     0.46784
     0.45206
     0.31533
     0.44154
     0.28378
     0.18912
     0.32585
     0.62034
     0.84121
     1.24613
     1.46700
     1.64580
     1.36708
     0.81491
     0.65189
     0.73077
     0.59931
     0.74129
     0.40473
     0.37318
     0.12076
    -0.19476
    -0.23158
    -0.49977
    -0.42615
    -0.50503
    -0.74693
    -0.97832
    -1.08875
    -0.89944
    -0.71538
    -0.76797
    -0.61021
    -0.53658
    -0.39460
    -0.11062
    -0.03174
    -0.15269
    -0.13166
    -0.22632
    -0.22632
    -0.29994
    -0.44193
    -0.37882
    -0.47348
    -0.33149
    -0.34727
    -0.48925
    -0.49977
    -0.44718
    -0.62598
    -0.50503
    -0.35253
    -0.51555
    -0.55236
    -0.61021
    -0.55236
    -0.59969
    -0.67331
    -0.75745
    -0.63124
    -0.57865
    -0.57339
    -0.62598
    -0.55236
    -0.54710
    -0.45244
    -0.44718
    -0.21580
    -0.08959
    -0.14744
    -0.18951
    -0.18951
    -0.08959
    -0.11588
    -0.12640
    -0.32097
    -0.57865
    -0.81530
    -1.04668
    -1.40953
    -1.83023
    -2.22464
    -2.52439
    -2.60327
    -2.54542
    -2.25093
    -1.74609
    -1.16763
    -0.97306
    -0.54710
    -0.41563
    -0.10011
     0.24171
     0.78862
     1.43545
     2.15589
     2.52401
     2.86057
     3.06040
     3.70722
     3.74929
     3.07617
     2.52926
     2.21374
     1.99287
     1.74571
     1.36708
     0.94112
     0.59931
     0.49939
     0.37844
     0.17861
    -0.08433
    -0.34201
    -0.68909
    -0.93099
    -0.83107
    -0.83633
    -0.84685
    -0.66279
    -0.65228
    -0.45770
    -0.50503
    -0.59443
    -0.51555
    -0.44193
    -0.39460
    -0.39986
    -0.25787
    -0.16847
    -0.12114
    -0.06855
     0.19438
     0.10498
    -0.06330
    -0.07907
    -0.08959
    -0.00545
     0.05765
     0.02610
     0.12076
     0.10498
     0.07343
     0.03662
     0.09447
     0.01033
     0.06817
    -0.03174
     0.06817
     0.09972
    -0.03700
     0.14179
     0.02084
    -0.05278
    -0.12114
    -0.24209
    -0.17373
    -0.20002
    -0.22106
    -0.39986
    -0.47348
    -0.69435
    -0.84685
    -1.19393
    -1.30962
    -1.14660
    -1.30962
    -1.08875
    -1.33065
    -1.52523
    -1.27807
    -1.27807
    -1.28332
    -1.04142
    -0.89418
    -0.75219
    -0.33149
     0.08921
     0.26800
     0.36792
     0.49413
     1.00949
     1.05682
     1.21458
     1.24613
     1.39863
     1.61950
     1.69838
     1.61950
     1.59321
     1.63528
     1.61424
     1.60898
     1.54588
     1.39338
     1.13570
     0.81491
     0.94112
     1.00423
     0.95690
     0.77810
     0.67293
     0.58353
     0.24697
     0.04188
    -0.13166
    -0.15269
    -0.03174
    -0.21054
    -0.28942
    -0.36304
    -0.38934
    -0.67857
    -0.47874
    -0.42089
    -0.61546
    -0.53658
    -0.58917
    -0.56288
    -0.52607
    -0.54184
    -0.66805
    -0.53132
    -0.51555
    -0.63650
    -0.65228
    -0.68909
    -0.62598
    -0.75745
    -0.76797
    -0.56288
    -0.64176
    -0.76797
    -0.71538
    -0.80478
    -0.83107
    -0.81004
    -0.85737
    -0.75745
    -0.77323
    -0.91521
    -0.86263
    -0.83633
    -0.94151
    -0.98358
    -1.13608
    -0.92047
    -0.99935
    -1.10453
    -0.99935
    -1.00987
    -0.88892
    -0.81530
    -0.83633
    -0.77323
    -0.55236
    -0.31046
    -0.15795
     0.04188
     0.28904
     0.65715
     0.80440
     1.33553
     1.63528
     1.43019
     1.29872
     0.99897
     1.19354
     1.39338
     1.37760
     1.39338
     1.37760
     1.40389
     1.02001
     0.91483
     0.80440
     0.82543
     0.51517
     0.06817
     0.23645
     0.37318
     0.38370
     0.00507
    -0.01597
     0.05765
     0.04188
    -0.02649
    -0.20528
    -0.16321
    -0.15795
    -0.00545
     0.13654
     0.13654
    -0.00019
    -0.02649
     0.14179
     0.01033
     0.33111
     0.43628
     0.35214
     0.19964
     0.18912
     0.03136
    -0.03174
    -0.23158
    -0.39986
     0.60456
     1.50381
     1.41967
     0.72026
     1.56691
     2.94996
     2.82901
     2.56608
     2.20848
     1.98236
     2.04546
     2.50823
     2.88160
     3.12876
     2.96574
     2.56082
     1.97710
     1.50907
     0.86224
     0.35740
    -0.26839
    -0.38934
    -0.57865
    -0.94677
    -0.93099
    -0.99935
    -1.05194
    -1.08875
    -1.03091
    -1.19393
    -1.04142
    -1.17289
    -1.14134
    -1.08875
    -0.95728
    -0.88892
    -0.97306
    -0.88892
    -0.69960
    -0.54710
    -0.46822
    -0.48925
    -0.31046
    -0.14218
     0.01558
     0.21016
     0.31007
     0.43628
     0.42577
     0.46784
     0.53620
     0.57301
     0.44680
     0.38896
     0.73603
     0.54672
     0.59931
     0.63086
     0.69396
     0.44680
     0.34163
     0.16283
     0.02084
    -0.03174
    -0.08959
    -0.11062
    -0.07907
    -0.08959
    -0.13692
    -0.34201
    -0.22106
    -0.17899
    -0.15795
    -0.27890
    -0.17899
    -0.21054
    -0.25261
    -0.16321
    -0.17373
     0.01033
     0.06291
    -0.08433
    -0.02649
    -0.05804
    -0.08433
    -0.10537
    -0.15795
    -0.13692
    -0.55762
    -0.58391
    -0.74167
    -0.65228
    -0.70486
    -0.83107
    -0.79952
    -0.51555
    -0.32097
    -0.00545
    -0.08959
     0.07869
     0.20490
     0.25223
     0.40999
     0.76233
     0.87802
     1.04630
     1.04630
     1.28294
     1.34605
     1.20406
     1.15147
     1.07259
     1.03052
     0.78336
     0.43103
     0.35214
     0.11024
     0.02610
    -0.17899
    -0.22632
    -0.44193
    -0.51555
    -0.51555
    -0.63124
    -0.78900
    -0.82056
    -0.93099
    -0.84159
    -0.75219
    -0.78374
    -0.79952
    -0.78374
    -0.74693
    -0.73116
    -0.85211
    -0.69960
    -0.68383
    -0.78374
    -0.67331
    -0.82581
    -0.83633
    -0.82056
    -0.81530
    -0.73642
    -0.62072
    -0.68383
    -0.75745
    -0.69435
    -0.61021
    -0.51029
    -0.54710
    -0.38934
    -0.20002
    -0.25787
    -0.08959
     0.06291
     0.11550
     0.29430
     0.16283
     0.21542
     0.38896
     0.45206
     0.16283
    -0.00545
     0.02610
    -0.10011
    -0.25787
    -0.45244
    -0.47874
    -0.67857
    -0.72590
    -0.81004
    -0.64702
    -0.69435
    -0.58917
    -0.73116
    -0.63124
    -0.45244
    -0.35779
    -0.25261
     0.13654
     0.42577
     0.66767
     0.48361
     0.95164
     0.96216
     0.50991
     0.33111
     0.23645
     0.22593
     0.36792
     0.09447
     0.17335
    -0.06330
    -0.28416
    -0.58391
    -0.67857
    -0.67857
    -0.84685
    -0.96254
    -0.70486
    -0.67331
    -0.80478
    -1.00461
    -1.08349
    -0.78374
    -0.50503
    -0.34201
    -0.17373
    -0.19476
    -0.28942
    -0.37882
    -0.39460
    -0.15269
     0.25223
     0.25223
     0.52042
     0.67293
     0.53620
     0.66767
     0.64138
     0.67293
     0.85173
     0.84647
     0.72552
     0.94112
     0.99371
     0.90431
     0.76233
     0.67293
     0.46784
     0.38896
     0.20490
     0.28378
     0.02610
    -0.22106
    -0.09485
    -0.13166
    -0.16321
    -0.00019
     0.03136
     0.44680
     0.93061
     1.11992
     1.18303
     1.40915
     1.64054
     1.61424
     1.34605
     1.70890
     1.98761
     2.03494
     2.16115
     1.96132
     1.72468
     1.33553
     1.40389
     1.03052
     0.75181
     0.34163
     0.13654
     0.18386
     0.08921
    -0.07381
    -0.47874
    -0.43667
    -0.52081
    -0.77849
    -0.86788
    -1.06772
    -0.93099
    -0.47874
     0.62034
     1.87192
     1.47752
     0.10498
    -0.47348
    -0.04226
     0.40999
     0.78862
     0.52568
     0.14179
     0.23119
     0.73077
     1.49855
     1.37760
     0.41525
    -0.55236
    -1.07823
    -1.42005
    -1.19393
    -0.74167
    -0.52607
    -0.34727
     0.03662
     0.23119
     0.05765
    -0.10011
     0.16283
     0.16283
     0.23119
     0.39947
     0.52042
     0.79388
     0.84121
     0.77284
     0.75707
     0.62560
     0.48361
     0.26275
     0.15757
     0.01033
    -0.20002
    -0.32623
    -0.24209
    -0.24735
    -0.45770
    -0.41563
    -0.47348
    -0.29994
    -0.29468
    -0.41037
    -0.23158
    -0.28942
    -0.23158
    -0.16321
    -0.21580
    -0.33149
    -0.42615
    -0.58391
    -0.36304
    -0.23158
    -0.31046
    -0.23158
    -0.02123
     0.29956
     0.22593
     0.23645
     0.07869
    -0.14744
    -0.20002
    -0.05804
    -0.05804
    -0.24735
    -0.25787
    -0.28416
    -0.59969
    -0.67857
    -0.85211
    -1.12556
    -1.25177
    -1.30962
    -1.50945
    -1.58833
    -1.70402
    -1.67247
    -1.55152
    -1.39376
    -1.42005
    -1.19393
    -1.11505
    -0.96254
    -1.01513
    -0.61546
    -0.48400
    -0.54184
    -0.54710
    -0.43141
    -0.34201
    -0.33149
    -0.41037
    -0.38934
    -0.26313
    -0.25261
    -0.26313
    -0.27890
    -0.30520
    -0.32623
    -0.54184
    -0.34201
    -0.29994
    -0.36304
    -0.36830
    -0.47348
    -0.48400
    -0.44718
    -0.45244
    -0.52081
    -0.39986
    -0.37356
    -0.37882
    -0.34727
    -0.46822
    -0.42615
    -0.52607
    -0.41037
    -0.33149
    -0.37882
    -0.33675
    -0.38934
    -0.35253
    -0.33149
    -0.32097
    -0.45770
    -0.35779
    -0.34727
    -0.41563
    -0.35779
    -0.31572
    -0.48400
    -0.53132
    -0.57339
    -0.25787
    -0.45770
    -0.43141
    -0.42089
    -0.44718
    -0.34727
    -0.33675
    -0.24735
    -0.08433
    -0.00019
     0.03662
    -0.10537
    -0.12640
    -0.01071
     0.08395
    -0.15269
     0.23119
     0.24697
     0.38370
     0.37844
     0.22068
     0.23119
     0.28904
     0.16809
     0.37318
     0.60456
     0.66241
     0.69396
     0.44154
     0.55724
     0.41525
     0.27852
     0.41525
     0.52568
     0.40473
     0.32059
     0.28904
     0.26275
     0.12076
    -0.18425
    -0.30520
    -0.27365
    -0.34727
    -0.36830
    -0.31572
    -0.35253
    -0.36830
    -0.43667
    -0.32097
    -0.14744
    -0.29468
    -0.24209
    -0.34201
    -0.26839
    -0.22106
    -0.27365
    -0.21054
    -0.05804
    -0.04752
    -0.00545
     0.02084
     0.11550
     0.12076
     0.28378
     0.21016
     0.60982
     0.64138
     0.63086
     0.56249
     0.50991
     0.34163
     0.15757
    -0.06330
    -0.16847
     0.13654
     0.22593
     0.06291
    -0.14744
    -0.12114
    -0.12640
    -0.34727
     0.06291
     0.22593
     0.01558
    -0.02649
     0.05765
     0.01033
    -0.07907
     0.32585
     0.50991
     0.36266
     0.17861
     0.09447
    -0.16321
    -0.34201
    -0.07381
     0.36266
     0.89905
     1.55114
     1.16725
     1.35656
     1.30924
     1.20406
     1.53536
     1.75623
     1.96658
     2.47668
     2.66073
     2.67651
     2.60289
     2.43461
     1.84563
     1.38812
     0.85698
     0.78336
     0.58353
     0.28378
     0.09447
    -0.22632
    -0.40511
    -0.58391
    -0.85211
    -0.84159
    -0.88366
    -0.92047
    -1.02039
    -0.94677
    -0.95202
    -0.92047
    -1.05194
    -0.69960
    -0.76797
    -0.87840
    -0.66279
    -0.71012
    -0.71012
    -0.87314
    -0.87314
    -0.79952
    -0.83107
    -0.86788
    -0.94151
    -0.95202
    -1.09401
    -1.13082
    -1.24651
    -1.13082
    -1.27807
    -1.42005
    -1.24125
    -1.14134
    -1.20970
    -0.89944
     0.49939
     2.09805
     2.10331
     1.43019
     1.54588
     1.54062
     1.30398
     1.56166
     2.13486
     2.72384
     3.12350
     3.04988
     3.14980
     2.88686
     2.41883
     1.36708
     1.05682
     1.04630
     1.04104
     0.85698
     0.74655
     0.58353
     0.54672
     0.59405
     0.50465
     0.33637
     0.44154
     0.29430
     0.14705
    -0.01071
    -0.17899
    -0.32623
    -0.54184
    -0.72590
    -0.85211
    -0.64702
    -0.66805
    -0.79426
    -0.84685
    -1.10979
    -1.25703
    -1.53049
    -1.09927
    -1.22548
    -1.36221
    -1.07823
    -0.99935
    -0.92573
    -0.94677
    -1.04142
    -0.95728
    -0.84159
    -0.63650
    -0.65753
    -0.61546
    -0.56814
    -0.28942
    -0.31572
    -0.12640
    -0.08959
    -0.21580
    -0.08959
     0.07343
     0.21542
     0.25749
     0.17861
    -0.00545
     0.00507
     0.08921
    -0.06330
    -0.21580
    -0.34727
    -0.39460
    -0.57865
    -0.62072
    -0.50503
    -0.67857
    -0.71538
    -0.74167
    -0.61021
    -0.54184
    -0.59969
    -0.56814
    -0.45244
    -0.37882
    -0.20528
    -0.07907
     0.02610
     0.13654
     0.18912
     0.08921
     0.41525
     0.42051
     0.33637
     0.42051
     0.39947
     0.47310
     0.42051
     0.19964
     0.35214
     0.33637
     0.61508
     0.58879
     0.45732
     0.29956
     0.21542
     0.06291
     0.26275
     0.26800
     0.14705
     0.05765
     0.06291
    -0.06855
    -0.03700
    -0.13166
    -0.18425
    -0.11588
    -0.05278
    -0.20528
    -0.22632
    -0.20528
    -0.24735
    -0.10537
    -0.03700
     0.22068
     0.34163
     0.29956
     0.32059
     0.42051
     0.21016
     0.19964
     0.23119
     0.54672
     0.57301
     0.42051
     0.33111
     0.29956
     0.37318
     0.37318
     0.44680
     0.60456
     0.41525
     0.01558
    -0.16847
    -0.50503
    -0.55236
    -0.62072
    -0.56288
    -0.35779
     0.24697
     0.77284
     0.95690
     0.75707
     0.46258
     0.43628
     0.39421
     0.86750
     1.08311
     1.35656
     1.75623
     1.94029
     2.00865
     1.94029
     1.89296
     1.70364
     1.67209
     1.69838
     1.51433
     1.61424
     1.45648
     1.45648
     1.46174
     1.70890
     1.60898
     1.45122
     1.25665
     0.87276
     1.02526
     0.82543
     0.64663
     0.36792
     0.32585
     0.22068
     0.02084
    -0.34727
    -0.67331
    -0.99935
    -1.17289
    -1.26755
    -1.28858
    -1.53049
    -1.62514
    -1.57781
    -1.66721
    -1.61988
    -1.66195
    -1.57781
    -1.64618
    -1.58307
    -1.65144
    -1.82498
    -2.05636
    -2.45602
    -2.55068
    -1.96696
    -0.28942
     1.35656
     1.74571
     0.72026
    -0.48400
    -1.10453
    -0.82581
     0.06817
     0.72026
     1.48803
     1.80882
     1.87192
     1.61950
     1.06208
     0.64138
     0.02610
     0.21542
     0.03136
    -0.20528
    -0.25787
    -0.34727
    -0.35253
    -0.42089
    -0.52607
    -0.63124
    -0.85211
    -0.69435
    -0.16321
     0.82017
     1.17251
     0.60982
    -0.16321
     0.10498
     0.45206
     0.80966
     1.25139
     0.78862
     0.65715
     0.75181
     0.78336
     0.55198
     0.54146
     0.34163
     0.07869
    -0.17899
    -0.43667
    -0.47874
    -0.74167
    -0.82056
    -0.59443
    -0.73116
    -0.67857
    -0.61546
    -0.51029
    -0.37356
    -0.43667
    -0.28942
    -0.15269
    -0.12114
    -0.05278
    -0.02649
     0.12602
     0.12076
    -0.04226
    -0.13166
     0.12076
    -0.00545
    -0.06330
    -0.12640
    -0.21054
    -0.29468
    -0.29468
    -0.32097
    -0.43667
    -0.42615
    -0.47348
    -0.52081
    -0.48925
    -0.50503
    -0.52607
    -0.59443
    -0.29994
    -0.15795
    -0.28416
    -0.02123
    -0.04226
     0.14179
     0.15757
     0.21016
     0.18912
     0.27852
     0.27852
     0.27326
     0.20490
     0.19438
     0.22593
     0.20490
     0.18386
     0.14179
    -0.18951
    -0.22632
    -0.36830
    -0.42089
    -0.43667
    -0.51555
    -0.48400
    -0.41037
    -0.37356
    -0.26839
    -0.25261
    -0.11588
    -0.08433
    -0.09485
    -0.25787
     0.07869
     0.04188
    -0.03174
     0.10498
     0.08395
     0.05765
     0.02084
    -0.08959
    -0.10537
    -0.22106
    -0.23683
    -0.38934
    -0.27890
    -0.41563
    -0.43141
    -0.57865
    -0.38934
    -0.33675
    -0.38408
    -0.35779
    -0.49451
    -0.36830
    -0.18951
    -0.24735
    -0.25787
     0.00507
     0.06817
     0.01558
     0.05240
    -0.11588
    -0.45244
    -0.52607
    -0.38408
    -0.02123
    -0.04226
     0.09447
    -0.00019
     0.22068
    -0.01071
    -0.03174
     0.11550
     0.14179
     0.12076
    -0.03174
    -0.03700
     0.16283
     0.28378
     0.21016
     0.25749
     0.28378
     0.02084
    -0.16847
    -0.29994
    -0.51029
    -0.73642
    -0.81530
    -0.67857
    -0.07381
    -0.08433
    -0.44193
    -0.67331
    -0.88892
    -1.00987
    -1.08875
    -1.19393
    -1.00987
    -0.76797
    -0.73116
    -0.76797
    -0.88892
    -0.99935
    -1.12556
    -0.98358
    -1.02039
    -0.69960
    -0.64176
    -0.73642
    -0.72064
    -0.76271
    -0.37882
    -0.39986
    -0.03174
     0.15231
     0.19438
     0.45206
     0.47835
     0.51517
     0.26800
     0.28904
     0.16809
     0.18912
     0.22068
     0.18386
     0.06291
     0.19964
     0.28904
    -0.10011
    -0.55236
    -0.61021
    -0.67857
    -0.43141
    -0.35253
    -0.53132
    -0.74167
    -0.84685
    -0.59969
    -0.62072
    -0.60495
    -0.69435
    -0.69960
    -0.74167
    -0.59969
    -0.72590
    -0.67857
    -0.59969
    -0.64702
    -0.49977
    -0.39986
    -0.07907
     0.01033
    -0.15269
    -0.25787
    -0.20002
     0.05240
     0.14705
     0.23645
     0.28904
     0.35214
     0.47310
     0.31533
     0.46784
     0.25223
     0.05240
     0.13654
     0.01558
    -0.04752
    -0.13692
    -0.11062
    -0.24209
    -0.19476
     0.00507
    -0.17373
    -0.19476
    -0.26313
    -0.21580
    -0.39460
    -0.12114
    -0.21054
    -0.26839
    -0.13166
    -0.21054
    -0.11588
    -0.05804
    -0.01071
     0.18386
     0.25749
     0.33637
     0.24171
     0.33111
     0.25223
     0.32059
     0.27326
     0.36792
     0.60982
     0.26275
     0.24171
     0.24697
     0.26800
     0.06291
    -0.12640
    -0.21054
    -0.06855
    -0.09485
    -0.20002
    -0.46296
    -0.68909
    -0.55236
    -0.49977
    -0.60495
    -0.50503
    -0.69435
    -0.53132
    -0.33149
    -0.20002
    -0.34201
    -0.32623
    -0.37882
    -0.36830
    -0.37882
    -0.57339
    -0.57865
    -0.31046
    -0.25261
    -0.26313
    -0.40511
    -0.18951
    -0.25787
    -0.28416
    -0.28942
    -0.26839
    -0.27890
    -0.41563
    -0.37356
    -0.32623
    -0.07907
    -0.05804
    -0.02123
    -0.02649
     0.07869
     0.07343
    -0.10011
    -0.04226
     0.13654
    -0.10011
    -0.02123
     0.02084
     0.05765
     0.11550
     0.06817
     0.16283
     0.34689
     0.43628
     0.48887
     0.52568
     0.64138
     0.78336
     0.78862
     0.87802
     1.20932
     1.19880
     1.16199
     1.15147
     1.20406
     1.13044
     1.10940
     1.05682
     1.02526
     0.96216
     0.97794
     0.87802
     0.72026
     0.65715
     0.64663
     0.68345
     0.85173
     0.64663
     0.44154
     0.31007
     0.32585
     0.48361
     0.38896
     0.31533
     0.29430
     0.38370
     0.27326
     0.19964
     0.13128
    -0.00545
    -0.00545
    -0.15795
     0.01033
    -0.03700
    -0.15269
    -0.06330
    -0.11062
    -0.09485
    -0.17373
    -0.14218
    -0.15269
    -0.05804
    -0.13692
    -0.19476
    -0.06330
    -0.11062
    -0.13692
    -0.14744
    -0.10011
     0.09447
    -0.06330
    -0.07381
    -0.01597
     0.00507
    -0.00545
    -0.10537
    -0.07381
     0.01558
     0.02084
     0.03136
     0.04714
     0.20490
     0.08921
     0.15757
     0.17861
     0.45732
     0.48361
     0.56249
     0.58353
     0.54146
     0.64663
     0.32059
     0.24697
     0.19964
     0.23119
     0.31007
     0.27326
     0.20490
    -0.11062
    -0.63650
    -1.20444
    -1.08349
    -0.81004
    -0.65228
    -0.37356
    -0.51555
    -0.72064
    -0.96780
    -1.11505
    -1.08349
    -0.76271
    -0.31572
     0.16809
     0.54672
     0.80966
     0.93061
     0.75707
     0.76759
     0.69396
     0.50465
     0.54672
     0.66767
     0.86750
     0.86224
     0.68345
     0.50465
     0.40473
     0.11550
    -0.12114
    -0.27365
    -0.56814
    -0.72590
    -0.83107
    -0.81004
    -0.66279
    -0.89944
    -1.32014
    -1.63040
    -2.15628
    -2.29300
    -2.76629
    -2.71370
    -1.71454
     0.79388
     2.81850
     3.32859
     1.90347
     0.26275
    -0.38408
     0.31007
     1.70364
     2.75013
     3.50213
     3.94913
     3.82817
     3.64412
     3.17083
     2.63970
     1.95080
     1.48803
     0.93587
     0.40999
     0.01558
     0.00507
    -0.05804
    -0.34201
    -0.27365
    -0.39460
    -0.53658
    -0.54184
    -0.63650
    -0.56288
    -0.62072
    -0.65228
    -0.58391
    -0.58917
    -0.42615
    -0.39460
    -0.36830
    -0.38934
    -0.34201
    -0.51029
    -0.25261
    -0.11588
    -0.28942
    -0.32097
    -0.35253
    -0.36304
    -0.23683
    -0.35253
    -0.26839
    -0.26839
    -0.17373
    -0.17373
    -0.12640
    -0.11062
    -0.20528
    -0.15795
    -0.13166
     0.17335
     0.20490
     0.08395
     0.24171
     0.42051
     0.75707
     1.09363
     1.09363
     1.19354
     0.83595
     0.87276
     0.92535
     1.02526
     1.33553
     1.67735
     1.97184
     2.14538
     1.80356
     1.69312
     1.53010
     0.90431
     0.55198
     0.46784
     0.17335
     0.19964
    -0.12640
    -0.42089
    -0.55236
    -0.68383
    -0.77323
    -0.92047
    -1.56730
    -1.39376
    -1.45160
    -1.58307
    -1.45160
    -1.29384
    -1.14134
    -0.83633
    -0.92047
    -0.81004
    -0.64702
    -0.42089
    -0.51029
    -0.37356
    -0.33149
    -0.26839
    -0.41037
    -0.24735
    -0.25787
    -0.35253
    -0.32623
    -0.17373
    -0.25261
     0.01558
     0.09972
     0.08921
     0.12602
     0.19438
     0.21542
     0.20490
     0.19964
     0.23645
     0.07343
     0.10498
     0.26800
     0.04714
    -0.15795
    -0.22632
    -0.19476
    -0.29468
    -0.38408
    -0.51555
    -0.47874
    -0.54710
    -0.59969
    -0.65228
    -0.58391
    -0.70486
    -0.67857
    -0.70486
    -0.42089
    -0.45770
    -0.43667
    -0.31046
    -0.38408
    -0.11062
    -0.05278
    -0.02649
     0.24697
     0.27852
     0.50465
     0.73603
     0.79914
     0.28904
     0.18912
     0.52568
     0.96216
     1.09889
     0.97268
     0.96216
     0.80440
     0.68870
     0.47835
     0.50465
     0.39421
     0.44680
     0.32585
     0.22068
     0.15231
     0.06291
    -0.04752
    -0.18951
    -0.19476
    -0.20002
    -0.49977
    -0.45770
    -0.71538
    -0.80478
    -0.94151
    -1.27281
    -1.39376
    -1.31488
    -1.06246
    -0.68909
    -0.42615
    -0.21580
    -0.09485
     0.80966
     1.56691
     1.62476
     1.04104
     0.79388
     1.12518
     1.40389
     1.84037
     2.06650
     2.07175
     1.78778
     1.43019
     0.93587
     0.45206
     0.17335
    -0.19476
    -0.39986
    -0.64176
    -0.66805
    -0.74167
    -0.91521
    -0.84159
    -0.87840
    -0.64702
    -0.71012
    -0.55762
    -0.44193
    -0.29994
    -0.31572
    -0.54710
    -0.53132
    -0.52607
    -0.59969
    -0.97832
    -1.00461
    -1.06246
    -1.17815
    -1.10453
    -1.15186
    -0.94151
    -0.84685
    -0.76271
    -0.62598
    -0.17373
     0.32585
     0.62034
     0.96216
     1.33553
     1.47752
     1.35656
     1.31449
     1.59321
     1.49855
     1.37760
     1.53010
     1.58269
     1.38286
     0.92535
     0.57827
     0.30482
    -0.00019
    -0.43667
    -0.56288
    -0.86263
    -0.69960
    -0.47874
    -0.71012
    -0.62598
    -0.73642
    -0.55762
    -0.22632
    -0.06855
    -0.15795
    -0.39986
    -0.48400
    -0.24735
    -0.03174
     0.02610
     0.01558
     0.03136
    -0.00545
    -0.10011
    -0.30520
    -0.17373
    -0.26839
    -0.45770
    -0.38934
    -0.14744
     0.14179
     0.19964
     0.00507
     0.09447
     0.04188
    -0.14744
    -0.21580
    -0.37356
    -0.31572
    -0.16847
    -0.12114
    -0.05804
    -0.39986
    -0.89418
    -1.03091
    -1.10979
    -0.81530
    -0.38934
    -0.03174
     0.20490
    -0.05278
    -0.51029
    -0.62598
    -0.52607
    -0.29468
     0.11024
     0.25223
     0.31533
     0.35214
     0.27852
     0.24171
     0.42051
     0.51517
     0.44154
     0.47310
     0.43628
     0.62560
     0.90957
     1.09889
     1.05156
     1.30924
     1.22510
     1.29872
     1.27242
     1.57743
     1.37760
     1.20932
     1.04104
     0.61508
     0.43628
     0.15231
    -0.12114
    -0.41563
    -0.57865
    -0.69435
    -1.18341
    -1.30436
    -1.47264
    -1.48316
    -1.68825
    -1.54100
    -1.38850
    -1.47264
    -1.41479
    -1.27281
    -1.10979
    -0.99935
    -0.94151
    -0.87840
    -0.64176
    -0.40511
    -0.55236
    -0.45244
    -0.34201
    -0.30520
    -0.31572
    -0.39986
    -0.38934
    -0.50503
    -0.56814
    -0.55762
    -0.45770
    -0.53658
    -0.55762
    -0.68383
    -0.58917
    -0.47874
    -0.58917
    -0.42089
    -0.47348
    -0.38934
    -0.34201
    -0.29994
    -0.08433
    -0.05278
    -0.17373
    -0.00019
     0.04714
     0.15231
     0.10498
     0.07869
    -0.01071
     0.30482
     0.34163
     0.27852
     0.20490
     0.21542
     0.29430
     0.10498
     0.38370
     0.33111
     0.22068
     0.33111
     0.46784
     0.33637
     0.15757
     0.12076
     0.14705
     0.25749
     0.28378
     0.33111
     0.21016
     0.20490
     0.15231
     0.01558
     0.17861
     0.25223
     0.01558
     0.14705
     0.14179
     0.06817
     0.14179
     0.03662
     0.04714
     0.11024
     0.29430
     0.13128
     0.30482
     0.15231
     0.22593
     0.15757
     0.33637
     0.44154
     0.46258
     0.43628
     0.65189
     0.67293
     0.74655
     0.87276
     0.96742
     0.86750
     0.89380
     0.78336
     0.78862
     0.49939
     0.30482
     0.19438
    -0.29468
    -0.22106
    -0.33675
    -0.53132
    -0.75219
    -0.86263
    -1.04142
    -1.14660
    -1.29384
    -1.33591
    -1.38324
    -1.29910
    -1.19393
    -1.28332
    -1.10453
    -0.78374
    -0.83107
    -0.35253
    -0.20002
     0.07869
     0.38896
     0.77284
     1.07785
     1.27242
     1.29346
     1.25665
     1.08311
     0.97794
     0.94112
     1.12518
     1.45648
     1.79304
     1.49855
     1.44596
     1.25139
     0.85698
     0.85698
     0.54146
     0.49413
     0.33111
     0.29430
     0.28378
     0.29956
     0.25223
     0.24171
     0.10498
     0.02084
    -0.19476
    -0.37356
    -0.47874
    -0.28416
    -0.56814
    -0.35779
     0.81491
     1.98761
     2.32943
     1.53536
     0.92009
     0.70448
     0.73603
     1.08837
     1.14096
     1.57217
     1.55640
     1.54062
     1.10414
     1.01475
     0.62034
     0.20490
    -0.06855
    -0.37882
    -0.51555
    -0.61021
    -0.73116
    -0.62598
    -0.45770
    -0.41037
    -0.21580
    -0.05804
     0.02610
     0.05765
     0.03136
     0.16809
     0.20490
     0.05240
    -0.11062
    -0.06855
    -0.20528
    -0.36830
    -0.57339
    -0.74693
    -0.79952
    -0.92047
    -0.98358
    -0.94151
    -0.78900
    -0.46822
    -0.22106
    -0.19476
    -0.04226
    -0.08959
     0.00507
     0.02610
     0.25223
     0.50465
     0.44154
     0.49939
     0.70974
     0.78336
     0.79914
     0.87802
     0.86750
     0.72026
     0.74655
     0.66241
     0.92009
     0.80440
     0.70974
     0.64663
     0.70448
     0.65715
     0.59931
     0.56249
     0.49939
     0.34163
     0.34163
     0.18386
    -0.10537
    -0.25787
    -0.35779
    -0.54184
    -0.34727
    -0.35779
    -0.52607
    -0.47348
    -0.38934
    -0.38408
    -0.44193
    -0.29468
    -0.26839
    -0.34201
    -0.27890
    -0.53658
    -0.92573
    -1.07298
    -1.03091
    -0.59969
     0.09447
     0.63086
     0.49413
     0.39421
     0.31007
     0.24697
     0.36266
     0.45732
     0.58879
     0.71500
     0.91483
     0.95164
     1.11992
     1.30398
     1.34605
     1.15147
     0.88328
     0.47835
    -0.18425
    -0.51555
    -0.60495
    -0.64176
    -0.55762
    -0.65228
    -0.63124
    -0.64702
    -0.68909
    -0.85737
    -0.93625
    -0.98358
    -1.04668
    -1.17289
    -1.10453
    -0.80478
    -0.83633
    -0.75745
    -0.71538
    -0.61546
    -0.37356
    -0.36304
    -0.29468
    -0.14218
     0.02084
     0.00507
    -0.10537
     0.03136
     0.04714
    -0.02123
    -0.33149
    -0.12640
    -0.33149
    -0.46296
    -0.53658
    -0.69435
    -0.88892
    -1.02565
    -1.24651
    -1.45160
    -1.34643
    -1.48842
    -1.52523
    -1.52523
    -1.70402
    -1.51997
    -1.65144
    -1.46738
    -1.26755
    -1.29384
    -1.26229
    -1.14660
    -0.99409
    -0.83633
    -0.68909
    -0.57865
    -0.47874
    -0.21580
    -0.16847
    -0.13692
     0.04188
    -0.00545
    -0.01597
    -0.02649
     0.28904
     0.28904
     0.30482
     0.32059
     0.29430
     0.31007
     0.28378
     0.33111
     0.33637
     0.34163
     0.33637
     0.31533
     0.32585
     0.43628
     0.32585
     0.15231
     0.44680
     0.31533
     0.28904
     0.33637
     0.11024
     0.33111
     0.23119
    -0.05278
    -0.23158
    -0.23158
    -0.14744
    -0.02649
     0.11550
     0.06291
     0.01558
    -0.18425
    -0.08433
     0.16809
    -0.07907
     0.09447
     0.13654
     0.29956
     0.42577
     0.34689
     0.28378
     0.28904
     0.35214
     0.42051
     0.33637
     0.35214
     0.47310
     0.25223
     0.19438
     0.23645
    -0.01597
     0.15757
     0.14179
     0.12602
     0.19438
     0.17861
     0.24697
     0.28378
     0.47310
     0.65715
     0.60982
     0.86224
     0.89905
     0.97794
     0.99371
     1.05156
     0.94112
     0.67819
     0.71500
     0.87802
     1.03578
     0.95164
     0.83595
     0.60982
     0.33111
     0.16809
    -0.15269
    -0.16847
    -0.29468
    -0.26313
    -0.48925
    -0.46296
    -0.40511
    -0.45244
    -0.34201
    -0.34727
    -0.31046
    -0.26839
    -0.32097
    -0.36304
    -0.32623
    -0.19476
    -0.45244
    -0.42089
    -0.11588
     0.58353
     1.43019
     2.55556
     3.32333
     2.99729
     2.11382
     1.36708
     1.30924
     1.56166
     2.36098
     2.55556
     2.64496
     2.47142
     2.17693
     1.58269
     0.84647
     0.28378
    -0.08959
    -0.41037
    -0.60495
    -0.96780
    -1.11505
    -1.10979
    -1.07823
    -1.03616
    -0.86788
    -0.75745
    -0.67331
    -0.55236
    -0.58391
    -0.62598
    -0.48400
    -0.44193
    -0.24209
    -0.32097
    -0.00545
    -0.13692
    -0.14744
    -0.08433
    -0.06330
     0.06291
    -0.08433
    -0.16847
    -0.18951
    -0.05804
    -0.02649
    -0.07907
    -0.12114
    -0.26313
    -0.31572
    -0.35779
    -0.34727
    -0.42089
    -0.59969
    -0.39460
    -0.47348
    -0.20528
    -0.05278
     0.01033
    -0.18951
    -0.14218
    -0.25787
    -0.25261
    -0.10011
     0.06817
     0.29430
     0.29430
     0.24171
     0.15757
    -0.00545
    -0.07907
    -0.28416
    -0.35253
    -0.72590
    -0.91521
    -0.95202
    -0.91521
    -0.88892
    -0.90470
    -0.87840
    -0.82581
    -0.77323
    -0.38408
    -0.32623
    -0.21054
    -0.30520
    -0.26313
     0.22068
     0.29430
     0.17335
    -0.07381
    -0.07907
    -0.05278
     0.34163
     0.36792
     0.16283
     0.05240
    -0.18425
    -0.21580
    -0.49451
    -0.36304
    -0.45770
    -0.48925
    -0.37356
    -0.26313
    -0.21054
    -0.21054
    -0.16847
    -0.12114
     0.01033
     0.13654
     0.02610
     0.11550
     0.04188
    -0.00545
    -0.00019
     0.21016
     0.20490
     0.02084
    -0.00545
     0.15231
     0.06291
     0.13654
     0.09447
     0.02084
     0.24171
     0.19964
    -0.00545
    -0.02649
    -0.22106
    -0.14218
    -0.05804
    -0.01597
     0.31007
     0.19964
     0.10498
     0.07343
     0.03662
    -0.07381
    -0.17899
     0.02610
     0.14705
     0.52042
     0.50465
     0.60456
     0.49939
     0.53620
     0.45732
     0.41525
     0.61508
     0.52568
     0.40999
     0.39421
     0.35740
     0.36266
     0.31533
     0.28904
     0.17335
     0.08921
     0.02084
    -0.02123
    -0.11062
    -0.10011
    -0.02123
    -0.24209
    -0.00019
    -0.02649
    -0.19476
    -0.25261
    -0.29468
    -0.33149
    -0.25787
    -0.43667
    -0.55236
    -0.77849
    -0.72590
    -0.82056
    -0.72064
    -0.70486
    -0.59969
    -0.71012
    -0.56814
    -0.29994
    -0.39460
    -0.24209
    -0.12640
     0.14705
     0.18386
     0.27326
     0.43103
     0.53620
     0.68345
     0.67819
     0.65715
     0.49939
     0.48361
     0.44680
     0.36266
     0.49939
     0.36792
     0.33111
     0.41525
     0.28378
     0.33637
     0.21542
     0.17861
     0.16809
     0.25749
     0.02610
    -0.02123
    -0.19476
    -0.54710
    -0.73642
    -0.93625
    -0.66279
    -0.52081
    -0.65228
    -0.72064
    -0.72590
    -0.73116
    -0.68909
    -0.85211
    -0.68383
    -0.27365
    -0.14218
    -0.32623
    -0.28416
    -0.24209
    -0.14218
    -0.08959
    -0.00545
     0.05765
    -0.17373
    -0.13166
    -0.21580
    -0.17373
    -0.29468
    -0.31046
    -0.36304
    -0.26839
    -0.30520
    -0.23158
    -0.08959
     0.05765
     0.07343
    -0.15795
     0.08921
     0.12076
     0.07869
    -0.01071
    -0.06330
    -0.14744
    -0.22106
    -0.25787
    -0.13692
     0.40473
     1.39863
     2.31891
     2.85005
     2.87634
     2.40305
     1.67209
     1.34079
     1.53010
     1.59847
     1.51433
     1.65105
     1.29346
     1.07259
     0.80440
     0.57827
     0.06291
    -0.54184
    -1.01513
    -1.50945
    -1.73558
    -1.65670
    -1.44635
    -1.49367
    -0.97306
    -0.81530
    -0.80478
    -0.53132
    -0.48400
    -0.36830
    -0.21054
    -0.28416
    -0.38934
    -0.17899
     0.27326
     0.11024
    -0.28942
    -0.31572
    -0.32097
    -0.53658
    -0.31572
    -0.15795
    -0.31046
    -0.31046
    -0.37882
    -0.64176
    -0.94677
    -1.16763
    -1.50945
    -1.46738
    -1.58833
    -1.76713
    -1.67773
    -1.58307
    -1.61988
    -1.73032
    -1.69877
    -1.41479
    -1.54626
    -1.24651
    -1.07823
    -0.78900
    -0.59443
    -0.49451
    -0.39986
    -0.24209
     0.04188
    -0.07381
     0.01033
    -0.03174
    -0.11062
    -0.20002
    -0.17899
     0.13128
     0.01033
    -0.14218
    -0.15269
    -0.06855
    -0.11062
    -0.18425
    -0.12114
    -0.03700
     0.12076
     0.27852
     0.30482
     0.50991
     0.60982
     0.68870
     0.53620
     0.44154
     0.03662
    -0.27365
    -0.34201
    -0.43141
    -0.40511
    -0.53132
    -0.72064
    -0.78900
    -0.93099
    -1.11505
    -1.32539
    -1.33591
    -1.48842
    -1.48842
    -1.54626
    -1.26229
    -1.05194
    -1.05720
    -0.81004
    -0.65753
    -0.62598
    -0.46822
    -0.39460
    -0.33149
    -0.38934
    -0.26313
    -0.22106
    -0.27890
    -0.22632
    -0.24735
    -0.26839
    -0.20002
    -0.06855
    -0.16321
    -0.14218
    -0.13692
    -0.17899
    -0.14218
    -0.14744
    -0.17899
     0.03662
     0.02084
     0.16809
     0.22068
     0.17335
     0.20490
     0.24171
     0.27326
     0.54146
     0.58353
     0.48361
     0.67293
     0.73603
     0.92009
     0.98319
     0.97268
     0.97794
     1.25665
     1.25139
     1.22510
     1.37760
     1.40915
     1.52484
     1.47752
     1.64580
     1.80356
     1.67209
     1.78778
     1.80882
     1.83511
     1.84563
     1.82985
     1.88244
     1.90347
     1.76675
     1.67209
     1.60373
     1.46700
     1.53010
     1.11992
     1.04630
     1.05682
     0.78862
     0.71500
     0.43103
     0.30482
     0.14179
    -0.18951
    -0.59443
    -1.09927
    -1.63040
    -1.08349
    -0.73642
    -0.83107
    -1.03091
    -1.68299
    -1.83549
    -1.12556
    -0.46822
     0.03662
    -0.31572
    -0.78374
    -0.50503
     0.18912
     0.80966
     1.26191
     1.48803
     1.82985
     2.02443
     2.29788
     2.45564
     2.54504
     2.47142
     2.66073
     2.53978
     2.38728
     2.38728
     2.13486
     2.05072
     2.02968
     1.66157
     1.60898
     1.42493
     1.14096
     0.84647
     0.66767
     0.44154
     0.39947
     0.22068
     0.18912
     0.28378
     0.14705
     0.08395
     0.06291
     0.07343
     0.14179
    -0.01071
    -0.07381
     0.01033
     0.03136
    -0.14218
    -0.25787
    -0.24209
    -0.25787
    -0.48400
    -0.42615
    -0.37882
    -0.63650
    -0.61546
    -0.66279
    -0.79426
    -0.92573
    -0.79426
    -0.85211
    -0.90995
    -0.83633
    -0.86788
    -0.93099
    -0.89944
    -0.82056
    -0.85211
    -0.85737
    -0.69960
    -0.59969
    -0.56814
    -0.42615
    -0.51029
    -0.36830
    -0.55236
    -0.57339
    -0.58391
    -0.72064
    -0.97306
    -1.12030
    -1.24125
    -1.44109
    -1.63040
    -1.61988
    -1.44109
    -1.48842
    -1.75661
    -1.81446
    -2.09317
    -2.05636
    -1.96170
    -1.83549
    -1.60937
    -1.43583
    -1.29910
    -1.19393
    -1.08875
    -1.06772
    -0.88366
    -0.78374
    -0.69435
    -0.34201
    -0.41563
    -0.28942
    -0.20002
     0.06817
     0.18386
     0.27852
     0.40473
     0.66767
     1.00949
     1.02001
     1.19354
     1.11466
     1.12518
     1.01475
     1.09363
     1.31975
     0.99371
     1.08837
     0.99897
     0.99371
     0.93587
     0.66767
     0.50465
     0.29430
     0.46784
     0.46258
     0.28904
     0.14705
     0.05240
     0.04188
     0.02610
     0.36792
     0.42577
     0.24171
     0.46258
     0.31007
     0.24697
     0.14705
     0.17335
     0.15757
     0.11024
     0.23645
     0.24697
     0.09972
     0.09447
     0.07869
     0.13654
     0.16283
     0.09447
    -0.05278
     0.14179
     0.05765
     0.13128
     0.06291
     0.11550
     0.10498
     0.27852
     0.29956
     0.26800
     0.20490
     0.24171
     0.23645
     0.09972
     0.26800
     0.36792
     0.28378
     0.20490
     0.29430
     0.22068
     0.16809
     0.25749
     0.11024
     0.20490
     0.15757
     0.28904
     0.20490
     0.04714
     0.10498
     0.04188
     0.01558
     0.09972
     0.09447
     0.06291
     0.05765
     0.09447
     0.06817
     0.07343
    -0.00545
     0.05765
     0.12076
     0.13128
     0.03136
     0.09447
     0.03136
     0.13654
     0.02610
     0.16809
     0.09972
    -0.03174
     0.13654
     0.06291
     0.17335
    -0.00019
     0.10498
     0.02610
     0.15757
     0.16283
     0.10498
     0.07343
     0.12076
     0.06291
     0.05240
     0.16809
     0.31007
     0.06291
     0.08395
     0.04714
    -0.00019
    -0.03174
    -0.00545
    -0.19476
    -0.11588
     0.03136
    -0.02649
    -0.10537
    -0.18425
    -0.15269
    -0.25261
    -0.33149
    -0.03174
    -0.24209
    -0.25787
    -0.20002
    -0.14744
    -0.21054
    -0.22106
    -0.30520
    -0.24735
    -0.38934
    -0.24209
    -0.48400
    -0.39986
    -0.53658
    -0.57339
    -0.75745
    -0.54184
    -0.39460
    -0.45244
    -0.30520
    -0.38408
    -0.27365
     0.02084
    -0.10011
     0.15757
     0.06817
    -0.20002
    -0.56288
    -1.12030
    -1.61463
    -1.95644
    -2.17205
    -1.99851
    -2.53491
    -3.14492
    -2.67163
    -2.39818
    -2.92931
    -3.25535
    -2.58749
    -2.80310
    -2.38766
    -2.20361
    -1.86705
    -1.12030
    -0.62598
    -0.22106
     0.00507
     0.57827
     1.48803
     2.09279
     2.56608
     2.92367
     3.21290
     3.55998
     3.72826
     3.77559
     3.73352
     3.89128
     3.93861
     4.32250
     4.35931
     4.08059
     3.61782
     3.30756
     3.04988
     2.08227
     1.48803
     1.11466
     0.62034
     0.15757
    -0.26313
    -0.63650
    -0.81530
    -0.97306
    -1.22548
    -1.33065
    -1.40428
    -1.26229
    -1.17815
    -1.18867
    -0.68383
    -0.67331
    -0.60495
    -0.45244
    -0.29468
    -0.15269
    -0.16847
    -0.01597
    -0.01071
     0.07869
     0.11024
     0.11550
     0.26275
     0.07343
     0.14179
     0.01558
     0.20490
     0.23645
     0.17861
     0.17861
     0.11550
     0.15757
     0.14179
     0.09447
    -0.04226
     0.17861
     0.22593
     0.06291
     0.07343
     0.12076
    -0.01071
    -0.00019
     0.08921
     0.26275
     0.00507
     0.12602
     0.05765
     0.01033
    -0.00019
    -0.07907
    -0.02123
    -0.07907
    -0.05804
    -0.13166
    -0.13166
    -0.20002
    -0.27890
    -0.28416
    -0.34201
    -0.11062
    -0.30520
    -0.24209
    -0.28416
    -0.21580
    -0.35253
    -0.25787
    -0.38934
    -0.25261
    -0.20528
    -0.29468
    -0.27890
    -0.23158
    -0.32623
    -0.21580
    -0.37882
    -0.17373
    -0.12640
    -0.26839
    -0.17373
    -0.10011
    -0.16847
    -0.18951
    -0.06330
    -0.03700
    -0.07907
     0.03136
     0.01558
    -0.01071
     0.04714
     0.13654
    -0.13166
     0.09447
     0.24697
     0.08921
     0.14705
     0.08921
     0.13128
     0.18386
     0.13654
     0.06291
     0.16809
     0.26275
     0.17335
     0.18386
     0.12602
     0.21016
     0.03662
     0.15757
     0.37318
     0.17861
     0.23119
     0.16809
     0.16283
     0.17861
     0.05765
     0.04188
     0.13654
     0.05240
     0.06291
    -0.05804
    -0.02123
    -0.02649
    -0.13166
    -0.31572
    -0.09485
    -0.24209
    -0.35779
    -0.18425
    -0.34201
    -0.35253
    -0.39460
    -0.43141
    -0.42615
    -0.41037
    -0.42615
    -0.49451
    -0.49977
    -0.52081
    -0.57339
    -0.72590
    -0.57865
    -0.59443
    -0.71538
    -0.84159
    -1.00461
    -1.17289
    -1.32539
    -1.32539
    -1.08875
    -0.60495
    -0.35779
    -0.57865
    -0.83107
    -0.91521
    -0.68383
    -0.42089
     0.17861
     0.39421
     0.60982
     1.04104
     0.89380
     0.87802
     0.68345
     0.86750
     1.21984
     1.44596
     1.44596
     1.56691
     1.51959
     1.62476
     1.23561
     0.85173
     0.65189
     1.00949
     0.99371
     1.00949
     0.69922
     0.29956
    -0.24209
    -0.97832
    -1.36221
    -1.02565
    -0.41563
    -0.37356
    -0.23158
    -0.25261
    -0.38408
    -0.32623
    -0.49451
    -0.16847
    -0.08433
    -0.21054
    -0.24209
     0.06817
     0.60982
     0.78862
     1.06208
     1.23035
     1.02001
     1.00423
     0.45732
     0.14705
     0.35214
     0.51517
     0.10498
     0.05240
     0.34689
     0.63086
     1.18303
     1.51433
     1.58795
     1.43545
     0.68345
     0.15231
     0.45206
     1.07259
     1.16199
     1.20932
     1.17251
     1.05682
     0.75707
     0.49413
     0.62560
     0.41525
     0.49413
     0.35740
     0.27852
     0.08921
    -0.04752
    -0.13692
    -0.17899
    -0.25261
    -0.35779
    -0.41563
    -0.61546
    -0.84159
    -1.00987
    -1.02039
    -1.01513
    -1.17815
    -1.29384
    -1.33591
    -1.35695
    -1.31488
    -1.34643
    -1.34117
    -1.29384
    -1.12556
    -0.81004
    -0.94151
    -0.94677
    -1.04668
    -0.98884
    -0.99409
    -0.89944
    -0.85737
    -0.99409
    -0.98884
    -1.06246
    -1.01513
    -1.27281
    -1.29910
    -1.35695
    -1.35695
    -1.39376
    -1.60937
    -1.64092
    -1.83549
    -1.85653
    -2.01955
    -2.03007
    -1.99326
    -2.19309
    -2.22464
    -2.28249
    -2.25619
    -2.21938
    -1.99326
    -1.86705
    -1.53574
    -1.05194
    -0.85211
    -0.59969
    -0.60495
    -0.45770
    -0.23683
     0.04714
     0.42577
     0.47310
     0.60456
     0.73603
     0.72026
     0.68345
     0.54672
     0.33637
     0.37318
     0.58879
     0.45732
     0.31533
     0.26275
     0.19438
     0.36266
     0.11024
     0.15757
     0.09972
     0.21542
     0.38370
     0.34689
     0.52042
     0.49413
     0.63086
     0.69396
     0.68870
     0.46258
     0.22593
     0.06291
     0.03136
     0.05240
     0.06817
     0.19964
     0.14705
    -0.05278
    -0.19476
    -0.34727
    -0.27365
    -0.24209
    -0.34201
    -0.37882
    -0.27890
    -0.20002
    -0.24209
    -0.24209
    -0.12114
    -0.06330
    -0.13166
    -0.07907
     0.22593
     0.16809
     0.09972
     0.13128
     0.25749
     0.24697
     0.17861
     0.29956
     0.34163
     0.43103
     0.39421
     0.26275
     0.28378
     0.34689
     0.46258
     0.43103
     0.55724
     0.58353
     0.53094
     0.31533
     0.12076
     0.13128
     0.14705
     0.24171
     0.26800
     0.23645
     0.17861
    -0.07907
     0.01558
    -0.24735
    -0.23158
    -0.27365
    -0.04752
    -0.23683
    -0.38408
    -0.21054
    -0.23683
    -0.18951
    -0.17899
    -0.20528
    -0.18951
    -0.01071
    -0.00019
     0.04188
     0.06291
     0.15757
     0.16283
     0.14179
     0.40473
     0.44154
     0.31007
     0.48361
     0.47310
     0.60456
     0.60456
     0.50991
     0.48361
     0.49413
     0.55198
     0.44680
     0.56775
     0.36792
     0.40999
     0.26275
     0.27852
     0.40473
     0.17335
     0.01558
     0.15757
     0.12602
     0.02084
    -0.00019
    -0.13166
    -0.08433
    -0.03174
    -0.17899
    -0.02123
    -0.09485
    -0.17899
    -0.25787
    -0.28416
    -0.17373
    -0.17899
    -0.20002
    -0.12640
    -0.18951
    -0.08959
    -0.20528
    -0.08433
     0.06817
     0.11550
     0.21542
     0.09972
     0.32585
     0.71500
     0.73603
     0.52042
     0.54672
     0.44154
     0.70974
     1.20406
     1.83511
     2.35573
     2.84479
     3.11824
     3.42851
     3.63886
     3.66515
     3.38644
     3.16031
     3.21290
     3.24445
     3.30756
     3.58627
     3.23394
     2.70280
     2.27684
     1.88244
     1.42493
     0.79388
     0.31007
    -0.10537
    -0.37356
    -0.56288
    -0.59443
    -0.66805
    -0.75745
    -0.79952
    -0.81004
    -0.73116
    -0.56288
    -0.66805
    -0.65753
    -0.64702
    -0.67331
    -0.49977
    -0.72064
    -0.65753
    -0.71538
    -0.72590
    -0.74693
    -0.66279
    -0.72590
    -0.89418
    -0.95202
    -0.96780
    -0.65228
    -0.68909
    -1.07823
    -1.10979
    -1.07298
    -1.04142
    -1.00461
    -0.97832
    -0.95202
    -0.99409
    -0.89944
    -0.90470
    -0.98884
    -0.94677
    -0.92047
    -1.02039
    -0.81530
    -0.89418
    -1.02039
    -0.98884
    -1.04668
    -1.13082
    -1.18867
    -1.24651
    -1.34117
    -1.55152
    -1.57256
    -1.83023
    -2.07214
    -2.31404
    -2.68215
    -3.10285
    -3.42363
    -3.58140
    -3.47622
    -2.62956
    -1.33591
    -0.73116
    -1.47264
    -2.27723
    -1.48316
    -0.17899
     0.08395
     0.31533
     0.59405
     1.59321
     2.85531
     3.59679
     4.20155
     4.36457
     3.39170
     2.96048
     2.87634
     2.91315
     2.99203
     2.77117
     2.49245
     2.26107
     1.64580
     1.05156
     0.52042
     0.02610
    -0.32623
    -0.58917
    -1.08875
    -0.98358
    -1.18867
    -1.34643
    -1.53049
    -1.47264
    -1.35169
    -1.50419
    -1.48316
    -1.39376
    -1.27807
    -1.12556
    -1.17289
    -1.08349
    -1.12556
    -1.07298
    -1.26755
    -1.01513
    -1.00987
    -1.21496
    -1.10979
    -1.14660
    -1.11505
    -1.26229
    -1.26755
    -1.09401
    -1.12556
    -1.04668
    -1.02039
    -1.01513
    -0.95202
    -0.95202
    -1.00987
    -0.86788
    -0.70486
    -0.81004
    -0.78900
    -0.71012
    -0.80478
    -0.78374
    -0.77323
    -0.70486
    -0.63650
    -0.58391
    -0.56814
    -0.53132
    -0.52607
    -0.55236
    -0.57339
    -0.64702
    -0.33149
    -0.33149
    -0.41563
    -0.26313
    -0.34201
    -0.28416
    -0.31046
    -0.33149
    -0.29994
    -0.22632
    -0.19476
    -0.29994
    -0.20528
    -0.25787
    -0.31046
    -0.32097
    -0.11062
    -0.12114
    -0.25261
    -0.24209
    -0.25261
    -0.25787
    -0.27365
    -0.33149
    -0.24735
    -0.15795
    -0.11062
    -0.16321
    -0.15795
    -0.16321
    -0.22632
    -0.32623
    -0.23158
    -0.07907
    -0.20002
    -0.25787
    -0.24735
    -0.35779
    -0.35779
    -0.42615
    -0.43141
    -0.40511
    -0.54184
    -0.61021
    -0.69435
    -0.69960
    -0.81004
    -0.87314
    -0.95202
    -0.69960
    -0.94677
    -0.83633
    -0.84685
    -0.60495
    -0.11588
     0.47835
     0.90957
     1.53010
     2.35573
     3.02885
     3.42325
     3.63886
     3.57575
     2.99729
     2.37150
     2.73436
     2.93945
     3.17083
     3.40222
     2.95522
     2.56608
     1.30924
     0.15757
    -0.28416
    -0.53658
    -0.39460
    -0.61021
    -0.88892
    -0.96780
    -0.64702
    -0.37882
    -0.06855
    -0.24735
    -0.27890
    -0.01071
     0.38896
     1.06208
     1.43019
     1.51433
     1.59847
     1.48803
     1.31449
     0.84647
     0.41525
     0.17335
     0.29956
     0.13654
     0.33637
     0.50991
     0.04188
    -0.31572
    -0.59969
    -0.76271
    -0.81004
    -0.94151
    -0.93625
    -0.66805
    -0.37356
    -0.25787
    -0.03174
    -0.01597
     0.22068
     0.27326
     0.33637
     0.76233
     0.60982
     0.64663
     0.79388
     0.67819
     0.56775
     0.59405
     0.50465
     0.49413
     0.49413
     0.45206
     0.29430
     0.23645
     0.06291
     0.05240
    -0.11062
     0.04714
    -0.07381
    -0.17373
    -0.21054
    -0.14744
    -0.24735
    -0.41037
    -0.48400
    -0.53132
    -0.44193
    -0.25787
    -0.55236
    -0.54710
    -0.64702
    -0.55762
    -0.76271
    -0.66279
    -0.65228
    -0.91521
    -0.85737
    -0.98884
    -1.06772
    -1.30436
    -1.33591
    -1.45160
    -1.50945
    -1.54626
    -1.72506
    -1.86705
    -2.16154
    -2.23516
    -2.45077
    -2.46654
    -2.31930
    -2.54542
    -2.62956
    -2.42447
    -2.11421
    -1.52523
    -0.99935
    -0.94151
    -0.67857
    -0.53132
    -0.48925
    -0.06855
     0.18912
     0.40473
     0.58353
     0.88328
     1.18828
     1.26717
     1.07259
     0.87276
     0.78862
     0.71500
     0.52042
     0.26800
     0.21016
     0.19964
     0.11024
     0.00507
     0.01033
    -0.10011
    -0.01071
    -0.17373
     0.07343
     0.01558
    -0.05804
     0.08395
     0.02084
     0.07343
     0.08921
     0.06291
     0.09972
     0.11550
     0.25223
     0.05765
     0.18386
     0.14179
     0.16809
     0.15231
     0.11024
     0.33111
     0.15757
     0.18912
     0.18386
     0.14705
     0.06817
     0.04714
    -0.08433
    -0.02649
    -0.10537
    -0.05278
    -0.15269
     0.45732
     1.49855
     1.75097
     1.14621
     0.57827
     0.27326
     0.58879
     0.92009
     1.06208
     1.26191
     1.20932
     1.16199
     1.07259
     0.91483
     0.71500
     0.42577
     0.30482
    -0.01597
    -0.08959
    -0.22106
    -0.09485
    -0.18951
    -0.27365
    -0.23683
    -0.13166
    -0.13166
    -0.18425
    -0.11588
    -0.21054
    -0.13692
    -0.08433
    -0.13166
    -0.10537
    -0.17373
    -0.17373
    -0.30520
     0.05765
    -0.11588
    -0.22632
    -0.26313
    -0.24735
    -0.19476
    -0.22632
    -0.32623
    -0.29994
    -0.28416
    -0.26839
    -0.22632
    -0.26313
    -0.40511
    -0.32097
    -0.44718
    -0.29468
    -0.29468
    -0.29468
    -0.41037
    -0.37356
    -0.36830
    -0.33675
    -0.44193
    -0.36830
    -0.41563
    -0.27365
    -0.37356
    -0.37356
    -0.41563
    -0.40511
    -0.48400
    -0.41037
    -0.26313
    -0.44193
    -0.33149
    -0.25261
    -0.33149
    -0.12640
    -0.26839
    -0.35253
    -0.03700
     0.03136
    -0.02649
     0.18386
     0.35740
     0.57827
     0.85173
     1.07259
     1.81933
     2.09805
     2.63444
     2.99203
     3.27075
     2.99729
     1.80356
     0.72552
    -0.27365
    -1.41479
    -2.58749
    -3.41312
    -3.89692
    -3.10285
    -2.10895
    -1.70402
    -2.19835
    -3.05552
    -3.80752
    -3.95477
    -2.99768
    -1.47264
    -0.10011
     0.96216
     1.94554
     3.29704
     4.22258
     4.60647
     5.01139
     4.98510
     4.41715
     3.75981
     3.29704
     2.84479
     2.07701
     1.35656
     0.72026
     0.19964
    -0.44718
    -1.00461
    -1.35169
    -1.84075
    -1.97222
    -2.22464
    -2.26145
    -2.37188
    -2.31930
    -2.36663
    -2.28774
    -2.06688
    -2.00903
    -2.02481
    -1.88808
    -1.86705
    -1.70402
    -1.47264
    -1.39376
    -1.18341
    -1.16763
    -1.30962
    -1.14134
    -0.84159
    -0.59969
    -0.03174
     0.05765
     0.39421
     0.32585
     0.23645
     0.19438
     0.35214
     0.37844
     0.58879
     0.68345
     0.65715
     0.65189
     0.51517
     0.26800
     0.09972
    -0.19476
    -0.46822
    -0.80478
    -0.93099
    -0.94677
    -1.47264
    -1.58307
    -1.82498
    -1.79342
    -1.78816
    -1.49893
    -1.12030
    -0.64702
    -0.37356
    -0.44718
    -0.56814
    -0.57865
    -0.43141
    -0.38934
     0.09447
     0.54146
     0.59405
     0.68345
     0.63612
     0.55198
     0.50465
     0.24171
     0.23119
    -0.02649
    -0.18425
    -0.25261
    -0.33675
    -0.43141
    -0.58391
    -0.68383
    -0.73642
    -0.50503
    -0.63650
    -0.64702
    -0.52081
    -0.61546
    -0.61021
    -0.56288
    -0.64176
    -0.58391
    -0.36830
    -0.41037
    -0.39460
    -0.50503
    -0.29994
    -0.41563
    -0.39986
    -0.29994
    -0.29994
    -0.25261
    -0.21580
    -0.25787
    -0.18951
    -0.18951
    -0.24209
    -0.16847
    -0.06330
    -0.09485
    -0.07907
    -0.05804
    -0.15269
    -0.14744
    -0.16321
    -0.05804
     0.00507
    -0.06855
    -0.06330
    -0.09485
    -0.08433
    -0.09485
    -0.24735
    -0.20002
    -0.25787
    -0.24209
    -0.24209
    -0.21580
    -0.21054
    -0.27365
    -0.33675
    -0.34201
    -0.15269
    -0.27890
    -0.25261
    -0.25261
    -0.24209
    -0.22632
    -0.23683
    -0.33149
    -0.32097
    -0.28942
    -0.25261
    -0.33149
    -0.18425
    -0.34201
    -0.39460
    -0.59969
    -0.37356
    -0.34201
    -0.42089
    -0.46296
    -0.39986
    -0.40511
    -0.39986
    -0.48400
    -0.44718
    -0.34727
    -0.26313
    -0.39460
    -0.37356
    -0.23158
    -0.23683
    -0.34727
    -0.26313
     0.01558
    -0.20528
    -0.00545
    -0.08433
    -0.07381
    -0.01071
    -0.04226
     0.06291
     0.06291
     0.20490
     0.17861
     0.26800
     0.20490
     0.29430
     0.18912
     0.30482
     0.47835
     0.26275
     0.34689
     0.39947
     0.35740
     0.42577
     0.38896
     0.27852
     0.32059
     0.30482
     0.30482
     0.09447
     0.12076
     0.23119
     0.19964
     0.10498
     0.27852
     0.13128
     0.06291
     0.08921
     0.08395
     0.15231
     0.08921
    -0.01597
     0.07869
     0.05240
     0.07869
     0.05240
    -0.03700
     0.11550
     0.24697
     0.34689
     0.76233
     0.76759
     0.53620
     0.29956
     0.22593
     0.32585
     0.53094
     0.63612
     1.12518
     1.36708
     1.61950
     1.38812
     1.27768
     1.27242
     1.15147
     0.70974
     0.70974
     0.62560
     0.23645
    -0.44193
    -0.82056
    -1.08875
    -0.54184
     1.69838
     4.26465
     4.36457
     0.75181
    -1.28858
    -1.13082
    -0.08959
     1.40915
     1.98761
     1.66683
     1.75623
     2.49245
     2.46090
     2.23477
     1.84037
     1.58269
     1.30924
     1.47226
     1.51959
     1.80882
     1.71942
     1.76675
     1.86666
     2.00339
     2.01391
     1.95606
     2.02443
     1.89296
     1.78252
     1.88770
     1.88244
     1.53536
     1.16199
     0.78862
     0.54672
     0.35740
     0.14179
    -0.02123
    -0.20002
    -0.53132
    -0.78374
    -1.03091
    -0.95728
    -1.21496
    -1.50419
    -1.44109
    -1.54626
    -1.53574
    -1.38324
    -1.21496
    -1.31488
    -1.24651
    -1.15711
    -1.21496
    -1.08349
    -0.77849
    -0.64176
    -0.34727
    -0.08959
     0.08921
    -0.19476
     0.01558
     0.03136
     0.14705
     0.07343
     0.33637
     0.34689
     0.23119
     0.25223
     0.24697
     0.22068
     0.32585
     0.25223
     0.15757
     0.07869
     0.24171
     0.17861
     0.01033
    -0.20528
    -0.21580
    -0.26313
    -0.41037
    -0.36830
    -0.32097
    -0.35779
    -0.21054
    -0.24735
    -0.20528
    -0.24209
    -0.06855
    -0.17899
    -0.06330
     0.06291
    -0.03174
    -0.03174
     0.02610
     0.03662
    -0.04752
    -0.04226
    -0.06855
     0.06291
     0.16809
    -0.12114
    -0.07907
    -0.14744
    -0.05804
    -0.31046
    -0.07381
    -0.12640
    -0.29468
    -0.20002
    -0.07907
    -0.13692
    -0.16321
    -0.25261
    -0.24209
    -0.15269
     0.00507
     0.03136
     0.02084
     0.08395
     0.13654
     0.24171
     0.34163
     0.50465
     0.40999
     0.45206
     0.64138
     0.62034
     0.57827
     0.60982
     0.56775
     0.53620
     0.56775
     0.42577
     0.42577
     0.34689
     0.14705
     0.08921
    -0.04752
     0.08921
    -0.00545
    -0.27890
    -0.27890
    -0.29468
    -0.45244
    -0.40511
    -0.54184
    -0.53132
    -0.36830
    -0.39460
    -0.54710
    -0.47348
    -0.50503
    -0.46296
    -0.63124
    -0.38934
    -0.47348
    -0.54710
    -0.51029
    -0.45770
    -0.44718
    -0.45770
    -0.47348
    -0.42089
    -0.35779
    -0.28942
    -0.46296
    -0.43141
    -0.44718
    -0.38408
    -0.49977
    -0.33675
    -0.27890
    -0.45770
    -0.42615
    -0.39460
    -0.38934
    -0.35779
    -0.51029
    -0.59969
    -0.41563
    -0.39986
    -0.48925
    -0.40511
    -0.46296
    -0.37356
    -0.38408
    -0.31046
     0.05765
     0.04188
     0.21016
     0.35740
     0.56775
     0.90431
     0.63612
     0.33637
     0.69922
     1.41967
     2.01391
     2.30840
     2.29788
     1.86666
     0.83069
    -0.25787
    -1.17815
    -1.07298
    -1.24125
    -1.29384
    -1.08349
    -1.39902
    -1.93541
    -2.26671
    -2.77155
    -3.11863
    -3.33423
    -3.47096
    -3.11863
    -2.67689
    -2.02481
    -1.72506
    -1.09927
    -0.83107
    -0.67857
    -0.56288
    -0.40511
    -0.23158
    -0.13166
    -0.10537
    -0.06330
    -0.02649
     0.04188
     0.01033
     0.07869
    -0.10537
     0.00507
    -0.08959
    -0.02123
     0.12602
     0.03136
     0.08921
     0.27326
     0.38896
     0.53094
     0.63086
     0.63612
     0.83595
     0.98845
     1.15673
     1.19354
     1.14096
     1.08311
     1.02526
     1.01475
     1.08837
     0.90431
     0.90431
     0.79388
     0.66241
     0.56249
     0.29956
     0.04714
    -0.17373
    -0.31046
    -0.42089
    -0.59443
    -0.69960
    -0.83633
    -0.85211
    -0.93625
    -0.64176
    -0.75219
    -0.78374
    -0.53658
    -0.49977
    -0.16847
    -0.02123
     0.35214
     0.47835
     0.68345
     0.86224
     0.74129
     0.59931
     0.78862
     0.70974
     0.58353
     0.82017
     0.89380
     0.59405
     0.43103
     0.19964
     0.04188
    -0.15795
    -0.57865
    -1.00987
    -1.28332
    -1.46212
    -1.86705
    -2.23516
    -2.59801
    -2.69267
    -2.87672
    -2.32456
    -1.28332
    -0.02123
     2.55556
     4.39612
     4.20680
     2.18745
     1.05682
     1.42493
     2.36624
     3.69671
     4.66957
     5.13234
     5.12183
     4.45922
     3.64938
     2.58711
     1.73519
     0.74129
    -0.00019
    -0.66805
    -1.07298
    -1.33591
    -1.49367
    -1.45160
    -1.55678
    -1.36746
    -1.19919
    -1.18341
    -1.15711
    -0.99409
    -1.03616
    -1.06246
    -0.75219
    -0.71538
    -0.79952
    -0.72064
    -0.66805
    -0.68383
    -0.62072
    -0.74693
    -0.72064
    -0.54710
    -0.55236
    -0.62072
    -0.57865
    -0.61546
    -0.58391
    -0.66279
    -0.45244
    -0.28942
    -0.37882
    -0.35779
    -0.33149
    -0.31572
    -0.22106
    -0.22106
    -0.15795
    -0.17373
     0.03136
    -0.10011
     0.02610
    -0.01597
    -0.02123
    -0.09485
    -0.05278
     0.02610
    -0.08433
    -0.25261
    -0.22106
    -0.25787
    -0.18425
    -0.29468
    -0.29994
    -0.34201
    -0.22632
    -0.28942
    -0.35779
    -0.47874
    -0.46822
    -0.47874
    -0.63124
    -0.33675
    -0.33675
    -0.53658
    -0.43667
    -0.42089
    -0.34727
    -0.36830
    -0.43141
    -0.35779
    -0.31572
    -0.22632
    -0.20002
    -0.22106
    -0.07381
    -0.04226
    -0.21054
    -0.09485
     0.05240
    -0.11062
    -0.07907
    -0.13692
    -0.10537
    -0.03700
     0.19438
     0.33637
     0.32585
     0.34689
     0.24697
     0.39421
     0.43628
     0.40999
     0.45732
     0.72552
     0.92009
     0.81491
     0.79914
     0.67293
     0.60456
     0.56775
     0.50991
     0.47835
     0.59405
     0.40473
     0.26275
     0.28904
     0.63086
     0.64138
     0.09972
    -0.09485
     0.05240
     0.05240
     0.00507
     0.16809
     0.33111
     0.46258
     0.52568
     0.62034
     0.76759
     0.85698
     0.69922
     0.48361
     0.53620
     0.78862
     0.68345
     0.86224
     1.33027
     1.37234
     1.48277
     1.54062
     1.47752
     1.53536
     1.48277
     1.55114
     1.67735
     1.77726
     1.52484
     1.36182
     1.37760
     1.31975
     1.45122
     1.47226
     1.50907
     1.63528
     1.37234
     1.15673
     0.92535
     0.84647
     0.67819
     0.56249
     0.55724
     0.70974
     0.67819
     0.59405
     0.66241
     0.55724
     0.06291
    -0.49977
    -0.43667
    -0.47874
    -0.88366
    -1.17289
    -1.38850
    -1.84601
    -2.51913
    -2.69267
    -2.61379
    -2.42447
    -2.04584
    -1.32014
    -0.82581
    -0.72064
    -1.04668
    -1.61988
    -1.70402
    -0.84159
    -0.41037
    -0.06855
     0.46258
     0.77810
     0.76759
     0.36266
     0.16809
     0.16283
     0.22593
     0.13128
    -0.05804
    -0.35779
    -0.55762
    -0.80478
    -1.10979
    -0.43667
    -0.29994
     0.02084
     0.18386
     0.18912
     0.22068
     0.24171
     0.23119
     0.21016
     0.36266
     0.46258
     0.45206
     0.51517
     0.47835
     0.53094
     0.49413
     0.55198
     0.55198
     0.28904
     0.31007
     0.09447
    -0.00545
    -0.06855
    -0.18951
    -0.28416
    -0.36304
    -0.43667
    -0.62072
    -0.85737
    -1.14134
    -1.24651
    -1.51997
    -1.66195
    -1.40428
    -1.05720
    -0.43141
     0.39421
     0.74129
     0.39421
    -0.34201
    -0.44718
     0.17861
     0.61508
     1.31449
     2.22426
     2.57659
     2.43987
     2.07701
     1.90347
     1.89296
     1.56691
     1.37760
     1.24613
     1.13570
     1.04104
     0.81491
     0.55198
     0.49939
     0.38896
     0.24171
     0.14705
     0.29956
     0.05240
    -0.27365
    -0.43141
    -0.20002
    -0.25787
    -0.45244
    -0.26313
    -0.38408
    -0.26839
    -0.34727
    -0.42089
    -0.46296
    -0.38934
    -0.28942
    -0.37882
    -0.33149
    -0.31572
    -0.30520
    -0.36304
    -0.24735
    -0.04226
    -0.14744
    -0.14218
    -0.06330
    -0.00019
     0.01033
     0.00507
    -0.05278
    -0.03174
     0.12076
    -0.06330
    -0.11588
    -0.14218
    -0.01597
    -0.08959
    -0.13692
    -0.04226
    -0.13692
    -0.24735
    -0.33675
    -0.56814
    -0.66279
    -0.71538
    -1.03616
    -1.08349
    -0.88366
    -0.67857
    -0.25261
     0.11550
    -0.02649
    -0.06855
    -0.27365
    -0.05278
     0.03136
    -0.00545
     0.41525
     0.48361
     0.66767
     0.53094
     0.56775
     0.40473
     0.34689
     0.26275
     0.25223
     0.00507
    -0.22632
    -0.33149
    -0.44718
    -0.28416
    -0.22632
    -0.49451
    -0.43667
    -0.39986
    -0.17373
    -0.13166
    -0.14744
    -0.06855
     0.03136
     0.06291
     0.13654
     0.01558
     0.02610
     0.01558
     0.04714
     0.08921
     0.19964
     0.06291
     0.00507
     0.10498
     0.02084
     0.11024
     0.03136
    -0.05278
    -0.06330
     0.24171
     0.26800
     0.15757
     0.31533
     0.31533
     0.46258
     0.40473
     0.75707
     0.68345
     0.62560
     0.67293
     0.62034
     0.67293
     0.46258
     0.47835
     0.50465
     0.55198
     0.77284
     1.08837
     1.39338
     1.78252
     1.79830
     1.50381
     0.98319
     0.08921
    -0.96780
    -0.95728
    -0.28416
     0.15231
    -0.18951
    -0.80478
    -1.37798
    -2.01955
    -2.59801
    -2.68741
    -2.78207
    -2.85043
    -2.78207
    -3.13440
    -2.82940
    -2.31930
    -2.40344
    -2.42973
    -2.60853
    -2.87672
    -2.65060
    -1.14660
     1.09363
     2.56082
     2.68703
     2.49771
     1.28820
    -0.06855
    -0.34201
     0.53094
     1.45122
     2.40831
     2.55030
     2.53978
     2.08227
     1.54588
     1.00949
     0.49413
    -0.13692
    -0.57865
    -0.68383
    -0.63124
    -0.53132
    -0.36830
    -0.37882
    -0.26839
    -0.37882
    -0.05278
    -0.08433
    -0.21054
    -0.07381
    -0.19476
    -0.16847
    -0.27890
    -0.36304
    -0.42615
    -0.40511
    -0.29994
    -0.43141
    -0.39986
    -0.39460
    -0.33149
    -0.62072
