# Supplementary material for: Software algorithm and hardware design for real-time implementation of new spectral estimator
Source: Biomed Eng Online. 2014 May 9;13:61. doi: 10.1186/1475-925X-13-61 (PMC4057578; doi:10.1186/1475-925X-13-61)
Supplement: Additional file 2 — txtfiles.zip. [file 1475-925X-13-61-S2.zip › FILE043.TXT]

     0.05971
    -0.01202
    -0.04549
     0.05971
    -0.09331
     0.00711
     0.01667
    -0.07896
    -0.12200
     0.01189
     0.08840
     0.04536
     0.05014
     0.01189
     0.04058
     0.18403
     0.03102
     0.11231
     0.15056
     0.13621
     0.14578
     0.07405
     0.06449
     0.02623
    -0.06462
    -0.06940
     0.07883
    -0.01202
     0.04058
    -0.01680
    -0.05505
    -0.03593
    -0.07896
    -0.14113
    -0.13634
    -0.07896
     0.00711
     0.12187
     0.14100
     0.11231
     0.10274
    -0.13156
     0.16490
     0.17925
     0.05971
     0.17447
     0.07405
     0.16969
     0.08362
     0.05014
     0.05492
    -0.05027
    -0.04071
    -0.04549
    -0.03115
    -0.03115
     0.00233
    -0.18416
    -0.08375
     0.10752
    -0.02158
    -0.01202
    -0.00724
     0.08362
     0.13143
     0.20316
     0.34661
     0.32748
     0.38008
     0.45659
     0.59048
     0.46137
     0.20794
    -0.06940
     0.07883
     0.48050
     0.53788
     0.55701
     0.71002
     0.55701
     0.46137
     0.28923
     0.31314
     0.20316
     0.40399
     0.37530
     0.42312
     0.58570
     0.65264
     0.51397
     0.42790
     0.26054
     0.11709
     0.16969
     0.30836
     0.38965
     0.63829
     0.64308
     0.61917
     0.48050
     0.46137
     0.24619
     0.02145
     0.28923
     0.28445
    -0.27023
    -0.77231
    -0.94924
    -0.70537
    -0.27023
     0.10752
    -0.39456
    -1.05443
    -1.41785
    -1.47523
    -1.48001
    -1.05922
    -0.86317
    -0.80579
    -0.58583
    -0.51888
    -0.19851
    -0.41847
    -0.12200
     0.21750
     0.13143
     0.30357
     0.37052
     0.45181
     0.31792
     0.28923
     0.40399
     0.54744
     0.56657
     0.40399
     0.35617
     0.36574
     0.38008
     0.22228
     0.13143
     0.26532
     0.30836
     0.37530
     0.45659
     0.43268
     0.43268
     0.27010
     0.05014
     0.03580
     0.32270
     0.46137
     0.40399
     0.36574
     0.40399
     0.55222
     0.65742
     1.00649
     1.17385
     0.92998
    -0.54757
    -1.83864
    -2.07772
    -1.46088
    -0.34674
    -0.05027
    -0.05027
    -0.85838
    -1.65215
    -2.05381
    -2.06816
    -2.23552
    -1.85776
    -1.37959
    -1.03531
    -0.97793
    -0.76275
    -0.63364
    -0.36109
    -0.18894
     0.03580
     0.16012
     0.42312
     0.45181
     0.48050
     0.60004
     0.51875
     0.55701
     0.51875
     0.48528
     0.46615
     0.46137
     0.47093
     0.33226
     0.30357
     0.35139
     0.27967
     0.25576
     0.26532
     0.33705
     0.22228
     0.21272
     0.27488
     0.11709
     0.23663
     0.15534
     0.25098
     0.21272
     0.24141
     0.26532
     0.19838
     0.20794
     0.19838
     0.11709
     0.27967
     0.24619
     0.22228
     0.15534
     0.19359
     0.16490
     0.18403
     0.12665
     0.10274
     0.20794
     0.13143
     0.16490
     0.16490
     0.08840
     0.05971
     0.06927
     0.12665
     0.18881
     0.19359
     0.05014
     0.04058
     0.04058
     0.05971
     0.07883
     0.04058
     0.11709
    -0.01680
     0.11709
     0.08362
     0.06927
     0.00711
     0.05014
    -0.00246
     0.02145
     0.15534
     0.07405
     0.06927
     0.19838
     0.05014
     0.11231
     0.01667
     0.11709
     0.11709
     0.18403
     0.09318
     0.13621
     0.12665
     0.04536
     0.00711
     0.08362
     0.15056
     0.05492
     0.10752
     0.00711
     0.05492
     0.10752
    -0.05027
     0.16490
     0.04536
     0.05971
     0.04058
     0.11709
     0.11231
     0.06927
     0.03102
     0.07405
     0.20794
     0.21750
     0.09318
     0.10274
     0.13621
     0.17447
     0.05492
     0.09318
     0.15534
     0.15534
     0.12665
     0.13143
     0.07883
     0.02145
     0.00711
     0.01667
     0.16490
     0.13621
     0.04536
    -0.02158
    -0.01202
    -0.04549
    -0.01680
    -0.05505
     0.05014
    -0.09809
    -0.03593
    -0.02636
     0.01189
    -0.05027
    -0.15547
    -0.23198
    -0.31327
    -0.31805
    -0.71971
    -1.78126
    -2.83324
    -2.97669
    -2.39332
    -2.88105
    -3.27315
    -2.47461
    -1.15485
    -0.20329
    -0.81057
    -1.53739
    -1.35090
    -1.03053
    -0.76275
    -1.01618
     0.84391
     2.48882
     2.60358
     1.86242
     1.49900
     1.08299
     1.85285
     2.23061
     1.23601
     1.01127
     0.94432
     0.89173
     0.33705
     0.08840
     0.18881
     0.18881
     0.23185
     0.42790
     0.43746
     0.53788
     0.48528
     0.33226
     0.51875
     0.46137
     0.52832
     0.60482
     0.60004
     0.58091
     0.46615
     0.32748
     0.37530
     0.39921
     0.51875
     0.43268
     0.44224
     0.38965
     0.38965
     0.36574
     0.24619
     0.41355
     0.31792
     0.15056
     0.24619
     0.21272
     0.17925
     0.14578
     0.01667
     0.01189
     0.14100
     0.06449
     0.00233
    -0.13634
    -0.11722
     0.00233
    -0.02636
     0.07883
     0.07883
     0.05014
    -0.00246
     0.02623
     0.05014
     0.01667
     0.03580
     0.05492
     0.21272
     0.23185
     0.22228
     0.13621
     0.15056
     0.08362
     0.10274
     0.22228
     0.21272
     0.15056
     0.19838
     0.09318
     0.24619
     0.10752
     0.17447
     0.01667
     0.12187
     0.15534
     0.18403
     0.10274
     0.02623
     0.03102
    -0.01680
     0.10274
     0.15056
    -0.00724
    -0.05027
    -0.10287
     0.08362
     0.11231
    -0.05505
    -0.04071
     0.03580
    -0.02158
     0.07883
     0.06927
    -0.00724
    -0.00724
    -0.08853
     0.05971
     0.17447
     0.08362
     0.04536
    -0.01680
     0.03102
     0.13621
     0.10752
    -0.06940
     0.05014
    -0.02158
     0.13621
     0.09796
     0.03580
     0.04536
    -0.01680
    -0.03115
     0.05014
     0.02145
    -0.09331
    -0.03115
    -0.07896
     0.04536
    -0.06462
    -0.02636
    -0.21285
    -0.07896
    -0.11722
    -0.09331
    -0.06462
    -0.12678
    -0.22242
    -0.23676
     0.00233
    -0.03115
    -0.11244
    -0.17938
    -0.18416
    -0.05984
     0.00711
    -0.06940
    -0.16503
    -0.09331
    -0.02158
    -0.06462
     0.00711
    -0.05027
    -0.03593
    -0.21285
    -0.08853
     0.00233
    -0.10765
    -0.06462
    -0.09809
    -0.14113
    -0.20807
    -0.08375
    -0.19372
    -0.15547
    -0.08853
    -0.08375
    -0.08853
    -0.18416
    -0.22720
    -0.14591
    -0.17460
    -0.06940
    -0.07896
    -0.09331
    -0.17938
    -0.05505
    -0.09809
    -0.07418
    -0.14591
     0.00233
    -0.04549
    -0.06462
    -0.05027
     0.00233
    -0.01202
    -0.06940
    -0.11244
     0.03102
     0.16490
     0.00233
    -0.05027
    -0.03593
     0.01667
     0.05492
    -0.11722
    -0.05027
    -0.06940
    -0.05027
    -0.05505
    -0.07418
    -0.06940
    -0.16982
    -0.24154
    -0.06940
     0.00233
    -0.12678
    -0.15069
    -0.23676
    -0.16503
    -0.05984
    -0.13634
    -0.21763
    -0.21285
    -0.22242
    -0.08853
    -0.19851
    -0.15069
    -0.16982
    -0.28458
    -0.19851
    -0.07896
    -0.10765
    -0.23198
    -0.19372
    -0.21285
    -0.18894
    -0.10765
    -0.14113
    -0.11722
    -0.16982
    -0.08375
    -0.16025
    -0.10287
    -0.21763
    -0.27023
    -0.26545
    -0.23198
    -0.30849
    -0.30370
    -0.44716
    -0.41368
    -0.22720
     0.24619
     1.30295
     2.59880
     4.15286
     5.86950
     5.66388
     1.70462
    -4.60247
    -8.24136
    -6.10393
    -0.44716
     3.23955
     2.51273
     0.39443
    -1.74778
    -3.91390
    -4.66942
    -4.69811
    -4.58335
    -3.92825
    -2.85236
    -1.58999
    -0.21285
     0.56657
     1.06387
     1.37946
     1.77156
     2.12063
     2.16845
     2.14454
     2.00587
     1.92936
     1.76200
     1.69506
     1.48944
     1.38424
     1.24557
     0.98736
     0.94911
     0.73393
     0.79609
     0.64786
     0.49484
     0.52832
     0.43746
     0.46615
     0.34183
     0.21750
     0.16490
     0.15056
     0.18881
     0.15534
     0.07405
     0.05492
    -0.07896
     0.00233
    -0.05984
    -0.11244
    -0.18416
    -0.08375
    -0.06940
    -0.11244
    -0.09331
    -0.11722
    -0.11244
    -0.20807
    -0.24154
    -0.22720
    -0.17938
    -0.17938
    -0.17938
    -0.17938
    -0.21285
    -0.20329
    -0.27501
    -0.27023
    -0.18416
    -0.27023
    -0.27023
    -0.28936
    -0.27023
    -0.34674
    -0.16982
    -0.20329
    -0.07418
    -0.21763
    -0.22720
    -0.17460
    -0.15069
    -0.09809
    -0.18416
    -0.07418
    -0.05984
    -0.07418
    -0.07418
     0.02623
     0.04058
    -0.05984
    -0.07418
    -0.00246
     0.07883
     0.02145
     0.03580
    -0.00246
     0.12187
     0.05971
     0.02623
    -0.07896
     0.13143
     0.04058
     0.12665
     0.08362
     0.07405
     0.07883
    -0.04071
     0.05971
     0.03102
     0.09796
     0.05971
    -0.03115
     0.03580
     0.05014
     0.03102
    -0.08375
    -0.00724
     0.08840
     0.05971
     0.08362
     0.01189
    -0.00724
    -0.02158
     0.01667
     0.00711
     0.09318
     0.07405
     0.02623
     0.03580
     0.08362
     0.07883
    -0.01680
     0.04536
     0.10274
     0.05492
     0.08362
     0.12187
     0.05492
     0.12187
    -0.05505
     0.06449
     0.07883
     0.07883
     0.04536
     0.01667
     0.03102
     0.09318
    -0.02636
     0.00233
     0.01189
     0.14578
    -0.00724
     0.07883
     0.06927
     0.06449
    -0.00246
    -0.00246
     0.06449
     0.10752
     0.05971
     0.05014
     0.02623
     0.05971
     0.05971
    -0.00246
     0.00711
     0.07883
     0.00233
     0.06449
     0.07405
    -0.01680
    -0.08375
     0.02623
     0.00233
     0.03102
     0.01189
    -0.02158
    -0.11244
    -0.08853
    -0.11244
    -0.27501
    -0.26545
    -0.16982
    -0.29414
    -0.20807
    -0.22720
    -0.08375
    -0.12200
    -0.12200
    -0.06462
     0.06449
     0.08362
     0.08840
     0.07883
     0.21272
     0.25098
     0.30357
     0.43746
     0.54744
     0.54744
     0.73871
     0.52353
     0.63351
     0.70046
     0.60960
     0.63351
     0.71958
     0.90129
     0.76740
     0.77696
     0.94911
     1.09256
     1.30774
     1.64724
     2.22583
     2.71834
     2.57011
     1.36512
    -0.16025
    -0.91576
    -1.53739
    -1.90558
    -2.22596
    -2.68500
    -3.78958
    -4.05257
    -4.09561
    -3.58875
    -3.99041
    -4.35382
    -4.54987
    -5.09021
    -4.92285
    -3.93303
    -2.77585
    -1.59955
    -0.43759
     0.37052
     0.98736
     1.50857
     2.15888
     2.16366
     2.26408
     2.08237
     1.91023
     1.90545
     2.35971
     2.53664
     1.87198
     1.63289
     1.36512
     1.29339
     1.09734
     0.84869
     0.96345
     0.88694
     0.82000
     0.58570
     0.53788
     0.45181
     0.48050
     0.36574
     0.35617
     0.41355
     0.31314
     0.24141
     0.27010
     0.12665
     0.30836
     0.05492
     0.02145
     0.17925
     0.26054
     0.26532
     0.23663
     0.17447
     0.19359
     0.25098
     0.19359
     0.25576
     0.27010
     0.15056
     0.16012
     0.24141
     0.16490
     0.16490
     0.01189
     0.08362
     0.15056
     0.26532
     0.14578
     0.00233
     0.03580
     0.10752
     0.03102
     0.10274
     0.15534
    -0.02636
     0.01189
     0.00233
     0.03580
     0.04536
    -0.01202
    -0.05505
     0.08840
     0.14578
    -0.02158
     0.04536
    -0.10765
     0.02623
    -0.03593
     0.08840
     0.08840
    -0.03115
     0.03102
    -0.02158
     0.04058
     0.02623
    -0.12678
    -0.10287
    -0.13156
     0.02145
     0.00711
    -0.09331
    -0.04549
    -0.10765
    -0.08853
    -0.09331
     0.07405
     0.03580
    -0.05027
    -0.00724
    -0.02636
     0.06927
     0.05492
    -0.00246
    -0.01202
     0.05014
     0.11231
     0.04058
     0.00711
    -0.02158
     0.00233
    -0.13634
     0.04536
     0.04058
    -0.26067
    -0.08853
    -0.14591
    -0.05505
    -0.08375
    -0.25589
    -0.27980
    -0.20807
    -0.19851
    -0.27980
    -0.23198
    -0.36109
    -0.22242
    -0.19851
    -0.05505
     0.00711
    -0.10765
    -0.09809
    -0.06462
     0.07883
     0.08840
     0.10752
     0.14578
     0.19838
     0.25576
     0.30836
     0.35139
     0.19359
     0.21272
     0.17447
     0.14100
     0.20794
     0.12665
     0.06927
     0.05492
     0.10752
     0.05492
     0.01189
    -0.10765
    -0.07418
     0.02623
     0.04536
     0.04536
    -0.01202
    -0.15069
    -0.15547
    -0.10765
     0.07883
     0.05971
    -0.07418
    -0.07896
    -0.05984
    -0.01680
    -0.04071
    -0.14113
    -0.05984
     0.00711
     0.00711
     0.05014
     0.07405
    -0.00246
     0.19838
     0.20794
     0.52832
     0.79609
     1.23601
     1.57551
     2.15888
     2.65618
     3.02916
     2.35015
    -0.44716
    -2.54155
    -3.38313
    -2.91931
    -1.78126
    -1.40350
    -1.63780
    -2.28334
    -3.66047
    -4.80809
    -5.46318
    -5.54925
    -5.35798
    -4.64551
    -3.73698
    -2.97190
    -2.18770
    -1.45610
    -0.72450
    -0.07896
     0.59048
     1.02561
     1.16428
     1.33643
     1.47988
     1.61377
     1.60420
     1.48466
     1.53726
     1.37946
     1.11169
     0.92998
     0.82956
     0.79609
     0.65264
     0.64786
     0.69568
     0.65264
     0.54266
     0.47093
     0.25576
     0.55222
     0.69568
     0.58570
     0.55701
     0.65742
     0.65264
     0.59526
     0.42790
     0.32748
     0.38486
     0.42312
     0.26532
     0.51397
     0.43746
     0.38008
     0.11709
     0.22228
     0.24141
     0.14100
     0.07883
     0.08840
     0.07405
     0.07405
     0.05971
     0.07405
     0.03102
     0.05492
     0.05971
     0.10752
     0.08362
     0.02145
    -0.05027
    -0.07418
     0.05971
     0.04536
    -0.00246
    -0.04549
    -0.06940
    -0.05027
     0.06927
    -0.00246
    -0.04071
     0.01189
    -0.00724
     0.02623
     0.08840
     0.08840
     0.01189
    -0.11722
     0.20316
     0.02145
     0.18403
     0.02145
    -0.00246
     0.03102
     0.01189
     0.09796
     0.07405
     0.06927
     0.01189
    -0.01680
    -0.01202
     0.04058
     0.08362
    -0.06940
     0.15056
     0.07883
     0.05971
     0.00233
     0.08362
     0.04536
     0.05014
     0.07405
    -0.01202
     0.06927
     0.07405
     0.07405
     0.12187
     0.09796
     0.10752
    -0.08853
     0.05492
     0.18881
     0.03102
     0.05971
     0.09796
     0.08362
     0.04536
     0.11231
     0.00711
     0.16012
     0.17925
    -0.03115
     0.05492
     0.05971
     0.15056
     0.03102
    -0.02158
     0.12665
     0.01667
     0.12187
     0.02623
     0.00233
    -0.02636
     0.09318
     0.10752
     0.31314
     0.18403
     0.01189
    -0.03593
     0.10752
     0.10274
     0.06927
     0.04536
     0.15534
     0.11709
     0.01189
     0.06927
     0.00233
    -0.04549
     0.02623
     0.06449
    -0.00246
     0.01667
     0.05014
    -0.02636
     0.11709
    -0.00724
     0.08840
    -0.10765
     0.10274
     0.10274
     0.02623
     0.07883
     0.00711
     0.09796
     0.08362
     0.00233
     0.09318
     0.06927
     0.06449
     0.01667
     0.09796
     0.11709
     0.09318
    -0.08853
     0.05014
     0.21750
    -0.00246
     0.01189
     0.03102
     0.05971
     0.00711
    -0.04071
     0.05492
     0.05014
     0.10274
     0.02623
     0.04058
     0.09318
     0.16012
     0.24141
     0.17925
     0.47093
     0.59048
     0.59048
     0.49962
     0.08362
     0.10274
     0.36095
    -0.65755
    -1.68562
    -1.54695
    -0.58104
     0.17447
    -0.28936
    -0.81057
    -2.40766
    -3.66047
    -3.15839
    -3.13927
    -2.27377
    -2.68500
    -2.51286
    -2.84280
    -2.75673
    -2.40288
    -2.07772
    -1.67128
    -1.08312
    -0.27501
    -0.37065
    -0.81057
    -0.93489
    -0.51410
     1.03518
     1.89589
     1.47031
     1.41293
     1.46075
     1.47988
     1.26948
     1.37946
     1.28861
     1.23123
     1.11647
     0.85825
     0.74827
     0.63829
     0.74349
     1.02083
     1.52770
     2.00587
     1.84329
     1.34121
     1.04952
     1.20732
     1.52291
     1.65202
     1.80982
     1.80982
     1.84329
     1.60898
     1.21210
     1.04474
     0.75306
     0.46615
     0.24619
     0.04536
    -0.25111
    -0.45194
    -0.55235
    -0.67190
    -0.84404
    -1.05922
    -1.07834
    -1.00662
    -0.78188
    -0.74840
    -0.71015
    -0.62886
    -0.63364
    -0.52366
    -0.47106
    -0.19851
    -0.24632
    -0.19851
     0.05014
     0.12187
     0.23663
     0.19359
     0.25098
     0.27967
     0.38008
     0.44224
     0.29879
     0.36095
     0.29879
     0.38008
     0.17925
     0.33226
     0.29879
     0.22707
     0.22228
     0.27488
     0.30357
     0.17447
     0.03580
     0.03102
     0.12187
     0.24141
     0.19838
     0.21750
     0.08840
     0.11231
     0.14100
     0.09318
     0.24141
     0.06927
     0.14100
     0.22228
     0.20316
     0.13143
     0.03580
     0.04536
     0.17447
     0.17925
     0.17447
     0.12665
     0.11231
     0.03580
     0.07883
     0.03102
     0.16969
     0.07883
     0.01189
     0.05492
     0.03102
     0.06449
     0.01189
    -0.01680
     0.00711
     0.03580
     0.04536
     0.03580
    -0.06940
    -0.08375
     0.08362
    -0.11722
    -0.05505
    -0.00246
    -0.09331
     0.00233
    -0.05027
     0.02623
    -0.09809
    -0.05027
    -0.15069
    -0.01202
     0.04058
     0.00233
     0.03102
    -0.04071
     0.01189
    -0.05027
     0.01189
     0.09318
    -0.02636
    -0.01202
     0.06927
     0.16490
     0.10274
     0.08362
     0.12665
     0.16012
     0.30357
     0.31792
     0.34661
     0.31792
     0.32748
     0.30357
     0.34183
     0.55222
     0.49962
     0.38486
     0.52832
     0.48050
     0.54744
     0.48528
     0.28923
     0.41834
     0.47572
     0.36095
     0.38486
     0.29879
     0.18881
     0.39443
     0.16012
     0.32270
     0.21272
     0.11709
     0.15534
     0.11709
     0.12665
     0.10274
     0.02623
     0.05014
    -0.02636
     0.08840
     0.01189
     0.02145
    -0.10287
    -0.07896
    -0.13156
    -0.12200
    -0.04071
    -0.22720
    -0.32761
    -0.28936
    -0.09809
    -0.11722
    -0.29892
    -0.42325
    -0.42803
    -0.43759
    -0.38499
    -0.47106
    -0.49019
    -0.51410
    -0.56670
    -0.45194
    -0.40890
    -0.46150
    -0.51410
    -0.49497
    -0.35630
    -0.32283
    -0.25589
    -0.19372
     0.10752
     0.17447
     0.27010
     0.36095
     0.59048
     0.67177
     1.01127
     1.37468
     2.20670
     3.16304
     4.23893
     3.84683
     1.22166
    -2.48417
    -4.09083
    -2.35506
    -0.77709
    -1.10703
    -2.18770
    -3.13927
    -3.87087
    -4.45424
    -4.07170
    -4.56422
    -3.95694
    -3.81827
    -3.53615
    -2.94321
    -1.91036
    -1.14051
    -0.16982
     0.74349
     1.58029
     2.27843
     2.58446
     2.71834
     2.75182
     2.69922
     2.24495
     1.87676
     1.67593
     1.56117
     1.27426
     0.95389
     0.83913
     0.65264
     0.48528
     0.35617
     0.22228
     0.16490
     0.18881
     0.05492
    -0.00246
     0.06449
     0.06449
     0.02145
     0.06449
     0.28923
     0.16012
     0.16012
     0.19359
     0.30836
     0.38965
     0.48050
     0.41834
     0.42790
     0.52832
     0.62395
     0.56657
     0.49484
     0.40877
     0.39921
     0.38486
     0.45181
     0.42312
     0.29879
     0.31792
     0.28445
     0.36095
     0.33705
     0.19838
     0.20316
     0.29401
     0.26054
     0.32270
     0.38008
     0.30836
     0.32748
     0.21750
     0.40877
     0.43268
     0.25576
     0.27488
     0.25098
     0.27967
     0.37052
     0.27488
     0.27010
     0.23663
     0.32270
     0.16969
     0.40399
     0.27488
     0.27488
     0.15534
     0.21272
     0.34661
     0.35617
     0.30357
     0.25576
     0.25576
     0.38008
     0.33226
     0.43746
     0.35139
     0.41834
     0.41355
     0.36574
     0.38965
     0.38486
     0.43268
     0.32748
     0.48528
     0.43268
     0.36574
     0.40399
     0.30836
     0.29401
     0.28445
     0.30357
     0.21750
     0.16490
     0.23185
     0.18403
     0.14578
     0.20316
     0.07883
     0.00233
     0.14578
     0.12665
     0.15056
     0.08362
     0.03580
     0.05014
     0.09796
     0.09796
     0.10752
     0.07405
     0.07405
     0.03580
     0.12187
     0.10274
    -0.01202
    -0.12678
     0.03580
     0.11709
     0.05492
     0.04536
    -0.05027
    -0.06940
     0.03580
    -0.03593
    -0.11244
     0.04058
    -0.02158
     0.00711
     0.13143
     0.16490
     0.15534
     0.11709
     0.05971
     0.26054
     0.22228
     0.24619
     0.28923
     0.27488
     0.28923
     0.26054
     0.26532
     0.30357
     0.33226
     0.28445
     0.28923
     0.21750
     0.23185
     0.18403
     0.11709
     0.23663
     0.18403
     0.13621
     0.19838
     0.10274
     0.13621
     0.13621
     0.09796
     0.12187
     0.15056
     0.12187
     0.05014
    -0.01202
     0.05971
     0.05971
    -0.00724
     0.01189
     0.12665
     0.05492
     0.04058
     0.03580
    -0.05505
    -0.05027
    -0.09809
     0.05971
     0.05971
     0.05014
     0.00233
     0.01189
     0.07405
     0.06927
     0.05492
    -0.00246
     0.17447
     0.18881
     0.36574
     0.32748
     0.26054
     0.31314
     0.66220
     1.16907
     1.55639
     1.83373
     2.29277
     3.05306
     3.08654
     2.11107
     0.67655
    -1.52783
    -4.51640
    -7.48585
    -6.66818
    -1.85298
    -0.58104
    -1.44654
    -2.76151
    -5.10455
    -6.38605
    -6.62036
    -6.04177
    -4.64073
    -3.27794
    -2.32637
    -1.62346
    -0.81535
     0.71002
     1.83851
     2.02021
     2.41231
     2.57967
     2.52707
     2.06325
     1.75722
     1.64246
     1.56595
     1.36512
     1.26470
     1.27905
     1.09256
     1.08778
     0.80087
     0.73871
     0.64308
     0.46615
     0.49484
     0.39443
     0.28923
     0.27488
     0.23663
     0.29401
     0.27488
     0.22707
     0.05014
     0.21750
     0.07405
     0.11709
     0.08362
     0.02623
     0.10274
     0.00711
     0.05492
     0.07883
     0.03580
     0.08840
    -0.05984
    -0.02158
     0.01189
     0.16969
     0.03102
    -0.01680
     0.00233
     0.00233
     0.04058
    -0.08853
     0.16490
    -0.01680
     0.01667
     0.04536
     0.00711
    -0.00724
     0.01189
    -0.02158
    -0.03115
     0.12187
     0.05971
    -0.04071
     0.04536
     0.02145
     0.08840
    -0.12678
     0.05971
     0.07405
    -0.01202
     0.03102
     0.08840
     0.03102
    -0.05984
    -0.02158
     0.02145
     0.00711
     0.13143
    -0.05984
     0.00233
     0.03102
     0.00711
     0.05971
     0.05492
     0.15534
     0.01189
     0.13143
     0.13621
     0.09796
     0.13143
     0.00711
     0.18403
     0.16012
     0.20794
     0.16969
     0.13621
     0.13143
     0.16012
    -0.08853
    -0.01202
     0.24141
     0.24141
     0.09796
     0.17447
     0.05014
     0.08362
     0.08362
     0.09318
     0.13143
     0.13621
     0.17925
     0.11709
     0.16969
     0.18403
     0.16012
     0.21750
     0.24141
     0.20794
     0.05492
     0.18403
     0.17925
     0.09796
     0.07883
     0.04058
    -0.02636
     0.07883
     0.11231
     0.02623
    -0.00724
    -0.02636
     0.03102
    -0.12200
     0.01189
    -0.01202
    -0.05027
    -0.09331
    -0.09809
     0.00233
    -0.06462
    -0.12678
    -0.13634
     0.05971
    -0.02158
     0.00711
     0.01667
    -0.02636
     0.02145
    -0.14591
    -0.03115
     0.16012
    -0.06940
    -0.05984
     0.16012
     0.02145
     0.14100
     0.04058
    -0.10287
     0.07883
     0.17925
     0.13621
     0.00711
     0.08362
     0.13143
     0.02145
     0.08362
     0.15056
     0.07883
     0.02623
     0.18403
     0.11709
     0.16012
     0.19359
     0.12665
     0.13143
     0.22228
     0.33226
     0.31314
     0.21750
     0.37052
     0.54266
     0.65264
     1.04952
     1.44162
     1.75722
     2.18279
     2.17801
     1.97718
     1.09734
    -0.65277
    -3.12014
    -4.18168
    -4.41599
    -3.67482
    -2.86671
    -2.64675
    -2.00600
    -2.74238
    -4.42555
    -5.60185
    -5.81225
    -5.18584
    -3.87087
    -2.35506
    -1.32221
    -0.44716
     0.33705
     1.16907
     1.84807
     2.08716
     2.36450
     2.47926
     2.48882
     2.33581
     2.25930
     2.32146
     1.86720
     1.57551
     1.53726
     1.27905
     1.05430
     0.86782
     0.76740
     0.68133
     0.74827
     0.68611
     0.66220
     0.68611
     0.53788
     0.55222
     0.56657
     0.67655
     0.60960
     0.46137
     0.53310
     0.46137
     0.42312
     0.32748
     0.28923
     0.18403
     0.29401
     0.15534
     0.18403
     0.07405
    -0.05984
     0.03580
    -0.05027
     0.02623
     0.11231
    -0.11244
    -0.00724
     0.04536
     0.08362
     0.10752
     0.06927
     0.02623
     0.09796
     0.22228
     0.19838
     0.18403
     0.16490
     0.13143
     0.07883
     0.16012
     0.25098
     0.14100
     0.16490
     0.05971
     0.14100
     0.14100
     0.07405
     0.10752
     0.06449
     0.16490
     0.21272
     0.18403
     0.08840
     0.11709
     0.06927
     0.04058
     0.26532
     0.20316
     0.10274
     0.16969
     0.22228
     0.21750
     0.20794
     0.09796
     0.17447
     0.17925
     0.19838
     0.20316
     0.16490
     0.14578
     0.09796
    -0.03593
     0.27010
     0.17447
     0.03102
    -0.02636
     0.04058
     0.01667
     0.03102
    -0.04071
    -0.10287
    -0.07896
    -0.06462
    -0.13156
    -0.06462
    -0.11244
    -0.24632
    -0.24154
    -0.09331
    -0.05027
    -0.15069
    -0.22720
    -0.13634
    -0.13634
    -0.10765
    -0.14591
    -0.15069
    -0.14591
    -0.12678
    -0.06940
    -0.10765
    -0.16025
    -0.30370
    -0.26545
    -0.14591
    -0.15069
    -0.30849
    -0.25111
    -0.40890
    -0.25111
    -0.23676
    -0.24632
    -0.24154
    -0.23198
    -0.25111
    -0.24632
    -0.18894
    -0.20807
    -0.11722
    -0.07896
    -0.11722
     0.05492
     0.04058
    -0.01680
    -0.04549
    -0.04071
     0.07405
     0.12187
     0.00233
     0.05492
     0.09796
     0.13143
     0.11231
     0.18403
     0.06927
     0.07883
     0.00233
     0.23663
     0.33705
     0.42790
     0.65742
     0.84869
     1.22645
     1.69984
     1.94370
     1.81460
     1.81938
     1.58986
     1.49422
     1.55639
     1.08778
     0.70524
     0.22707
    -0.15547
    -0.71015
    -1.44654
    -2.00122
    -2.42679
    -3.52659
    -4.30122
    -4.16734
    -4.30601
    -4.60725
    -4.40164
    -4.08126
    -3.94259
    -4.22950
    -4.36339
    -3.99519
    -3.65091
    -2.95278
    -1.88645
    -1.10703
    -0.96358
    -0.96358
    -1.28874
    -1.09269
    -0.21763
     0.62873
     0.48050
     0.52353
     0.71958
     0.99214
     1.28383
     1.49900
     1.46553
     1.58029
     1.63767
     1.49422
     1.51813
     1.58986
     1.56117
     1.40337
     1.26470
     1.31252
     1.19297
     1.03996
     0.95867
     0.94432
     0.88694
     1.50379
     1.83373
     1.36512
     0.87738
     0.99692
     0.91563
     1.04474
     1.14038
     1.07821
     1.11169
     1.01605
     0.93954
     0.69568
     0.39443
     0.21272
     0.09318
    -0.01680
    -0.29892
    -0.14591
    -0.03593
    -0.11244
    -0.15069
    -0.06940
    -0.04549
    -0.11722
    -0.05027
    -0.02158
    -0.05027
    -0.00724
    -0.02158
     0.11709
     0.08840
     0.21272
     0.14578
     0.16012
     0.31314
     0.17447
     0.27010
     0.39921
     0.28445
     0.32748
     0.20316
     0.28923
     0.42312
     0.36574
     0.27010
     0.27488
     0.22707
     0.23663
     0.26054
     0.00711
     0.15534
     0.16012
     0.08362
     0.11231
    -0.03593
     0.00711
    -0.05984
     0.00711
    -0.11244
     0.01667
    -0.04071
    -0.16982
    -0.05984
    -0.11244
    -0.16503
    -0.21763
    -0.15069
    -0.03115
    -0.14113
    -0.06940
    -0.22242
    -0.14113
    -0.18416
    -0.13634
    -0.10765
    -0.17938
    -0.08853
    -0.14591
    -0.13634
    -0.09331
    -0.07418
    -0.20807
    -0.20329
    -0.14591
    -0.11244
    -0.17460
    -0.08853
    -0.19851
    -0.16503
    -0.30849
    -0.18894
    -0.23198
    -0.17460
    -0.16982
    -0.20329
    -0.30849
    -0.17460
    -0.24154
    -0.32283
    -0.13634
    -0.28936
    -0.16982
    -0.17938
    -0.20807
    -0.22242
    -0.18894
    -0.25111
    -0.17938
    -0.07896
    -0.16982
    -0.21763
    -0.10765
    -0.07418
    -0.10765
    -0.21763
    -0.09331
    -0.17938
    -0.02158
    -0.10287
    -0.06462
    -0.05027
    -0.08853
    -0.16982
    -0.07896
    -0.09809
    -0.02158
    -0.13156
    -0.09331
    -0.14591
    -0.15069
    -0.22720
    -0.23198
    -0.08853
    -0.20807
    -0.25111
    -0.20329
    -0.23676
    -0.33239
    -0.34196
    -0.31327
    -0.33239
    -0.25589
    -0.34674
    -0.31327
    -0.37543
    -0.35152
    -0.38499
    -0.47106
    -0.27501
    -0.31327
    -0.40890
    -0.33718
    -0.33718
    -0.40890
    -0.38978
    -0.41368
    -0.43759
    -0.34674
    -0.39456
    -0.42325
    -0.38978
    -0.47106
    -0.38499
    -0.47585
    -0.45672
    -0.42803
    -0.53801
    -0.41847
    -0.40890
    -0.45194
    -0.51410
    -0.57626
    -0.35152
    -0.37543
    -0.35152
    -0.35152
    -0.24632
    -0.24632
     0.02623
    -0.09331
     0.02145
     0.11231
     0.05014
     0.16490
     0.20794
     0.32748
     0.24619
     0.36095
     0.43746
     0.53788
     0.56179
     0.52353
     0.50919
     0.58091
     0.50919
     0.38965
     0.40399
     0.48528
     0.30836
     0.45659
     0.52832
     0.69089
     0.61439
     0.56657
     0.65264
     0.94911
     1.16907
     1.29817
     1.05909
     1.09256
     2.38362
     4.74579
     7.87304
     9.46057
     5.18093
    -6.17566
    -9.62806
    -7.61496
    -0.09809
     3.06263
     3.33997
     1.11647
    -1.80995
    -4.14821
    -5.50622
    -5.83616
    -5.79790
    -4.69333
    -3.58397
    -1.94862
    -0.72928
     0.05492
     0.76740
     1.27905
     1.43684
     1.36033
     1.27426
     1.22166
     1.04952
     0.89173
     0.74827
     0.56657
     0.45181
     0.37052
     0.27010
     0.33226
     0.27010
     0.11709
     0.05492
     0.21272
     0.25576
     0.12187
     0.05971
     0.16969
     0.19838
     0.25576
     0.19359
     0.19359
     0.14578
     0.12187
     0.11231
     0.21750
     0.24619
     0.17925
     0.17925
     0.18403
     0.21272
     0.20794
     0.09318
     0.13621
     0.14578
     0.19838
     0.22228
     0.20794
     0.02145
     0.01667
     0.09318
     0.05971
     0.16969
     0.07883
    -0.00246
     0.05971
     0.10274
     0.07405
     0.03102
    -0.09809
    -0.06462
     0.05971
     0.09796
     0.02145
    -0.02158
    -0.05984
    -0.03593
    -0.09809
    -0.04071
     0.01189
    -0.11244
    -0.11244
    -0.11244
    -0.09331
    -0.06940
    -0.10765
    -0.18894
    -0.09809
    -0.05984
    -0.04549
    -0.16025
    -0.22242
    -0.27501
    -0.20807
    -0.12678
    -0.08853
    -0.13634
    -0.22242
    -0.14113
    -0.20329
    -0.12678
    -0.22242
    -0.33239
    -0.26067
    -0.11244
    -0.24632
    -0.09331
    -0.26067
    -0.26545
    -0.28458
    -0.37543
    -0.09809
    -0.18894
    -0.19372
    -0.31327
    -0.22720
    -0.32283
    -0.25589
    -0.26067
    -0.20807
    -0.19372
    -0.19372
    -0.21285
    -0.15069
    -0.30849
    -0.26067
    -0.26067
    -0.05505
    -0.10765
    -0.18894
    -0.17460
    -0.16982
    -0.15069
    -0.06940
    -0.12200
    -0.10765
    -0.07418
    -0.06462
    -0.06462
    -0.01202
    -0.10287
    -0.06462
    -0.10287
    -0.06462
     0.03102
    -0.10287
    -0.05984
    -0.12200
    -0.11722
    -0.09809
    -0.15069
    -0.21285
    -0.24154
    -0.18894
    -0.22242
    -0.14113
    -0.30849
    -0.34196
    -0.32761
    -0.28458
    -0.05027
    -0.11244
    -0.18894
    -0.19851
    -0.19851
     0.05014
    -0.00724
     0.21750
     0.19359
     0.17925
     0.27488
     0.45659
     0.38486
     0.15534
     0.12665
     0.08840
     0.33226
     0.28445
     0.19359
     0.17447
     0.06927
     0.08362
     0.05014
    -0.08375
    -0.03593
    -0.20329
    -0.27980
    -0.16982
    -0.26545
    -0.26545
    -0.36109
    -0.39456
    -0.28936
    -0.19372
    -0.32761
    -0.23198
    -0.21763
    -0.18416
    -0.26067
    -0.26545
    -0.39456
    -0.36587
    -0.43281
    -0.32761
    -0.33239
    -0.38499
    -0.27501
    -0.20329
    -0.36587
    -0.52845
    -0.29414
    -0.27980
    -0.37065
    -0.21285
    -0.03593
    -0.03593
     0.12665
     0.23663
     0.59526
     0.82956
     1.13559
     0.89173
     0.18881
     0.03102
     0.48050
     0.34183
     0.03580
     0.31792
     0.21272
    -0.15069
    -0.58104
    -0.49497
    -0.29892
    -0.38499
    -0.56192
    -0.53323
    -0.44237
    -0.28936
    -0.41847
    -0.48541
    -0.40412
    -0.19372
    -0.03115
     0.09318
     0.26054
     0.47572
     0.60482
     0.22228
     0.02623
     0.18403
     0.36574
     0.36574
     0.47572
     0.49962
     0.14578
    -0.21763
    -0.19372
     0.35139
     0.71002
     0.49484
     0.07883
    -0.60973
    -0.86317
    -0.79622
    -0.22720
    -0.38499
    -0.31327
    -0.38978
    -0.49497
    -0.55235
    -0.61452
    -0.51888
    -0.44237
    -0.28458
    -0.07418
    -0.02636
     0.18403
     0.21272
     0.24619
     0.19838
     0.32748
     0.34661
     0.42312
     0.44703
     0.30357
     0.37052
     0.30357
     0.33226
     0.16969
     0.20794
     0.22228
     0.27010
     0.25576
     0.23185
     0.24141
     0.24141
     0.16490
     0.11231
     0.15056
     0.16490
     0.24619
     0.13621
     0.17447
     0.19838
     0.07405
     0.05014
     0.21750
     0.11231
     0.13621
     0.09318
     0.17925
     0.10752
     0.04058
     0.08362
     0.03580
     0.14100
     0.18881
     0.13621
     0.13621
     0.08362
     0.08840
     0.00233
     0.11709
     0.06927
    -0.05505
     0.06449
     0.13143
     0.08840
     0.01189
     0.02623
     0.10274
     0.05492
     0.03102
     0.01667
     0.11231
     0.14578
     0.12665
     0.08840
     0.08362
     0.20316
     0.17925
     0.16012
     0.22707
     0.22228
     0.18403
     0.23185
     0.30836
     0.27967
     0.35617
     0.25098
     0.29879
     0.36574
     0.31792
     0.46137
     0.31792
     0.53310
     0.46615
     0.54266
     0.65264
     0.57135
     0.56179
     0.42312
     0.55701
     0.58091
     0.86782
     0.73393
     0.69089
     0.66699
     0.59526
     0.64308
     0.48050
     0.51875
     0.44703
     0.23185
     0.24141
     0.09796
     0.05971
    -0.25111
    -0.38021
    -0.46150
    -0.58104
    -0.82491
    -0.99227
    -1.23136
    -1.51348
    -1.39872
    -1.20745
    -1.22658
    -1.19310
    -1.35568
    -1.35090
    -1.42263
    -1.25527
    -1.11182
    -1.07356
    -0.93967
    -0.73884
    -0.31327
     0.81522
     2.18279
     2.38840
     1.25514
     0.14100
     0.09796
     0.65742
     1.35077
     2.02978
     2.21148
     1.93414
     1.55639
     1.25036
     0.96345
     0.89651
     0.62873
     0.43268
     0.26532
     0.23663
    -0.02158
    -0.02636
    -0.09331
     0.00711
    -0.16025
    -0.32761
    -0.12678
    -0.30370
    -0.31327
    -0.48541
    -0.53323
    -0.57626
    -0.52366
    -0.50932
    -0.58104
    -0.53323
    -0.52845
    -0.44237
    -0.45672
    -0.34196
    -0.23676
    -0.30849
    -0.20807
    -0.16025
    -0.08375
    -0.11244
    -0.09331
    -0.06940
     0.06449
     0.04536
    -0.02636
     0.00233
    -0.05984
    -0.07418
    -0.06462
    -0.02636
     0.00233
    -0.16982
    -0.11244
    -0.07418
    -0.09331
    -0.15547
    -0.16503
    -0.16503
    -0.08375
    -0.13634
    -0.12678
    -0.18894
    -0.18894
    -0.15069
    -0.07896
    -0.18894
    -0.04549
    -0.16025
    -0.12678
    -0.10287
     0.02145
    -0.09331
    -0.06462
    -0.23676
    -0.16025
    -0.02636
    -0.02636
    -0.06462
    -0.17460
    -0.15547
    -0.20329
    -0.17460
    -0.17460
    -0.05505
    -0.23676
    -0.16025
    -0.21763
    -0.14591
    -0.23198
    -0.18416
    -0.17460
    -0.01680
    -0.03115
    -0.09331
    -0.05505
    -0.02636
     0.02145
    -0.06940
     0.08840
     0.17925
     0.01667
     0.06449
    -0.03593
     0.10752
     0.10752
    -0.03593
    -0.01202
     0.05014
     0.05014
     0.06449
    -0.04549
    -0.05984
    -0.04549
    -0.11722
    -0.06940
     0.10752
    -0.06462
    -0.10287
    -0.09809
    -0.09331
    -0.05505
    -0.09809
    -0.22242
    -0.09809
    -0.02636
     0.09318
     0.21272
     0.34661
     0.51397
     0.39443
     0.49962
     0.72437
     0.72915
     0.44224
     0.37530
     0.11231
    -0.71971
    -1.35090
    -1.28396
    -0.61930
    -0.93967
    -1.51348
    -1.63302
    -2.11120
    -2.32637
    -2.71369
    -2.66588
    -2.14467
    -1.90080
    -1.73822
    -1.83386
    -1.89602
    -1.56130
    -1.20745
    -1.13094
    -0.67668
    -0.94924
    -1.50870
    -1.62346
    -0.93967
     0.23185
     0.24141
    -0.46628
    -0.45672
    -0.28936
    -0.35630
    -0.25111
    -0.29892
     0.07405
     0.38486
     0.65742
     0.80566
     0.99214
     0.94911
     0.99214
     1.01127
     0.95867
     0.72915
     0.59048
     0.54744
     0.73871
     0.92998
     0.87738
     0.76262
     0.85825
     0.82956
     0.77218
     0.82478
     0.85347
     0.92998
     0.98258
     1.04952
     1.02083
     0.99214
     0.98258
     0.96823
     1.06865
     1.02083
     0.63829
     0.64786
     0.66220
     0.78175
     0.85825
     0.84869
     0.77218
     0.68611
     0.55222
     0.57135
     0.69089
     0.49006
     0.18881
     0.00233
     0.34661
     0.57135
     0.16490
    -0.01202
    -0.26545
    -0.33239
    -0.62886
    -0.90620
    -0.99705
    -0.87273
    -0.45194
     0.12665
     0.51397
     0.58091
     0.31314
     0.26532
     0.46615
     0.61917
     0.87738
     1.22645
     1.45119
     1.68071
     1.68071
     1.52770
     1.32208
     1.16428
     1.08778
     0.80087
     0.68611
     0.42312
     0.19359
    -0.05027
    -0.17938
    -0.16025
    -0.38978
    -0.57148
    -0.48063
    -0.43281
    -0.41368
    -0.42803
    -0.41368
    -0.38499
    -0.27501
    -0.23198
    -0.23676
    -0.15069
    -0.21763
    -0.28936
    -0.28458
    -0.17460
     0.03102
    -0.10287
    -0.15069
    -0.11244
    -0.12200
    -0.03593
     0.03102
    -0.20329
    -0.25589
    -0.57626
    -1.13572
    -0.95880
    -1.00662
    -0.91576
    -0.46150
    -0.12678
    -0.36109
    -0.74362
    -0.93489
    -0.97315
    -0.69102
    -0.43759
    -0.20807
    -0.12200
    -0.00246
     0.13143
     0.29879
     0.38008
     0.38486
     0.41355
     0.41834
     0.36574
     0.49484
     0.44224
     0.36574
     0.22228
     0.21272
     0.25576
     0.18403
     0.09318
     0.21272
     0.16969
     0.09796
     0.07883
     0.22707
     0.11231
     0.04058
    -0.08375
     0.18881
     0.09796
     0.18403
     0.08362
     0.01667
     0.12665
     0.02145
     0.06449
     0.07405
     0.06449
     0.12665
     0.02623
     0.08362
     0.00711
    -0.02158
    -0.03593
     0.05492
     0.02145
     0.05492
     0.03102
    -0.02636
     0.05014
    -0.07896
     0.00233
    -0.06940
     0.00233
    -0.01680
    -0.02158
     0.01667
     0.02145
    -0.01680
    -0.17938
    -0.09809
     0.04536
     0.01189
    -0.05027
    -0.06940
    -0.06462
    -0.03593
    -0.08375
    -0.08375
    -0.12200
    -0.05027
    -0.08853
    -0.08853
    -0.10287
    -0.09331
    -0.14591
    -0.20807
    -0.02158
    -0.06940
    -0.06462
    -0.11244
    -0.12200
    -0.16503
    -0.17938
    -0.09809
    -0.14113
    -0.11244
    -0.06462
    -0.12200
    -0.11722
    -0.14113
    -0.06940
    -0.25589
    -0.15069
    -0.05027
    -0.14113
    -0.03115
    -0.10287
    -0.08853
    -0.18416
    -0.18894
    -0.12200
    -0.10287
    -0.11722
    -0.11244
    -0.15547
    -0.11722
    -0.10765
    -0.25589
    -0.23198
    -0.14591
    -0.19372
    -0.15547
    -0.13634
    -0.14113
    -0.10765
    -0.14591
    -0.13634
    -0.00724
    -0.05027
    -0.05984
    -0.02636
    -0.06462
    -0.05984
    -0.13634
    -0.23198
    -0.05027
    -0.22720
    -0.30849
    -0.32283
    -0.40890
    -0.33239
    -0.42803
    -0.45194
    -0.30849
    -0.32283
    -0.27023
    -0.19372
     0.13143
     0.69089
     2.29277
     5.27657
     9.84789
     9.95309
     9.95309
     6.86410
     0.51875
    -5.52056
    -6.14219
    -2.54155
     3.74641
     6.35245
     4.76970
     0.38965
    -3.51224
    -6.23304
    -7.72494
    -8.38481
    -8.18876
    -7.27545
    -5.99873
    -4.53075
    -2.91452
    -1.79560
    -0.76275
     0.13621
     0.70046
     1.11647
     1.19776
     1.30774
     1.23601
     1.22166
     1.01127
     0.79609
     0.71002
     0.62395
     0.39921
     0.46137
     0.39443
     0.24619
     0.30357
     0.21750
     0.07883
     0.16012
     0.23663
     0.22228
     0.08840
     0.08840
     0.16969
     0.03580
     0.05492
     0.09318
     0.00233
     0.04058
     0.01189
    -0.06940
    -0.09809
    -0.06940
    -0.18416
    -0.05505
    -0.01680
    -0.09809
    -0.13156
    -0.01680
    -0.04549
     0.00233
    -0.05984
     0.04536
     0.01667
     0.00233
     0.18403
     0.01667
     0.02623
     0.05971
    -0.01680
     0.11231
     0.20316
     0.10274
     0.05971
     0.01667
     0.04536
     0.07405
     0.02145
     0.09318
     0.08362
     0.10274
     0.07883
     0.10752
     0.03580
     0.03102
    -0.08853
     0.03580
     0.05971
     0.03580
     0.03102
    -0.00246
    -0.05505
     0.04536
    -0.04071
     0.00233
     0.08840
    -0.07418
    -0.00246
    -0.05027
    -0.09809
    -0.08375
    -0.05505
    -0.10287
     0.03580
    -0.00246
     0.04536
    -0.04549
    -0.12200
    -0.05027
    -0.05984
    -0.07896
    -0.02158
    -0.07896
    -0.04549
     0.05971
    -0.13156
     0.00711
    -0.05505
    -0.14113
    -0.01680
     0.02623
    -0.00246
    -0.05027
    -0.06940
    -0.07896
     0.01189
    -0.07418
     0.06449
     0.01667
    -0.07896
     0.03102
     0.03102
     0.04536
    -0.08375
    -0.13634
    -0.04071
    -0.00246
     0.05971
    -0.00246
    -0.01202
    -0.05505
     0.00711
    -0.08853
     0.02145
     0.11709
    -0.05027
     0.02623
    -0.01202
     0.08362
     0.02623
    -0.07418
    -0.10765
     0.03580
     0.05492
     0.00711
    -0.06462
    -0.05505
    -0.11722
    -0.14591
    -0.04549
    -0.08853
    -0.01680
    -0.12200
    -0.14113
    -0.11722
    -0.11722
    -0.13634
    -0.20807
    -0.16982
    -0.01680
    -0.00724
    -0.01680
    -0.16503
    -0.07896
     0.00233
     0.13143
     0.06927
    -0.04549
    -0.14113
    -0.04071
    -0.02158
     0.13143
    -0.03115
    -0.05505
    -0.05984
     0.02623
     0.08362
    -0.02636
    -0.06940
    -0.07418
    -0.04549
    -0.16503
     0.06449
     0.02145
    -0.05505
    -0.03593
    -0.06940
     0.06927
     0.05492
    -0.06462
    -0.03115
     0.03102
    -0.01680
     0.05492
     0.02145
    -0.05505
    -0.06940
    -0.09331
     0.03102
     0.14578
    -0.05505
    -0.16982
    -0.19851
    -0.19851
    -0.27501
    -0.33718
    -0.33718
    -0.30849
    -0.28936
    -0.24154
    -0.35152
    -0.48541
    -0.45672
    -0.28936
    -0.00724
     0.27488
     0.46137
     0.76262
     1.03040
     1.85763
     2.57967
     2.44579
     2.32624
     2.24974
     2.85223
     4.08592
     4.86534
     5.77865
     6.97886
     7.44747
     5.88863
     1.95805
    -3.68438
    -5.46796
    -4.00476
    -0.73406
    -0.53801
    -2.24508
    -3.86609
    -5.68314
    -6.32389
    -6.96464
    -7.16547
    -7.21807
    -6.83075
    -5.94614
    -4.78418
    -3.11058
    -1.73344
    -0.81535
     0.17447
     0.79609
     1.40815
     1.50379
     1.60898
     1.62333
     1.64724
     1.67115
     1.58029
     1.43684
     1.35077
     1.17385
     1.08299
     0.94911
     1.15950
     0.91563
     0.84391
     0.79609
     0.87260
     0.86304
     0.81044
     0.70046
     0.64308
     0.79131
     0.72437
     0.66699
     0.69089
     0.57135
     0.54744
     0.55222
     0.67655
     0.60004
     0.54266
     0.45659
     0.49006
     0.45659
     0.46615
     0.37530
     0.41355
     0.30836
     0.32270
     0.37530
     0.30836
     0.20794
     0.22707
     0.18881
     0.19359
     0.22707
     0.17447
     0.11709
     0.02145
     0.09796
     0.00711
    -0.06462
    -0.04071
    -0.07418
    -0.06462
    -0.04071
    -0.13634
    -0.23198
    -0.14591
    -0.26067
    -0.26067
    -0.20329
    -0.30370
    -0.37065
    -0.31805
    -0.31805
    -0.32283
    -0.30370
    -0.36587
    -0.38021
    -0.23198
    -0.34196
    -0.26545
    -0.33718
    -0.32283
    -0.40890
    -0.33718
    -0.16503
    -0.26067
    -0.29414
    -0.25589
    -0.27980
    -0.15547
    -0.30370
    -0.22242
    -0.27023
    -0.27023
    -0.15069
    -0.15069
    -0.12200
    -0.22720
    -0.25589
    -0.34196
    -0.17938
    -0.13156
    -0.17938
    -0.20329
    -0.16503
    -0.14113
    -0.13156
    -0.16982
    -0.16503
    -0.14113
    -0.11244
    -0.17938
     0.01189
    -0.13634
    -0.11244
    -0.25589
    -0.07418
     0.04058
     0.02145
    -0.03115
    -0.09809
    -0.02636
     0.00233
    -0.01202
    -0.00724
    -0.02158
    -0.04549
    -0.01202
     0.02145
    -0.02158
    -0.03593
    -0.09331
    -0.04549
     0.04058
    -0.08375
    -0.03115
    -0.00246
     0.01189
    -0.03115
     0.00233
    -0.02158
    -0.04071
    -0.05027
     0.02623
     0.03580
     0.03102
     0.02623
    -0.09809
    -0.07418
     0.06449
     0.03580
    -0.00724
     0.01189
    -0.12678
    -0.05027
    -0.04549
    -0.05505
    -0.16982
     0.03580
    -0.03593
     0.20794
    -0.11244
    -0.30370
    -0.14113
    -0.24154
    -0.05027
     0.04058
    -0.13156
    -0.06940
    -0.23198
    -0.15069
    -0.06462
    -0.10287
    -0.05027
    -0.07418
    -0.05027
    -0.01680
     0.09318
     0.07405
     0.23185
     0.18881
     0.57135
     1.23123
     1.84329
     2.57489
     3.46429
     4.30109
     4.60712
     3.33040
    -0.37543
    -2.68022
    -2.77585
    -2.57502
    -1.53261
    -0.97793
    -1.23136
    -2.85236
    -3.73698
    -4.92285
    -5.93179
    -6.11350
    -5.86963
    -5.58751
    -4.80809
    -4.26297
    -3.23968
    -2.24030
    -0.97793
    -0.29414
     0.50919
     1.25514
     1.86720
     1.87676
     1.69506
     1.64724
     1.68071
     1.58508
     1.80982
     1.91501
     2.03934
     2.02021
     1.78113
     1.42728
     1.37946
     1.18341
     1.07343
     1.04474
     1.03996
     0.97302
     0.61917
     0.73871
     0.65742
     0.52832
     0.48528
     0.35617
     0.32748
     0.21272
     0.22707
     0.17925
     0.20316
     0.16490
     0.13143
     0.06927
     0.15534
     0.14100
     0.03580
     0.07883
     0.16969
     0.07405
     0.09796
     0.10274
     0.09318
     0.00711
     0.04058
     0.05014
     0.06927
     0.08362
     0.08362
     0.06927
     0.04536
     0.04536
    -0.02158
     0.00233
     0.03102
     0.06449
     0.03580
     0.08840
     0.05492
    -0.04071
    -0.04071
    -0.00724
     0.04536
     0.12665
     0.08840
     0.00233
     0.02145
     0.00233
     0.06927
    -0.11722
     0.10274
     0.04058
     0.09318
     0.09796
     0.05492
    -0.00724
    -0.03115
    -0.09331
    -0.00724
     0.12187
     0.06927
    -0.06462
    -0.03115
     0.05014
     0.07405
    -0.01680
     0.00711
     0.05014
    -0.03593
     0.06927
    -0.01202
     0.06927
    -0.12678
     0.01189
     0.01189
     0.02145
     0.10274
    -0.02158
    -0.00246
    -0.00246
    -0.04549
    -0.01680
    -0.12678
     0.07883
    -0.02636
    -0.00246
     0.01189
     0.04058
     0.00711
    -0.10765
    -0.05027
     0.08840
     0.02623
    -0.05027
    -0.12200
    -0.03593
     0.03102
    -0.05505
    -0.05984
     0.01667
     0.00233
    -0.03593
    -0.02636
    -0.09809
     0.03580
    -0.14113
    -0.17938
    -0.03593
     0.02623
    -0.03593
    -0.10765
    -0.07418
    -0.04549
    -0.03593
    -0.07896
     0.00233
     0.03580
    -0.06940
     0.05014
    -0.01202
    -0.04549
    -0.04071
    -0.08853
    -0.07896
    -0.04071
     0.02145
    -0.13634
    -0.19372
    -0.21763
    -0.28458
    -0.32283
    -0.27980
    -0.24154
    -0.41847
    -0.28936
    -0.34196
    -0.34196
    -0.23198
    -0.21285
    -0.04549
     0.22707
     0.55222
     0.94432
     1.63289
     2.35971
     3.15348
     3.53602
     4.31544
     4.92750
     5.00879
     2.26408
    -0.73884
    -1.54217
    -0.76275
     0.30357
     0.84869
     0.58091
    -0.65755
    -2.56068
    -3.53615
    -4.06214
    -4.84156
    -5.45362
    -5.09021
    -4.73636
    -3.93781
    -3.29228
    -2.59415
    -2.02034
    -1.53739
    -1.14051
    -0.75319
    -0.52366
    -0.23676
    -0.04549
    -0.16982
     0.05492
    -0.05505
     0.11709
     0.11709
     0.20794
     0.35617
     0.24141
     0.35617
     0.32270
     0.37052
     0.36095
     0.33705
     0.32748
     0.39443
     0.47093
     0.44703
     0.38486
     0.46137
     0.43746
     0.23663
     0.36095
     0.39921
     0.27010
     0.15056
     0.22707
     0.27010
     0.22707
     0.11709
     0.03102
     0.12665
     0.13143
     0.12187
     0.11231
     0.04536
    -0.05984
     0.00711
    -0.04071
     0.06927
     0.05492
    -0.00246
     0.08840
    -0.00246
    -0.00724
    -0.01680
    -0.04549
    -0.11244
     0.04536
     0.10752
    -0.01202
    -0.00246
     0.00233
    -0.04071
    -0.15069
     0.09796
     0.04058
    -0.09331
    -0.06940
    -0.08375
     0.04536
    -0.06462
    -0.10765
    -0.15547
    -0.07896
     0.06449
    -0.01202
    -0.04549
    -0.06940
    -0.04071
    -0.08375
     0.06449
     0.04058
     0.03102
    -0.01680
     0.05971
     0.17447
     0.20316
     0.05014
     0.02145
     0.13621
     0.17925
     0.26054
     0.13143
     0.18403
     0.10752
     0.07405
     0.18881
     0.27967
     0.24141
     0.21750
     0.19359
     0.13143
     0.24141
     0.16490
     0.18403
     0.09318
     0.16490
     0.23663
     0.23185
     0.26054
     0.15534
     0.10752
     0.05971
     0.20794
     0.24619
     0.10752
     0.10752
     0.16012
     0.18403
     0.06927
     0.13143
     0.11231
     0.11231
     0.17925
     0.08362
     0.19359
     0.05014
    -0.00724
     0.01189
     0.03102
     0.26054
     0.02145
     0.10274
     0.00711
     0.08362
     0.07883
     0.04536
    -0.16025
    -0.05505
     0.12187
    -0.06462
     0.06449
    -0.13156
    -0.05984
    -0.14591
    -0.06462
     0.05014
    -0.02158
    -0.13634
    -0.10765
    -0.13156
    -0.04549
    -0.13634
    -0.17938
    -0.10765
     0.02623
     0.01189
     0.07883
    -0.01202
    -0.02158
    -0.09331
     0.02145
     0.27010
     0.38486
     0.42790
     0.63829
     0.99214
     1.28383
     2.31668
     3.04828
     3.63165
     3.89943
     2.99090
     1.24557
    -1.12138
    -3.55049
    -4.07170
    -2.18292
    -0.86317
    -1.54695
    -2.35028
    -2.91931
    -3.85174
    -5.00892
    -5.51578
    -5.64967
    -5.39624
    -4.51640
    -3.46920
    -2.27377
    -1.32221
    -0.50932
     0.01189
     0.49006
     1.06865
     1.46553
     1.41772
     1.35555
     1.34121
     1.23123
     1.06865
     1.00171
     0.79609
     0.94911
     1.07343
     0.83913
     0.77696
     0.59526
     0.52832
     0.36574
     0.49484
     0.68133
     0.72437
     0.72437
     0.69568
     0.61439
     0.64786
     0.53310
     0.46137
     0.49962
     0.48050
     0.38486
     0.46615
     0.43268
     0.30357
     0.29879
     0.27967
     0.41355
     0.25576
     0.30836
     0.30836
     0.24619
     0.23663
     0.27488
     0.21750
     0.25098
     0.25576
     0.27967
     0.31792
     0.28923
     0.27967
     0.31314
     0.16012
     0.28445
     0.35139
     0.34661
     0.29401
     0.26054
     0.20794
     0.32270
     0.17925
     0.27488
     0.24141
     0.21272
     0.17447
     0.19359
     0.21272
     0.08362
    -0.02636
    -0.01680
     0.10274
     0.00233
    -0.04549
    -0.04549
    -0.11722
    -0.07896
    -0.19372
    -0.11244
    -0.04071
    -0.11722
    -0.14113
    -0.10287
    -0.03593
    -0.09331
    -0.08853
    -0.16982
     0.05014
     0.00233
    -0.00246
     0.04536
    -0.05505
     0.03102
    -0.10287
     0.07883
     0.08362
     0.05492
    -0.02158
     0.14578
    -0.02158
     0.01667
    -0.10287
    -0.11722
     0.07883
    -0.01202
    -0.05505
     0.01189
    -0.06462
    -0.09809
    -0.13156
    -0.11244
    -0.16503
    -0.10287
    -0.17460
    -0.14113
    -0.12678
    -0.17460
    -0.27501
    -0.32761
    -0.19851
    -0.11722
    -0.21763
    -0.32761
    -0.38021
    -0.39456
    -0.37065
    -0.44237
    -0.28458
    -0.30370
    -0.29414
    -0.33239
    -0.26545
    -0.08853
    -0.09331
    -0.22242
    -0.20807
    -0.02158
    -0.05027
     0.01189
    -0.11244
     0.00233
     0.14578
     0.05971
     0.06449
     0.10274
     0.11231
     0.00711
     0.11231
     0.03102
     0.07405
     0.02145
     0.02623
     0.08362
     0.14578
     0.08840
     0.12187
     0.14100
     0.06927
     0.03580
     0.14100
     0.09318
     0.19359
     0.08840
     0.07883
     0.21272
     0.22228
     0.13621
     0.16012
     0.33705
     0.23663
     0.12187
     0.28445
     0.22228
     0.31792
     0.21272
     0.21750
     0.31792
     0.31792
     0.38008
     0.24141
     0.26054
     0.18403
     0.21272
     0.11231
     0.14578
     0.31792
     0.04058
     0.25098
     0.18403
     0.10752
     0.16012
     0.07883
     0.14578
     0.16969
     0.26054
     0.09318
     0.13143
     0.13621
     0.09796
     0.07883
     0.10752
     0.11709
     0.13621
     0.08840
    -0.00246
     0.05971
     0.05014
    -0.06462
     0.01189
     0.05014
     0.13621
     0.12187
     0.29879
     0.33705
     0.58570
     1.03518
     1.77634
     3.42126
     4.73145
     3.11044
    -1.26961
    -3.89956
    -3.16317
    -0.91098
     0.52832
    -0.52845
    -1.84820
    -3.02929
    -3.28272
    -3.97607
    -4.97545
    -4.43989
    -2.79976
    -2.52720
    -2.51764
    -2.60849
    -2.10163
    -1.08791
    -0.20329
     0.60482
     1.46553
     1.99152
     2.40753
     2.49838
     2.69444
     2.49360
     1.73331
     1.03996
     0.80566
     1.36990
     1.66636
     1.25514
     0.86304
     0.46615
     0.49484
     0.16012
     0.26054
     0.36574
     0.75306
     0.99214
     0.98736
     0.80566
     0.70046
     0.76740
     0.69568
     0.82956
     0.89173
     0.87738
     0.89173
     0.68611
     0.70524
     0.59048
     0.42312
     0.37530
     0.28445
     0.24141
     0.16012
    -0.04071
     0.07405
    -0.07896
    -0.08853
    -0.17460
    -0.03115
    -0.10765
    -0.21285
    -0.04071
    -0.10765
    -0.07418
    -0.17460
    -0.17460
    -0.07418
    -0.11722
    -0.09331
    -0.11244
    -0.07896
    -0.18416
    -0.09331
    -0.12678
    -0.15069
    -0.17938
    -0.23198
    -0.16982
    -0.25589
    -0.10287
    -0.20329
    -0.35630
    -0.28458
    -0.24154
    -0.14113
    -0.32283
    -0.26545
    -0.30370
    -0.24154
    -0.21763
    -0.31327
    -0.11244
    -0.29414
    -0.31805
    -0.25589
    -0.16982
    -0.14113
    -0.19851
    -0.19372
    -0.06462
     0.07883
     0.03580
     0.12187
     0.16969
     0.15534
     0.21750
     0.27488
     0.60482
     0.45181
     0.37530
     0.37530
     0.48050
     0.55701
     0.47572
     0.30836
     0.33226
     0.34661
     0.39443
     0.29401
     0.18403
     0.12665
    -0.07418
    -0.16503
     0.03580
    -0.05027
    -0.17938
    -0.07896
    -0.13156
    -0.11722
    -0.29892
    -0.26067
    -0.30849
    -0.25589
    -0.16503
    -0.16982
    -0.18416
    -0.22720
    -0.21285
    -0.35630
    -0.23676
    -0.19372
    -0.37543
    -0.35630
    -0.30370
    -0.24632
    -0.34196
    -0.43759
    -0.40412
    -0.33239
    -0.24154
    -0.33718
    -0.29892
    -0.43281
    -0.38978
    -0.37543
    -0.32283
    -0.07896
    -0.24154
    -0.24154
    -0.17460
    -0.21285
    -0.13634
    -0.21763
    -0.19372
    -0.15547
    -0.10765
    -0.12200
    -0.10765
    -0.15069
    -0.17938
    -0.16025
    -0.28936
    -0.05027
    -0.18416
    -0.18894
    -0.18894
    -0.18894
    -0.11244
    -0.11244
    -0.20807
    -0.30370
    -0.14591
    -0.09809
    -0.04549
    -0.06940
    -0.13156
    -0.13634
    -0.10765
     0.00711
     0.05971
    -0.09331
    -0.06940
    -0.11244
     0.03580
     0.04536
     0.03102
    -0.05505
     0.01189
     0.16969
     0.12665
     0.12665
     0.06927
     0.06927
     0.07883
     0.12665
     0.23663
     0.11231
     0.10274
     0.01667
     0.20794
     0.17925
     0.14100
     0.16490
     0.04058
     0.15056
     0.17447
     0.10752
     0.06927
    -0.03593
     0.05014
    -0.05027
     0.03102
    -0.01680
    -0.03115
    -0.03593
    -0.11244
    -0.03593
    -0.01202
     0.27010
     0.81522
     1.19297
     1.20254
     0.99692
     1.00649
     1.13081
     1.41772
     1.75722
     2.18279
     2.59402
     3.11044
     2.66096
     1.73809
     1.10212
     0.50919
     0.33226
     0.40877
     0.38008
     0.85825
     1.67115
     1.91980
     0.82956
    -1.17398
    -4.20081
    -7.50498
    -7.02681
    -4.16255
    -1.24092
    -0.56192
    -1.80995
    -2.95756
    -3.67004
    -3.79436
    -3.34966
    -2.68022
    -1.94862
    -0.96836
    -0.15069
     0.51875
     1.10690
     1.62333
     2.13019
     2.21148
     2.22104
     2.16845
     2.17323
     2.01065
     1.86242
     1.58986
     1.43684
     1.20732
     1.14516
     0.91085
     0.74349
     0.56179
     0.40877
     0.31792
     0.36095
     0.41834
     0.25098
     0.12665
     0.14578
     0.19359
     0.25098
     0.19359
     0.08362
     0.06449
     0.04058
     0.07883
     0.14578
     0.13621
     0.12187
    -0.09331
     0.08362
     0.24619
     0.10752
     0.05492
     0.04058
     0.01667
     0.11231
     0.03580
     0.01667
     0.06449
     0.04536
     0.07405
     0.10274
     0.05971
     0.07883
    -0.13156
    -0.01680
     0.19838
     0.08362
     0.10274
    -0.04549
     0.00233
     0.12665
     0.03580
     0.12187
     0.15534
     0.09318
     0.12665
     0.15056
     0.18881
     0.09318
     0.07883
     0.10752
     0.19359
     0.19359
     0.19838
     0.04536
     0.21272
     0.11709
     0.15056
     0.08362
     0.15056
     0.06927
     0.12187
     0.10752
     0.24141
     0.06449
     0.05492
    -0.00246
     0.13621
     0.17925
     0.12187
     0.16969
     0.07883
     0.08840
     0.08840
     0.05971
     0.04536
     0.10274
     0.10752
     0.10752
     0.15534
     0.14100
     0.08840
    -0.03593
     0.02145
     0.18403
     0.16490
     0.18403
     0.03102
     0.03102
    -0.00724
     0.17925
     0.10274
     0.16969
     0.10752
    -0.04071
     0.09318
     0.07405
     0.08840
     0.04536
    -0.08853
     0.17447
     0.16012
     0.11709
    -0.01202
     0.03580
     0.11709
    -0.03593
     0.06449
    -0.05984
     0.09796
     0.00233
     0.00233
    -0.04071
     0.00233
    -0.07896
    -0.08853
    -0.04071
    -0.05027
     0.02623
    -0.07896
    -0.05027
    -0.13634
    -0.16025
    -0.15547
    -0.04549
    -0.05984
    -0.10765
    -0.16025
    -0.20329
    -0.20329
    -0.21763
    -0.38499
    -0.13156
    -0.07896
    -0.19851
    -0.20329
    -0.16503
    -0.22242
    -0.25111
    -0.26067
    -0.11722
    -0.17938
    -0.12678
    -0.14591
    -0.12678
    -0.14591
    -0.16025
    -0.29414
    -0.15547
    -0.06462
    -0.13634
    -0.10765
    -0.08853
    -0.12678
    -0.11244
    -0.18894
    -0.09331
    -0.17460
    -0.07418
    -0.11244
    -0.11722
    -0.12678
    -0.07418
    -0.22720
    -0.20329
    -0.09809
    -0.10765
    -0.09331
    -0.16982
    -0.25111
    -0.08853
    -0.23198
    -0.12200
    -0.15547
    -0.09809
    -0.21285
    -0.15069
    -0.08853
     0.00233
     0.16490
     0.45659
     0.95867
     1.79547
     1.85285
     0.51875
    -0.46628
    -0.28458
     0.06927
    -0.19851
    -2.43157
    -4.27253
    -3.98563
    -2.73760
    -1.19310
    -1.25049
    -2.90974
    -4.25341
    -4.56900
    -3.88521
    -3.46920
    -3.42617
    -3.11536
    -2.33115
    -1.00184
     0.16012
     0.96345
     1.73331
     1.93892
     1.72375
     1.70462
     1.91501
     2.05847
     2.21148
     2.27843
     2.38362
     2.13976
     2.03934
     1.88632
     1.72375
     1.39859
     1.16428
     0.92520
     0.81044
     0.71958
     0.56657
     0.46137
     0.38486
     0.33705
     0.24619
     0.16012
     0.27967
     0.16490
     0.13143
     0.15534
     0.19838
     0.09796
    -0.03593
    -0.05027
     0.08362
     0.08840
     0.05971
     0.03102
     0.02145
    -0.01680
    -0.01680
    -0.08853
     0.03580
     0.01667
    -0.05027
    -0.01680
    -0.04071
     0.09796
    -0.01680
    -0.04549
    -0.01680
     0.01667
     0.13621
    -0.01680
     0.00711
    -0.02636
    -0.02158
    -0.06462
    -0.02158
    -0.04071
    -0.05027
     0.05492
    -0.04071
    -0.07896
    -0.02158
    -0.18416
    -0.11244
    -0.04549
     0.05014
    -0.00246
    -0.01202
    -0.11722
    -0.07418
    -0.02158
     0.08840
     0.12187
     0.09318
    -0.01680
     0.03102
     0.12187
     0.10752
     0.08840
     0.04058
     0.05014
     0.36095
     0.16969
     0.09796
     0.10274
     0.05014
     0.08840
     0.17447
     0.08362
     0.11709
     0.06449
     0.07405
     0.13143
     0.10274
     0.06449
     0.01189
     0.00711
     0.19838
     0.10274
     0.04058
     0.05014
    -0.04071
     0.10752
    -0.03115
     0.10274
     0.15534
     0.04058
     0.07405
     0.05014
     0.03580
     0.03102
    -0.18416
    -0.05984
    -0.05984
     0.03102
    -0.15547
    -0.24632
    -0.31327
    -0.19851
    -0.26545
    -0.08375
    -0.05984
    -0.17938
    -0.08853
     0.10274
     0.12187
     0.15056
     0.15056
     0.27488
     0.55701
     0.60960
     0.60482
     0.76262
     0.68611
     0.69089
     0.83435
     0.69089
     0.97302
     0.86782
     0.71002
     0.67655
     0.71002
     0.64786
     0.41355
     0.33226
     0.28445
     0.37052
     0.35617
     0.29401
     0.26532
     0.16012
     0.05014
     0.11231
     0.27967
     0.16490
    -0.04071
    -0.01680
    -0.07418
    -0.03593
    -0.17460
    -0.24632
    -0.33718
    -0.33718
    -0.24154
    -0.13156
    -0.22720
    -0.23198
    -0.26067
    -0.46628
    -0.11244
    -0.02636
    -0.05984
     0.17447
     0.38486
     0.69089
     0.38965
    -0.23198
    -0.88229
    -0.71493
    -0.06940
     0.33705
     0.15534
     0.03580
    -0.41847
    -0.68624
    -0.38499
    -0.26067
    -0.96836
    -1.27439
    -1.35568
    -1.22658
    -0.98271
    -0.82013
    -0.55714
    -0.68146
    -1.08791
    -1.46566
    -1.75257
    -1.59477
    -1.68562
    -1.49913
    -1.38437
    -2.28812
    -2.37419
    -1.23614
    -1.06878
    -1.18354
    -1.37003
    -1.19310
    -1.02574
    -0.96836
    -0.73406
    -0.42803
    -0.09331
    -0.22242
    -0.45194
    -0.43759
     0.08362
     0.78175
     0.96823
     0.58091
     0.42790
     0.42312
     0.62873
     0.66220
     0.64308
     0.67177
     0.75306
     0.80087
     0.81522
     0.91085
     0.75784
     0.78653
     0.78653
     0.72437
     0.70046
     0.49484
     0.42790
     0.29401
     0.28923
     0.30836
     0.13621
     0.16012
     0.04536
     0.10274
     0.06927
     0.01189
    -0.00724
    -0.04549
    -0.17460
    -0.15069
     0.09796
    -0.11722
    -0.10287
    -0.20807
    -0.14113
     0.00233
    -0.10765
    -0.09809
    -0.09331
    -0.06462
    -0.05505
    -0.08853
     0.06449
    -0.04549
    -0.04071
    -0.14113
     0.13621
     0.13143
     0.06927
     0.05971
     0.05014
     0.10752
     0.08840
     0.12665
     0.09318
     0.18403
     0.12665
     0.20316
     0.21750
     0.15056
     0.15056
     0.08840
     0.20794
     0.26532
     0.16969
     0.19838
     0.10274
     0.14578
     0.11231
     0.13621
     0.10274
     0.11709
     0.19838
     0.14100
     0.14100
     0.13621
     0.00711
    -0.00724
     0.01189
     0.20316
     0.15056
     0.11709
     0.04536
     0.14578
     0.11709
     0.16969
    -0.02636
     0.15534
     0.13621
     0.14100
     0.05492
    -0.02158
    -0.16982
    -0.12200
    -0.25589
    -0.08853
    -0.22720
    -0.23198
    -0.25111
    -0.38499
    -0.36587
    -0.41368
    -0.39456
    -0.49019
    -0.37065
    -0.44237
    -0.40412
    -0.40890
    -0.38978
    -0.40412
    -0.53323
    -0.45194
    -0.40412
    -0.49019
    -0.62408
    -0.74840
    -0.66233
    -0.68146
    -0.56192
    -0.42803
    -0.43281
    -0.20329
    -0.03115
     0.05492
    -0.09809
    -0.11244
    -0.12200
     0.35617
     1.04952
     1.57551
     1.95805
     2.35015
     2.73747
     3.04350
     3.37344
     3.81336
     4.18633
     4.38238
     3.74641
     2.22104
     1.08778
     0.62395
     0.44224
     0.63829
     0.89173
     0.56179
    -0.28458
    -1.32699
    -2.27377
    -2.98147
    -3.34488
    -3.34488
    -3.18230
    -2.81889
    -2.59415
    -1.98209
    -1.60433
    -1.22180
    -1.00662
    -0.89186
    -0.56192
    -0.25111
     0.02145
     0.01667
     0.00233
     0.16012
     0.21272
     0.33226
     0.19359
     0.18881
     0.32270
     0.27967
     0.39921
     0.40877
     0.38486
     0.20316
     0.37052
     0.36574
     0.21750
     0.31792
     0.16012
     0.20316
     0.25576
     0.12187
     0.14100
     0.14100
     0.10274
    -0.05027
     0.12665
     0.19838
     0.01667
     0.01189
     0.07405
     0.24141
     0.16012
     0.21272
     0.19838
     0.24619
     0.36574
     0.32270
     0.33705
     0.42312
     0.43268
     0.40399
     0.31314
     0.23185
     0.05492
    -0.28936
    -0.51410
    -0.43759
     0.01189
     0.36095
     0.38965
     0.39921
     0.44703
     0.49006
     0.49962
     0.71002
     0.69089
     0.92042
     1.10212
     1.26948
     1.11647
     0.97302
     0.70524
     0.48528
     0.13621
    -0.11244
     0.00233
    -0.02636
     0.11709
    -0.23676
    -0.29892
    -0.54279
    -0.52366
    -0.61452
    -0.60973
    -0.21285
     0.06927
     0.23663
     0.32270
     0.62395
     0.77696
     0.76740
     0.74827
     0.85347
     0.71480
     0.63351
     0.55701
     0.54744
     0.40399
     0.44703
     0.35617
     0.27967
     0.22707
     0.17447
     0.17447
     0.07405
     0.21272
     0.05014
     0.07883
     0.05014
    -0.03115
     0.05014
    -0.01680
    -0.13156
     0.01667
     0.09318
    -0.03593
    -0.00724
    -0.03593
     0.06927
     0.10274
     0.05971
     0.04536
     0.06449
     0.03580
     0.14100
     0.16490
     0.13621
     0.04058
     0.09318
     0.15534
     0.29879
     0.22228
     0.12187
     0.16012
     0.22228
     0.14100
     0.12187
     0.20316
     0.21750
     0.17925
     0.35617
     0.28445
     0.23663
     0.17447
     0.07883
     0.17925
     0.26532
     0.18881
     0.06449
     0.08362
     0.04058
     0.15534
    -0.00724
     0.02145
    -0.00724
    -0.05027
    -0.08853
    -0.12200
     0.03580
    -0.19372
    -0.21285
    -0.24632
    -0.16982
    -0.14591
    -0.14591
    -0.16025
    -0.21763
    -0.29892
    -0.33718
    -0.42325
    -0.37065
    -0.58104
    -0.65755
    -0.76275
    -0.70537
    -0.83926
    -0.94446
    -1.01140
    -0.93011
    -0.85360
    -0.86317
    -0.78188
    -0.59539
    -0.45194
    -0.11244
     0.32270
     0.76262
     0.73393
     0.61917
     0.78653
     0.93476
     1.36512
     1.33164
     1.44162
     1.44641
     1.51335
     1.41293
     1.15950
     1.02083
     0.81522
     0.62873
     0.51397
     0.41355
     0.36095
     0.23185
     0.53310
     0.49006
     0.89651
     1.30774
     1.69027
     1.86242
     2.59402
     1.46553
    -2.36941
    -5.00414
    -2.44113
     0.12187
     0.71480
    -1.20745
    -3.30663
    -4.60247
    -4.52118
    -3.55049
    -2.64197
    -2.30246
    -2.40288
    -2.56068
    -2.87627
    -2.45070
    -1.38916
    -0.54757
     0.35139
     0.98258
     1.33164
     1.58508
     1.77156
     1.56117
     1.34599
     1.30774
     1.26948
     0.97780
     0.67655
     0.53788
     0.55222
     0.62395
     0.51875
     0.43268
     0.37052
     0.28923
     0.35139
     0.23663
     0.40877
     0.29879
     0.17447
     0.22228
     0.34661
     0.36095
     0.26532
     0.19359
     0.21750
     0.27967
     0.30357
     0.25576
     0.17925
     0.21272
     0.24619
     0.10752
     0.32270
     0.38008
     0.18403
     0.17925
     0.05014
    -0.13156
    -0.55714
    -0.75797
    -0.31805
     0.25576
     0.40399
     0.61439
     0.45181
     0.18881
     0.15056
     0.33226
     0.45181
     0.75306
     0.80087
     0.90607
     1.08778
     1.14516
     1.21688
     1.08778
     0.92998
     0.89651
     0.86782
     0.70524
     0.49962
     0.40877
     0.18403
     0.13621
     0.02145
     0.13621
    -0.01680
    -0.11244
    -0.16503
    -0.24154
    -0.05984
    -0.24154
    -0.25111
    -0.25111
    -0.16982
    -0.06462
    -0.13634
    -0.08375
    -0.14591
    -0.16503
    -0.11722
     0.05971
     0.05971
    -0.05027
    -0.06940
     0.02623
     0.04536
     0.05492
    -0.03593
    -0.07418
    -0.02636
     0.08840
    -0.00724
     0.08362
    -0.10287
    -0.01202
    -0.02158
     0.03102
     0.16969
    -0.02158
    -0.05027
    -0.06462
    -0.01680
    -0.08375
     0.05492
    -0.00724
     0.05014
     0.13143
     0.07405
     0.02623
     0.04058
    -0.12200
    -0.02636
    -0.01680
     0.19359
     0.22707
     0.20316
     0.16969
     0.18881
     0.32270
     0.31792
     0.30357
     0.38008
     0.52353
     0.47093
     0.59526
     0.54744
     0.46137
     0.51397
     0.36574
     0.59048
     0.57613
     0.41834
     0.45659
     0.43746
     0.39921
     0.41355
     0.32270
     0.16012
     0.24141
     0.27010
     0.24619
     0.19838
     0.15056
     0.03580
     0.05492
     0.11231
     0.18403
    -0.03593
     0.04536
    -0.03593
    -0.00246
     0.01189
    -0.05505
    -0.05505
    -0.01680
    -0.15069
    -0.21285
    -0.10287
    -0.07896
    -0.05984
    -0.26067
    -0.08853
     0.09318
    -0.04071
    -0.14591
    -0.16982
    -0.12200
    -0.14113
    -0.15547
    -0.13156
    -0.07896
    -0.02636
    -0.07418
    -0.04071
    -0.01202
    -0.06462
    -0.09331
    -0.11722
     0.00711
     0.12187
     0.02145
     0.10752
     0.20316
     0.22228
     0.38965
     0.48528
     0.55701
     0.71002
     0.73393
     0.52832
     0.15534
    -0.90142
    -1.46566
    -1.45610
    -1.50870
    -0.95880
    -0.60973
    -0.30849
     0.39921
    -0.06462
    -0.38021
    -0.88707
    -1.16441
    -0.60017
    -0.00246
    -0.07418
    -0.14591
    -0.54279
    -0.48063
    -0.28936
     0.16490
     0.03102
    -0.53801
    -0.86795
    -1.24570
    -1.56130
    -2.15423
    -2.21639
    -1.72388
    -1.34612
    -0.98749
    -0.70537
    -0.52366
    -0.49019
    -0.33718
    -0.22242
     0.06449
     0.43268
     0.59526
     0.69089
     0.69089
     0.69089
     0.64308
     0.71480
     0.63829
     0.61439
     0.51397
     0.56657
     0.61917
     0.55222
     0.70524
     0.70046
     0.64786
     0.81522
     0.78175
     0.81044
     0.76262
     0.71480
     0.58091
     0.45659
     0.27010
     0.48528
     0.61439
     0.59526
     0.62873
     0.57135
     0.41355
     0.34183
     0.17925
     0.35139
     0.49962
     0.51875
     0.57613
     0.58570
     0.65742
     0.73393
     0.83435
     0.82000
     0.76740
     0.82000
     0.84869
     0.79609
     0.79609
     0.87738
     0.61917
     0.84391
     0.85825
     0.84869
     0.86782
     0.83435
     0.89651
     0.78653
     0.71480
     0.68611
     0.71480
     0.62395
     0.47093
     0.50919
     0.46137
     0.35617
     0.26532
     0.18881
     0.25098
     0.15056
     0.07405
    -0.00724
    -0.08375
    -0.15069
    -0.15069
    -0.17938
    -0.19372
    -0.27023
    -0.13634
    -0.17460
    -0.19851
    -0.23676
    -0.32761
    -0.53801
    -0.33718
    -0.28936
    -0.25589
    -0.21763
    -0.25111
    -0.24154
    -0.22720
    -0.24154
    -0.20807
    -0.22720
    -0.12678
    -0.32283
    -0.20807
    -0.22720
    -0.16982
    -0.20807
    -0.14113
    -0.17460
    -0.15069
    -0.06940
    -0.17938
    -0.23198
    -0.16982
    -0.16982
    -0.15547
    -0.05505
    -0.04549
    -0.19851
    -0.10765
    -0.02636
    -0.10765
    -0.11722
    -0.07418
     0.00233
    -0.06940
     0.01667
    -0.01680
     0.07405
    -0.01202
    -0.04071
     0.02623
     0.04058
     0.06449
    -0.01680
    -0.09809
    -0.07896
    -0.09809
    -0.11722
    -0.16503
    -0.06940
    -0.11244
    -0.26067
    -0.21285
    -0.16025
    -0.10287
    -0.22242
    -0.24154
    -0.23676
    -0.12678
    -0.17938
    -0.18894
    -0.12678
    -0.14113
    -0.06462
    -0.15547
    -0.00724
     0.04058
    -0.07418
    -0.04549
     0.00711
     0.15056
    -0.02636
    -0.00724
     0.08362
     0.20794
     0.28445
     0.24619
     0.28445
     0.23185
     0.32748
     0.28445
     0.62395
     0.93476
     0.66699
     0.18403
    -0.14591
    -0.29892
    -0.20807
     0.22228
     0.86782
     1.73331
     1.43684
     0.55222
     0.14100
    -0.38499
    -2.17336
    -4.48771
    -3.40226
    -1.48957
    -0.86317
    -1.95340
    -3.17752
    -3.71307
    -3.70829
    -3.30663
    -3.39748
    -3.52180
    -3.15839
    -2.85714
    -2.14945
    -1.70475
    -0.94924
    -0.36109
     0.03102
     0.65742
     0.87738
     1.14038
     1.36512
     1.43684
     1.50857
     1.51335
     1.40815
     1.36990
     1.43206
     1.31252
     1.21210
     1.07821
     1.00649
     1.02083
     0.85825
     1.02561
     0.82956
     0.73871
     0.78653
     0.70524
     0.60482
     0.67177
     0.47572
     0.60482
     0.64308
     0.55701
     0.55701
     0.36095
     0.50919
     0.55222
     0.48050
     0.41834
     0.51397
     0.38965
     0.36095
     0.43268
     0.48528
     0.39921
     0.38965
     0.32748
     0.39443
     0.44224
     0.36095
     0.38965
     0.30357
     0.29879
     0.30836
     0.27010
     0.48050
     0.30357
     0.33226
     0.27488
     0.42790
     0.30836
     0.27488
     0.28445
     0.35139
     0.41355
     0.37052
     0.26532
     0.28445
     0.20316
     0.23185
     0.19838
     0.27488
     0.28923
     0.05971
    -0.04549
    -0.08375
    -0.18894
    -0.58104
    -0.88229
    -0.52845
     0.45181
     1.03518
     0.79609
     0.54744
     0.25576
     0.06927
     0.21750
     0.49484
     0.83435
     0.90129
     1.03996
     1.08778
     0.95867
     0.87260
     0.66220
     0.51397
     0.54744
     0.32270
     0.19359
    -0.03593
    -0.10287
    -0.17460
    -0.16982
    -0.17460
    -0.12678
    -0.20329
    -0.26545
    -0.13156
    -0.14113
    -0.04549
    -0.16503
    -0.16025
    -0.11244
     0.03580
     0.08362
     0.00711
     0.02145
     0.14100
     0.17925
     0.16490
     0.33705
     0.32270
     0.20316
     0.32270
     0.29879
     0.29879
     0.30836
     0.16969
     0.20316
     0.35617
     0.37052
     0.29401
     0.09318
     0.00711
     0.15534
    -0.05984
     0.09318
     0.05971
    -0.09331
    -0.02158
    -0.08853
    -0.01202
    -0.06940
    -0.04071
    -0.13156
    -0.11722
    -0.04549
    -0.04071
    -0.05027
    -0.11722
    -0.14591
    -0.09331
     0.03580
     0.14578
     0.08840
     0.22228
     0.48528
     0.93954
     1.00649
     0.92042
     0.25098
    -0.64799
    -0.82491
    -0.28458
     0.74349
     1.10212
     0.67655
     0.26054
    -0.29892
    -1.21223
    -2.66109
    -3.98563
    -4.40642
    -3.69873
    -2.48895
    -2.32637
    -2.63240
    -2.98625
    -3.42139
    -3.46442
    -3.39270
    -3.25403
    -2.73760
    -2.00122
    -1.46566
    -0.62886
    -0.07418
     0.24141
     0.61917
     0.74827
     1.04474
     1.21210
     1.22166
     1.22166
     1.21210
     1.11647
     1.05430
     0.95867
     0.74827
     0.61439
     0.58091
     0.61439
     0.55701
     0.52353
     0.44703
     0.31792
     0.32748
     0.33705
     0.43268
     0.26532
     0.39443
     0.44224
     0.45181
     0.42790
     0.49962
     0.36574
     0.30836
     0.36095
     0.54266
     0.41834
     0.34183
     0.38486
     0.41355
     0.35617
     0.30836
     0.27488
     0.27010
     0.40399
     0.29879
     0.28923
     0.19359
     0.11231
     0.10752
     0.07883
     0.32748
     0.10274
     0.08362
     0.07883
     0.07883
     0.15056
     0.09318
    -0.03115
     0.00711
     0.05492
     0.10752
    -0.02636
     0.05492
    -0.00246
     0.15534
    -0.03115
     0.13143
     0.15056
    -0.01680
    -0.01680
    -0.05505
    -0.19372
    -0.27023
    -0.25589
    -0.17938
     0.05492
     0.18403
     0.02623
     0.08362
    -0.03115
    -0.16025
    -0.27980
    -0.07418
     0.13621
     0.03580
     0.14578
     0.14578
     0.20316
     0.20794
     0.12665
     0.10274
     0.05492
     0.10274
    -0.04549
    -0.01202
     0.14100
     0.08362
     0.01189
    -0.05027
     0.17447
     0.12665
     0.11709
     0.04058
     0.09318
     0.19359
     0.15056
     0.10752
     0.06449
     0.16490
     0.14100
     0.20316
     0.11709
     0.13143
     0.03102
    -0.00246
     0.13143
     0.16012
     0.07883
    -0.00724
     0.01189
     0.15534
     0.09318
     0.07405
     0.04536
     0.00711
     0.08840
     0.16012
     0.07405
     0.07883
     0.04058
     0.00233
     0.06449
     0.13143
     0.10274
     0.10752
     0.08840
    -0.01202
     0.08362
     0.09796
     0.02145
    -0.03115
     0.05492
     0.00233
     0.12665
     0.09318
     0.07883
    -0.10287
     0.04058
     0.16490
     0.07883
     0.09796
    -0.02158
    -0.01202
     0.11231
     0.06449
     0.04536
     0.13621
     0.20794
     0.20316
     0.15056
     0.18403
     0.36574
     0.48528
     0.42312
     0.82956
     0.97780
     1.13081
     0.74827
     0.01667
    -0.74362
    -2.02991
    -2.13510
    -2.11120
    -2.61806
    -2.48417
    -1.94862
    -1.24092
    -1.88645
    -3.22534
    -3.57440
    -3.31619
    -3.12970
    -2.95278
    -2.09207
    -1.29352
    -0.63842
    -0.25111
     0.38008
     0.68133
     0.94911
     0.82956
     0.88694
     1.22645
     1.16907
     1.00649
     0.95389
     1.11647
     1.01605
     0.83435
     0.95389
     0.80087
     0.74827
     0.55701
     0.49006
     0.48050
     0.45181
     0.50919
     0.54266
     0.66220
     0.66699
     0.64308
     0.50441
     0.60960
     0.71002
     0.65742
     0.64308
     0.51875
     0.54744
     0.52353
     0.45659
     0.48050
     0.40877
     0.34661
     0.24141
     0.30357
     0.28923
     0.29879
     0.26054
     0.18403
     0.24141
     0.38965
     0.25098
     0.33705
     0.14100
     0.18403
     0.15534
     0.15534
     0.22707
     0.25098
     0.18403
     0.03580
    -0.17460
    -0.07418
     0.12187
    -0.14591
     0.03102
    -0.13156
    -0.08853
    -0.13634
    -0.19372
    -0.25111
    -0.24154
    -0.21763
    -0.05505
    -0.03593
    -0.02158
    -0.12200
     0.01189
    -0.04549
     0.01189
    -0.02158
     0.05014
    -0.08853
     0.01667
    -0.02158
     0.10274
     0.03102
    -0.00724
    -0.13156
     0.03580
     0.04058
     0.11709
    -0.02636
    -0.03593
    -0.05984
     0.00711
     0.03102
     0.04536
     0.15534
     0.08840
     0.15534
     0.17925
     0.14578
     0.10274
     0.08362
     0.16969
     0.23663
     0.12187
     0.05492
    -0.04071
     0.00233
     0.04058
     0.07883
     0.02145
     0.19838
     0.16490
     0.07883
     0.11709
     0.08840
     0.13143
     0.10752
     0.14100
     0.26054
     0.41834
     0.43268
     0.42312
     0.43746
     0.50919
     0.54266
     0.44224
     0.59526
     0.56657
     0.57613
     0.65264
     0.62395
     0.63351
     0.54266
     0.46615
     0.44703
     0.55701
     0.63829
     0.50919
     0.49484
     0.49484
     0.41834
     0.32270
     0.32748
     0.28923
     0.19359
     0.19838
     0.22707
     0.24141
     0.16969
     0.06449
     0.08362
     0.07883
     0.16012
     0.21750
     0.06927
     0.03102
     0.12665
     0.09318
     0.06449
     0.15534
     0.06927
     0.01667
     0.09796
    -0.00724
     0.11231
    -0.03115
    -0.08853
    -0.05505
    -0.01202
    -0.04071
    -0.07418
    -0.06462
    -0.08853
     0.04536
     0.00233
     0.42312
     0.71958
     0.81522
     1.05430
     0.92520
     0.46615
    -0.03115
    -0.09331
     0.11231
    -0.50454
    -0.82969
    -1.54217
    -2.61806
    -2.15901
    -1.77647
    -2.13032
    -2.46982
    -3.54093
    -4.47337
    -4.04779
    -3.05798
    -2.72804
    -2.51764
    -2.70413
    -2.41244
    -1.80517
    -1.43697
    -1.26005
    -1.00184
    -0.77231
    -0.80579
    -0.79144
    -0.44716
     0.19359
     0.35139
     0.16490
     0.17447
     0.06449
     0.03102
     0.11709
     0.05492
     0.21272
     0.30357
     0.62395
     0.69568
     0.84391
     0.74827
     0.97302
     1.00171
     1.16907
     0.80087
     0.61917
     0.62395
     0.64308
     0.60960
     0.64786
     0.50919
     0.50441
     0.63829
     0.60482
     0.62395
     0.48050
     0.49006
     0.51875
     0.48050
     0.50919
     0.67177
     0.56657
     0.59526
     0.57135
     0.69568
     0.66699
     0.55222
     0.54266
     0.69089
     0.73871
     0.60482
     0.57135
     0.46615
     0.46615
     0.35617
     0.40399
     0.40877
     0.29879
     0.21750
     0.21272
     0.19359
     0.15056
     0.01667
    -0.07418
     0.00233
     0.02145
    -0.02158
     0.06449
     0.03580
    -0.13634
    -0.21763
    -0.20807
    -0.43281
    -1.15963
    -1.14051
    -0.30370
     0.11709
     0.49484
     0.81522
     0.54266
     0.39921
     0.39443
     0.34183
     0.55222
     0.66699
     0.88694
     1.09256
     1.23601
     1.46553
     1.35077
     1.01127
     0.86782
     0.72915
     0.64786
     0.34183
     0.25098
     0.12187
     0.07405
     0.37052
     0.29879
     0.49006
     0.36574
     0.44703
     0.39443
     0.45659
     0.58570
     0.39921
     0.42312
     0.44224
     0.60482
     0.60482
     0.47572
     0.38008
     0.16490
     0.18881
     0.03580
    -0.00724
    -0.15547
    -0.19851
    -0.27023
    -0.26545
    -0.10765
    -0.15547
    -0.10287
    -0.15547
    -0.21763
    -0.18416
    -0.11244
    -0.10287
    -0.17460
    -0.04549
    -0.10287
     0.07405
    -0.05027
    -0.08853
    -0.12200
    -0.08853
     0.08362
     0.02145
    -0.01680
     0.01189
     0.03580
     0.10752
     0.09318
     0.02145
    -0.00246
     0.10274
     0.14100
     0.23185
     0.22228
     0.11709
     0.15056
     0.05971
     0.27488
     0.24141
     0.19359
     0.15534
     0.09796
     0.17925
     0.16490
     0.17447
     0.08840
     0.09796
     0.17447
     0.21272
     0.12665
     0.12187
     0.02623
    -0.03593
     0.15534
     0.18881
     0.13143
     0.13143
     0.07405
     0.08840
     0.12665
     0.06927
     0.04536
     0.13621
     0.14100
     0.13621
     0.19838
     0.12187
     0.05492
     0.06927
    -0.04549
     0.19359
     0.10752
     0.07405
     0.03102
    -0.00724
     0.06927
     0.02145
     0.00711
    -0.06940
     0.05492
    -0.01202
    -0.02158
     0.05014
    -0.02636
     0.03580
    -0.09331
     0.09318
     0.10752
     0.05971
     0.12187
     0.16490
     0.27488
     0.50441
     0.64308
     0.85825
     1.49422
     1.82894
     0.95389
    -0.03115
    -0.53801
     0.53310
     1.70940
     2.01065
    -0.51888
    -2.46504
    -4.21515
    -5.47753
    -4.87503
    -3.39270
    -1.98209
    -1.95340
    -2.78064
    -3.77523
    -4.60725
    -4.90850
    -4.64073
    -3.74176
    -2.25943
    -1.01618
    -0.54757
    -0.64799
    -0.27980
     0.60004
     1.58986
     1.15472
     1.01605
     0.82478
     0.73871
     0.75784
     0.64786
     0.75784
     0.72437
     0.69089
     0.53310
     0.37530
     0.70524
     0.56657
     0.54744
     0.43746
     0.35139
     0.37052
     0.32270
     0.37052
     0.41834
     0.37530
     0.42312
     0.41355
     0.56657
     0.46615
     0.46137
     0.42312
     0.63829
     0.67655
     0.71958
     0.66699
     0.75784
     0.81044
     0.79609
     0.83913
     0.85347
     0.86782
     0.83435
     0.81044
     0.92998
     0.87260
     0.69568
     0.61439
     0.71002
     0.58570
     0.59526
     0.39443
     0.29401
     0.13143
    -0.09331
    -0.00724
    -0.01680
    -0.05027
    -0.02636
     0.07405
     0.17447
     0.17925
     0.08362
    -0.00246
    -0.03593
     0.10274
     0.16969
     0.18881
     0.14578
     0.03102
    -0.04549
    -0.17938
    -0.20329
    -0.11244
     0.03102
     0.13621
     0.29401
     0.17447
     0.32270
     0.08840
    -0.06940
     0.06927
     0.07405
     0.24141
     0.31314
     0.41834
     0.53310
     0.32748
     0.34183
     0.27967
     0.13143
     0.05014
    -0.23676
    -0.16503
    -0.26545
    -0.38499
    -0.50932
    -0.38499
    -0.44237
    -0.34674
    -0.38978
    -0.37065
    -0.45194
    -0.30370
    -0.22242
    -0.23676
    -0.18894
    -0.03593
    -0.15069
    -0.05984
    -0.08375
     0.07405
     0.00711
     0.00233
     0.16490
     0.21750
     0.26054
     0.31792
     0.21272
     0.19838
     0.24619
     0.13143
     0.37530
     0.28445
     0.25098
     0.17925
     0.16969
     0.18403
     0.11709
     0.10752
     0.08362
     0.07405
     0.01189
     0.05492
     0.05971
    -0.04549
    -0.07896
    -0.03115
    -0.02158
     0.05014
    -0.05027
    -0.13634
    -0.08853
    -0.00724
    -0.02636
    -0.22720
    -0.01202
    -0.06940
    -0.10287
     0.00711
    -0.03593
    -0.07418
    -0.09331
    -0.19372
    -0.14591
    -0.11244
    -0.07896
    -0.16982
    -0.13634
    -0.12200
    -0.09331
    -0.22242
    -0.13156
    -0.17938
    -0.16025
    -0.12200
    -0.05027
    -0.11722
    -0.09809
    -0.08375
    -0.04071
     0.02623
     0.12187
     0.14578
     0.12665
     0.30357
     0.44703
     0.54266
     0.66699
     0.45181
     0.14100
     0.17925
     0.31792
     0.28923
     0.18403
     0.29401
     0.25576
     0.50919
     0.30836
    -0.31327
    -1.62346
    -2.87149
    -3.73220
    -3.81349
    -3.56484
    -2.01556
    -2.09685
    -2.59415
    -3.12014
    -3.81827
    -4.05257
    -4.32035
    -4.21037
    -3.44530
    -2.43157
    -1.22180
    -0.94446
    -0.39934
    -0.01202
     0.17447
     0.26054
     0.64786
     1.11647
     1.35077
     1.72375
     1.92936
     1.90067
     1.91023
     1.84329
     1.79547
     1.86720
     1.82416
     1.63767
     1.56595
     1.44162
     1.34121
     1.10212
     1.13081
     1.18819
     0.95389
     0.98258
     1.01605
     1.03040
     1.02561
     1.03996
     0.96345
     1.04474
     1.06387
     0.95867
     0.83913
     0.72437
     0.63351
     0.74349
     0.88216
     0.83435
     0.67655
     0.44224
     0.25098
     0.05014
     0.16490
    -0.03593
    -0.15069
    -0.31805
    -0.26067
    -0.19851
    -0.20329
     0.13621
     0.13621
     0.21750
     0.07883
     0.09796
     0.00233
     0.13143
     0.37052
     0.60482
     0.76262
     0.62395
     0.61439
     0.66220
     0.65742
     0.63351
     0.48528
     0.39443
     0.30836
     0.22707
     0.06449
    -0.02636
    -0.05505
    -0.21763
    -0.15069
     0.05014
    -0.00246
     0.00233
    -0.10765
    -0.11722
    -0.05505
    -0.04071
     0.00233
     0.00711
    -0.03115
    -0.01680
     0.09796
     0.17447
     0.17447
    -0.09331
     0.05492
    -0.02158
    -0.01202
    -0.09331
    -0.20329
    -0.33239
    -0.20329
    -0.18894
    -0.11722
    -0.27980
    -0.24632
    -0.27980
    -0.27023
    -0.28458
    -0.15547
    -0.27501
    -0.30849
    -0.26545
    -0.25111
    -0.16982
    -0.32761
    -0.39934
    -0.30849
    -0.20329
    -0.19372
    -0.27501
    -0.24154
    -0.39456
    -0.26545
    -0.27980
    -0.16503
    -0.20329
    -0.26545
    -0.14591
    -0.13634
    -0.15069
    -0.09331
    -0.12678
    -0.22720
    -0.16982
     0.03102
    -0.01680
     0.05492
    -0.05027
    -0.16982
    -0.06940
     0.08362
     0.16969
    -0.01680
     0.16012
     0.06449
     0.16490
     0.35139
     0.58091
     0.92520
     1.25514
     1.39859
     1.25992
     0.80087
    -0.92055
    -2.70413
    -3.15839
    -3.00538
    -1.69519
    -0.60495
    -0.70059
    -1.65215
    -2.19248
    -2.69935
    -2.85714
    -2.90974
    -2.49851
    -1.98209
    -1.44654
    -0.88229
    -0.38021
    -0.01202
     0.25098
    -0.06940
     0.16012
     0.76740
     1.41772
     0.74827
    -0.00246
    -0.38499
    -0.68146
    -0.59061
    -0.67190
    -0.61452
    -0.52845
    -0.76275
    -0.93011
    -1.00184
    -0.99705
    -1.04965
    -0.72450
    -0.60973
    -0.74840
    -0.72450
    -0.44237
    -0.11244
    -0.01680
     0.10752
     0.28923
     0.32748
     0.48050
     0.61917
     0.83435
     0.79609
     0.88694
     0.80087
     0.86304
     1.03996
     0.95389
     0.82000
     0.68611
     0.72915
     0.65742
     0.67177
     0.52832
     0.51875
     0.56657
     0.57613
     0.53788
     0.48528
     0.53788
     0.44703
     0.47093
     0.70524
     0.50441
     0.40877
     0.39921
     0.50919
     0.51397
     0.46137
     0.34183
     0.48528
     0.42790
     0.40399
     0.38486
     0.40399
     0.31792
     0.28923
     0.25098
     0.42790
     0.41834
     0.30836
     0.39921
     0.25576
     0.30836
     0.30836
     0.15056
    -0.01680
    -0.06462
     0.01189
     0.26054
     0.23663
     0.09796
     0.11231
    -0.06462
     0.19838
     0.33705
     0.19838
     0.13143
     0.16012
     0.27010
     0.35617
     0.31792
     0.37052
     0.35617
     0.40399
     0.28923
     0.36095
     0.23663
     0.16490
     0.04536
     0.15056
     0.20316
     0.12187
    -0.03115
     0.02145
     0.02145
     0.03102
    -0.01680
     0.01667
    -0.02636
    -0.04549
     0.01189
     0.05492
     0.03102
    -0.02636
    -0.16982
    -0.16025
     0.00711
    -0.00724
    -0.16025
    -0.12678
    -0.10765
    -0.14591
    -0.17938
    -0.17460
    -0.10765
    -0.16025
    -0.19851
    -0.17938
    -0.12678
    -0.06462
    -0.05984
    -0.12200
     0.16012
     0.23185
     0.13621
     0.17447
     0.10274
     0.24141
     0.32270
     0.23185
     0.39443
     0.45181
     0.51875
     0.41355
     0.50919
     0.49006
     0.48528
     0.34183
     0.55222
     0.77218
     0.86304
     1.06865
     1.14038
     1.36512
     1.12125
     0.59526
     0.64786
     1.02561
     1.01127
     0.29401
    -0.36109
    -0.82969
    -1.04965
    -1.05443
    -0.78188
    -1.14051
    -2.09685
    -2.49373
    -2.64675
    -2.66109
    -2.68500
    -2.71369
    -2.41723
    -2.33594
    -2.06338
    -1.97253
    -1.85298
    -1.30787
    -0.97315
    -0.69102
    -0.66712
    -0.32761
    -0.28936
    -0.16025
     0.03580
     0.10274
     0.12187
     0.08362
    -0.00724
    -0.25589
    -0.22720
    -0.23198
    -0.13634
     0.02145
     0.03102
     0.08362
    -0.11722
     0.00233
    -0.03593
    -0.10765
     0.18403
     0.22228
     0.18881
     0.31792
     0.38008
     0.53310
     0.71002
     0.59526
     0.57135
     0.56179
     0.48528
     0.55701
     0.55222
     0.52353
     0.60960
     0.58091
     0.53310
     0.57613
     0.51397
     0.49006
     0.40877
     0.40877
     0.49006
     0.50919
     0.38486
     0.37052
     0.38965
     0.31792
     0.38008
     0.21750
     0.36095
     0.30836
     0.28923
     0.29401
     0.27967
     0.31314
     0.22228
     0.18403
     0.33705
     0.36095
     0.35617
     0.34183
     0.26054
     0.32270
     0.30836
     0.29401
     0.36095
     0.29879
     0.27010
     0.31792
     0.38486
     0.43268
     0.24619
     0.17925
     0.34183
     0.40399
     0.40399
     0.19838
     0.32748
     0.37530
     0.39921
     0.24619
     0.35617
     0.51397
     0.35617
     0.44224
     0.42312
     0.41834
     0.36095
    -0.06462
    -0.29892
    -0.38021
    -0.06940
     0.04058
     0.15534
    -0.00724
    -0.05027
    -0.26545
    -0.38021
    -0.31805
    -0.39456
    -0.23198
    -0.16982
    -0.15547
    -0.00246
     0.01189
     0.07405
     0.08362
     0.13143
     0.08840
     0.06449
     0.13143
     0.00233
     0.05971
     0.00711
     0.07405
     0.00233
     0.02145
     0.12665
     0.21750
     0.05971
    -0.16982
    -0.19372
    -0.00724
     0.09796
     0.16490
     0.01667
     0.04536
     0.01189
     0.16969
     0.05971
     0.28923
     0.28445
     0.40877
     0.84869
     1.03040
     1.41772
     1.39859
     0.74349
     0.16969
     0.06449
    -0.67668
    -2.46982
    -3.73220
    -3.00060
    -0.88707
    -1.14051
    -1.99643
    -2.72326
    -2.97190
    -3.57918
    -4.19124
    -4.45424
    -3.91390
    -2.57024
    -1.47523
    -1.42741
    -1.08312
    -0.78188
    -0.30849
    -0.07896
     0.25576
     0.47572
     0.74349
     0.96823
     0.89173
     0.85825
     0.75784
     0.29879
     0.00711
    -0.07418
    -0.21285
    -0.19372
     0.27488
     0.28445
    -0.04071
    -0.42325
    -0.67190
    -0.66712
    -0.71971
    -0.69581
    -0.75319
    -0.53323
    -0.26545
    -0.18894
    -0.00724
    -0.25589
    -0.37543
    -0.47585
    -0.56670
    -0.38499
    -0.33718
    -0.08853
    -0.18894
    -0.14591
    -0.38021
     0.07883
    -0.02636
    -0.17460
     0.01667
     0.05014
     0.21272
     0.27010
     0.27488
     0.39443
     0.59526
     0.67177
     0.70524
     0.62873
     0.55222
     0.63351
     0.70046
     0.67655
     0.71002
     0.58570
     0.58091
     0.51875
     0.46137
     0.42790
     0.39921
     0.38486
     0.38486
     0.43746
     0.35617
     0.31792
     0.18881
     0.17447
     0.22707
     0.22228
     0.37530
     0.24619
     0.19359
     0.26532
     0.26054
     0.28445
     0.29401
     0.20316
     0.23663
     0.32748
     0.32270
     0.33705
     0.27967
     0.33226
     0.53310
     0.58091
     0.66699
     0.60960
     0.46137
     0.33226
     0.12665
     0.39443
     0.44224
     0.41834
     0.36574
     0.51397
     0.43746
     0.33705
     0.31792
     0.18403
     0.07883
     0.03580
     0.25576
     0.22707
     0.18403
     0.28445
     0.28923
     0.42312
     0.38965
     0.40399
     0.35139
     0.37530
     0.34661
     0.24141
     0.26532
     0.20316
     0.03580
     0.08840
    -0.00246
     0.14100
    -0.05505
    -0.11244
    -0.17938
    -0.17460
    -0.18894
    -0.28458
    -0.31327
    -0.16503
    -0.15069
    -0.05027
    -0.02158
     0.06449
     0.04058
     0.32270
     0.36095
     0.63829
     0.61917
     0.32748
     0.11709
     0.07883
    -0.01680
    -0.11722
    -0.37543
    -0.72450
    -0.53323
     0.01189
     0.50919
     0.47572
     0.11709
    -0.30370
    -0.64321
    -0.55714
    -0.15069
     0.13621
     0.37052
     0.49962
     0.88694
     0.99692
     1.01127
     0.88694
     0.92042
     0.85825
     0.67177
     0.40399
     0.23185
    -0.08375
    -0.21285
    -0.12200
     0.06927
    -0.20329
    -0.48541
    -0.77231
    -1.21701
    -1.26483
    -0.78666
    -0.83448
    -1.20267
    -1.75735
    -2.59893
    -2.61328
    -1.71431
    -1.54217
    -1.70953
    -1.99643
    -1.72388
    -1.74778
    -1.57564
    -1.38437
    -1.26961
    -1.06878
    -0.90142
    -0.70537
    -0.36109
    -0.05027
     0.08362
     0.30357
     0.51875
     0.53310
     0.38486
     0.55222
     0.70046
     0.57613
     0.42790
     0.39921
     0.32748
     0.21272
     0.15056
     0.01667
     0.04536
     0.02145
     0.01667
     0.10752
     0.03580
     0.01189
    -0.04071
     0.06927
     0.16969
     0.22707
     0.20794
     0.24619
     0.21750
     0.09318
     0.18403
     0.07883
    -0.06940
    -0.21285
    -0.19372
    -0.31327
    -0.20807
    -0.03593
    -0.05505
    -0.16503
    -0.05027
     0.02623
     0.01667
    -0.02158
     0.10752
     0.16012
     0.18881
     0.32270
     0.49006
     0.42312
     0.69089
     0.59526
     0.74827
     0.71002
     0.64786
     0.60004
     0.40399
     0.54266
     0.46615
     0.36574
     0.35139
     0.25098
     0.28445
     0.17925
     0.19838
     0.18403
     0.21272
     0.15056
     0.12187
     0.11709
     0.09796
     0.08840
    -0.05027
     0.18881
     0.21272
     0.23663
     0.26532
     0.21272
     0.29401
     0.22707
     0.39921
     0.29401
     0.47572
     0.37052
     0.42790
     0.51397
     0.45659
     0.51875
     0.41834
     0.42312
     0.58570
     0.44224
     0.47572
     0.38965
     0.37052
     0.28923
     0.38965
     0.23185
     0.24141
     0.25098
     0.29879
     0.29401
     0.16969
     0.14578
     0.06927
     0.09318
     0.27488
     0.18881
     0.19359
     0.15534
     0.07405
     0.17925
     0.11709
     0.13143
     0.20316
     0.25098
     0.16490
     0.26054
     0.23185
     0.20794
     0.20316
     0.10752
     0.34661
     0.29879
     0.33226
     0.27967
     0.18403
     0.31792
     0.27967
     0.32748
     0.25576
     0.24141
     0.30357
     0.19838
     0.24141
     0.34183
     0.28923
     0.16012
     0.27967
     0.32748
     0.22228
     0.30357
     0.20316
     0.18403
     0.19359
     0.33705
     0.26054
     0.34183
     0.35617
     0.26532
     0.34183
     0.38486
     0.48050
     0.32748
     0.32270
     0.56179
     0.41834
     0.46137
     0.40399
     0.41834
     0.46615
     0.49484
     0.48528
     0.33705
     0.41834
     0.36095
     0.30357
     0.09796
    -0.34674
    -0.64321
    -0.49975
     0.09796
     0.18881
     0.34183
     0.15534
    -0.06462
    -0.00246
     0.38008
     0.19359
     0.37530
     1.41293
     1.15950
     1.15950
    -0.47585
    -3.28750
    -2.92409
     0.21272
     1.53248
     0.29401
    -1.48957
    -2.10163
    -1.55173
    -1.98209
    -2.52242
    -2.50330
    -2.27856
    -2.52242
    -2.42679
    -1.96296
    -1.34612
    -0.82969
    -0.81535
    -1.02096
    -0.93967
    -0.75319
    -0.61452
    -0.49497
    -0.65755
    -0.68146
    -0.53801
    -0.30849
    -0.21763
     0.16490
     0.17447
     0.07883
     0.10752
     0.03102
     0.04058
     0.11709
     0.10752
     0.24141
     0.20316
     0.27967
     0.37530
     0.34661
     0.38486
     0.40877
     0.33705
     0.50441
     0.42312
     0.47572
     0.40877
     0.29879
     0.34661
     0.47572
     0.19838
     0.26532
     0.20316
     0.27967
     0.25576
     0.28923
     0.23185
     0.16490
     0.09796
     0.26532
     0.25098
     0.28923
     0.16969
     0.17447
     0.32748
     0.42312
     0.13143
     0.27967
     0.18403
     0.26054
     0.30836
     0.45659
     0.24141
     0.18881
     0.17925
     0.25576
     0.31792
     0.27488
     0.28445
     0.50441
     0.39921
     0.29879
     0.18881
     0.21750
     0.33226
     0.32748
     0.32270
     0.35617
     0.42790
     0.32748
     0.23185
     0.28923
     0.33226
     0.26532
     0.24141
     0.18881
     0.18403
     0.16969
     0.14100
     0.12187
     0.21272
     0.12187
     0.11709
     0.10274
     0.11709
     0.08362
     0.06449
     0.00233
     0.07405
     0.06927
     0.05492
     0.04058
    -0.05027
     0.00233
     0.07883
     0.04058
     0.05492
     0.05971
     0.01667
     0.05014
     0.11231
     0.18403
     0.01667
     0.11709
     0.14578
     0.25098
     0.19359
     0.18881
     0.17925
     0.21272
     0.23663
     0.16012
     0.35139
     0.25098
     0.14100
     0.20316
     0.22228
     0.22228
     0.24619
     0.14100
     0.13143
     0.28923
     0.25576
     0.16012
     0.16490
     0.07883
     0.12665
     0.02623
     0.14100
     0.11231
     0.11231
    -0.00246
     0.07405
     0.15534
     0.07883
    -0.07896
    -0.08853
     0.09318
     0.07883
     0.12187
     0.06449
     0.03580
     0.02623
     0.12665
     0.03102
     0.20794
     0.18881
     0.05014
     0.11231
     0.10752
     0.19838
     0.03102
     0.02623
     0.02145
    -0.04549
     0.02623
    -0.21285
    -0.29892
    -0.45194
    -0.42803
    -0.53801
    -0.33718
    -0.41847
    -0.46628
    -0.38021
    -0.38978
    -0.36109
    -0.38499
    -0.28458
    -0.27023
    -0.08375
     0.05014
     0.07883
     0.19359
     0.18403
     0.23663
     0.25098
     0.34183
     0.37052
     0.25098
     0.35139
     0.47572
     0.35617
     0.52832
     0.39443
     0.43746
     0.71480
     1.11647
     1.47988
     1.96761
     2.31668
     3.01481
     3.71294
     4.12417
     3.77989
     1.78113
    -1.05922
    -2.90974
    -2.24987
    -0.53323
     0.53310
    -1.23614
    -2.65631
    -3.80871
    -3.98085
    -4.20559
    -5.01370
    -5.87441
    -5.86006
    -5.37233
    -3.97607
    -3.40226
    -2.26899
    -1.45610
    -1.08312
    -0.41847
     0.14578
     0.39443
     0.67655
     1.19297
     1.41293
     1.51335
     1.59464
     1.42728
     1.46553
     1.36512
     1.42250
     1.47510
     1.23601
     1.25992
     1.07821
     1.15950
     0.89173
     0.75784
     0.61439
     0.64786
     0.70046
     0.49484
     0.62873
     0.54744
     0.45181
     0.35139
     0.38965
     0.46137
     0.32748
     0.35617
     0.35617
     0.45181
     0.37052
     0.37052
     0.30836
     0.23185
     0.34661
     0.38008
     0.33705
     0.28445
     0.22228
     0.14578
     0.19359
     0.31314
     0.25576
     0.16969
     0.20316
     0.15056
     0.23663
     0.25098
     0.14578
     0.12665
     0.16969
     0.25098
     0.19359
     0.25098
     0.15534
     0.12665
     0.05492
     0.28923
     0.20316
     0.09796
     0.06449
     0.05014
     0.20794
     0.14100
     0.07883
     0.03102
     0.02145
     0.14578
     0.07405
     0.15056
     0.03580
     0.07883
     0.00711
     0.10274
     0.16969
     0.12187
     0.06449
     0.05492
     0.06927
     0.18403
     0.11709
     0.02145
     0.12665
     0.13621
     0.14578
     0.18403
     0.08362
     0.10274
     0.05971
     0.12187
     0.19838
     0.08362
     0.12665
     0.14578
     0.20316
     0.07883
     0.06449
     0.14578
     0.08840
     0.08840
     0.06449
     0.09318
     0.07405
     0.06449
    -0.08375
    -0.13156
     0.10274
    -0.01202
    -0.11244
    -0.08853
    -0.11244
    -0.09331
    -0.16025
    -0.20329
    -0.33239
    -0.38499
    -0.42803
    -0.44716
    -0.45672
    -0.63842
    -0.57626
    -0.71015
    -0.01680
     0.44703
     0.35139
     0.02145
    -0.05984
     0.02623
     0.32270
     0.60482
     0.67177
     0.81044
     0.79131
     0.77696
     0.86304
     0.74827
     0.62395
     0.40877
     0.38965
     0.45659
     0.25576
     0.20794
     0.01667
    -0.09809
    -0.12200
    -0.22242
    -0.22242
    -0.24632
    -0.23198
    -0.24154
    -0.21285
    -0.15547
    -0.11244
    -0.27023
    -0.35630
    -0.05505
    -0.07896
    -0.11244
    -0.10765
    -0.08853
    -0.11722
    -0.08853
    -0.05027
    -0.05984
    -0.10287
    -0.07418
    -0.00724
     0.03102
     0.13621
     0.04058
    -0.13634
     0.16490
     0.25576
     0.35139
     0.67655
     0.93954
     1.29339
     1.01127
    -0.34674
    -1.48001
    -1.28396
    -0.26545
     0.50919
     0.05492
    -1.30787
    -2.34072
    -3.15839
    -3.01972
    -3.43095
    -3.62222
    -3.34010
    -2.97190
    -2.55590
    -2.83802
    -2.53677
    -2.19727
    -1.79082
    -1.69040
    -1.39872
    -0.83926
    -0.03115
     0.92520
     1.05909
     0.93476
     0.82000
     1.23123
     2.13019
     1.92936
     1.48466
     1.37468
     1.16907
     1.13559
     1.10690
     0.97780
     0.89173
     0.87260
     0.85825
     0.70046
     0.62395
     0.55701
     0.53788
     0.48050
     0.41355
     0.31792
     0.40399
     0.24141
     0.24141
     0.20316
     0.23185
     0.22228
     0.25098
     0.16490
     0.29401
     0.23185
     0.20794
     0.09318
     0.30836
     0.38965
     0.35139
     0.38965
     0.38965
     0.38008
     0.30357
     0.44703
     0.47572
     0.47572
     0.53310
     0.35617
     0.45181
     0.41355
     0.37530
     0.38008
     0.37530
     0.38486
     0.31792
     0.41834
     0.21272
     0.31792
     0.23663
     0.27967
     0.16490
     0.33226
     0.18881
     0.16012
     0.16012
     0.06927
     0.18881
     0.03580
    -0.01680
     0.08840
     0.06449
    -0.02636
     0.02145
    -0.01202
    -0.04071
    -0.06940
    -0.20807
    -0.07418
    -0.11722
    -0.15069
    -0.20329
    -0.18416
    -0.27980
    -0.26545
    -0.44716
    -0.26067
    -0.40412
    -0.34196
    -0.27980
    -0.35152
    -0.50454
    -0.42325
    -0.41847
    -0.34674
    -0.24632
    -0.32283
    -0.33718
    -0.21763
    -0.16503
    -0.17460
    -0.22242
    -0.18416
    -0.07418
    -0.13156
    -0.04549
    -0.08375
    -0.04549
    -0.09809
    -0.03593
    -0.09331
    -0.00724
    -0.00724
    -0.04071
    -0.02636
    -0.06462
    -0.02636
    -0.06462
    -0.07896
    -0.05505
    -0.01680
     0.01189
    -0.01680
     0.02623
    -0.06462
    -0.15069
    -0.08853
    -0.04549
    -0.02636
    -0.05027
    -0.11244
    -0.08853
    -0.09331
    -0.10765
    -0.12200
    -0.11722
    -0.13634
    -0.19851
    -0.07418
    -0.07896
    -0.10287
    -0.16503
    -0.17460
    -0.05027
     0.02623
    -0.00246
    -0.14591
    -0.03593
     0.01189
    -0.13634
    -0.12678
     0.04536
    -0.01680
    -0.13156
    -0.04071
    -0.03593
    -0.07418
    -0.24632
    -0.07418
    -0.01202
    -0.05027
    -0.02636
    -0.15069
    -0.14591
    -0.12678
    -0.12200
    -0.32761
    -0.15547
    -0.11722
    -0.22242
    -0.22242
    -0.23198
    -0.30370
    -0.33718
    -0.31805
    -0.35152
    -0.31805
    -0.23198
    -0.26545
    -0.18894
    -0.12200
     0.11231
     0.20316
     0.73871
     1.32686
     1.59464
     2.46969
     3.44517
     4.39195
     3.27781
     0.73871
    -1.63302
    -3.67004
    -3.73698
    -1.96774
    -0.85838
    -1.25049
    -1.98209
    -3.27794
    -4.60247
    -5.75487
    -5.93179
    -5.96048
    -5.20497
    -4.25341
    -3.56006
    -2.88583
    -2.02991
    -1.10225
    -0.12678
     0.41834
     0.78175
     1.21688
     1.50379
     1.61855
     1.53248
     1.58508
     1.49422
     1.22166
     1.18341
     1.06865
     0.99692
     0.83435
     0.67655
     0.53310
     0.49962
     0.55222
     0.52353
     0.41355
     0.31792
     0.32748
     0.27967
     0.30836
     0.37530
     0.23185
     0.25098
     0.27967
     0.27488
     0.31314
     0.27488
     0.20794
     0.29879
     0.39921
     0.30357
     0.23185
     0.21272
     0.18881
     0.23663
     0.23185
     0.37052
     0.20794
     0.28923
     0.16969
     0.21272
     0.19838
     0.15534
     0.04536
     0.15534
     0.22228
     0.29401
     0.15534
     0.22228
     0.20316
     0.27488
     0.13621
     0.27967
     0.27967
     0.19359
     0.21750
     0.34661
     0.40399
     0.32270
     0.27488
     0.32748
     0.36574
     0.47093
     0.23185
     0.29401
     0.28445
     0.28923
     0.22707
     0.27967
     0.34183
    -0.05984
    -0.04549
     0.14578
     0.30836
     0.21272
     0.09796
     0.07883
     0.12187
     0.20794
     0.16490
     0.21750
     0.09796
     0.16969
     0.16012
     0.27967
     0.34661
     0.25576
     0.27488
     0.16969
     0.18881
     0.22228
     0.22228
     0.11709
     0.02623
     0.18403
     0.22228
     0.15534
     0.02623
    -0.00724
    -0.01680
     0.05492
     0.12187
     0.02623
    -0.02636
     0.02623
     0.07405
     0.07405
    -0.04549
    -0.03115
    -0.08853
    -0.00246
     0.07405
     0.08362
    -0.02636
    -0.08853
    -0.00724
    -0.06462
     0.11709
     0.07883
    -0.03593
    -0.04549
     0.06927
     0.06449
     0.10752
     0.03102
    -0.02636
    -0.00724
     0.13143
     0.13143
     0.09318
    -0.01202
     0.06927
    -0.00246
     0.08840
     0.14578
     0.03102
     0.05014
     0.03580
     0.06927
     0.11231
     0.07883
     0.01189
     0.07883
     0.14578
     0.17925
     0.16012
     0.14578
     0.05014
     0.02623
     0.15056
     0.28923
     0.20794
     0.21272
     0.26054
     0.46615
     0.45659
     0.10274
    -0.04549
     0.09318
     0.15534
     0.18881
     0.23185
     0.10274
     0.05971
    -0.03115
    -0.15547
     0.00711
    -0.11244
    -0.17460
    -0.23676
    -0.16025
    -0.07896
    -0.05027
    -0.01202
     0.01667
    -0.26545
    -0.16982
    -0.22720
    -0.05984
    -0.16025
    -0.09331
     0.10752
     0.54744
     0.79131
    -0.38021
    -1.61868
    -1.79560
    -0.62886
     0.28445
    -0.33239
    -0.85838
    -2.06338
    -2.47939
    -2.08729
    -1.11660
    -0.95880
    -1.03531
    -1.47044
    -2.08250
    -1.41306
    -0.86317
    -1.01140
    -1.30308
    -1.17876
    -0.93967
    -1.03053
    -0.30849
     0.54266
     0.57613
     0.23663
     0.09318
     0.02623
    -0.17460
    -0.14113
     0.13143
     0.59048
     0.92998
     0.85347
     0.93476
     0.71480
     0.77218
     0.85347
     0.76740
     0.78653
     0.89173
     0.84869
     0.92042
     0.80566
     0.72437
     0.62395
     0.54266
     0.67177
     0.58091
     0.47572
     0.40877
     0.28445
     0.34661
     0.32270
     0.34661
     0.24141
     0.33226
     0.29879
     0.18403
     0.26054
     0.32270
     0.23663
     0.09796
     0.27967
     0.33226
     0.27488
     0.20794
     0.22228
     0.20794
     0.30836
     0.17447
     0.17925
     0.19359
     0.16490
     0.25576
     0.27010
     0.29879
     0.20316
     0.10274
     0.11231
     0.28923
     0.21750
     0.19838
     0.13621
     0.15056
     0.14578
     0.28923
     0.14100
     0.19838
     0.14100
     0.15056
     0.20794
     0.21750
     0.16969
     0.07405
     0.01667
     0.21750
     0.19359
     0.23185
     0.15534
     0.13143
     0.11231
     0.19359
     0.11709
     0.14578
     0.16969
     0.12187
     0.09796
     0.16490
     0.10752
     0.18403
    -0.03115
     0.12187
     0.19838
     0.12665
     0.14578
     0.09318
     0.11231
     0.08840
     0.06449
     0.12187
     0.16012
     0.08840
     0.10752
     0.08840
     0.04536
     0.07883
     0.07883
     0.05014
     0.16969
     0.07883
     0.17925
     0.08840
     0.11231
     0.11709
     0.07405
     0.11709
     0.25098
     0.23185
     0.17447
     0.22707
     0.16012
     0.18881
     0.17447
     0.07405
     0.23663
     0.24141
     0.18881
     0.20794
     0.18403
     0.16490
     0.08362
     0.16490
     0.12187
     0.18881
     0.16969
     0.13621
     0.25098
     0.16012
     0.09318
     0.02623
     0.20316
     0.16490
     0.08840
     0.20316
     0.14100
     0.07883
     0.13621
     0.07405
     0.13621
     0.16969
     0.12187
     0.05971
     0.05971
     0.15056
     0.09318
    -0.03593
     0.08840
     0.05971
     0.08362
     0.20794
     0.07883
     0.07405
     0.00711
     0.05971
     0.09318
     0.17447
     0.08840
     0.12665
     0.13143
     0.10752
     0.16490
     0.07883
     0.05971
     0.21272
     0.08362
     0.19359
     0.12665
     0.18403
     0.11709
    -0.01202
    -0.02158
     0.05014
     0.19838
     0.10274
     0.06927
     0.00233
     0.10274
     0.26532
     0.10274
     0.40399
     0.24141
    -0.04071
     0.20794
     0.27967
    -0.00246
    -0.45194
    -0.44716
    -0.48541
    -0.80579
    -1.55652
    -2.03947
    -2.10641
    -2.47461
    -1.87689
    -1.29352
    -0.90142
    -0.84882
    -1.69040
    -1.99643
    -2.00600
    -1.65215
    -0.87751
    -0.60017
    -0.04071
     0.71480
     0.99692
     1.15950
     1.21688
     1.20732
     1.29817
     1.19776
     0.95867
     1.06387
     0.96345
     1.16428
     1.27426
     1.17863
     1.22645
     1.07343
     0.82478
     0.73393
     0.75784
     0.42790
     0.26532
     0.36095
     0.47093
     0.45181
     0.40877
     0.35139
     0.09318
     0.05492
     0.03580
    -0.05027
    -0.13634
    -0.21285
    -0.24632
    -0.23198
    -0.20329
    -0.23676
    -0.31805
    -0.26545
    -0.27023
    -0.36587
    -0.36109
    -0.15547
    -0.27980
    -0.30849
    -0.13634
    -0.15547
    -0.06940
    -0.23198
    -0.14591
    -0.03115
     0.02623
     0.02145
    -0.01680
    -0.07896
     0.00233
     0.05971
    -0.09809
     0.16012
     0.00711
    -0.05984
    -0.01202
     0.05971
     0.02145
    -0.05505
    -0.11244
    -0.03593
    -0.00246
     0.12187
    -0.07896
    -0.06462
    -0.14591
    -0.08853
    -0.09331
    -0.00724
     0.00233
    -0.09809
    -0.00246
    -0.05027
    -0.04549
    -0.10765
    -0.16025
    -0.07418
    -0.01202
    -0.09331
    -0.03115
    -0.16025
    -0.18416
    -0.06940
    -0.08853
    -0.16982
    -0.00724
    -0.20807
    -0.15069
    -0.09809
    -0.04549
    -0.03593
    -0.15547
    -0.17460
    -0.10765
    -0.02158
     0.02623
    -0.12200
    -0.05984
    -0.10765
    -0.01680
    -0.17460
     0.05014
    -0.13634
    -0.12200
     0.00233
    -0.07418
     0.03580
    -0.08853
    -0.16503
    -0.23676
    -0.07896
    -0.06940
    -0.01680
    -0.14113
    -0.13156
    -0.18894
    -0.23198
    -0.02636
    -0.01202
    -0.24632
    -0.11722
    -0.10287
    -0.05505
    -0.15069
    -0.19851
    -0.21763
    -0.04549
    -0.08375
    -0.05027
    -0.10765
    -0.18894
    -0.12200
    -0.16982
    -0.12200
    -0.00246
    -0.20329
    -0.25589
    -0.21285
    -0.08375
    -0.16503
    -0.27980
    -0.22242
    -0.22242
    -0.20807
    -0.19851
    -0.23198
    -0.27980
    -0.31805
    -0.26067
    -0.35152
    -0.16503
    -0.26545
    -0.30370
    -0.36109
    -0.32283
    -0.28936
    -0.27501
    -0.37065
    -0.46150
    -0.30849
    -0.25111
    -0.38021
    -0.41847
    -0.41847
    -0.38021
    -0.44716
    -0.30370
    -0.35152
    -0.46150
    -0.41847
    -0.44237
    -0.41847
    -0.35630
    -0.48063
    -0.45672
    -0.47585
    -0.37543
    -0.35152
    -0.34196
    -0.48541
    -0.44237
    -0.49975
    -0.37543
    -0.38499
    -0.37543
    -0.38021
    -0.36587
    -0.31805
    -0.25589
    -0.39934
    -0.38021
    -0.30849
    -0.23676
    -0.16503
    -0.25111
    -0.11722
    -0.28936
    -0.23676
    -0.21285
    -0.04549
    -0.11244
    -0.21763
    -0.12678
    -0.01202
    -0.05027
    -0.01680
    -0.06940
    -0.01202
     0.02145
     0.12187
     0.21750
     0.17447
     0.24141
     0.53788
     0.80566
     1.44641
     2.02021
     2.84267
     3.97115
     4.65494
     5.63519
     4.62625
     1.35555
    -3.58875
    -5.60185
    -3.42617
    -1.09747
    -0.45194
    -1.14051
    -2.76151
    -3.21577
    -4.75549
    -5.79790
    -6.27607
    -6.13740
    -5.40102
    -4.52596
    -3.23490
    -1.78604
    -0.56670
     0.23185
     1.06387
     1.72375
     2.21626
     2.35493
     2.31190
     2.11585
     2.02499
     2.06325
     1.79069
     1.51335
     1.32208
     1.35077
     1.23601
     0.99692
     0.80566
     0.86304
     0.99692
     0.79609
     0.65264
     0.72915
     0.64786
     0.59526
     0.54744
     0.71480
     0.56657
     0.41355
     0.43746
     0.33226
     0.32270
     0.23185
     0.28923
     0.13143
     0.09318
     0.10752
     0.09318
     0.12665
     0.10274
     0.08362
    -0.02636
     0.08840
     0.23663
     0.05014
    -0.04071
     0.01667
     0.16012
     0.07405
     0.03102
     0.07405
     0.03580
     0.11231
     0.05492
     0.06927
     0.13143
    -0.02158
    -0.11244
     0.00711
     0.16012
     0.00233
    -0.07896
    -0.02158
    -0.00246
    -0.02636
    -0.05505
    -0.12678
    -0.06462
    -0.03593
    -0.06462
    -0.05027
    -0.02158
    -0.14113
    -0.16982
    -0.25589
     0.00233
    -0.09809
    -0.05984
    -0.10287
    -0.21285
    -0.17460
    -0.15069
    -0.23198
    -0.13156
    -0.19851
    -0.17460
    -0.11244
    -0.05984
    -0.15547
    -0.20329
    -0.33718
    -0.03593
    -0.13634
    -0.10287
    -0.12678
    -0.24632
    -0.10287
    -0.13156
    -0.13634
    -0.02636
    -0.06462
    -0.12678
    -0.17938
    -0.09809
     0.05971
    -0.05027
    -0.21763
    -0.06940
     0.07883
    -0.00724
    -0.00246
    -0.04549
    -0.00246
    -0.00246
    -0.05984
    -0.04549
    -0.01202
     0.04058
    -0.14113
     0.08840
    -0.04549
    -0.04549
    -0.17938
    -0.08375
    -0.05027
    -0.14113
    -0.09331
    -0.07896
    -0.15547
    -0.18894
    -0.04071
    -0.12200
    -0.09809
    -0.17938
    -0.05984
    -0.13634
    -0.04549
    -0.05505
    -0.10765
    -0.21763
    -0.05984
    -0.05027
    -0.06462
    -0.08375
    -0.12200
    -0.14591
    -0.15069
    -0.12200
    -0.08375
    -0.10287
    -0.14113
    -0.09809
    -0.05984
    -0.12200
    -0.02636
    -0.16982
    -0.05505
     0.00233
    -0.00724
     0.04058
    -0.04071
     0.04058
    -0.05984
    -0.05027
    -0.01202
     0.05014
     0.01667
    -0.01680
     0.02145
     0.00233
     0.04058
    -0.09331
    -0.06462
     0.09318
    -0.04071
    -0.01202
     0.01189
     0.06449
    -0.08853
     0.04536
     0.02145
     0.09796
     0.13143
     0.11709
     0.06927
     0.20794
     0.29401
     0.32270
     0.54266
     0.92998
     1.16428
     1.58029
     1.91501
     1.80503
     0.66699
    -1.05922
    -2.46982
    -2.00122
    -0.64321
    -0.50932
    -0.68624
    -1.37959
    -3.09623
    -4.20081
    -4.67898
    -4.13865
    -3.60787
    -3.46920
    -3.23968
    -2.77585
    -2.53199
    -2.25943
    -1.89602
    -1.13094
    -0.41847
    -0.03115
     0.43746
     0.87738
     1.38903
     1.76200
     1.75722
     1.74287
     1.69027
     1.52291
     1.36512
     1.33164
     1.39859
     1.40815
     1.28383
     1.09256
     1.04952
     0.77218
     0.74827
     0.64786
     0.70046
     0.66220
     0.58570
     0.54266
     0.65264
     0.48528
     0.57135
     0.64786
     0.45659
     0.41355
     0.38486
     0.32748
     0.44224
     0.38486
     0.34183
     0.23663
     0.15056
     0.24619
     0.16012
     0.05971
     0.18881
     0.07405
     0.06927
     0.12665
     0.13143
     0.08362
     0.06927
     0.03102
     0.09796
     0.19838
     0.09796
     0.08840
     0.07405
     0.05014
     0.10274
     0.04536
     0.14100
     0.14578
     0.07883
     0.09318
     0.19359
     0.10274
     0.05014
    -0.01680
     0.16012
     0.09318
     0.18881
     0.08840
     0.10752
     0.14100
     0.13621
     0.02623
     0.11709
     0.09318
     0.05971
     0.11709
     0.14578
     0.10752
    -0.01202
    -0.05984
     0.01189
     0.18403
     0.07883
     0.12665
     0.09796
     0.03580
     0.19359
     0.00233
     0.02623
     0.18881
     0.04058
     0.12187
     0.06927
     0.14578
     0.01667
    -0.05505
    -0.15069
    -0.02158
     0.04536
     0.05014
    -0.12678
    -0.15547
    -0.19372
    -0.14113
    -0.20329
    -0.02636
    -0.09331
    -0.21763
    -0.14591
    -0.09331
    -0.09809
    -0.19851
    -0.22720
    -0.17938
     0.02145
    -0.02636
    -0.13156
    -0.15547
    -0.17938
    -0.04549
    -0.13156
    -0.02158
    -0.12200
    -0.17460
    -0.03593
    -0.13156
    -0.05984
    -0.12678
    -0.19851
    -0.25111
    -0.12678
    -0.03115
    -0.16025
    -0.25111
    -0.15069
    -0.18416
    -0.15547
    -0.08853
    -0.01680
    -0.12200
    -0.03593
    -0.10765
     0.01189
     0.03580
    -0.04071
    -0.05984
    -0.02636
     0.09318
     0.07405
     0.08362
    -0.09809
     0.02145
    -0.03593
    -0.09809
     0.02623
    -0.10765
    -0.16982
    -0.11722
    -0.06462
    -0.12678
    -0.17938
    -0.23198
    -0.20329
    -0.02636
    -0.03593
    -0.11244
    -0.19851
    -0.10765
    -0.12678
    -0.10765
     0.13621
     0.05971
    -0.02158
    -0.00724
    -0.05505
     0.13621
     0.08362
     0.06449
     0.06927
     0.16490
     0.13143
     0.09318
     0.17447
     0.27967
     0.45181
     0.60482
     0.82956
     0.62873
     0.79131
     0.91563
    -0.03593
    -1.06400
    -2.18770
    -1.84820
    -1.15007
    -1.02574
    -1.15485
    -1.82429
    -2.12076
    -2.02991
    -2.36941
    -2.95756
    -2.26899
    -1.49913
    -1.33177
    -1.04487
    -1.14051
    -1.07834
    -0.71493
    -0.12200
     0.14578
     0.49962
     0.41355
     0.02623
    -0.32761
    -0.58104
    -0.04071
     0.56179
     0.41834
    -0.27501
    -0.98271
    -0.44716
     0.27967
     0.60004
     0.74827
     0.65742
     0.75306
     1.17385
     1.59464
     1.79069
     1.99630
     1.94370
     1.60420
     1.60898
     1.93414
     2.06325
     1.67115
     1.51335
     2.00587
     1.50857
     0.82000
     0.85347
     0.74827
     0.60004
     0.65742
     0.70524
     0.56179
     0.46137
     0.36095
     0.24141
     0.22707
     0.23185
     0.34661
     0.17925
     0.16969
     0.25098
     0.20316
     0.17925
     0.12665
     0.12665
     0.16490
     0.08840
     0.12665
     0.05492
     0.05014
    -0.03593
    -0.05027
    -0.06462
     0.10752
    -0.03115
    -0.16982
    -0.22242
    -0.16025
    -0.15069
    -0.29892
    -0.29892
    -0.35630
    -0.32761
    -0.36587
    -0.38021
    -0.36109
    -0.55235
    -0.60495
    -0.62886
    -0.46150
    -0.52845
    -0.54279
    -0.55714
    -0.56192
    -0.40890
    -0.47585
    -0.41847
    -0.41847
    -0.35630
    -0.34674
    -0.30849
    -0.27023
    -0.23676
    -0.25589
    -0.29892
    -0.17938
     0.00233
    -0.08853
    -0.07418
    -0.13156
    -0.02636
    -0.05027
    -0.01680
    -0.05505
     0.02145
     0.12187
     0.02623
    -0.01202
     0.03580
     0.03580
    -0.01202
     0.00233
     0.13143
    -0.02636
    -0.05027
    -0.15069
    -0.01202
     0.01189
    -0.05505
    -0.17938
    -0.11722
    -0.03593
    -0.17460
    -0.02636
    -0.09809
    -0.11722
    -0.19372
    -0.16503
     0.04058
    -0.07418
     0.02145
    -0.11244
    -0.02636
    -0.05984
     0.01667
    -0.08375
    -0.07418
    -0.05984
     0.02623
    -0.02158
    -0.06462
    -0.03115
    -0.12200
    -0.16503
     0.02623
     0.03102
     0.03102
    -0.16503
    -0.05984
    -0.09809
    -0.06940
    -0.13156
    -0.10287
     0.01667
    -0.01202
    -0.09809
     0.02623
     0.01667
    -0.02636
    -0.18416
     0.06449
     0.11231
     0.02145
     0.06927
     0.03580
    -0.01202
    -0.03593
     0.06927
    -0.00246
     0.01667
     0.04536
    -0.08853
    -0.02636
    -0.05984
    -0.10287
    -0.26067
    -0.15547
    -0.05027
    -0.15069
    -0.16503
    -0.17938
    -0.12200
    -0.20807
    -0.22242
    -0.19372
    -0.21763
    -0.03593
    -0.21285
    -0.14591
    -0.16982
    -0.14591
    -0.10287
    -0.27980
    -0.10287
    -0.00724
    -0.15547
    -0.16982
    -0.10765
    -0.17460
    -0.19372
    -0.21763
    -0.22242
    -0.13156
    -0.19372
    -0.06462
    -0.10765
    -0.10287
    -0.14591
    -0.36587
    -0.08853
    -0.06462
     0.02145
    -0.14113
    -0.14591
    -0.09331
    -0.05027
    -0.06940
    -0.12200
    -0.14591
    -0.15547
    -0.26545
    -0.21285
    -0.12678
    -0.09809
    -0.25589
    -0.11722
    -0.01202
     0.07883
     0.21272
     0.18403
     0.31314
     0.49962
     0.66699
     0.99692
     1.34599
     2.43622
     3.69381
     5.39133
     6.05599
     4.78405
     2.38362
    -0.45194
    -2.79020
    -3.19665
    -0.64799
     0.55701
     0.54744
    -0.38978
    -2.33594
    -3.40226
    -4.42555
    -4.78418
    -4.62160
    -4.42077
    -3.85652
    -3.06754
    -1.98209
    -0.99705
     0.01667
     0.67177
     1.32208
     1.86720
     2.16366
     2.27843
     2.34059
     2.28799
     2.11585
     1.84807
     1.79069
     1.52291
     1.20732
     0.91563
     0.84391
     0.44224
     0.50919
     0.45181
     0.27010
     0.16012
     0.04058
    -0.05984
    -0.12200
    -0.21285
    -0.23676
    -0.23676
    -0.17938
    -0.20807
    -0.20807
    -0.17460
    -0.21285
    -0.30849
    -0.24632
    -0.19851
    -0.18416
    -0.13634
    -0.07896
    -0.07418
    -0.20329
    -0.19851
    -0.04549
    -0.09331
     0.03102
     0.03102
    -0.11244
    -0.09331
     0.02145
    -0.01202
    -0.13634
     0.03102
     0.00233
     0.00233
     0.12187
     0.05014
    -0.05027
    -0.04071
    -0.07896
    -0.07418
     0.02623
     0.00233
    -0.06940
    -0.14591
    -0.02158
    -0.07896
    -0.16025
    -0.15547
    -0.08853
    -0.18416
    -0.07896
    -0.15069
    -0.16025
    -0.21763
    -0.16503
    -0.17460
    -0.03115
    -0.06462
    -0.16503
    -0.16982
    -0.21285
    -0.09809
    -0.23198
    -0.18416
    -0.06940
    -0.16982
    -0.11244
    -0.13156
    -0.13156
    -0.15069
    -0.24632
    -0.20329
    -0.12200
    -0.09809
    -0.19372
    -0.17938
    -0.19851
    -0.18894
    -0.23198
    -0.15547
    -0.11244
    -0.18894
    -0.14113
    -0.10287
    -0.11244
    -0.16025
    -0.21285
    -0.23676
    -0.18416
    -0.07896
    -0.11244
    -0.12678
    -0.17938
    -0.16503
    -0.14113
    -0.30849
    -0.06462
    -0.31805
    -0.17460
    -0.24154
    -0.19851
    -0.23676
    -0.29892
    -0.40890
    -0.27023
    -0.13634
    -0.22242
    -0.42325
    -0.35152
    -0.38021
    -0.32761
    -0.44237
    -0.35152
    -0.28936
    -0.41847
    -0.36109
    -0.35630
    -0.35152
    -0.45194
    -0.40412
    -0.48541
    -0.31805
    -0.27980
    -0.33718
    -0.39456
    -0.38021
    -0.39934
    -0.38978
    -0.31327
    -0.36109
    -0.42325
    -0.43281
    -0.46628
    -0.33718
    -0.42325
    -0.55235
    -0.60017
    -0.47585
    -0.44237
    -0.40412
    -0.48063
    -0.62886
    -0.60973
    -0.62408
    -0.60495
    -0.36587
    -0.43759
    -0.42803
    -0.44716
    -0.33718
    -0.27023
    -0.32283
    -0.23676
    -0.13156
    -0.03593
    -0.03115
     0.00711
    -0.04549
    -0.03593
     0.11231
     0.03580
     0.19838
     0.20794
     0.08840
     0.14578
     0.11231
     0.17925
     0.18881
     0.18403
     0.32748
     0.29401
     0.25098
     0.12665
     0.28445
     0.19838
     0.47572
     0.56179
     0.85347
     1.50379
     2.10150
     3.01959
     3.69381
     3.63643
     2.49838
    -0.39934
    -3.31619
    -3.67960
    -2.59415
    -2.20683
    -1.22180
    -1.30308
    -1.79560
    -3.43573
    -4.65029
    -5.35320
    -5.63054
    -5.11890
    -4.45902
    -3.25403
    -2.55111
    -2.00600
    -1.37959
    -0.40890
     0.56657
     1.43684
     1.58508
     1.46553
     1.57073
     1.61377
     1.47510
     1.51813
     1.33643
     1.07343
     1.06387
     0.83435
     0.75784
     0.58091
     0.49962
     0.42312
     0.45659
     0.44224
     0.37530
     0.40399
     0.27967
     0.29879
     0.19838
     0.38008
     0.27488
     0.27488
     0.33705
     0.25576
     0.33226
     0.31314
     0.32748
     0.23185
     0.29401
     0.31792
     0.21750
     0.28445
     0.21272
     0.12187
     0.04058
     0.17925
     0.26054
     0.16490
     0.13143
     0.05492
     0.13621
     0.14100
     0.08362
     0.06927
     0.08362
     0.16969
     0.18403
     0.08840
     0.12187
     0.02623
     0.09318
     0.07405
     0.13143
     0.07405
     0.22707
     0.10752
     0.11231
     0.06449
     0.05971
    -0.01680
     0.11709
     0.09796
     0.11231
     0.07883
     0.00711
    -0.04071
    -0.03593
    -0.10287
     0.04536
    -0.01680
    -0.14113
    -0.09331
    -0.03593
    -0.01202
    -0.05505
    -0.14113
    -0.15547
    -0.09809
    -0.06940
    -0.02158
    -0.04549
    -0.10287
    -0.13156
    -0.16503
     0.03580
     0.02145
    -0.06940
    -0.05984
    -0.14113
    -0.06940
    -0.07418
    -0.05505
    -0.16025
    -0.12200
    -0.07896
    -0.05027
    -0.04071
    -0.09331
    -0.17938
    -0.25589
    -0.15069
    -0.10287
    -0.11722
    -0.26067
    -0.30370
    -0.20807
    -0.18894
    -0.26067
    -0.27980
    -0.37065
    -0.37065
    -0.42325
    -0.34674
    -0.37543
    -0.36587
    -0.41847
    -0.31805
    -0.07896
    -0.19851
    -0.12200
    -0.21763
     0.00233
     0.08362
     0.23185
     0.30836
     0.34661
     0.52353
     0.50919
     0.53788
     0.67177
     0.67177
     0.77218
     0.66220
     0.70046
     0.71958
     0.68611
     0.71480
     0.67177
     0.64786
     0.58091
     0.53788
     0.50441
     0.58570
     0.68611
     0.65264
     0.70046
     0.67655
     0.66699
     0.78653
     0.81522
     1.00649
     0.69568
     0.52353
     0.28445
     0.24141
     0.47572
     0.34661
     0.14100
     0.04058
    -0.02158
    -0.22242
    -0.38021
    -0.41847
    -0.47585
    -0.62408
    -0.38978
     0.02623
     0.32270
     0.39921
     0.04536
    -0.91576
    -1.93905
    -1.82907
    -1.56608
    -1.83386
    -1.41306
    -1.15007
    -1.30787
    -2.27856
    -2.78064
    -3.15361
    -3.45486
    -2.99103
    -2.66588
    -2.39332
    -2.45548
    -2.77107
    -2.08250
    -1.32221
    -1.08312
    -0.95402
    -0.82013
    -0.71493
    -0.40412
    -0.17938
     0.02145
    -0.02158
     0.02623
     0.27010
     0.32270
     0.34183
     0.48528
     0.71002
     0.64786
     0.64308
     0.80087
     0.64308
     0.39443
    -0.31327
    -0.51410
     0.11231
     0.26054
     0.03102
    -0.51410
    -0.79144
    -0.51888
    -0.26545
    -0.35152
    -0.49019
    -0.40890
    -0.45194
    -0.54279
    -0.47585
    -0.10765
     0.22228
     0.47093
     0.78653
     0.96345
     1.08299
     0.93954
     1.01127
     1.14994
     1.09256
     1.16907
     1.34599
     1.19776
     0.92998
     0.88694
     0.67655
     0.84869
     0.92998
     0.75306
     0.56179
     0.50919
     0.39443
     0.24141
     0.13143
     0.28445
     0.22228
     0.18403
     0.07405
     0.19359
     0.13143
     0.27010
     0.28923
     0.28923
     0.35617
     0.33705
     0.32270
     0.37052
     0.36574
     0.45181
     0.32270
     0.36574
     0.41834
     0.43746
     0.45181
     0.32748
     0.27010
     0.23663
     0.24619
     0.21272
     0.19359
     0.24141
     0.06927
     0.04536
     0.00233
     0.07883
    -0.03593
    -0.03115
    -0.00724
     0.01189
     0.04058
    -0.04071
     0.05014
     0.00233
    -0.12200
    -0.08853
     0.06449
     0.01667
    -0.01680
    -0.08375
    -0.11722
    -0.16025
    -0.11722
    -0.16025
    -0.06462
    -0.18894
    -0.18416
    -0.22242
    -0.25111
    -0.26067
    -0.39456
    -0.34196
    -0.30370
    -0.30370
    -0.38499
    -0.38021
    -0.40890
    -0.41847
    -0.48541
    -0.45194
    -0.30849
    -0.17460
    -0.30370
    -0.19851
    -0.18894
    -0.15069
    -0.13634
    -0.05027
     0.09796
     0.22707
     0.23663
     0.24619
     0.34183
     0.53310
     0.66699
     0.91085
     1.47031
     1.97718
     2.55577
     3.82770
     4.44455
     3.78467
     2.95743
     0.82000
    -0.42325
    -0.09331
     0.76740
     1.47988
     1.79069
     0.98258
    -0.07896
    -1.24092
    -2.15423
    -2.64675
    -3.24924
    -3.23968
    -3.13448
    -2.92887
    -2.79976
    -2.56546
    -2.45548
    -2.09207
    -1.97731
    -1.74300
    -1.50870
    -1.37481
    -1.29352
    -1.04965
    -0.98271
    -0.80100
    -0.70059
    -0.74840
    -0.46628
    -0.32283
    -0.16982
     0.05492
     0.04536
     0.01189
     0.16012
     0.16490
     0.05014
     0.31314
     0.31314
     0.26054
     0.21272
     0.08840
    -0.20329
    -0.04071
     0.18881
     0.47572
     0.54744
     0.28445
     0.08362
    -0.05027
     0.28445
     0.49006
     0.44224
     0.51875
     0.44224
     0.41355
     0.36574
     0.45659
     0.52832
     0.27967
     0.31314
     0.27010
     0.39443
     0.19838
     0.13621
    -0.00246
     0.10752
     0.20794
     0.13621
     0.11709
     0.15056
     0.16012
     0.08362
     0.13621
     0.24141
     0.25576
     0.12187
     0.20316
     0.22707
     0.18403
     0.21272
     0.14578
     0.18881
     0.27488
     0.21750
     0.17925
     0.25098
     0.20316
     0.17447
     0.16969
     0.34183
     0.29401
     0.20794
     0.22228
     0.28923
     0.37052
     0.29879
     0.29401
     0.33705
     0.40877
     0.47572
     0.28923
     0.34183
     0.22228
     0.29879
     0.23185
     0.32270
     0.35139
     0.14100
     0.18881
     0.18403
     0.19838
     0.16969
    -0.04549
    -0.01202
     0.09318
    -0.02158
     0.04536
    -0.09331
    -0.19851
    -0.21285
    -0.39456
    -0.33718
    -0.31805
    -0.49497
    -0.58104
    -0.15547
    -0.11722
     0.08840
    -0.38021
    -1.43219
    -1.84342
    -0.82491
    -0.74840
    -0.49975
    -0.25589
     0.10274
     0.23663
     0.03580
    -0.06940
    -0.33239
    -0.37065
     0.22707
     0.41355
     0.47572
     0.57135
     0.42312
     0.61439
     0.90607
     0.78653
     0.48528
     0.26054
     0.05971
    -0.01202
    -0.25589
    -0.22720
    -0.18894
    -0.02636
     0.38008
     0.62395
     0.56179
     0.37052
     0.33705
     0.26054
     0.43746
     0.55701
     0.75784
     0.82478
     0.84869
     0.92998
     0.91085
     1.09734
     1.07821
     0.99692
     0.86304
     0.82956
     0.80087
     0.91085
     0.79609
     0.91563
     1.00171
     1.29817
     1.59464
     1.95805
     2.28321
     1.11647
    -1.19310
    -1.75257
    -1.07834
    -0.69102
    -0.67668
    -0.88229
    -1.14051
    -1.66171
    -2.27377
    -2.68022
    -2.49851
    -2.57980
    -2.46026
    -2.29290
    -2.15423
    -1.91993
    -1.57564
    -1.31743
    -0.63842
    -0.38021
    -0.00724
     0.10274
     0.13621
     0.14100
     0.33226
     0.16012
     0.25576
     0.37052
     0.38486
     0.35139
     0.39443
     0.30836
     0.23663
     0.17447
     0.27010
     0.30357
     0.22707
     0.11709
     0.08362
     0.05971
     0.00711
     0.00711
    -0.07418
    -0.05027
    -0.07896
    -0.06940
    -0.21763
    -0.38499
    -0.57626
    -0.67668
    -0.35152
     0.30357
     0.27488
     0.06927
    -0.13634
    -0.08853
    -0.10765
     0.06927
     0.12665
     0.33226
     0.40399
     0.42790
     0.62395
     0.57613
     0.52353
     0.48528
     0.49962
     0.63351
     0.50441
     0.38486
     0.33705
     0.33705
     0.44224
     0.35617
     0.42312
     0.37052
     0.37052
     0.37530
     0.38486
     0.36095
     0.30836
     0.30357
     0.23185
     0.40877
     0.45659
     0.38008
     0.38486
     0.34183
     0.39921
     0.33705
     0.45181
     0.34661
     0.43746
     0.37052
     0.37530
     0.32748
     0.21750
     0.10274
     0.05492
     0.05971
     0.10274
    -0.14591
    -0.10765
    -0.30849
    -0.20807
    -0.35152
    -0.32761
    -0.36587
    -0.34196
    -0.32761
    -0.39934
    -0.44237
    -0.57148
    -0.64321
    -0.92055
    -0.99705
    -0.80100
    -0.47585
    -0.60495
    -0.64321
    -0.57148
    -0.49019
    -0.72450
    -0.71015
    -0.54757
    -0.30849
    -0.39456
    -0.30370
    -0.17938
    -0.16503
    -0.13156
    -0.35630
    -0.37065
     0.03102
     0.05492
    -0.04071
    -0.25589
    -0.20329
    -0.27501
    -0.25111
    -0.19851
    -0.21763
    -0.31327
    -0.23198
    -0.03593
     0.14578
     0.11231
     0.02623
     0.18403
     0.26532
     0.33226
     0.29879
     0.37052
     0.39921
     0.38486
     0.22707
     0.27488
     0.28923
     0.30836
     0.39921
     0.38486
     0.19359
     0.27010
     0.12187
     0.20316
     0.30836
     0.16490
     0.13621
     0.23185
     0.30836
     0.20316
     0.16490
     0.32270
     0.17447
     0.54744
     0.85825
     0.90607
     0.71958
     0.85825
     0.82956
     1.04474
     1.35077
     1.34121
     1.21688
     1.07821
     0.85347
     0.96823
     0.99214
     1.04952
     0.77218
     0.64308
     0.49962
     0.49484
     0.49484
     0.34661
     0.22228
     0.15534
     0.28923
     0.00233
    -0.00246
     0.15534
     0.09318
     0.15534
     0.22228
     0.17925
     0.25098
     0.47572
     0.49484
     0.55701
     0.51397
     0.47572
     0.50441
     0.35139
     0.55701
     0.82478
     0.80566
     0.82956
     0.80087
     0.77696
     0.68611
     0.89651
     0.85825
     0.86304
     0.68611
     0.64786
     0.69089
     0.69568
     0.64308
     0.48050
     0.51397
     0.51397
     0.49006
     0.56657
     0.44703
     0.34661
     0.42790
     0.38965
     0.32270
     0.40877
     0.38965
     0.35139
     0.19359
     0.29879
     0.20794
     0.20794
     0.10752
     0.17447
     0.10752
     0.07405
     0.15534
     0.00233
     0.08362
    -0.06462
     0.01189
    -0.08853
    -0.10765
    -0.04071
    -0.15069
    -0.06940
    -0.10765
    -0.13634
    -0.23198
    -0.26067
    -0.21285
    -0.31327
    -0.28936
    -0.22720
    -0.26545
    -0.34196
    -0.27023
    -0.27501
    -0.27501
    -0.23198
    -0.33718
    -0.27023
    -0.24154
    -0.24632
    -0.37543
    -0.23676
    -0.11722
    -0.24632
    -0.14113
    -0.15547
    -0.17460
    -0.16982
    -0.11722
    -0.10287
    -0.04549
    -0.09331
    -0.07896
    -0.09331
    -0.17460
    -0.06462
    -0.02158
    -0.15547
     0.10752
    -0.05027
    -0.12678
    -0.05984
    -0.06940
    -0.03593
    -0.09809
    -0.09331
    -0.01202
     0.00711
    -0.02636
    -0.10287
    -0.08375
    -0.05505
     0.02145
    -0.13634
     0.01189
    -0.04549
    -0.06462
     0.10752
     0.03580
     0.07883
    -0.11722
    -0.03115
    -0.08853
     0.12187
     0.06449
     0.04536
     0.06927
     0.02623
     0.04058
    -0.13156
    -0.03115
     0.04536
    -0.08375
    -0.03115
    -0.00246
     0.03102
    -0.05984
    -0.05505
    -0.19372
    -0.12200
    -0.22720
    -0.36587
    -0.67668
    -0.96358
    -0.61930
    -0.16025
     0.05971
     0.24141
     0.25576
     0.50919
     0.63829
     0.79609
     1.15472
     0.44703
    -1.16920
    -3.08667
    -2.99581
    -1.28396
     0.80087
     3.45473
     1.20254
    -2.27856
    -4.53075
    -4.09083
    -2.32637
    -1.36525
    -1.61868
    -1.46088
    -1.40828
    -1.84342
    -2.13989
    -1.70953
    -1.36525
    -1.11182
    -0.75319
    -0.24154
    -0.10765
    -0.05984
    -0.26067
    -0.23676
    -0.02158
     0.15534
     0.37052
     0.63829
     0.83435
     0.85347
     0.86782
     0.91563
     1.08778
     1.13081
     0.94911
     1.00649
     0.98258
     0.96345
     0.83435
     0.91085
     0.79131
     0.54266
     0.68611
     0.58570
     0.56657
     0.48528
     0.29879
     0.31314
     0.31792
     0.36574
     0.29879
     0.32270
     0.16490
     0.22228
     0.15056
     0.14100
     0.12665
     0.15056
     0.16490
     0.08840
     0.14100
     0.09318
     0.05492
     0.01189
     0.07405
     0.16012
     0.07883
     0.08362
     0.06449
     0.01667
     0.16012
     0.04536
     0.14100
     0.15056
     0.04058
    -0.01202
    -0.05505
    -0.07418
    -0.08375
    -0.10287
    -0.13634
     0.00233
     0.10274
     0.01189
     0.02145
     0.05014
     0.16012
     0.03580
     0.24619
     0.20316
     0.14578
     0.26532
     0.26532
     0.43746
     0.42790
     0.29401
     0.38965
     0.35139
     0.40399
     0.40399
     0.17447
     0.15056
     0.12187
     0.03102
     0.15534
     0.14578
     0.01667
     0.05971
     0.04536
     0.11709
     0.02145
    -0.01680
    -0.00724
    -0.00246
     0.02623
    -0.03593
     0.00711
    -0.03115
    -0.08853
    -0.07896
    -0.02636
     0.08840
    -0.01202
    -0.06462
    -0.12200
    -0.05505
     0.00711
    -0.05505
    -0.06940
    -0.15069
     0.06927
     0.00711
     0.05492
     0.03580
    -0.07896
    -0.08375
    -0.03593
     0.02623
     0.06449
    -0.00246
    -0.03593
    -0.01680
     0.05014
     0.07405
    -0.01680
    -0.09809
    -0.00246
     0.04058
     0.02145
     0.03580
    -0.09809
    -0.08853
    -0.08375
    -0.01202
     0.03102
    -0.11244
    -0.05984
    -0.13634
    -0.03593
    -0.02636
    -0.14591
    -0.18894
    -0.10287
    -0.06462
    -0.08853
    -0.09331
    -0.13156
    -0.13634
    -0.13634
    -0.13634
    -0.02158
    -0.19851
    -0.20329
    -0.14591
    -0.03593
    -0.10287
    -0.12678
    -0.14591
    -0.19851
    -0.10287
    -0.18416
    -0.21763
    -0.23676
    -0.28936
    -0.26545
    -0.13634
     0.10274
     0.25576
     0.19838
     0.23185
     0.42790
     0.38965
     0.43746
     0.55222
     0.62395
     0.82000
     0.86304
     0.84391
     0.90129
     0.80566
     0.84391
     0.69089
     0.87260
     0.77218
     0.61439
     0.51875
     0.64308
     0.75784
     0.98258
     0.99692
     0.96345
     1.42250
     1.38424
     0.83435
    -0.76275
    -1.02096
    -1.06400
    -0.52845
    -0.13156
     0.08362
    -0.44237
    -0.70059
    -0.62408
    -1.34134
    -2.16858
    -3.02929
    -2.50330
    -2.13032
    -1.79082
    -1.08791
    -0.79144
    -0.65277
    -0.58583
    -1.33656
    -1.24092
    -0.81535
    -0.38021
    -0.07896
    -0.14113
    -0.20807
    -0.00724
     0.11709
     0.20316
     0.23663
     0.42312
     0.55222
     0.82000
     0.73393
     0.58091
     0.55222
     0.60960
     0.80087
     0.89173
     0.88694
     0.82000
     0.80566
     0.87738
     0.77218
     0.70046
     0.74827
     0.73871
     0.57613
     0.56179
     0.61917
     0.45659
     0.46137
     0.24141
     0.35139
     0.28923
     0.25098
     0.24141
     0.05971
     0.14578
     0.09796
     0.09318
     0.09318
     0.05492
    -0.03115
     0.03580
    -0.02158
    -0.04071
    -0.06940
    -0.29892
    -0.10287
     0.18881
    -0.03115
    -0.01680
    -0.10287
    -0.05505
    -0.02636
    -0.05027
    -0.06462
    -0.11244
    -0.02158
    -0.08375
     0.02145
    -0.01680
    -0.05984
    -0.07896
    -0.11722
     0.12665
    -0.04071
     0.12187
    -0.08375
     0.05014
     0.08840
     0.12187
     0.13621
     0.11231
     0.17925
     0.16012
     0.14578
     0.18403
     0.23185
     0.20316
     0.17925
     0.26054
     0.21750
     0.21272
     0.22707
     0.19838
     0.11709
     0.12665
     0.15056
     0.09318
     0.11709
     0.09796
     0.08362
     0.05492
     0.05971
     0.05971
    -0.04549
     0.05014
     0.04536
     0.04536
    -0.01680
    -0.04071
     0.07883
     0.01189
    -0.06462
    -0.00246
     0.05971
     0.05014
    -0.01680
     0.08362
     0.03580
     0.01667
    -0.04071
    -0.08375
     0.13621
     0.03580
     0.02145
     0.11231
    -0.00246
     0.11709
     0.02623
     0.15056
     0.11231
     0.17925
     0.20794
     0.15534
     0.30357
     0.30357
     0.32270
     0.22707
     0.42790
     0.43746
     0.45181
     0.45659
     0.38008
     0.37530
     0.35617
     0.36574
     0.41834
     0.37530
     0.30357
     0.20316
     0.19838
     0.19359
     0.19359
     0.00711
     0.16969
     0.20316
     0.04058
     0.13621
    -0.00246
     0.08362
    -0.05505
     0.07883
     0.06927
     0.11709
     0.05492
     0.08840
     0.01189
    -0.04549
    -0.03593
    -0.18416
    -0.05027
    -0.11244
    -0.24632
    -0.23676
    -0.17938
    -0.13156
    -0.19851
    -0.25111
    -0.05505
     0.04536
     0.10274
     0.08362
     0.31792
     0.56657
     0.70046
     0.55701
     0.51875
     0.06927
    -0.08853
     0.16490
     0.44703
     0.20316
     0.14100
     0.04058
     0.09796
     0.14100
    -0.32761
    -0.78188
    -0.91576
    -1.26961
    -0.93967
    -0.91576
    -0.87273
    -0.88229
    -1.12138
    -1.06878
    -0.72450
    -0.90620
    -1.09269
    -0.97793
    -1.31743
    -2.24030
    -1.13572
    -0.93967
    -0.93967
    -0.88707
    -0.79144
    -0.70537
    -0.80100
    -0.37065
    -0.23198
    -0.35152
    -0.39456
    -0.52366
    -0.39456
     0.20316
     0.71002
     0.47572
     0.02623
    -0.31805
    -0.20807
     0.44224
     0.37052
     0.20316
     0.11231
     0.11231
    -0.01202
    -0.07896
    -0.04071
     0.12665
     0.01189
    -0.00246
     0.05971
     0.07883
     0.09796
     0.22707
     0.08362
    -0.05984
    -0.07896
    -0.14591
    -0.15547
    -0.41368
    -0.29414
    -0.32283
    -0.34196
    -0.25589
    -0.23676
    -0.16503
    -0.17938
    -0.15547
     0.13143
     0.35139
     0.40877
     0.53788
     0.56179
     0.63829
     0.85825
     0.91563
     1.14516
     1.04474
     0.82956
     0.96823
     0.96345
     0.85825
     0.67655
     0.48528
     0.44703
     0.39443
     0.28923
     0.11231
    -0.03593
    -0.14591
    -0.07896
    -0.29892
    -0.24154
    -0.15069
    -0.44237
    -0.24154
    -0.22242
    -0.25589
    -0.17938
    -0.30849
    -0.18894
    -0.13156
    -0.00246
    -0.08853
    -0.05505
    -0.06462
    -0.04071
    -0.10765
     0.11231
     0.06449
     0.05492
     0.05971
     0.17925
     0.16012
     0.15056
     0.14100
     0.17925
     0.27488
     0.38486
     0.41834
     0.40399
     0.32748
     0.45181
     0.51397
     0.41355
     0.68611
     0.50441
     0.50919
     0.59526
     0.72915
     0.61917
     0.58570
     0.48050
     0.53310
     0.60960
     0.58570
     0.45181
     0.51397
     0.39921
     0.48050
     0.42790
     0.52353
     0.41834
     0.27488
     0.38965
     0.45659
     0.56657
     0.42790
     0.28923
     0.28445
     0.34183
     0.46137
     0.40399
     0.34661
     0.33226
     0.30836
     0.27010
     0.18403
     0.40399
     0.21750
     0.17447
     0.02145
     0.21750
     0.05014
    -0.01680
    -0.16503
    -0.10287
    -0.20807
    -0.24154
    -0.14591
    -0.37543
    -0.39456
    -0.28458
    -0.24154
    -0.05505
    -0.26545
    -0.21763
    -0.16503
    -0.15069
     0.11231
     0.27010
     0.62873
     0.82478
     0.97780
     1.01605
     0.50441
    -0.40890
    -0.47106
    -0.05505
     0.12665
     0.48050
     0.58570
     0.16490
    -0.23676
    -0.25589
    -0.36587
    -0.40890
    -0.65277
    -0.54279
    -0.65755
    -0.43759
    -0.32283
    -0.60495
    -1.16441
    -1.86733
    -2.14945
    -1.48001
     0.17447
     0.71002
    -0.21763
    -1.18832
    -1.29830
    -1.31743
    -1.60911
    -1.54695
    -1.16441
    -0.40412
    -0.34196
    -0.91098
    -1.23136
    -1.12616
    -0.87751
    -0.34674
    -0.23676
    -0.53323
    -0.57148
    -0.60495
    -0.59539
    -0.34674
    -0.18416
    -0.01680
     0.24619
     0.55701
     0.69568
     0.79131
     0.87260
     0.76262
     0.84391
     0.79131
     0.92998
     0.82000
     0.79609
     0.68133
     0.67655
     0.70046
     0.66220
     0.63351
     0.61917
     0.66220
     0.70524
     0.66220
     0.65742
     0.59048
     0.52832
     0.38008
     0.57613
     0.60960
     0.36574
     0.27488
     0.26054
     0.27010
     0.19838
     0.17925
     0.14578
     0.09318
     0.05971
     0.09318
     0.06927
     0.05971
    -0.00724
    -0.15069
     0.05492
     0.16012
     0.03102
    -0.03115
    -0.13634
    -0.05984
     0.00711
    -0.06940
    -0.03115
     0.05971
     0.05014
     0.02145
    -0.02636
     0.00711
     0.22228
     0.15056
     0.15056
     0.31314
     0.16969
     0.17447
     0.13621
     0.20316
     0.16969
     0.33226
     0.11709
     0.13621
     0.23185
     0.23663
     0.20316
     0.06927
    -0.07418
    -0.05505
    -0.05505
     0.10274
     0.14578
     0.09318
     0.06927
     0.06927
     0.12665
     0.18403
     0.13621
     0.15534
     0.20316
     0.17925
     0.26532
     0.24141
     0.25098
     0.14100
     0.13143
     0.25576
     0.37052
     0.19359
     0.20794
     0.19838
     0.22707
     0.20316
     0.22228
     0.19838
     0.16490
     0.13143
     0.17925
     0.20316
     0.29401
     0.24619
     0.09318
     0.05971
     0.27967
     0.27010
     0.17447
     0.22707
     0.16012
     0.18881
     0.20316
     0.17925
     0.25098
     0.21272
     0.13143
     0.00711
     0.09796
     0.00711
    -0.11722
    -0.25111
    -0.02636
    -0.10765
    -0.25589
    -0.21285
    -0.22720
    -0.29414
    -0.20329
    -0.22242
    -0.23198
    -0.23676
    -0.16503
    -0.24632
    -0.06940
     0.00233
     0.05014
     0.00233
     0.21750
     0.22228
     0.04536
    -0.16982
    -0.30370
    -0.32761
    -0.10765
    -0.00246
     0.05971
     0.34183
     0.03102
    -0.19851
    -0.43759
    -0.73406
    -1.15963
    -1.77647
    -1.34612
    -1.01140
    -1.16920
    -0.98749
    -0.95402
    -1.04009
    -1.53261
    -1.82907
    -2.11598
    -1.93905
    -1.42263
    -1.05922
    -0.89664
    -1.20267
    -1.21223
    -1.26483
    -0.91098
    -0.27501
    -0.40890
    -1.12138
    -1.37481
    -1.17876
    -0.76753
    -0.31805
    -0.60017
    -0.61452
    -0.58104
    -0.64321
    -0.56670
    -0.39456
    -0.34674
    -0.14591
     0.07883
     0.58570
     0.58570
     0.45659
     0.40399
     0.82000
     1.28383
     1.28383
     0.34183
    -0.48541
    -0.08853
     0.66220
     1.36990
     1.17863
     0.68133
     0.46137
     0.16490
     0.25576
     0.32270
     0.37052
     0.44703
     0.49006
     0.73393
     0.70046
     0.69568
     0.71958
     0.87738
     0.78175
     0.77696
     0.72915
     0.87260
     0.80566
     0.83913
     0.92998
     1.04474
     1.01605
     0.92042
     0.64308
     0.37052
     0.42312
     0.44224
     0.41355
     0.31792
     0.32748
     0.04058
    -0.01202
    -0.14591
    -0.22720
    -0.41368
    -0.47585
    -0.36587
    -0.29892
    -0.24154
    -0.15069
    -0.05984
     0.06449
     0.11709
     0.24619
     0.44224
     0.70046
     0.60004
     0.76740
     0.85825
     0.87260
     0.97780
     0.86304
     1.04952
     0.99692
     1.00649
     0.87738
     0.79131
     0.85347
     0.68133
     0.67177
     0.67177
     0.47093
     0.42312
     0.47093
     0.35617
     0.36574
     0.19838
     0.08362
     0.17925
     0.17447
     0.11231
     0.11709
     0.08362
     0.05971
     0.05492
    -0.06462
    -0.00724
     0.08362
     0.02623
    -0.14591
    -0.02636
    -0.18894
    -0.05984
    -0.25589
    -0.24154
    -0.18894
    -0.16025
    -0.19372
    -0.17938
    -0.20329
    -0.31805
    -0.44716
    -0.29414
    -0.31327
    -0.25111
    -0.32283
    -0.33718
    -0.39456
    -0.31327
    -0.24632
    -0.41847
    -0.27023
    -0.22720
    -0.23676
    -0.05027
    -0.10765
     0.03102
     0.05014
     0.20794
     0.39443
     0.60004
     0.62873
     0.91085
     0.84391
    -0.56670
    -1.60911
    -1.60433
    -0.70537
    -0.20807
    -0.39934
    -0.19372
    -0.40890
    -0.94924
    -1.66171
    -2.19248
    -2.24508
    -1.72388
    -1.65693
    -1.60911
    -1.49435
    -1.08791
    -0.71971
    -0.93967
    -0.93489
    -1.07356
    -1.35568
    -1.48957
    -1.21223
    -0.96836
    -0.86795
    -0.66712
    -0.81057
    -0.87273
    -0.75319
    -0.63364
    -0.43759
    -0.25589
    -0.27501
    -0.05505
    -0.03115
     0.23185
     0.18403
     0.38965
     0.52832
     0.88694
     0.90129
     0.82000
     0.47572
     0.49006
     0.60482
     0.55222
     0.49006
     0.46137
     0.43268
     0.39443
     0.29401
     0.25098
     0.31792
     0.16012
     0.24619
     0.22228
     0.29401
     0.26054
     0.13143
     0.18881
     0.41355
     0.51875
     0.48050
     0.58091
     0.58570
     0.62873
     0.60960
     0.70524
     0.70524
     0.53788
     0.54266
     0.57135
     0.74349
     0.61439
     0.42790
     0.43746
     0.50441
     0.56657
     0.43746
     0.40877
     0.32270
     0.26054
     0.20794
     0.21750
     0.22228
     0.09796
     0.06449
     0.09318
     0.11709
    -0.05984
    -0.18894
    -0.06940
    -0.00246
     0.12665
     0.06449
    -0.00246
    -0.02158
     0.09796
     0.05971
     0.05492
     0.14578
    -0.05027
    -0.03593
     0.08840
     0.35617
     0.66220
     0.80087
     0.91563
     0.87738
     0.90607
     1.09734
     1.07343
     1.10212
     1.15950
     1.46075
     1.39859
     1.58029
     1.34121
     1.14994
     1.07821
     0.76740
     0.81044
     0.56657
     0.45181
     0.16490
     0.29401
     0.13621
    -0.09331
    -0.28458
    -0.42325
    -0.53323
    -0.41368
    -0.19372
    -0.20807
    -0.25111
    -0.32761
    -0.32283
    -0.16982
    -0.27023
    -0.38499
    -0.37065
    -0.32761
    -0.28936
    -0.31805
    -0.37543
    -0.49497
    -0.40890
    -0.38978
    -0.35152
    -0.10765
    -0.27980
    -0.26067
    -0.33239
    -0.11722
    -0.20807
    -0.11722
    -0.10765
    -0.10287
     0.06449
     0.10274
     0.16969
    -0.03115
     0.03102
    -0.12200
     0.02145
     0.03102
    -0.10765
    -0.19851
    -0.29414
    -0.17938
    -0.20329
    -0.18894
    -0.23676
    -0.13634
    -0.10765
    -0.07896
    -0.09809
    -0.17938
    -0.23198
    -0.09809
    -0.12678
     0.03102
     0.06449
    -0.05027
    -0.05505
    -0.02158
     0.02145
     0.05971
    -0.09331
    -0.11244
    -0.10765
    -0.01680
    -0.00246
    -0.05984
    -0.07418
    -0.14591
    -0.14591
    -0.07896
    -0.04071
    -0.17938
    -0.16025
    -0.18894
    -0.00724
    -0.14113
    -0.06940
    -0.17938
    -0.06462
    -0.15547
    -0.04071
    -0.05505
    -0.07418
    -0.12678
    -0.13156
    -0.16503
    -0.01202
     0.00711
    -0.06462
    -0.12678
    -0.08853
     0.06449
    -0.09331
    -0.13634
    -0.08375
    -0.07896
     0.05014
     0.01189
    -0.02158
    -0.08375
    -0.09809
    -0.07896
     0.11231
     0.23185
     0.16490
     0.24141
     0.35139
     0.61917
     0.75306
     1.34121
     2.45535
     3.88508
     3.69860
     1.43206
    -1.77647
    -1.80038
    -2.68500
    -4.00476
    -3.63656
    -2.15901
    -1.84820
    -1.91993
    -3.25881
    -4.66942
    -5.23366
    -5.21453
    -4.92763
    -4.31557
    -3.92347
    -3.26837
    -2.30246
    -1.02096
     0.49006
     0.83913
     1.20254
     1.52291
     1.43684
     1.52770
     1.46553
     1.38424
     1.25514
     1.10690
     1.01605
     1.03996
     0.98736
     0.92998
     0.98258
     0.79609
     0.63351
     0.56179
     0.73871
     0.93476
     0.93954
     0.82956
     0.76262
     0.77696
     0.85347
     0.78175
     0.67177
     0.60004
     0.51875
     0.50919
     0.43268
     0.48528
     0.28445
     0.24619
     0.05492
     0.28923
     0.25098
     0.19838
     0.09796
     0.13143
     0.04536
     0.15534
     0.10752
     0.11231
     0.12187
     0.13621
     0.10274
     0.17447
     0.19359
     0.05492
     0.00711
     0.09318
     0.17447
     0.03102
     0.08840
     0.03580
     0.02623
     0.02145
     0.08362
     0.02145
     0.00711
     0.02145
    -0.02158
     0.07405
     0.03580
    -0.03115
    -0.10765
    -0.05027
    -0.01680
    -0.00246
    -0.03593
    -0.16982
    -0.05505
    -0.17938
    -0.14113
    -0.11722
    -0.15547
    -0.16025
    -0.19372
    -0.08853
    -0.19372
    -0.13156
    -0.24154
    -0.33239
    -0.11722
    -0.10765
    -0.18894
    -0.23676
    -0.26545
    -0.19851
    -0.26067
    -0.19372
    -0.25111
    -0.17938
    -0.18894
    -0.21285
    -0.29414
    -0.23676
    -0.24632
    -0.41368
    -0.34674
    -0.26067
    -0.36109
    -0.32283
    -0.34674
    -0.34196
    -0.32283
    -0.23676
    -0.25589
    -0.22242
    -0.23676
    -0.24632
    -0.15547
    -0.12200
    -0.08375
    -0.19851
    -0.10765
    -0.03593
    -0.15069
    -0.01202
    -0.07418
    -0.13156
    -0.12678
    -0.13634
    -0.14113
    -0.17460
    -0.17938
    -0.16982
    -0.13634
    -0.16982
    -0.18416
    -0.20329
    -0.25111
    -0.02636
    -0.06462
    -0.11722
    -0.11244
    -0.13634
    -0.10765
    -0.11722
    -0.04071
    -0.07896
     0.21272
     0.05971
    -0.08853
    -0.00246
    -0.02158
     0.03102
    -0.05505
     0.11231
     0.11709
     0.10274
     0.29879
     0.23663
     0.17447
     0.16490
     0.30836
     0.27488
     0.36095
     0.30357
     0.40399
     0.38965
     0.40399
     0.34183
     0.31314
     0.39443
     0.42790
     0.31792
     0.31792
     0.26054
     0.18881
     0.13621
     0.12665
     0.17447
     0.08362
     0.05492
     0.09318
     0.03580
     0.16490
     0.13143
     0.05971
     0.06927
     0.17925
     0.25098
     0.26054
     0.35617
     0.35617
     0.29401
     0.38965
     0.41834
     0.56179
     0.66699
     0.68133
     0.65742
     0.91085
     0.94911
     0.74349
     0.50919
     0.55701
     0.37052
     0.37052
     0.16969
     0.11709
    -0.13634
    -0.25589
    -0.06462
    -0.27980
    -0.77231
    -1.24570
    -1.60433
    -1.95340
    -1.51826
    -0.74840
    -0.74362
    -0.66233
    -0.87751
    -1.02096
    -1.12616
    -1.48479
    -1.75735
    -2.08729
    -2.35984
    -1.29830
    -0.07418
    -0.25589
    -0.81535
    -1.25527
    -1.22180
    -1.25049
    -1.14529
    -0.99227
    -0.75797
    -0.50454
    -0.08853
     0.00233
     0.20316
     0.32748
     0.40877
     0.56657
     0.71958
     0.80087
     0.73393
     0.77218
     0.76740
     0.70524
     0.70046
     0.70524
     0.74827
     0.65264
     0.56179
     0.66699
     0.64786
     0.58570
     0.44224
     0.43268
     0.54744
     0.61439
     0.55701
     0.47572
     0.47093
     0.38965
     0.53310
     0.43746
     0.54266
     0.43746
     0.35617
     0.49006
     0.49962
     0.48528
     0.34661
     0.29401
     0.39443
     0.49962
     0.39921
     0.38008
     0.44224
     0.25576
     0.46615
     0.30357
     0.44224
     0.38486
     0.35617
     0.38486
     0.43268
     0.33705
     0.38486
     0.29879
     0.35617
     0.37530
     0.44703
     0.38486
     0.39921
     0.31314
     0.49006
     0.34183
     0.49484
     0.48050
     0.44703
     0.41834
     0.47093
     0.48050
     0.43746
     0.40877
     0.40877
     0.42790
     0.55701
     0.32270
     0.45659
     0.35139
     0.35617
     0.30357
     0.20316
     0.35617
     0.13143
     0.08840
     0.06927
     0.05492
     0.16490
     0.04058
     0.09796
     0.20794
     0.39443
     0.43746
     0.25098
     0.22228
     0.22707
     0.29879
     0.07883
     0.57613
     0.55701
     0.61439
     0.67655
     0.78175
     0.85825
     0.60004
     0.10752
     0.11709
     0.27010
     0.39921
     0.47572
     0.31314
     0.23185
     0.10274
     0.01189
     0.16012
    -0.01680
    -0.22720
    -0.15547
    -0.29892
    -0.12200
    -0.11722
    -0.23676
    -0.29892
    -0.25589
    -0.25111
    -0.22720
    -0.08853
    -0.25111
    -0.13156
    -0.09809
    -0.13156
    -0.00724
    -0.01680
     0.02145
     0.08362
     0.24619
     0.19359
     0.27488
     0.31792
     0.49484
     0.56179
     0.91563
     0.96823
     1.32686
     1.65680
     1.95805
     2.21148
     1.98196
     1.67593
     1.33164
     0.79131
     0.02623
    -0.85838
    -1.71431
    -2.25465
    -2.01078
    -1.60911
    -1.79082
    -2.91452
    -4.21037
    -5.06152
    -4.82243
    -3.94738
    -3.54571
    -3.81827
    -3.76089
    -3.23490
    -2.73282
    -1.91036
    -1.34612
    -0.94446
    -0.58583
    -0.20329
     0.07883
     0.36095
     0.50441
     0.65264
     0.62395
     0.62395
     0.63351
     0.72915
     0.60482
     0.67655
     0.58570
     0.49962
     0.35139
     0.35139
     0.37530
     0.38486
     0.27010
     0.24141
     0.12187
     0.09318
    -0.17460
    -0.27023
    -0.21285
     0.24141
     0.32270
     0.01189
     0.04536
    -0.17460
    -0.13156
     0.02145
     0.25098
     0.31792
     0.32748
     0.36574
     0.32748
     0.30836
     0.13621
     0.16012
     0.20316
     0.37052
     0.36095
     0.33705
     0.38008
     0.32270
     0.38965
     0.45181
     0.26532
     0.30836
     0.40877
     0.42312
     0.43268
     0.37530
     0.20794
     0.28923
     0.10274
     0.29401
     0.34661
     0.27967
     0.21272
     0.24141
     0.25576
     0.21272
     0.20316
     0.13621
     0.20794
     0.21272
     0.24619
     0.22228
     0.25576
     0.20316
     0.17447
     0.19359
     0.32748
     0.26532
     0.28445
     0.13621
     0.20316
     0.20794
     0.12665
     0.07405
    -0.00246
     0.04536
    -0.00246
    -0.00246
     0.00711
    -0.00246
    -0.04071
    -0.05984
     0.19838
     0.14100
     0.02623
     0.06449
     0.17925
     0.29879
     0.23185
     0.26532
     0.28445
     0.38965
     0.37052
     0.48050
     0.44703
     0.40399
     0.32270
     0.18881
     0.43268
     0.32270
     0.39443
     0.32270
     0.25098
     0.35617
     0.29401
     0.31792
     0.25098
     0.27488
     0.30836
     0.38008
     0.29401
     0.31792
     0.27010
     0.11709
     0.28445
     0.41834
     0.30357
     0.29401
     0.16012
     0.18881
     0.23663
     0.24619
     0.15056
     0.11709
     0.20794
     0.14578
     0.21750
     0.12187
     0.00233
     0.06927
     0.01667
     0.17925
     0.12665
     0.16969
     0.08840
     0.04536
     0.25576
     0.27967
     0.38965
     0.51397
     0.59526
     0.66220
     0.71480
     0.71958
     0.70524
     0.68133
     0.67177
     0.81522
     0.86304
     0.76740
     0.90607
     0.97780
     0.87260
     0.81522
     0.87260
     0.87260
     0.91563
     0.75306
     0.80087
     1.14994
     1.47988
     1.92936
     2.40753
     2.90005
     3.23477
     2.61315
     1.77156
    -0.50454
    -2.27856
    -2.43157
    -1.75735
     1.23601
     1.18341
    -0.24154
    -1.93905
    -3.02929
    -3.81827
    -4.69811
    -4.85112
    -4.33470
    -3.24924
    -2.73282
    -2.31203
    -2.19727
    -2.27377
    -2.15901
    -2.07294
    -1.66171
    -1.32221
    -0.74840
    -0.52366
     0.01189
     0.07883
     0.04058
     0.04536
     0.13621
     0.45659
     0.44224
     0.62395
     0.72915
     0.81044
     0.79609
     0.83913
     0.90129
     0.93954
     0.75306
     0.71480
     0.73871
     0.63829
     0.62395
     0.57613
     0.32270
     0.48528
     0.51875
     0.48528
     0.47572
     0.41834
     0.33226
     0.35139
     0.38965
     0.49962
     0.48050
     0.39921
     0.40877
     0.44224
     0.43746
     0.48050
     0.34661
     0.36574
     0.45181
     0.39921
     0.51397
     0.40399
     0.38008
     0.34661
     0.33705
     0.37052
     0.44703
     0.37530
     0.35139
     0.30836
     0.31314
     0.32270
     0.25576
     0.20316
     0.42790
     0.31792
     0.34183
     0.27010
     0.31792
     0.26054
     0.20794
     0.26054
     0.33705
     0.29879
     0.19359
     0.30836
     0.24619
     0.27967
     0.18403
     0.16490
     0.24619
     0.21750
     0.16969
     0.16012
     0.15056
     0.18881
     0.05014
     0.13143
     0.07405
     0.16012
     0.05492
     0.02145
     0.06927
     0.05492
     0.07883
    -0.11244
    -0.02636
    -0.01202
    -0.06462
    -0.03115
    -0.02158
    -0.05505
    -0.12678
    -0.20329
    -0.16503
    -0.25111
    -0.19851
    -0.29892
    -0.28458
    -0.29414
    -0.25111
    -0.30370
    -0.11244
    -0.06462
    -0.15069
     0.02145
    -0.05027
     0.05971
    -0.02636
    -0.12678
     0.04058
     0.22707
     0.26532
     0.19359
     0.12187
     0.12187
     0.13621
     0.06449
    -0.04071
    -0.04549
    -0.07418
    -0.11244
    -0.06462
    -0.13634
    -0.11244
    -0.22720
    -0.24632
    -0.18894
    -0.13634
    -0.05505
    -0.24154
    -0.24154
    -0.09809
    -0.11244
    -0.18894
    -0.09331
    -0.05505
    -0.18416
    -0.00724
    -0.05984
    -0.05984
    -0.10287
    -0.01202
     0.00711
     0.18403
     0.16490
     0.26054
     0.22707
     0.16490
     0.24141
     0.38965
     0.46615
     0.48528
     0.52353
     0.69089
     0.70524
     0.81522
     0.95867
     1.24557
     1.37468
     1.51335
     1.51813
     1.24557
     0.81044
     0.15534
    -0.05027
    -0.23676
     0.10274
     0.24619
    -0.05027
    -0.82013
    -1.70953
    -2.02034
    -1.82907
    -1.60433
    -2.08250
    -2.72326
    -2.85714
    -2.77107
    -1.97253
    -1.37003
    -1.69040
    -1.65693
    -1.95340
    -1.59955
    -1.28396
    -1.15007
    -0.91098
    -0.69102
    -0.51888
    -0.51410
    -0.50454
    -0.21285
     0.04536
     0.06449
     0.08362
     0.18881
     0.20794
     0.44224
     0.46615
     0.71002
     0.75306
     0.76740
     0.94432
     0.93954
     1.02083
     1.01605
     0.91085
     0.94911
     0.90607
     1.05430
     0.89173
     0.72437
     0.59048
     0.63829
     0.55701
     0.69089
     0.64308
     0.44703
     0.47093
     0.57135
     0.47572
     0.45659
     0.36095
     0.29879
     0.39443
     0.45181
     0.42312
     0.38486
     0.35617
     0.27488
     0.38965
     0.32270
     0.40399
     0.28923
     0.27967
     0.31792
     0.27488
     0.29401
     0.23663
     0.18403
     0.30836
     0.34661
     0.34661
     0.30357
     0.16012
     0.19359
     0.17447
     0.25098
     0.34661
     0.26532
     0.24619
     0.20794
     0.25098
     0.27488
     0.21272
     0.22228
     0.14100
     0.29401
     0.27967
     0.31792
     0.27967
     0.16490
     0.16969
     0.21272
     0.32270
     0.33705
     0.19359
     0.25098
     0.24141
     0.31314
     0.30836
     0.19359
     0.21750
     0.24141
     0.33705
     0.30836
     0.18403
     0.17447
     0.17447
     0.11709
     0.12187
     0.28445
     0.05492
     0.02623
     0.06449
     0.11709
     0.01667
    -0.04071
    -0.07896
     0.02145
     0.12187
     0.17925
     0.15534
     0.21272
     0.24141
     0.48528
     0.67177
     0.92042
     0.97780
     0.90607
     0.79609
     0.77218
     0.70524
     0.42790
     0.12665
     0.08362
     0.08362
     0.22228
     0.12665
     0.00233
    -0.26545
    -0.19851
    -0.40890
    -0.54279
    -0.70059
    -0.76753
    -0.51410
    -0.12200
     0.31314
     0.22707
    -0.02636
     0.08362
     0.09796
    -0.38021
    -0.69102
    -0.93011
    -0.65277
    -0.38978
    -0.51888
    -0.60973
    -0.82969
    -1.14529
    -0.95880
    -1.12616
    -1.49435
    -1.05922
    -0.82013
    -0.39456
    -0.44237
     0.05492
     0.41355
     0.60960
     0.92998
     0.92042
     1.10212
     1.25992
     1.20732
     1.00649
     1.06865
     1.25992
     1.03040
     0.94432
     0.75306
     0.06449
    -0.62408
    -0.67190
     0.05014
     0.07405
    -0.65755
    -1.04965
    -1.33177
    -1.36046
    -1.37481
    -1.29352
    -1.31265
    -1.29352
    -1.00184
    -0.70537
    -0.55235
    -0.53801
    -0.41368
    -0.37543
    -0.23676
    -0.13634
     0.00233
     0.03580
     0.01667
     0.02145
     0.26054
     0.40877
     0.27488
     0.22707
     0.19838
     0.27967
     0.28923
     0.24141
     0.14100
     0.19838
     0.21750
     0.21750
     0.25576
     0.16012
     0.11231
    -0.00724
     0.12187
     0.26054
     0.13621
     0.10752
     0.01189
    -0.00724
     0.07883
     0.12187
     0.12665
     0.09318
     0.13143
     0.10752
     0.30357
     0.21272
     0.30836
     0.17447
     0.06927
     0.38486
     0.39921
     0.35617
     0.34661
     0.37530
     0.35617
     0.32748
     0.34183
     0.35139
     0.23663
     0.34183
     0.27488
     0.25576
     0.19838
     0.03580
     0.04058
     0.11709
     0.22228
     0.07405
     0.04536
     0.08362
     0.16969
     0.14100
     0.10752
     0.06449
     0.03102
     0.02623
     0.07883
     0.07405
     0.03102
     0.05014
    -0.07896
    -0.00246
     0.05492
    -0.05984
     0.01189
    -0.13156
    -0.16982
    -0.13156
    -0.14591
    -0.19372
    -0.12678
    -0.15547
    -0.03115
    -0.08853
    -0.03593
    -0.09331
    -0.14591
    -0.14591
     0.14578
    -0.00724
     0.05971
    -0.03115
    -0.05505
     0.03102
     0.01189
     0.00711
     0.09796
    -0.03593
    -0.03593
    -0.09809
    -0.05505
    -0.08375
    -0.27023
    -0.27023
    -0.16503
    -0.19372
    -0.24154
    -0.36587
    -0.50454
    -0.39456
    -0.37065
    -0.42325
    -0.45194
    -0.46150
    -0.51410
    -0.42803
    -0.47106
    -0.50454
    -0.47585
    -0.51410
    -0.45194
    -0.38499
    -0.40412
    -0.36587
    -0.33239
    -0.21285
    -0.21285
    -0.13156
     0.08362
     0.03580
     0.06927
     0.05971
     0.10274
     0.15534
     0.22707
     0.10274
     0.20316
     0.27967
     0.10752
     0.16490
     0.15534
     0.25098
     0.26054
     0.19359
     0.11231
     0.21272
     0.31314
     0.32748
     0.35617
     0.29879
     0.40877
     0.59048
     0.62873
     0.80087
     0.68611
     0.80087
     0.77218
     0.88694
     0.94911
     1.11647
     1.36990
     1.63289
     2.23539
     2.82354
     3.62209
     3.88508
     4.09548
     2.81876
     0.15534
    -2.15901
    -3.34966
    -3.66047
    -3.23490
    -2.97190
    -2.68500
    -2.70891
    -3.67004
    -5.66880
    -7.47629
    -8.38960
    -7.79188
    -6.06568
    -5.07586
    -4.57378
    -3.84696
    -2.79498
    -1.72388
    -0.63842
     0.17925
     0.98258
     1.25992
     1.42728
     1.47988
     1.69506
     1.73331
     1.84329
     1.72853
     1.76678
     1.68071
     1.66158
     1.42728
     1.28383
     1.20254
     1.10212
     1.09256
     0.90607
     0.74827
     0.75784
     0.53310
     0.58570
     0.61917
     0.50919
     0.41834
     0.46615
     0.38008
     0.43746
     0.40399
     0.29879
     0.44224
     0.37530
     0.53788
     0.39921
     0.37530
     0.35617
     0.35617
     0.32270
     0.36095
     0.43268
     0.35617
     0.30357
     0.29401
     0.38008
     0.33705
     0.17447
     0.27488
     0.29879
     0.30836
     0.40399
     0.36095
     0.26532
     0.19359
     0.26054
     0.24141
     0.41834
     0.33226
     0.28923
     0.30357
     0.31314
     0.36095
     0.27010
     0.26532
     0.32270
     0.26532
     0.36095
     0.26532
     0.29879
     0.24141
     0.07405
     0.22707
     0.32270
     0.32270
     0.15056
     0.10274
     0.10752
     0.22228
     0.19838
     0.10752
     0.19359
     0.17925
     0.23663
     0.27010
     0.20316
     0.21272
     0.17447
     0.21750
     0.31792
     0.32748
     0.36574
     0.24619
     0.14100
     0.22707
     0.31792
     0.15056
     0.37530
     0.33226
     0.27967
     0.26532
     0.19838
     0.10274
     0.12187
     0.08362
     0.22228
     0.31314
     0.23185
     0.11231
     0.04536
     0.01189
     0.10752
    -0.03593
     0.10752
     0.04536
    -0.07418
     0.01189
     0.03580
     0.02623
    -0.00246
    -0.19851
    -0.04549
    -0.01202
    -0.00724
    -0.01202
    -0.00724
    -0.05984
    -0.06462
    -0.14113
    -0.01202
     0.00233
    -0.09331
    -0.02636
     0.00711
    -0.03593
    -0.02636
    -0.17460
    -0.20807
    -0.00246
     0.10752
     0.02145
    -0.01680
    -0.10765
     0.02623
     0.00233
     0.06449
     0.07883
     0.10274
     0.01189
     0.16490
     0.17925
     0.14578
     0.13621
     0.15534
     0.25098
     0.45181
     0.49962
     0.38965
     0.19838
     0.17447
     0.35139
     0.18403
     0.38008
     0.38008
     0.34661
     0.33226
     0.14578
    -0.01680
    -0.30370
    -0.88229
    -1.13572
    -1.18832
    -1.61390
    -2.14945
    -1.75735
    -1.24570
    -0.96358
    -1.66171
    -2.49851
    -3.19186
    -2.81889
    -2.20683
    -2.44592
    -2.26421
    -1.91993
    -1.40828
    -1.41306
    -1.54695
    -1.40828
    -1.33656
    -1.44654
    -1.35568
    -1.18832
    -0.90620
    -0.10287
     0.09318
    -0.09331
    -0.21763
    -0.05027
     0.01667
     0.17447
     0.26054
     0.48528
     0.60004
     0.85825
     0.92520
     0.89651
     0.96345
     0.79609
     0.85825
     0.92042
     0.92998
     0.82000
     0.73393
     0.72437
     0.67177
     0.58091
     0.62395
     0.49484
     0.48050
     0.47093
     0.60482
     0.57135
     0.37052
     0.44224
     0.35617
     0.30357
     0.48050
     0.47572
     0.36095
     0.35617
     0.37052
     0.45659
     0.42312
     0.42790
     0.35617
     0.38486
     0.46615
     0.35617
     0.37052
     0.28923
     0.32748
     0.29879
     0.38486
     0.34661
     0.25576
     0.24619
     0.19359
     0.25576
     0.23663
     0.11709
     0.01189
     0.11709
     0.25098
     0.16969
     0.21750
     0.09796
     0.03102
     0.05971
     0.07405
     0.25576
     0.07883
     0.02623
     0.06927
     0.15056
     0.16490
     0.11709
     0.04058
     0.05492
     0.16012
     0.11709
     0.14578
     0.13143
     0.02623
     0.04536
     0.03580
     0.26054
     0.23185
     0.04058
     0.08840
     0.06449
     0.17447
     0.07405
     0.02145
     0.05971
     0.12187
     0.19359
     0.18881
     0.19838
     0.09796
     0.08840
    -0.01680
     0.17447
     0.26532
     0.12665
     0.05492
     0.08840
     0.18881
     0.14100
     0.10274
    -0.01680
     0.05014
     0.07883
     0.08840
     0.22707
     0.20794
     0.19359
     0.06927
     0.32270
     0.50919
     0.45659
     0.48528
     0.57613
     0.31314
     0.17447
     0.57613
     1.32208
     1.69027
     1.75244
     1.59942
     1.58986
     1.62333
     1.57073
     1.12125
     1.23601
     1.15950
    -0.80579
    -2.35984
    -1.75257
    -0.41368
     0.18403
    -0.65277
    -2.01078
    -2.97190
    -3.15361
    -2.67544
    -2.86193
    -2.89540
    -2.67544
    -2.33115
    -2.08250
    -1.64259
    -1.25527
    -0.88707
    -0.62886
    -0.52845
    -0.26545
    -0.11244
    -0.07418
     0.06449
     0.08840
     0.10752
     0.24619
     0.27488
     0.38486
     0.25576
     0.25576
     0.47572
     0.59526
     0.47093
     0.57135
     0.49006
     0.55701
     0.65264
     0.48050
     0.53310
     0.57613
     0.52832
     0.53788
     0.52832
     0.61917
     0.49962
     0.36095
     0.29401
     0.38965
     0.25098
     0.38486
     0.26054
     0.08840
    -0.16025
    -0.41847
    -0.72928
    -0.38978
    -0.18416
    -0.50454
    -0.41847
    -0.36109
    -0.47585
    -0.57626
    -0.69581
    -0.63364
    -0.40412
     0.09796
     0.09318
     0.18403
     0.11709
     0.02623
     0.26532
     0.40399
     0.56657
     0.52832
     0.58570
     0.68611
     0.57135
     0.65742
     0.52832
     0.71002
     0.62395
     0.56179
     0.67177
     0.64786
     0.63351
     0.64308
     0.56179
     0.55222
     0.63351
     0.61917
     0.58570
     0.67655
     0.63829
     0.58570
     0.40877
     0.46615
     0.46615
     0.54744
     0.40877
     0.42790
     0.40399
     0.41355
     0.37530
     0.30836
     0.29879
     0.33705
     0.26532
     0.27967
     0.24141
     0.24141
     0.09318
     0.07883
     0.20794
     0.19359
     0.12665
     0.06927
     0.15056
     0.01189
    -0.02636
    -0.06462
     0.00233
     0.01189
     0.01189
    -0.05984
    -0.11722
    -0.03593
    -0.00724
    -0.18416
    -0.05027
     0.01189
    -0.05027
     0.01189
     0.00233
    -0.17460
    -0.10765
    -0.06940
    -0.05027
    -0.07896
    -0.06462
    -0.01680
     0.03102
     0.01667
    -0.04549
    -0.20807
    -0.10287
    -0.16503
    -0.14113
    -0.08375
    -0.13156
    -0.14113
    -0.20329
    -0.23198
    -0.17938
    -0.15547
    -0.17460
    -0.23198
    -0.21285
    -0.24154
    -0.18894
    -0.41368
    -0.37543
    -0.26067
    -0.19372
    -0.27023
    -0.26067
    -0.22720
    -0.38499
    -0.45672
    -0.31327
    -0.32283
    -0.20807
    -0.32761
    -0.33718
    -0.25111
    -0.21285
    -0.02636
     0.10274
     0.47093
     0.52832
     0.57135
     0.13143
    -0.40412
    -0.68624
    -0.85838
    -1.10703
    -1.87689
    -2.32159
    -1.79560
    -1.14051
    -1.18832
    -1.56130
    -1.95340
    -2.67066
    -2.65153
    -1.74300
    -1.63780
    -1.56130
    -1.24092
    -1.04487
    -0.40412
    -0.02636
     0.31792
     0.71002
     0.73871
     0.48528
     0.40877
     0.49006
     0.53788
     0.53310
     0.69089
     0.71480
     0.47572
     0.54744
     0.31314
     0.40877
     0.41834
     0.18881
    -0.01202
    -0.21763
    -0.44716
    -0.16982
     0.19359
     0.36574
     0.40877
     0.42312
     0.31314
     0.13621
     0.16490
     0.38008
     0.51397
     0.68133
     0.93954
     0.96823
     1.12603
     1.30774
     1.17863
     1.22645
     1.12125
     1.15472
     1.08299
     1.04952
     0.88216
     1.03518
     0.86304
     0.68611
     0.67655
     0.81044
     0.67655
     0.13621
    -0.44716
    -0.46150
     0.12187
     0.19838
    -0.05027
     0.05971
     0.05492
    -0.53323
    -0.76753
    -0.33239
    -0.07418
    -0.17460
    -0.16503
    -0.12200
    -0.05984
    -0.02636
     0.05492
     0.08362
     0.22707
     0.29401
     0.29401
     0.27010
     0.23185
     0.27967
     0.20316
     0.27967
     0.27010
     0.06927
     0.24141
     0.17447
     0.17447
     0.11709
    -0.00246
     0.06449
     0.06927
     0.13621
     0.12187
     0.06927
     0.00711
    -0.00246
    -0.00724
    -0.02158
     0.12665
    -0.14591
    -0.02636
    -0.04549
     0.00233
    -0.03115
     0.09318
    -0.10287
     0.05014
     0.16490
     0.26054
     0.13143
     0.09796
     0.22228
     0.27967
     0.32270
     0.39921
     0.37530
     0.41834
     0.48528
     0.44703
     0.44703
     0.22228
     0.14100
     0.03580
     0.16490
     0.08362
     0.05014
    -0.02158
    -0.20807
    -0.36109
    -0.38021
    -0.26067
    -0.27980
    -0.40890
    -0.27980
    -0.27980
    -0.16982
    -0.21763
    -0.10765
     0.05492
     0.17447
     0.21750
     0.07883
    -0.17460
    -0.02636
     0.65742
     0.92998
     0.51875
     0.31792
    -0.01680
     0.47093
     1.16428
     0.74827
     0.33226
     0.16490
     0.08840
     0.31792
     0.62395
     0.49962
     0.46137
     0.40399
     0.36574
     0.41355
     0.52353
     0.71002
     1.16428
     1.47510
     0.96345
     0.73393
     0.23185
     0.00711
     0.13143
     0.07883
     0.34661
     0.27488
     0.27010
    -0.09809
    -0.47106
    -0.71493
    -0.80100
    -0.91098
    -1.02096
    -1.02574
    -0.98749
    -0.83448
    -0.71493
    -0.66712
    -0.62886
    -0.67668
    -0.40890
    -0.20807
    -0.25589
    -0.21285
    -0.19851
    -0.26067
    -0.29414
    -0.18894
    -0.13634
    -0.27023
    -0.26067
    -0.14113
    -0.14113
    -0.18416
    -0.20329
    -0.19372
    -0.06940
     0.03102
    -0.03593
    -0.06940
     0.03102
    -0.09809
    -0.14591
    -0.09331
     0.01189
     0.00711
    -0.04071
    -0.03593
    -0.04071
    -0.00246
    -0.05505
    -0.10765
    -0.16503
     0.02623
    -0.00246
     0.04536
    -0.00724
    -0.02636
    -0.04071
    -0.09809
     0.15534
    -0.00724
    -0.05984
    -0.05505
    -0.05984
     0.00711
    -0.04549
    -0.16503
    -0.10765
    -0.08853
     0.00233
    -0.11244
    -0.01202
    -0.23676
    -0.18416
    -0.20807
    -0.11244
    -0.03593
    -0.16503
    -0.15069
    -0.22242
    -0.15547
    -0.08853
    -0.19851
    -0.28936
    -0.11722
    -0.05984
    -0.13634
    -0.13634
    -0.19372
    -0.10287
    -0.27023
    -0.10765
    -0.05027
    -0.16025
    -0.22242
    -0.20807
    -0.24632
    -0.18894
    -0.24632
    -0.35152
    -0.41368
    -0.31327
    -0.29892
    -0.29892
    -0.26067
    -0.22720
    -0.11722
     0.10274
     0.26532
     0.10752
     0.25098
     0.45659
     0.24141
     0.32748
     0.62873
     0.54266
     0.17925
     0.36095
    -0.36587
    -1.68084
    -1.15007
    -0.30370
    -0.63364
    -1.38916
    -1.14051
    -2.09685
    -3.42617
    -3.39270
    -1.98209
    -0.98271
    -1.55652
    -2.70891
    -2.88105
    -3.37835
    -2.76151
    -1.03531
     0.12665
     0.12665
    -0.19372
    -0.13634
     0.33226
     0.50919
     0.81044
     1.01127
     0.96823
     1.28383
     1.46553
     1.40337
     1.52770
     1.60898
     1.62333
     1.41772
     1.22166
     0.86782
     0.70524
     0.48528
     0.51875
     0.64786
     0.48050
     0.43268
     0.44224
     0.44703
     0.44703
     0.38486
     0.32748
     0.29401
     0.35617
     0.30357
     0.17447
     0.19359
     0.08840
    -0.04071
    -0.16025
     0.09318
    -0.04071
    -0.14591
    -0.22242
    -0.25111
    -0.33239
    -0.19851
    -0.23198
    -0.22720
    -0.22242
    -0.00724
    -0.05027
     0.07405
    -0.03115
     0.00233
    -0.06940
     0.16490
     0.19359
     0.19359
     0.31314
     0.19359
     0.33705
     0.24141
     0.28923
     0.29401
     0.29879
     0.27010
     0.18403
     0.24141
     0.25098
     0.15534
     0.05971
     0.11231
     0.24141
     0.18403
     0.15056
     0.04058
     0.11709
     0.15056
     0.06449
     0.12187
     0.10274
     0.14100
     0.04536
     0.01667
     0.13143
     0.03580
    -0.05984
    -0.08853
     0.01667
    -0.09331
    -0.07418
    -0.02158
    -0.14591
    -0.22242
    -0.15069
    -0.11244
    -0.09809
    -0.08375
    -0.18416
    -0.16503
    -0.07418
    -0.15069
    -0.16982
    -0.25589
    -0.16025
    -0.07418
    -0.14591
    -0.17938
    -0.23198
    -0.38021
    -0.50932
    -0.58104
    -0.51888
    -0.61452
    -0.76753
    -0.89186
    -0.85838
    -0.68624
    -0.68146
    -0.60017
    -0.32283
    -0.14113
    -0.24154
    -0.17938
    -0.09809
    -0.01202
     0.04536
     0.25576
     0.38486
     0.53788
     0.59048
     0.50919
     0.58570
     0.48050
     0.49006
     0.20316
     0.27967
     0.21750
     0.04058
    -0.05984
    -0.08375
    -0.13156
    -0.21285
    -0.16503
    -0.13634
    -0.07896
    -0.05984
    -0.21285
    -0.13156
    -0.07418
    -0.07418
    -0.13634
    -0.16025
     0.04058
     0.02623
    -0.04071
    -0.02636
    -0.05505
     0.03102
    -0.00246
    -0.03593
     0.05971
    -0.02636
    -0.01680
     0.02623
     0.00711
     0.01667
    -0.01202
    -0.04549
    -0.02636
     0.03580
    -0.07418
     0.07883
     0.01189
    -0.03593
     0.00233
    -0.03593
    -0.02158
     0.12665
     0.05971
     0.07405
     0.04536
     0.12665
     0.19359
     0.08840
     0.17447
     0.31792
     0.26532
     0.33226
     0.34183
     0.32270
     0.31314
     0.30357
     0.25098
     0.40877
     0.41834
     0.24141
     0.26054
     0.27010
     0.31314
     0.24619
     0.27488
     0.34661
     0.23185
     0.22707
     0.22228
     0.19359
     0.22707
     0.46615
     0.61917
     1.05430
     1.51813
     1.66636
     1.22166
     0.20794
     0.07405
     0.50441
     0.60004
     0.39443
    -0.40890
    -1.53261
    -2.47461
    -1.99643
    -0.68146
    -0.60017
    -0.87751
    -0.64799
    -1.00662
    -1.77169
    -2.03469
    -1.96296
    -1.02574
    -0.28936
    -0.61452
    -0.75797
    -0.67668
    -0.91576
    -1.51348
    -1.11660
    -0.30849
    -0.27501
    -0.94924
    -1.39394
    -1.67128
    -1.87211
    -1.93905
    -1.67606
    -1.32699
    -0.82013
    -0.47585
    -0.12200
     0.03102
     0.30836
     0.42790
     0.65264
     0.58091
     0.70524
     0.81044
     0.84869
     0.93476
     1.00171
     0.94432
     0.85825
     0.77218
     0.79131
     0.72915
     0.72915
     0.77696
     0.56657
     0.65264
     0.59526
     0.55222
     0.56179
     0.36574
     0.37530
     0.38965
     0.38486
     0.43746
     0.24619
     0.17925
     0.27010
     0.26532
     0.17925
     0.25576
     0.20794
     0.13143
     0.28445
     0.19838
     0.17447
     0.12665
     0.10752
     0.17447
     0.10274
     0.29401
     0.01189
     0.08840
     0.04058
     0.08840
     0.03102
     0.05971
     0.00233
    -0.04071
     0.00233
    -0.08375
    -0.07418
    -0.07418
    -0.23676
    -0.21763
    -0.10287
    -0.02158
    -0.05984
    -0.14113
    -0.30370
    -0.18894
    -0.15069
    -0.19372
    -0.09331
    -0.15547
    -0.12678
    -0.11722
    -0.08853
    -0.08375
    -0.17938
    -0.14113
    -0.09809
     0.04058
    -0.01680
     0.03580
    -0.01680
     0.05014
     0.06927
     0.11709
     0.18403
     0.23663
     0.17447
     0.21750
     0.20316
     0.24141
     0.16012
     0.19838
     0.23663
     0.37530
     0.22228
     0.31314
     0.10274
     0.12187
     0.06449
     0.04536
     0.40877
     0.23185
     0.09318
    -0.09331
    -0.05505
     0.01667
    -0.06940
    -0.05984
    -0.21285
    -0.10765
    -0.08853
    -0.22242
    -0.17460
    -0.33718
    -0.39456
    -0.44716
    -0.31327
    -0.40412
    -0.48063
    -0.45194
    -0.43759
    -0.34196
    -0.35630
    -0.52366
    -0.51410
    -0.39456
    -0.36109
    -0.24154
    -0.41368
    -0.32761
    -0.29892
    -0.33718
    -0.33718
    -0.24632
    -0.26067
    -0.26545
    -0.21285
    -0.17460
    -0.13634
    -0.27023
    -0.32761
    -0.27023
    -0.16982
    -0.21285
    -0.18894
    -0.23198
    -0.27023
    -0.30849
    -0.33718
    -0.18894
    -0.29892
    -0.26067
    -0.27980
    -0.26545
    -0.26545
    -0.33239
    -0.27980
    -0.31805
    -0.08853
    -0.04071
     0.05971
    -0.03593
     0.01189
     0.12665
     0.21272
     0.36574
     0.49484
     0.41834
     0.54266
     0.64786
     0.90607
     1.30774
     1.31730
     1.76678
     2.68965
     3.69381
     3.93768
     1.09256
    -2.04425
    -2.46026
    -1.59477
     0.21750
    -0.39456
    -1.49435
    -2.18292
    -3.02450
    -3.15839
    -3.43095
    -4.76983
    -4.93719
    -4.15777
    -3.88043
    -4.17690
    -3.88521
    -2.49851
    -1.46088
    -1.09269
    -0.59061
    -0.14113
     0.08840
     0.35617
     0.59526
     0.98736
     1.25992
     1.14994
     1.17385
     1.29339
     1.36990
     1.46075
     1.25514
     0.90607
     0.67655
     0.72915
     1.05909
     1.40815
     1.17863
     0.54744
     0.36095
     0.36574
     0.49962
     0.57613
     0.49962
     0.54744
     0.40877
     0.49962
     0.35139
     0.25098
     0.19359
     0.11709
    -0.03115
     0.16012
     0.25576
     0.14578
     0.15534
     0.07405
     0.14100
     0.11709
     0.08840
     0.08362
     0.00711
     0.12665
     0.08840
     0.07405
     0.11231
    -0.00246
    -0.04071
     0.07883
     0.20794
     0.05014
    -0.01202
     0.03102
     0.07405
     0.11709
     0.10752
    -0.00724
     0.05492
     0.03102
     0.05014
     0.08840
     0.04058
     0.04058
    -0.01680
    -0.08375
     0.09796
    -0.00246
     0.06449
    -0.13634
    -0.10287
    -0.00724
    -0.02636
    -0.09809
    -0.02158
    -0.05505
    -0.06462
    -0.14113
    -0.04071
    -0.05027
    -0.10287
    -0.24632
    -0.05027
    -0.08375
    -0.06462
    -0.00724
    -0.16025
    -0.15547
    -0.08853
    -0.04549
    -0.18894
    -0.12678
    -0.06940
    -0.17460
    -0.05505
    -0.15547
    -0.09809
    -0.28936
    -0.11244
    -0.00724
    -0.10287
    -0.08853
    -0.15069
    -0.20329
    -0.13634
    -0.11244
    -0.22242
     0.02145
    -0.00246
    -0.06940
    -0.01202
    -0.02636
    -0.05027
    -0.07418
    -0.08375
     0.04536
     0.05014
     0.06449
    -0.01202
     0.05014
     0.00233
    -0.00246
     0.01189
     0.03102
    -0.05984
    -0.07896
    -0.09331
    -0.13156
    -0.16982
    -0.16025
    -0.13634
     0.05014
     0.04058
     0.14100
     0.02623
     0.09318
     0.20794
     0.26054
     0.26054
     0.45659
     0.45659
     0.55222
     0.55701
     0.76740
     0.72437
     0.72437
     0.59048
     0.74827
     0.82956
     0.75784
     0.95389
     0.91085
     1.17863
     1.34121
     1.39381
     1.74287
     1.75244
     1.48466
     1.22645
     0.78175
     0.09796
     0.14578
     0.53310
     0.79131
     0.28445
    -0.89186
    -1.63302
    -1.91036
    -2.21639
    -2.24987
    -2.22117
    -2.24508
    -2.73282
    -2.76151
    -3.04363
    -2.94800
    -2.22596
    -1.71431
    -1.51826
    -1.36046
    -1.06878
    -0.63364
    -0.38021
    -0.17460
    -0.03115
     0.24141
     0.42790
     0.58091
     0.70524
     0.71002
     0.63829
     0.60004
     0.62395
     0.60004
     0.48528
     0.29879
     0.34183
     0.31792
     0.20794
     0.22228
     0.23663
     0.08840
    -0.07418
     0.02623
     0.00711
     0.16490
     0.29879
     0.21750
     0.12665
     0.14100
     0.20316
     0.04536
     0.23663
     0.17447
     0.07405
     0.12187
     0.13621
     0.00233
    -0.42803
    -0.58583
    -0.16982
    -0.20807
    -0.33718
    -0.58104
    -0.42803
    -0.33239
     0.02623
    -0.23198
    -0.19372
     0.05014
    -0.00246
     0.16490
     0.29401
     0.50441
     0.57135
     0.56657
     0.79609
     1.18341
     0.92520
     0.48528
     0.16490
     0.41834
     0.87738
     0.64308
     0.38965
     0.44703
     0.24619
     0.10752
     0.24141
     0.28923
     0.13621
     0.08840
     0.15056
     0.11709
     0.25576
     0.16490
     0.03580
     0.05014
     0.11709
     0.06449
     0.01667
     0.14578
     0.02623
     0.05492
     0.04536
     0.13621
    -0.02636
    -0.01680
     0.03102
     0.00233
     0.08362
     0.10274
     0.02145
     0.00711
    -0.05505
     0.05492
    -0.02636
    -0.04071
    -0.01680
    -0.01202
    -0.04071
    -0.02636
     0.00233
    -0.10287
    -0.13156
    -0.08853
    -0.00246
     0.07883
    -0.08853
    -0.07418
    -0.09331
    -0.09331
    -0.02636
    -0.06940
     0.00233
    -0.08375
    -0.13156
    -0.04549
    -0.13634
    -0.09809
    -0.18416
    -0.22242
    -0.25589
    -0.16503
    -0.17938
    -0.22242
    -0.17938
    -0.22720
    -0.23198
    -0.20807
    -0.14113
    -0.07896
    -0.07418
    -0.09331
    -0.04071
    -0.02158
    -0.01202
    -0.06462
    -0.00246
     0.14578
     0.18881
     0.13621
    -0.00724
     0.18881
     0.11231
     0.09796
     0.12187
     0.16969
     0.03102
     0.06927
     0.14100
     0.17925
     0.08840
    -0.01680
    -0.01680
     0.05014
     0.04058
    -0.05984
    -0.11244
    -0.11722
     0.04536
     0.01667
     0.18403
     0.45181
     0.87260
     1.50857
     2.68009
     3.99506
     4.03332
     2.57489
    -0.89664
    -2.35984
    -2.23074
    -1.75735
    -1.58521
    -0.91576
    -0.99227
    -1.76691
    -2.99103
    -3.99519
    -5.23366
    -5.53013
    -5.29104
    -5.05674
    -4.17690
    -3.42139
    -2.99103
    -2.03469
    -1.21223
    -0.37065
     0.13143
     0.44703
     0.77696
     0.99692
     1.24557
     1.43206
     1.41293
     1.20732
     1.26948
     1.35555
     1.16907
     1.05430
     0.82956
     0.64786
     0.47572
    -0.23676
     0.62873
     0.78653
     0.49006
     0.24619
     0.04536
     0.06449
     0.12187
    -0.05505
     0.04536
     0.05014
     0.11231
     0.10752
     0.13621
     0.00711
     0.18403
     0.14578
     0.26054
     0.06927
     0.14100
     0.08362
     0.25576
     0.21272
     0.33226
     0.19359
     0.08362
     0.04058
    -0.03593
    -0.14113
    -0.34674
    -0.50454
    -0.33718
     0.08840
     0.89173
     1.44641
     0.83913
     0.14100
     0.01189
     0.24619
     0.60960
     0.80566
     1.04474
     1.11647
     1.29339
     1.26948
     1.14994
     0.94432
     0.81522
     0.82478
     0.72915
     0.50919
     0.47093
     0.29879
     0.21750
     0.08362
     0.30357
     0.41834
     0.16490
     0.25576
     0.16969
     0.27010
     0.18881
     0.17925
     0.05014
     0.06927
     0.07883
     0.07883
     0.09796
     0.01189
     0.10274
    -0.06462
    -0.00246
    -0.07418
    -0.35152
    -0.36587
    -0.40890
    -0.36109
    -0.39456
    -0.48063
    -0.58583
    -0.61452
    -0.52845
    -0.49497
    -0.54279
    -0.60017
    -0.57626
    -0.69102
    -0.62886
    -0.44716
    -0.48063
    -0.55235
    -0.50454
    -0.48541
    -0.46150
    -0.33239
    -0.42803
    -0.47585
    -0.43281
    -0.31327
    -0.35630
    -0.40412
    -0.44716
    -0.41847
    -0.43759
    -0.13156
    -0.18894
    -0.29892
    -0.35630
    -0.35630
    -0.30370
    -0.28936
    -0.41847
    -0.46628
    -0.40890
    -0.40890
    -0.45194
    -0.41847
    -0.58104
    -0.56670
    -0.68624
    -0.58583
    -0.58583
    -0.65277
    -0.64321
    -0.69581
    -0.60017
    -0.64321
    -0.70059
    -0.72450
    -0.68146
    -0.67190
    -0.69102
    -0.61452
    -0.68146
    -0.75797
    -0.82491
    -0.74840
    -0.61930
    -0.68146
    -0.74840
    -0.83448
    -0.82969
    -0.71015
    -0.75319
    -0.82969
    -0.78188
    -0.74840
    -0.65277
    -0.64321
    -0.67190
    -0.75797
    -0.64799
    -0.70537
    -0.60017
    -0.39934
    -0.57626
    -0.54279
    -0.45672
    -0.54279
    -0.79622
    -0.59539
    -0.40412
    -0.40412
    -0.36109
    -0.31327
    -0.39934
    -0.40890
    -0.52366
    -0.49497
    -0.31327
    -0.19372
    -0.25111
    -0.20329
    -0.26545
    -0.19851
    -0.13634
    -0.05505
    -0.10765
     0.08362
     0.11231
    -0.09809
     0.07405
     0.05492
    -0.17460
    -0.36109
    -0.29892
     0.01189
    -0.22242
    -0.69581
    -1.87689
    -2.07294
    -1.86733
    -2.24987
    -2.80933
    -2.90496
    -3.75611
    -4.50206
    -3.45964
    -2.11598
    -2.50808
    -2.12554
    -1.28396
    -1.43697
    -1.30308
    -0.64799
     0.07883
     0.71958
     1.48466
     2.19235
     2.96699
     3.44038
     3.33519
     3.35909
     3.17739
     3.08175
     2.66574
     2.35971
     2.10628
     2.08237
     1.58029
     1.35555
     1.05430
     0.70524
     0.44224
     0.22228
    -0.07418
    -0.08853
    -0.27023
    -0.38021
    -0.44237
    -0.36587
    -0.45672
    -0.43759
    -0.34196
    -0.19851
    -0.04071
    -0.18894
    -0.20329
    -0.17460
    -0.13634
    -0.03593
     0.01189
     0.07883
     0.17447
     0.23185
     0.25576
     0.20316
     0.22707
     0.12665
    -0.03115
     0.02145
     0.18403
    -0.05027
     0.05492
    -0.05505
     0.05014
     0.01667
     0.04536
     0.02623
     0.09796
     0.07405
    -0.00724
     0.08362
     0.03102
     0.09318
    -0.01680
    -0.08853
     0.05014
    -0.04549
     0.02623
    -0.08375
    -0.00246
    -0.05027
    -0.13634
    -0.10765
    -0.08375
    -0.05505
    -0.06462
    -0.18416
    -0.10765
    -0.14113
    -0.13634
    -0.19372
    -0.06462
    -0.03115
    -0.14113
    -0.12200
    -0.13634
    -0.03593
    -0.14591
    -0.14113
    -0.07896
    -0.02158
    -0.07418
    -0.06940
    -0.01202
    -0.09809
    -0.03593
    -0.13156
     0.05492
     0.11709
     0.03580
     0.00711
     0.09318
     0.13621
     0.07405
     0.08840
     0.16490
     0.14578
     0.17925
     0.09796
     0.18881
     0.16969
     0.16012
     0.08840
     0.19359
     0.22707
     0.20316
     0.22707
     0.24141
     0.22707
     0.12187
     0.09796
     0.17447
     0.20316
     0.24141
     0.20316
     0.14578
     0.21272
     0.19838
     0.13143
     0.05014
     0.17925
     0.12665
     0.11709
     0.17925
     0.10274
     0.05014
    -0.04071
    -0.03115
     0.04058
     0.00711
    -0.05027
    -0.06940
    -0.10287
    -0.07896
    -0.16025
    -0.30849
    -0.27501
    -0.24154
    -0.25589
    -0.24632
    -0.25589
    -0.31327
    -0.33718
    -0.47585
    -0.39934
    -0.42803
    -0.46628
    -0.43759
    -0.42325
    -0.36109
    -0.31327
    -0.31327
    -0.28458
    -0.33718
    -0.38499
    -0.12200
     0.02623
     0.01667
    -0.08853
    -0.35630
    -0.27023
    -0.07896
    -0.16025
    -0.40412
    -0.37065
    -0.24154
    -0.32761
    -0.65277
    -0.84882
    -0.74362
    -0.93489
    -0.96358
    -0.76753
    -0.88707
    -1.23614
    -1.69997
    -1.60433
    -1.09269
    -1.17398
    -1.19310
    -1.24570
    -1.22658
    -0.80100
    -0.51410
    -0.69581
    -0.43759
    -0.14591
     0.01189
    -0.01202
     0.09318
     0.36095
     0.50919
     0.39443
     0.51875
     0.64308
     0.77218
     0.63351
     0.72915
     0.56657
     0.38008
    -0.01680
     0.02623
     0.00233
    -0.03593
     0.39443
     0.42790
     0.19838
    -0.08375
    -0.32283
    -0.69102
    -0.71493
    -0.46628
    -0.33718
    -0.52366
    -1.04487
    -0.94446
    -0.40890
     0.16012
     0.60482
     0.70524
     1.68071
     2.00587
     1.79547
     0.85347
     0.51397
     1.16907
     1.98674
     2.77572
     2.23539
     2.19714
     2.11107
     1.87198
     1.43206
     0.94432
     0.71480
     0.20316
     0.01189
    -0.11244
    -0.14591
    -0.21763
    -0.28458
    -0.41847
    -0.25589
    -0.18416
    -0.07896
    -0.09809
    -0.09809
    -0.02636
    -0.01680
    -0.02636
     0.12187
     0.17447
     0.10274
     0.07405
     0.20316
     0.24141
     0.14100
     0.14100
     0.09318
     0.19838
     0.18881
     0.24141
     0.16490
     0.07405
     0.14100
     0.09796
     0.21272
     0.19838
    -0.00724
     0.02145
     0.09318
     0.04058
     0.07883
    -0.05984
    -0.15547
    -0.05027
    -0.10765
    -0.05027
    -0.08375
    -0.24632
    -0.19851
    -0.26067
    -0.22720
    -0.21763
    -0.28936
    -0.43281
    -0.27501
    -0.34196
    -0.24632
    -0.26545
    -0.49019
    -0.35630
    -0.16982
    -0.17938
    -0.20807
    -0.26067
    -0.27501
    -0.23198
    -0.25589
     0.01189
    -0.05505
    -0.05505
    -0.02636
     0.08840
     0.01667
    -0.03115
    -0.01680
     0.04058
     0.05014
     0.07405
     0.14578
     0.13621
     0.03580
     0.01667
    -0.02636
     0.15534
     0.20794
    -0.05505
     0.13621
     0.00233
     0.14100
     0.08840
     0.07883
     0.05971
     0.00711
     0.21750
     0.09796
     0.13621
    -0.00724
     0.06449
    -0.04549
     0.11709
    -0.27023
    -0.07896
    -0.00246
    -0.06940
     0.04536
     0.07883
     0.01189
    -0.04549
    -0.09809
     0.07883
     0.02623
     0.16969
     0.20316
     0.07883
     0.13621
     0.13143
     0.38486
     0.30836
     0.26054
     0.14100
     0.25098
     0.24619
     0.16969
     0.14100
     0.07883
     0.15534
     0.21750
     0.13143
     0.17447
     0.16969
     0.10274
     0.10274
     0.21750
     0.19359
     0.17925
     0.14578
     0.07883
     0.15056
     0.16012
     0.13621
     0.10274
     0.16969
     0.26532
     0.13621
     0.10752
     0.03580
     0.03580
     0.10274
    -0.03115
     0.16969
     0.03580
     0.01667
     0.06449
     0.15534
     0.10752
     0.07405
     0.06449
     0.08362
     0.24141
     0.09796
     0.18881
     0.04536
     0.10274
     0.08840
     0.22228
     0.28923
     0.12187
     0.05971
     0.03580
    -0.01202
     0.03580
    -0.06462
    -0.07896
    -0.16503
    -0.05505
    -0.11722
    -0.08853
    -0.16982
    -0.27980
    -0.40412
    -0.30370
    -0.13156
    -0.07418
    -0.22242
    -0.20807
    -0.13634
     0.01667
     0.08362
     0.06449
     0.23185
     0.47572
     0.74349
     1.41293
     2.71356
     4.45889
     5.83603
     5.56825
     3.14392
     0.34183
    -1.21223
    -1.65693
    -0.75319
     0.47093
     0.61917
    -0.30370
    -1.61868
    -1.63780
    -2.44592
    -3.32097
    -4.14821
    -4.35860
    -3.90912
    -3.56962
    -2.64675
    -1.34612
    -0.57626
     0.15056
     0.76740
     1.33164
     1.64246
     1.93892
     1.88632
     1.82416
     1.87676
     1.80025
     1.55160
     1.12603
     0.96345
     0.71480
     0.56657
     0.63829
     0.49006
     0.38008
     0.28445
     0.15534
    -0.00724
     0.01189
     0.13621
    -0.05984
    -0.12200
    -0.11244
    -0.11244
    -0.07418
    -0.10765
    -0.02158
    -0.08375
     0.01189
    -0.04071
    -0.06940
    -0.11722
    -0.20807
    -0.13634
    -0.07896
    -0.13156
    -0.02636
    -0.14113
    -0.08853
    -0.13156
    -0.09809
    -0.17460
    -0.16025
    -0.32761
    -0.10765
    -0.11722
    -0.14591
    -0.07418
    -0.18894
    -0.15069
    -0.14591
    -0.08375
    -0.06940
    -0.05984
    -0.03115
    -0.10287
    -0.10765
    -0.01680
    -0.09331
    -0.18416
    -0.12200
     0.03580
    -0.07896
    -0.03593
    -0.08853
    -0.16025
    -0.12678
    -0.14591
    -0.09331
    -0.17460
    -0.09331
    -0.10287
    -0.06462
    -0.04549
    -0.09809
    -0.07418
    -0.11722
    -0.13156
    -0.04071
    -0.02158
    -0.01202
     0.00233
    -0.02158
     0.01189
    -0.01680
     0.03580
     0.04058
     0.10274
    -0.05505
     0.02623
    -0.01680
     0.07405
    -0.12678
     0.06927
     0.08362
    -0.02158
    -0.00246
    -0.05027
     0.07405
     0.05492
    -0.08853
    -0.09809
     0.07405
     0.00711
    -0.08853
    -0.00724
    -0.17938
    -0.04071
    -0.19372
    -0.05984
     0.02145
    -0.11244
    -0.08375
    -0.12200
    -0.14591
    -0.21763
    -0.24154
    -0.16025
    -0.21285
    -0.14591
    -0.28458
    -0.16503
    -0.20807
    -0.25111
    -0.36587
    -0.33239
    -0.25589
    -0.34196
    -0.21285
    -0.24154
    -0.23198
    -0.06940
    -0.08853
    -0.02636
     0.04536
     0.14578
     0.14100
     0.06927
     0.08840
     0.16490
     0.26532
     0.16969
     0.30357
     0.28923
     0.44224
     0.36095
     0.32270
     0.33705
     0.16490
     0.16969
     0.19359
     0.38008
     0.24141
     0.22707
     0.23185
     0.18403
     0.31792
     0.05971
     0.15534
     0.13143
     0.18403
     0.06927
     0.24619
     0.16490
     0.03102
     0.00233
     0.01189
     0.15534
     0.08362
    -0.00246
    -0.00246
    -0.01680
    -0.09809
    -0.19851
     0.05014
     0.21272
     0.26054
     0.20794
     0.19359
     0.54266
     1.03040
     1.19776
     1.59942
     2.07759
     2.08716
     2.06325
     1.47988
     0.76262
     0.67177
     0.75784
     0.33226
     0.21272
     0.08362
    -0.38021
    -0.93489
    -1.43697
    -2.09207
    -2.12554
    -2.17814
    -2.10163
    -2.47939
    -2.98625
    -3.09145
    -2.55111
    -1.85298
    -1.51826
    -1.55173
    -1.36046
    -1.15007
    -1.29352
    -0.92533
    -0.41847
    -0.33718
    -0.55235
    -0.29414
    -0.05505
     0.22228
     0.30357
     0.23663
     0.32748
     0.50919
     0.64786
     0.69568
     0.89173
     0.93954
     0.89651
     1.00171
     0.96345
     0.91085
     0.72437
     0.65264
     0.66699
     0.61439
     0.66699
     0.44703
     0.30357
     0.37052
     0.31792
     0.30357
     0.33705
     0.36574
     0.15056
     0.22707
     0.29401
     0.26532
     0.18881
     0.17925
     0.22228
     0.43268
     0.42790
     0.28445
     0.22707
     0.10274
     0.13143
     0.13621
     0.14578
     0.28445
     0.22228
     0.11709
     0.13143
     0.11709
     0.10752
    -0.00246
     0.01189
     0.06927
    -0.03593
     0.09796
     0.00233
    -0.04071
    -0.04071
    -0.00246
    -0.06462
     0.02145
     0.03102
    -0.07418
    -0.03115
     0.02623
     0.00711
    -0.01680
    -0.09331
    -0.03115
     0.02145
     0.06927
    -0.05027
     0.03102
    -0.02158
     0.09796
    -0.06940
     0.06927
     0.09796
    -0.06940
    -0.00246
     0.03102
     0.09318
    -0.00246
    -0.07418
     0.02145
     0.11709
     0.24141
     0.19838
    -0.03115
    -0.08375
    -0.01202
     0.06927
    -0.15547
     0.08840
    -0.13634
    -0.16025
    -0.05027
    -0.10287
    -0.17460
    -0.21763
    -0.28936
    -0.30849
    -0.16982
    -0.16982
    -0.28936
    -0.31327
    -0.17460
    -0.14113
    -0.21763
    -0.03593
    -0.09331
    -0.15069
    -0.04071
     0.01667
     0.11231
    -0.02158
    -0.03593
    -0.09809
     0.07883
     0.01189
     0.08362
     0.04058
    -0.05984
     0.03102
    -0.07418
     0.02623
    -0.03115
    -0.05505
    -0.02158
    -0.05984
     0.05014
     0.03580
     0.01667
    -0.08375
     0.02145
     0.03102
     0.14100
     0.14100
     0.12187
     0.04058
    -0.00246
     0.17447
     0.29401
     0.16490
     0.16012
     0.17447
     0.15056
     0.13621
     0.13143
     0.08840
     0.18403
     0.17925
     0.26054
     0.16490
     0.23663
     0.20794
     0.07405
     0.20794
     0.40399
     0.52353
     0.71480
     1.01605
     1.11647
     0.83435
    -0.19851
    -0.97315
    -0.70059
     0.45181
     0.71958
     0.32748
     0.09318
    -0.17460
    -1.11182
    -1.17398
    -0.58104
    -0.76753
    -0.90620
    -1.05443
    -0.30849
    -1.18832
    -3.27794
    -2.33115
    -0.95880
    -0.94446
    -0.92055
    -0.61452
    -0.86795
    -1.14529
    -1.28874
    -1.22658
    -0.86317
    -0.31327
    -0.08375
     0.01189
     0.17447
     0.57135
     0.63351
     0.71958
     0.74827
     0.78175
     0.92042
     0.88216
     0.91563
     0.83913
     0.70046
     0.56179
     0.68133
     0.69568
     0.60004
     0.54744
     0.38486
     0.37052
     0.47572
     0.41355
     0.36095
     0.35617
     0.45181
     0.41355
     0.40399
     0.42790
     0.28445
     0.22707
     0.22228
     0.42790
     0.42790
     0.37052
     0.27967
     0.21750
     0.26532
     0.30357
     0.26054
     0.27010
     0.36574
     0.31314
     0.32270
     0.45181
     0.43268
     0.48528
     0.29879
     0.48050
     0.51397
     0.39921
     0.46137
     0.44224
     0.47093
     0.47093
     0.50919
     0.39921
     0.41834
     0.42312
     0.44224
     0.39921
     0.38008
     0.27488
     0.19838
     0.32748
     0.38965
     0.29879
     0.27967
     0.21272
     0.27488
     0.28445
     0.27010
     0.15056
     0.18881
     0.28445
     0.19838
     0.28445
     0.25098
     0.12665
     0.15534
     0.07883
     0.31792
     0.29401
     0.18881
     0.05014
     0.15056
     0.20316
     0.10752
     0.13621
     0.10274
     0.11231
     0.15534
     0.11709
     0.22228
     0.07405
     0.07405
    -0.07896
     0.11709
     0.05492
     0.11709
     0.10752
     0.02145
     0.06449
     0.04058
     0.03580
     0.14100
     0.03580
     0.06449
    -0.00246
     0.21272
     0.15056
     0.09318
    -0.07418
     0.12187
     0.20316
     0.13621
     0.09796
     0.15056
     0.01189
     0.10752
     0.08840
     0.05971
     0.08362
     0.08362
     0.02623
     0.02145
     0.09318
     0.08362
    -0.10287
     0.00711
     0.02145
     0.01189
    -0.02158
    -0.01680
    -0.02158
     0.02623
    -0.03593
    -0.05505
    -0.02636
    -0.07896
    -0.05984
    -0.08853
    -0.00246
    -0.08375
    -0.14591
    -0.16503
    -0.00246
    -0.15547
    -0.04549
    -0.14113
    -0.09809
    -0.10287
    -0.06940
    -0.06462
    -0.05984
    -0.15069
    -0.05505
    -0.13156
     0.01189
    -0.02636
    -0.07418
    -0.14113
    -0.09331
    -0.00246
    -0.16025
    -0.08375
    -0.23676
    -0.18894
    -0.22242
    -0.23198
    -0.18894
    -0.10287
    -0.07896
    -0.09809
     0.08840
     0.21272
     0.27967
     0.24619
     0.42790
     1.02083
     1.48466
     2.19235
     2.19235
     0.66220
    -1.30787
    -1.80995
    -0.08853
     1.51335
     1.53726
     0.58091
    -0.37543
    -1.76213
    -2.70891
    -3.08667
    -2.69457
    -2.12076
    -2.19727
    -2.05381
    -1.90558
    -1.76691
    -1.90080
    -1.81951
    -1.38437
    -0.81535
    -0.98271
    -1.04965
    -0.69102
    -0.20807
     0.23185
     0.55222
     0.76740
     0.94432
     0.68611
     0.62395
     0.56657
     0.45181
     0.45181
     0.64308
     0.98736
     0.87738
     0.77696
     0.43268
     0.52353
     1.13081
     1.12125
     0.92520
     0.73393
     0.80087
     0.71480
     0.59526
     0.71002
     0.70524
     0.63351
     0.56179
     0.55701
     0.60960
     0.59048
     0.50441
     0.37530
     0.52832
     0.43746
     0.42312
     0.34183
     0.44224
     0.46137
     0.31314
     0.45659
     0.37052
     0.33705
     0.26054
     0.29879
     0.30357
     0.36095
     0.36574
     0.25098
     0.32270
     0.31314
     0.25576
     0.28445
     0.27010
     0.23185
     0.21750
     0.31792
     0.19359
     0.27488
     0.20316
     0.09318
     0.16969
     0.18403
     0.26532
     0.21272
     0.11709
     0.20316
     0.19838
     0.14578
     0.17925
     0.25098
     0.17447
     0.15056
     0.27967
     0.20794
     0.21272
     0.15534
     0.13621
     0.13143
     0.28923
     0.20316
     0.07405
     0.05014
     0.15056
     0.16490
     0.01667
     0.11231
     0.13143
     0.02145
     0.05492
     0.03102
     0.05492
    -0.05027
    -0.03593
    -0.06940
     0.10752
     0.08362
     0.00233
    -0.02158
     0.00233
    -0.02636
    -0.15069
    -0.01202
     0.06449
    -0.06462
    -0.02636
    -0.01202
     0.08362
    -0.00246
    -0.01202
    -0.09809
     0.03580
     0.05492
     0.04536
     0.00233
    -0.05505
     0.02623
     0.01667
    -0.07896
     0.16969
     0.03580
    -0.03115
     0.07405
     0.03102
     0.09796
    -0.07418
     0.02145
    -0.01680
     0.09318
     0.05492
     0.03102
    -0.01680
     0.02145
     0.02145
    -0.18894
    -0.05984
    -0.09331
    -0.01202
    -0.06462
    -0.26067
    -0.13634
    -0.21763
    -0.22720
    -0.25589
    -0.17460
    -0.17938
    -0.20807
    -0.25589
    -0.17938
    -0.20329
    -0.16025
    -0.06940
     0.01189
    -0.07418
     0.15534
     0.16490
     0.25098
     0.14100
     0.15056
     0.13143
     0.36095
     0.35617
     0.37530
     0.25576
     0.18403
     0.19359
     0.16012
     0.16490
     0.24619
     0.04536
    -0.02158
     0.00233
    -0.06940
     0.01667
    -0.06940
    -0.17938
    -0.07418
     0.03102
     0.09318
     0.20794
     0.22228
     0.45181
     0.74827
     1.13559
     1.85763
     2.48882
     3.22999
     4.19111
     5.24309
     5.35307
     4.05244
     1.21688
    -1.59955
    -3.37357
    -3.28272
    -1.20267
    -0.30370
    -0.58583
    -1.74300
    -3.74176
    -5.54925
    -6.98855
    -7.77754
    -7.68668
    -6.83075
    -5.60185
    -4.40642
    -3.28750
    -2.54155
    -1.58999
    -0.71015
     0.14100
     0.55701
     0.94432
     1.27905
     1.60898
     1.91980
     2.16845
     2.08237
     2.15410
     2.00587
     1.93892
     1.84329
     1.67593
     1.42728
     1.38424
     1.30295
     1.14038
     0.98258
     0.82478
     0.72915
     0.70524
     0.70524
     0.76262
     0.60482
     0.56657
     0.61917
     0.68611
     0.63351
     0.62395
     0.56657
     0.55701
     0.66699
     0.71958
     0.58570
     0.60960
     0.55222
     0.66220
     0.56179
     0.76740
     0.68611
     0.43268
     0.44224
     0.61917
     0.62395
     0.53310
     0.43746
     0.38486
     0.45181
     0.55701
     0.61917
     0.51397
     0.48528
     0.45659
     0.34661
     0.52832
     0.65264
     0.36095
     0.42790
     0.40877
     0.47572
     0.44224
     0.47572
     0.33705
     0.38486
     0.46137
     0.44224
     0.38486
     0.31314
     0.32270
     0.24141
     0.30357
     0.49962
     0.31314
     0.33705
     0.23185
     0.34183
     0.30836
     0.27488
     0.13621
     0.23185
     0.28923
     0.24141
     0.16012
     0.23185
     0.16490
     0.14578
     0.13621
     0.21750
     0.16490
     0.08362
     0.15534
     0.08840
     0.23663
     0.10274
     0.10752
     0.02145
     0.04058
     0.16012
     0.21750
     0.22707
     0.13621
     0.10752
    -0.10287
     0.19359
     0.21750
     0.09796
     0.06449
     0.04058
     0.11231
     0.22707
     0.07883
    -0.01680
     0.05971
     0.09318
     0.11231
     0.11709
     0.07405
     0.04536
     0.01667
     0.20794
     0.16490
     0.18881
     0.08840
     0.16490
     0.21272
     0.23663
     0.21272
     0.17925
     0.14100
     0.24141
     0.16012
     0.22707
     0.13621
     0.09318
     0.13621
     0.10274
     0.31792
     0.17925
     0.03102
    -0.04071
     0.00711
     0.08840
     0.05014
     0.00233
    -0.01680
     0.00233
    -0.07896
    -0.08375
    -0.11244
    -0.15547
    -0.29414
    -0.25111
