# Supplementary material for: Software algorithm and hardware design for real-time implementation of new spectral estimator
Source: Biomed Eng Online. 2014 May 9;13:61. doi: 10.1186/1475-925X-13-61 (PMC4057578; doi:10.1186/1475-925X-13-61)
Supplement: Additional file 2 — txtfiles.zip. [file 1475-925X-13-61-S2.zip › FILE044.TXT]

    -1.55142
    -1.96638
    -2.12776
    -1.94333
    -1.52068
    -1.30551
    -1.09803
    -0.88286
    -0.43715
    -0.18356
     0.10845
     0.26983
     0.49268
     0.63100
     0.83080
     0.98449
     0.91533
     0.82312
     0.73858
     0.58489
     0.44657
     0.36973
    -0.30652
    -0.08366
     0.16993
     0.18530
    -0.03756
    -0.34494
    -0.50632
    -0.87518
    -0.87518
    -0.78296
    -0.82907
    -0.62158
    -0.89054
    -0.60622
    -0.52937
    -0.35262
    -0.54474
    -0.53705
    -0.49863
    -0.49095
    -0.33726
    -0.42179
    -0.19893
    -0.35262
    -0.41410
    -0.33726
    -0.45252
    -0.43715
    -0.59853
    -0.53705
    -0.46789
    -0.39105
    -0.55242
    -0.89054
    -1.13645
    -1.06729
    -1.15182
    -1.20561
    -1.09803
    -1.09803
    -1.24403
    -1.12877
    -1.02887
    -1.05961
    -1.11340
    -0.91360
    -0.90591
    -0.47558
    -0.35262
    -0.26809
    -0.13746
    -0.09903
     0.21603
     0.14687
     0.40046
     0.66942
     0.43120
     0.43120
     0.61563
     0.45426
     0.45426
     0.20835
     0.33130
     0.43889
     0.63100
     0.49268
     0.30825
     0.30056
     0.25446
     0.40815
     0.17761
     0.40815
     0.36973
     0.20066
     0.20066
     0.34667
     0.33130
     0.23909
     0.12382
     0.22372
     0.35436
     0.37741
     0.30056
     0.26983
     0.33899
     0.19298
     0.27751
     0.50036
     0.34667
     0.25446
     0.43889
     0.36204
     0.52342
     0.46194
     0.38509
     0.23909
     0.42352
     0.66942
     0.48499
     0.46962
     0.40815
     0.37741
     0.33899
     0.46962
     0.55416
     0.21603
     0.43889
     0.29288
     0.50036
     0.31593
     0.15456
     0.19298
     0.20835
     0.23909
     0.37741
     0.16224
     0.17761
     0.01623
     0.08540
     0.11613
     0.24677
     0.10845
     0.02392
     0.00087
     0.13919
     0.23909
    -0.00682
     0.00855
     0.13150
     0.15456
     0.10077
     0.18530
     0.07771
     0.03929
     0.16224
    -0.01450
     0.25446
     0.04697
     0.01623
     0.11613
     0.12382
     0.20835
     0.06234
    -0.02219
    -0.02219
     0.18530
     0.28520
     0.10845
     0.11613
    -0.01450
     0.08540
     0.06234
     0.43889
     0.27751
     0.05466
     0.20835
     0.26983
     0.37741
     0.32362
     0.15456
     0.03160
    -0.09903
    -0.42947
    -0.59085
     0.50805
     1.92201
     2.92869
     2.39845
    -0.09135
    -0.69075
     0.80006
     2.34466
     3.15154
     2.19865
     1.53778
     2.02191
     3.15154
     3.74325
     1.77600
    -1.94333
    -4.14880
    -2.75790
     2.31392
     2.47530
     0.76164
    -1.08266
    -1.95870
    -2.51967
    -2.51967
    -2.09702
    -1.45152
    -1.13645
    -0.77528
    -0.39873
     0.07003
     0.30056
     0.61563
     0.67711
     0.62332
     0.53110
     0.33899
     0.67711
     0.56952
     0.27751
     0.34667
     0.22372
     0.38509
     0.42352
     0.10077
     0.05466
    -0.19125
    -0.11440
    -0.26809
    -0.17588
    -0.25273
    -0.43715
    -0.49863
    -0.27578
    -0.06830
    -0.12977
    -0.23736
    -0.20662
    -0.20662
    -0.09135
    -0.06830
    -0.45252
    -0.32957
    -0.18356
    -0.22967
    -0.19893
    -0.14514
    -0.34494
    -0.31420
    -0.23736
     0.00855
    -0.27578
    -0.29883
    -0.18356
    -0.13746
    -0.02987
    -0.10672
    -0.15283
    -0.09135
    -0.16819
     0.03929
     0.06234
     0.01623
    -0.16051
    -0.12209
    -0.13746
     0.18530
    -0.01450
    -0.02219
    -0.15283
    -0.06061
    -0.01450
     0.01623
     0.00855
    -0.21430
    -0.15283
     0.14687
     0.05466
     0.05466
    -0.09135
    -0.26041
    -0.33726
     0.14687
     0.11613
     0.10077
     0.03929
    -0.13746
    -0.06061
     0.10077
     0.07771
     0.01623
    -0.06830
     0.04697
     0.11613
     0.22372
     0.07003
     0.10845
     0.02392
     0.17761
     0.30056
     0.16224
     0.13150
     0.13919
     0.10077
     0.23140
     0.38509
     0.26214
     0.30056
     0.24677
     0.23909
     0.40046
     0.31593
     0.22372
     0.23909
     0.08540
     0.33899
     0.36204
     0.34667
     0.22372
     0.14687
     0.13919
     0.30056
     0.21603
     0.16224
     0.21603
     0.21603
     0.11613
     0.33130
     0.23909
     0.23909
    -0.04524
     0.33899
     0.40815
     0.34667
     0.13919
     0.16224
     0.20066
     0.31593
     0.15456
     0.13150
     0.27751
     0.14687
     0.29288
     0.38509
     0.24677
     0.19298
     0.01623
     0.19298
     0.34667
     0.12382
     0.18530
     0.13919
     0.18530
     0.14687
     0.29288
     0.25446
     0.20066
     0.23140
     0.07771
     0.20835
     0.24677
     0.05466
     0.01623
     0.12382
     0.26983
     0.22372
     0.26214
     0.03929
    -0.05293
     0.07003
     0.13919
     0.09308
     0.10077
     0.17761
     0.00087
     0.10845
     0.23140
     0.08540
     0.26214
    -0.11440
     0.22372
     0.10845
     0.23140
     0.18530
     0.22372
     0.16993
     0.07771
     0.24677
     0.30056
     0.27751
     0.25446
     0.27751
     0.42352
     0.37741
     0.29288
     0.20066
     0.59258
     0.39278
     0.49268
     0.51573
     0.33130
     0.49268
     0.48499
     0.48499
     0.46962
     0.66942
     0.74627
     0.72322
     0.60026
     0.56184
     0.80006
     0.90765
     1.22271
     1.49167
     1.52241
     1.81442
     1.79906
     2.09107
     2.15255
     0.65405
    -1.26709
    -2.29682
    -2.83474
    -1.91259
     0.00855
     0.60795
     0.11613
    -2.82706
    -4.37166
    -3.46488
    -1.85112
    -0.65232
     0.16224
     0.38509
     0.38509
     0.23140
    -0.04524
    -0.49095
     0.66174
     1.47630
     1.88359
     2.12949
     1.69916
     0.96144
     0.20066
    -0.09903
    -0.57548
    -0.85212
    -1.02118
    -1.17487
    -1.15182
    -1.22867
    -1.08266
    -0.95971
    -0.59853
    -0.69075
    -0.48326
    -0.16819
    -0.25273
    -0.11440
    -0.16051
    -0.06830
     0.07771
    -0.06830
     0.11613
    -0.00682
    -0.04524
    -0.06830
    -0.14514
    -0.13746
     0.09308
     0.00087
    -0.11440
    -0.39105
    -0.13746
    -0.12209
    -0.26041
    -0.26041
    -0.07598
    -0.36799
    -0.25273
    -0.21430
    -0.18356
    -0.26809
    -0.46789
    -0.30652
    -0.09135
    -0.09903
    -0.09135
    -0.39873
    -0.19125
    -0.15283
    -0.06830
    -0.22199
    -0.01450
    -0.09903
    -0.06830
     0.07771
     0.08540
    -0.03756
     0.00855
     0.09308
     0.10845
     0.32362
     0.21603
     0.18530
     0.20066
     0.07003
     0.36973
     0.06234
     0.33899
     0.29288
     0.13150
     0.43120
     0.32362
     0.26214
     0.07003
     0.15456
     0.34667
     0.28520
     0.36973
     0.16224
     0.13150
     0.23140
     0.28520
     0.11613
     0.07003
     0.23140
     0.10845
     0.20835
     0.26983
     0.39278
     0.29288
     0.19298
     0.23909
     0.35436
     0.44657
     0.30056
     0.33130
     0.24677
     0.32362
     0.46194
     0.33130
     0.38509
     0.23140
     0.11613
     0.33899
     0.30825
     0.14687
     0.14687
    -0.09135
     0.16993
     0.19298
     0.13919
     0.03929
     0.04697
     0.03929
     0.07771
     0.16993
     0.29288
     0.04697
     0.13919
     0.15456
     0.47731
     0.43120
     0.37741
     0.58489
     0.86154
     1.02291
     1.06902
     0.99986
     1.09208
     1.39177
     1.53010
     1.63768
     2.01422
     1.96043
     1.87590
     2.20634
     2.19097
     2.05265
     1.97580
     1.86822
     1.82211
     1.96812
     2.02191
     1.80674
     1.40714
     1.36104
     0.87691
     0.71553
     0.74627
     0.50805
     0.20835
    -0.10672
    -0.23736
    -0.43715
    -0.42179
    -0.63695
    -0.77528
    -0.96739
    -0.99813
    -1.03655
    -1.20561
    -1.37467
    -1.52836
    -1.25940
    -1.29783
    -0.82907
    -0.93665
    -1.02887
    -0.90591
    -0.98276
    -0.80601
    -0.76759
    -0.84444
    -0.63695
    -0.37568
    -0.40642
    -0.54474
    -0.43715
    -0.52937
    -0.42947
    -0.46789
    -0.10672
    -0.38336
    -0.45252
    -0.35262
    -0.11440
    -0.14514
    -0.30652
    -0.32189
    -0.12977
     0.20835
     0.62332
     0.74627
     1.06902
     1.38409
     2.45224
     2.51372
    -0.16819
    -5.20927
    -6.64629
    -7.36095
    -3.49561
     0.52342
     0.40046
    -0.87518
    -2.84243
    -5.37833
    -6.76924
    -6.63092
    -6.20058
    -4.59451
    -2.41977
    -0.62158
     0.58489
     1.40714
     1.39946
     1.59926
     1.75295
     1.99117
     1.99117
     1.89896
     2.56751
     2.90563
     2.83647
     2.55983
     2.26781
     1.89127
     1.31493
     1.01523
     0.57721
     0.47731
     0.23909
    -0.26809
    -0.39105
    -0.45252
    -0.58316
    -0.61390
    -0.64464
    -0.59853
    -0.56779
    -0.38336
    -0.49863
    -0.56011
    -0.51400
    -0.55242
    -0.60622
    -0.32189
    -0.40642
    -0.55242
    -0.38336
    -0.36031
    -0.26041
    -0.24504
    -0.30652
    -0.53705
    -0.18356
    -0.16051
    -0.12209
    -0.01450
    -0.25273
    -0.14514
    -0.30652
     0.03160
     0.10845
    -0.04524
    -0.14514
    -0.17588
     0.00087
    -0.00682
    -0.07598
    -0.04524
    -0.12209
    -0.00682
     0.07003
    -0.02987
    -0.06061
    -0.23736
    -0.15283
    -0.12977
     0.09308
     0.00087
    -0.19125
    -0.12977
    -0.21430
    -0.10672
    -0.08366
    -0.26041
    -0.31420
    -0.04524
    -0.03756
    -0.09903
    -0.22199
    -0.22199
    -0.29115
    -0.29115
     0.05466
     0.07003
     0.03160
    -0.22199
    -0.12977
    -0.04524
     0.17761
     0.00855
    -0.13746
     0.00087
     0.07771
     0.16224
     0.14687
     0.12382
    -0.12209
    -0.06830
     0.24677
     0.34667
    -0.02987
     0.14687
    -0.00682
     0.21603
     0.16224
     0.09308
     0.12382
     0.12382
     0.25446
     0.07003
     0.15456
     0.16993
    -0.01450
    -0.04524
     0.08540
     0.17761
     0.10077
     0.06234
    -0.02987
    -0.00682
     0.13919
     0.07771
    -0.16051
     0.00087
     0.07771
     0.00855
    -0.02219
     0.08540
    -0.09903
    -0.08366
    -0.13746
     0.20066
     0.07003
     0.09308
     0.01623
     0.05466
     0.16224
     0.01623
     0.08540
     0.07771
     0.23909
     0.26214
     0.24677
     0.27751
     0.25446
     0.08540
     0.01623
     0.26983
     0.45426
     0.17761
     0.37741
     0.07771
     0.08540
     0.31593
     0.23140
     0.26214
     0.23140
     0.27751
     0.12382
     0.29288
     0.32362
     0.10845
    -0.01450
     0.15456
     0.28520
     0.30056
     0.14687
     0.30825
     0.55416
     0.70785
     0.49268
     1.04597
     0.28520
    -0.55242
    -0.62927
    -0.12209
     0.38509
     0.46962
    -0.38336
    -1.29014
    -1.76659
    -1.65132
    -2.02018
    -2.13545
    -1.30551
    -1.00581
    -0.16051
     0.93838
     1.29956
     0.20066
    -0.06061
    -0.28346
     0.13150
     1.06902
     1.76832
     2.76731
     3.48966
     3.95074
     4.16590
     4.41950
     3.95842
     1.37640
    -0.21430
    -0.55242
    -1.09034
     0.46194
     0.66942
     0.25446
    -0.20662
    -1.12108
    -1.88185
    -2.71947
    -2.88853
    -2.58884
    -2.57347
    -2.32756
    -2.18155
    -1.92028
    -1.55142
    -1.23635
    -0.95202
    -0.56011
    -0.35262
    -0.12977
     0.21603
     0.24677
     0.27751
     0.16993
     0.40815
     0.60795
     0.40815
     0.60795
     0.42352
     0.43889
     0.38509
     0.32362
     0.31593
     0.36973
     0.32362
     0.21603
     0.44657
     0.20066
     0.29288
     0.09308
     0.16993
     0.30825
     0.30825
     0.33899
     0.23909
     0.12382
     0.20066
     0.28520
     0.13150
     0.26214
     0.20835
     0.12382
     0.26983
     0.31593
     0.10845
     0.30056
    -0.05293
     0.24677
     0.25446
     0.22372
     0.22372
     0.23140
     0.11613
     0.00087
     0.22372
     0.19298
     0.30056
     0.08540
     0.07003
     0.20066
     0.26983
     0.13150
    -0.02987
    -0.01450
     0.21603
     0.10077
     0.11613
    -0.00682
     0.00087
     0.03929
    -0.05293
    -0.01450
     0.05466
     0.01623
     0.01623
     0.01623
    -0.08366
     0.08540
    -0.11440
    -0.09903
     0.02392
    -0.06061
     0.07771
     0.00087
    -0.09135
    -0.21430
     0.00855
     0.07771
    -0.12209
     0.01623
    -0.01450
    -0.11440
     0.00087
    -0.01450
    -0.14514
    -0.19125
     0.00855
    -0.32957
    -0.10672
     0.07003
    -0.02987
    -0.19893
    -0.32957
    -0.12977
    -0.10672
    -0.04524
    -0.17588
    -0.25273
    -0.09135
    -0.19893
     0.00855
    -0.40642
    -0.16051
    -0.22199
    -0.11440
    -0.04524
    -0.15283
    -0.16819
    -0.48326
    -0.22967
    -0.06830
    -0.17588
    -0.06061
    -0.22199
    -0.08366
     0.02392
    -0.09135
    -0.09903
     0.05466
     0.09308
    -0.05293
     0.22372
     0.12382
     0.39278
     0.24677
     0.50805
     0.83848
     1.44557
     2.12181
     2.30624
     2.26781
     2.06033
     0.86154
    -1.95102
    -2.16618
    -1.42078
    -1.34393
    -1.46689
    -1.42846
    -1.74353
    -2.57347
    -3.36498
    -4.02585
    -4.34860
    -4.07964
    -3.87216
    -3.52635
    -3.01149
    -2.21998
    -1.57447
    -1.18256
    -0.46789
     0.03160
     0.46962
     0.77701
     1.21503
     1.27650
     1.14587
     1.24577
     1.28419
     1.25345
     1.16892
     0.93838
     0.97681
     0.95375
     0.98449
     0.49268
     0.44657
     0.40046
     0.26983
     0.35436
     0.33130
     0.20835
     0.12382
    -0.13746
    -0.09903
     0.13150
     0.07003
     0.04697
    -0.06061
    -0.13746
     0.04697
    -0.12209
    -0.06830
    -0.06061
    -0.09903
    -0.14514
    -0.09135
    -0.08366
    -0.06061
    -0.17588
    -0.22199
    -0.12209
     0.09308
    -0.18356
    -0.06061
    -0.24504
    -0.19125
    -0.22967
    -0.20662
    -0.00682
    -0.36031
    -0.22967
    -0.15283
    -0.10672
    -0.16819
    -0.42947
    -0.41410
    -0.31420
    -0.00682
    -0.26041
    -0.26809
    -0.39105
    -0.41410
    -0.15283
    -0.30652
    -0.12977
    -0.08366
    -0.48326
    -0.02987
    -0.10672
    -0.19125
    -0.19125
    -0.21430
    -0.29115
    -0.07598
     0.09308
    -0.14514
    -0.09903
    -0.12977
    -0.08366
    -0.20662
     0.06234
     0.11613
    -0.15283
    -0.14514
    -0.06061
     0.14687
    -0.06061
    -0.21430
    -0.10672
     0.01623
    -0.02219
     0.12382
    -0.02219
    -0.11440
    -0.12209
     0.05466
     0.06234
     0.20066
    -0.03756
    -0.10672
     0.04697
     0.24677
    -0.12977
    -0.02987
    -0.28346
    -0.01450
     0.00087
     0.14687
     0.04697
    -0.07598
    -0.17588
    -0.02219
    -0.18356
     0.13919
     0.03160
    -0.19125
    -0.04524
    -0.22967
     0.03929
    -0.05293
    -0.16819
    -0.09903
    -0.14514
    -0.03756
    -0.04524
    -0.11440
    -0.19893
    -0.11440
    -0.39873
    -0.01450
     0.03160
    -0.33726
    -0.32189
    -0.21430
    -0.15283
    -0.22967
    -0.16051
    -0.24504
    -0.16051
    -0.06830
    -0.14514
    -0.21430
    -0.31420
    -0.32189
    -0.36031
    -0.25273
    -0.19125
    -0.52169
    -0.52169
    -0.58316
    -0.37568
    -0.22199
    -0.56011
    -0.59085
    -0.46021
    -0.31420
     0.03160
     0.56952
     0.99986
     0.95375
     2.63667
     2.45993
     0.36973
     0.97681
     2.22939
     0.16224
     0.87691
     1.99117
     2.59825
     0.67711
    -1.20561
    -1.53605
    -0.33726
     0.82312
     0.89996
    -0.16819
    -1.74353
    -1.83575
    -0.56011
     0.40046
     1.01523
     1.85285
     0.77701
    -1.26709
    -2.11239
    -1.51300
    -1.05961
    -0.48326
     0.13919
     0.03929
    -0.70611
    -1.59753
    -2.45820
    -3.11907
    -2.91927
    -2.67337
    -2.52736
    -1.98944
    -1.83575
    -1.32088
    -1.02118
    -0.79065
    -0.62927
    -0.33726
     0.03160
     0.10845
     0.23909
     0.30056
     0.30056
     0.27751
     0.43889
     0.65405
     0.43889
     0.60026
     0.36973
     0.50036
     0.53110
     0.40046
     0.41583
     0.26214
     0.55416
     0.46962
     0.40815
     0.30056
     0.27751
     0.20835
     0.20835
     0.42352
     0.43889
     0.30825
     0.18530
     0.23140
     0.29288
     0.32362
     0.13919
     0.16224
     0.15456
     0.34667
     0.33899
     0.34667
     0.19298
     0.18530
     0.04697
     0.31593
     0.43889
     0.10077
     0.15456
    -0.00682
     0.27751
     0.09308
     0.13150
    -0.00682
     0.10077
     0.02392
    -0.04524
     0.07771
    -0.11440
    -0.35262
    -0.39873
    -0.12209
     0.08540
    -0.03756
    -0.16051
    -0.18356
    -0.26809
    -0.12209
    -0.05293
    -0.05293
    -0.09135
    -0.13746
     0.05466
     0.08540
     0.08540
     0.05466
    -0.09135
    -0.11440
     0.35436
     0.18530
     0.09308
     0.12382
    -0.06830
    -0.06830
     0.15456
     0.12382
    -0.09903
    -0.02219
    -0.07598
     0.04697
    -0.02219
    -0.12209
    -0.10672
    -0.31420
    -0.06830
    -0.06830
    -0.18356
    -0.22967
    -0.21430
    -0.04524
    -0.27578
    -0.23736
    -0.22967
    -0.12209
    -0.16051
    -0.08366
    -0.00682
    -0.09135
    -0.09903
    -0.22967
     0.12382
     0.17761
     0.23909
    -0.01450
    -0.00682
     0.01623
     0.09308
     0.00855
     0.05466
     0.14687
     0.09308
     0.06234
     0.22372
    -0.03756
     0.15456
    -0.16051
    -0.12209
     0.23140
     0.07003
     0.12382
    -0.09135
    -0.04524
     0.07003
     0.08540
     0.15456
     0.16993
    -0.05293
     0.12382
     0.03929
     0.25446
     0.12382
     0.13150
    -0.02219
     0.18530
     0.45426
     0.61563
     0.69248
     0.46194
    -0.25273
    -1.21330
    -0.67538
    -0.23736
     0.37741
     1.41483
     2.05265
     1.84516
    -0.11440
    -1.12108
    -1.06729
    -0.95202
    -1.19793
    -0.85981
    -0.48326
    -0.53705
    -0.63695
    -1.25940
    -1.74353
    -2.04323
    -2.12008
    -2.26608
    -2.15081
    -2.00481
    -1.71279
    -1.46689
    -1.48226
    -1.02887
    -0.73685
    -0.49095
    -0.09135
     0.04697
     0.18530
     0.32362
     0.32362
     0.59258
     0.86154
     0.63100
     0.43889
     0.66942
     0.71553
     0.64637
     0.51573
     0.50805
     0.81543
     0.69248
     0.59258
     0.62332
     0.38509
     0.51573
     0.51573
     0.47731
     0.70016
     0.60026
     0.56952
     0.43889
     0.63869
     0.66942
     0.49268
     0.56952
     0.72322
     0.56952
     0.57721
     0.63100
     0.54647
     0.41583
     0.49268
     0.60795
     0.56952
     0.53879
     0.50805
     0.35436
     0.40046
     0.57721
     0.55416
     0.23140
     0.52342
     0.41583
     0.38509
     0.53110
     0.39278
     0.44657
     0.33130
     0.21603
     0.36204
     0.50805
     0.50805
     0.29288
     0.32362
     0.37741
     0.43120
     0.26983
     0.22372
     0.38509
     0.17761
     0.42352
     0.39278
     0.21603
     0.13150
    -0.04524
     0.12382
     0.40815
     0.33130
     0.20835
    -0.04524
     0.04697
     0.22372
     0.10845
     0.15456
     0.17761
     0.16993
     0.20066
     0.17761
     0.22372
     0.13919
     0.10077
     0.12382
     0.36204
     0.43120
     0.25446
     0.14687
     0.31593
     0.31593
     0.40815
     0.16993
     0.35436
     0.30056
     0.26983
     0.45426
     0.32362
     0.33130
     0.26214
     0.26214
     0.37741
     0.47731
     0.37741
     0.38509
     0.46194
     0.24677
     0.43120
     0.19298
     0.38509
     0.15456
    -0.01450
     0.12382
     0.22372
     0.30825
     0.13150
     0.36204
     0.10077
     0.12382
     0.46962
     0.36973
     0.19298
     0.15456
     0.24677
     0.30825
    -0.08366
    -0.87518
    -1.32857
    -1.55910
    -2.46588
    -2.01249
     4.21201
     6.77097
     2.92100
    -0.66001
    -1.88185
    -1.76659
    -0.02219
     2.63667
     2.69047
     1.60694
     3.28986
     4.48097
     4.90362
     4.31960
     0.32362
    -4.04890
    -5.36297
    -3.07296
    -1.62058
    -0.35262
     0.15456
     0.52342
    -0.43715
    -1.86649
    -2.54273
    -3.19592
    -3.51867
    -2.18155
    -0.61390
     0.04697
     1.09208
     1.72989
     2.06033
     1.95275
     1.78369
     1.80674
     2.09107
     2.01422
     1.72989
     1.76832
     1.79906
     1.87590
     1.59157
     1.58389
     1.50704
     1.16124
     1.08439
     0.99986
     0.73858
     0.60795
     0.16993
     0.07771
    -0.16051
    -0.23736
    -0.39873
    -0.59853
    -0.96739
    -1.05961
    -1.15950
    -1.17487
    -1.19793
    -1.55142
    -1.42078
    -1.56679
    -1.27477
    -1.35930
    -1.45920
    -1.35930
    -1.23635
    -1.02887
    -0.89823
    -1.07497
    -1.23635
    -1.01350
    -0.91360
    -0.89054
    -0.55242
    -0.55242
    -0.64464
    -0.51400
    -0.57548
    -0.40642
    -0.58316
    -0.58316
    -0.46789
    -0.24504
    -0.15283
    -0.29115
    -0.22199
    -0.37568
    -0.26041
    -0.24504
    -0.00682
     0.00855
    -0.12977
    -0.23736
    -0.16819
     0.09308
    -0.12209
    -0.21430
    -0.32957
    -0.01450
     0.14687
     0.05466
     0.09308
    -0.06061
    -0.02987
    -0.12977
     0.08540
     0.23909
    -0.07598
    -0.19125
     0.12382
     0.15456
     0.10077
    -0.16051
    -0.22199
    -0.04524
     0.07771
    -0.04524
     0.03929
    -0.21430
    -0.26809
    -0.22967
    -0.06061
     0.07771
    -0.02987
    -0.21430
    -0.02219
    -0.09903
     0.13150
     0.10845
     0.00087
     0.25446
     0.24677
     0.26214
     0.34667
     0.50036
     0.32362
     0.40815
     0.31593
     0.63869
     0.56952
     0.23909
     0.37741
     0.23909
     0.26983
     0.24677
     0.16224
     0.17761
     0.12382
     0.39278
     0.11613
    -0.01450
    -0.18356
    -0.22199
    -0.30652
    -0.02987
    -0.07598
    -0.02987
    -0.26041
    -0.15283
    -0.10672
    -0.03756
    -0.21430
    -0.27578
    -0.32957
    -0.16819
    -0.09135
    -0.05293
    -0.19893
    -0.25273
    -0.20662
    -0.01450
     0.26983
    -0.08366
    -0.12977
    -0.02219
     0.04697
     0.20835
     0.11613
    -0.03756
     0.08540
     0.14687
     0.17761
     0.27751
     0.16224
     0.08540
    -0.02219
     0.10077
     0.45426
     0.20835
     0.13919
     0.12382
     0.18530
     0.23140
     0.22372
     0.10845
     0.13150
     0.41583
     0.49268
     0.39278
     0.43889
     0.53110
     0.50805
     0.56184
     1.18429
     1.42251
     1.21503
     1.31493
     1.41483
     1.33030
     1.34567
     1.29956
     1.18429
     1.11513
     1.21503
     1.23808
     1.16892
     0.73090
     0.39278
    -0.07598
    -0.26041
    -0.33726
    -0.20662
    -0.26809
    -0.66001
    -1.12108
    -0.48326
    -0.89054
    -1.12108
    -0.86749
    -0.11440
    -0.49095
    -0.92128
    -0.82138
    -0.82138
    -0.79065
    -0.29883
     0.50805
    -0.15283
    -1.38236
    -1.76659
    -1.26709
    -0.99813
    -0.74454
    -0.54474
    -0.03756
    -0.00682
    -0.19893
    -0.56011
    -0.97507
    -1.11340
    -1.16719
    -1.01350
    -0.42179
    -0.04524
     0.76164
     1.55315
     2.16792
     1.89127
     1.55315
     2.06033
     2.79037
     3.59725
     3.13617
    -0.04524
    -0.92897
    -0.97507
    -0.76759
     0.82312
     1.73758
     1.43020
     0.12382
    -1.16719
    -2.11239
    -2.38904
    -2.78095
    -2.68873
    -2.46588
    -1.89722
    -1.22098
    -0.81370
    -0.32189
    -0.03756
     0.05466
     0.16993
     0.35436
     0.71553
     0.62332
     0.58489
     0.53110
     0.50036
     0.43889
     0.52342
     0.41583
     0.56952
     0.48499
     0.36204
     0.30825
     0.27751
     0.25446
     0.09308
    -0.12977
     0.17761
     0.02392
    -0.02219
    -0.06061
    -0.19893
    -0.30652
    -0.16819
    -0.13746
    -0.11440
    -0.00682
    -0.13746
    -0.09903
    -0.04524
    -0.02987
    -0.03756
    -0.02219
     0.13150
     0.02392
     0.18530
     0.30825
     0.23909
     0.22372
     0.23909
     0.16224
     0.23140
     0.39278
     0.22372
     0.16224
     0.38509
     0.33130
     0.29288
     0.07771
     0.18530
     0.33899
     0.17761
     0.35436
     0.33130
     0.23140
     0.13150
     0.16993
     0.10845
     0.14687
     0.02392
     0.02392
     0.12382
     0.07771
     0.04697
    -0.19125
    -0.11440
     0.07003
    -0.10672
    -0.09135
    -0.19893
    -0.13746
    -0.09903
    -0.10672
    -0.05293
     0.03160
     0.09308
     0.07771
     0.11613
     0.10077
     0.17761
     0.17761
     0.13919
     0.47731
     0.48499
     0.52342
     0.83848
     0.83080
     1.11513
     1.15355
     1.20734
     1.41483
     1.56852
     1.26882
     1.06134
     1.02291
     0.96912
     1.00754
     0.70016
     0.35436
     0.00855
     0.24677
    -0.13746
    -0.41410
    -0.58316
    -0.59085
    -0.60622
    -0.71380
    -0.45252
    -0.64464
    -0.71380
    -0.41410
    -0.26809
    -0.09903
    -0.09903
     0.25446
     0.30825
     0.33130
     0.50805
     0.53110
     0.46962
     0.36973
     0.17761
     0.13919
     0.25446
     0.25446
     0.05466
     0.04697
     0.03929
    -0.02987
    -0.16051
     0.00855
     0.00855
    -0.19893
     0.01623
    -0.09135
    -0.01450
    -0.09135
    -0.06830
    -0.16819
    -0.09903
     0.00087
     0.10077
    -0.16819
    -0.09135
     0.01623
     0.03160
    -0.07598
    -0.50632
    -0.67538
    -0.40642
     0.20066
    -0.00682
    -0.36799
    -0.32189
    -0.43715
    -0.32189
    -0.10672
    -0.12977
    -0.22199
    -0.29883
    -0.04524
    -0.09135
    -0.18356
    -0.02987
     0.00087
    -0.19125
     0.05466
    -0.04524
    -0.12209
    -0.16819
    -0.12209
     0.02392
    -0.00682
     0.03929
     0.34667
     0.97681
     1.02291
     1.47630
     1.42251
     1.09208
    -0.12209
    -1.92028
    -2.67337
    -1.72816
     0.24677
     0.91533
     0.43120
    -0.26809
    -0.75991
    -1.22867
    -1.52068
    -1.53605
    -1.42078
    -1.12877
    -0.62927
    -0.17588
     0.32362
     0.34667
     0.61563
     0.67711
     0.70785
     0.52342
     0.41583
     0.22372
     0.15456
     0.23140
     0.04697
    -0.18356
    -0.29115
    -0.50632
    -0.16819
    -0.46021
    -0.26041
    -0.36799
    -0.43715
    -0.67538
    -0.54474
    -0.47558
    -0.67538
    -0.76759
    -0.56011
    -0.47558
    -0.39873
    -0.59853
    -0.74454
    -0.59853
    -0.55242
    -0.62158
    -0.48326
    -0.26809
    -0.50632
    -0.52169
    -0.26809
    -0.25273
    -0.29883
    -0.40642
    -0.20662
    -0.16819
    -0.02987
    -0.09903
    -0.01450
    -0.12209
    -0.21430
    -0.19893
    -0.02219
     0.13150
     0.00087
    -0.01450
     0.26214
     0.44657
     0.55416
     0.68479
     0.28520
    -0.41410
    -0.73685
    -1.17487
    -0.77528
    -0.56011
    -0.23736
    -0.04524
    -0.19893
    -0.25273
    -0.92897
    -1.07497
    -0.87518
    -0.46789
    -0.30652
    -0.53705
    -0.24504
     0.00855
     0.53110
     0.66174
     0.70016
     0.76932
     0.79238
     1.06134
     1.19197
     1.58389
     1.49936
     1.31493
     1.27650
     1.46093
     1.57620
     1.63768
     1.13818
     1.23040
     1.47630
     1.59926
     1.44557
     1.29187
     0.83080
     0.61563
     0.56952
     0.58489
     0.66942
     0.30825
     0.12382
    -0.02987
     0.05466
     0.03160
    -0.02219
    -0.08366
    -0.19893
    -0.08366
    -0.18356
    -0.16819
    -0.40642
    -0.36799
    -0.17588
    -0.23736
    -0.11440
    -0.35262
    -0.21430
    -0.31420
    -0.02987
    -0.16051
    -0.31420
    -0.38336
    -0.19125
    -0.04524
    -0.02219
    -0.06830
    -0.21430
    -0.26041
    -0.29883
    -0.31420
    -0.10672
    -0.20662
    -0.32189
    -0.24504
    -0.15283
    -0.13746
    -0.19125
    -0.32957
    -0.39105
    -0.12209
    -0.12977
    -0.14514
    -0.21430
    -0.21430
    -0.29883
    -0.24504
    -0.06061
     0.10845
    -0.20662
    -0.22199
    -0.19893
     0.03929
    -0.00682
    -0.14514
    -0.28346
    -0.10672
    -0.06830
     0.02392
     0.03160
    -0.22967
    -0.02219
    -0.19125
    -0.02987
     0.14687
    -0.11440
    -0.30652
    -0.09135
    -0.12977
    -0.01450
    -0.14514
    -0.16819
    -0.16051
    -0.26041
    -0.11440
    -0.25273
    -0.14514
    -0.22199
    -0.38336
    -0.19125
    -0.12209
    -0.26041
    -0.18356
     0.12382
     0.02392
    -0.15283
    -0.54474
    -0.85212
    -0.49095
    -0.37568
    -0.56779
    -0.86749
    -0.66001
     0.43889
     0.45426
     0.01623
    -0.05293
     2.99785
     3.98147
     5.28785
     4.94973
     2.95943
    -1.59753
    -3.67236
    -2.91927
     0.93838
     3.50503
     3.55114
     2.29855
     0.17761
    -1.84343
    -3.11907
    -3.24971
    -3.24971
    -3.18055
    -2.56578
    -2.22766
    -1.62826
    -1.15950
    -0.80601
    -0.69075
    -0.49095
    -0.21430
    -0.22967
    -0.29115
    -0.28346
    -0.38336
    -0.52937
    -0.34494
    -0.15283
    -0.32957
    -0.44484
    -0.32957
    -0.39105
    -0.22199
    -0.20662
    -0.30652
    -0.18356
    -0.15283
     0.03929
     0.07771
    -0.06061
    -0.17588
    -0.08366
    -0.15283
     0.00087
     0.07003
    -0.02219
    -0.19125
    -0.12977
    -0.06061
    -0.12209
    -0.17588
    -0.29115
    -0.29115
    -0.19125
    -0.09903
    -0.19125
    -0.34494
    -0.26041
    -0.39873
    -0.09135
    -0.16051
    -0.29883
    -0.13746
    -0.39105
    -0.26041
    -0.12977
    -0.13746
    -0.01450
    -0.19893
    -0.11440
    -0.10672
    -0.08366
    -0.04524
     0.07771
    -0.11440
    -0.00682
     0.20066
     0.17761
     0.03160
     0.02392
    -0.02987
     0.09308
     0.18530
     0.10845
     0.17761
     0.10845
    -0.07598
     0.13150
     0.00855
     0.10845
    -0.05293
    -0.21430
     0.09308
     0.03929
    -0.00682
    -0.06061
    -0.17588
    -0.03756
    -0.02987
    -0.15283
    -0.01450
    -0.09903
     0.07771
    -0.16051
     0.07003
    -0.00682
    -0.16051
    -0.30652
    -0.03756
     0.06234
     0.03160
     0.04697
    -0.19125
     0.02392
     0.00087
     0.00087
    -0.08366
    -0.07598
     0.00855
     0.02392
     0.07003
     0.14687
    -0.02987
    -0.09135
     0.03929
     0.30056
     0.23909
     0.27751
     0.10845
     0.00087
     0.03160
     0.15456
     0.05466
     0.12382
     0.06234
     0.09308
     0.02392
     0.12382
    -0.04524
    -0.19893
    -0.27578
     0.03160
    -0.02219
    -0.20662
    -0.13746
    -0.22199
    -0.16819
    -0.07598
    -0.19125
     0.03929
    -0.02987
    -0.02987
    -0.03756
    -0.02987
     0.09308
     0.09308
    -0.02219
     0.24677
     0.20835
     0.14687
     0.30825
     0.06234
     0.18530
     0.19298
     0.26214
     0.28520
     0.34667
     0.26214
     0.31593
     0.33130
     0.35436
     0.35436
     0.07771
     0.36973
     0.20835
     0.23140
     0.36204
     0.23140
     0.13150
     0.05466
     0.13919
     0.06234
     0.17761
     0.06234
    -0.12209
    -0.04524
     0.19298
     0.23909
     0.55416
     0.93838
     1.49936
     1.75295
    -0.82138
    -2.92696
    -2.05860
    -0.96739
     1.28419
     0.24677
    -1.42846
    -1.90491
    -1.39773
    -0.78296
    -0.61390
    -1.25172
    -1.30551
    -1.58216
    -2.13545
    -2.24303
    -2.10471
    -1.50531
    -0.03756
     2.22171
     3.21302
     2.22939
     1.61463
     0.97681
     1.49167
     1.83748
     0.07003
    -1.25940
    -1.03655
    -1.22098
     0.40046
     2.74426
     2.67510
     2.32161
     0.38509
    -1.11340
    -1.70511
    -1.81269
    -1.06729
    -0.62158
    -0.05293
     0.30825
     0.70016
     0.74627
     0.84617
     0.50805
     0.26214
     0.03929
    -0.12977
    -0.21430
    -0.33726
    -0.56779
    -0.80601
    -0.80601
    -0.82907
    -0.57548
    -0.68306
    -0.66001
    -0.64464
    -0.52937
    -0.52169
    -0.51400
    -0.40642
    -0.32189
    -0.24504
    -0.05293
    -0.00682
     0.08540
    -0.09903
    -0.14514
    -0.13746
     0.09308
     0.23909
     0.13150
     0.07771
     0.04697
     0.09308
     0.20835
     0.03929
     0.20066
     0.08540
     0.00855
     0.10077
     0.00087
     0.10077
    -0.06061
    -0.08366
    -0.13746
    -0.00682
     0.13919
    -0.03756
    -0.11440
    -0.08366
    -0.06830
    -0.14514
     0.19298
     0.20066
    -0.01450
     0.07003
     0.16993
     0.30056
     0.40046
     0.46194
     0.68479
     0.88459
     1.02291
     0.99218
     0.93838
     1.09976
     1.26882
     1.27650
     1.50704
     1.57620
     1.53010
     1.74526
     1.62231
     1.70684
     1.66073
     1.47630
     1.49167
     1.49167
     1.63000
     1.28419
     1.20734
     0.95375
     0.89228
     0.72322
     0.56952
     0.54647
     0.13150
     0.06234
    -0.11440
    -0.29115
    -0.62927
    -0.65232
    -0.85981
    -0.89823
    -0.93665
    -1.06729
    -1.19793
    -1.38236
    -1.34393
    -1.45920
    -1.29014
    -1.22867
    -1.42078
    -1.39773
    -1.16719
    -1.01350
    -0.93665
    -1.23635
    -1.07497
    -1.03655
    -0.84444
    -0.69843
    -0.91360
    -0.76759
    -0.85212
    -0.74454
    -0.87518
    -0.62927
    -0.66001
    -0.77528
    -0.69843
    -0.46021
    -0.62158
    -0.59853
    -0.72148
    -0.69075
    -0.49095
    -0.32189
    -0.40642
    -0.27578
    -0.19893
    -0.10672
     0.13919
     0.32362
     0.51573
     0.38509
     0.59258
     1.06134
     1.53778
     1.55315
     1.30724
     1.03060
     1.54546
    -0.07598
    -1.75122
    -1.97407
    -0.78296
     0.93838
     0.76164
    -0.30652
    -0.69843
    -1.54373
    -1.82038
    -1.98944
    -1.84343
    -1.49763
    -1.38236
    -0.94434
    -0.47558
     0.02392
     0.14687
     0.09308
     0.17761
     0.10845
     0.22372
     0.23909
     0.37741
     0.29288
     0.09308
     0.20066
     0.13919
     0.32362
     0.12382
     0.12382
     0.06234
    -0.06830
    -0.18356
    -0.49095
    -0.96739
    -2.49662
    -3.65699
    -4.34860
    -3.91058
    -2.01249
     0.29288
     2.06033
     1.05365
    -1.99712
    -4.02585
    -2.67337
     0.05466
     1.71453
     2.63667
     2.82110
     2.81342
     2.99785
     3.12849
     3.07469
     3.25144
     3.37439
     2.79037
     2.31392
     1.97580
     1.69916
     1.35335
     0.97681
     0.60026
     0.03160
    -0.19893
    -0.36031
    -0.57548
    -0.70611
    -0.80601
    -0.95202
    -0.98276
    -0.77528
    -1.08266
    -1.08266
    -0.94434
    -0.88286
    -0.69843
    -0.85212
    -0.81370
    -0.80601
    -0.56779
    -0.52937
    -0.48326
    -0.40642
    -0.50632
    -0.18356
    -0.17588
     0.03929
    -0.00682
    -0.19893
    -0.01450
    -0.02987
     0.13919
     0.13919
    -0.01450
     0.13150
    -0.01450
     0.13919
     0.00087
     0.00855
     0.00087
    -0.01450
    -0.31420
    -0.05293
    -0.04524
    -0.15283
    -0.33726
    -0.26041
    -0.22199
    -0.19125
    -0.37568
    -0.30652
    -0.42947
    -0.21430
    -0.25273
    -0.12977
    -0.22967
    -0.34494
    -0.23736
    -0.25273
    -0.00682
     0.02392
    -0.09903
    -0.22199
    -0.16051
     0.00855
    -0.18356
    -0.16819
    -0.06061
    -0.15283
    -0.06830
    -0.06061
    -0.02219
    -0.12977
    -0.12977
    -0.26809
     0.16993
     0.15456
    -0.09135
     0.00855
     0.00087
     0.06234
     0.00087
     0.07771
    -0.02219
     0.10845
     0.10077
     0.10845
     0.24677
     0.15456
     0.20066
    -0.05293
     0.16993
     0.43889
     0.25446
     0.26983
     0.14687
     0.21603
     0.20066
     0.25446
     0.23909
     0.20066
     0.26983
     0.26214
     0.26983
     0.16993
     0.20066
     0.13919
     0.20066
     0.43120
     0.16993
     0.26214
     0.20835
     0.30056
     0.17761
     0.35436
     0.17761
     0.21603
     0.27751
     0.30825
     0.33899
     0.32362
     0.20835
     0.30056
    -0.06830
     0.26214
     0.33899
     0.26214
     0.05466
    -0.00682
     0.17761
     0.23909
     0.28520
     0.37741
     0.30056
     0.39278
     0.41583
     1.55315
     1.96812
     2.50604
     1.10744
    -0.08366
     0.73858
     0.33130
    -1.16719
    -2.47357
    -1.27477
     0.74627
     3.78168
     2.90563
    -0.68306
    -3.28813
    -3.66468
    -2.75790
    -1.51300
    -0.51400
    -0.00682
     0.53110
     0.48499
     0.80006
     0.94607
     0.71553
    -0.28346
    -1.77427
    -2.41209
    -1.46689
    -0.06830
     0.44657
     0.55416
     0.44657
     0.48499
    -0.10672
    -0.88286
    -1.00581
    -0.51400
    -0.39873
    -0.02219
     0.41583
     0.70016
     1.13818
     1.21503
     1.25345
     1.16124
     0.96912
     0.88459
     0.81543
     0.56952
     0.54647
     0.15456
    -0.03756
     0.10077
     0.00087
    -0.19893
    -0.19893
    -0.11440
    -0.25273
    -0.38336
    -0.53705
    -0.36031
    -0.55242
    -0.53705
    -0.56011
    -0.49863
    -0.56779
    -0.52169
    -0.71380
    -0.25273
    -0.07598
    -0.19893
    -0.19893
    -0.30652
    -0.32957
    -0.27578
    -0.09903
     0.05466
     0.26983
     0.15456
     0.10845
     0.25446
     0.29288
     0.29288
     0.07771
     0.18530
     0.46194
     0.36204
     0.37741
     0.04697
    -0.08366
    -0.13746
    -0.13746
    -0.09135
    -0.04524
    -0.19893
    -0.29883
    -0.31420
    -0.36799
    -0.33726
    -0.58316
    -0.60622
    -0.41410
    -0.45252
    -0.35262
    -0.32957
    -0.15283
    -0.33726
    -0.15283
    -0.27578
     0.12382
    -0.15283
     0.04697
    -0.19125
    -0.06061
    -0.06061
    -0.19125
    -0.19125
    -0.12977
    -0.02219
     0.06234
     0.11613
     0.07771
     0.20066
     0.16993
     0.19298
     0.35436
     0.60026
     0.49268
     0.66174
     0.51573
     0.70785
     0.83080
     0.45426
     0.72322
     0.73858
     0.62332
     0.80006
     0.76932
     0.51573
     0.36973
     0.28520
     0.32362
     0.40815
     0.43889
     0.40046
     0.39278
     0.54647
     0.44657
     0.23909
     0.27751
     0.38509
     0.33899
     0.52342
     0.53110
     0.40046
     0.29288
     0.16993
     0.33899
     0.46962
     0.41583
     0.29288
     0.20835
     0.16993
     0.18530
     0.30056
     0.13150
     0.34667
     0.23909
     0.22372
     0.36204
     0.17761
     0.08540
     0.00087
     0.14687
     0.18530
     0.34667
     0.33130
     0.31593
     0.35436
     0.62332
     0.56952
     0.59258
     0.63869
     0.74627
     0.43889
    -0.12209
     0.29288
     0.20835
    -0.74454
    -2.21998
    -2.96538
    -1.16719
    -1.08266
    -2.11239
    -2.80400
    -1.75122
     0.71553
     1.22271
     1.07671
     0.42352
    -0.09135
     0.16993
    -0.30652
    -0.20662
     0.56952
     1.38409
     1.60694
     1.81442
     1.86822
     1.23808
     0.49268
    -0.32189
    -0.82907
    -1.43615
    -1.53605
    -1.43615
    -1.42846
    -1.06729
    -0.86749
    -0.48326
    -0.31420
    -0.19125
     0.04697
     0.07771
     0.19298
     0.38509
     0.20835
     0.14687
     0.15456
     0.14687
     0.27751
     0.30825
     0.30825
     0.26214
     0.32362
     0.40046
     0.37741
     0.28520
     0.23909
     0.47731
     0.58489
     0.56184
     0.24677
     0.40815
     0.24677
     0.44657
     0.23909
     0.48499
     0.35436
     0.28520
     0.20835
     0.26214
     0.30825
     0.23909
    -0.02987
     0.15456
     0.16993
     0.16993
     0.14687
     0.09308
    -0.01450
     0.04697
     0.00855
     0.09308
    -0.00682
    -0.15283
    -0.00682
    -0.18356
    -0.02987
     0.00087
    -0.32189
    -0.17588
    -0.15283
    -0.08366
    -0.04524
    -0.24504
    -0.26041
    -0.26041
    -0.25273
    -0.18356
    -0.06830
    -0.27578
    -0.27578
    -0.25273
    -0.18356
    -0.11440
    -0.12977
    -0.41410
    -0.24504
    -0.18356
    -0.09135
    -0.29115
    -0.20662
    -0.36799
    -0.32957
    -0.26809
    -0.13746
    -0.25273
    -0.44484
    -0.22967
    -0.30652
    -0.16819
    -0.29115
    -0.36031
    -0.45252
    -0.25273
    -0.19893
    -0.22199
    -0.22199
    -0.31420
    -0.30652
    -0.42179
    -0.18356
    -0.17588
    -0.29883
    -0.40642
    -0.43715
    -0.32957
    -0.28346
    -0.44484
    -0.51400
    -0.43715
    -0.29883
    -0.29115
    -0.46021
    -0.64464
    -0.39105
    -0.59853
    -0.48326
    -0.32189
    -0.50632
    -0.57548
    -0.49095
    -0.27578
    -0.34494
    -0.56011
    -0.57548
    -0.58316
    -0.31420
    -0.25273
    -0.32189
    -0.49863
    -0.58316
    -0.46789
    -0.66001
    -0.15283
    -0.42947
    -0.61390
    -0.64464
    -0.78296
    -0.80601
    -0.73685
    -0.72917
    -0.99813
    -0.69843
    -0.30652
    -0.36799
    -0.16051
    -0.38336
    -0.23736
    -0.23736
    -0.87518
    -1.05961
    -1.22867
    -0.81370
    -0.66769
    -1.08266
    -0.93665
    -0.66769
    -0.62927
    -0.71380
    -0.59085
    -1.50531
    -2.72716
    -4.21796
    -4.91726
    -2.69642
    -1.68206
    -1.77427
    -1.62058
    -1.72816
    -2.02018
    -2.45820
    -2.66568
    -2.52736
    -2.55041
    -1.52068
    -0.14514
     0.61563
     1.23808
     1.29956
     1.21503
     0.88459
     1.16124
     1.49167
     1.63000
     1.80674
     1.89127
     1.79906
     1.76832
     1.48399
     1.14587
     0.83080
     0.63100
     0.35436
     0.16224
    -0.17588
    -0.58316
    -0.82138
    -1.07497
    -0.66769
    -0.64464
    -0.75222
    -0.79833
    -0.90591
    -0.86749
    -1.11340
    -1.39773
    -1.23635
    -0.76759
    -0.55242
    -0.19893
     0.50805
     0.82312
     0.36973
    -0.09903
     0.10845
     1.38409
     0.89228
     0.62332
     0.57721
     0.88459
     1.03060
     0.99986
     0.32362
    -0.05293
    -0.02219
     0.40815
     0.52342
     0.49268
     0.53879
     0.30056
     0.28520
     0.54647
     0.07003
     0.03929
     0.32362
     0.67711
     0.84617
     0.86922
     0.78469
     0.89996
     0.93070
     0.73858
     0.57721
     0.47731
     0.40046
     0.13150
     0.24677
     0.38509
     0.25446
     0.13919
     0.02392
     0.24677
     0.37741
     0.33899
     0.16993
     0.07771
     0.20835
     0.15456
     0.12382
     0.13150
     0.09308
     0.00087
    -0.18356
     0.06234
    -0.09135
    -0.07598
    -0.22199
    -0.28346
    -0.33726
    -0.31420
    -0.28346
    -0.36799
    -0.29883
    -0.23736
    -0.22967
    -0.03756
     0.00855
    -0.06061
    -0.06061
     0.14687
     0.47731
     0.60795
     0.62332
     0.66174
     0.80775
     0.89228
     0.83848
     0.93070
     1.03060
     1.19966
     1.35335
     1.32261
     1.29187
     1.31493
     1.17661
     1.26114
     1.80674
     1.89127
     1.82211
     1.88359
     1.75295
     1.76063
     1.72989
     1.90664
     1.94506
     1.98349
     1.78369
     1.81442
     2.02191
     1.91432
     1.19197
    -0.59853
    -0.99813
     0.40815
     0.42352
    -0.09135
    -0.72148
    -0.92897
    -1.30551
    -1.53605
    -1.76659
    -1.78964
    -0.51400
     0.32362
     0.22372
    -0.78296
    -1.24403
    -0.85981
    -0.15283
     1.13818
     1.89896
     0.81543
    -0.61390
    -0.37568
     0.38509
     1.05365
     0.89228
     0.56184
     0.43889
     0.13919
     0.23140
    -0.27578
    -0.48326
    -0.51400
    -0.19125
     0.05466
     0.35436
     0.60026
     0.44657
     0.24677
     0.15456
    -0.31420
    -0.78296
    -0.75222
    -0.68306
    -0.69075
    -0.90591
    -0.95971
    -1.11340
    -1.66669
    -1.86649
    -1.72816
    -1.82806
    -2.03555
    -1.85112
    -2.05860
    -1.95870
    -1.84343
    -1.71279
    -1.55142
    -1.40541
    -1.15950
    -1.29014
    -1.19793
    -0.95971
    -0.92897
    -1.09803
    -0.69075
    -0.62158
    -0.59853
    -0.62927
    -0.71380
    -0.68306
    -0.69843
    -0.57548
    -0.58316
    -0.45252
    -0.32189
    -0.42947
    -0.23736
    -0.32189
    -0.18356
    -0.27578
    -0.02987
     0.13919
     0.05466
     0.13919
     0.21603
     0.28520
     0.10077
     0.31593
     0.24677
     0.43120
     0.52342
     0.07771
     0.28520
     0.19298
     0.27751
    -0.00682
     0.11613
     0.11613
     0.03929
     0.06234
     0.06234
    -0.07598
    -0.04524
    -0.11440
    -0.13746
    -0.09135
    -0.09903
    -0.23736
    -0.12977
    -0.12209
    -0.09135
    -0.29883
    -0.46789
    -0.07598
    -0.17588
    -0.22199
    -0.06830
    -0.26809
    -0.27578
    -0.37568
    -0.49095
    -0.28346
    -0.19893
    -0.17588
    -0.32189
    -0.15283
    -0.06061
    -0.00682
     0.05466
     0.15456
     0.04697
     0.09308
     0.18530
    -0.06830
    -0.08366
     0.02392
    -0.38336
    -0.33726
    -0.16819
     0.31593
     0.00855
    -0.62927
    -1.23635
    -1.09034
    -0.93665
    -0.99044
    -0.77528
    -1.01350
    -0.36031
     0.06234
    -0.11440
    -0.24504
    -0.42947
    -0.32957
     0.10845
     0.31593
     0.50805
     0.57721
     0.71553
     0.76932
     0.81543
     0.44657
     0.23140
     0.30056
     0.50036
     0.80775
     0.98449
     1.83748
     1.92969
     2.29855
     1.76832
     1.09208
     1.14587
     0.96144
     0.73858
     1.19966
     1.02291
     0.27751
    -0.30652
    -0.88286
    -1.13645
    -1.32857
    -1.78195
    -1.76659
    -1.64363
    -1.82806
    -2.35830
    -1.99712
    -1.68974
    -1.96638
    -1.91259
    -1.78195
    -1.42078
    -1.19793
    -0.71380
    -0.62927
    -0.66001
    -0.22199
     0.29288
     0.40046
     0.88459
     0.95375
     0.83080
     1.44557
     1.96812
     1.76832
     1.80674
     2.24476
     2.93637
     2.95174
     2.82110
     2.90563
     2.52141
     2.41382
     2.16792
     1.96043
     1.43788
     1.11513
     1.00754
     0.26214
     0.26214
     0.05466
    -0.02987
    -0.20662
    -0.16819
    -0.29883
    -0.11440
    -0.01450
    -0.19893
    -0.22199
    -0.09903
    -0.02987
    -0.06061
    -0.12977
    -0.28346
    -0.26809
     0.03160
     0.06234
    -0.16819
    -0.19893
    -0.32189
    -0.10672
    -0.26809
     0.09308
    -0.06061
    -0.34494
    -0.09135
    -0.15283
    -0.06061
    -0.16051
    -0.32957
    -0.30652
    -0.22199
     0.00855
    -0.13746
    -0.19893
    -0.35262
    -0.27578
    -0.22967
    -0.22199
    -0.19125
    -0.28346
    -0.36031
    -0.12977
    -0.13746
    -0.29883
    -0.36799
    -0.26041
    -0.18356
    -0.04524
    -0.17588
    -0.16819
    -0.26809
    -0.09135
    -0.26809
     0.01623
     0.10077
    -0.12977
     0.02392
    -0.01450
     0.02392
     0.03160
     0.02392
    -0.01450
    -0.02987
     0.09308
     0.01623
     0.08540
    -0.02219
    -0.00682
    -0.06830
    -0.06061
     0.16224
     0.00855
    -0.12209
    -0.09903
    -0.09903
     0.00087
    -0.08366
    -0.05293
     0.00855
     0.08540
     0.21603
     0.00855
     0.07771
    -0.22199
    -0.11440
    -0.24504
     0.09308
     0.00087
    -0.05293
    -0.13746
    -0.16819
    -0.11440
    -0.36799
    -0.51400
    -0.65232
    -0.41410
    -0.26809
    -0.44484
    -0.45252
    -0.56779
    -0.54474
    -0.52937
    -0.32957
    -0.29115
    -0.62158
    -0.64464
    -0.26809
    -0.39105
    -0.34494
    -0.29883
    -0.40642
     0.06234
     0.11613
     0.19298
     0.12382
    -0.15283
    -0.47558
    -0.98276
    -0.49863
     0.03929
     0.76932
     0.79238
    -0.11440
    -0.66769
    -0.22199
    -0.19893
    -0.45252
    -0.26041
     0.09308
     0.30825
     0.68479
     0.80006
     0.21603
     0.45426
    -0.60622
    -0.18356
    -0.03756
     0.40046
     0.60026
     0.74627
     0.83848
     0.76932
     0.50036
     0.20066
     0.30056
     0.46962
     0.46194
     0.65405
     0.60026
     0.65405
     0.56184
     0.76932
     0.94607
     0.53879
     0.68479
     0.63869
     0.72322
     0.65405
     0.56952
     0.44657
     0.34667
     0.50036
     0.33130
     0.43120
     0.11613
     0.16993
    -0.07598
     0.06234
     0.20835
     0.06234
    -0.06830
    -0.04524
    -0.18356
    -0.10672
    -0.11440
    -0.19893
    -0.21430
    -0.14514
    -0.07598
    -0.12209
    -0.22199
    -0.14514
    -0.38336
    -0.48326
     0.02392
    -0.16819
    -0.32189
    -0.15283
    -0.33726
    -0.25273
    -0.24504
    -0.28346
    -0.36799
    -0.16051
    -0.12209
    -0.21430
    -0.02987
    -0.30652
    -0.29115
    -0.49095
    -0.04524
     0.30056
    -0.09135
    -0.29115
    -0.35262
    -0.28346
    -0.16051
    -0.09135
    -0.22199
    -0.16819
    -0.18356
    -0.26041
    -0.14514
    -0.29883
    -0.37568
    -0.41410
    -0.29115
    -0.16819
    -0.23736
    -0.36799
    -0.19893
    -0.30652
    -0.40642
    -0.31420
    -0.36799
    -0.25273
    -0.30652
    -0.34494
    -0.28346
    -0.24504
    -0.26041
    -0.38336
    -0.49863
    -0.12977
    -0.22967
    -0.44484
    -0.34494
    -0.39873
    -0.42179
    -0.36031
    -0.39105
    -0.33726
    -0.38336
    -0.23736
    -0.32189
    -0.20662
    -0.35262
    -0.28346
    -0.56011
    -0.23736
    -0.10672
    -0.22967
    -0.29883
    -0.18356
    -0.24504
    -0.16051
    -0.11440
    -0.22967
    -0.06830
    -0.19125
    -0.12977
    -0.06830
    -0.00682
    -0.22199
    -0.12977
    -0.01450
     0.15456
    -0.08366
     0.00087
    -0.03756
    -0.10672
    -0.06830
     0.06234
    -0.12977
    -0.02987
     0.07003
     0.11613
    -0.04524
     0.03929
     0.05466
    -0.17588
    -0.09903
     0.12382
    -0.05293
    -0.04524
    -0.04524
    -0.09903
     0.04697
     0.03160
    -0.04524
     0.07771
     0.00087
    -0.02219
     0.01623
     0.03160
     0.10077
    -0.14514
    -0.07598
     0.25446
     0.21603
     0.00855
    -0.05293
    -0.13746
    -0.36031
    -1.09803
    -1.85880
    -0.99813
     1.16124
     4.52708
     4.74993
     1.98349
     0.01623
     0.38509
     2.05265
     4.80372
     4.23507
     4.87288
     5.35701
     1.36872
    -2.65031
    -8.55975
    -6.91525
     1.92201
     2.89026
     0.37741
    -2.61957
    -4.46387
    -4.99411
    -5.37833
    -5.41676
    -4.50229
    -3.28813
    -2.02018
    -0.89823
    -0.08366
     0.71553
     0.79238
     1.19197
     1.19197
     1.13818
     1.03828
     0.89996
     0.69248
     0.51573
     0.44657
     0.00855
     0.19298
     0.33899
     0.24677
     0.16224
     0.38509
     0.40815
     0.40046
     0.59258
     0.72322
     0.87691
     1.09208
     1.17661
     1.34567
     1.54546
     1.59157
     1.66842
     1.72221
     1.87590
     1.97580
     1.90664
     1.82979
     2.18328
     2.12949
     1.87590
     1.96043
     1.83748
     1.73758
     1.64536
     1.35335
     1.28419
     1.16124
     0.92301
     0.40815
     0.30825
     0.17761
    -0.17588
    -0.24504
    -0.22967
    -0.57548
    -1.01350
    -1.19024
    -1.34393
    -1.20561
    -1.35930
    -1.64363
    -1.78195
    -1.71279
    -1.52068
    -1.62826
    -1.47457
    -1.47457
    -1.55142
    -1.55142
    -1.48994
    -1.53605
    -1.43615
    -1.31320
    -1.40541
    -1.10571
    -0.86749
    -1.02887
    -1.23635
    -1.13645
    -0.77528
    -0.91360
    -0.86749
    -0.66769
    -0.79065
    -0.70611
    -0.42179
    -0.46021
    -0.31420
    -0.41410
    -0.44484
    -0.29115
    -0.09903
    -0.11440
    -0.18356
    -0.32957
    -0.10672
     0.00855
    -0.05293
     0.03160
     0.05466
     0.04697
     0.15456
     0.02392
     0.11613
    -0.04524
    -0.06830
     0.08540
     0.24677
     0.23140
     0.16993
     0.16993
     0.26214
     0.29288
     0.12382
     0.10077
     0.19298
     0.14687
     0.30056
     0.20066
     0.15456
     0.10845
     0.14687
     0.08540
     0.22372
     0.14687
     0.16224
    -0.11440
     0.07771
     0.01623
    -0.10672
    -0.09903
     0.00855
    -0.26041
    -0.15283
    -0.09903
    -0.07598
    -0.29115
    -0.42179
    -0.41410
    -0.36799
    -0.13746
    -0.26041
    -0.42947
    -0.49095
    -0.40642
    -0.36031
    -0.42947
    -0.20662
    -0.33726
    -0.51400
    -0.28346
    -0.46789
    -0.44484
    -0.62158
    -0.65232
    -0.55242
    -0.37568
    -0.39873
    -0.52169
    -0.53705
    -0.56779
    -0.57548
    -0.56011
    -0.24504
    -0.25273
    -0.42179
    -0.20662
     0.10077
     0.27751
     0.33130
     0.33130
     0.56952
     0.71553
     1.34567
     1.46862
     0.42352
    -0.49095
    -0.18356
    -0.46021
     0.36973
     0.40046
    -0.98276
    -1.55142
    -1.19024
    -1.48994
    -1.62826
    -1.12877
    -0.55242
     0.41583
     0.09308
    -0.92897
    -1.32088
    -1.04424
    -0.54474
     0.08540
     0.50036
     0.89996
     0.70016
     0.32362
     0.43120
     0.28520
     0.00855
    -0.01450
    -0.04524
     0.43120
     0.49268
     0.57721
     0.47731
     0.36973
     0.43120
     0.71553
     0.66942
     0.79238
     0.31593
    -0.01450
    -0.21430
    -0.50632
    -0.75222
    -1.17487
    -1.24403
    -1.01350
    -0.63695
    -0.15283
    -0.57548
    -1.02118
    -1.35930
    -1.17487
    -0.39873
     0.87691
     1.23808
     1.25345
     1.12281
     1.29187
     1.59157
     1.56083
     1.42251
     1.26882
     1.28419
     1.20734
     0.82312
     0.50036
     0.08540
     0.01623
    -0.38336
    -0.19893
    -0.26041
    -0.59853
    -0.71380
    -0.61390
    -0.45252
    -0.54474
    -0.41410
    -0.56779
    -0.49095
    -0.19893
    -0.12209
    -0.19893
    -0.30652
    -0.31420
    -0.23736
    -0.01450
     0.21603
     0.13919
    -0.01450
     0.01623
     0.11613
     0.09308
     0.15456
     0.10845
     0.15456
     0.23140
     0.20066
     0.26214
     0.16224
     0.29288
     0.30825
     0.17761
     0.45426
     0.38509
     0.30056
     0.23140
     0.26214
     0.39278
     0.37741
     0.21603
     0.22372
     0.40815
     0.45426
     0.32362
     0.26983
     0.21603
     0.12382
     0.06234
     0.32362
     0.39278
     0.11613
     0.30056
     0.09308
     0.32362
     0.30825
     0.23140
     0.17761
     0.22372
     0.29288
     0.32362
     0.30056
     0.28520
     0.18530
     0.20835
     0.50805
     0.51573
     0.30825
     0.26983
     0.36204
     0.26983
     0.43120
     0.38509
     0.11613
     0.28520
     0.28520
     0.44657
     0.42352
     0.26983
     0.06234
     0.11613
     0.00855
     0.25446
     0.19298
    -0.03756
    -0.09135
    -0.02219
     0.13919
     0.03929
    -0.14514
    -0.17588
     0.03929
     0.13919
     0.03929
     0.16224
     0.00855
     0.07771
    -0.06061
     0.44657
     0.73090
     0.66942
     0.88459
     1.13818
     1.25345
     1.01523
     1.15355
     0.47731
     0.26983
     0.22372
    -0.09903
     0.16993
     0.85385
     0.68479
     0.66174
     0.17761
    -0.12977
    -0.58316
    -0.56011
    -0.55242
    -0.35262
    -0.16051
    -0.07598
     0.07003
     0.04697
     0.31593
     0.50036
     0.63869
     0.20066
     0.13150
     0.22372
     0.30056
     0.48499
     0.46194
     0.38509
     0.17761
     0.33130
     0.38509
     0.30825
     0.16993
     0.05466
     0.18530
     0.10845
     0.09308
     0.23140
     0.06234
     0.07003
    -0.09903
     0.23909
     0.24677
     0.05466
     0.20835
     0.07771
     0.29288
     0.23909
     0.33899
     0.38509
     0.36973
     0.65405
     0.71553
     1.09976
     1.08439
     1.28419
     1.39177
     1.85285
     1.56852
     0.96912
    -0.06061
    -3.93364
    -4.77125
    -1.21330
     0.23140
     1.07671
    -0.43715
    -1.68206
    -1.97407
    -2.33524
    -2.94233
    -3.54172
    -3.83374
    -3.74152
    -3.68773
    -4.67904
    -5.50129
    -1.52068
     3.91231
     4.66540
     2.17560
     0.14687
    -1.34393
    -0.81370
     0.20066
     1.37640
     2.71352
     3.59725
     3.82010
     3.65104
     3.60493
     3.05164
     2.49835
     1.96812
     1.25345
     0.56952
     0.35436
     0.00855
    -0.16819
    -0.20662
    -0.37568
    -0.43715
    -0.48326
    -0.42179
    -0.39105
    -0.62158
    -0.35262
    -0.21430
    -0.34494
    -0.11440
    -0.21430
    -0.10672
    -0.10672
    -0.17588
    -0.10672
    -0.11440
    -0.13746
    -0.12209
    -0.09903
    -0.00682
    -0.06061
    -0.02987
    -0.10672
     0.04697
    -0.02219
     0.07771
    -0.14514
    -0.02219
    -0.04524
     0.07771
    -0.08366
     0.08540
     0.00855
     0.03160
     0.04697
     0.07003
     0.13919
    -0.06830
    -0.26041
    -0.04524
    -0.00682
     0.02392
    -0.15283
    -0.25273
    -0.10672
    -0.13746
    -0.02987
    -0.03756
     0.04697
    -0.13746
    -0.22967
    -0.01450
     0.03929
    -0.00682
    -0.22199
     0.15456
     0.05466
     0.00855
     0.01623
     0.03929
     0.08540
    -0.10672
    -0.41410
     0.04697
     0.16224
     0.19298
     0.10077
     0.05466
     0.19298
     0.28520
     0.06234
     0.34667
     0.35436
     0.42352
     0.54647
     0.73858
     0.91533
     1.17661
     1.53778
     1.52241
     1.09976
     0.86154
    -0.76759
    -0.42947
     0.25446
     0.12382
     0.29288
     0.19298
     0.10845
    -0.21430
    -0.50632
    -0.89823
    -0.76759
    -0.51400
    -0.58316
    -0.70611
    -0.24504
    -0.11440
    -0.02219
     0.23909
     0.32362
     0.26214
     0.39278
     0.36204
     0.49268
     0.36973
     0.45426
     0.36204
     0.43889
     0.26983
     0.33899
     0.23140
     0.40815
     0.36973
     0.46962
     0.40046
     0.33130
     0.45426
     0.63869
     0.35436
     0.66174
     0.46194
     0.54647
     0.74627
     0.76164
     0.69248
     0.80006
     0.76932
     0.90765
     1.01523
     0.81543
     0.83848
     0.80006
     0.72322
     0.72322
     0.45426
     0.44657
     0.49268
     0.53110
     0.68479
     0.51573
     0.62332
     0.32362
     0.03929
     0.16224
     0.30056
     0.19298
    -0.08366
    -0.09135
     0.07771
     0.13919
    -0.02219
    -0.02219
    -0.17588
    -0.42947
    -0.59853
    -0.81370
    -0.95971
    -0.86749
    -1.29783
    -1.39004
    -1.42846
    -1.30551
    -1.41310
    -1.50531
    -1.56679
    -1.51300
    -1.29014
    -1.46689
    -1.19024
    -1.27477
    -1.15182
    -0.90591
    -0.69075
    -0.28346
     0.18530
     1.02291
     1.43788
     1.68379
     0.12382
    -1.78964
    -1.59753
    -1.12108
    -1.02887
    -0.72148
    -0.44484
    -0.80601
    -1.39773
    -1.94333
    -2.65800
    -3.09602
    -3.24202
    -3.49561
    -3.11907
    -2.59652
    -2.15850
    -1.98944
    -1.62826
    -1.46689
    -1.29783
    -1.02118
    -0.82138
    -0.82907
    -1.00581
    -0.72917
    -0.44484
    -0.06830
     0.23140
     0.84617
     1.16892
     1.56852
     1.45325
     0.89996
     0.40815
     0.71553
     1.06902
     1.46862
     1.86053
     2.21402
     2.03728
     2.16792
     2.08338
     1.89127
     1.47630
     1.11513
     0.99218
     1.05365
     1.36104
     1.34567
     1.26114
     1.11513
     1.06134
     0.80006
     0.83848
     1.12281
     0.72322
     0.47731
     0.59258
     0.52342
     0.53110
     0.26983
     0.35436
     0.18530
     0.32362
     0.38509
     0.08540
     0.07003
     0.00855
    -0.05293
    -0.20662
     0.04697
    -0.06061
    -0.31420
    -0.25273
     0.00087
     0.06234
     0.09308
    -0.06830
    -0.07598
     0.25446
     0.36204
     0.41583
     0.23140
     0.33899
     0.54647
     0.60795
     0.88459
     0.94607
     0.62332
     0.64637
     0.90765
     1.52241
     1.87590
     2.20634
     2.46761
     1.74526
     0.11613
     0.90765
    -0.56011
    -0.21430
     0.68479
     0.76932
     0.19298
     0.00855
    -0.93665
    -1.46689
    -1.17487
    -0.37568
     0.43120
    -0.49863
    -1.36699
    -1.42846
    -0.95971
    -0.29115
    -0.20662
     0.46194
     0.99218
     0.39278
     0.79238
     1.52241
     1.56083
     1.08439
     1.09208
     1.19197
     1.41483
     1.53778
     1.82979
     2.06033
     2.40614
     2.42151
     2.74426
     3.32060
     3.15154
     1.96812
     0.33130
    -0.43715
     0.49268
     1.35335
     2.17560
     1.76063
     0.68479
    -0.16051
    -0.65232
    -0.94434
    -0.54474
     0.15456
     0.30056
    -0.02219
    -0.14514
     0.26983
     0.32362
     0.56952
     0.85385
     0.56952
     0.32362
     0.13919
     0.17761
     0.03160
    -0.22967
    -0.65232
    -0.81370
    -0.89823
    -1.23635
    -1.42078
    -1.53605
    -1.76659
    -1.86649
    -2.06628
    -1.78195
    -1.92796
    -1.96638
    -2.02018
    -1.94333
    -1.82038
    -1.70511
    -1.63595
    -1.68206
    -1.44383
    -1.37467
    -1.24403
    -1.13645
    -1.29783
    -1.13645
    -1.09034
    -0.78296
    -0.70611
    -0.77528
    -0.69075
    -0.76759
    -0.40642
    -0.50632
    -0.42179
    -0.44484
    -0.26041
    -0.21430
    -0.07598
    -0.09135
    -0.29115
    -0.11440
    -0.23736
     0.01623
     0.13919
    -0.07598
     0.07771
    -0.12977
     0.17761
     0.18530
     0.00087
    -0.05293
    -0.01450
     0.05466
     0.05466
     0.35436
    -0.01450
     0.00855
    -0.05293
     0.05466
     0.32362
     0.20835
     0.07771
    -0.06830
    -0.00682
     0.18530
     0.17761
    -0.01450
     0.13919
     0.09308
     0.07771
     0.10077
     0.02392
     0.16993
    -0.06830
    -0.09903
     0.16993
     0.07003
     0.02392
     0.01623
    -0.09903
    -0.03756
     0.06234
    -0.02219
     0.02392
    -0.00682
     0.10077
     0.05466
    -0.01450
     0.05466
     0.06234
    -0.11440
     0.07003
     0.33899
     0.02392
     0.26983
     0.14687
     0.14687
     0.24677
     0.07003
     0.20066
     0.25446
     0.16224
     0.22372
     0.42352
     0.20835
     0.27751
     0.10845
     0.33130
     0.43120
     0.33130
     0.10845
     0.26214
     0.30056
     0.32362
     0.36204
     0.46194
     0.45426
     0.52342
     0.45426
     0.60026
     0.53879
     0.45426
     0.33899
     0.40815
     0.64637
     0.73858
     0.86154
     1.13818
     1.14587
     0.95375
     0.89996
    -0.46789
    -0.94434
    -1.39773
    -2.51199
    -2.06628
    -0.23736
     1.26114
     1.78369
     0.13919
    -1.85880
    -2.34293
    -2.32756
    -1.61289
    -0.61390
     0.44657
     1.20734
     1.26114
     1.34567
     1.50704
     1.34567
     1.14587
     1.31493
     1.26114
     1.29187
     0.95375
     1.16124
     1.37640
     1.03060
     1.11513
     1.11513
     1.09208
     0.81543
     0.11613
    -0.96739
    -1.45920
    -1.65900
    -1.51300
    -0.97507
    -0.76759
    -0.66001
    -1.35162
    -1.73585
    -1.59753
    -1.58984
    -1.65900
    -1.45152
    -1.02118
    -0.78296
    -0.59853
    -0.15283
     0.22372
     0.54647
     0.27751
    -0.03756
    -0.14514
    -0.40642
    -0.48326
    -0.26041
     0.05466
    -0.23736
    -0.85981
    -1.17487
    -1.57447
    -2.11239
    -2.05860
    -2.28145
    -2.20461
    -1.86649
    -1.78195
    -1.75890
    -1.57447
    -1.48226
    -1.19024
    -1.32088
    -1.10571
    -0.82907
    -0.55242
    -0.15283
     0.00087
     0.29288
     0.26214
     0.25446
     0.48499
     0.53110
     0.60795
     0.45426
     0.51573
     0.69248
     0.66942
     0.46962
     0.45426
     0.58489
     0.49268
     0.53110
     0.45426
     0.38509
     0.29288
     0.33130
     0.40815
     0.44657
     0.43120
     0.31593
     0.38509
     0.32362
     0.45426
     0.29288
     0.26983
     0.70016
     0.41583
     0.32362
     0.56184
     0.53110
     0.36973
     0.38509
     0.39278
     0.51573
     0.63869
     0.51573
     0.35436
     0.43889
     0.43889
     0.46194
     0.21603
     0.48499
     0.26983
     0.35436
     0.45426
     0.23909
     0.11613
     0.14687
     0.18530
     0.21603
     0.14687
     0.13150
     0.07003
     0.05466
     0.24677
     0.28520
    -0.09903
     0.20835
     0.19298
     0.19298
     0.19298
     0.25446
     0.30056
     0.15456
     0.12382
     0.22372
     0.33130
     0.35436
     0.19298
     0.33899
     0.18530
     0.18530
     0.18530
     0.23909
     0.19298
     0.14687
     0.30825
     0.22372
     0.16993
     0.21603
     0.15456
     0.23909
     0.23909
     0.40046
     0.16224
     0.14687
     0.19298
     0.30056
     0.16993
     0.07771
     0.40815
     0.18530
     0.20066
     0.26214
     0.36204
     0.32362
     0.31593
     0.37741
     0.77701
     1.36104
     0.85385
     0.33899
     0.21603
    -0.82138
    -0.39873
     0.76164
     0.89996
     0.20066
    -0.31420
     0.22372
    -0.11440
     0.23909
    -0.02987
    -0.16819
    -0.12209
    -0.03756
     0.13150
    -0.07598
     0.22372
     0.32362
     0.58489
     0.37741
     0.51573
     0.60795
     0.50036
     0.56952
     0.53110
     0.63100
     0.56952
     0.30056
     0.33899
     0.52342
     0.64637
     0.57721
     0.43120
     0.48499
     0.27751
     0.50036
     0.51573
     0.46962
     0.28520
     0.30056
     0.33899
     0.43889
     0.42352
     0.33130
     0.21603
     0.42352
     0.67711
     0.79238
     0.93070
     0.87691
     0.55416
     0.23909
    -0.56011
    -0.31420
     0.55416
     0.83080
     0.97681
     0.56952
     0.37741
     0.02392
    -0.67538
    -0.29883
     1.32261
     1.59926
     0.20835
    -1.01350
    -0.96739
    -1.52068
    -2.07397
    -3.16518
    -4.10270
    -2.10471
     2.85953
     3.83547
     1.27650
    -1.27477
    -2.60420
    -2.35830
    -1.09803
     0.21603
     1.19966
     1.82979
     2.09875
     1.77600
     1.41483
     1.36104
     1.23040
     0.63100
     0.30056
     0.17761
     0.03929
    -0.12977
    -0.36799
    -0.62158
    -0.59085
    -0.27578
    -0.39105
    -0.46789
    -0.47558
    -0.56011
    -0.33726
    -0.19893
     0.00087
    -0.27578
    -0.20662
    -0.00682
    -0.07598
     0.06234
     0.04697
    -0.25273
    -0.24504
    -0.00682
    -0.13746
    -0.19893
    -0.15283
    -0.23736
    -0.32957
    -0.31420
    -0.03756
    -0.25273
    -0.34494
    -0.46021
    -0.23736
    -0.29883
    -0.39105
    -0.45252
    -0.49095
    -0.36031
    -0.16819
    -0.29883
    -0.32957
    -0.32957
    -0.38336
    -0.39873
    -0.22199
    -0.04524
    -0.39105
    -0.38336
    -0.30652
    -0.10672
    -0.16819
    -0.26809
    -0.35262
    -0.12209
    -0.03756
    -0.18356
    -0.09903
    -0.22967
    -0.16819
    -0.39873
    -0.06830
     0.09308
    -0.06830
    -0.10672
    -0.20662
    -0.07598
    -0.11440
    -0.12209
    -0.12977
    -0.06061
     0.02392
     0.03929
     0.03929
     0.02392
     0.00087
     0.00087
     0.03160
     0.21603
     0.30825
     0.01623
     0.16224
     0.16224
     0.33899
     0.32362
     0.25446
     0.46194
     0.92301
     0.19298
    -0.04524
    -0.47558
    -0.51400
     0.07771
     0.38509
     0.33899
    -0.06830
    -0.40642
    -0.51400
    -0.49095
     0.30825
     0.12382
     0.44657
     0.50805
     0.44657
     0.83848
     0.88459
     0.87691
     0.95375
     1.45325
     1.62231
     2.02959
     2.36003
     2.26013
     2.05265
     1.99885
     1.98349
     2.16023
     2.13718
     2.04496
     1.93738
     2.13718
     1.88359
     1.85285
     1.59926
     1.44557
     1.16124
     1.15355
     1.16892
     0.90765
     0.52342
     0.26214
     0.23140
     0.10845
    -0.14514
    -0.26809
    -0.39873
    -0.36799
    -0.56779
    -0.62158
    -0.79833
    -0.85212
    -0.85981
    -0.87518
    -0.39873
    -0.62927
    -0.75991
    -0.79065
    -0.92897
    -0.62158
    -0.51400
    -0.67538
    -0.66001
    -0.53705
    -0.57548
    -0.58316
    -0.50632
    -0.64464
    -0.75991
    -0.88286
    -0.62158
    -0.71380
    -0.86749
    -0.88286
    -0.88286
    -0.82138
    -0.96739
    -1.03655
    -1.11340
    -1.08266
    -1.07497
    -1.12877
    -0.95971
    -1.10571
    -1.24403
    -1.35162
    -1.13645
    -1.01350
    -1.10571
    -1.02118
    -1.05192
    -1.03655
    -1.04424
    -0.89823
    -0.96739
    -0.96739
    -0.77528
    -0.73685
    -0.69075
    -0.53705
    -0.60622
    -0.83675
    -0.66001
    -0.42947
    -0.52169
    -0.75991
    -0.92897
    -1.12877
    -1.75122
    -1.39773
     0.58489
     1.83748
     1.03060
    -0.13746
    -0.63695
    -0.66769
    -0.91360
    -0.99813
    -0.22199
     1.18429
     1.49167
     0.80006
     0.16224
    -0.76759
    -1.04424
    -1.02118
    -0.86749
    -1.27477
    -0.66001
     0.66174
     1.76832
     0.98449
     0.72322
     0.98449
     0.74627
     0.02392
    -2.23534
    -2.59652
    -1.82806
     0.32362
     1.68379
     1.10744
    -0.07598
    -1.92796
    -2.70410
    -2.83474
    -2.78095
    -2.42746
    -1.93565
    -1.75122
    -1.72816
    -1.29014
    -0.82907
    -0.73685
    -0.55242
    -0.37568
    -0.35262
    -0.42179
     0.03160
    -0.13746
     0.17761
     0.29288
     0.03160
     0.10077
     0.13150
     0.13150
    -0.11440
    -0.09903
     0.09308
    -0.02987
    -0.02987
    -0.01450
    -0.19893
     0.03160
    -0.03756
     0.04697
     0.07771
     0.04697
     0.12382
     0.02392
     0.33899
     0.09308
     0.26214
     0.23140
     0.30825
     0.41583
     0.26983
     0.42352
     0.40046
     0.45426
     0.30056
     0.40046
     0.56184
     0.46194
     0.53879
     0.51573
     0.47731
     0.56952
     0.62332
     0.43889
     0.48499
     0.57721
     0.51573
     0.48499
     0.51573
     0.26983
     0.45426
     0.40046
     0.50805
     0.46962
     0.47731
     0.30825
     0.31593
     0.38509
     0.37741
     0.31593
     0.26214
     0.36973
     0.46194
     0.49268
     0.33130
     0.30825
     0.25446
     0.27751
     0.25446
     0.44657
     0.25446
     0.34667
     0.11613
     0.17761
     0.25446
     0.16224
    -0.02987
     0.20066
     0.30056
     0.06234
     0.10077
     0.15456
    -0.02987
    -0.06061
     0.09308
     0.13919
     0.09308
     0.10077
     0.01623
     0.00855
     0.15456
     0.20066
    -0.08366
     0.30825
     0.29288
     0.13150
     0.23140
     0.07771
     0.24677
     0.30056
     0.20066
     0.14687
     0.35436
     0.36204
     0.23140
     0.25446
     0.20066
     0.41583
     0.69248
     0.79238
     0.74627
     0.30056
     0.20066
     0.57721
    -0.11440
     0.03160
     0.24677
     0.33899
     0.76932
     0.80775
     0.36973
     0.16993
    -0.42947
    -0.72148
    -0.77528
    -0.19893
     0.19298
    -0.17588
    -0.40642
    -0.31420
    -0.39105
    -0.39873
    -0.58316
    -0.36799
    -0.26041
    -0.09135
     0.16993
     0.01623
     0.18530
     0.07771
     0.09308
    -0.11440
     0.22372
     0.48499
     0.40815
     0.56952
     0.60795
     0.50805
     0.40046
     0.19298
     0.13919
     0.26983
     0.40046
     0.35436
     0.30056
     0.23909
     0.20066
     0.07771
     0.19298
     0.12382
    -0.15283
    -0.14514
    -0.46021
    -0.71380
    -1.15182
    -1.19024
    -1.22098
    -1.04424
    -0.82907
    -0.37568
    -0.00682
     0.19298
    -0.72917
    -1.15950
    -0.55242
     0.43889
     1.44557
     1.98349
     2.78268
     2.90563
     2.77500
     2.52141
     1.03828
    -0.09903
     1.19197
     1.46862
     0.60026
     0.68479
     0.56184
     0.10077
    -0.96739
    -0.97507
    -1.01350
    -1.51300
    -2.07397
    -2.10471
    -1.97407
    -1.82806
    -1.60521
    -1.19024
    -0.66001
    -0.24504
    -0.21430
    -0.14514
    -0.23736
    -0.16819
    -0.35262
    -0.06061
     0.07003
    -0.07598
     0.10845
     0.13919
     0.10077
     0.16224
    -0.02987
    -0.02219
     0.26214
     0.15456
     0.13150
     0.00855
    -0.00682
    -0.08366
    -0.08366
     0.16993
     0.17761
    -0.16819
    -0.11440
    -0.02219
     0.03160
    -0.04524
    -0.09903
    -0.19893
    -0.00682
     0.17761
     0.03929
    -0.01450
    -0.08366
    -0.12977
    -0.00682
     0.08540
     0.18530
     0.02392
     0.03929
     0.06234
     0.19298
     0.25446
     0.16993
     0.00087
     0.07771
     0.29288
     0.31593
     0.32362
     0.15456
     0.20066
     0.18530
     0.20066
     0.45426
     0.24677
     0.09308
     0.28520
     0.30056
     0.25446
     0.30056
     0.11613
     0.12382
     0.26983
     0.26214
     0.20066
     0.27751
     0.15456
     0.17761
     0.06234
     0.30056
     0.38509
     0.00855
     0.17761
     0.10845
     0.34667
     0.13919
     0.07003
     0.01623
     0.04697
     0.40046
     0.20835
     0.29288
     0.08540
    -0.00682
     0.07003
     0.20835
     0.39278
     0.13150
     0.18530
     0.23140
     0.40815
     0.50036
     0.30056
     0.34667
     0.62332
     0.70016
     0.93070
     1.12281
     0.93070
     0.97681
     1.03828
     1.06902
     1.31493
     0.97681
     0.87691
     0.76164
     0.83080
     1.04597
     0.64637
     0.50805
     0.33899
     0.46194
     0.17761
     0.11613
     0.07771
    -0.14514
    -0.31420
    -0.27578
     0.10077
     0.23140
    -0.10672
    -0.12977
    -0.09903
     0.11613
     0.08540
    -0.29115
    -0.59853
    -0.32189
     0.18530
     0.23140
     0.10845
     0.38509
     0.26214
    -0.31420
    -0.10672
     0.12382
    -0.09135
     0.15456
     0.23909
     0.46194
     0.65405
     0.62332
     0.02392
    -0.25273
     0.02392
     0.25446
     0.16993
    -0.01450
    -0.09135
    -0.12977
    -0.16819
    -0.09903
    -0.57548
    -0.54474
    -0.41410
    -0.42947
    -0.49863
    -0.67538
    -0.98276
    -1.10571
    -1.05961
    -0.94434
    -0.78296
    -0.26809
     0.53879
     1.37640
     2.25245
     3.03627
     3.05933
     2.63667
     0.47731
    -1.48994
    -0.84444
     1.06134
     3.39745
     3.91231
     3.55114
     2.45224
     1.22271
     0.31593
    -0.09903
    -0.22199
    -0.44484
     0.46962
     1.24577
     1.53010
     1.82211
     1.45325
     0.86922
     0.67711
     0.80775
     1.03828
     0.95375
     0.76164
     0.37741
     0.19298
    -0.13746
    -0.29883
    -0.73685
    -0.49863
    -0.57548
    -0.99813
    -1.19793
    -1.35930
    -1.32857
    -1.29783
    -1.08266
    -1.10571
    -1.00581
    -0.77528
    -0.76759
    -0.54474
    -0.55242
    -0.52937
    -0.69075
    -0.69075
    -0.28346
    -0.51400
    -0.54474
    -0.46789
    -0.42179
    -0.22199
    -0.22967
    -0.18356
    -0.09135
     0.00087
    -0.16051
    -0.08366
     0.03929
    -0.07598
     0.10077
    -0.25273
     0.21603
     0.16224
    -0.05293
    -0.09135
    -0.12977
    -0.05293
    -0.03756
    -0.19125
    -0.18356
    -0.32957
    -0.29883
    -0.36031
    -0.38336
    -0.58316
    -0.63695
    -0.83675
    -0.43715
    -0.43715
    -0.56779
    -0.64464
    -0.75991
    -0.60622
    -0.61390
    -0.50632
    -0.52937
    -0.50632
    -0.40642
    -0.38336
    -0.28346
    -0.12977
    -0.19893
    -0.39105
    -0.28346
    -0.00682
    -0.06061
    -0.05293
    -0.12209
    -0.09903
    -0.03756
    -0.12209
     0.05466
     0.04697
     0.05466
    -0.07598
     0.05466
     0.07003
     0.10077
    -0.10672
    -0.15283
     0.16993
     0.07771
    -0.01450
    -0.01450
    -0.06061
    -0.12209
    -0.15283
    -0.09135
    -0.08366
    -0.16051
    -0.22967
    -0.30652
    -0.09135
    -0.27578
    -0.27578
    -0.59085
    -0.36031
    -0.26809
    -0.42179
    -0.22199
    -0.24504
    -0.39873
    -0.51400
    -0.39873
    -0.29883
    -0.22967
    -0.14514
    -0.42947
    -0.20662
    -0.10672
    -0.34494
    -0.36031
    -0.30652
     0.03929
    -0.18356
    -0.10672
    -0.16819
    -0.17588
    -0.16819
    -0.22967
    -0.12977
    -0.08366
    -0.09903
    -0.10672
    -0.18356
    -0.15283
    -0.04524
    -0.26041
    -0.20662
    -0.10672
    -0.09135
    -0.15283
    -0.24504
    -0.29115
    -0.27578
    -0.39105
    -0.24504
    -0.24504
    -0.20662
    -0.36031
    -0.43715
    -0.37568
    -0.36799
    -0.29883
    -0.66001
    -0.18356
    -0.47558
    -0.40642
    -0.33726
    -0.26041
    -0.29883
    -0.26041
    -0.27578
    -0.35262
    -0.12977
    -0.26809
    -0.34494
    -0.15283
    -0.12209
    -0.29883
    -0.30652
    -0.19125
    -0.04524
    -0.20662
    -0.04524
    -0.09903
    -0.12209
    -0.21430
    -0.23736
    -0.15283
     0.07771
     0.19298
    -0.02987
    -0.00682
     0.02392
     0.27751
     0.37741
     0.49268
     0.84617
     0.33130
     0.25446
     0.97681
     0.69248
     0.23140
     1.50704
     1.22271
     0.61563
     0.95375
     2.68278
     1.66842
     0.03929
     0.83080
     2.00654
     2.45224
     0.97681
     1.20734
    -0.32189
    -1.42846
    -1.39773
    -0.50632
    -0.21430
    -0.19125
    -0.75222
    -1.22098
    -1.45920
    -1.92028
    -1.94333
    -2.02018
    -1.63595
    -1.63595
    -1.00581
    -0.73685
    -0.74454
    -0.30652
    -0.19893
    -0.04524
    -0.02219
     0.26983
     0.36204
     0.35436
     0.16993
     0.14687
     0.10077
     0.10077
     0.20835
     0.03929
     0.16993
     0.10077
    -0.11440
    -0.01450
     0.07771
     0.00855
    -0.19125
    -0.18356
    -0.23736
    -0.10672
     0.10845
    -0.06061
    -0.13746
    -0.02987
    -0.05293
    -0.16819
    -0.00682
    -0.05293
    -0.01450
     0.04697
     0.04697
     0.03929
    -0.05293
    -0.03756
    -0.01450
     0.12382
     0.14687
     0.00855
     0.13919
    -0.00682
    -0.03756
     0.07771
    -0.03756
     0.20066
     0.04697
     0.05466
    -0.04524
     0.12382
     0.22372
    -0.07598
    -0.04524
     0.07003
     0.05466
     0.11613
     0.02392
    -0.01450
     0.08540
     0.03160
    -0.02219
     0.22372
     0.13150
    -0.15283
     0.06234
     0.13919
     0.05466
     0.19298
     0.00855
     0.03160
     0.10077
     0.22372
    -0.06061
     0.11613
     0.01623
     0.16224
     0.00087
     0.26983
     0.16224
    -0.07598
     0.14687
     0.04697
     0.16993
     0.13150
     0.03929
     0.00855
     0.10077
     0.23140
     0.18530
     0.13919
     0.05466
    -0.03756
     0.09308
     0.15456
     0.18530
     0.04697
     0.07771
     0.05466
     0.13150
     0.23140
    -0.04524
    -0.05293
    -0.01450
     0.19298
     0.10077
     0.10845
    -0.12209
    -0.06830
    -0.08366
    -0.15283
     0.18530
     0.11613
    -0.23736
    -0.02219
     0.00855
     0.06234
     0.00855
    -0.12977
    -0.12209
     0.06234
     0.35436
     0.04697
     0.04697
     0.08540
     0.09308
     0.13919
     0.33130
     0.29288
     0.11613
     0.26983
     0.18530
     0.23140
     0.14687
     0.16224
     0.10077
     0.20835
     0.16993
     0.30056
     0.10845
     0.10845
     0.01623
     0.01623
     0.16993
     0.44657
     0.26983
     0.12382
     0.25446
     0.30056
     0.23909
     0.36204
     0.11613
     0.38509
     0.38509
     0.54647
     0.25446
     0.39278
     0.18530
     0.30056
     0.16224
     0.58489
     0.34667
     0.25446
     0.35436
     0.36204
     0.54647
     0.69248
     0.97681
     0.70785
     0.23140
     0.10845
    -0.47558
    -0.24504
    -0.18356
    -0.30652
    -0.23736
    -0.19125
    -0.25273
    -0.70611
    -0.94434
    -0.90591
    -0.97507
    -0.99044
    -0.93665
    -0.83675
    -0.86749
    -0.53705
    -0.50632
    -0.30652
    -0.10672
    -0.06830
    -0.22199
     0.12382
     0.35436
     0.13150
     0.23140
     0.12382
     0.36204
     0.26983
     0.38509
     0.21603
     0.30056
     0.57721
     0.26214
     0.42352
     0.36204
     0.10077
     0.08540
     0.12382
     0.36204
     0.22372
     0.22372
     0.09308
     0.03929
     0.21603
     0.40046
     0.41583
     0.20835
     0.23909
    -0.82907
    -1.91259
    -2.02786
    -0.63695
     1.72221
     3.25912
     2.05265
    -0.37568
    -1.21330
    -0.56779
     0.07771
     0.76164
     1.11513
     1.20734
     1.09976
     1.01523
     0.85385
     0.63869
     0.51573
     0.21603
    -0.15283
    -0.45252
    -0.27578
    -0.23736
    -0.51400
    -0.58316
    -0.66769
    -0.54474
    -0.55242
    -0.54474
    -0.76759
    -0.48326
    -0.31420
    -0.28346
    -0.30652
    -0.12209
    -0.27578
    -0.46789
    -0.26041
     0.01623
    -0.08366
    -0.14514
    -0.29115
    -0.10672
    -0.15283
    -0.08366
    -0.12977
    -0.11440
    -0.07598
    -0.00682
    -0.02987
    -0.02987
     0.16224
    -0.19893
     0.00855
     0.13150
     0.06234
     0.03160
     0.03929
    -0.05293
     0.10845
     0.06234
    -0.04524
    -0.09135
     0.09308
    -0.03756
    -0.01450
     0.03160
     0.01623
    -0.04524
    -0.29115
     0.23140
     0.12382
     0.10845
    -0.03756
    -0.08366
     0.05466
     0.03160
     0.06234
    -0.09135
     0.23909
     0.18530
     0.09308
     0.08540
     0.15456
     0.11613
    -0.08366
     0.17761
     0.45426
     0.10077
     0.19298
     0.07003
     0.30056
     0.20835
     0.23140
     0.24677
     0.13150
     0.15456
     0.27751
     0.17761
     0.27751
     0.20835
     0.08540
     0.07003
     0.36204
     0.17761
     0.21603
     0.20066
     0.05466
     0.20835
     0.18530
     0.30825
     0.36973
     0.33899
     0.49268
     0.66942
     0.77701
     0.43889
     0.35436
     0.42352
     0.13150
    -0.56779
    -0.13746
    -0.39105
    -0.36031
    -0.52169
    -0.82907
    -0.58316
    -0.96739
    -0.78296
    -0.95202
    -1.26709
    -1.20561
    -1.35162
    -1.62058
    -1.72048
    -1.39004
    -1.15182
    -1.10571
    -1.21330
    -1.22098
    -0.32189
     0.96144
     1.38409
     1.16892
    -0.47558
    -0.71380
    -0.36799
     0.32362
     0.94607
     1.23040
     1.22271
     1.19197
     1.16892
     0.85385
     0.89996
     0.48499
     0.29288
     0.12382
     0.01623
     0.04697
     0.00855
     0.13150
    -0.06061
     0.07771
    -0.03756
    -0.06830
    -0.18356
    -0.22967
     0.17761
     0.05466
     0.17761
    -0.09135
    -0.09903
    -0.06830
    -0.06061
     0.08540
     0.04697
     0.15456
     0.09308
    -0.03756
     0.08540
     0.13150
     0.00855
    -0.13746
     0.06234
     0.16224
     0.01623
     0.00855
    -0.03756
    -0.25273
    -0.32957
    -0.12977
    -0.26809
    -0.19893
    -0.36031
    -0.35262
    -0.19125
    -0.29115
    -0.39873
    -0.65232
    -0.44484
    -0.55242
    -0.79065
    -0.90591
    -1.12877
    -1.12877
    -1.20561
    -1.05961
    -1.13645
    -1.55142
    -2.99612
    -5.29380
    -5.02484
    -6.09300
    -5.60887
    -3.52635
    -3.07296
    -3.10370
    -3.27276
    -2.96538
    -2.86548
    -2.86548
    -2.81169
    -2.65031
    -1.59753
    -0.36799
     1.02291
     1.91432
     2.16792
     2.26013
     2.55214
     2.49067
     2.02191
     2.03728
     1.84516
     1.69916
     1.64536
     1.43788
     1.40714
     1.05365
     1.08439
     1.00754
     0.93838
     0.80775
     0.63869
     0.56952
     0.56952
     0.50805
     0.10077
     0.49268
     0.32362
     0.20066
     0.33130
     0.08540
     0.37741
     0.03929
    -0.05293
     0.11613
     0.30056
     0.28520
     0.12382
     0.03929
     0.05466
     0.25446
     0.03160
     0.11613
     0.01623
    -0.02219
     0.12382
     0.10845
     0.24677
     0.06234
    -0.11440
    -0.05293
     0.03160
     0.03160
     0.48499
     0.44657
     0.68479
     0.85385
     0.67711
     0.35436
     0.30825
     0.33899
     0.53879
     0.44657
     0.33130
     0.34667
     0.46962
     0.28520
     0.07003
    -0.04524
    -0.32189
    -0.39873
    -0.34494
    -0.37568
    -0.73685
    -1.82038
    -2.31219
    -2.13545
    -1.26709
    -1.16719
    -1.17487
    -1.30551
    -1.53605
    -1.65900
    -1.88185
    -1.73585
    -1.38236
    -1.31320
    -0.88286
    -0.61390
    -0.21430
    -0.19893
     0.17761
     0.27751
     0.38509
     0.73858
     0.87691
     0.91533
     0.90765
     0.83848
     0.94607
     1.08439
     1.28419
     1.19197
     1.07671
     1.13818
     1.08439
     1.03060
     1.09208
     1.05365
     0.99986
     1.06902
     1.04597
     1.14587
     1.02291
     0.74627
     0.82312
     0.99218
     0.96912
     0.92301
     0.80006
     0.71553
     0.62332
     0.65405
     0.48499
     0.73090
     0.23909
     0.40815
     0.36973
     0.37741
     0.32362
     0.13150
     0.02392
     0.01623
     0.29288
     0.13919
     0.14687
     0.01623
    -0.15283
    -0.12209
    -0.18356
     0.13919
     0.00087
    -0.11440
     0.08540
    -0.10672
     0.12382
    -0.26041
    -0.12977
    -0.11440
     0.10845
     0.15456
    -0.17588
    -0.15283
    -0.20662
    -0.07598
    -0.25273
    -0.04524
    -0.08366
    -0.35262
    -0.23736
    -0.13746
    -0.17588
    -0.13746
    -0.19893
    -0.16819
    -0.14514
     0.23909
     0.10845
     0.26214
     0.09308
     0.24677
     0.33130
     0.56952
     0.82312
     0.71553
     0.75395
     0.93838
     1.06134
     1.09976
     0.94607
     0.76932
     0.70016
     0.90765
     0.76164
     0.16993
    -0.56011
    -1.72816
    -2.27377
    -1.24403
     1.96812
     1.88359
     0.00855
     0.90765
    -1.92028
    -0.24504
     0.54647
     0.55416
     0.56184
     0.69248
     1.39177
     1.51473
     1.77600
     1.82979
     2.16792
     1.47630
     0.80006
     0.32362
     0.09308
     0.07003
    -0.01450
    -0.12977
    -0.42179
    -0.92128
    -0.99044
    -0.95971
    -0.85981
    -1.02887
    -1.03655
    -1.26709
    -1.33625
    -1.55910
    -1.32088
    -1.12108
    -1.24403
    -1.37467
    -0.95202
    -0.99813
    -0.76759
    -0.85981
    -0.99813
    -0.64464
    -0.58316
    -0.47558
    -0.60622
    -0.49863
    -0.49095
    -0.50632
    -0.31420
    -0.22967
    -0.42947
    -0.29883
    -0.15283
    -0.12209
    -0.08366
    -0.15283
    -0.01450
    -0.37568
    -0.43715
    -0.55242
    -0.23736
    -0.17588
    -0.22967
    -0.24504
    -0.12209
     0.33130
     0.18530
    -0.02219
     0.00855
     0.07003
     0.33899
     0.18530
     0.04697
    -0.15283
     0.07003
     0.43120
     0.23909
     0.26214
    -0.11440
     0.01623
    -0.26041
     0.03160
    -0.22199
    -0.27578
    -0.35262
    -0.32189
    -0.33726
    -0.16051
    -0.16051
    -0.18356
    -0.11440
    -0.02219
    -0.09903
     0.11613
    -0.01450
     0.10077
    -0.26809
     0.16224
     0.31593
     0.12382
     0.10077
     0.01623
     0.10845
     0.04697
     0.03160
    -0.05293
     0.07003
     0.10845
     0.04697
     0.09308
     0.13150
    -0.10672
    -0.03756
    -0.00682
     0.37741
     0.16224
     0.07003
     0.12382
     0.13919
     0.18530
     0.17761
     0.05466
     0.12382
     0.30056
     0.20835
     0.27751
     0.23909
    -0.00682
    -0.04524
    -0.05293
     0.21603
     0.20066
     0.03929
     0.00087
    -0.00682
     0.10845
     0.10845
    -0.16819
    -0.06061
    -0.05293
    -0.15283
    -0.06830
     0.02392
    -0.09903
    -0.22967
    -0.43715
    -0.03756
    -0.02987
    -0.16819
    -0.17588
    -0.43715
    -0.28346
    -0.21430
    -0.26809
    -0.17588
    -0.15283
    -0.12209
    -0.23736
    -0.11440
    -0.16819
    -0.29115
    -0.36799
     0.00855
     0.07003
    -0.08366
    -0.42947
    -0.62927
    -0.69843
    -0.70611
    -0.82907
    -0.99813
    -1.09803
    -1.42846
    -1.66669
    -1.48994
    -1.32857
    -0.29883
     0.25446
     0.03160
     0.13150
    -0.10672
     0.04697
     0.30056
     0.47731
     0.49268
     0.69248
     0.56952
     0.71553
     0.85385
     1.14587
     1.19966
     1.65305
     1.68379
     1.09208
     0.00855
    -0.58316
    -0.75991
    -0.49863
    -0.33726
     0.03160
     0.15456
     0.32362
     0.70016
     0.98449
     1.64536
     1.89127
     1.26114
     0.23140
    -1.21330
    -1.89722
    -1.54373
    -0.22967
     0.42352
     0.73090
     0.40046
    -0.07598
    -0.49095
    -1.03655
    -1.85112
    -2.28914
    -2.02786
    -1.61289
    -1.05961
    -0.96739
    -0.62927
    -0.29115
    -0.33726
    -0.32957
    -0.12977
    -0.22199
    -0.19125
    -0.06061
     0.08540
     0.22372
     0.15456
     0.04697
     0.21603
     0.50036
     0.38509
     0.30056
     0.23909
     0.08540
     0.12382
    -0.13746
     0.33130
     0.30825
     0.01623
     0.06234
    -0.13746
    -0.22199
    -0.46789
    -0.44484
    -0.39873
    -0.36799
     0.71553
     1.46862
     0.43889
    -0.52169
    -0.59085
    -0.44484
     0.19298
     0.52342
     0.70016
     0.85385
     0.81543
     0.71553
     0.46962
     0.55416
     0.50805
     0.65405
     0.50036
     0.35436
     0.48499
     0.54647
     0.56952
     0.16993
     0.38509
     0.47731
     0.26983
     0.47731
     0.57721
     0.27751
     0.42352
     0.33899
     0.37741
     0.43120
     0.38509
     0.41583
     0.30825
     0.50036
     0.23140
     0.41583
     0.36973
     0.45426
     0.47731
     0.44657
     0.55416
     0.35436
     0.46962
     0.27751
     0.36973
     0.43889
     0.45426
     0.52342
     0.33130
     0.38509
     0.38509
     0.25446
     0.19298
     0.53879
     0.40046
     0.38509
     0.44657
     0.46962
     0.33130
     0.36204
     0.25446
     0.46194
     0.38509
     0.60026
     0.40046
     0.39278
     0.39278
     0.53110
     0.18530
     0.33899
     0.53879
     0.23909
     0.39278
     0.32362
     0.23140
     0.23909
     0.15456
     0.13150
     0.32362
     0.29288
     0.09308
    -0.09135
     0.31593
     0.20066
     0.03929
     0.03160
     0.25446
     0.04697
     0.19298
     0.13919
     0.13150
     0.03160
    -0.02219
     0.17761
     0.14687
     0.26983
     0.10077
     0.18530
     0.43889
     0.50805
     0.72322
     1.33030
     2.22939
     2.82879
     2.32161
     0.03929
    -1.05961
    -1.90491
    -1.29783
    -0.05293
     0.61563
     0.68479
     0.14687
    -0.91360
    -1.36699
    -1.90491
    -1.82038
    -1.75122
    -1.73585
    -2.16618
    -1.71279
    -0.46021
     0.17761
     0.22372
     0.25446
     0.31593
     0.37741
     0.40046
     0.26214
     0.06234
     0.20835
     0.23140
     0.24677
     0.13150
     0.07003
    -0.13746
    -0.32189
    -0.07598
    -0.03756
    -0.09135
    -0.11440
    -0.28346
    -0.18356
     0.13919
     0.58489
     0.49268
     0.82312
     0.73858
     0.73858
     0.80775
     1.00754
     1.23808
     0.99218
     0.89996
     0.99986
     0.94607
     0.65405
     0.40046
     0.22372
     0.21603
     0.07771
     0.07003
    -0.21430
    -0.39873
    -0.52169
    -0.59085
    -0.74454
    -0.72917
    -0.82907
    -0.99044
    -0.81370
    -0.59853
    -0.62927
    -0.83675
    -0.76759
    -0.66769
    -0.49095
    -0.42179
    -0.47558
    -0.45252
    -0.48326
    -0.39105
    -0.40642
    -0.15283
    -0.17588
    -0.29115
    -0.23736
    -0.10672
     0.06234
    -0.19125
    -0.23736
    -0.26809
     0.00087
     0.03160
     0.05466
    -0.05293
    -0.12209
    -0.21430
    -0.22967
    -0.04524
     0.10077
    -0.18356
    -0.12977
    -0.08366
    -0.05293
    -0.06830
    -0.08366
    -0.25273
    -0.34494
     0.03929
    -0.17588
    -0.06061
    -0.15283
    -0.20662
    -0.19125
    -0.18356
    -0.02987
    -0.19125
    -0.31420
    -0.16819
    -0.14514
    -0.01450
    -0.10672
    -0.33726
    -0.26809
    -0.20662
    -0.09135
    -0.05293
    -0.16819
    -0.34494
    -0.16051
    -0.31420
    -0.08366
    -0.19125
    -0.44484
    -0.29883
    -0.22967
     0.03160
    -0.14514
    -0.22199
    -0.35262
    -0.02987
     0.00087
     0.01623
    -0.02219
     0.09308
     0.14687
    -0.02219
     0.55416
     0.66174
     0.59258
     0.56184
     0.63100
     0.95375
     0.94607
     0.86922
     1.07671
     1.35335
     1.43788
     1.43788
     1.48399
     1.23040
     1.33798
     1.18429
     1.54546
     1.69916
     1.35335
     1.10744
     0.90765
     1.12281
     0.93070
     0.79238
     0.46194
     0.64637
     0.40046
     0.27751
     0.03160
    -0.23736
    -0.38336
    -0.44484
    -0.77528
    -0.45252
    -0.69075
    -1.06729
    -0.95971
    -1.14414
    -1.15950
    -1.08266
    -1.10571
    -1.01350
    -1.01350
    -0.94434
    -0.97507
    -0.95971
    -1.14414
    -1.02887
    -1.33625
    -0.92897
    -0.48326
    -0.74454
    -0.85981
    -0.70611
    -0.46021
    -0.61390
    -0.92128
    -1.37467
    -1.66669
    -1.26709
    -1.05192
    -1.55142
    -1.82038
    -1.87417
    -1.55142
    -0.42179
     0.33899
     0.03160
    -1.02887
    -0.96739
    -0.39105
     0.12382
    -0.35262
    -1.22098
    -1.97407
    -2.18924
     0.04697
     0.91533
    -0.92897
    -2.84243
    -4.01048
    -3.98743
    -2.94233
    -1.63595
    -1.09034
    -2.02786
    -2.98075
    -2.58115
    -2.27377
    -1.75122
    -1.19793
    -0.58316
    -0.18356
     0.20066
     0.53879
     0.63100
     0.63869
     0.49268
     0.77701
     0.78469
     0.32362
     0.33130
     0.20066
     0.20835
     0.15456
     0.11613
     0.08540
     0.00855
    -0.03756
    -0.07598
     0.07771
     0.03929
    -0.09903
    -0.17588
     0.00855
     0.20066
     0.09308
     0.07003
     0.06234
     0.19298
     0.27751
     0.20066
     0.14687
     0.19298
     0.31593
     0.32362
     0.33130
     0.24677
     0.24677
     0.01623
     0.14687
     0.43889
     0.17761
     0.24677
     0.16224
    -0.00682
     0.08540
    -0.03756
     0.02392
    -0.13746
    -0.09903
     0.05466
    -0.03756
    -0.12977
    -0.24504
    -0.28346
    -0.40642
    -0.09135
    -0.28346
    -0.32189
    -0.36031
    -0.39873
    -0.29115
    -0.34494
    -0.19893
    -0.21430
    -0.11440
    -0.23736
    -0.18356
    -0.13746
    -0.08366
    -0.05293
    -0.24504
     0.10845
     0.17761
    -0.02987
     0.11613
     0.07003
     0.00855
     0.16993
     0.09308
    -0.01450
     0.10845
     0.17761
     0.01623
     0.28520
     0.16993
     0.15456
    -0.04524
     0.22372
     0.26214
     0.19298
     0.10845
     0.18530
     0.20835
     0.31593
     0.32362
     0.16993
     0.41583
     0.36973
     0.27751
     0.44657
     0.33899
     0.41583
     0.26983
     0.42352
     0.75395
     0.44657
     0.57721
     0.59258
     0.48499
     0.45426
     0.58489
     0.46194
     0.36973
     0.56184
     0.41583
     0.47731
     0.50805
     0.40046
     0.31593
     0.07003
     0.40815
     0.40046
    -0.00682
     0.03160
     0.13150
     0.20835
     0.27751
     0.40815
     0.52342
     0.94607
     1.66842
     2.02191
     2.26781
     2.20634
     1.82979
     1.05365
     0.96912
     1.09208
     0.82312
     0.82312
     0.64637
     0.30825
    -0.20662
    -0.09135
    -0.15283
    -0.02987
     0.24677
    -0.79065
    -1.82806
    -3.29582
    -2.30451
    -1.79732
    -0.92128
    -0.30652
    -0.14514
    -0.29115
    -0.44484
    -0.36031
    -0.21430
    -0.10672
    -0.25273
    -0.23736
     0.08540
     0.31593
     0.33899
     0.49268
     0.41583
     0.50036
     0.36204
     0.63100
     0.43120
     0.57721
     0.45426
     0.27751
     0.19298
     0.14687
    -0.03756
    -0.12977
    -0.06061
    -0.09903
    -0.11440
     0.09308
     0.29288
     0.50036
     0.30056
     0.69248
     0.73858
     1.14587
     1.40714
     1.28419
     1.44557
     1.03828
     0.94607
     1.07671
     1.33798
     1.40714
     1.12281
     1.09976
     0.86154
     0.59258
     0.12382
     0.35436
     0.16224
    -0.14514
    -0.08366
    -0.00682
    -0.12977
    -0.24504
    -0.22199
    -0.17588
     0.01623
    -0.02987
    -0.13746
    -0.21430
     0.03929
    -0.07598
    -0.21430
    -0.20662
    -0.17588
    -0.18356
    -0.26809
    -0.29115
    -0.32957
    -0.23736
    -0.28346
    -0.36031
    -0.12209
    -0.08366
    -0.11440
    -0.28346
    -0.14514
    -0.06061
    -0.08366
    -0.07598
     0.06234
     0.10077
     0.02392
     0.11613
     0.13150
     0.12382
     0.13150
    -0.01450
     0.00855
     0.20066
     0.24677
     0.00855
     0.19298
     0.13919
     0.16224
    -0.01450
     0.10845
     0.07771
     0.04697
     0.19298
     0.05466
     0.01623
     0.07771
     0.05466
    -0.03756
     0.10845
     0.14687
     0.07003
     0.08540
     0.00855
     0.10077
    -0.05293
     0.07003
     0.11613
    -0.14514
     0.12382
     0.00855
     0.21603
     0.06234
     0.03929
     0.02392
     0.00087
     0.29288
     0.10845
     0.03160
     0.07771
     0.08540
    -0.04524
     0.10077
     0.21603
     0.19298
     0.01623
     0.26214
     0.20835
     0.11613
     0.02392
     0.10845
     0.23140
     0.21603
     0.28520
     0.20066
     0.10845
     0.10845
     0.16993
     0.21603
     0.21603
     0.10845
     0.00087
     0.16993
     0.24677
     0.20066
     0.04697
    -0.01450
     0.00855
     0.14687
     0.40046
     0.08540
     0.06234
     0.04697
     0.15456
     0.08540
     0.23909
     0.26214
     0.07771
     0.18530
     0.26983
     0.30056
     0.09308
     0.04697
     0.09308
     0.18530
     0.18530
     0.01623
     0.04697
    -0.13746
    -0.09135
     0.08540
     0.19298
     0.52342
     0.60795
     0.75395
     1.33798
     1.51473
    -0.12209
    -1.07497
    -1.06729
     0.49268
     0.49268
     0.26983
     0.60026
     0.13919
     0.13919
     0.37741
     0.70785
     1.40714
     0.85385
    -0.56779
    -3.96437
    -3.84142
    -1.14414
    -0.20662
     0.02392
     0.55416
    -0.06061
    -0.27578
    -0.99044
    -1.39773
    -1.48994
    -1.22098
    -0.83675
    -0.17588
     0.18530
     0.29288
     0.72322
     0.86154
     1.15355
     1.02291
     0.94607
     0.71553
     0.81543
     0.78469
     0.56184
     0.55416
     0.40046
     0.34667
     0.18530
     0.26983
     0.39278
     0.10845
    -0.07598
    -0.06830
    -0.11440
    -0.18356
    -0.39873
    -0.54474
    -0.66769
    -0.37568
    -0.53705
    -0.39873
    -0.33726
    -0.36799
    -0.38336
    -0.32957
     0.01623
    -0.12977
    -0.16051
     0.00087
     0.29288
     0.46962
     0.43889
     0.33899
     0.60795
     0.74627
     0.63100
     0.71553
     0.50805
     0.58489
     0.50805
     0.43120
     0.75395
     0.43120
     0.25446
     0.22372
     0.38509
     0.28520
     0.20835
     0.07003
     0.10077
     0.01623
     0.21603
     0.03929
     0.05466
    -0.23736
    -0.17588
    -0.24504
     0.01623
    -0.02987
    -0.36031
    -0.24504
    -0.28346
    -0.07598
    -0.19125
    -0.23736
    -0.28346
    -0.36031
    -0.11440
    -0.14514
    -0.26809
    -0.36799
    -0.32189
    -0.40642
    -0.29883
    -0.14514
    -0.29883
    -0.29115
    -0.34494
    -0.24504
    -0.05293
    -0.27578
    -0.27578
    -0.31420
    -0.11440
    -0.01450
    -0.19125
    -0.06830
    -0.06830
    -0.20662
    -0.18356
     0.11613
    -0.05293
    -0.08366
    -0.09135
    -0.09135
     0.02392
    -0.11440
    -0.10672
    -0.19893
    -0.26809
    -0.04524
     0.00855
    -0.08366
    -0.19125
    -0.42947
    -0.39873
    -0.16051
    -0.09135
    -0.24504
    -0.32957
    -0.37568
    -0.28346
    -0.37568
    -0.26041
    -0.52937
    -0.36031
    -0.45252
    -0.32189
    -0.44484
    -0.42947
    -0.59085
    -0.67538
    -0.54474
    -0.29115
    -0.56779
    -0.70611
    -0.59085
    -0.73685
    -0.55242
    -0.76759
    -0.53705
    -0.58316
    -0.37568
    -0.45252
    -0.39105
    -0.28346
    -0.36799
    -0.30652
     0.26983
     0.53110
     0.28520
     0.20835
    -1.19793
    -1.51300
     0.05466
     0.33899
    -0.16819
    -0.45252
    -0.52937
    -0.73685
    -1.07497
    -1.21330
    -1.32857
    -1.13645
    -1.22867
    -0.72917
    -0.99044
    -1.09034
    -1.25172
    -1.20561
    -1.06729
    -1.15182
    -1.14414
    -1.43615
    -1.68974
    -1.69742
    -1.94333
    -1.77427
    -1.58984
    -1.21330
    -0.94434
    -0.12209
     0.00855
    -0.26809
    -0.34494
    -0.41410
    -0.13746
     0.51573
     1.21503
     1.72989
     2.11412
     2.59825
     2.69815
     2.65973
     2.66741
     2.89026
     2.72889
     2.67510
     2.50604
     2.30624
     2.26013
     2.52141
     2.65973
     2.75194
     1.98349
     1.06134
     0.34667
    -0.28346
    -0.42947
    -0.49863
    -0.57548
    -0.55242
    -0.81370
    -1.01350
    -1.49763
    -1.68206
    -1.81269
    -1.97407
    -1.88954
    -1.40541
    -1.22098
    -0.92128
    -0.63695
    -0.37568
    -0.35262
    -0.30652
    -0.22967
    -0.31420
    -0.39873
    -0.56779
    -0.24504
    -0.62158
    -0.83675
    -1.02887
    -1.02887
    -0.96739
    -1.06729
    -0.99044
    -1.33625
    -1.17487
    -1.13645
    -1.15950
    -0.94434
    -0.89823
    -0.79065
    -0.82907
    -0.35262
    -0.13746
    -0.06830
     0.11613
     0.08540
     0.22372
     0.03160
     0.37741
     0.37741
     0.39278
     0.35436
     0.30825
     0.45426
     0.44657
     0.38509
     0.19298
     0.22372
     0.55416
     0.46962
     0.44657
     0.21603
     0.50805
     0.21603
     0.34667
     0.36204
     0.46194
     0.46194
     0.34667
     0.36973
     0.53110
     0.50036
     0.21603
     0.20835
     0.39278
     0.40815
     0.50805
     0.36204
     0.24677
     0.08540
     0.18530
     0.34667
     0.38509
     0.26214
     0.19298
    -0.03756
     0.25446
     0.07003
    -0.03756
    -0.04524
     0.17761
     0.16224
     0.19298
     0.09308
     0.02392
    -0.13746
    -0.08366
    -0.25273
    -0.04524
    -0.08366
    -0.10672
    -0.29883
    -0.14514
    -0.32957
    -0.29883
    -0.43715
    -0.23736
    -0.09903
    -0.06830
     0.27751
     0.41583
     0.41583
    -0.26041
    -0.08366
    -0.33726
    -0.49095
    -0.08366
    -0.16819
     0.13150
     0.24677
     0.29288
     0.16993
     0.25446
     0.30056
    -0.00682
     0.16224
     0.26214
     0.52342
     0.50805
     0.43889
     0.26983
     0.20835
     0.17761
     0.22372
     0.48499
     1.01523
     1.83748
     3.17459
     3.29755
     3.26681
     3.12849
     3.04396
     3.46661
     3.87389
     3.58956
     3.25912
     4.04295
     4.53476
     4.43486
     3.62798
     2.71352
     2.30624
     1.44557
     0.77701
    -0.05293
    -0.40642
    -0.73685
    -1.61289
    -1.68974
    -1.37467
    -1.35930
    -1.99712
    -2.16618
    -2.00481
    -1.64363
    -1.62826
    -1.58216
    -1.34393
    -1.12108
    -1.13645
    -1.05961
    -0.94434
    -0.73685
    -0.69075
    -0.36799
    -0.23736
    -0.02987
    -0.32957
    -0.52169
    -1.56679
    -3.61088
    -4.41008
    -3.51867
    -2.36598
    -0.95202
    -1.43615
    -2.53504
    -3.38035
    -3.34192
    -3.64931
    -3.28813
    -2.95769
    -2.10471
    -1.91259
    -1.38236
    -0.80601
    -0.20662
     0.03160
     0.33899
     0.13150
     0.35436
     0.50036
     0.54647
     0.43120
     0.54647
     0.46962
     0.36204
     0.44657
     0.39278
     0.31593
     0.43889
     0.10845
     0.38509
     0.35436
     0.33130
     0.21603
     0.10077
     0.08540
     0.27751
     0.18530
     0.22372
     0.30825
    -0.11440
     0.08540
     0.17761
    -0.07598
    -0.03756
    -0.09903
    -0.11440
     0.00087
     0.26214
     0.01623
    -0.16051
    -0.01450
    -0.05293
    -0.06830
    -0.04524
     0.13150
    -0.01450
    -0.15283
    -0.06830
     0.16993
    -0.15283
    -0.00682
    -0.26041
     0.00087
     0.07771
     0.09308
    -0.22199
    -0.07598
    -0.06830
     0.00855
    -0.04524
     0.10845
    -0.02987
    -0.12977
    -0.13746
     0.08540
    -0.00682
    -0.22967
    -0.09903
    -0.07598
     0.07771
     0.03929
    -0.11440
    -0.00682
     0.10845
     0.18530
     0.28520
     0.49268
     0.88459
     0.40815
     0.33130
     0.47731
     0.60795
     0.66174
     0.56952
     0.42352
     0.25446
     0.33899
     0.05466
    -0.18356
    -0.80601
    -1.13645
    -1.32088
    -1.00581
    -0.76759
    -0.89823
    -1.01350
    -1.15182
    -1.03655
    -0.79065
    -0.79065
    -0.73685
    -0.27578
     0.14687
     0.40046
     0.47731
     0.55416
     0.89996
     0.84617
     0.95375
     1.06902
     0.71553
     0.83080
     0.80775
     0.87691
     1.16892
     0.52342
    -0.56011
    -1.29783
    -1.39004
    -1.52068
     0.33130
     3.67409
     1.23040
    -0.42179
    -0.89823
    -0.49863
    -0.07598
     0.52342
     0.82312
     1.20734
     1.42251
     1.34567
     1.15355
     1.20734
     1.24577
     1.17661
     0.99986
     0.92301
     0.73858
     0.76932
     0.64637
     0.83080
     0.67711
     0.40046
     0.47731
     0.52342
     0.50036
     0.44657
     0.32362
     0.23909
     0.26983
     0.43120
     0.35436
     0.24677
     0.16224
     0.12382
     0.15456
     0.26983
     0.43889
     0.22372
     0.30056
     0.23909
     0.40046
     0.57721
     0.70016
     0.64637
     0.93838
     1.40714
     1.66842
     1.74526
     1.86053
     1.91432
     1.98349
     2.15255
     2.06802
     1.17661
     0.50036
    -0.03756
    -0.31420
    -0.16051
    -0.74454
    -1.09803
    -0.98276
    -1.08266
    -1.36699
    -1.98175
    -2.31988
    -2.54273
    -2.44283
    -2.16618
    -1.55142
    -1.21330
    -0.97507
    -0.67538
    -0.27578
    -0.09135
     0.05466
     0.17761
     0.37741
     0.27751
     0.35436
     0.36973
     0.32362
     0.33130
     0.58489
     0.08540
     0.22372
     0.18530
     0.00855
     0.16224
     0.10845
     0.43889
     0.21603
     0.06234
     0.09308
    -0.02987
     0.15456
     0.01623
     0.16993
     0.06234
    -0.01450
    -0.05293
     0.04697
     0.24677
     0.16224
     0.00087
     0.00087
     0.19298
     0.26214
     0.13150
     0.05466
    -0.02987
     0.14687
     0.31593
     0.25446
     0.29288
     0.21603
     0.24677
     0.16224
     0.36204
     0.27751
     0.20066
     0.27751
     0.23140
     0.34667
     0.18530
     0.36973
     0.26983
     0.25446
     0.36973
     0.20835
     0.26214
     0.23909
     0.05466
     0.03929
     0.23909
     0.34667
     0.00855
     0.05466
    -0.11440
     0.07003
     0.05466
     0.13150
     0.03160
     0.09308
     0.21603
     0.28520
     0.21603
     0.29288
     0.16224
     0.14687
     0.35436
     0.57721
     0.53110
     0.56952
     0.44657
     0.42352
     0.36204
     0.43120
     0.41583
     0.46962
     0.48499
     0.37741
     0.56184
     0.42352
     0.49268
     0.50036
     0.37741
     0.66174
     0.55416
     0.48499
     0.28520
     0.10077
     0.01623
     0.33130
     0.73090
     0.80006
     0.58489
     0.03929
     0.10845
    -0.92128
    -1.33625
    -0.86749
    -0.65232
     0.46194
     0.03929
    -0.36031
    -0.72148
    -0.79065
    -0.79833
    -0.53705
    -0.42947
    -0.20662
     0.10077
     0.43889
     0.53879
     0.46194
     0.16224
     0.22372
    -0.01450
    -0.74454
    -1.16719
    -0.22199
     0.33899
    -1.42846
    -2.70410
    -3.42645
    -3.06528
    -1.04424
     0.67711
     0.14687
    -0.98276
    -1.14414
    -1.87417
    -2.97306
    -1.45152
     1.09976
     1.90664
     1.39946
     1.32261
     1.25345
     1.51473
     1.32261
     1.23808
     1.13050
     1.09208
     1.03060
     0.92301
     0.80006
     0.63100
     0.52342
     0.24677
     0.10845
     0.33130
     0.15456
     0.19298
     0.09308
     0.08540
    -0.11440
    -0.10672
     0.14687
     0.07003
     0.16224
    -0.03756
     0.00855
     0.22372
     0.10077
     0.13150
    -0.05293
     0.16993
     0.16993
     0.10077
     0.14687
     0.18530
     0.08540
    -0.00682
     0.26214
     0.16224
     0.19298
     0.16993
     0.07003
     0.10845
     0.19298
     0.00855
    -0.08366
     0.09308
     0.13919
     0.09308
     0.08540
     0.00855
    -0.03756
    -0.27578
    -0.16051
    -0.22967
    -0.11440
    -0.22967
    -0.29883
    -0.07598
    -0.13746
    -0.13746
    -0.41410
    -0.32957
    -0.21430
    -0.42947
    -0.11440
    -0.25273
    -0.25273
    -0.39873
    -0.34494
    -0.29883
    -0.37568
    -0.26809
    -0.26041
    -0.29115
    -0.30652
    -0.26041
    -0.23736
    -0.50632
    -0.22199
    -0.14514
    -0.26041
    -0.18356
    -0.27578
    -0.19125
    -0.30652
    -0.18356
    -0.13746
    -0.14514
    -0.18356
    -0.27578
    -0.39105
    -0.16051
    -0.01450
    -0.35262
    -0.22967
    -0.26809
    -0.27578
    -0.22967
    -0.28346
    -0.31420
    -0.42179
    -0.47558
    -0.46021
    -0.26809
    -0.37568
    -0.55242
    -0.57548
    -0.54474
    -0.38336
    -0.56779
    -0.39873
    -0.39105
    -0.02987
     0.41583
     0.94607
     1.26114
     0.56952
    -1.20561
    -1.02118
    -1.19793
    -0.94434
     0.37741
     0.80006
     0.07771
    -0.38336
    -0.83675
    -1.05961
    -1.21330
    -1.12877
    -1.31320
    -0.95971
    -0.80601
    -0.82907
    -0.75222
    -0.66001
    -0.50632
    -0.25273
    -0.26809
    -0.26041
    -0.21430
    -0.21430
    -0.10672
    -0.22967
    -0.17588
    -0.16051
    -0.01450
    -0.09903
     0.08540
     0.03160
    -0.10672
    -0.10672
     0.03929
     0.21603
     0.13150
     0.03929
     0.11613
     0.03929
     0.33899
     0.05466
     0.26214
     0.23140
     0.08540
     0.18530
     0.38509
     0.46194
     0.30825
     0.24677
     0.45426
     0.69248
     0.95375
     0.88459
     1.27650
     1.59926
     1.86053
     1.74526
     0.73090
     0.32362
    -0.92897
    -1.11340
    -0.37568
     0.53879
     0.43889
    -0.03756
    -0.72917
    -1.21330
    -1.37467
    -1.80501
    -1.79732
    -1.71279
    -1.52836
    -1.22867
    -1.01350
    -0.65232
    -0.67538
    -0.48326
    -0.21430
    -0.29883
    -0.29883
    -0.49863
    -0.74454
    -0.88286
    -1.09034
    -1.77427
    -1.88185
    -2.07397
    -2.24303
    -2.41209
    -2.25071
    -1.85112
    -1.17487
    -0.06061
     1.99117
     4.91899
     3.55114
    -0.45252
    -0.36031
     1.08439
     2.60594
     3.62798
     5.04963
     5.48765
     4.88057
     4.14285
     1.80674
     0.83848
    -0.50632
     0.35436
     0.44657
     0.04697
    -0.58316
    -1.16719
    -1.85112
    -2.27377
    -2.29682
    -1.97407
    -1.98944
    -1.97407
    -1.97407
    -1.90491
    -1.82038
    -1.54373
    -1.48226
    -1.30551
    -1.29014
    -0.83675
    -0.49863
    -0.42947
    -0.51400
    -0.39105
     0.03160
     0.28520
     0.62332
     0.77701
     0.70785
     0.99986
     1.27650
     1.39946
     1.76063
     1.48399
     1.40714
     1.79137
     1.97580
     1.92969
     1.85285
     1.76832
     1.66842
     1.96043
     1.75295
     1.79137
     1.71453
     1.52241
     1.33798
     1.22271
     1.36104
     0.98449
     0.68479
     0.67711
     0.46962
     0.34667
     0.23909
    -0.15283
    -0.23736
    -0.25273
    -0.33726
    -0.65232
    -0.68306
    -0.82138
    -1.04424
    -1.22098
    -1.12108
    -0.95202
    -1.34393
    -1.23635
    -1.51300
    -1.17487
    -1.12877
    -1.09034
    -1.18256
    -1.21330
    -0.86749
    -0.93665
    -1.12877
    -0.98276
    -0.71380
    -0.75991
    -0.59853
    -0.49863
    -0.46021
    -0.55242
    -0.40642
    -0.27578
    -0.29115
    -0.30652
     0.03929
     0.12382
     0.67711
     0.57721
    -0.91360
    -1.58984
    -2.02018
    -0.93665
    -0.39105
    -0.17588
    -0.65232
    -1.05192
    -1.30551
    -1.39773
    -1.42846
    -1.36699
    -1.08266
    -0.82907
    -0.38336
    -0.02219
     0.20066
     0.32362
     0.28520
     0.38509
     0.43120
     1.02291
     1.15355
     0.90765
     0.94607
     0.89228
     1.06902
     0.88459
     0.76932
     0.45426
     0.40046
     0.44657
     0.46962
     0.42352
     0.35436
     0.13919
     0.04697
     0.22372
     0.43889
     0.18530
    -0.02987
    -0.01450
     0.21603
     0.18530
     0.07771
     0.02392
    -0.01450
    -0.06061
     0.00855
     0.07771
     0.06234
    -0.02987
    -0.05293
     0.15456
     0.63100
     0.89996
     1.04597
     1.10744
     1.56852
     1.90664
     0.90765
    -0.26041
    -0.89054
    -1.05961
    -0.49095
    -1.58984
    -1.59753
    -0.91360
    -0.01450
    -0.26809
    -0.96739
    -1.58216
    -2.63494
    -2.55041
    -2.75790
    -3.01917
    -3.04222
    -3.24971
    -2.62726
    -0.72148
     1.41483
     2.47530
     1.98349
     1.06902
    -0.29115
    -0.27578
     2.05265
     2.31392
     2.00654
     1.99117
     2.43688
     2.94406
     3.02859
     2.82879
     2.22939
     2.07570
     1.74526
     1.08439
     0.54647
     0.06234
    -0.16819
    -0.66001
    -0.68306
    -0.39105
    -0.53705
    -0.79065
    -0.79065
    -0.88286
    -1.12877
    -1.18256
    -1.18256
    -1.12108
    -1.04424
    -1.22098
    -1.43615
    -1.71279
    -1.82038
    -1.92796
    -1.39004
    -0.92897
    -0.62927
    -0.71380
    -1.06729
    -1.19024
    -0.70611
    -0.35262
    -0.24504
    -0.54474
    -0.00682
     0.69248
     0.93070
     1.13818
     0.78469
     0.39278
     0.46194
     0.76164
     0.84617
     0.73858
     0.76932
     0.63869
     0.40046
     0.33899
     0.31593
     0.21603
     0.18530
     0.07003
    -0.15283
     0.07003
    -0.26041
    -0.25273
    -0.41410
    -0.45252
    -0.26041
    -0.42179
    -0.49095
    -0.62927
    -0.69075
    -0.73685
    -0.99813
    -0.95971
    -1.02118
    -0.55242
    -0.12977
     0.41583
     0.66174
     0.91533
     0.66942
     0.26214
     0.53110
     0.55416
     1.09208
     1.28419
     1.44557
     1.59157
     1.59926
     1.36104
     1.35335
     1.04597
     0.94607
     0.62332
     0.54647
     0.36204
     0.16993
    -0.00682
     0.18530
     0.13919
     0.11613
     0.00087
    -0.33726
    -0.21430
    -0.07598
    -0.13746
    -0.09135
     0.11613
     0.37741
     0.46962
     0.48499
     0.52342
     0.17761
    -0.15283
     0.43889
     0.96144
     1.33798
     1.15355
     0.13919
     0.05466
     0.20066
     0.23909
     0.33130
     0.43120
     0.20066
     0.02392
    -0.08366
    -0.20662
    -0.36799
    -0.46021
    -0.39105
    -0.12977
    -0.11440
    -0.18356
    -0.01450
    -0.06061
    -0.02219
    -0.02987
     0.09308
     0.19298
     0.24677
     0.10077
     0.07003
     0.08540
     0.13150
     0.15456
    -0.03756
     0.11613
     0.16224
     0.17761
     0.09308
     0.18530
     0.15456
    -0.10672
     0.14687
     0.13150
     0.03929
     0.04697
     0.00855
     0.19298
     0.14687
     0.07003
     0.03160
     0.15456
     0.31593
     0.07771
     0.27751
     0.12382
     0.25446
     0.33899
     0.40046
     0.29288
     0.40815
     0.49268
     0.33899
     0.46194
     0.60026
     0.80775
     0.57721
     0.70785
     1.14587
     1.08439
     1.47630
     1.37640
     1.26114
     0.71553
    -0.34494
    -0.98276
    -1.09803
    -1.02887
    -0.87518
    -0.66769
    -1.26709
    -1.79732
    -1.89722
    -2.94233
    -4.38702
    -6.39270
    -7.31485
    -6.99978
    -4.04122
     0.23909
     3.15154
     3.58956
     2.38308
     0.00855
    -1.01350
     0.40046
     1.74526
     2.47530
     4.02758
     4.72688
     5.34164
     5.42617
     5.44923
     3.52808
     0.16224
    -0.54474
     0.50036
     0.64637
    -0.02219
    -0.66769
    -1.12877
    -1.68206
    -1.52836
    -1.48226
    -1.09803
    -1.20561
    -0.66001
    -0.57548
    -0.57548
    -0.38336
    -0.29115
    -0.20662
    -0.43715
    -0.39105
    -0.32957
    -0.22967
    -0.02987
    -0.28346
    -0.19893
    -0.27578
    -0.15283
    -0.13746
    -0.23736
    -0.04524
    -0.16051
    -0.10672
     0.02392
    -0.01450
     0.00087
    -0.16051
    -0.15283
     0.06234
     0.13919
     0.13919
    -0.04524
    -0.01450
    -0.05293
    -0.01450
    -0.00682
     0.19298
     0.01623
    -0.05293
     0.10077
     0.12382
     0.04697
    -0.02219
    -0.06830
     0.04697
     0.16993
     0.15456
     0.02392
    -0.07598
     0.00087
     0.00855
     0.04697
     0.13150
     0.01623
     0.06234
     0.16993
     0.05466
     0.13919
    -0.14514
    -0.17588
    -0.02987
     0.00087
     0.13919
    -0.08366
    -0.15283
    -0.05293
     0.00855
    -0.18356
     0.00087
    -0.05293
    -0.10672
    -0.09135
    -0.02987
     0.06234
    -0.09903
    -0.12209
    -0.10672
     0.04697
     0.03160
     0.05466
    -0.06061
    -0.13746
    -0.13746
    -0.00682
    -0.12209
     0.13919
     0.01623
    -0.05293
     0.14687
     0.08540
     0.00855
    -0.03756
    -0.07598
     0.08540
     0.16993
     0.19298
     0.22372
    -0.04524
     0.00087
     0.01623
     0.03929
     0.23909
     0.00855
    -0.16051
     0.19298
    -0.00682
     0.07771
    -0.00682
    -0.15283
    -0.28346
    -0.02987
    -0.09135
     0.00855
    -0.16819
    -0.23736
    -0.22967
    -0.27578
    -0.09903
    -0.06830
    -0.19893
    -0.19893
    -0.16819
    -0.22199
    -0.11440
    -0.16819
    -0.13746
     0.13150
     0.33899
    -0.09135
    -0.42947
    -0.59085
    -0.31420
    -0.16819
     0.23909
     0.20066
    -0.19125
    -0.19125
    -0.16051
     0.01623
     0.10077
     0.23140
     0.36973
     0.70016
     1.01523
     1.09976
     1.04597
     0.77701
     0.47731
     0.32362
    -0.07598
    -0.13746
    -0.29883
    -0.45252
    -0.14514
    -0.06830
     0.09308
     0.10845
    -0.07598
    -1.62058
    -3.12676
    -2.83474
    -2.57347
    -2.09702
    -1.35930
    -2.01249
    -2.29682
    -1.11340
    -1.54373
    -2.05092
    -2.31988
    -2.31988
    -2.51199
    -3.18823
    -3.08065
    -1.11340
     0.08540
     0.32362
     0.05466
    -0.15283
    -1.18256
    -1.98944
    -1.64363
    -0.32957
     0.74627
     0.91533
     1.51473
     1.62231
     1.16892
     0.73090
    -0.01450
    -0.09903
     0.29288
     0.46962
     0.71553
     0.92301
     0.81543
     0.65405
     0.44657
     0.36204
     0.34667
     0.06234
    -0.24504
    -0.39873
    -0.29883
    -0.32189
    -0.34494
    -0.39873
    -0.26041
    -0.12209
    -0.02987
    -0.02987
    -0.09903
    -0.32957
    -0.26809
    -0.26041
     0.06234
    -0.08366
    -0.25273
    -0.22967
    -0.29115
    -0.13746
    -0.08366
    -0.42947
    -0.28346
    -0.28346
    -0.09135
    -0.07598
     0.02392
     0.00855
     0.08540
    -0.06061
     0.30056
     0.67711
     0.51573
     0.61563
     0.75395
     1.06134
     1.14587
     1.17661
     1.21503
     1.39946
     1.35335
     1.64536
     1.67610
     1.47630
     1.23040
     1.31493
     1.60694
     1.59157
     1.14587
     1.29187
     0.89996
     0.87691
     0.80775
     0.48499
     0.25446
     0.19298
     0.01623
    -0.09903
    -0.40642
    -0.54474
    -0.93665
    -1.09034
    -1.01350
    -0.88286
    -1.26709
    -1.35162
    -1.47457
    -1.65132
    -1.64363
    -1.64363
    -1.62826
    -1.66669
    -1.45152
    -1.26709
    -1.31320
    -1.19793
    -1.48994
    -1.39004
    -1.48226
    -1.04424
    -1.05961
    -1.12877
    -1.03655
    -0.98276
    -0.88286
    -0.91360
    -0.97507
    -0.93665
    -0.91360
    -0.93665
    -0.80601
    -0.83675
    -0.92897
    -0.92128
    -1.05192
    -0.75991
    -0.46021
    -0.75222
    -0.53705
    -0.67538
    -0.45252
    -0.45252
    -0.48326
    -0.38336
    -0.21430
    -0.18356
    -0.10672
     0.11613
     0.12382
     0.00855
    -0.11440
    -0.07598
     0.43889
     0.32362
     0.20066
     0.07003
     0.18530
     0.23909
     0.31593
     0.18530
     0.33899
     0.41583
     0.35436
     0.39278
     0.33130
     0.41583
     0.26214
     0.21603
     0.48499
     0.27751
     0.32362
     0.17761
     0.07771
     0.24677
     0.12382
     0.07771
    -0.03756
    -0.17588
     0.02392
    -0.28346
    -0.10672
    -0.16819
    -0.24504
    -0.39873
    -0.15283
    -0.19125
    -0.14514
    -0.26809
    -0.12977
    -0.06830
    -0.12209
     0.00855
    -0.09903
     0.03929
     0.17761
     0.10845
     0.25446
     0.19298
     0.07771
     0.07003
     0.16224
     0.32362
     0.27751
     0.30056
     0.10077
     0.25446
     0.09308
     0.19298
     0.13150
     0.26983
     0.17761
    -0.00682
     0.12382
     0.22372
     0.12382
    -0.05293
     0.12382
     0.14687
    -0.09903
    -0.01450
     0.14687
     0.30825
     0.23909
     0.15456
     0.15456
     0.70785
     0.95375
     1.21503
     1.33030
     2.32929
     2.64436
     2.04496
     1.66842
     0.43889
    -0.32189
    -1.69742
    -0.62158
     3.65872
     7.16289
     5.10342
     2.68278
    -3.47256
    -4.06427
    -3.17286
    -3.78763
    -2.31219
     1.03060
     0.80775
    -0.93665
    -1.52068
    -1.84343
    -2.44283
    -2.63494
    -2.48125
    -1.97407
    -1.52068
    -1.07497
    -0.49095
    -0.19125
     0.16224
     0.20066
     0.34667
     0.45426
     0.37741
     0.10845
     0.11613
     0.23140
    -0.16819
     0.03160
    -0.24504
    -0.40642
    -0.43715
    -0.32957
    -0.16051
    -0.16051
    -0.17588
    -0.19893
    -0.33726
    -0.27578
    -0.16051
    -0.31420
    -0.25273
    -0.05293
    -0.06061
    -0.04524
    -0.07598
    -0.16819
    -0.12977
    -0.18356
    -0.26041
    -0.05293
     0.03160
    -0.02987
    -0.18356
    -0.06830
     0.01623
    -0.03756
    -0.22967
    -0.09135
    -0.01450
    -0.11440
     0.07003
    -0.15283
    -0.12977
    -0.28346
    -0.16819
    -0.11440
    -0.04524
     0.01623
    -0.21430
    -0.19125
    -0.14514
    -0.06061
    -0.30652
     0.00087
    -0.12209
    -0.23736
     0.09308
     0.06234
    -0.04524
    -0.14514
    -0.06061
    -0.06830
     0.10845
     0.26983
     0.06234
     0.15456
     0.29288
     0.19298
     0.03160
     0.17761
     0.34667
     0.25446
     0.31593
     0.21603
     0.35436
     0.26983
     0.19298
     0.25446
     0.37741
     0.43120
     0.35436
     0.32362
     0.30056
     0.25446
     0.27751
     0.13919
     0.60795
     0.28520
     0.33130
     0.43889
     0.48499
     0.35436
     0.29288
     0.39278
     0.31593
     0.55416
     0.50805
     0.43120
     0.46194
     0.31593
     0.56184
     0.26983
     0.50036
     0.58489
     0.33899
     0.43889
     0.46962
     0.45426
     0.34667
     0.27751
     0.30825
     0.42352
     0.44657
     0.34667
     0.38509
     0.25446
     0.40046
     0.25446
     0.46962
     0.34667
     0.31593
     0.31593
     0.46962
     0.38509
     0.31593
     0.23909
     0.28520
     0.43889
     0.46194
     0.41583
     0.20066
     0.23140
     0.26214
     0.29288
     0.35436
     0.37741
     0.24677
     0.20835
     0.36973
     0.63869
     0.08540
     0.13919
     0.10077
     0.49268
     0.28520
     0.36973
     0.33899
     0.25446
     0.11613
     0.25446
     0.30825
     0.46962
     0.13150
     0.12382
     0.37741
     0.12382
     0.48499
     0.30056
     0.25446
     0.46194
     0.71553
     0.73090
     0.63100
     0.81543
     0.98449
     1.21503
     1.25345
     1.26114
     0.99218
     1.23040
     0.29288
    -0.61390
    -0.09135
     0.82312
     1.07671
     0.78469
     0.58489
     0.21603
    -0.17588
    -0.53705
    -0.85212
    -0.79065
    -0.32189
    -0.15283
    -0.17588
    -0.35262
    -0.49095
    -0.92128
    -1.21330
    -1.52836
    -1.29783
    -0.87518
     0.58489
     0.54647
    -0.16051
    -0.66001
    -0.88286
    -0.79833
    -0.07598
     1.08439
     1.73758
     1.41483
     1.45325
     1.49167
     1.90664
     2.26781
     2.27550
     2.40614
     2.78268
     2.85184
     2.67510
     2.22171
     1.85285
     1.29187
     1.05365
     0.56952
     0.42352
     0.30056
     0.03929
    -0.10672
    -0.19893
    -0.19893
    -0.39873
    -1.59753
    -2.09702
    -1.97407
    -1.51300
    -1.38236
    -1.29783
    -1.14414
    -1.03655
    -0.95202
    -0.61390
    -0.72148
    -0.76759
    -0.73685
    -0.75991
    -0.65232
    -0.50632
    -0.53705
    -0.77528
    -0.52169
    -0.43715
    -0.32189
    -0.39105
    -0.40642
    -0.34494
    -0.56011
    -0.36799
    -0.07598
    -0.26809
    -0.39105
    -0.09135
    -0.07598
    -0.07598
    -0.32189
    -0.16819
    -0.24504
     0.01623
     0.04697
    -0.02219
    -0.04524
    -0.07598
    -0.12977
    -0.10672
     0.06234
     0.07003
    -0.07598
     0.05466
     0.02392
     0.01623
     0.09308
    -0.03756
    -0.07598
     0.18530
     0.21603
     0.20066
     0.23909
     0.03929
     0.11613
     0.07003
     0.37741
     0.27751
     0.02392
     0.16224
     0.08540
     0.28520
     0.22372
     0.03160
     0.06234
     0.03929
     0.26214
     0.19298
     0.16224
     0.11613
    -0.04524
    -0.16051
     0.20066
     0.20835
    -0.06830
    -0.06830
    -0.04524
     0.08540
     0.10845
    -0.02987
    -0.12209
    -0.10672
     0.05466
     0.00087
     0.20835
    -0.02219
     0.05466
    -0.21430
    -0.00682
     0.29288
     0.22372
     0.14687
     0.05466
     0.13150
     0.37741
     0.28520
     0.19298
     0.06234
     0.26214
     0.55416
     0.30825
     0.38509
     0.39278
     0.30056
     0.32362
     0.54647
     0.60795
     0.30056
     0.39278
     0.41583
     0.63869
     0.45426
     0.46962
     0.47731
     0.66942
     0.93838
     1.02291
     1.36872
     0.96912
     0.13919
     0.80006
     1.29187
     0.83080
    -0.02219
     0.22372
    -0.62158
     0.00087
    -0.32957
    -0.93665
    -1.39773
     0.12382
     2.48298
     3.04396
     0.94607
    -1.08266
    -1.05192
    -0.30652
     0.50805
     1.34567
     2.01422
     1.94506
     1.12281
     0.50036
     0.28520
     0.25446
     0.19298
    -0.26809
    -0.36031
     0.27751
     0.85385
     1.09976
     0.59258
     0.43889
     0.49268
     0.84617
     0.81543
     1.27650
     1.52241
     2.00654
     2.32161
     2.34466
     2.04496
     1.86822
     1.57620
     1.43788
     1.40714
     1.33030
     1.13818
     0.76164
     0.52342
     0.86922
     0.76932
     0.67711
     0.50036
     0.46962
     0.50036
     0.30056
     0.11613
     0.14687
     0.10845
    -0.06830
    -0.13746
    -0.01450
    -0.25273
    -0.39873
    -0.67538
    -0.62927
    -0.51400
    -0.66769
    -0.66001
    -0.89054
    -0.86749
    -0.95202
    -0.98276
    -0.85981
    -1.01350
    -1.02887
    -1.05961
    -0.88286
    -0.59853
    -0.32189
    -0.26041
    -0.41410
    -0.12209
     0.08540
     0.27751
     0.59258
     0.66942
     0.88459
     0.98449
     0.79238
     1.14587
     1.49936
     1.39946
     1.50704
     1.49936
     1.44557
     1.40714
     1.23808
     1.35335
     1.31493
     1.23808
     0.97681
     1.06902
     1.05365
     0.86922
     0.97681
     0.72322
     0.01623
     0.14687
    -0.14514
    -0.22967
    -0.44484
    -0.73685
    -1.22098
    -0.92897
    -1.05192
    -1.42846
    -1.56679
    -1.75122
    -1.86649
    -1.86649
    -2.04323
    -2.10471
    -2.00481
    -1.86649
    -1.88954
    -1.72048
    -1.52836
    -1.61289
    -1.74353
    -1.55142
    -1.25172
    -1.14414
    -1.01350
    -1.05192
    -1.12108
    -0.94434
    -0.82138
    -0.76759
    -0.61390
    -0.42179
    -0.50632
    -0.49095
    -0.36799
    -0.26809
    -0.42947
    -0.42179
    -0.09903
    -0.09903
    -0.19125
     0.07771
    -0.07598
     0.07771
    -0.06061
     0.10845
     0.23140
     0.33899
     0.20835
     0.33130
     0.35436
     0.41583
     0.56184
     0.48499
     0.80006
     0.92301
     0.38509
    -0.30652
    -0.20662
    -0.30652
    -0.29883
     0.16993
     0.25446
     0.00087
    -0.32957
    -0.61390
    -0.78296
    -0.67538
    -0.37568
    -0.35262
    -0.41410
    -0.39105
    -0.45252
    -0.25273
    -0.18356
    -0.39873
    -0.42947
    -0.37568
    -0.36799
    -0.42179
    -0.99044
    -1.73585
    -1.97407
    -1.54373
    -1.63595
    -1.12877
    -0.52937
    -1.81269
    -5.81636
   -10.51931
    -8.29079
    -1.02887
     0.45426
    -0.38336
    -1.44383
    -1.87417
    -2.00481
    -1.35930
    -0.21430
     0.45426
     1.34567
     2.51372
     3.95842
     4.78835
     3.85084
     3.43587
     2.89026
     3.82010
     3.56651
     2.76731
     2.22939
     1.53010
     0.79238
     0.25446
    -0.11440
    -0.29883
    -0.43715
    -0.62927
    -0.67538
    -0.53705
    -0.55242
    -0.55242
    -0.21430
    -0.24504
    -0.33726
    -0.23736
    -0.28346
    -0.16819
     0.14687
     0.16224
    -0.02219
     0.03160
     0.02392
     0.20835
    -0.06830
     0.26983
     0.04697
    -0.02219
     0.11613
     0.10845
     0.03160
     0.10845
    -0.02219
    -0.12209
     0.01623
     0.00087
    -0.14514
    -0.06061
    -0.23736
    -0.04524
    -0.31420
    -0.32189
    -0.22967
    -0.43715
    -0.29883
    -0.38336
    -0.42947
    -0.41410
    -0.52937
    -0.78296
    -0.69843
    -0.53705
    -0.62158
    -0.85981
    -0.91360
    -0.94434
    -0.86749
    -1.12877
    -0.97507
    -0.89054
    -1.11340
    -0.93665
    -0.82138
    -0.70611
    -0.70611
    -0.80601
    -0.56011
    -0.36031
    -0.21430
    -0.25273
    -0.07598
     0.05466
     0.07771
     0.23909
     0.46962
     0.55416
     0.47731
     0.56184
     0.53110
     0.61563
     0.44657
     0.34667
     0.49268
     0.56952
     0.64637
     0.43889
     0.43120
     0.58489
     0.49268
     0.49268
     0.35436
     0.57721
     0.33130
     0.46962
     0.52342
     0.60026
     0.51573
     0.30056
     0.23909
     0.61563
     0.54647
     0.43120
     0.48499
     0.30056
     0.33899
     0.19298
     0.25446
     0.46194
     0.33899
     0.26214
     0.61563
     0.58489
     0.58489
     0.40815
     0.36204
     0.90765
     1.45325
     1.34567
     1.44557
     2.16023
     1.56852
     1.03060
     0.91533
     1.01523
     1.30724
     0.88459
     0.78469
     0.29288
     0.08540
     0.75395
     1.10744
     1.11513
     0.06234
    -0.74454
    -0.03756
     1.87590
     2.60594
     0.74627
    -0.09135
     0.29288
     0.89996
     1.29187
     1.46093
     1.60694
     1.63768
     1.54546
     1.38409
     0.98449
     0.76932
     0.31593
     0.23140
     0.11613
    -0.00682
     0.19298
     0.13150
     0.20835
     0.33899
     0.18530
     0.12382
     0.15456
     0.26983
     0.13150
     0.02392
    -0.10672
     0.04697
     0.11613
     0.17761
     0.07771
     0.02392
     0.02392
    -0.01450
     0.02392
     0.05466
     0.05466
    -0.11440
     0.07771
     0.00855
     0.03929
     0.05466
    -0.00682
     0.06234
     0.08540
     0.29288
     0.28520
     0.16224
     0.10845
     0.00855
     0.07771
     0.54647
     0.37741
     0.09308
     0.23140
     0.15456
     0.31593
     0.12382
     0.17761
    -0.09903
     0.09308
     0.18530
     0.19298
     0.23909
    -0.02987
     0.04697
    -0.05293
     0.21603
     0.34667
     0.07771
     0.17761
     0.10077
     0.21603
     0.30056
     0.22372
     0.12382
     0.14687
     0.23909
     0.33130
     0.50036
     0.51573
     0.35436
     0.03160
     0.07771
     0.19298
     0.15456
     0.10077
    -0.56011
    -2.06628
    -4.51766
    -4.67904
    -4.56377
    -4.20260
     1.90664
     3.55114
     0.31593
    -2.58884
    -3.30350
    -2.38904
    -0.99813
     0.07003
    -0.35262
     0.64637
     2.38308
     3.45892
     2.92100
     2.17560
     1.68379
     1.23808
     0.92301
     0.89228
     0.56952
     0.38509
     0.00855
    -0.16051
    -0.39105
    -0.20662
    -0.11440
    -0.52169
    -0.49863
    -0.39873
    -0.39105
    -0.39105
    -0.25273
    -0.24504
    -0.24504
     0.04697
    -0.06830
    -0.04524
    -0.16051
    -0.12977
    -0.27578
     0.00855
     0.12382
    -0.19125
    -0.11440
    -0.07598
    -0.19893
    -0.04524
    -0.13746
    -0.24504
    -0.26041
    -0.09903
    -0.04524
    -0.08366
    -0.27578
    -0.09135
    -0.30652
    -0.21430
     0.07771
    -0.11440
    -0.09903
    -0.11440
    -0.19893
    -0.12977
    -0.13746
    -0.17588
    -0.14514
    -0.11440
    -0.10672
    -0.01450
    -0.04524
    -0.19125
    -0.20662
    -0.24504
     0.12382
    -0.09135
    -1.05192
    -0.90591
    -0.89054
    -0.47558
    -0.28346
    -0.43715
    -0.52169
    -0.63695
    -0.74454
    -0.73685
    -0.67538
    -0.56779
    -0.60622
    -0.51400
    -0.26809
     0.07771
    -0.07598
     0.00855
    -0.03756
     0.04697
     0.16993
     0.05466
     0.14687
     0.17761
     0.18530
     0.15456
     0.20835
     0.26983
     0.18530
     0.03929
     0.26983
     0.32362
     0.13919
     0.10077
     0.18530
     0.16993
     0.23140
     0.26214
     0.22372
     0.25446
     0.23909
     0.16224
     0.24677
     0.35436
     0.28520
     0.28520
     0.10077
     0.45426
     0.33899
     0.26983
     0.33899
     0.21603
     0.33899
     0.33899
     0.35436
     0.31593
     0.34667
     0.29288
     0.31593
     0.32362
     0.33130
     0.19298
     0.01623
     0.35436
     0.45426
     0.36204
     0.22372
     0.20835
     0.07003
     0.24677
     0.13150
     0.15456
     0.16224
     0.07003
     0.25446
     0.15456
     0.12382
     0.09308
    -0.19893
    -0.00682
     0.11613
     0.01623
     0.02392
    -0.05293
    -0.12977
     0.10077
    -0.04524
    -0.06061
    -0.13746
     0.00087
    -0.18356
     0.10077
    -0.10672
    -0.04524
    -0.16051
    -0.09903
     0.07003
     0.15456
     0.12382
     0.24677
     0.30056
     0.30825
     0.59258
     0.68479
     0.60026
     0.31593
    -0.06061
    -0.36799
    -0.83675
    -1.12108
    -1.15950
    -1.35162
    -1.26709
    -1.73585
    -1.89722
    -1.92028
    -1.88185
    -2.14313
    -2.12008
    -1.99712
    -1.71279
    -1.19793
    -0.84444
    -0.59853
    -0.15283
    -0.02219
    -0.04524
    -0.09903
    -0.03756
    -0.17588
    -0.72148
    -1.02118
    -2.65031
    -3.51867
    -3.74152
    -3.08065
     1.33030
     2.34466
    -1.58984
    -4.08733
    -2.71179
    -0.43715
     0.03929
     0.27751
     1.07671
     1.83748
     2.20634
     2.84416
     4.01221
     4.55782
     3.76631
     3.35134
     2.64436
     2.32929
     2.19097
     1.95275
     1.51473
     1.31493
     0.86922
     0.25446
    -0.36799
    -0.49095
    -0.85981
    -1.29014
    -1.23635
    -1.39773
    -1.58216
    -1.54373
    -1.59753
    -1.45920
    -1.23635
    -1.06729
    -0.99813
    -0.62158
    -0.41410
     0.01623
     0.01623
     0.26983
     0.36973
     0.46194
     0.94607
     1.04597
     1.39177
     1.31493
     1.47630
     1.79137
     1.96812
     2.00654
     1.97580
     2.10644
     2.11412
     2.22171
     2.07570
     2.19865
     2.23708
     2.03728
     1.96043
     1.83748
     1.73758
     1.41483
     1.20734
     0.91533
     1.06902
     0.77701
     0.42352
     0.16224
    -0.08366
    -0.43715
    -0.69075
    -0.72917
    -0.73685
    -1.08266
    -1.23635
    -1.42078
    -1.44383
    -1.52836
    -1.89722
    -1.83575
    -1.53605
    -1.48226
    -1.50531
    -1.48994
    -1.40541
    -1.39004
    -1.40541
    -1.41310
    -1.08266
    -1.02118
    -1.07497
    -0.82907
    -0.78296
    -0.69075
    -0.76759
    -0.74454
    -0.58316
    -0.25273
    -0.41410
    -0.53705
    -0.46021
    -0.29115
    -0.14514
    -0.32957
    -0.11440
    -0.21430
    -0.11440
    -0.08366
     0.07003
     0.07771
    -0.06830
    -0.10672
     0.01623
     0.10845
     0.31593
     0.05466
     0.11613
     0.04697
     0.13150
     0.03160
     0.30825
     0.26983
    -0.01450
     0.20066
     0.22372
     0.32362
     0.26214
    -0.01450
    -0.08366
     0.11613
     0.20066
     0.23909
     0.28520
    -0.09135
     0.00087
    -0.03756
     0.11613
     0.18530
    -0.14514
    -0.19893
     0.08540
    -0.12977
    -0.09135
    -0.18356
    -0.16819
    -0.29115
    -0.09903
    -0.12977
    -0.20662
    -0.19125
    -0.24504
    -0.21430
    -0.22199
    -0.02987
    -0.02219
    -0.15283
     0.10077
     0.03160
     0.33130
     0.18530
     0.10845
     0.27751
     0.43889
     0.53110
     0.57721
     0.45426
     0.26214
     0.28520
     0.24677
     0.50805
     0.52342
     0.30825
     0.23909
     0.26214
     0.21603
     0.08540
    -0.12977
    -0.20662
     0.10077
    -0.02219
    -0.14514
    -0.22967
    -0.35262
    -0.22967
    -0.38336
    -0.15283
    -0.37568
    -0.95202
    -0.99813
    -0.85212
    -0.66769
    -0.86749
    -1.25172
    -1.42078
    -1.48994
    -0.43715
     0.48499
     0.13919
    -2.58884
    -6.42344
    -7.32253
    -4.60988
     0.92301
     3.65104
     3.34365
     0.76164
    -1.77427
    -2.30451
    -0.95202
     0.87691
     1.42251
     1.73758
     1.63000
     2.21402
     2.62130
     2.03728
     2.81342
     3.33597
     3.25912
     0.51573
    -1.62826
    -1.22098
    -0.87518
    -0.52169
    -0.81370
    -1.33625
    -1.64363
    -2.07397
    -2.17387
    -1.80501
    -1.25940
    -1.07497
    -1.07497
    -1.11340
    -1.13645
    -0.73685
    -0.85981
    -0.21430
     0.11613
     0.63100
     0.86154
     0.97681
     0.99218
     1.06902
     1.19197
     1.12281
     1.03828
     0.93838
     0.76932
     0.73090
     0.56184
     0.80006
     0.63100
     0.43120
     0.60795
     0.58489
     0.52342
     0.49268
     0.24677
     0.43120
     0.50036
     0.43120
     0.43120
     0.43120
     0.30825
     0.34667
     0.24677
     0.47731
     0.58489
     0.26983
     0.46194
     0.56952
     0.51573
     0.60026
     0.32362
     0.43889
     0.55416
     0.68479
     0.63869
     0.60026
     0.42352
     0.37741
     0.36973
     0.64637
     0.55416
     0.31593
     0.46194
     0.36204
     0.36973
     0.39278
     0.33899
     0.15456
     0.23909
     0.39278
     0.33899
     0.30825
     0.27751
     0.09308
     0.25446
     0.28520
     0.46962
     0.29288
     0.20066
     0.26214
     0.05466
     0.41583
     0.26214
     0.31593
     0.07003
     0.33130
     0.30825
     0.39278
     0.26214
     0.29288
     0.07003
     0.11613
     0.53879
     0.40046
     0.14687
     0.28520
     0.28520
     0.45426
     0.13919
     0.29288
     0.30056
     0.26983
     0.33130
     0.30825
     0.30825
     0.29288
     0.16993
     0.21603
     0.34667
     0.33130
     0.16224
     0.28520
     0.25446
     0.34667
     0.26983
     0.03929
     0.29288
     0.33130
     0.30825
     0.29288
     0.36973
     0.26983
     0.33899
     0.13150
     0.45426
     0.46962
     0.31593
     0.26983
     0.05466
     0.35436
     0.23140
     0.36204
     0.20066
     0.30056
     0.26983
     0.36973
     0.40046
     0.35436
     0.30056
     0.09308
     0.26214
     0.44657
     0.38509
     0.27751
     0.27751
     0.29288
     0.30056
     0.30056
     0.27751
     0.30825
     0.19298
     0.30825
     0.35436
     0.30056
     0.09308
     0.18530
     0.19298
     0.36204
     0.32362
     0.18530
     0.20835
     0.09308
     0.20835
     0.18530
     0.14687
     0.09308
     0.21603
     0.10845
     0.34667
     0.29288
     0.25446
     0.30825
     0.04697
     0.35436
     0.51573
     0.30056
     0.30825
     0.20066
    -0.04524
    -0.34494
    -0.36031
    -0.57548
    -0.70611
    -1.42846
    -1.74353
    -1.95102
    -1.44383
     0.04697
     1.16892
     1.96043
     3.46661
     5.35701
     5.05731
     4.20433
     3.42050
    -0.49095
    -2.25840
     0.33130
     3.04396
     4.90362
     4.01221
     2.19865
    -0.45252
    -1.72816
    -2.28914
    -3.02686
    -3.37266
    -3.74921
    -3.64931
    -3.45719
    -3.11139
    -2.37367
    -1.86649
    -1.32857
    -0.82907
    -0.51400
    -0.26041
    -0.16819
     0.01623
    -0.01450
    -0.07598
    -0.22967
     0.10077
     0.12382
     0.10077
     0.05466
    -0.07598
     0.07771
    -0.01450
     0.00855
    -0.05293
    -0.05293
     0.07771
    -0.12209
    -0.05293
     0.02392
    -0.00682
    -0.26041
    -0.05293
     0.09308
    -0.00682
     0.00855
    -0.22199
    -0.17588
    -0.00682
    -0.18356
     0.03929
     0.02392
    -0.02987
    -0.04524
     0.04697
     0.05466
     0.07771
    -0.09903
     0.05466
     0.17761
     0.23909
     0.31593
     0.20066
     0.11613
     0.26983
     0.14687
     0.24677
     0.37741
     0.31593
     0.34667
     0.03160
     0.24677
     0.28520
     0.24677
     0.05466
     0.20835
     0.26214
     0.22372
     0.21603
     0.30825
     0.18530
     0.00087
     0.20835
     0.13919
     0.30825
     0.14687
     0.10845
     0.06234
     0.23140
     0.21603
    -0.04524
     0.17761
     0.11613
     0.09308
     0.13150
     0.13150
     0.08540
    -0.02987
    -0.02219
     0.05466
     0.05466
     0.09308
     0.04697
     0.10077
     0.13919
     0.04697
    -0.12209
     0.13150
     0.17761
     0.11613
     0.29288
     0.12382
     0.28520
     0.06234
     0.03160
     0.19298
     0.25446
     0.32362
     0.09308
     0.22372
     0.23140
     0.30825
     0.17761
    -0.02987
     0.25446
     0.20835
     0.27751
     0.18530
     0.21603
     0.20835
    -0.08366
     0.01623
     0.26983
     0.19298
     0.16224
     0.13919
     0.10845
     0.25446
     0.32362
     0.07771
     0.08540
     0.16224
     0.07771
     0.13150
    -0.13746
    -0.13746
    -0.19125
    -0.24504
    -0.23736
    -0.16051
    -0.37568
    -0.36031
    -0.66001
    -0.29883
    -0.30652
    -0.35262
    -0.16051
    -0.20662
    -0.32957
    -0.19893
    -0.01450
     0.06234
     0.11613
     0.07003
     0.07003
     0.31593
     0.29288
     0.29288
     0.17761
     0.12382
     0.23140
     0.06234
     0.18530
     0.30825
     0.15456
     0.02392
     0.05466
     0.09308
    -0.03756
    -0.09903
    -0.04524
    -0.05293
    -0.06061
     0.00087
    -0.03756
    -0.26041
    -0.13746
    -0.29115
    -0.51400
    -0.43715
    -0.75991
    -0.42179
    -0.19893
    -0.19125
    -0.38336
    -1.15182
    -1.48226
    -1.22867
    -0.97507
    -0.73685
    -0.51400
    -0.71380
    -1.27477
    -1.45920
    -1.52836
    -0.99813
    -0.79065
    -0.49863
    -0.29883
    -0.45252
    -1.17487
    -1.52068
    -0.51400
     0.99218
     2.39077
     2.95174
     3.97379
     3.88157
     0.41583
    -3.40340
    -4.67904
    -5.07095
     1.11513
     3.24376
     2.98248
     1.44557
    -0.45252
    -2.31988
    -3.26508
    -2.98843
    -2.39672
    -1.74353
    -1.33625
    -0.75991
    -0.42947
    -0.06061
     0.26983
     0.42352
     0.29288
     0.05466
    -0.03756
    -0.00682
    -0.00682
    -0.12209
    -0.27578
    -0.43715
    -0.29115
    -0.25273
    -0.22967
    -0.12977
    -0.32189
    -0.38336
    -0.42947
    -0.37568
    -0.09135
    -0.15283
    -0.23736
    -0.29115
     0.02392
    -0.08366
    -0.30652
    -0.36799
    -0.42947
    -0.05293
     0.03929
    -0.19893
    -0.18356
    -0.22199
    -0.22199
    -0.42179
    -0.14514
    -0.23736
    -0.32957
    -0.14514
    -0.09903
    -0.02987
     0.05466
     0.04697
     0.22372
     0.28520
     0.39278
     0.50805
     0.78469
     0.75395
     0.86154
     1.00754
     1.43788
     1.57620
     1.52241
     1.61463
     1.94506
     2.11412
     2.15255
     2.27550
     2.09107
     2.23708
     2.41382
     2.44456
     2.37540
     2.26781
     2.19097
     2.16792
     2.04496
     2.25245
     1.99885
     1.63768
     1.44557
     1.35335
     1.07671
     0.87691
     0.71553
     0.38509
     0.26983
     0.07003
    -0.21430
    -0.43715
    -0.50632
    -0.72917
    -1.01350
    -0.86749
    -1.10571
    -1.25940
    -1.25940
    -1.32088
    -1.27477
    -1.18256
    -1.25172
    -1.24403
    -0.95202
    -0.92897
    -0.82907
    -0.82907
    -1.05192
    -0.85212
    -0.88286
    -0.36031
    -0.30652
    -0.64464
    -0.42947
    -0.40642
    -0.19893
    -0.10672
    -0.34494
    -0.40642
    -0.24504
    -0.17588
    -0.02219
    -0.04524
    -0.12977
    -0.18356
    -0.16819
    -0.04524
     0.01623
     0.04697
    -0.16051
    -0.06061
    -0.05293
     0.07003
     0.00087
    -0.15283
    -0.03756
     0.07771
     0.04697
    -0.06830
    -0.07598
    -0.12977
    -0.26041
     0.00855
    -0.02987
     0.07003
    -0.10672
    -0.19893
    -0.12209
    -0.11440
    -0.19893
    -0.21430
    -0.16051
    -0.16051
    -0.03756
    -0.17588
    -0.17588
    -0.31420
    -0.16051
    -0.34494
    -0.09135
    -0.16819
    -0.36799
    -0.27578
    -0.32189
    -0.25273
    -0.23736
    -0.20662
    -0.28346
    -0.22967
    -0.13746
    -0.11440
    -0.06061
    -0.20662
    -0.25273
    -0.61390
     0.07771
     0.83080
    -0.33726
    -0.07598
    -1.11340
    -1.78964
    -1.87417
    -2.12008
    -2.07397
    -2.45051
    -2.81937
    -2.86548
    -2.06628
    -0.01450
     0.97681
    -0.18356
    -0.76759
     0.02392
     0.95375
     2.09875
     2.32161
     3.02859
     3.70483
     4.87288
     5.12648
     4.94973
     3.35902
     1.69147
     1.50704
     1.28419
    -0.12977
    -0.74454
    -0.40642
    -0.15283
    -0.79833
    -1.58984
    -2.03555
    -2.32756
    -2.43514
    -2.21998
    -1.79732
    -1.40541
    -0.82907
    -0.36799
     0.03160
     0.56952
     0.49268
     0.80775
     0.90765
     1.36104
     1.66073
     1.45325
     1.19966
     0.38509
    -0.16051
    -0.82907
    -0.99813
    -0.94434
    -0.42947
    -0.11440
    -0.33726
    -0.53705
    -1.16719
    -1.45152
    -1.84343
    -1.62058
    -1.43615
    -1.38236
    -1.16719
    -1.07497
    -0.76759
    -0.62158
    -0.35262
    -0.42947
    -0.18356
    -0.04524
    -0.18356
     0.03929
     0.01623
    -0.13746
    -0.19893
    -0.26809
     0.03160
    -0.04524
     0.10845
    -0.13746
    -0.16819
    -0.01450
     0.00855
     0.02392
     0.06234
     0.13150
    -0.02219
     0.12382
     0.16224
     0.10077
    -0.00682
    -0.01450
     0.18530
     0.26214
     0.28520
     0.22372
     0.16224
     0.10845
     0.31593
     0.20066
     0.27751
     0.42352
     0.18530
     0.22372
     0.42352
     0.36973
     0.32362
     0.15456
     0.23909
     0.41583
     0.26983
     0.44657
     0.23140
     0.12382
     0.12382
     0.33130
     0.23909
     0.32362
     0.21603
     0.15456
     0.33130
     0.28520
     0.21603
     0.20066
     0.22372
     0.29288
     0.23140
     0.33899
     0.29288
     0.30825
     0.23140
     0.12382
     0.36204
     0.22372
     0.26983
     0.19298
     0.25446
     0.29288
     0.28520
     0.20835
     0.13150
     0.23909
     0.18530
     0.20066
     0.25446
     0.15456
     0.19298
     0.06234
     0.10077
     0.23909
     0.23140
     0.16993
     0.13919
     0.16224
     0.12382
     0.16224
    -0.03756
     0.18530
     0.07003
     0.17761
     0.13150
     0.07003
     0.10077
    -0.02987
     0.11613
     0.15456
     0.15456
     0.05466
     0.00087
     0.10845
     0.13150
     0.14687
    -0.16051
     0.05466
     0.11613
     0.18530
     0.10077
     0.13919
     0.00087
    -0.05293
    -0.12209
     0.04697
    -0.03756
    -0.01450
    -0.11440
     0.00087
     0.11613
     0.03160
    -0.11440
    -0.13746
    -0.01450
    -0.04524
     0.01623
    -0.02219
     0.03929
     0.07771
     0.01623
     0.13150
     0.17761
     0.33130
     0.23909
     0.15456
     0.18530
     0.26983
     0.30825
     0.31593
     0.72322
     0.91533
     0.73090
     1.20734
     1.09976
    -0.23736
    -0.37568
     0.06234
     0.86154
     0.94607
     0.75395
    -0.21430
    -0.99044
    -1.48994
    -1.68974
    -1.65132
    -0.69843
     0.88459
     1.41483
     0.14687
    -0.08366
     1.48399
     2.95943
     3.47429
     2.42919
    -0.08366
    -2.91159
    -3.21129
     0.70785
     2.79037
     3.09775
     1.73758
     0.20066
    -0.71380
    -1.94333
    -2.11239
    -2.16618
    -2.01249
    -1.63595
    -1.38236
    -0.66769
    -0.01450
     0.10845
     0.21603
     0.31593
     0.39278
     0.56184
     0.39278
     0.40815
     0.43120
     0.24677
     0.28520
     0.04697
     0.18530
    -0.06830
    -0.32189
    -0.35262
    -0.36799
    -0.18356
    -0.29883
    -0.46789
    -0.29115
    -0.36799
    -0.26809
    -0.39873
    -0.19125
    -0.29883
    -0.39105
    -0.32189
    -0.24504
    -0.25273
    -0.29883
    -0.49095
    -0.22199
    -0.06061
    -0.10672
    -0.33726
    -0.36799
    -0.30652
    -0.34494
    -0.25273
    -0.14514
    -0.10672
    -0.37568
    -0.09135
    -0.16819
    -0.21430
    -0.25273
    -0.19125
    -0.26809
    -0.21430
     0.09308
    -0.03756
    -0.16051
    -0.18356
    -0.32957
    -0.16819
    -0.13746
     0.00855
    -0.20662
    -0.22967
    -0.13746
    -0.12977
    -0.15283
    -0.30652
    -0.23736
    -0.22199
    -0.02219
    -0.02987
    -0.19893
    -0.16819
    -0.23736
    -0.18356
    -0.25273
     0.00855
    -0.17588
    -0.12977
     0.02392
    -0.09903
    -0.06061
    -0.03756
    -0.04524
    -0.02219
     0.03929
     0.26983
    -0.03756
    -0.03756
    -0.11440
     0.09308
    -0.07598
     0.19298
     0.13150
     0.00087
    -0.13746
     0.13150
     0.00855
    -0.09135
    -0.25273
    -0.01450
     0.03929
     0.00855
     0.07003
    -0.02219
    -0.09135
    -0.02219
    -0.09135
     0.12382
     0.05466
     0.00855
    -0.11440
     0.13150
     0.16224
    -0.04524
    -0.03756
    -0.18356
     0.02392
     0.16993
     0.09308
     0.09308
    -0.04524
     0.02392
    -0.11440
    -0.02987
     0.05466
    -0.01450
    -0.26041
     0.03929
     0.02392
     0.14687
     0.10077
     0.09308
     0.21603
    -0.12977
    -0.23736
    -0.59085
    -0.75222
    -0.47558
    -0.12977
    -0.22199
    -0.13746
    -0.46789
    -0.81370
    -0.92128
    -0.72917
    -0.79833
    -0.68306
    -0.71380
    -0.78296
    -0.55242
    -0.38336
    -0.47558
    -0.42179
    -0.46789
    -0.36031
    -0.39105
    -0.12209
    -0.19125
    -0.38336
    -0.17588
    -0.16051
     0.08540
    -0.07598
    -0.11440
    -0.12977
    -0.08366
     0.11613
    -0.09903
    -0.12209
    -0.00682
    -0.06061
     0.01623
     0.13150
     0.46194
     0.23140
     0.34667
     0.30825
     0.46962
     0.46194
     0.62332
     0.56184
     0.70016
     0.76932
     0.83080
     0.80775
     0.96144
     0.89996
     0.70785
     0.49268
     0.80006
     0.72322
     0.45426
     0.30056
     0.04697
    -0.02987
    -0.29115
    -0.63695
    -0.82907
    -0.90591
    -1.13645
    -1.62826
    -1.88954
    -2.20461
    -2.25840
    -2.67337
    -2.60420
    -2.78095
    -2.39672
    -1.47457
    -1.04424
    -0.13746
     0.68479
     0.93070
    -0.03756
    -0.21430
     0.03929
     1.39946
     1.64536
     3.44355
     4.30423
     2.70584
     1.90664
     1.20734
     1.13050
     1.31493
     1.43020
     1.54546
     1.03828
     0.49268
    -0.07598
    -0.49863
    -0.50632
    -0.59853
    -0.59853
    -0.64464
    -0.66769
    -0.79065
    -0.72148
    -0.42947
    -0.63695
    -0.69843
    -0.62158
    -0.64464
    -0.49095
    -0.51400
    -0.42179
    -0.29883
    -0.12209
     0.00087
     0.14687
     0.37741
     0.45426
     0.66174
     0.62332
     1.26114
     1.19197
     1.26114
     1.34567
     1.66073
     1.76832
     1.82211
     1.92969
     1.84516
     1.88359
     1.93738
     1.83748
     1.86822
     1.82211
     1.72221
     1.48399
     1.63000
     1.61463
     1.16124
     1.16124
     0.85385
     0.73858
     0.54647
     0.29288
     0.20835
    -0.11440
    -0.09135
    -0.53705
    -0.45252
    -0.49095
    -0.79833
    -1.14414
    -1.10571
    -1.02887
    -1.23635
    -1.16719
    -1.48226
    -1.35930
    -1.27477
    -1.26709
    -1.14414
    -1.15182
    -1.07497
    -1.12877
    -1.05961
    -0.95202
    -0.92128
    -0.95202
    -0.89823
    -0.48326
    -0.43715
    -0.52937
    -0.44484
    -0.26809
    -0.39873
    -0.14514
     0.02392
    -0.27578
    -0.03756
    -0.09903
    -0.00682
     0.16224
     0.20066
     0.03160
    -0.19125
     0.23909
     0.16993
     0.10845
     0.10077
     0.03929
    -0.12977
    -0.00682
     0.12382
     0.03929
     0.10845
     0.10845
    -0.08366
     0.01623
    -0.04524
    -0.02219
    -0.33726
     0.01623
     0.00087
    -0.09135
    -0.06830
    -0.18356
    -0.16051
    -0.32957
    -0.29115
    -0.32189
    -0.29883
    -0.27578
    -0.38336
    -0.37568
    -0.40642
    -0.36799
    -0.57548
    -0.60622
    -0.36799
    -0.50632
    -0.36031
    -0.46789
    -0.56779
    -0.57548
    -0.52937
    -0.39105
    -0.53705
    -0.23736
    -0.42179
    -0.39105
    -0.27578
    -0.44484
    -0.40642
    -0.39105
    -0.18356
    -0.12977
    -0.16819
    -0.20662
    -0.24504
    -0.15283
    -0.16051
    -0.15283
    -0.08366
     0.23140
     0.06234
     0.13150
     0.16993
     0.56952
     0.64637
     0.63869
     1.03060
     1.81442
     1.65305
     0.00087
    -0.42947
    -1.61289
    -0.31420
     0.54647
     0.27751
     0.36973
     0.46962
     1.23040
     2.82879
     3.01322
     0.37741
    -5.91625
    -8.59049
    -6.37733
    -1.10571
     2.23708
     2.07570
     0.41583
    -1.97407
    -3.34192
    -2.85780
    -1.98175
    -1.48994
    -0.78296
    -0.36031
     0.03160
     0.66942
     1.00754
     1.43020
     1.99117
     1.79906
     1.91432
     1.49167
     1.15355
     1.09976
     1.03828
     0.70785
     0.27751
     0.15456
     0.05466
    -0.21430
     0.03160
     0.13919
     0.16993
     0.56952
     1.09976
     1.13818
     1.03060
     0.44657
     0.09308
     0.27751
     0.50805
     0.77701
     1.08439
     0.99986
     0.76164
     0.46194
     0.22372
    -0.01450
     0.03929
    -0.27578
    -0.02219
     0.09308
    -0.11440
    -0.00682
     0.07771
    -0.01450
     0.07771
     0.13919
     0.41583
     0.50805
     0.73858
     0.67711
     0.56184
     0.69248
     0.73090
     0.71553
     0.73858
     0.82312
     0.62332
     0.86154
     0.75395
     0.73090
     0.60795
     0.55416
     0.60795
     0.81543
     0.81543
     0.60795
     0.58489
     0.54647
     0.66942
     0.69248
     0.50036
     0.72322
     0.56184
     0.52342
     0.64637
     0.47731
     0.59258
     0.41583
     0.46962
     0.58489
     0.59258
     0.58489
     0.42352
     0.35436
     0.46962
     0.60026
     0.40815
     0.49268
     0.40815
     0.29288
     0.45426
     0.51573
     0.42352
     0.31593
     0.21603
     0.42352
     0.35436
     0.50805
     0.28520
     0.23909
     0.30825
     0.27751
     0.25446
     0.43120
     0.40046
     0.16993
     0.40815
     0.36973
     0.40046
     0.26983
     0.29288
     0.15456
     0.44657
     0.36204
     0.30056
     0.30056
     0.23909
     0.34667
     0.33130
     0.17761
     0.34667
     0.25446
     0.26214
     0.23909
     0.33130
     0.17761
     0.00087
     0.06234
     0.17761
     0.22372
     0.28520
     0.01623
    -0.04524
    -0.16051
    -0.00682
    -0.08366
     0.04697
    -0.20662
    -0.20662
    -0.15283
    -0.10672
    -0.20662
    -0.39873
    -0.39105
    -0.32189
    -0.20662
    -0.35262
    -0.29883
    -0.39105
    -0.37568
    -0.17588
    -0.35262
    -0.16819
    -0.34494
    -0.44484
    -0.46021
    -0.60622
    -0.65232
    -0.72148
    -0.78296
    -0.58316
    -0.39105
    -0.52937
    -0.59085
    -0.59853
    -0.42947
     0.04697
     0.02392
     0.28520
     0.27751
    -0.02219
     0.19298
     0.45426
     0.42352
     0.62332
     0.50036
     0.33130
     0.28520
     0.00855
    -0.25273
    -0.49863
    -0.72917
    -1.02887
    -1.16719
    -1.24403
    -0.77528
    -0.64464
    -0.56011
    -0.29115
    -0.01450
     0.45426
     0.49268
    -0.46021
    -1.02887
    -1.41310
    -0.99044
    -0.28346
     0.64637
     1.18429
     1.79137
     1.49936
     1.33030
    -1.21330
    -3.30350
    -2.30451
    -0.66001
    -0.15283
     0.14687
     0.36204
     0.51573
     0.52342
     0.60795
     0.45426
     0.66942
     0.88459
     1.05365
     1.17661
     1.58389
     1.74526
     1.63000
     1.49167
     1.61463
     1.91432
     1.81442
     1.39946
     1.16124
     0.88459
     0.84617
     0.60795
     0.29288
    -0.06830
    -0.01450
    -0.11440
    -0.06061
     0.17761
    -0.30652
    -0.19125
    -0.16051
    -0.15283
    -0.08366
    -0.09903
    -0.37568
    -0.26809
     0.04697
     0.03929
    -0.06830
    -0.12977
    -0.16051
    -0.19125
    -0.18356
     0.18530
    -0.02987
    -0.12209
     0.00087
    -0.02219
    -0.04524
     0.00087
    -0.17588
    -0.12209
     0.08540
     0.13919
     0.06234
    -0.00682
    -0.12209
    -0.18356
    -0.04524
     0.21603
     0.00855
    -0.03756
    -0.19125
     0.13919
    -0.02219
    -0.07598
    -0.07598
    -0.06061
    -0.05293
     0.11613
     0.06234
    -0.07598
    -0.00682
    -0.12209
    -0.14514
     0.17761
     0.13919
    -0.11440
     0.00855
    -0.07598
     0.10845
    -0.08366
    -0.02219
    -0.06830
     0.11613
     0.04697
     0.01623
    -0.05293
    -0.06061
    -0.02987
    -0.23736
    -0.02987
     0.12382
    -0.05293
    -0.01450
    -0.12209
     0.01623
     0.11613
     0.10845
    -0.08366
     0.02392
     0.03929
     0.12382
     0.24677
     0.08540
    -0.06061
     0.00855
     0.09308
     0.23909
     0.29288
     0.03160
     0.02392
    -0.09903
     0.23909
     0.02392
    -0.06061
    -0.05293
     0.07771
     0.00855
     0.12382
     0.15456
     0.01623
    -0.18356
    -0.19893
     0.09308
     0.08540
    -0.09135
    -0.08366
    -0.02219
    -0.07598
    -0.09135
    -0.09903
    -0.17588
    -0.18356
    -0.09135
    -0.08366
    -0.06061
    -0.16051
    -0.23736
    -0.43715
    -0.06830
     0.03160
    -0.14514
    -0.13746
    -0.26041
    -0.01450
    -0.10672
    -0.12209
    -0.12977
    -0.18356
    -0.08366
    -0.05293
     0.03929
    -0.02219
    -0.17588
    -0.13746
    -0.23736
     0.10845
    -0.09135
    -0.21430
    -0.16051
    -0.27578
    -0.03756
    -0.16051
    -0.14514
    -0.09903
    -0.22967
    -0.25273
    -0.18356
    -0.26041
    -0.31420
    -0.38336
    -0.62158
    -0.16051
    -0.32189
    -0.47558
    -0.47558
    -0.55242
    -0.56011
    -0.52169
    -0.59085
    -0.55242
    -0.59853
    -0.52937
    -0.74454
    -1.07497
    -1.23635
    -1.24403
    -1.91259
    -1.24403
    -0.39105
    -1.29014
    -2.19692
    -2.65800
    -2.25071
    -1.52836
    -1.25172
    -0.23736
     3.09006
     5.05731
     6.45591
     2.18328
    -4.56377
    -5.95468
    -6.27743
     0.13150
     6.27148
     5.69513
     3.59725
     0.94607
    -1.25940
    -2.20461
    -2.35061
    -2.21229
    -2.03555
    -1.12108
    -0.59853
    -0.34494
    -0.19125
    -0.18356
    -0.26809
    -0.44484
    -0.32189
    -0.36799
    -0.54474
    -0.62927
    -0.69843
    -0.48326
    -0.59853
    -0.60622
    -0.61390
    -0.44484
    -0.54474
    -0.56011
    -0.27578
    -0.03756
    -0.02219
    -0.08366
     0.23909
     0.31593
     0.26214
     0.20835
     0.26214
     0.38509
     0.35436
     0.30056
     0.35436
     0.41583
     0.43120
     0.26214
     0.30056
     0.37741
     0.30825
     0.20835
     0.35436
     0.36973
     0.26214
     0.34667
     0.38509
     0.33899
     0.21603
     0.20835
     0.19298
     0.26983
     0.31593
     0.20835
     0.19298
     0.19298
     0.18530
     0.20066
     0.03929
     0.30825
     0.24677
     0.21603
     0.13150
     0.16993
     0.03929
     0.23140
     0.25446
     0.36204
     0.25446
     0.25446
     0.26214
     0.33899
     0.31593
     0.19298
     0.07003
     0.24677
     0.26983
     0.23140
     0.49268
     0.45426
     0.43889
     0.17761
     0.15456
     0.30825
     0.51573
     0.38509
     0.39278
     0.32362
     0.53879
     0.43120
     0.15456
     0.40815
     0.40046
     0.45426
     0.44657
     0.36973
     0.25446
     0.16224
     0.05466
     0.24677
     0.30825
     0.13919
     0.03929
     0.09308
     0.13919
     0.20835
    -0.15283
     0.06234
     0.10077
    -0.00682
     0.07771
     0.01623
    -0.16819
    -0.07598
    -0.16051
     0.01623
     0.16224
     0.13919
    -0.05293
    -0.06061
    -0.09903
    -0.06830
    -0.06830
    -0.13746
    -0.10672
    -0.12209
    -0.04524
    -0.05293
    -0.16819
    -0.09135
    -0.23736
    -0.19125
    -0.31420
    -0.10672
    -0.16819
    -0.39873
    -0.29115
    -0.25273
    -0.14514
    -0.30652
    -0.29883
    -0.24504
    -0.40642
    -0.19125
    -0.05293
    -0.14514
    -0.16051
    -0.12977
    -0.16051
     0.01623
     0.16993
     0.16993
     0.20835
     0.70016
     0.77701
     0.25446
     0.08540
    -0.70611
    -0.69075
     0.03160
    -0.45252
    -0.77528
    -0.63695
    -0.78296
    -0.99044
    -0.83675
    -0.95202
    -1.28246
    -1.36699
    -1.35930
    -1.17487
    -1.20561
    -0.99813
    -0.78296
    -0.61390
    -0.42179
    -0.51400
    -0.26809
    -0.29115
    -0.34494
    -0.39873
    -0.22967
    -0.26809
    -0.25273
    -0.52169
    -0.51400
    -0.57548
    -0.52169
    -0.89823
    -0.70611
    -1.26709
    -1.26709
    -1.29783
    -1.57447
    -1.63595
    -1.78964
    -2.40441
    -2.60420
    -3.16518
    -3.54941
    -3.55709
    -3.35729
    -2.90390
    -2.42746
    -0.34494
     0.38509
    -0.09135
    -0.26041
    -0.52169
    -0.24504
     0.66942
     0.56184
     0.09308
     0.97681
     2.11412
     2.32161
     1.87590
     1.49936
     1.00754
     0.59258
     0.06234
    -0.15283
    -0.45252
    -0.73685
    -0.73685
    -0.43715
    -0.19125
    -0.32957
    -0.27578
    -0.31420
    -0.32189
    -0.32189
    -0.32957
    -0.48326
    -0.74454
    -0.85212
    -0.72148
    -0.66769
    -0.54474
    -1.05961
    -1.06729
    -0.85981
    -0.92897
    -0.98276
    -0.89823
    -0.80601
    -0.61390
    -0.46789
    -0.30652
    -0.40642
    -0.22199
    -0.16051
    -0.06830
     0.10077
     0.59258
     0.36973
     0.40815
     0.50036
     0.33899
     0.42352
     0.46194
     0.40815
     0.61563
     0.81543
     0.97681
     0.92301
     0.86922
     0.64637
     0.69248
     0.67711
     0.88459
     0.94607
     0.50805
     0.67711
     0.66942
     0.80775
     0.63869
     0.73858
     0.46194
     0.78469
     0.86154
     1.29187
     0.80006
     0.51573
     0.52342
     0.41583
     0.76164
     0.93838
     0.69248
     0.53879
     0.59258
     0.68479
     0.61563
     0.46194
     0.26214
     0.36973
     0.38509
     0.50036
     0.32362
     0.23909
     0.18530
     0.21603
     0.20066
     0.40815
     0.43120
     0.17761
     0.36204
     0.41583
     0.54647
     0.50036
     0.49268
     0.46962
     0.57721
     0.98449
     0.95375
     1.09208
     1.04597
     1.25345
     1.12281
     1.51473
     1.79906
     1.65305
     1.63768
     1.74526
     2.05265
     2.12181
     2.18328
     2.19097
     2.20634
     2.58288
     2.92100
     3.27449
     3.57419
     2.50604
     1.79906
     1.16892
     0.82312
     1.13818
     0.99218
     1.17661
     1.61463
     0.94607
     0.02392
    -0.42947
    -0.95202
    -1.07497
    -1.10571
    -1.02887
    -1.20561
    -1.15182
    -0.92128
    -0.78296
    -0.85212
    -0.94434
    -1.06729
    -0.99044
    -0.84444
    -0.69843
    -0.67538
    -0.87518
    -0.77528
    -0.71380
    -0.81370
    -0.87518
    -0.75222
    -1.04424
    -1.02887
    -1.02887
    -0.75991
    -0.75222
    -0.76759
    -0.75991
    -0.79833
    -0.49863
    -0.56011
    -0.67538
    -0.67538
    -0.41410
    -0.46789
    -0.21430
    -0.06061
    -0.07598
    -0.10672
    -0.05293
     0.33899
     0.70785
     0.61563
     0.83080
     0.94607
     0.41583
    -0.16051
    -0.03756
    -1.60521
    -2.76558
    -3.00380
    -2.87316
    -2.09702
    -1.53605
    -2.48894
    -4.33323
    -5.75488
    -6.84609
    -7.13810
    -5.70109
    -3.56478
    -1.58216
    -0.93665
    -1.95870
    -2.58115
    -2.55041
    -1.29014
     0.15456
     1.26114
     2.16023
     2.62130
     2.52909
     2.45224
     2.96711
     2.72120
     2.14486
     2.05265
     1.87590
     1.53778
     1.25345
     0.99986
     0.58489
     0.53110
     0.33130
     0.23140
     0.06234
     0.02392
    -0.06061
    -0.40642
    -0.04524
    -0.08366
     0.01623
    -0.13746
    -0.17588
    -0.02987
    -0.03756
    -0.10672
    -0.10672
    -0.06061
    -0.03756
    -0.04524
     0.03929
    -0.17588
    -0.32189
    -0.32957
    -0.09903
    -0.03756
    -0.10672
    -0.08366
    -0.28346
    -0.08366
     0.01623
    -0.05293
    -0.02987
     0.03160
     0.01623
     0.08540
     0.22372
     0.20066
     0.23909
     0.05466
     0.07771
     0.43889
     0.32362
     0.30056
     0.30825
     0.25446
     0.14687
     0.32362
     0.21603
     0.33130
     0.31593
     0.33130
     0.28520
     0.36973
     0.36973
     0.22372
     0.17761
     0.40046
     0.43120
     0.36204
     0.43120
     0.35436
     0.26214
     0.36973
     0.33899
     0.27751
     0.41583
     0.32362
     0.24677
     0.29288
     0.40046
     0.19298
     0.16224
     0.39278
     0.39278
     0.29288
     0.24677
     0.18530
     0.14687
     0.16224
     0.15456
     0.00855
     0.28520
     0.25446
     0.08540
     0.10077
     0.20066
     0.18530
    -0.00682
     0.04697
     0.26983
     0.30825
     0.03929
     0.26214
     0.19298
     0.26214
     0.50805
     0.75395
     1.00754
     1.46862
    -0.32189
    -1.03655
    -1.14414
    -0.85212
    -0.16819
    -0.09903
     0.40815
    -0.44484
    -0.83675
    -1.29783
    -1.43615
    -1.35930
    -1.10571
    -0.87518
    -0.75222
    -0.65232
    -0.55242
    -0.46789
    -0.13746
     0.06234
     0.06234
     0.06234
     0.31593
     0.45426
     0.43889
     0.53879
     0.46194
     0.53110
     0.53110
     0.55416
     0.61563
     0.51573
     0.63100
     0.46194
     0.57721
     0.45426
     0.61563
     0.25446
     0.36973
     0.43889
     0.48499
     0.54647
     0.36204
     0.44657
     0.48499
     0.50805
     0.60795
     1.16124
     1.17661
     1.26882
     1.39946
     1.01523
     1.03060
     0.58489
     0.33899
     1.09208
     1.73758
     2.46761
     2.52141
     2.42919
     1.78369
     0.51573
     0.02392
     0.05466
     0.04697
    -0.22967
    -0.04524
     0.70785
     0.09308
    -0.72148
    -1.69742
    -1.62058
    -2.04323
    -2.29682
    -2.24303
    -2.23534
    -2.34293
    -2.20461
    -2.17387
    -1.78964
    -1.41310
    -1.32857
    -1.14414
    -1.05961
    -0.78296
    -0.85981
    -1.00581
    -0.42179
    -0.00682
     0.42352
     0.59258
     0.69248
     0.60795
     0.48499
     0.53110
     0.66174
     1.03828
     0.97681
     0.76164
     0.61563
     0.75395
     0.80006
     0.46194
     0.66942
     0.50036
     0.36204
     0.35436
     0.10845
     0.10845
    -0.12977
    -0.21430
    -0.14514
    -0.06830
    -0.06061
    -0.30652
    -0.18356
    -0.16819
    -0.16819
    -0.09135
    -0.21430
    -0.02987
    -0.08366
    -0.02219
     0.13150
     0.09308
    -0.03756
     0.01623
    -0.05293
     0.07003
     0.27751
     0.13150
     0.04697
    -0.09135
     0.12382
     0.18530
     0.09308
     0.37741
     0.05466
     0.21603
     0.24677
     0.21603
     0.32362
     0.06234
    -0.01450
     0.08540
     0.27751
     0.33130
     0.15456
     0.15456
     0.03929
     0.07003
    -0.00682
     0.20835
     0.04697
    -0.02219
    -0.05293
     0.03929
     0.13150
     0.03160
    -0.20662
    -0.01450
     0.13150
     0.27751
     0.10077
     0.04697
     0.19298
     0.13150
     0.14687
     0.30056
     0.46194
     0.34667
     0.53110
     0.80006
     1.13050
     0.70785
     0.24677
    -0.16051
    -0.59853
     0.20835
     0.62332
     0.36204
    -0.22199
    -0.44484
    -0.46021
    -0.46021
    -0.47558
    -0.73685
    -0.68306
    -0.85981
    -0.72917
    -0.24504
    -0.43715
    -0.61390
    -0.36031
    -0.27578
     0.07771
     0.01623
     0.03160
     0.19298
     0.21603
     0.16224
     0.42352
     0.27751
     0.05466
     0.24677
     0.26214
     0.28520
     0.15456
     0.13919
    -0.02219
     0.19298
     0.34667
     0.20066
     0.23909
     0.10845
     0.34667
     0.33899
     0.53879
     0.69248
     0.54647
     0.39278
     0.29288
     0.40046
     0.40046
     0.25446
     0.32362
     0.47731
     0.58489
     0.47731
     0.36204
     0.06234
     0.03929
     0.03929
     0.23909
     0.37741
     0.62332
     0.81543
     1.03060
     0.67711
    -0.32189
    -2.03555
    -3.07296
    -2.66568
    -1.29783
    -0.26809
     0.39278
     0.74627
     0.07771
    -0.94434
    -1.57447
    -1.29783
    -1.27477
    -0.78296
    -0.18356
     0.59258
     0.88459
     1.02291
     0.73858
     0.47731
     0.50036
     0.35436
     0.17761
    -0.11440
    -0.29883
    -0.73685
    -1.12877
    -0.63695
    -0.76759
    -0.64464
    -0.42179
    -0.32189
    -0.34494
    -0.22199
    -0.38336
    -0.18356
    -0.13746
     0.25446
     0.16993
     0.18530
     0.03160
     0.00855
    -0.12209
     0.07003
    -0.01450
    -0.10672
    -0.24504
    -0.16819
     0.07771
    -0.17588
    -0.28346
    -0.28346
    -0.23736
    -0.01450
     0.03160
     0.06234
     0.07003
     0.02392
    -0.03756
     0.16224
     0.40815
     0.26983
     0.10077
     0.16993
     0.24677
     0.31593
     0.16224
     0.15456
     0.00087
     0.20066
     0.26214
     0.30825
     0.16993
     0.13919
     0.04697
     0.00855
     0.40815
     0.20835
     0.00855
     0.07003
    -0.01450
     0.28520
     0.02392
     0.06234
    -0.09135
     0.11613
     0.09308
    -0.12209
     0.07003
     0.05466
     0.05466
    -0.16051
     0.13150
     0.29288
    -0.03756
     0.04697
     0.03929
     0.15456
     0.20835
     0.10077
    -0.00682
    -0.00682
     0.17761
    -0.04524
     0.06234
    -0.12209
    -0.14514
    -0.09135
     0.36973
     1.05365
     1.00754
     0.96912
     0.86154
     0.47731
     0.41583
     0.38509
     0.70785
     0.60795
     0.93838
     0.95375
     0.94607
     0.61563
     0.08540
    -0.07598
    -0.29883
    -0.22967
    -1.24403
    -1.05192
    -0.69075
    -0.72917
    -0.75991
    -0.98276
    -1.19793
    -1.29783
    -1.02887
    -0.97507
    -1.03655
    -0.96739
    -1.04424
    -1.10571
    -1.06729
    -0.54474
    -0.23736
    -0.17588
    -0.06830
    -0.07598
     0.24677
     0.46962
     0.60026
     0.70785
     0.74627
     1.03828
     1.06902
     1.40714
     1.31493
     1.39946
     1.22271
     1.49167
     1.04597
     1.03828
     1.14587
     1.02291
     0.95375
     0.85385
     0.56952
     0.70016
     0.51573
     0.43120
     0.51573
     0.34667
     0.41583
     0.17761
     0.10077
     0.10845
     0.37741
     0.19298
     0.12382
    -0.01450
     0.01623
     0.02392
     0.18530
     0.00855
    -0.00682
    -0.84444
    -1.88185
    -1.54373
    -0.44484
    -0.56779
    -0.82907
    -1.04424
    -0.79065
    -1.23635
    -1.79732
    -1.98175
    -1.89722
    -1.62058
    -1.37467
    -1.03655
    -0.98276
    -0.86749
    -0.69075
    -0.54474
    -0.33726
    -0.56779
    -0.42179
    -0.80601
    -1.15950
    -2.58884
    -3.99511
    -4.50998
    -4.17954
    -3.11139
    -1.50531
     0.08540
     0.40046
    -1.54373
    -2.68105
    -2.90390
    -1.88185
    -1.05192
    -0.18356
     0.61563
     1.24577
     1.88359
     1.96812
     2.04496
     1.86822
     1.73758
     1.25345
     0.95375
     0.76164
     0.28520
     0.20066
    -0.02219
    -0.14514
    -0.24504
    -0.45252
    -0.30652
    -0.43715
    -0.10672
    -0.03756
     0.03929
    -0.02987
     0.03160
     0.03160
    -0.00682
     0.25446
     0.30056
     0.28520
     0.19298
     0.12382
     0.25446
     0.12382
     0.30056
    -0.06830
     0.33130
     0.28520
     0.21603
     0.15456
     0.12382
     0.21603
     0.23140
     0.07771
     0.18530
     0.26214
     0.00087
    -0.09135
     0.09308
    -0.04524
     0.16993
    -0.37568
    -0.72148
    -0.56011
    -0.50632
    -0.65232
    -0.92128
    -0.89054
    -0.84444
    -1.02887
    -0.82907
    -1.02887
    -1.12877
    -0.72148
    -0.85981
    -0.72148
    -0.67538
    -0.61390
    -0.49095
    -0.16051
    -0.15283
     0.04697
     0.09308
     0.22372
     0.18530
     0.20835
     0.27751
     0.54647
     0.63869
     0.35436
     0.50036
     0.40046
     0.59258
     0.41583
     0.30056
     0.48499
     0.46194
     0.40046
     0.38509
     0.25446
     0.35436
     0.10077
     0.18530
     0.29288
     0.47731
     0.86154
     1.19966
     1.55315
     1.95275
     2.52141
     2.32161
     1.58389
     1.01523
     1.37640
     1.55315
     1.23808
     1.16124
     0.60795
     0.47731
     0.61563
     0.16224
    -0.48326
    -1.02887
    -1.28246
    -1.44383
    -1.72816
    -2.04323
    -1.98175
    -1.69742
    -1.82038
    -1.82038
    -1.52836
    -1.62826
    -1.64363
    -1.09803
    -0.66769
    -0.19893
     0.23140
     0.45426
     1.02291
     0.99218
     0.60026
     0.09308
     0.26214
     0.89996
     1.43788
     1.82979
     1.68379
     1.72221
     1.53778
     1.26882
     1.06902
     1.03828
     0.80775
     0.61563
     0.48499
     0.60026
     0.59258
     0.43120
     0.08540
     0.24677
     0.13150
     0.14687
     0.29288
     0.20835
     0.14687
    -0.12977
     0.04697
     0.26983
     0.08540
    -0.22199
    -0.92897
    -0.69075
     0.30825
     0.85385
     0.73858
     0.18530
     0.38509
     0.32362
     0.01623
    -0.47558
    -0.28346
    -0.27578
    -0.09903
     0.27751
     1.11513
     1.74526
     1.89127
     0.61563
    -0.55242
    -0.32957
    -1.29014
    -2.21998
    -1.36699
     0.25446
     0.29288
     0.38509
     0.07003
    -0.19125
    -0.58316
    -1.05192
    -0.95971
    -1.21330
    -1.18256
    -0.93665
    -0.51400
    -0.28346
    -0.20662
    -0.29883
    -0.08366
    -0.30652
    -0.44484
    -0.56011
    -0.59085
    -0.61390
    -0.70611
    -0.82907
    -0.71380
    -0.55242
    -0.43715
    -0.45252
    -0.45252
    -0.26041
    -0.17588
    -0.38336
    -0.27578
    -0.19125
    -0.16051
     0.12382
     0.05466
     0.10077
    -0.16051
    -0.08366
     0.08540
     0.43889
     0.50805
     0.41583
     0.13150
    -0.30652
     0.04697
     0.03160
     0.27751
     0.41583
     0.08540
     0.20066
     0.13150
     0.05466
     0.03160
    -0.16819
    -0.15283
    -0.06061
    -0.06061
     0.11613
    -0.12209
    -0.13746
    -0.04524
    -0.13746
     0.00855
     0.14687
     0.03160
     0.07003
    -0.00682
     0.13919
     0.13919
     0.09308
    -0.12209
     0.08540
     0.15456
     0.22372
     0.25446
    -0.13746
     0.03929
     0.12382
     0.10077
     0.38509
     0.20835
    -0.01450
     0.10077
     0.16224
     0.31593
     0.06234
     0.07003
    -0.06061
     0.19298
     0.27751
     0.13919
     0.13919
    -0.09135
     0.07771
    -0.12209
     0.05466
     0.17761
    -0.01450
     0.06234
     0.10845
     0.21603
     0.09308
     0.11613
     0.01623
     0.21603
     0.24677
     0.26983
    -0.02219
     0.05466
    -0.02987
     0.09308
     0.22372
     0.30056
     0.00087
     0.00855
     0.02392
     0.16993
     0.14687
     0.00087
    -0.16819
    -0.02987
     0.10077
     0.16224
     0.10845
    -0.12977
    -0.10672
    -0.04524
     0.03160
     0.20066
    -0.06830
    -0.16819
    -0.12977
    -0.06830
    -0.07598
    -0.10672
    -0.28346
    -0.33726
    -0.10672
    -0.03756
    -0.27578
    -0.24504
    -0.32957
    -0.23736
    -0.41410
     0.03929
     0.08540
    -0.12209
     0.06234
     0.12382
     0.30825
     0.22372
     0.37741
     0.56952
     1.11513
     1.06902
     1.09208
     1.45325
     1.41483
     1.76063
     2.18328
     2.69815
     2.59825
     3.20533
     3.32060
     0.99986
    -0.45252
    -0.25273
     1.98349
     2.16023
     1.30724
     0.63869
     0.20835
    -0.13746
    -0.46789
    -0.62927
    -0.02987
     0.05466
    -0.62158
    -1.23635
    -0.95971
     0.06234
     1.23040
     2.00654
     1.06902
    -2.26608
    -5.18622
    -3.44182
    -2.88853
    -2.37367
    -2.24303
    -2.06628
    -2.58884
    -3.68773
    -4.22565
    -4.54072
    -4.77125
    -3.96437
    -3.28813
    -2.58115
    -2.15850
    -1.52836
    -1.07497
    -0.72148
    -0.09903
     0.07771
     0.25446
     0.32362
     0.28520
     0.14687
     0.39278
     0.33899
     0.20835
     0.08540
    -0.02987
    -0.02987
     0.01623
    -0.16051
    -0.26809
    -0.20662
    -0.16051
    -0.28346
    -0.22199
    -0.46021
    -0.29115
    -0.46021
    -0.29883
    -0.16819
    -0.31420
    -0.30652
    -0.42179
    -0.23736
    -0.36799
    -0.30652
    -0.32189
    -0.23736
    -0.34494
    -0.36799
    -0.26041
    -0.18356
    -0.16819
    -0.36031
    -0.34494
    -0.04524
    -0.06830
    -0.23736
    -0.25273
    -0.24504
    -0.15283
    -0.18356
    -0.19125
    -0.21430
    -0.18356
    -0.12209
    -0.08366
    -0.06830
    -0.25273
    -0.24504
    -0.25273
     0.03929
     0.03160
    -0.25273
    -0.05293
    -0.11440
    -0.04524
    -0.04524
    -0.04524
    -0.08366
     0.03160
    -0.03756
    -0.10672
     0.03160
     0.01623
    -0.16819
    -0.26809
    -0.09903
     0.16224
     0.04697
    -0.04524
    -0.20662
    -0.07598
    -0.09903
    -0.09135
     0.04697
    -0.20662
    -0.01450
     0.00087
     0.16224
     0.04697
    -0.13746
    -0.31420
    -0.13746
     0.22372
    -0.06061
     0.10077
    -0.14514
    -0.10672
    -0.07598
    -0.07598
    -0.09135
    -0.12209
    -0.04524
    -0.08366
    -0.07598
    -0.09135
    -0.12209
    -0.16051
    -0.30652
    -0.03756
    -0.11440
    -0.09903
    -0.09135
    -0.07598
    -0.04524
    -0.19125
    -0.18356
    -0.02219
    -0.04524
     0.01623
    -0.09135
    -0.09135
     0.06234
    -0.12977
    -0.16051
     0.05466
    -0.03756
     0.00855
     0.24677
     0.00855
    -0.03756
     0.03160
    -0.04524
     0.12382
     0.14687
     0.31593
     0.33130
     0.28520
     0.36204
     0.33130
    -0.04524
     0.22372
     0.30056
     0.12382
     0.16224
     0.28520
     0.41583
     0.36973
     0.17761
    -0.09903
    -0.12977
    -0.39105
    -0.65232
    -0.62158
    -0.69843
    -0.98276
    -1.31320
    -1.60521
    -1.55142
    -1.45920
    -1.08266
    -1.49763
    -2.48894
    -3.26508
    -4.04890
    -2.96538
    -0.17588
     3.42050
     1.66073
    -1.22867
    -3.44182
    -1.70511
     2.97480
     5.16490
     3.07469
     1.13818
     1.16124
     1.18429
     1.56852
     2.18328
     2.59057
     2.00654
     1.65305
     1.15355
     0.50805
    -0.28346
    -0.13746
    -0.22967
    -0.46021
    -0.59853
    -0.58316
    -0.54474
    -0.52169
    -0.24504
    -0.29115
    -0.16051
    -0.26041
    -0.28346
    -0.09903
    -0.13746
    -0.25273
    -0.26809
    -0.22199
    -0.16051
    -0.11440
    -0.37568
    -0.42179
    -0.25273
    -0.44484
    -0.35262
    -0.43715
    -0.41410
    -0.39105
    -0.29883
     0.03160
     0.26983
     0.54647
     0.96144
     1.25345
     1.60694
     1.95275
     1.84516
     0.94607
    -0.08366
    -0.88286
    -1.15182
    -0.02219
     0.50036
     0.13919
    -0.29115
    -0.86749
    -1.45152
    -1.83575
    -2.22766
    -2.54273
    -2.42746
    -2.12776
    -1.89722
    -1.69742
    -1.25940
    -0.86749
    -0.74454
    -0.48326
    -0.26809
    -0.19893
    -0.26809
    -0.09135
    -0.01450
     0.14687
     0.15456
    -0.04524
     0.15456
     0.13919
     0.29288
    -0.01450
     0.10077
     0.13150
     0.10845
     0.15456
     0.22372
     0.10845
    -0.05293
     0.00087
     0.04697
     0.24677
     0.14687
    -0.12209
    -0.12209
    -0.02219
     0.03160
    -0.19893
    -0.15283
    -0.14514
    -0.16051
    -0.08366
    -0.16819
    -0.11440
    -0.19893
    -0.26041
    -0.15283
    -0.15283
     0.01623
    -0.02987
    -0.12209
    -0.11440
     0.10077
     0.03160
     0.10077
     0.32362
    -0.04524
     0.07003
     0.21603
     0.30825
     0.26214
     0.14687
     0.12382
     0.22372
     0.34667
     0.37741
     0.23140
     0.21603
     0.14687
     0.34667
     0.15456
     0.23140
     0.25446
     0.04697
     0.27751
     0.16993
     0.24677
     0.09308
     0.08540
     0.06234
     0.11613
     0.31593
     0.09308
     0.18530
     0.07771
     0.05466
     0.06234
     0.10845
     0.24677
     0.25446
     0.11613
     0.23909
     0.22372
     0.23140
     0.12382
     0.26214
     0.33130
     0.46962
     0.58489
     0.55416
     0.60795
     0.80775
     0.92301
     1.34567
     1.69916
     0.58489
    -0.62927
    -0.61390
    -1.22098
    -0.66001
    -0.48326
    -0.15283
    -0.01450
    -0.74454
    -0.95971
    -1.51300
    -1.78195
    -1.78195
    -1.56679
    -1.58984
    -1.29783
    -1.17487
    -1.25172
    -1.24403
    -1.48226
    -1.97407
    -2.23534
    -1.82038
    -0.52937
     0.99986
     1.64536
     0.90765
    -0.49095
    -1.54373
    -1.80501
    -1.88954
    -0.53705
     0.48499
     0.95375
     1.09208
     0.75395
     0.64637
     0.18530
    -0.12977
    -0.42179
    -0.19125
     0.00087
     0.04697
     0.05466
     0.14687
     0.20066
     0.33130
     0.75395
     0.69248
     0.56952
     0.56184
     0.59258
     0.74627
     0.68479
     0.37741
     0.35436
     0.35436
     0.39278
     0.39278
     0.45426
     0.14687
     0.15456
     0.06234
     0.09308
     0.26983
     0.22372
     0.05466
     0.00087
     0.15456
     0.14687
     0.03160
    -0.16051
    -0.06830
     0.00855
     0.08540
    -0.02219
    -0.06830
    -0.26809
    -0.13746
    -0.22967
    -0.14514
    -0.17588
    -0.37568
    -0.31420
    -0.34494
    -0.47558
    -0.41410
    -0.70611
    -0.69075
    -0.57548
    -0.48326
    -0.56011
    -0.56779
    -0.67538
    -0.56011
    -0.61390
    -0.49095
    -0.31420
    -0.50632
    -0.36031
    -0.47558
    -0.08366
    -0.23736
    -0.38336
    -0.28346
    -0.17588
    -0.06061
    -0.06830
     0.01623
     0.06234
    -0.14514
    -0.15283
    -0.07598
     0.26214
    -0.03756
    -0.08366
    -0.01450
     0.00855
    -0.04524
     0.16224
     0.00087
    -0.01450
     0.21603
     0.23909
     0.19298
     0.10077
     0.15456
     0.01623
     0.10845
     0.43120
     0.25446
     0.10845
     0.18530
     0.08540
     0.36973
     0.33899
     0.21603
     0.20066
     0.15456
     0.35436
     0.35436
     0.38509
     0.27751
     0.22372
     0.07771
     0.36973
     0.39278
     0.20066
     0.25446
     0.32362
     0.46962
     0.27751
     0.26214
     0.30056
     0.28520
     0.34667
     0.16224
     0.36204
     0.24677
     0.30056
     0.05466
     0.30056
     0.37741
     0.19298
     0.26983
     0.11613
     0.16993
     0.26214
     0.16993
     0.08540
     0.12382
     0.26214
     0.24677
     0.17761
     0.01623
     0.10845
     0.07003
     0.11613
     0.36204
     0.16224
     0.12382
    -0.02987
     0.18530
     0.14687
     0.28520
     0.03160
     0.28520
     0.04697
     0.13919
     0.20066
     0.23909
     0.07771
    -0.04524
    -0.17588
     0.22372
     0.26214
     0.08540
    -0.04524
    -0.11440
     0.21603
     0.23140
    -0.07598
    -0.09135
    -0.04524
     0.01623
     0.06234
     0.13919
    -0.09135
    -0.06061
    -0.11440
    -0.06061
     0.17761
    -0.06830
    -0.19893
    -0.26041
    -0.11440
    -0.09135
    -0.20662
    -0.30652
    -0.39873
    -0.06830
    -0.19125
    -0.21430
    -0.23736
    -0.22199
    -0.56011
    -0.16819
     0.08540
    -0.47558
    -1.11340
    -1.48994
    -1.05961
    -1.02118
    -1.22867
    -1.07497
    -1.39773
    -1.25172
    -0.73685
    -0.01450
    -0.08366
    -1.75890
    -4.36397
    -7.30716
    -5.38602
    -1.68206
    -0.26809
     5.01121
     9.38373
     4.36570
    -3.10370
    -4.77894
    -1.30551
     5.45691
     4.48866
     2.69815
     2.29087
     2.94406
     2.99785
     2.51372
     1.89127
     0.98449
     0.03160
    -0.50632
    -1.31320
    -1.98175
    -2.15850
    -2.21998
    -2.17387
    -2.02018
    -1.72816
    -1.66669
    -1.31320
    -1.08266
    -1.04424
    -1.02118
    -0.75991
    -0.43715
    -0.45252
    -0.26809
    -0.29115
    -0.29883
    -0.19893
    -0.18356
    -0.19893
    -0.16051
    -0.07598
    -0.26041
    -0.02987
    -0.08366
    -0.09903
    -0.32189
    -0.05293
     0.20066
    -0.08366
     0.08540
    -0.07598
     0.00855
    -0.05293
     0.04697
     0.06234
     0.04697
     0.07003
     0.16993
    -0.02987
     0.07771
     0.13919
     0.03160
    -0.15283
     0.12382
     0.01623
     0.16993
     0.10845
     0.13150
    -0.02987
     0.01623
     0.10845
     0.21603
     0.10077
     0.12382
     0.00855
     0.11613
     0.18530
     0.10077
    -0.00682
     0.30056
     0.13150
     0.21603
     0.20066
     0.14687
     0.20835
     0.16993
     0.18530
     0.17761
     0.24677
     0.26214
     0.12382
     0.16224
     0.32362
     0.16224
     0.14687
     0.13919
     0.31593
     0.02392
     0.11613
    -0.00682
     0.29288
     0.18530
    -0.08366
     0.05466
     0.13919
     0.30056
     0.12382
     0.14687
     0.10077
     0.22372
     0.00855
     0.03929
     0.29288
     0.23909
     0.23909
     0.29288
     0.30056
     0.28520
     0.23909
     0.28520
     0.38509
     0.46962
     0.34667
     0.26214
     0.35436
     0.48499
     0.44657
     0.06234
     0.43120
     0.43889
     0.37741
     0.32362
     0.26214
     0.35436
     0.09308
     0.07003
     0.10077
     0.30825
     0.26214
     0.06234
     0.03929
     0.12382
     0.14687
    -0.08366
     0.09308
     0.19298
     0.00087
     0.12382
     0.05466
     0.04697
     0.03929
     0.04697
    -0.00682
     0.20066
     0.11613
     0.00855
     0.03160
     0.06234
     0.06234
    -0.00682
     0.00087
     0.10845
    -0.00682
     0.06234
     0.13919
     0.14687
    -0.07598
    -0.09903
    -0.19893
     0.07003
     0.00855
     0.01623
    -0.09135
     0.00855
    -0.03756
     0.05466
    -0.22967
     0.11613
    -0.07598
    -0.14514
    -0.07598
    -0.10672
     0.02392
    -0.23736
    -0.28346
    -0.29115
    -0.25273
    -0.33726
    -0.62927
    -0.59085
    -0.62927
    -0.74454
    -1.01350
    -0.79833
    -0.99044
    -1.00581
    -0.99044
    -1.00581
    -0.96739
    -0.89054
    -0.97507
    -0.89054
    -0.56779
    -0.49863
    -0.59085
    -0.59853
    -0.32957
     0.10077
     0.21603
     0.27751
     0.11613
     0.07771
     0.37741
     0.43120
     0.80775
     0.61563
     0.86922
     1.13818
     0.33130
     0.05466
     0.15456
    -0.29883
    -1.03655
    -2.12008
    -1.39004
    -0.69075
    -1.07497
    -1.72048
    -2.35061
    -2.55810
    -3.23434
    -3.94132
    -5.11706
    -4.78662
    -2.69642
    -0.02219
     3.36671
     5.61829
     1.88359
    -2.88853
    -3.88753
    -2.31988
     2.10644
     3.84315
     3.99684
     3.47429
     2.96711
     2.38308
     1.63768
     1.03060
     0.70785
     0.37741
     0.50805
     0.16224
     0.04697
     0.06234
     0.09308
     0.00087
     0.20066
     0.33130
    -0.06061
     0.09308
    -0.04524
     0.10077
     0.14687
    -0.02987
    -0.06061
     0.08540
     0.24677
     0.00087
     0.02392
     0.07771
     0.01623
     0.00087
     0.16224
     0.20066
     0.03160
    -0.05293
     0.14687
     0.18530
     0.09308
     0.03929
    -0.06830
    -0.06061
     0.24677
     0.13150
    -0.06061
    -0.00682
    -0.09135
    -0.09135
    -0.00682
     0.13150
     0.00087
    -0.06061
    -0.11440
    -0.06830
    -0.04524
    -0.14514
    -0.15283
    -0.20662
     0.10077
     0.03929
    -0.03756
    -0.06830
    -0.02219
    -0.13746
    -0.18356
     0.06234
     0.13919
    -0.08366
    -0.02219
     0.08540
     0.20835
    -0.09135
    -0.08366
     0.00855
     0.15456
     0.15456
     0.16224
     0.10077
     0.06234
     0.08540
    -0.01450
     0.15456
     0.22372
    -0.08366
     0.10845
     0.03160
     0.13150
     0.14687
    -0.01450
    -0.09135
    -0.01450
     0.00855
     0.13150
     0.13919
     0.11613
    -0.03756
    -0.20662
     0.01623
     0.03160
    -0.04524
     0.00855
    -0.06061
     0.06234
    -0.03756
    -0.10672
    -0.22967
     0.02392
     0.24677
     0.16224
     0.18530
     0.04697
     0.06234
    -0.05293
    -0.02219
     0.44657
     0.23140
     0.19298
     0.16224
     0.29288
     0.40046
     0.33130
     0.21603
     0.26214
     0.28520
     0.40046
     0.38509
     0.41583
     0.20835
     0.28520
     0.26983
     0.36973
     0.48499
     0.33899
     0.26983
     0.16224
     0.30056
     0.36973
     0.16993
     0.18530
     0.17761
     0.36204
     0.33130
     0.39278
     0.29288
     0.20066
     0.05466
     0.27751
     0.43120
     0.31593
     0.17761
     0.17761
     0.27751
     0.34667
     0.30056
     0.20066
     0.24677
     0.28520
     0.16224
     0.19298
     0.09308
     0.22372
     0.14687
     0.10845
     0.34667
     0.18530
     0.18530
     0.08540
     0.10077
     0.18530
     0.29288
     0.26983
     0.10845
     0.13150
     0.22372
     0.29288
     0.29288
     0.20066
     0.17761
     0.20066
     0.45426
     0.43120
     0.47731
     0.43889
     0.56952
     0.76932
     0.76932
     0.76932
     0.86154
     0.86154
     1.10744
     1.24577
     1.11513
     1.19966
     1.27650
     1.12281
     1.49936
     1.84516
     1.96043
     1.94506
     1.96812
     2.07570
     2.02959
     2.20634
     0.85385
    -1.78964
    -1.74353
    -0.00682
     0.96144
     0.61563
    -0.66769
    -1.91259
    -0.29883
     3.85084
     4.82678
     3.41282
     0.84617
    -0.49863
    -2.75790
    -3.13444
    -2.41977
    -1.04424
     2.11412
     2.75963
     1.13050
    -0.68306
    -1.92796
    -3.01149
    -3.53404
    -3.48025
    -3.30350
    -3.21129
    -2.62726
    -1.96638
    -1.41310
    -0.91360
    -0.72917
    -0.38336
    -0.17588
    -0.16819
    -0.16819
    -0.23736
    -0.52169
    -0.59085
    -0.86749
    -0.64464
    -0.73685
    -0.97507
    -0.83675
    -0.96739
    -0.88286
    -0.91360
    -0.82907
    -0.91360
    -0.92897
    -0.66769
    -0.78296
    -0.58316
    -0.58316
    -0.59853
    -0.67538
    -0.57548
    -0.39873
    -0.26041
    -0.36799
    -0.27578
    -0.23736
    -0.18356
    -0.26041
    -0.21430
    -0.09903
     0.05466
    -0.03756
     0.00855
     0.11613
     0.05466
     0.03160
     0.00087
     0.36204
     0.58489
     0.23140
     0.21603
     0.10845
     0.18530
     0.30825
     0.27751
     0.26214
     0.33130
     0.25446
     0.25446
     0.30825
     0.24677
     0.23140
    -0.03756
     0.20066
     0.16993
     0.19298
     0.33130
     0.20835
     0.18530
     0.11613
     0.07003
     0.22372
     0.22372
     0.37741
     0.22372
     0.35436
     0.23140
     0.23909
     0.06234
     0.24677
     0.33130
     0.30825
     0.21603
     0.25446
     0.30825
     0.26214
     0.33130
     0.32362
     0.26214
     0.45426
     0.40815
     0.39278
     0.57721
     0.43120
     0.26214
     0.46194
     0.69248
     0.53110
     0.58489
     0.46194
     0.46962
     0.44657
     0.46194
     0.56184
     0.46962
     0.46962
     0.26214
     0.35436
     0.36204
     0.42352
     0.20835
     0.10845
     0.30056
     0.33899
     0.20835
     0.13919
     0.02392
     0.16993
    -0.10672
    -0.00682
     0.13919
     0.11613
     0.13919
    -0.06061
    -0.01450
    -0.00682
     0.00087
    -0.10672
    -0.00682
     0.03929
     0.03929
     0.11613
    -0.00682
     0.09308
    -0.08366
     0.08540
     0.08540
     0.26983
     0.21603
     0.20066
     0.13150
     0.43120
     0.31593
     0.16993
     0.28520
     0.42352
     0.28520
     0.40046
     0.41583
     0.39278
     0.30056
     0.26214
     0.38509
     0.23140
     0.32362
     0.13150
     0.04697
     0.23140
     0.14687
    -0.02219
     0.04697
     0.01623
    -0.02987
    -0.09135
     0.02392
    -0.03756
    -0.15283
    -0.27578
    -0.17588
    -0.14514
     0.05466
    -0.19125
    -0.22967
    -0.28346
    -0.14514
    -0.15283
    -0.22967
    -0.19125
    -0.13746
    -0.19125
    -0.19893
    -0.19125
    -0.35262
    -0.25273
    -0.32189
    -0.28346
    -0.15283
    -0.19893
    -0.24504
    -0.21430
    -0.19125
    -0.07598
    -0.26809
    -0.09903
    -0.14514
    -0.24504
    -0.09135
    -0.09135
     0.01623
    -0.20662
    -0.17588
    -0.19125
    -0.17588
    -0.29115
    -0.58316
    -0.87518
    -0.60622
    -0.39105
    -0.33726
    -0.18356
    -0.22967
    -0.69075
    -0.48326
    -0.27578
    -0.29883
     0.26214
     0.28520
     1.00754
     2.99785
     3.19765
     3.06701
     3.07469
     2.59057
     2.71352
     3.24376
     5.44923
     3.75862
    -0.40642
     0.30825
     1.57620
     2.62899
     2.99785
     1.69147
    -0.02987
    -1.01350
    -1.61289
    -1.78195
    -1.95870
    -1.84343
    -1.66669
    -1.65132
    -1.61289
    -1.09034
    -1.18256
    -1.03655
    -0.82907
    -0.81370
    -0.62158
    -0.62927
    -0.59085
    -0.63695
    -0.41410
    -0.24504
    -0.48326
    -0.32957
    -0.22199
    -0.21430
    -0.34494
    -0.09903
    -0.07598
    -0.18356
    -0.19893
    -0.12209
    -0.09135
     0.03929
    -0.10672
    -0.09135
     0.06234
     0.00087
     0.00087
     0.07003
    -0.06061
    -0.05293
    -0.03756
     0.16224
     0.16224
    -0.13746
     0.07003
     0.11613
     0.16993
    -0.04524
    -0.02987
     0.01623
    -0.00682
     0.10077
     0.25446
     0.10845
     0.00855
    -0.04524
     0.00855
     0.00087
     0.20066
     0.03929
     0.00087
    -0.00682
     0.13150
    -0.04524
    -0.02219
     0.04697
    -0.01450
     0.10077
     0.16993
    -0.02987
    -0.09903
    -0.15283
     0.07771
    -0.07598
     0.19298
    -0.00682
    -0.06061
     0.13150
     0.07003
     0.18530
     0.03160
    -0.01450
    -0.08366
     0.09308
     0.13150
     0.16993
     0.04697
     0.00855
    -0.02219
    -0.07598
     0.14687
     0.16993
    -0.08366
    -0.17588
    -0.00682
    -0.00682
    -0.12977
    -0.12209
    -0.13746
    -0.19125
    -0.06061
     0.00087
    -0.02987
    -0.10672
    -0.11440
    -0.12209
    -0.09903
     0.04697
     0.02392
    -0.12977
    -0.15283
     0.03929
     0.05466
    -0.05293
    -0.07598
    -0.08366
     0.06234
     0.14687
    -0.09135
    -0.00682
    -0.10672
    -0.08366
    -0.11440
     0.11613
     0.09308
    -0.20662
    -0.12977
    -0.06830
     0.00855
    -0.22967
    -0.08366
    -0.18356
    -0.12977
    -0.01450
    -0.14514
    -0.12209
    -0.23736
    -0.32957
    -0.40642
    -0.21430
    -0.18356
    -0.16819
    -0.33726
    -0.24504
    -0.26041
    -0.24504
    -0.35262
    -0.24504
    -0.20662
    -0.12977
    -0.12977
    -0.08366
    -0.09135
    -0.15283
    -0.18356
    -0.14514
     0.15456
    -0.01450
     0.10077
     0.06234
     0.35436
     0.30056
     0.23140
     0.15456
     0.11613
     0.35436
     0.29288
     0.29288
     0.34667
     0.22372
     0.31593
     0.10845
     0.52342
     0.33899
     0.16993
     0.17761
     0.25446
     0.39278
     0.18530
     0.28520
     0.05466
     0.24677
     0.28520
     0.20066
     0.03929
    -0.26809
    -0.50632
    -1.23635
    -2.14313
    -3.74152
    -3.58783
    -2.38135
    -2.97306
    -3.29582
    -3.44951
    -3.04991
    -2.84243
    -1.74353
    -1.31320
    -1.40541
    -1.44383
    -1.45152
    -0.23736
    -0.19125
     0.83848
     1.41483
     1.70684
     2.11412
     1.85285
     2.44456
     3.25144
     3.18228
     2.17560
     1.39946
     1.08439
     0.92301
     1.09976
     0.99986
     1.02291
     0.96912
     1.00754
     1.20734
     0.83848
     0.53110
     0.14687
     0.01623
    -0.02987
    -0.26809
    -0.42947
    -0.39873
    -0.45252
    -0.58316
    -0.47558
    -0.59853
    -0.66001
    -0.66769
    -0.59085
    -0.21430
    -0.33726
    -0.56011
    -0.27578
    -0.39873
    -0.29883
    -0.22199
    -0.37568
    -0.29883
    -0.15283
    -0.09135
    -0.00682
    -0.17588
    -0.16051
    -0.26041
    -0.40642
    -0.22199
     0.05466
    -0.21430
    -0.07598
    -0.29883
    -0.12209
    -0.22967
    -0.19125
    -0.26809
    -0.20662
    -0.26041
    -0.10672
    -0.06061
    -0.24504
    -0.14514
    -0.49863
    -0.17588
    -0.01450
    -0.09903
    -0.13746
    -0.16819
    -0.21430
     0.03160
    -0.21430
    -0.05293
    -0.13746
    -0.11440
    -0.19893
     0.03160
    -0.12977
    -0.12209
    -0.22967
    -0.40642
     0.06234
    -0.08366
    -0.15283
    -0.18356
    -0.38336
    -0.33726
    -0.15283
    -0.32189
    -0.24504
    -0.32957
    -0.32957
    -0.22967
    -0.25273
    -0.43715
    -0.30652
    -0.49095
    -0.21430
    -0.21430
    -0.23736
    -0.39873
    -0.36799
    -0.20662
    -0.35262
    -0.22967
    -0.09903
    -0.16819
    -0.24504
    -0.12977
    -0.12209
    -0.09135
    -0.02219
    -0.15283
    -0.14514
     0.11613
     0.04697
     0.26214
    -0.04524
     0.13150
    -0.07598
    -0.04524
     0.10077
     0.10845
    -0.10672
    -0.19125
     0.04697
     0.02392
     0.07771
    -0.34494
    -0.22199
    -0.03756
    -0.14514
    -0.23736
    -0.19125
    -0.36031
    -0.35262
    -0.32189
    -0.29115
    -0.30652
    -0.19125
    -0.22967
    -0.19125
    -0.24504
    -0.36799
    -0.40642
    -0.42947
     0.02392
    -0.16051
    -0.07598
     0.05466
    -0.09903
    -0.26041
    -0.02987
     0.08540
     0.23140
     0.58489
     0.80006
     0.82312
     0.54647
    -0.58316
    -1.74353
    -2.71947
    -3.00380
    -3.03454
    -3.14981
    -3.03454
    -3.14212
    -4.15649
    -4.60988
    -4.39471
    -4.17954
    -3.94132
    -4.00280
    -4.17186
    -3.11907
    -0.81370
    -0.27578
    -0.82907
     0.59258
     1.96043
     2.27550
     1.82979
     2.72120
     2.92869
     3.02090
     3.80473
     4.35802
     4.55013
     4.74993
     3.84315
     2.50604
     1.71453
     1.86053
     1.76063
     1.82979
     1.82211
     1.73758
     1.45325
     0.96144
     0.45426
     0.05466
    -0.29883
    -0.60622
    -0.58316
    -0.56779
    -0.63695
    -0.53705
    -0.52937
    -0.33726
    -0.32189
    -0.46789
    -0.12209
    -0.12209
    -0.12209
    -0.10672
     0.09308
    -0.06061
    -0.12209
    -0.11440
     0.07003
     0.09308
    -0.06830
    -0.09903
    -0.23736
    -0.07598
    -0.10672
    -0.32957
    -0.04524
    -0.13746
    -0.07598
    -0.22199
    -0.14514
    -0.12209
    -0.20662
    -0.45252
    -0.26041
    -0.07598
    -0.20662
    -0.19893
    -0.09903
    -0.09903
    -0.05293
    -0.15283
    -0.22967
    -0.06061
    -0.29115
    -0.06830
    -0.04524
     0.07771
    -0.02987
    -0.22199
    -0.52169
    -0.08366
     0.13919
     0.08540
     0.11613
     0.06234
     0.20835
     0.07003
     0.00087
     0.26983
     0.17761
     0.28520
     0.35436
     0.38509
     0.31593
     0.32362
     0.29288
     0.29288
     0.25446
     0.23140
     0.12382
     0.00087
     0.03929
     0.08540
    -0.16051
     0.00087
    -0.11440
    -0.30652
    -0.26809
    -0.29115
    -0.18356
    -0.41410
    -0.43715
    -0.43715
    -0.21430
    -0.23736
    -0.40642
    -0.34494
    -0.47558
    -0.37568
    -0.38336
    -0.12977
    -0.19125
    -0.17588
    -0.26041
     0.06234
     0.07003
     0.20835
     0.18530
     0.27751
     0.67711
     0.86922
     0.82312
     0.95375
     1.06134
     1.33798
     1.23040
     1.50704
     1.69147
     1.90664
     1.87590
     2.04496
     1.95275
     2.12181
     1.89896
     1.76832
     1.91432
     2.02191
     1.79137
     1.58389
     1.56852
     1.21503
     1.20734
     0.80006
     0.86154
     0.40046
     0.01623
     0.00855
    -0.21430
    -0.52169
    -0.61390
    -0.95971
    -1.22867
    -1.38236
    -1.43615
    -1.82038
    -2.30451
    -2.75790
    -2.75790
    -2.91159
    -3.04222
    -3.14981
    -3.13444
    -2.71947
    -2.70410
    -2.71179
    -2.66568
    -2.50430
    -1.52068
    -1.29783
    -1.84343
    -3.01917
    -3.00380
    -2.95001
    -2.68105
    -1.48994
    -0.32189
    -0.92128
    -0.82138
    -1.01350
    -4.01048
    -4.34092
    -0.28346
     1.32261
     0.76164
    -0.48326
    -0.56011
     0.46194
     0.89996
     1.31493
     1.38409
     1.87590
     1.97580
     2.07570
     2.02191
     1.79906
     1.81442
     1.58389
     1.15355
     0.76932
     0.56952
     0.36973
     0.42352
    -0.03756
    -0.02219
    -0.22967
    -0.36799
    -0.37568
    -0.56011
    -0.32957
    -0.40642
    -0.48326
    -0.46789
    -0.40642
    -0.38336
    -0.33726
    -0.55242
    -0.51400
    -0.28346
    -0.26809
    -0.12209
    -0.26809
    -0.21430
    -0.32189
    -0.29883
    -0.03756
     0.03160
    -0.22199
    -0.14514
    -0.07598
     0.04697
    -0.09903
     0.00087
    -0.19125
    -0.06830
     0.19298
    -0.00682
     0.13150
    -0.06061
    -0.10672
    -0.05293
     0.22372
     0.33130
     0.16224
     0.14687
     0.08540
     0.26983
     0.46962
     0.33130
     0.12382
     0.29288
     0.55416
     0.61563
     0.42352
     0.40815
     0.27751
     0.42352
     0.35436
     0.60795
     0.66174
     0.50805
     0.48499
     0.58489
     0.65405
     0.33899
     0.40815
     0.39278
     0.69248
     0.81543
     0.76164
     0.73858
     0.54647
     0.58489
     0.37741
     0.71553
     0.52342
     0.42352
     0.36204
     0.26983
     0.45426
     0.40046
     0.15456
     0.16224
     0.05466
     0.14687
     0.00855
    -0.09135
    -0.13746
    -0.27578
    -0.27578
    -0.16051
     0.02392
     0.00087
    -0.16819
    -0.23736
    -0.25273
    -0.19893
    -0.22199
    -0.35262
    -0.23736
    -0.08366
    -0.22199
    -0.14514
    -0.43715
    -0.32189
    -0.48326
    -0.25273
     0.31593
     0.23140
     0.50805
     0.80775
     1.09976
     1.03060
     0.81543
     0.79238
     0.79238
     0.94607
     0.71553
     0.70785
     1.10744
     1.09976
     0.93070
     0.53879
     0.72322
     0.79238
     0.50805
     0.21603
     0.14687
     0.24677
     0.47731
     0.58489
     0.60795
     0.61563
     0.56184
     0.79238
     0.87691
     0.82312
     0.84617
     0.70016
     0.99986
     0.93838
     0.76164
     0.65405
     0.46962
     0.63100
     0.50805
     0.56184
     0.45426
     0.52342
     0.53879
     0.70785
     0.48499
     0.50805
     0.41583
     0.04697
     0.33899
     0.51573
     0.14687
     0.06234
    -0.08366
    -0.09135
     0.12382
    -0.28346
    -0.22967
    -0.16051
    -0.16819
    -0.26809
    -0.48326
    -0.36799
    -0.32957
    -0.77528
    -0.59085
     0.26983
    -0.27578
    -0.16051
    -0.00682
    -0.65232
    -1.44383
    -2.76558
    -1.25940
    -0.55242
    -0.81370
    -1.90491
    -2.48894
    -1.58216
    -1.92028
    -1.02118
    -0.83675
    -1.22867
    -1.25940
    -1.13645
    -0.59853
     0.46194
     0.84617
     0.68479
     0.37741
     0.53110
     1.00754
     1.22271
     1.23808
     1.26114
     0.84617
     0.82312
     0.47731
     0.60795
     0.48499
     0.16993
     0.01623
    -0.06061
     0.13919
     0.26214
     0.21603
    -0.02219
     0.13150
     0.13919
     0.23909
     0.41583
     0.56184
     0.35436
     0.22372
     0.29288
     0.55416
     0.56952
     0.41583
     0.25446
     0.22372
     0.26983
     0.18530
     0.28520
     0.12382
     0.13150
     0.09308
     0.14687
     0.14687
     0.11613
     0.13150
    -0.21430
     0.16224
    -0.03756
     0.00087
     0.02392
    -0.04524
    -0.12977
    -0.12977
    -0.02987
    -0.07598
    -0.04524
     0.01623
    -0.20662
    -0.01450
    -0.09135
     0.00855
    -0.32189
    -0.05293
     0.07003
     0.01623
     0.12382
    -0.01450
     0.10845
    -0.00682
     0.01623
    -0.02987
    -0.02987
     0.03929
    -0.02987
     0.07771
     0.03160
     0.03929
    -0.10672
    -0.02219
     0.10845
    -0.08366
     0.01623
    -0.02987
     0.02392
    -0.02219
    -0.02987
    -0.09135
     0.05466
     0.16993
     0.16993
     0.07771
     0.14687
     0.02392
    -0.04524
    -0.02219
     0.30056
     0.23909
     0.19298
     0.06234
     0.26983
     0.14687
     0.30056
     0.21603
     0.20066
     0.32362
     0.11613
     0.19298
     0.29288
     0.31593
     0.30056
     0.13919
     0.26983
     0.43120
     0.20835
     0.37741
     0.08540
     0.13150
     0.08540
     0.10845
     0.20066
     0.43889
     0.13150
     0.17761
     0.11613
     0.03160
    -0.00682
    -0.77528
    -1.29014
    -1.35930
    -1.32857
    -0.78296
    -0.45252
    -0.24504
     1.56852
     4.35033
     2.10644
     1.15355
     1.41483
     1.39946
     2.18328
     2.76731
     2.80573
     2.61362
     2.78268
     2.97480
     2.76731
     2.02959
     1.82211
     0.75395
    -0.66001
    -1.04424
    -1.18256
    -1.44383
    -1.45152
    -1.75122
    -2.74253
    -3.18823
    -2.24303
    -1.42078
    -1.23635
    -1.15182
    -1.20561
    -1.33625
    -1.22867
    -1.00581
    -0.69075
    -0.59853
    -0.24504
    -0.12209
     0.26214
     0.46194
     0.36973
     0.50036
     0.30056
     0.20835
     0.16993
     0.40046
     0.37741
     0.21603
     0.30825
     0.23909
     0.40815
     0.29288
     0.41583
     0.50036
     0.43120
     0.50805
     0.45426
     0.42352
     0.38509
     0.47731
     0.17761
     0.39278
     0.50805
     0.25446
     0.46194
     0.16993
     0.03929
    -0.12977
    -0.14514
    -0.28346
    -0.06061
    -0.02219
    -0.19125
    -0.02987
     0.04697
     0.16224
     0.13150
    -0.09135
    -0.36799
    -0.66769
    -0.95971
    -0.51400
     0.20835
    -0.26809
    -0.43715
    -0.47558
    -0.69075
    -0.55242
    -0.75222
    -0.83675
    -0.89823
    -1.05961
    -0.92897
    -0.91360
    -0.44484
    -0.46021
    -0.59853
    -0.43715
    -0.38336
    -0.39873
    -0.54474
    -0.48326
    -0.52937
    -0.17588
    -0.12977
    -0.23736
    -0.30652
    -0.29115
    -0.29883
    -0.41410
    -0.10672
    -0.08366
    -0.40642
    -0.26041
    -0.22967
    -0.28346
    -0.38336
    -0.46789
    -0.26809
    -0.19893
    -0.13746
    -0.25273
    -0.26809
    -0.16819
    -0.21430
    -0.38336
     0.01623
     0.14687
    -0.02987
    -0.04524
     0.15456
     0.26983
     0.41583
     0.40815
     0.46194
     0.67711
     0.79238
     0.79238
     1.06902
     1.03060
     1.10744
     1.23040
     1.24577
     1.56852
     1.49936
     1.56852
     1.47630
     1.58389
     1.51473
     1.41483
     1.44557
     1.36104
     1.33798
     1.26114
     1.17661
     0.97681
     0.79238
     0.80006
     0.51573
     0.61563
     0.30825
    -0.03756
    -0.06061
    -0.15283
    -0.15283
    -0.41410
    -0.66769
    -0.82138
    -0.68306
    -0.60622
    -1.02887
    -0.90591
    -1.09034
    -0.86749
    -1.02887
    -0.84444
    -0.72148
    -1.15950
    -0.95202
    -0.69843
    -0.53705
    -0.93665
    -0.67538
    -0.72917
    -0.57548
    -0.50632
    -0.38336
    -0.32189
    -0.58316
    -0.62158
    -0.63695
    -0.39105
    -0.19125
    -0.39873
    -0.42947
    -0.30652
    -0.31420
    -0.21430
    -0.29115
    -0.42179
    -0.44484
    -0.02987
    -0.05293
    -0.02987
    -0.12209
    -0.19893
    -0.21430
    -0.16051
     0.10845
    -0.03756
    -0.13746
     0.06234
     0.00855
     0.11613
    -0.05293
    -0.04524
    -0.26809
    -0.03756
     0.02392
    -0.04524
    -0.24504
    -0.21430
    -0.33726
    -0.58316
    -0.94434
    -1.17487
    -1.36699
    -1.39773
    -1.11340
    -0.16051
     0.00087
     0.46194
     1.78369
     0.51573
    -1.64363
    -0.54474
    -0.16819
    -0.54474
    -3.44951
    -3.00380
     0.97681
     2.79805
     1.79906
     0.59258
    -0.45252
    -0.84444
    -0.94434
    -0.63695
    -0.17588
     0.49268
     0.98449
     1.33030
     1.29187
     1.17661
     1.24577
     1.52241
     1.43788
     1.47630
     1.03828
     0.95375
     0.57721
     0.44657
     0.50036
     0.30056
    -0.01450
    -0.04524
    -0.01450
     0.00087
     0.15456
    -0.02987
    -0.22967
    -0.19125
    -0.20662
     0.03160
    -0.07598
    -0.25273
    -0.22967
    -0.25273
    -0.14514
    -0.12977
    -0.09135
    -0.26809
    -0.29115
    -0.10672
     0.07003
     0.03160
    -0.05293
    -0.16819
    -0.36799
     0.13150
     0.15456
     0.04697
    -0.03756
    -0.06061
    -0.01450
     0.02392
     0.03929
    -0.20662
     0.03160
    -0.09135
    -0.06830
    -0.07598
    -0.13746
    -0.22967
    -0.27578
    -0.41410
    -0.12209
    -0.27578
    -0.21430
    -0.36031
    -0.14514
    -0.16819
    -0.26809
    -0.34494
    -0.29115
    -0.19893
    -0.18356
    -0.19125
    -0.19125
    -0.04524
    -0.06061
    -0.41410
     0.10845
    -0.06830
     0.01623
    -0.17588
    -0.08366
    -0.07598
    -0.02987
    -0.12209
    -0.06061
     0.03160
     0.08540
     0.00087
     0.04697
    -0.03756
    -0.15283
    -0.22199
     0.10077
     0.09308
    -0.14514
    -0.05293
    -0.16819
     0.02392
     0.06234
     0.07003
    -0.13746
    -0.02219
    -0.09135
     0.06234
    -0.01450
     0.00855
    -0.04524
    -0.14514
     0.00087
     0.16224
     0.09308
     0.16224
    -0.14514
    -0.01450
     0.00855
    -0.05293
    -0.02219
    -0.00682
    -0.06830
     0.06234
    -0.00682
     0.16993
    -0.01450
    -0.06830
    -0.09903
     0.08540
     0.15456
     0.09308
     0.00855
     0.01623
     0.08540
     0.13150
     0.07003
     0.15456
     0.18530
    -0.00682
     0.14687
     0.01623
     0.03929
    -0.06830
    -0.06830
     0.20835
     0.13150
    -0.02987
     0.07771
    -0.00682
     0.07771
    -0.02987
    -0.04524
     0.08540
     0.09308
    -0.02987
     0.20066
     0.18530
     0.11613
    -0.02987
    -0.20662
     0.15456
     0.11613
     0.16993
     0.00855
     0.12382
     0.07003
     0.10077
    -0.02219
     0.02392
     0.03160
     0.02392
    -0.06061
     0.23140
     0.15456
     0.23909
    -0.08366
     0.07003
     0.00855
     0.05466
    -0.09135
    -0.22199
    -0.25273
    -0.22199
    -0.40642
    -0.59853
    -0.76759
    -0.97507
    -1.34393
    -1.48994
    -1.60521
    -1.69742
    -1.99712
    -1.72048
    -0.37568
     0.86922
     2.32929
     3.05164
     2.81342
     2.06802
     2.17560
     2.45993
     2.65973
     3.56651
     3.66641
     3.06701
     2.54446
     2.43688
     1.08439
     1.09208
     2.16023
     0.73858
    -0.11440
    -0.80601
    -1.43615
    -1.81269
    -2.05860
    -1.75890
    -1.57447
    -1.18256
    -0.85212
    -0.47558
    -0.00682
     0.06234
     0.07771
    -0.22967
    -0.15283
     0.01623
    -0.26809
    -0.08366
    -0.12977
    -0.23736
    -0.21430
    -0.46021
    -0.16819
    -0.12209
    -0.12209
    -0.32189
    -0.15283
    -0.32957
    -0.15283
    -0.24504
    -0.19125
    -0.04524
    -0.16819
    -0.12977
    -0.06830
    -0.02219
    -0.16051
    -0.17588
     0.03929
    -0.02987
     0.16993
    -0.04524
    -0.11440
     0.04697
     0.09308
     0.00087
    -0.20662
     0.00087
     0.03929
     0.03929
     0.00855
     0.12382
    -0.03756
    -0.03756
     0.07771
     0.13919
     0.15456
     0.02392
     0.03929
     0.18530
     0.09308
     0.09308
    -0.06061
     0.23140
     0.32362
     0.12382
     0.20835
     0.10845
     0.07003
     0.09308
     0.16993
     0.07771
     0.34667
     0.26214
     0.11613
     0.12382
     0.23140
     0.34667
     0.16993
     0.23140
     0.20835
    -0.01450
     0.09308
     0.12382
    -0.05293
     0.05466
    -0.21430
    -0.14514
     0.10845
     0.03160
    -0.14514
    -0.23736
    -0.28346
    -0.14514
    -0.32957
    -0.32957
     0.03160
    -0.13746
    -0.04524
    -0.03756
     0.04697
    -0.06830
    -0.00682
     0.03160
     0.13919
     0.16224
     0.22372
     0.01623
     0.03160
     0.02392
     0.09308
    -0.01450
     0.21603
     0.09308
     0.02392
     0.02392
     0.03160
     0.04697
     0.00087
    -0.09903
    -0.05293
    -0.00682
     0.18530
     0.01623
    -0.01450
    -0.09135
    -0.04524
    -0.10672
     0.01623
    -0.04524
    -0.16819
    -0.04524
     0.04697
     0.10845
    -0.22199
    -0.19125
    -0.27578
    -0.15283
    -0.06830
    -0.19125
    -0.16051
    -0.25273
    -0.09135
