# Supplementary material for: Software algorithm and hardware design for real-time implementation of new spectral estimator
Source: Biomed Eng Online. 2014 May 9;13:61. doi: 10.1186/1475-925X-13-61 (PMC4057578; doi:10.1186/1475-925X-13-61)
Supplement: Additional file 2 — txtfiles.zip. [file 1475-925X-13-61-S2.zip › FILE045.TXT]

     0.19711
     0.17800
     0.03469
     0.10157
     0.32132
     0.16845
     0.24489
     0.23533
     0.08246
    -0.03219
     0.16845
     0.40731
     0.18756
     0.22578
     0.08246
    -0.16595
     0.08246
     0.29266
     0.13023
     0.03469
     0.13023
     0.05380
     0.13023
     0.10157
    -0.04175
    -0.14685
    -0.37615
     0.14934
     0.11112
     0.00603
    -0.03219
    -0.15640
    -0.02264
    -0.01308
     0.11112
     0.10157
     0.03469
     0.02513
    -0.08952
     0.18756
     0.11112
     0.10157
    -0.10863
     0.01558
     0.18756
     0.22578
     0.13023
     0.15890
     0.21622
     0.01558
     0.07291
     0.14934
     0.07291
     0.27355
    -0.03219
    -0.02264
     0.26399
     0.08246
    -0.17551
     0.16845
     0.07291
    -0.17551
     0.00603
    -0.19462
    -0.11818
    -0.09907
    -0.33793
    -0.07041
    -0.36660
    -0.07041
    -0.33793
    -0.12774
    -0.24239
    -0.09907
    -0.46214
    -0.42392
    -0.07041
    -0.12774
    -0.24239
    -0.17551
    -0.35704
    -0.29972
    -0.20417
    -0.14685
    -0.26150
    -0.18506
    -0.29972
    -0.26150
     0.00603
    -0.16595
    -0.20417
    -0.23284
    -0.10863
     0.19711
    -0.06086
     0.06335
     0.18756
    -0.10863
    -0.00353
     0.26399
     0.23533
     0.23533
     0.42642
     0.11112
     0.32132
     0.18756
     0.41686
     0.00603
     0.18756
     0.27355
     0.28310
     0.34998
     0.19711
     0.13979
     0.17800
     0.51241
     0.34043
     0.54107
     0.53152
     0.48375
     0.52196
     0.60795
     0.86592
     0.51241
     0.77993
     0.76082
     0.69394
     0.68439
     0.68439
     0.53152
     0.24489
     0.50285
     0.43597
     0.31177
     0.36909
    -0.03219
     0.04424
    -0.20417
    -0.05130
    -0.38571
    -0.44303
    -0.26150
    -0.39526
    -0.35704
    -0.16595
    -0.10863
     0.04424
     0.28310
     0.04424
    -0.06086
     0.17800
     0.18756
     0.27355
     0.55063
     0.24489
     0.02513
    -0.13729
     1.25765
     2.38507
     2.04112
     1.94557
     1.46785
     0.93280
    -0.78699
    -3.40490
    -4.68519
    -2.19149
     1.55384
     2.90101
     3.10166
     1.89780
    -0.66278
    -3.10871
    -3.03228
    -1.28382
    -0.21373
     0.16845
     1.23854
     1.33409
     0.73216
     0.85637
     0.57929
     0.55063
     0.64617
     0.08246
     0.02513
    -0.05130
    -0.03219
    -0.40481
    -0.42392
    -0.39526
    -0.41437
    -0.36660
    -0.32838
    -0.07996
    -0.37615
    -0.30927
    -0.37615
    -0.07041
    -0.17551
    -0.25194
    -0.39526
    -0.48125
    -0.42392
    -0.39526
    -0.55769
    -0.43348
    -0.55769
    -0.30927
    -0.17551
    -0.06086
    -0.03219
    -0.41437
    -0.34749
    -0.29972
    -0.14685
     0.00603
    -0.15640
    -0.17551
    -0.10863
    -0.16595
    -0.21373
    -0.12774
    -0.35704
    -0.50991
    -0.45259
    -0.32838
    -0.51947
    -0.68189
    -0.76788
    -0.78699
    -0.51947
    -0.33793
    -0.71056
    -0.75833
    -0.74877
    -0.52902
    -0.85387
    -0.45259
    -0.42392
    -0.63412
    -0.54813
    -0.41437
    -0.44303
    -0.49080
    -0.54813
    -0.58635
    -0.37615
    -0.06086
    -0.39526
    -0.26150
    -0.58635
    -0.48125
    -0.50036
    -0.24239
    -0.10863
    -0.34749
    -0.38571
    -0.19462
    -0.18506
    -0.26150
    -0.47170
    -0.40481
    -0.25194
    -0.25194
    -0.07041
    -0.25194
    -0.42392
    -0.36660
    -0.37615
    -0.50036
    -0.19462
    -0.46214
    -0.40481
    -0.52902
    -0.35704
    -0.13729
    -0.57679
    -0.42392
    -0.53858
    -0.30927
    -0.01308
    -0.12774
    -0.21373
    -0.40481
    -0.03219
    -0.08952
     0.24489
     0.24489
     0.10157
     0.36909
     0.40731
     0.40731
     0.46464
     0.34998
     0.46464
     0.34043
     0.66528
     0.47419
     0.38820
     0.16845
     0.33088
     0.11112
     0.34998
     0.43597
     0.09201
     0.00603
     0.09201
    -0.10863
     0.04424
    -0.21373
    -0.29972
    -0.22328
    -0.02264
     0.10157
     0.03469
     0.18756
     0.00603
    -0.07041
    -0.03219
     0.31177
    -0.16595
    -0.26150
    -0.41437
     0.02513
    -0.08952
    -0.10863
    -0.45259
    -0.11818
     0.84681
     1.09523
     0.85637
     0.40731
    -0.05130
    -0.39526
    -0.83476
     0.07291
     0.83726
     1.82136
     2.19399
     1.95513
     1.19077
     0.11112
     0.25444
     0.59840
     0.83726
     0.90414
     0.89459
     0.48375
     0.19711
    -0.98763
    -2.43990
    -1.93352
    -1.13095
    -0.07996
     1.03790
     0.38820
    -0.22328
    -0.38571
    -1.42714
    -4.26480
    -4.44633
    -3.18515
    -0.48125
     0.86592
     0.60795
     1.45830
     1.18122
     0.16845
    -0.58635
    -0.43348
     0.13023
     0.55063
     1.24810
     1.72582
     2.44240
     2.37552
     2.25131
     2.17488
     2.20354
     1.83092
     1.76404
     1.28632
     0.96147
     0.66528
     0.77993
     0.39776
     0.19711
     0.05380
    -0.18506
    -0.23284
    -0.13729
    -0.44303
    -0.54813
    -0.35704
    -0.29016
    -0.24239
    -0.24239
    -0.32838
    -0.50991
    -0.50036
    -0.17551
     0.04424
    -0.31882
    -0.24239
    -0.31882
    -0.07996
    -0.26150
    -0.02264
    -0.38571
    -0.21373
    -0.04175
    -0.18506
    -0.02264
    -0.28061
    -0.45259
    -0.50036
    -0.29016
    -0.00353
    -0.24239
    -0.47170
    -0.50991
    -0.38571
    -0.39526
    -0.26150
    -0.40481
    -0.45259
    -0.29972
    -0.31882
    -0.19462
    -0.24239
    -0.24239
    -0.45259
    -0.30927
     0.01558
     0.00603
    -0.11818
    -0.04175
    -0.21373
    -0.05130
    -0.29972
    -0.33793
    -0.13729
    -0.02264
     0.13979
    -0.06086
    -0.01308
    -0.22328
    -0.32838
    -0.50991
     0.08246
     0.15890
    -0.26150
    -0.30927
    -0.51947
    -0.29972
    -0.22328
    -0.37615
    -0.42392
    -0.27105
    -0.20417
    -0.19462
    -0.13729
    -0.15640
    -0.32838
    -0.67234
     0.00603
    -0.02264
    -0.21373
    -0.20417
    -0.16595
    -0.31882
    -0.14685
    -0.07996
    -0.25194
    -0.35704
    -0.29972
    -0.35704
    -0.39526
    -0.29016
    -0.55769
    -0.76788
    -0.51947
    -0.20417
    -0.48125
    -0.46214
    -0.61501
    -0.59590
    -0.52902
    -0.63412
    -0.41437
    -0.53858
    -0.41437
    -0.44303
    -0.57679
    -0.46214
    -0.61501
    -0.75833
    -0.76788
    -0.40481
    -0.52902
    -0.70100
    -0.70100
    -0.73922
    -0.72966
    -0.50036
    -0.32838
    -0.53858
    -0.43348
    -0.43348
    -0.26150
    -0.16595
     0.00603
     0.14934
    -0.34749
     0.30221
     0.78949
     0.56974
     0.75127
     0.52196
     0.66528
     0.52196
     0.92325
     0.67483
     0.82770
     0.89459
     0.56974
     0.65573
     0.65573
     0.63662
     0.20667
     0.17800
     0.68439
     0.46464
     0.53152
    -0.03219
     0.02513
    -0.00353
     0.31177
    -0.05130
    -0.50036
    -0.48125
     0.10157
     1.11434
     1.21944
     0.47419
    -1.56090
    -3.42401
    -3.33802
    -2.08639
    -0.29016
     1.20988
     1.45830
     0.70350
     0.31177
    -1.09273
    -3.27114
    -3.54822
    -1.90486
    -0.32838
     1.51562
     1.78315
     1.78315
     1.40097
     0.77993
     0.53152
     0.46464
     0.56018
     0.66528
     1.11434
     1.40097
     1.61117
     1.51562
     1.74493
     1.41052
     1.29587
     1.20988
     0.90414
     0.71305
     0.24489
     0.59840
     0.66528
     0.46464
     0.55063
     0.30221
     0.30221
     0.33088
     0.38820
     0.24489
     0.27355
     0.44553
     0.34998
     0.22578
     0.30221
     0.26399
     0.20667
     0.43597
     0.35954
     0.37865
     0.34998
     0.43597
     0.21622
     0.18756
     0.28310
     0.32132
     0.42642
     0.41686
     0.33088
     0.30221
     0.34043
     0.35954
     0.31177
     0.23533
     0.27355
     0.37865
     0.38820
     0.47419
     0.41686
     0.41686
     0.40731
     0.46464
     0.44553
     0.58884
     0.46464
     0.38820
     0.43597
     0.49330
     0.53152
     0.37865
     0.64617
     0.37865
     0.46464
     0.53152
     0.33088
     0.19711
     0.13023
     0.22578
     0.28310
     0.22578
     0.34043
     0.06335
     0.12068
     0.16845
     0.10157
    -0.25194
     0.13979
     0.13979
     0.01558
     0.06335
     0.18756
    -0.07041
     0.05380
     0.08246
     0.06335
     0.21622
     0.27355
     0.13979
     0.14934
     0.06335
     0.20667
     0.20667
     0.21622
     0.21622
     0.18756
     0.28310
     0.13023
     0.34043
     0.24489
     0.12068
     0.06335
     0.26399
     0.22578
     0.14934
    -0.00353
     0.20667
     0.03469
     0.17800
    -0.07041
     0.11112
     0.23533
     0.09201
     0.20667
     0.18756
     0.33088
     0.24489
     0.21622
     0.35954
     0.38820
     0.21622
     0.23533
     0.22578
     0.06335
     0.15890
    -0.03219
     0.27355
    -0.01308
    -0.00353
    -0.10863
    -0.02264
    -0.21373
    -0.12774
    -0.26150
    -0.49080
    -0.12774
    -0.09907
    -0.18506
     0.03469
     0.04424
     0.12068
    -0.09907
    -0.08952
     0.10157
    -0.06086
     0.55063
     0.33088
     0.33088
     0.17800
    -0.07996
    -0.22328
    -0.21373
     0.05380
     0.17800
     0.30221
     0.06335
    -0.10863
    -0.23284
    -0.28061
    -0.06086
    -0.08952
    -0.34749
    -0.54813
    -0.65323
    -0.77744
    -1.01630
    -0.44303
     0.55063
     0.90414
     0.60795
     0.73216
     1.22899
     2.18443
     3.74180
     5.08897
     5.25140
     2.82458
    -0.69145
    -2.42080
     1.49651
     4.09531
     3.99022
     2.82458
     1.25765
     0.17800
    -0.45259
    -1.29338
    -1.87619
    -1.99085
    -1.89530
    -2.02907
    -1.46535
    -1.03541
    -1.27427
    -0.87298
    -1.01630
    -0.52902
    -0.43348
    -0.17551
    -0.19462
     0.10157
     0.14934
    -0.02264
     0.08246
     0.03469
     0.28310
     0.07291
     0.29266
     0.27355
     0.25444
     0.10157
     0.34043
     0.41686
     0.54107
     0.23533
    -0.07996
    -0.05130
     0.34998
     0.52196
     0.26399
    -0.08952
    -0.13729
     0.20667
     0.01558
     0.39776
     0.02513
    -0.20417
     0.04424
    -0.13729
    -0.14685
    -0.11818
    -0.31882
    -0.33793
    -0.07996
    -0.24239
    -0.48125
    -0.38571
    -0.58635
    -0.56724
    -0.69145
    -0.59590
    -0.43348
    -0.74877
    -0.72966
    -0.72966
    -0.64368
    -0.77744
    -0.71056
    -1.02585
    -0.68189
    -0.77744
    -0.59590
    -0.94942
    -1.06407
    -1.14050
    -1.17872
    -0.89209
    -0.93031
    -1.23605
    -1.12140
    -1.09273
    -1.18828
    -1.18828
    -1.12140
    -1.27427
    -1.47491
    -1.00674
    -1.15006
    -1.40803
    -1.33159
    -1.37937
    -1.46535
    -1.38892
    -1.15961
    -1.39847
    -1.65644
    -1.58001
    -1.55134
    -1.54179
    -1.77110
    -1.85709
    -1.85709
    -1.78065
    -1.63733
    -1.87619
    -1.90486
    -2.12461
    -2.24882
    -2.11506
    -1.72332
    -1.97174
    -2.23926
    -2.13416
    -2.20104
    -1.94308
    -1.93352
    -1.84753
    -1.89530
    -1.26471
    -1.29338
    -0.93031
    -0.98763
    -1.00674
    -1.22649
    -1.26471
    -0.83476
    -0.68189
    -0.66278
    -0.62457
    -0.83476
    -0.61501
    -0.80610
    -0.95897
    -1.03541
    -0.96853
    -0.89209
    -0.88254
    -1.11184
    -1.06407
    -1.21694
    -1.36026
    -0.93986
    -0.53858
    -0.88254
    -0.96853
    -1.07362
    -1.14050
    -1.11184
    -1.17872
    -1.36981
    -1.40803
    -1.22649
    -1.15961
    -1.15961
    -0.88254
    -1.01630
    -1.12140
    -1.12140
    -0.56724
    -0.73922
    -0.91120
    -0.99719
    -0.72011
    -0.83476
    -1.23605
    -0.84432
    -0.73922
    -0.70100
    -0.86343
    -1.13095
    -1.25516
    -1.47491
    -1.92397
    -2.03862
    -1.65644
    -1.71377
    -2.00040
    -1.97174
    -1.66600
    -1.00674
    -0.58635
    -0.58635
    -0.99719
    -1.01630
    -0.19462
     0.06335
    -0.87298
    -1.79976
    -1.73288
    -2.25837
    -2.86030
    -4.60876
    -5.18202
    -2.82208
    -0.94942
    -0.79655
    -2.02907
    -2.82208
    -3.52911
    -3.88262
    -3.17560
    -2.37302
    -1.15961
    -0.22328
     0.02513
     0.36909
     0.77038
     1.14300
     0.79904
     0.41686
     0.19711
    -0.03219
    -0.19462
    -0.36660
    -0.62457
    -1.02585
    -1.15961
    -1.11184
    -1.36026
    -1.15961
    -1.43669
    -1.45580
    -1.57045
    -1.17872
    -1.06407
    -1.10229
    -0.97808
    -0.88254
    -0.92075
    -0.78699
    -0.60546
    -0.80610
    -0.66278
    -0.66278
    -0.63412
    -0.66278
    -0.60546
    -0.72966
    -1.15961
    -0.75833
    -0.53858
    -0.95897
    -0.78699
    -0.98763
    -0.89209
    -1.01630
    -0.93031
    -0.99719
    -1.04496
    -0.87298
    -0.88254
    -0.84432
    -0.76788
    -0.97808
    -1.18828
    -0.97808
    -0.53858
    -0.89209
    -0.72966
    -0.82521
    -0.80610
    -0.73922
    -0.51947
    -0.83476
    -0.71056
    -0.60546
    -0.51947
    -0.55769
    -0.41437
    -0.51947
    -0.52902
    -0.65323
    -0.21373
    -0.52902
    -0.27105
    -0.29972
    -0.54813
    -0.37615
    -0.28061
    -0.23284
    -0.32838
    -0.30927
    -0.34749
    -0.18506
    -0.22328
    -0.19462
    -0.33793
    -0.31882
    -0.22328
    -0.26150
    -0.18506
    -0.07041
    -0.11818
     0.13023
    -0.12774
    -0.12774
     0.00603
     0.03469
     0.09201
    -0.01308
     0.16845
     0.22578
     0.09201
    -0.22328
     0.05380
     0.00603
    -0.10863
    -0.22328
    -0.07041
    -0.16595
    -0.35704
    -0.32838
    -0.24239
    -0.19462
    -0.34749
    -0.32838
    -0.45259
    -0.60546
    -0.24239
    -0.57679
    -0.37615
    -0.21373
    -0.02264
    -0.29972
    -0.50036
    -0.49080
    -0.04175
    -0.55769
    -0.26150
    -0.22328
    -0.21373
     0.03469
    -0.25194
    -0.19462
    -0.21373
    -0.09907
    -0.29972
    -0.01308
    -0.07041
    -0.21373
    -0.27105
    -0.62457
    -0.56724
    -0.55769
    -0.50991
    -0.99719
    -1.14050
    -1.65644
    -1.22649
    -0.24239
     0.02513
     1.98379
     2.47106
     2.42329
     0.41686
    -0.23284
     0.77993
     1.85958
     1.94557
     1.43919
     0.98058
     1.51562
     1.32453
     1.58250
     1.65894
     1.35320
     0.95191
     0.11112
    -0.35704
    -0.57679
    -0.93986
    -0.50991
    -0.35704
     0.00603
     1.44874
     1.92646
     0.90414
     0.27355
    -0.45259
     0.14934
     0.81815
     0.84681
     1.09523
     1.09523
     0.82770
     0.77993
     0.71305
     0.36909
     0.42642
     0.76082
     0.28310
     0.18756
    -0.02264
     0.01558
     0.14934
     0.06335
    -0.08952
    -0.52902
    -0.75833
    -0.66278
    -0.81565
    -1.10229
    -0.83476
    -0.86343
    -0.83476
    -0.80610
    -0.72966
    -0.72966
    -0.70100
    -0.49080
    -0.52902
    -0.69145
    -0.54813
    -0.55769
    -0.53858
    -0.39526
    -0.39526
    -0.65323
    -0.33793
    -0.48125
    -0.45259
    -0.50036
    -0.53858
    -0.26150
    -0.59590
    -0.54813
    -0.55769
    -0.30927
    -0.29016
    -0.30927
    -0.59590
    -0.51947
    -0.60546
    -0.55769
    -0.35704
    -0.15640
    -0.58635
    -0.50036
    -0.29972
    -0.43348
    -0.50991
    -0.60546
    -0.48125
    -0.36660
    -0.30927
    -0.29016
    -0.46214
    -0.42392
    -0.29972
    -0.43348
    -0.51947
    -0.44303
    -0.44303
    -0.49080
    -0.45259
    -0.39526
    -0.51947
    -0.49080
    -0.54813
    -0.52902
    -0.35704
    -0.07041
    -0.43348
    -0.35704
    -0.17551
    -0.34749
    -0.32838
     0.28310
     0.17800
     0.15890
     0.30221
     0.22578
     0.32132
     0.30221
     0.27355
     0.17800
     0.22578
     0.56974
     0.35954
     0.39776
     0.25444
     0.22578
     0.13979
     0.34043
     0.19711
    -0.14685
     0.00603
     0.14934
     0.23533
     0.11112
    -0.18506
    -0.22328
    -0.12774
    -0.05130
     0.15890
    -0.06086
    -0.33793
    -0.14685
    -0.46214
    -0.18506
    -0.11818
    -0.25194
    -0.39526
    -0.48125
    -0.43348
    -0.44303
    -0.48125
    -0.56724
    -0.54813
    -0.31882
    -0.37615
    -0.36660
    -0.49080
    -0.40481
    -0.36660
    -0.61501
    -0.05130
    -0.30927
    -0.32838
    -0.35704
    -0.00353
     0.04424
    -0.21373
    -0.01308
    -0.15640
    -0.09907
     0.27355
     0.11112
     0.11112
     0.04424
     0.12068
     0.12068
     0.37865
     0.44553
     0.24489
     0.25444
     0.41686
     0.46464
     0.24489
     0.47419
     0.16845
     0.37865
     0.49330
     0.42642
     0.44553
     0.50285
     0.53152
     0.43597
     0.71305
     0.96147
     0.68439
     0.54107
     0.58884
     0.64617
     0.93280
     0.72261
     0.66528
     0.70350
     0.80860
     0.65573
     0.39776
     0.02513
    -0.22328
     0.18756
     0.49330
     0.57929
     0.30221
     0.06335
     0.06335
    -0.03219
    -0.09907
    -0.62457
    -0.86343
    -0.29972
     0.93280
     1.77359
     1.88824
     0.92325
     0.73216
     1.12389
    -0.16595
    -2.20104
    -2.47812
    -1.65644
     0.16845
     1.61117
     1.69716
     0.71305
    -2.17238
    -3.14693
    -2.76476
    -2.92718
    -2.08639
    -1.45580
     0.32132
     0.53152
    -0.33793
    -0.29016
    -0.41437
    -0.70100
     0.03469
     0.53152
     1.43919
     1.34364
     1.29587
     1.32453
     1.67805
     1.63028
     1.42963
     1.34364
     1.32453
     1.08567
     0.90414
     0.90414
     1.15255
     0.71305
     0.63662
     0.55063
     0.55063
     0.56018
     0.13023
     0.05380
     0.05380
     0.13979
     0.13979
     0.09201
    -0.01308
    -0.20417
    -0.46214
    -0.51947
     0.07291
    -0.04175
    -0.02264
    -0.27105
    -0.16595
    -0.07996
    -0.17551
    -0.24239
    -0.39526
    -0.23284
    -0.02264
     0.08246
    -0.10863
    -0.16595
    -0.28061
    -0.34749
    -0.03219
    -0.11818
    -0.29972
    -0.36660
    -0.23284
    -0.42392
    -0.25194
    -0.50036
    -0.76788
    -0.57679
    -0.45259
    -0.35704
    -0.39526
    -0.69145
    -0.73922
    -0.65323
    -0.47170
    -0.31882
    -0.33793
    -0.69145
    -0.64368
    -0.38571
    -0.48125
    -0.39526
    -0.41437
    -0.39526
    -0.29016
    -0.29972
    -0.06086
    -0.25194
    -0.03219
    -0.48125
    -0.12774
     0.16845
    -0.03219
     0.13979
     0.09201
    -0.00353
     0.13023
     0.34998
     0.31177
     0.04424
     0.27355
     0.38820
     0.14934
     0.44553
     0.36909
     0.27355
     0.11112
     0.53152
     0.64617
     0.38820
     0.38820
     0.34043
     0.43597
     0.51241
     0.56018
     0.48375
     0.54107
     0.69394
     0.69394
     0.57929
     0.58884
     0.60795
     0.34043
     0.70350
     0.74172
     0.75127
     0.63662
     0.39776
     0.37865
     0.35954
     0.60795
     0.28310
     0.45508
     0.37865
     0.34998
     0.24489
     0.12068
     0.23533
    -0.11818
     0.06335
     0.27355
     0.02513
     0.04424
     0.06335
    -0.11818
     0.21622
     0.15890
     0.24489
     0.04424
     0.02513
     0.05380
     0.13979
     0.25444
     0.06335
     0.04424
     0.00603
     0.48375
     0.34043
     0.04424
     0.09201
     0.05380
     0.01558
     0.01558
     0.01558
    -0.05130
     0.12068
     0.01558
    -0.04175
     0.00603
     0.07291
    -0.01308
    -0.54813
    -0.24239
    -0.15640
    -0.43348
     0.02513
     0.47419
     0.36909
     0.42642
     0.46464
     0.57929
     0.35954
     0.41686
     0.57929
     0.84681
     0.80860
     0.33088
     0.08246
     0.33088
     0.26399
     0.38820
     0.23533
    -0.11818
    -0.29016
    -0.29972
    -0.19462
     0.27355
    -0.30927
    -0.77744
    -0.52902
    -0.59590
    -0.20417
     0.71305
     0.38820
    -0.38571
    -1.11184
    -3.02272
    -0.80610
     0.57929
    -0.30927
    -1.24560
    -0.59590
     0.21622
     0.52196
     0.34043
     0.25444
    -0.12774
     0.21622
     0.88503
     1.10478
     1.30543
     1.65894
     1.56339
     1.86914
     1.73537
     1.04746
     0.93280
     0.82770
     0.85637
     0.48375
     0.23533
    -0.00353
    -0.07996
    -0.11818
    -0.11818
    -0.29016
    -0.41437
    -0.26150
    -0.15640
    -0.17551
     0.03469
     0.02513
    -0.17551
    -0.26150
    -0.49080
    -0.47170
     0.06335
     0.03469
     0.11112
    -0.10863
    -0.06086
    -0.06086
    -0.19462
     0.00603
     0.41686
     0.50285
     0.29266
     0.41686
     0.64617
     0.71305
     0.63662
     0.81815
     0.83726
     1.17166
     0.84681
     0.88503
     0.77038
     0.76082
     0.92325
     0.60795
     0.78949
     0.58884
     0.68439
     0.77993
     0.41686
     0.26399
     0.35954
     0.57929
     0.45508
     0.45508
     0.38820
     0.38820
     0.46464
     0.35954
     0.54107
     0.41686
     0.76082
     0.77993
     0.45508
     0.84681
     0.69394
     0.52196
     0.36909
     0.59840
     0.82770
     0.69394
     0.52196
     0.62706
     0.32132
     0.46464
     0.44553
     0.23533
     0.31177
     0.35954
     0.23533
     0.42642
     0.26399
     0.23533
     0.09201
     0.20667
     0.08246
     0.34998
     0.61751
     0.45508
     0.18756
     0.30221
     0.51241
     0.31177
     0.25444
     0.61751
     0.56018
     0.91369
     0.63662
     0.57929
     0.58884
     0.70350
     0.52196
     0.83726
     0.76082
     0.63662
     0.63662
     0.67483
     0.51241
     0.56974
     0.32132
     0.70350
     0.62706
     0.35954
     0.54107
     0.39776
     0.24489
     0.06335
     0.04424
    -0.09907
    -0.09907
     0.24489
     0.58884
     0.63662
     0.34998
     0.29266
    -0.05130
     0.19711
     0.41686
     0.01558
    -0.00353
    -0.17551
     0.03469
    -0.15640
    -0.20417
     0.03469
     0.16845
    -0.07041
    -0.09907
     0.02513
    -0.07041
    -0.50991
    -0.83476
    -0.40481
    -0.37615
    -0.65323
    -0.18506
     0.26399
     0.69394
     0.86592
     0.86592
     1.20988
     1.37231
     1.39142
     1.42008
     0.77993
    -0.38571
     0.49330
     0.43597
     0.41686
     0.36909
     0.71305
     1.24810
     1.80226
     1.20033
     0.37865
    -0.02264
     0.26399
     0.21622
     0.63662
     1.02835
     1.16211
     1.33409
     1.84047
     1.59206
     1.68760
     1.64938
     1.63028
     1.27676
     1.20988
     1.20988
     1.17166
     0.86592
     0.51241
     0.45508
     0.39776
     0.74172
     0.34043
     0.23533
    -0.00353
     0.09201
    -0.02264
    -0.01308
    -0.09907
    -0.44303
    -0.53858
    -0.29972
    -0.50991
    -0.62457
    -0.64368
    -0.82521
    -0.59590
    -0.29016
    -0.42392
    -0.50991
    -0.58635
    -0.32838
    -0.34749
    -0.13729
     0.00603
    -0.15640
    -0.17551
     0.04424
     0.17800
     0.03469
    -0.00353
     0.01558
     0.20667
     0.43597
     0.32132
     0.11112
     0.22578
     0.01558
     0.11112
    -0.02264
     0.38820
     0.00603
    -0.19462
    -0.17551
    -0.04175
    -0.00353
    -0.13729
    -0.29016
    -0.23284
    -0.24239
    -0.01308
     0.09201
     0.10157
     0.08246
     0.23533
     0.06335
     0.30221
     0.44553
     0.34998
     0.48375
     0.78949
     0.65573
     0.71305
     0.69394
     0.41686
     0.58884
     0.76082
     0.78949
     0.65573
     0.45508
     0.50285
     0.24489
     0.65573
     0.56974
     0.09201
     0.31177
     0.32132
     0.52196
     0.37865
     0.11112
     0.16845
     0.23533
     0.38820
     0.36909
     0.29266
     0.35954
     0.11112
     0.23533
     0.13023
     0.53152
     0.18756
     0.20667
     0.24489
     0.52196
     0.58884
     0.48375
     0.69394
     1.00924
     1.06657
     1.29587
     1.18122
     0.89459
     0.73216
     0.61751
     0.70350
     1.20988
     1.17166
     0.78949
     0.64617
     0.66528
     0.60795
     0.34998
     0.27355
    -0.09907
    -0.02264
     0.18756
    -0.20417
    -0.25194
    -0.30927
    -0.06086
    -0.30927
     0.26399
     0.32132
    -0.19462
    -0.07041
     0.07291
     0.23533
     0.21622
     0.28310
     0.17800
     0.10157
     0.53152
     0.39776
     0.28310
     0.28310
    -0.03219
    -0.03219
     0.09201
     0.25444
     0.27355
     0.14934
     0.06335
     0.15890
     0.22578
     0.16845
    -0.02264
     0.00603
     0.04424
     0.22578
     0.18756
     0.08246
     0.02513
     0.06335
     0.08246
     0.44553
     0.22578
     0.34998
     0.31177
     0.33088
    -0.22328
    -1.15006
    -1.81887
    -0.19462
     1.09523
     1.58250
     0.69394
    -0.29972
     0.12068
     0.23533
    -2.88896
    -4.42722
    -4.21703
    -2.50679
     0.72261
     2.10800
     1.65894
    -0.21373
    -2.09595
    -3.69153
    -5.10559
    -3.78708
    -0.31882
     1.49651
     1.75448
     0.76082
     0.56974
     0.86592
     0.91369
     0.58884
     0.62706
     0.90414
     1.54429
     1.81181
     1.71627
     1.27676
     1.27676
     1.22899
     1.34364
     1.18122
     0.78949
     0.73216
     0.15890
     0.34998
     0.47419
     0.21622
     0.06335
    -0.05130
    -0.11818
     0.09201
     0.13979
     0.18756
    -0.11818
     0.12068
     0.25444
     0.28310
     0.31177
     0.11112
     0.01558
    -0.10863
     0.42642
     0.50285
     0.34043
     0.21622
     0.31177
     0.19711
     0.20667
     0.27355
    -0.27105
     0.13023
     0.08246
    -0.09907
     0.06335
    -0.22328
    -0.29972
    -0.57679
    -0.10863
    -0.06086
    -0.27105
    -0.13729
    -0.29972
    -0.14685
    -0.27105
    -0.21373
    -0.26150
    -0.25194
    -0.20417
    -0.18506
    -0.00353
    -0.04175
    -0.29016
    -0.33793
    -0.39526
    -0.05130
    -0.20417
    -0.26150
    -0.48125
    -0.38571
    -0.28061
    -0.21373
    -0.29016
    -0.40481
    -0.31882
    -0.21373
    -0.24239
    -0.26150
    -0.27105
    -0.37615
    -0.47170
     0.04424
     0.02513
    -0.15640
    -0.14685
    -0.17551
    -0.23284
    -0.20417
     0.04424
    -0.24239
    -0.21373
    -0.14685
    -0.34749
     0.00603
    -0.09907
    -0.12774
    -0.44303
    -0.15640
     0.12068
    -0.24239
    -0.23284
    -0.26150
    -0.32838
    -0.31882
    -0.14685
    -0.22328
    -0.18506
    -0.29016
    -0.34749
    -0.18506
    -0.18506
    -0.31882
    -0.57679
    -0.46214
    -0.02264
    -0.31882
    -0.21373
    -0.42392
    -0.15640
    -0.39526
    -0.22328
    -0.23284
    -0.38571
    -0.11818
    -0.14685
    -0.28061
    -0.21373
    -0.19462
    -0.39526
    -0.46214
    -0.05130
    -0.17551
    -0.27105
    -0.01308
    -0.16595
    -0.25194
    -0.23284
    -0.18506
    -0.08952
    -0.07041
    -0.21373
    -0.08952
     0.01558
    -0.04175
    -0.01308
    -0.33793
     0.12068
     0.16845
     0.12068
     0.13023
     0.08246
    -0.14685
    -0.04175
     0.07291
     0.08246
    -0.04175
     0.13979
    -0.07041
    -0.15640
    -0.04175
    -0.24239
    -0.29016
    -0.29016
    -0.20417
    -0.35704
    -0.31882
    -0.67234
    -0.84432
    -1.19783
    -1.48446
    -1.75199
    -1.36026
    -0.80610
    -1.16917
    -1.09273
    -1.05451
    -0.98763
    -0.60546
    -0.13729
     0.17800
    -0.49080
    -0.19462
     0.02513
     0.31177
     0.51241
    -0.84432
    -1.11184
    -3.93039
    -5.00049
    -1.57045
     0.95191
     1.90735
     0.82770
    -0.90164
    -1.95263
    -2.22971
    -1.74243
    -0.88254
     0.23533
     0.99013
     1.84047
     2.19399
     2.45196
     2.46151
     2.69082
     2.57616
     2.43285
     1.88824
     1.24810
     0.73216
     0.40731
     0.90414
     0.81815
     0.77038
     0.56974
     0.30221
     0.18756
    -0.07041
    -0.15640
    -0.01308
     0.10157
     0.09201
    -0.20417
    -0.10863
     0.10157
     0.04424
     0.07291
     0.03469
     0.11112
     0.10157
     0.13023
    -0.05130
     0.12068
    -0.19462
    -0.12774
    -0.08952
    -0.11818
     0.14934
     0.07291
    -0.07996
    -0.17551
    -0.06086
    -0.05130
    -0.13729
     0.05380
    -0.13729
     0.01558
     0.07291
     0.05380
    -0.18506
    -0.14685
    -0.19462
    -0.07996
     0.02513
     0.05380
     0.12068
    -0.23284
     0.19711
     0.03469
    -0.15640
     0.15890
     0.04424
     0.00603
     0.15890
     0.17800
     0.07291
    -0.05130
     0.12068
     0.13023
     0.40731
     0.28310
     0.07291
    -0.10863
     0.11112
     0.37865
     0.11112
     0.05380
     0.05380
    -0.12774
     0.33088
     0.33088
     0.45508
    -0.02264
    -0.00353
     0.10157
     0.18756
     0.27355
     0.06335
    -0.02264
     0.09201
     0.05380
    -0.20417
     0.30221
     0.17800
    -0.18506
    -0.07041
     0.17800
     0.03469
    -0.10863
    -0.18506
    -0.18506
    -0.00353
     0.25444
     0.01558
    -0.07996
    -0.05130
    -0.14685
     0.05380
     0.00603
    -0.07996
    -0.11818
    -0.19462
    -0.04175
    -0.03219
    -0.20417
    -0.33793
    -0.34749
    -0.34749
    -0.11818
    -0.18506
    -0.07996
    -0.32838
    -0.39526
    -0.40481
    -0.37615
    -0.22328
    -0.23284
    -0.42392
    -0.26150
    -0.18506
    -0.07996
    -0.23284
    -0.52902
    -0.23284
    -0.31882
    -0.05130
    -0.18506
    -0.31882
    -0.28061
    -0.07996
    -0.34749
    -0.12774
     0.02513
    -0.17551
    -0.14685
    -0.11818
    -0.14685
    -0.27105
    -0.17551
    -0.34749
    -0.09907
     0.09201
     0.06335
    -0.10863
    -0.16595
    -0.31882
    -0.26150
    -0.11818
    -0.05130
    -0.27105
    -0.06086
    -0.29016
    -0.00353
    -0.28061
    -0.20417
    -0.27105
    -0.51947
    -0.30927
    -0.50991
    -0.17551
    -0.12774
     0.16845
     0.20667
     0.69394
     1.21944
     0.72261
     0.33088
     0.02513
     0.51241
     1.38186
     1.85958
     1.53473
     1.67805
     1.79270
     2.12711
     2.00290
     1.31498
     0.31177
     0.27355
     0.02513
     0.91369
     1.79270
     2.85324
     3.57938
     2.37552
     0.93280
    -2.21060
    -3.31891
    -3.01317
    -1.18828
     2.47106
     3.45517
     2.27998
    -0.09907
    -0.84432
    -1.13095
    -0.86343
    -0.11818
     0.00603
     0.56018
     0.54107
     0.91369
     1.19077
     1.10478
     0.84681
     0.83726
     0.90414
     0.69394
     0.53152
     0.09201
     0.12068
     0.11112
     0.12068
     0.15890
     0.03469
     0.05380
    -0.19462
    -0.07041
    -0.09907
    -0.09907
    -0.15640
    -0.30927
     0.02513
     0.02513
    -0.11818
    -0.04175
    -0.33793
    -0.21373
    -0.42392
     0.03469
    -0.11818
    -0.45259
    -0.44303
    -0.29972
    -0.41437
    -0.37615
    -0.59590
    -0.74877
    -0.72011
    -0.67234
    -0.55769
    -0.93031
    -0.75833
    -0.89209
    -0.72011
    -0.38571
    -0.47170
    -0.89209
    -0.87298
    -0.71056
    -0.75833
    -0.67234
    -0.76788
    -0.91120
    -0.90164
    -0.72966
    -0.81565
    -0.93031
    -0.96853
    -1.15961
    -1.56090
    -1.45580
    -1.23605
    -1.36981
    -1.47491
    -1.51313
    -1.59912
    -1.52268
    -1.60867
    -1.63733
    -1.57045
    -1.55134
    -1.38892
    -1.58956
    -1.45580
    -1.66600
    -1.92397
    -1.59912
    -1.22649
    -1.21694
    -1.83798
    -2.00040
    -1.69466
    -1.31248
    -1.43669
    -1.28382
    -1.38892
    -1.20739
    -0.96853
    -1.09273
    -1.21694
    -1.42714
    -1.23605
    -1.19783
    -0.71056
    -0.65323
    -0.82521
    -0.73922
    -0.88254
    -0.68189
    -0.80610
    -0.89209
    -1.24560
    -0.99719
    -0.71056
    -0.88254
    -0.68189
    -1.10229
    -1.06407
    -1.06407
    -1.01630
    -0.89209
    -0.98763
    -1.14050
    -1.18828
    -1.05451
    -1.13095
    -1.14050
    -1.13095
    -1.21694
    -1.24560
    -1.07362
    -1.10229
    -1.08318
    -1.17872
    -1.40803
    -1.36981
    -0.96853
    -1.08318
    -1.12140
    -1.24560
    -1.14050
    -1.03541
    -0.99719
    -1.17872
    -0.96853
    -0.99719
    -1.01630
    -0.90164
    -0.65323
    -1.00674
    -1.03541
    -1.00674
    -0.60546
    -0.68189
    -0.63412
    -0.58635
    -1.07362
    -0.76788
    -0.68189
    -0.68189
    -0.81565
    -0.79655
    -0.77744
    -0.83476
    -0.70100
    -0.98763
    -0.95897
    -1.67555
    -1.36981
    -1.43669
    -1.61823
    -1.62778
    -1.78065
    -1.59912
    -1.46535
    -1.37937
    -1.30293
    -1.16917
    -0.97808
    -0.63412
    -0.13729
     0.22578
     0.47419
     0.35954
     0.85637
     1.14300
     0.96147
     1.12389
     0.88503
     0.40731
     0.36909
     0.56974
     0.17800
    -0.07041
     0.13979
     0.61751
     0.76082
     0.54107
     0.33088
    -0.35704
    -0.63412
    -0.14685
     0.16845
     0.76082
     1.54429
     1.61117
     1.65894
     1.77359
     2.10800
     2.49017
     2.39463
     1.87869
     0.98058
    -1.47491
    -4.92405
    -8.51651
    -6.98781
    -0.32838
     1.81181
     1.59206
    -0.84432
    -3.70109
    -4.99093
    -4.75207
    -3.59599
    -2.15327
    -0.86343
     0.05380
     1.14300
     2.04112
     2.08889
     2.31819
     1.93602
     2.01245
     1.72582
     1.61117
     1.39142
     0.90414
     0.47419
     0.16845
     0.33088
     0.22578
     0.32132
     0.15890
    -0.00353
    -0.00353
     0.20667
     0.26399
     0.06335
    -0.01308
     0.21622
     0.20667
     0.26399
     0.20667
     0.24489
     0.13979
     0.07291
     0.23533
     0.16845
     0.30221
     0.11112
     0.05380
     0.08246
     0.21622
     0.10157
     0.05380
     0.22578
    -0.06086
     0.03469
     0.20667
     0.09201
    -0.00353
    -0.06086
     0.08246
    -0.00353
     0.11112
     0.21622
     0.01558
     0.12068
     0.30221
     0.09201
     0.05380
     0.38820
     0.58884
     0.56974
     0.42642
     0.37865
     0.51241
     0.67483
     0.77038
     0.68439
     0.76082
     1.00924
     0.77993
     0.79904
     0.76082
     0.72261
     0.47419
     0.70350
     0.71305
     0.56974
     0.69394
     0.55063
     0.34998
     0.34043
     0.26399
     0.23533
     0.34998
     0.34043
     0.34998
     0.03469
     0.26399
     0.11112
     0.15890
     0.01558
     0.28310
     0.11112
     0.18756
     0.18756
     0.19711
     0.16845
     0.33088
     0.16845
     0.02513
     0.25444
     0.02513
    -0.02264
     0.08246
     0.26399
     0.12068
    -0.43348
    -0.07041
    -0.11818
    -0.39526
    -0.24239
    -0.36660
    -0.51947
    -0.52902
    -0.55769
    -0.50036
    -0.55769
    -0.63412
    -0.84432
    -0.63412
    -0.84432
    -0.64368
    -0.95897
    -0.47170
    -0.50991
    -0.81565
    -0.96853
    -0.80610
    -1.03541
    -1.27427
    -0.89209
    -0.73922
    -0.54813
    -0.33793
    -0.55769
    -0.83476
    -0.74877
    -0.34749
    -0.72011
    -0.41437
    -0.30927
    -0.40481
    -0.11818
    -0.08952
    -0.16595
    -0.07996
    -0.07041
    -0.27105
    -0.15640
     0.01558
    -0.22328
    -0.16595
     0.08246
     0.07291
    -0.20417
    -0.16595
    -0.09907
     0.14934
     0.03469
     0.06335
     0.18756
     0.14934
     0.07291
     0.08246
     0.29266
     0.21622
     0.22578
     0.22578
     0.19711
     0.18756
     0.23533
    -0.04175
     0.31177
     0.32132
     0.26399
     0.34998
     0.15890
     0.13023
    -0.07041
    -0.30927
    -0.38571
    -0.05130
     0.28310
     0.02513
    -0.13729
    -0.46214
    -0.39526
    -0.44303
    -0.38571
    -0.53858
    -0.37615
    -0.19462
    -0.64368
    -0.74877
    -0.93031
    -0.92075
    -0.33793
     1.10478
     2.97745
     2.24176
     1.01879
     0.41686
     0.74172
     0.93280
     0.51241
     0.88503
     1.59206
     2.36597
     1.55384
    -0.12774
     0.37865
    -1.23605
    -2.19149
    -0.40481
     0.46464
     0.23533
    -0.80610
    -1.14050
    -1.93352
    -1.43669
    -0.92075
    -0.24239
    -0.07041
     0.32132
     0.86592
     1.01879
     1.07612
     0.84681
     0.99013
     0.99013
     1.08567
     1.17166
     1.09523
     1.04746
     0.93280
     0.72261
     0.85637
     0.99968
     0.87548
     0.60795
     0.50285
     0.51241
     0.45508
     0.34998
     0.34043
     0.05380
     0.16845
     0.50285
     0.16845
     0.11112
     0.02513
     0.21622
     0.13979
     0.19711
     0.45508
     0.10157
     0.12068
     0.10157
     0.19711
     0.20667
     0.09201
    -0.14685
     0.24489
     0.34043
     0.44553
     0.26399
     0.05380
    -0.06086
     0.15890
    -0.02264
     0.32132
     0.18756
     0.02513
     0.16845
     0.21622
     0.13023
     0.15890
    -0.26150
     0.01558
     0.17800
     0.09201
     0.11112
    -0.08952
    -0.21373
    -0.09907
    -0.11818
     0.25444
     0.05380
    -0.23284
    -0.29972
    -0.16595
    -0.06086
    -0.13729
    -0.06086
    -0.44303
    -0.14685
     0.05380
    -0.16595
    -0.11818
    -0.27105
    -0.16595
    -0.38571
    -0.00353
     0.07291
    -0.25194
    -0.23284
    -0.23284
    -0.09907
    -0.10863
    -0.00353
    -0.43348
    -0.30927
    -0.01308
     0.03469
    -0.00353
    -0.30927
    -0.35704
    -0.46214
    -0.21373
     0.04424
    -0.25194
    -0.38571
    -0.29016
    -0.16595
    -0.11818
    -0.33793
    -0.55769
    -0.38571
    -0.21373
    -0.27105
    -0.30927
    -0.51947
    -0.63412
    -0.43348
    -0.56724
    -0.26150
    -0.30927
    -0.68189
    -0.61501
    -0.40481
    -0.22328
    -0.41437
    -0.40481
    -0.54813
    -0.38571
    -0.16595
    -0.04175
    -0.15640
    -0.31882
    -0.20417
    -0.22328
     0.16845
     0.14934
    -0.25194
    -0.06086
    -0.00353
     0.10157
    -0.06086
     0.01558
    -0.07996
     0.06335
     0.13979
     0.10157
     0.07291
    -0.09907
     0.10157
     0.34043
    -0.00353
     0.32132
     0.12068
     0.14934
     0.09201
     0.15890
     0.29266
     0.34998
     0.24489
     0.19711
     0.27355
     0.43597
     0.37865
     0.25444
    -0.13729
    -0.03219
     0.15890
     0.59840
     0.20667
     0.05380
     0.05380
     0.33088
     0.32132
     0.41686
     0.41686
     0.37865
     0.23533
     0.32132
     0.61751
     0.73216
     0.53152
     0.48375
     0.19711
     0.77993
     0.74172
     0.60795
     0.41686
     0.53152
     0.58884
     0.52196
     0.28310
     0.23533
     0.21622
     0.23533
     0.06335
     0.11112
    -0.23284
    -0.17551
    -0.29016
     0.08246
     0.12068
    -0.23284
    -0.32838
    -0.47170
    -0.07996
    -0.17551
     0.11112
     0.34998
     0.41686
     0.40731
     0.60795
     0.55063
     0.31177
    -0.32838
    -0.07041
     0.40731
     0.79904
     1.06657
     1.08567
     1.74493
     1.72582
     1.02835
    -0.73922
    -1.82842
    -1.15961
     1.85003
     4.04754
     6.95209
     7.41070
     2.72903
    -5.49732
    -5.01004
     0.85637
     3.44561
     2.88190
     1.31498
     0.56974
    -0.00353
    -0.51947
    -0.95897
    -1.59912
    -1.92397
    -1.79976
    -1.48446
    -1.38892
    -1.13095
    -0.91120
    -0.94942
    -0.21373
     0.08246
     0.05380
     0.11112
     0.14934
     0.34998
     0.48375
     0.49330
     0.38820
     0.50285
     0.51241
     0.56974
     0.56974
     0.68439
     0.37865
     0.30221
     0.46464
     0.59840
     0.48375
     0.56018
     0.40731
     0.49330
     0.38820
     0.56018
     0.52196
     0.39776
     0.38820
     0.36909
     0.40731
     0.39776
     0.38820
     0.35954
     0.28310
     0.47419
     0.52196
     0.42642
     0.53152
     0.29266
     0.43597
     0.50285
     0.26399
     0.34998
     0.48375
     0.37865
     0.32132
     0.44553
     0.39776
     0.30221
     0.16845
     0.32132
     0.26399
     0.37865
     0.51241
     0.23533
     0.01558
     0.08246
     0.34998
     0.28310
     0.38820
     0.44553
     0.17800
     0.20667
     0.44553
     0.37865
    -0.02264
     0.32132
     0.47419
     0.34043
     0.56018
     0.43597
     0.34043
     0.45508
     0.36909
     0.39776
     0.63662
     0.56974
     0.42642
     0.55063
     0.77038
     0.76082
     0.58884
     0.57929
     0.86592
     0.70350
     0.79904
     0.89459
     0.76082
     0.67483
     0.77993
     0.77038
     1.03790
     0.82770
     0.68439
     0.73216
     0.64617
     0.82770
     0.77993
     0.48375
     0.61751
     0.82770
     0.50285
     0.77993
     0.54107
     0.56018
     0.32132
     0.56974
     0.47419
     0.77038
     0.62706
     0.43597
     0.74172
     0.55063
     0.74172
     0.32132
     0.65573
     0.89459
     0.70350
     1.00924
     0.99968
     0.73216
     0.67483
     0.62706
     0.47419
     0.67483
     0.88503
     0.56974
     0.31177
     0.77038
     0.61751
     0.32132
     0.28310
     0.19711
     0.13979
     0.30221
    -0.01308
     0.03469
     0.05380
     0.12068
     0.05380
     0.50285
     0.67483
     0.22578
     0.23533
     0.50285
     0.72261
     0.72261
     0.77038
     0.81815
     0.34043
     0.41686
     0.56018
     0.86592
     0.88503
     0.85637
     0.94236
     0.82770
     0.91369
     0.86592
     0.71305
     0.64617
     0.67483
     0.08246
    -0.51947
    -0.71056
    -1.46535
    -1.22649
     0.14934
     0.90414
     2.24176
     2.61438
     2.92012
     3.25453
     3.17809
     1.30543
    -2.01951
    -3.08961
     2.12711
     4.12398
     3.46472
     2.89146
     1.72582
     0.31177
    -0.18506
    -0.62457
    -1.13095
    -1.21694
    -1.53224
    -1.56090
    -1.38892
    -1.00674
    -1.16917
    -1.03541
    -0.70100
    -0.40481
    -0.57679
    -0.08952
    -0.18506
    -0.12774
    -0.00353
    -0.05130
     0.16845
    -0.06086
    -0.29972
    -0.25194
    -0.06086
    -0.04175
    -0.03219
    -0.21373
    -0.28061
    -0.21373
    -0.21373
    -0.26150
    -0.00353
    -0.24239
    -0.30927
    -0.15640
    -0.07041
    -0.15640
    -0.29016
    -0.22328
    -0.49080
    -0.28061
    -0.35704
    -0.37615
    -0.22328
    -0.23284
    -0.39526
    -0.52902
    -0.10863
    -0.35704
    -0.29016
    -0.00353
     0.18756
     0.21622
    -0.27105
    -0.25194
    -0.02264
     0.29266
     0.39776
     0.36909
     0.17800
     0.16845
     0.46464
     0.36909
     0.48375
     0.46464
     0.23533
     0.50285
     0.33088
     0.34043
     0.21622
     0.31177
     0.28310
     0.10157
     0.51241
     0.12068
     0.20667
    -0.11818
    -0.06086
    -0.25194
    -0.17551
    -0.00353
    -0.22328
    -0.32838
    -0.52902
    -0.37615
    -0.30927
    -0.45259
    -0.53858
    -0.44303
    -0.19462
    -0.49080
    -0.50036
    -0.44303
    -0.72966
    -0.38571
    -0.59590
    -0.18506
    -0.58635
    -0.46214
    -0.47170
    -0.31882
    -0.29016
    -0.50991
    -0.47170
    -0.55769
    -0.26150
    -0.03219
    -0.12774
    -0.12774
    -0.11818
    -0.04175
     0.03469
     0.54107
     0.67483
     0.52196
     0.49330
     0.69394
     0.72261
     0.70350
     0.55063
     0.48375
     0.78949
     0.97102
     1.00924
     0.71305
     0.56974
     0.61751
     0.46464
     0.70350
     0.74172
     0.43597
     0.43597
     0.51241
     0.80860
     0.49330
     0.66528
     0.30221
     0.28310
     0.45508
     0.29266
     0.13023
     0.00603
    -0.13729
    -0.00353
     0.57929
     0.93280
     0.59840
     0.14934
     0.20667
     0.34043
     0.38820
     0.54107
     0.20667
     0.06335
     0.64617
     1.20033
     1.54429
     1.24810
     0.79904
     0.99968
     1.06657
     1.44874
     0.77993
     0.09201
    -0.42392
    -0.63412
    -0.68189
    -0.93986
    -0.08952
     0.31177
     0.86592
     1.20988
     1.75448
     1.97423
     1.79270
     0.55063
     0.22578
     0.62706
     0.43597
     0.33088
     2.48062
     2.67171
     2.44240
     1.47741
     0.80860
     0.08246
    -0.20417
    -0.50036
    -0.64368
    -1.06407
    -1.24560
    -1.13095
    -1.14050
    -1.05451
    -0.80610
    -0.91120
    -0.82521
    -0.81565
    -0.64368
    -0.37615
    -0.45259
    -0.47170
    -0.48125
    -0.24239
     0.02513
    -0.06086
    -0.35704
    -0.34749
    -0.24239
    -0.29016
     0.08246
     0.11112
    -0.23284
    -0.16595
    -0.04175
    -0.00353
    -0.18506
    -0.17551
    -0.21373
     0.02513
     0.09201
    -0.13729
     0.01558
    -0.12774
    -0.29972
    -0.25194
     0.23533
     0.07291
    -0.25194
    -0.04175
     0.04424
     0.12068
     0.18756
     0.11112
     0.02513
     0.05380
     0.41686
     0.12068
     0.24489
     0.09201
     0.10157
    -0.06086
     0.15890
     0.37865
     0.05380
     0.12068
    -0.07041
    -0.12774
     0.04424
    -0.06086
    -0.29016
    -0.13729
    -0.18506
    -0.20417
     0.10157
    -0.12774
    -0.44303
    -0.37615
    -0.22328
     0.08246
     0.10157
    -0.19462
    -0.19462
    -0.26150
    -0.17551
    -0.12774
    -0.17551
    -0.15640
    -0.22328
    -0.09907
    -0.16595
    -0.07996
    -0.14685
    -0.29016
    -0.40481
    -0.01308
     0.02513
    -0.05130
    -0.20417
    -0.18506
     0.00603
    -0.08952
    -0.05130
    -0.10863
    -0.10863
     0.14934
     0.06335
     0.24489
     0.04424
    -0.08952
    -0.12774
     0.22578
     0.28310
     0.12068
     0.18756
    -0.01308
     0.34998
     0.27355
     0.29266
     0.30221
     0.38820
     0.47419
     0.48375
     0.39776
     0.48375
     0.40731
     0.08246
     0.55063
     0.81815
     0.60795
     0.47419
     0.38820
     0.24489
     0.39776
     0.39776
     0.39776
     0.46464
     0.55063
     0.65573
     0.40731
     0.56974
     0.34043
     0.12068
     0.04424
     0.41686
     0.47419
     0.49330
     0.35954
     0.32132
     0.35954
     0.32132
     0.01558
    -0.14685
    -0.04175
    -0.23284
    -0.34749
    -0.18506
    -0.34749
    -0.11818
    -0.15640
     0.07291
     0.41686
     0.19711
    -0.07996
    -0.12774
    -0.18506
    -0.60546
    -0.56724
     0.08246
     0.81815
     1.43919
     1.16211
     0.53152
     0.28310
     0.38820
     0.56018
     0.98058
     1.09523
     0.49330
    -0.23284
    -0.98763
    -2.04817
    -1.05451
     0.37865
     0.93280
     0.86592
     0.49330
    -0.86343
    -1.40803
    -0.27105
    -0.76788
    -1.21694
     0.42642
     0.94236
     0.82770
     0.81815
     0.45508
     0.55063
     0.50285
     0.25444
     0.03469
     0.25444
     0.09201
     0.04424
    -0.33793
    -0.23284
    -0.44303
    -0.45259
    -0.79655
    -0.44303
    -0.37615
    -0.38571
    -0.38571
    -0.26150
    -0.29016
    -0.14685
    -0.07041
     0.05380
     0.13023
    -0.12774
     0.04424
    -0.04175
     0.07291
    -0.01308
    -0.07996
    -0.03219
     0.04424
    -0.15640
     0.03469
     0.00603
    -0.23284
    -0.05130
    -0.18506
    -0.00353
    -0.11818
    -0.08952
    -0.22328
    -0.19462
     0.03469
    -0.05130
    -0.29016
    -0.21373
     0.01558
    -0.10863
     0.04424
    -0.13729
    -0.09907
    -0.10863
    -0.22328
    -0.01308
    -0.12774
     0.06335
    -0.11818
    -0.02264
    -0.04175
    -0.09907
    -0.09907
    -0.23284
    -0.05130
     0.02513
    -0.14685
     0.13979
    -0.22328
    -0.13729
    -0.25194
    -0.14685
    -0.00353
    -0.07996
    -0.02264
    -0.16595
    -0.09907
    -0.25194
    -0.11818
    -0.22328
    -0.03219
    -0.25194
    -0.06086
    -0.01308
    -0.07996
    -0.31882
    -0.29016
    -0.23284
    -0.16595
    -0.11818
    -0.04175
    -0.42392
    -0.22328
    -0.19462
    -0.17551
    -0.34749
    -0.18506
    -0.11818
    -0.28061
    -0.12774
     0.03469
    -0.27105
    -0.22328
    -0.26150
    -0.40481
    -0.03219
     0.05380
     0.02513
    -0.07996
    -0.29972
    -0.15640
    -0.08952
    -0.22328
     0.12068
    -0.22328
    -0.17551
    -0.03219
    -0.09907
    -0.13729
    -0.24239
    -0.10863
     0.03469
     0.19711
    -0.12774
    -0.24239
    -0.22328
    -0.18506
    -0.07996
    -0.31882
    -0.02264
    -0.17551
    -0.11818
    -0.04175
     0.03469
    -0.17551
    -0.03219
     0.01558
     0.03469
     0.01558
     0.30221
     0.17800
     0.20667
     0.22578
     0.33088
     0.10157
     0.62706
     0.35954
     0.40731
     0.47419
     0.44553
     0.65573
     0.52196
     0.44553
     0.47419
     0.89459
     1.08567
     0.67483
     0.74172
     0.60795
     0.78949
     0.58884
     0.91369
     1.01879
     0.86592
     0.87548
     1.57295
     1.53473
     1.13345
     1.29587
     1.39142
     1.59206
     1.88824
     1.54429
     1.55384
     1.88824
     2.06022
     1.90735
     1.76404
     1.29587
     0.96147
     1.62072
     1.71627
     1.83092
     1.76404
     2.49017
     0.25444
    -2.85074
    -4.88584
    -3.38579
    -0.43348
     1.25765
     0.84681
     0.58884
    -0.32838
    -1.18828
    -2.00996
    -1.82842
    -0.50991
     0.32132
     0.79904
     1.22899
     1.85003
     2.08889
     2.32775
     2.18443
     1.99334
     1.63028
     1.50607
     1.43919
     1.17166
     1.27676
     1.02835
     0.52196
     0.50285
     0.57929
     0.28310
     0.20667
     0.04424
    -0.07996
     0.02513
     0.18756
     0.20667
    -0.10863
    -0.21373
    -0.12774
    -0.15640
     0.23533
    -0.07996
    -0.39526
    -0.39526
    -0.24239
    -0.26150
    -0.07041
    -0.62457
    -0.49080
    -0.49080
    -0.37615
    -0.30927
    -0.58635
    -0.62457
    -0.86343
    -0.70100
    -0.68189
    -0.41437
    -0.51947
    -0.81565
    -0.82521
    -0.79655
    -0.63412
    -0.79655
    -0.78699
    -0.91120
    -0.70100
    -0.72011
    -0.84432
    -0.93031
    -0.96853
    -0.91120
    -1.01630
    -0.82521
    -1.03541
    -1.00674
    -0.91120
    -1.02585
    -0.91120
    -1.13095
    -1.17872
    -1.08318
    -1.15961
    -0.86343
    -0.99719
    -1.21694
    -1.18828
    -1.39847
    -1.32204
    -1.04496
    -0.91120
    -1.14050
    -1.10229
    -1.15006
    -0.96853
    -0.93031
    -1.00674
    -1.08318
    -0.87298
    -0.77744
    -0.72011
    -0.83476
    -0.85387
    -0.75833
    -1.05451
    -0.70100
    -0.50036
    -0.86343
    -0.88254
    -0.93986
    -0.76788
    -0.95897
    -0.73922
    -0.94942
    -1.02585
    -0.79655
    -0.79655
    -0.75833
    -0.85387
    -0.68189
    -0.71056
    -0.93031
    -0.50036
    -0.45259
    -0.59590
    -0.62457
    -0.58635
    -0.38571
    -0.57679
    -0.35704
    -0.74877
    -0.47170
    -0.28061
    -0.23284
    -0.37615
    -0.36660
    -0.50036
    -0.62457
    -0.31882
    -0.09907
    -0.27105
    -0.40481
    -0.25194
    -0.17551
    -0.17551
    -0.36660
    -0.36660
    -0.16595
    -0.22328
    -0.26150
    -0.24239
    -0.42392
    -0.37615
    -0.69145
    -0.35704
    -0.20417
    -0.45259
    -0.69145
    -0.58635
    -0.29972
    -0.37615
    -0.31882
    -0.41437
    -0.18506
     0.15890
     0.07291
    -0.13729
    -0.17551
    -0.19462
    -0.08952
     0.12068
     0.62706
     0.36909
     0.20667
     0.30221
     0.03469
     0.16845
     0.21622
     0.21622
     0.14934
     0.14934
    -0.05130
    -0.04175
     0.07291
    -0.51947
    -0.61501
    -0.72966
    -0.00353
     0.26399
     0.11112
     0.05380
    -0.10863
    -0.07041
    -0.06086
     0.00603
     0.04424
    -0.04175
     0.60795
     0.18756
     0.35954
     0.05380
     0.39776
     0.54107
     0.57929
     0.86592
     0.37865
     0.77038
     1.63983
     1.84047
     0.95191
    -0.92075
    -2.22971
    -3.60554
    -3.51000
    -1.39847
     0.65573
     0.25444
    -0.93986
    -1.93352
    -2.30614
    -2.58322
    -2.46857
    -2.48768
    -1.84753
    -1.32204
    -0.71056
    -0.18506
     0.01558
     0.14934
     0.36909
     0.65573
     0.48375
     0.59840
     0.44553
     0.02513
    -0.04175
     0.40731
     0.13979
     0.11112
     0.02513
    -0.13729
    -0.14685
    -0.29972
    -0.17551
    -0.24239
    -0.27105
    -0.47170
    -0.23284
    -0.19462
    -0.02264
    -0.16595
    -0.65323
    -0.22328
    -0.11818
    -0.33793
    -0.31882
    -0.30927
    -0.33793
    -0.04175
    -0.17551
    -0.24239
    -0.13729
    -0.19462
    -0.22328
    -0.21373
    -0.13729
    -0.58635
    -0.51947
    -0.10863
    -0.07996
    -0.22328
    -0.22328
    -0.37615
    -0.53858
    -0.61501
    -0.39526
    -0.23284
    -0.56724
    -0.41437
    -0.51947
    -0.48125
    -0.46214
    -0.31882
    -0.68189
    -0.79655
    -0.44303
    -0.53858
    -0.50036
    -0.54813
    -0.60546
    -0.80610
    -0.50036
    -0.65323
    -0.56724
    -0.38571
    -0.48125
    -0.52902
    -0.62457
    -0.50991
    -0.49080
    -0.73922
    -0.45259
    -0.35704
    -0.35704
    -0.29972
    -0.32838
    -0.39526
    -0.54813
    -0.45259
    -0.31882
    -0.37615
    -0.25194
    -0.38571
    -0.33793
    -0.26150
    -0.28061
    -0.70100
    -0.22328
    -0.16595
    -0.22328
    -0.07996
    -0.40481
    -0.37615
    -0.37615
    -0.24239
    -0.31882
    -0.10863
    -0.18506
    -0.12774
    -0.20417
    -0.25194
    -0.06086
    -0.28061
    -0.13729
     0.02513
    -0.07041
    -0.21373
    -0.07041
    -0.06086
    -0.06086
     0.03469
    -0.03219
     0.03469
     0.03469
    -0.08952
    -0.10863
    -0.15640
     0.04424
    -0.19462
    -0.26150
    -0.04175
     0.04424
    -0.21373
    -0.50036
    -0.24239
    -0.25194
    -0.33793
    -0.17551
     0.20667
    -0.10863
    -0.78699
    -1.07362
    -0.73922
     0.14934
     1.23854
     1.71627
     1.07612
     0.27355
     0.13979
     0.43597
     0.83726
     1.26721
     1.06657
     0.99013
     0.82770
     0.62706
     0.55063
     0.09201
     0.02513
    -0.06086
    -0.39526
    -1.04496
    -0.69145
    -0.49080
    -0.45259
    -0.50991
    -0.40481
    -0.89209
    -1.20739
    -1.36981
    -1.28382
     0.20667
     2.12711
     2.31819
     2.36597
     1.82136
     0.54107
    -0.19462
     0.45508
     1.56339
     2.36597
     2.07933
     1.70671
     1.41052
     0.81815
     0.45508
     0.43597
     0.24489
     0.10157
     0.12068
    -0.25194
    -0.28061
    -0.31882
    -0.32838
    -0.53858
    -0.31882
    -0.02264
    -0.29016
    -0.07996
     0.03469
     0.02513
    -0.01308
    -0.02264
     0.04424
     0.19711
     0.06335
    -0.04175
    -0.04175
    -0.12774
    -0.19462
    -0.26150
    -0.23284
    -0.04175
    -0.33793
    -0.07996
    -0.00353
    -0.08952
    -0.32838
    -0.23284
    -0.29016
    -0.09907
    -0.21373
    -0.21373
    -0.30927
    -0.19462
    -0.16595
    -0.34749
    -0.38571
    -0.05130
    -0.29016
    -0.03219
    -0.54813
    -0.32838
    -0.61501
    -0.51947
    -0.36660
    -0.26150
    -0.25194
    -0.37615
    -0.41437
    -0.48125
    -0.60546
    -0.47170
    -0.49080
    -0.40481
    -0.63412
    -0.40481
    -0.54813
    -0.48125
    -0.29972
    -0.57679
    -0.59590
    -0.48125
    -0.46214
    -0.25194
    -0.34749
    -0.35704
    -0.44303
    -0.45259
    -0.39526
    -0.01308
    -0.23284
    -0.47170
    -0.21373
    -0.08952
    -0.40481
    -0.34749
    -0.34749
    -0.55769
    -0.19462
    -0.09907
    -0.07996
    -0.25194
    -0.31882
    -0.26150
    -0.60546
    -0.20417
    -0.00353
    -0.19462
    -0.26150
    -0.37615
    -0.17551
    -0.29016
    -0.22328
    -0.30927
    -0.17551
    -0.04175
    -0.07041
    -0.20417
    -0.16595
    -0.32838
    -0.19462
     0.04424
     0.22578
     0.14934
     0.22578
     0.23533
     0.45508
     0.38820
     0.28310
     0.09201
     0.14934
     0.33088
     0.38820
     0.29266
     0.46464
     0.00603
     0.04424
     0.03469
     0.22578
    -0.02264
    -0.30927
    -0.02264
    -0.16595
     0.12068
    -0.11818
    -0.29016
    -0.30927
     0.05380
     0.13979
     0.02513
    -0.02264
    -0.14685
     0.15890
     0.17800
     0.21622
     0.17800
    -0.12774
    -0.00353
     0.07291
     0.01558
     0.03469
     0.12068
     0.05380
    -0.04175
     0.29266
     0.13023
    -0.16595
    -0.17551
     0.09201
    -0.03219
     0.36909
     0.61751
     0.58884
     0.34998
     0.05380
     0.13979
     0.35954
     0.31177
     0.28310
     0.33088
     1.29587
     2.08889
     2.32775
     1.59206
     1.05701
     0.07291
     1.09523
     0.72261
    -1.33159
    -2.35392
    -0.12774
     0.68439
    -0.89209
    -1.38892
    -1.26471
    -1.83798
    -2.44946
    -3.07050
    -3.11827
    -2.78386
    -1.89530
    -2.00996
    -1.84753
    -1.14050
    -0.71056
    -0.31882
    -0.04175
     0.00603
     0.39776
     0.59840
     0.77038
     0.58884
     0.73216
     1.23854
     1.10478
     1.08567
     0.81815
     0.91369
     0.63662
     0.73216
     0.75127
     0.39776
     0.15890
    -0.07996
     0.21622
     0.31177
     0.01558
    -0.01308
    -0.08952
     0.08246
     0.16845
     0.20667
    -0.07041
    -0.19462
    -0.23284
     0.15890
     0.19711
    -0.03219
    -0.10863
     0.14934
    -0.11818
     0.08246
     0.14934
    -0.06086
    -0.46214
     0.02513
     0.01558
    -0.08952
    -0.15640
    -0.39526
    -0.30927
    -0.36660
    -0.01308
    -0.00353
    -0.25194
    -0.43348
    -0.24239
    -0.22328
    -0.30927
    -0.37615
    -0.29016
    -0.22328
    -0.19462
    -0.02264
     0.00603
    -0.26150
    -0.29016
    -0.39526
    -0.07041
     0.17800
    -0.17551
    -0.26150
    -0.16595
    -0.08952
    -0.04175
     0.00603
    -0.13729
    -0.11818
     0.01558
     0.05380
     0.10157
     0.02513
    -0.07041
    -0.20417
    -0.01308
     0.31177
     0.05380
    -0.00353
     0.06335
     0.14934
    -0.00353
     0.13023
    -0.00353
    -0.15640
     0.02513
     0.02513
    -0.01308
     0.01558
    -0.04175
    -0.28061
    -0.24239
     0.13979
     0.12068
    -0.34749
    -0.31882
    -0.20417
    -0.03219
    -0.05130
    -0.04175
    -0.39526
    -0.28061
    -0.04175
    -0.09907
    -0.05130
    -0.22328
    -0.08952
    -0.46214
     0.10157
     0.03469
    -0.01308
    -0.08952
    -0.17551
     0.03469
     0.21622
     0.01558
     0.07291
    -0.03219
     0.09201
     0.15890
     0.04424
    -0.05130
    -0.27105
    -0.30927
     0.10157
     0.15890
    -0.10863
    -0.16595
    -0.26150
    -0.24239
    -0.26150
    -0.48125
    -0.60546
    -0.33793
    -0.27105
    -0.43348
    -0.01308
     0.61751
     0.59840
     0.11112
     0.00603
     0.07291
     0.34998
     0.55063
     0.58884
     0.58884
     0.54107
     0.82770
     0.80860
     0.53152
     0.51241
     0.34998
     0.41686
     0.35954
     0.05380
    -0.12774
    -0.39526
     0.04424
     0.13023
    -0.04175
    -0.45259
    -0.93986
    -0.80610
    -0.85387
    -0.58635
    -0.63412
    -0.07041
     0.29266
    -0.64368
    -0.99719
    -1.19783
    -1.29338
    -1.81887
    -1.19783
    -1.68511
    -1.50357
     0.06335
     0.57929
    -1.21694
    -1.24560
    -1.03541
    -0.93986
    -0.74877
    -0.59590
    -0.32838
    -0.12774
     0.14934
     0.47419
    -0.02264
     0.37865
     0.70350
     0.57929
     0.51241
     0.58884
     0.49330
     0.22578
     0.53152
     0.50285
     0.37865
     0.40731
     0.30221
     0.49330
     0.47419
     0.32132
     0.20667
     0.09201
     0.29266
     0.34043
     0.40731
     0.00603
     0.03469
     0.09201
    -0.00353
     0.13979
    -0.16595
    -0.07996
    -0.26150
    -0.00353
    -0.04175
     0.03469
     0.04424
    -0.23284
    -0.02264
    -0.01308
    -0.29016
    -0.11818
    -0.21373
    -0.29016
    -0.19462
    -0.16595
    -0.07996
    -0.18506
    -0.08952
    -0.35704
    -0.39526
    -0.29972
    -0.40481
    -0.60546
    -0.32838
    -0.27105
    -0.50036
    -0.31882
    -0.44303
    -0.40481
    -0.42392
    -0.37615
    -0.34749
    -0.29016
    -0.09907
    -0.19462
    -0.29016
    -0.08952
     0.08246
     0.03469
     0.12068
     0.20667
    -0.03219
     0.28310
     0.35954
     0.13979
     0.15890
     0.35954
     0.31177
     0.23533
     0.49330
     0.34998
     0.38820
     0.31177
     0.63662
     0.50285
     0.22578
     0.34998
     0.75127
     0.75127
     0.72261
     0.66528
     0.59840
     0.51241
     0.53152
     0.51241
     0.64617
     0.67483
     0.48375
     0.56018
     0.23533
     0.33088
     0.00603
     0.39776
     0.33088
     0.35954
     0.31177
     0.20667
     0.37865
     0.54107
     0.49330
     0.47419
     0.50285
     0.56974
     0.47419
     0.78949
     0.64617
     0.77993
     0.44553
     0.43597
     0.81815
     0.50285
     0.58884
     0.28310
     0.00603
     0.10157
     0.19711
     0.29266
     0.13979
     0.55063
     0.38820
     0.06335
     0.23533
     0.24489
    -0.29016
    -0.31882
    -0.39526
    -0.29972
    -0.05130
     0.09201
     0.18756
     0.11112
    -0.18506
    -0.23284
    -0.14685
     0.00603
     0.05380
     0.03469
    -0.10863
     0.07291
     0.39776
     0.03469
     0.14934
     0.00603
     0.45508
     0.67483
     0.43597
     0.06335
    -0.69145
    -1.15006
    -0.41437
     0.04424
     0.50285
     0.05380
    -0.29972
    -0.18506
    -0.44303
    -0.06086
     0.25444
     0.69394
     0.30221
     0.48375
     0.64617
     0.66528
     0.65573
     0.70350
     0.68439
     0.92325
     1.07612
     0.87548
     0.39776
     0.49330
     0.44553
     0.29266
     0.42642
     0.39776
     0.18756
     0.26399
     0.26399
     0.21622
     0.02513
     0.26399
    -0.06086
     0.13023
     0.51241
     0.28310
     0.06335
    -0.07041
    -0.01308
     0.04424
    -0.00353
     0.06335
    -0.07041
    -0.24239
     0.06335
     0.12068
    -0.14685
    -0.18506
    -0.40481
    -0.09907
     0.03469
     0.14934
     0.00603
    -0.04175
     0.09201
     0.03469
     0.10157
     0.16845
     0.15890
    -0.06086
     0.35954
     0.29266
     0.26399
     0.28310
     0.20667
     0.09201
     0.24489
     0.48375
     0.33088
     0.25444
     0.13979
     0.22578
     0.22578
     0.57929
     0.43597
     0.18756
     0.35954
     0.23533
     0.31177
     0.16845
     0.23533
     0.07291
     0.08246
     0.20667
     0.34998
     0.21622
    -0.02264
     0.29266
    -0.09907
     0.19711
     0.18756
     0.03469
     0.08246
     0.09201
     0.15890
     0.17800
     0.29266
     0.10157
     0.16845
     0.34998
     0.34043
     0.33088
     0.41686
     0.40731
     0.41686
     0.48375
     0.79904
     0.59840
     0.53152
     0.48375
     0.78949
     0.79904
     0.74172
     0.49330
     0.54107
     0.76082
     0.62706
     0.43597
     0.45508
     0.54107
     0.19711
     0.10157
     0.13979
    -0.01308
     0.00603
     0.06335
     0.19711
     0.04424
    -0.04175
    -0.40481
    -0.34749
     0.02513
     0.14934
     0.19711
     0.06335
    -0.07996
    -0.10863
     0.03469
     0.10157
    -0.01308
    -0.22328
    -0.07041
     0.47419
     0.46464
     0.35954
     0.02513
    -0.11818
    -0.08952
     0.21622
     0.34998
     0.33088
     0.39776
     0.23533
     0.29266
     0.27355
     0.20667
     0.19711
    -0.11818
     0.03469
     0.34043
     0.28310
     0.41686
     0.14934
    -0.13729
    -0.13729
     0.19711
     0.50285
     0.80860
     0.60795
    -0.41437
    -1.35070
    -1.53224
    -1.43669
    -0.50991
     0.08246
     0.02513
    -0.95897
    -0.45259
    -0.44303
    -0.62457
    -1.03541
    -0.76788
    -0.50991
    -0.03219
     0.36909
     0.32132
     0.22578
     0.86592
     1.17166
     0.84681
     0.87548
     0.93280
     0.97102
     0.91369
     0.91369
     0.61751
     0.55063
     0.89459
     0.67483
     0.84681
     0.70350
     0.57929
     0.45508
     0.63662
     0.66528
     0.47419
     0.22578
     0.19711
     0.13979
     0.40731
     0.45508
     0.18756
     0.06335
     0.20667
     0.23533
     0.24489
     0.05380
     0.06335
     0.11112
     0.05380
     0.44553
     0.45508
     0.45508
     0.40731
     0.41686
     0.33088
     0.48375
     0.21622
     0.32132
     0.43597
     0.43597
     0.29266
     0.32132
     0.25444
     0.03469
    -0.07996
     0.02513
     0.25444
    -0.12774
    -0.13729
    -0.08952
    -0.11818
     0.04424
    -0.14685
    -0.18506
    -0.13729
     0.01558
     0.01558
     0.17800
     0.03469
    -0.22328
    -0.26150
    -0.04175
     0.08246
    -0.11818
    -0.17551
    -0.17551
    -0.15640
    -0.05130
     0.02513
    -0.14685
    -0.16595
     0.04424
     0.08246
     0.02513
    -0.01308
     0.06335
    -0.22328
     0.00603
     0.32132
     0.34998
     0.39776
     0.13023
     0.10157
     0.30221
     0.26399
     0.10157
     0.14934
     0.19711
     0.05380
     0.25444
     0.24489
     0.11112
     0.12068
    -0.19462
     0.32132
     0.17800
     0.05380
    -0.07041
    -0.17551
     0.03469
     0.22578
     0.07291
    -0.15640
     0.10157
     0.08246
     0.13979
     0.15890
    -0.02264
     0.04424
    -0.27105
     0.07291
     0.10157
     0.09201
     0.06335
    -0.08952
     0.10157
     0.18756
     0.21622
     0.24489
    -0.07041
     0.14934
     0.13979
     0.29266
     0.36909
     0.26399
    -0.14685
     0.16845
     0.50285
     0.35954
     0.25444
     0.34043
     0.13023
     0.12068
     0.38820
     0.02513
     0.12068
     0.18756
     0.13979
     0.12068
     0.27355
     0.07291
    -0.09907
    -0.32838
     0.15890
     0.10157
    -0.02264
     0.07291
    -0.21373
    -0.08952
    -0.09907
    -0.02264
    -0.11818
     0.05380
    -0.06086
    -0.03219
    -0.06086
    -0.00353
    -0.11818
    -0.26150
     0.08246
    -0.04175
     0.07291
     0.02513
     0.02513
    -0.06086
    -0.08952
     0.01558
     0.04424
    -0.01308
    -0.03219
     0.07291
    -0.04175
     0.12068
     0.06335
    -0.17551
     0.06335
     0.15890
     0.00603
     0.16845
    -0.04175
    -0.12774
    -0.02264
    -0.05130
     0.02513
    -0.13729
    -0.16595
    -0.05130
    -0.06086
    -0.00353
    -0.05130
    -0.38571
    -0.19462
    -0.04175
    -0.17551
    -0.29016
    -0.52902
    -0.65323
    -0.71056
    -0.53858
     0.19711
     1.51562
     3.04433
     2.82458
     1.24810
     1.10478
     1.27676
     1.81181
     2.87235
     4.22908
     4.95521
     6.38837
     8.07951
     8.08906
     5.09853
     2.12711
    -1.98129
     0.73216
     2.83413
     1.88824
     0.85637
     0.48375
    -0.51947
    -1.58001
    -2.94629
    -3.40490
    -3.89218
    -4.11193
    -3.63421
    -3.73931
    -3.41446
    -2.64055
    -2.22971
    -1.55134
    -1.04496
    -0.68189
    -0.39526
     0.15890
     0.21622
     0.43597
     0.31177
     0.40731
     0.54107
     0.44553
     0.51241
     0.51241
     0.53152
     0.09201
     0.34998
     0.46464
     0.11112
     0.32132
     0.21622
     0.08246
     0.11112
     0.18756
    -0.08952
     0.00603
     0.11112
     0.07291
     0.02513
     0.11112
    -0.03219
    -0.20417
     0.18756
     0.03469
     0.09201
     0.15890
     0.03469
     0.04424
     0.12068
    -0.00353
     0.20667
    -0.02264
     0.15890
     0.02513
     0.06335
     0.11112
     0.27355
    -0.03219
    -0.07041
    -0.00353
    -0.00353
     0.10157
     0.17800
    -0.29016
    -0.04175
    -0.13729
     0.03469
    -0.21373
    -0.13729
    -0.05130
     0.01558
     0.10157
    -0.03219
    -0.14685
    -0.34749
    -0.13729
    -0.00353
     0.09201
     0.19711
    -0.16595
    -0.03219
     0.08246
     0.19711
     0.06335
     0.15890
     0.15890
    -0.00353
    -0.02264
     0.08246
     0.07291
     0.16845
    -0.04175
     0.10157
     0.13023
     0.20667
     0.01558
    -0.13729
    -0.14685
    -0.08952
    -0.07041
    -0.22328
     0.06335
    -0.19462
    -0.11818
    -0.14685
    -0.13729
    -0.28061
    -0.32838
    -0.16595
    -0.29016
    -0.03219
    -0.12774
    -0.24239
    -0.27105
    -0.25194
     0.02513
    -0.46214
     0.12068
    -0.08952
    -0.11818
    -0.17551
     0.04424
    -0.28061
    -0.12774
    -0.13729
    -0.26150
    -0.11818
     0.13023
    -0.17551
    -0.20417
    -0.32838
    -0.01308
    -0.34749
    -0.07996
    -0.17551
    -0.26150
    -0.21373
    -0.18506
    -0.16595
    -0.13729
    -0.19462
    -0.04175
    -0.07996
     0.14934
    -0.07041
    -0.02264
    -0.01308
     0.13979
     0.01558
     0.19711
     0.32132
     0.25444
     0.38820
     0.53152
     0.53152
     0.56974
     0.39776
     0.36909
     0.52196
     0.80860
     0.70350
     0.65573
     0.80860
     0.75127
     0.73216
     0.55063
     0.78949
     0.62706
     0.34998
     0.47419
     0.55063
     0.35954
     0.39776
     0.14934
     0.28310
     0.34043
     0.45508
     0.23533
     0.12068
     0.10157
     0.21622
    -0.03219
     0.63662
     0.35954
     0.29266
     0.40731
     0.48375
     0.60795
     0.56974
     0.37865
     0.42642
     0.53152
     0.71305
     0.59840
     0.64617
     0.56018
     0.49330
     0.39776
     0.58884
     0.80860
     0.43597
     0.42642
     0.46464
     0.47419
     0.35954
     0.38820
     0.16845
     0.35954
     0.47419
     0.42642
     0.31177
     0.30221
     0.10157
     0.14934
    -0.07996
     0.35954
     0.11112
    -0.09907
     0.18756
     0.24489
     0.23533
    -0.08952
     0.29266
     0.14934
     0.46464
     0.60795
     0.68439
     0.39776
     0.58884
     0.63662
     0.41686
     0.81815
     1.07612
     1.22899
     1.25765
     2.30864
     2.70037
     2.88190
     3.49339
     4.94566
     7.24827
     7.17184
     4.40106
     0.78949
     0.24489
     1.26721
     4.75457
     5.21318
     4.13353
     1.16211
    -0.25194
    -0.75833
    -1.45580
    -2.19149
    -2.63099
    -2.74565
    -2.67877
    -2.31570
    -2.39213
    -2.52589
    -2.38258
    -2.04817
    -1.68511
    -1.05451
    -0.36660
    -0.43348
    -0.29972
    -0.20417
    -0.14685
     0.07291
    -0.08952
    -0.24239
    -0.42392
    -0.25194
    -0.40481
    -0.61501
    -0.53858
    -1.19783
    -1.21694
    -1.27427
    -1.04496
    -1.18828
    -1.37937
    -1.65644
    -1.58001
    -1.61823
    -1.59912
    -1.86664
    -1.95263
    -2.00040
    -1.88575
    -1.95263
    -2.04817
    -2.14372
    -2.32525
    -2.40169
    -1.88575
    -2.14372
    -2.36347
    -2.33481
    -2.43990
    -2.31570
    -2.26793
    -2.38258
    -2.35392
    -2.46857
    -2.19149
    -2.43035
    -2.43035
    -2.58322
    -2.57367
    -2.68832
    -2.60233
    -2.37302
    -2.65010
    -2.80297
    -2.78386
    -2.76476
    -2.79342
    -2.83164
    -3.06094
    -2.95584
    -2.74565
    -2.69787
    -2.44946
    -2.55456
    -2.46857
    -2.62144
    -2.55456
    -2.32525
    -2.42080
    -2.39213
    -2.37302
    -2.54500
    -2.48768
    -2.28703
    -2.42080
    -2.52589
    -2.55456
    -2.43035
    -2.58322
    -2.56411
    -2.59278
    -2.62144
    -3.14693
    -2.64055
    -2.97495
    -2.67877
    -2.48768
    -2.43035
    -2.44946
    -2.47812
    -2.64055
    -2.82208
    -2.85074
    -2.52589
    -2.30614
    -2.31570
    -2.47812
    -2.89852
    -2.95584
    -2.66921
    -2.38258
    -2.60233
    -2.62144
    -2.74565
    -2.78386
    -2.43035
    -2.71698
    -2.53545
    -2.76476
    -2.72654
    -2.57367
    -2.63099
    -2.66921
    -2.45901
    -2.75520
    -2.49723
    -2.28703
    -2.42080
    -2.56411
    -2.43990
    -2.45901
    -2.54500
    -2.43035
    -2.35392
    -2.50679
    -2.48768
    -2.40169
    -2.31570
    -2.17238
    -2.45901
    -2.27748
    -2.75520
    -2.00040
    -2.23926
    -2.29659
    -2.38258
    -2.19149
    -2.30614
    -2.05773
    -2.19149
    -2.38258
    -2.22971
    -2.17238
    -2.06728
    -2.22971
    -2.09595
    -2.12461
    -2.42080
    -2.03862
    -1.93352
    -2.09595
    -2.04817
    -2.16283
    -2.21060
    -1.86664
    -1.81887
    -2.09595
    -2.12461
    -1.79976
    -1.88575
    -1.60867
    -1.81887
    -1.81887
    -2.13416
    -1.87619
    -1.46535
    -1.58956
    -1.65644
    -1.65644
    -1.72332
    -1.77110
    -1.43669
    -1.53224
    -1.49402
    -1.49402
    -1.36026
    -1.36026
    -1.36981
    -1.41758
    -1.56090
    -1.66600
    -1.01630
    -1.27427
    -1.30293
    -1.29338
    -1.33159
    -1.41758
    -1.52268
    -1.42714
    -1.04496
    -1.20739
    -1.20739
    -1.23605
    -1.09273
    -1.05451
    -1.10229
    -1.38892
    -1.01630
    -0.95897
    -1.09273
    -0.99719
    -1.03541
    -0.98763
    -1.04496
    -0.84432
    -1.02585
    -1.08318
    -1.06407
    -1.46535
    -1.34115
    -0.86343
    -0.69145
    -0.41437
    -0.60546
    -0.72011
    -0.21373
     0.27355
     0.11112
     0.33088
     0.34998
     0.28310
     0.05380
    -0.37615
    -0.51947
     0.85637
     2.08889
     2.20354
    -0.58635
    -4.52277
    -5.40177
    -1.91441
     0.70350
     1.31498
     0.49330
    -1.02585
    -2.76476
    -2.28703
    -2.15327
    -2.10550
    -1.27427
    -0.26150
     0.16845
     0.26399
     0.33088
     0.35954
    -0.17551
     0.30221
     0.09201
     0.21622
    -0.00353
     0.03469
    -0.11818
    -0.18506
    -0.01308
    -0.20417
    -0.04175
    -0.15640
    -0.30927
    -0.28061
    -0.24239
    -0.18506
    -0.63412
    -0.27105
    -0.25194
    -0.35704
    -0.34749
    -0.29972
    -0.47170
    -0.47170
    -0.56724
    -0.37615
    -0.25194
    -0.33793
    -0.56724
    -0.36660
    -0.22328
    -0.29016
    -0.40481
    -0.18506
    -0.28061
    -0.25194
    -0.21373
    -0.05130
    -0.19462
    -0.35704
    -0.21373
    -0.05130
    -0.28061
     0.18756
     0.01558
     0.04424
     0.07291
     0.11112
     0.04424
     0.05380
     0.22578
     0.25444
     0.36909
     0.36909
     0.36909
     0.25444
     0.37865
     0.34998
     0.48375
     0.49330
     0.57929
     0.46464
     0.45508
     0.55063
     0.62706
     0.31177
     0.74172
     0.51241
     0.57929
     0.64617
     0.64617
     0.49330
     0.48375
     0.58884
     0.54107
     0.52196
     0.53152
     0.56018
     0.36909
     0.45508
     0.50285
     0.20667
     0.38820
     0.29266
     0.13979
     0.61751
     0.24489
     0.33088
     0.39776
     0.34043
     0.41686
     0.27355
     0.55063
     0.22578
     0.21622
     0.32132
     0.42642
     0.16845
     0.16845
     0.45508
     0.20667
     0.10157
     0.24489
     0.20667
     0.09201
     0.09201
     0.01558
     0.18756
     0.13023
     0.33088
     0.13979
     0.11112
     0.22578
     0.39776
     0.16845
     0.49330
     0.14934
     0.26399
     0.40731
     0.38820
     0.30221
     0.15890
     0.25444
     0.32132
     0.50285
     0.13023
     0.02513
     0.24489
     0.42642
     0.24489
     0.26399
     0.56018
     0.31177
     0.24489
     0.50285
     0.43597
     0.61751
     0.44553
     0.36909
     0.47419
     0.67483
     0.69394
     0.62706
     0.50285
     0.45508
     0.53152
     0.45508
     0.55063
     0.64617
     0.39776
     0.35954
     0.37865
     0.49330
     0.24489
     0.11112
     0.22578
     0.41686
     0.52196
     0.43597
     0.51241
     0.42642
     0.15890
     0.41686
     0.13023
     0.24489
     0.07291
     0.26399
     0.02513
     0.09201
    -0.04175
    -0.20417
    -0.04175
     0.13023
     0.14934
     0.31177
     0.38820
     0.04424
    -0.04175
    -0.00353
    -0.09907
    -0.15640
    -0.19462
     0.47419
     1.63983
     1.45830
     1.16211
     0.92325
     0.61751
     0.29266
     0.78949
     0.75127
    -0.06086
    -0.82521
    -0.68189
     0.52196
     2.28953
     3.16854
     3.43606
     4.07621
     5.89154
     4.79279
     0.12068
    -5.02915
    -1.52268
     3.21631
     3.98066
     3.82779
     2.22265
     0.98058
    -0.34749
    -1.01630
    -1.66600
    -1.49402
    -1.65644
    -2.00040
    -1.90486
    -1.46535
    -1.41758
    -1.01630
    -0.68189
    -0.45259
    -0.07041
     0.21622
     0.57929
     0.58884
     0.71305
     0.37865
     0.79904
     0.55063
     1.06657
     0.74172
     0.61751
     0.62706
     0.61751
     0.61751
     0.56974
     0.53152
     0.47419
     0.70350
     0.69394
     0.71305
     0.68439
     0.52196
     0.45508
     0.44553
     0.86592
     0.81815
     0.40731
     0.47419
     0.56018
     0.67483
     0.44553
     0.39776
     0.47419
     0.51241
     0.64617
     0.58884
     0.62706
     0.40731
     0.52196
     0.54107
     0.75127
     0.82770
     0.60795
     0.57929
     0.76082
     0.86592
     0.90414
     0.77993
     0.45508
     0.69394
     0.88503
     0.73216
     0.87548
     0.56018
     0.52196
     0.54107
     0.54107
     0.76082
     0.46464
     0.28310
     0.45508
     0.49330
     0.40731
     0.37865
     0.08246
     0.42642
     0.28310
     0.45508
     0.45508
     0.23533
     0.11112
     0.15890
     0.17800
     0.38820
     0.31177
     0.21622
     0.01558
     0.22578
     0.34998
     0.34998
     0.32132
     0.05380
     0.17800
     0.34043
     0.14934
     0.19711
     0.09201
     0.00603
    -0.08952
     0.20667
     0.34998
    -0.09907
     0.00603
    -0.32838
    -0.05130
    -0.04175
    -0.25194
    -0.45259
    -0.40481
    -0.07041
    -0.13729
    -0.37615
    -0.30927
    -0.38571
    -0.47170
    -0.18506
    -0.12774
    -0.29016
    -0.32838
    -0.26150
    -0.32838
     0.00603
    -0.23284
    -0.27105
    -0.20417
     0.07291
    -0.02264
     0.11112
     0.10157
    -0.06086
    -0.18506
    -0.00353
     0.36909
     0.28310
     0.16845
     0.13979
     0.34043
     0.19711
     0.41686
     0.06335
     0.04424
     0.10157
     0.27355
     0.27355
     0.18756
    -0.02264
    -0.09907
    -0.23284
     0.33088
     0.25444
     0.09201
    -0.17551
    -0.21373
    -0.12774
    -0.20417
     0.05380
    -0.23284
    -0.40481
    -0.15640
     0.13979
     0.54107
     0.62706
     0.82770
     0.07291
     0.34043
     0.50285
     0.66528
     0.21622
     0.10157
     0.40731
     0.76082
     0.46464
     0.23533
     0.41686
     0.75127
     0.75127
     0.62706
     0.59840
    -0.57679
    -1.36026
    -1.41758
    -1.20739
    -1.05451
    -1.30293
    -0.29972
     0.96147
     1.34364
     0.95191
     0.63662
    -1.11184
    -1.80931
    -3.29980
    -2.70743
    -0.85387
    -0.39526
     0.90414
     1.25765
     1.63028
     0.85637
     0.20667
    -0.40481
    -0.93986
    -0.48125
     0.35954
     1.31498
     1.75448
     1.87869
     2.00290
     1.94557
     1.80226
     1.50607
     1.17166
     0.74172
     1.03790
     0.89459
     0.63662
     0.45508
    -0.02264
     0.07291
    -0.13729
    -0.06086
    -0.24239
    -0.27105
    -0.17551
    -0.23284
    -0.16595
    -0.19462
    -0.16595
    -0.37615
    -0.05130
    -0.05130
    -0.09907
    -0.05130
    -0.27105
    -0.27105
    -0.35704
    -0.22328
    -0.16595
    -0.35704
    -0.29972
    -0.31882
    -0.21373
    -0.22328
    -0.21373
    -0.63412
    -0.53858
    -0.23284
    -0.26150
    -0.18506
    -0.24239
    -0.26150
    -0.43348
    -0.24239
    -0.09907
    -0.16595
    -0.36660
    -0.42392
    -0.38571
    -0.29972
    -0.15640
    -0.39526
    -0.65323
    -0.32838
    -0.26150
    -0.43348
    -0.32838
    -0.28061
    -0.34749
    -0.46214
    -0.25194
    -0.03219
    -0.15640
     0.07291
    -0.07041
    -0.00353
     0.15890
     0.28310
    -0.15640
     0.18756
     0.15890
    -0.00353
     0.10157
    -0.04175
    -0.02264
    -0.09907
     0.08246
    -0.35704
    -0.18506
    -0.21373
    -0.29972
    -0.32838
    -0.35704
    -0.34749
    -0.36660
    -0.36660
     0.02513
    -0.39526
    -0.19462
    -0.23284
    -0.41437
    -0.33793
    -0.32838
    -0.44303
    -0.18506
    -0.33793
    -0.29016
    -0.29016
    -0.30927
    -0.31882
    -0.39526
    -0.49080
    -0.29016
    -0.23284
    -0.07996
    -0.14685
    -0.39526
    -0.50036
    -0.29972
    -0.10863
    -0.08952
    -0.02264
    -0.11818
    -0.00353
    -0.02264
     0.10157
     0.11112
    -0.25194
     0.18756
     0.22578
     0.02513
     0.28310
     0.20667
    -0.03219
     0.12068
     0.18756
     0.19711
     0.19711
     0.20667
     0.16845
     0.06335
     0.10157
     0.15890
    -0.07996
     0.07291
     0.13023
     0.02513
     0.16845
    -0.00353
     0.00603
    -0.04175
     0.03469
    -0.15640
     0.03469
     0.15890
    -0.07996
    -0.18506
    -0.17551
     0.06335
    -0.11818
    -0.14685
     0.07291
    -0.21373
    -0.23284
    -0.03219
    -0.01308
    -0.21373
    -0.26150
    -0.07041
    -0.19462
     0.05380
     0.00603
    -0.15640
    -0.02264
    -0.07041
     0.17800
    -0.19462
     0.10157
     0.24489
     0.09201
     0.30221
     0.25444
     0.20667
     0.08246
     0.31177
     0.25444
     0.39776
     0.47419
     0.09201
     0.25444
     0.34998
     0.34043
     0.10157
     0.41686
     0.55063
     0.24489
     0.50285
     0.45508
     0.36909
     0.24489
     0.30221
     0.29266
     0.38820
     0.54107
     0.42642
     0.39776
     0.35954
     0.37865
     0.22578
     0.22578
     0.53152
     0.07291
     0.41686
     0.26399
     0.40731
     0.33088
     0.28310
     0.15890
     0.24489
     0.64617
     0.38820
     0.28310
     0.13979
     0.23533
     0.33088
     0.25444
     0.64617
     0.36909
     0.27355
     0.24489
     0.33088
     0.07291
     0.14934
     0.16845
     0.08246
     0.36909
     0.25444
     0.03469
    -0.13729
    -0.00353
     0.08246
    -0.38571
    -0.58635
    -0.38571
    -0.12774
    -0.49080
    -1.04496
    -1.99085
    -1.79976
     1.07612
     3.99977
     4.39150
     3.46472
     2.97745
     2.67171
     4.81190
     6.58902
     6.56035
     6.05397
     6.66545
     4.28640
     1.84047
     1.58250
     3.75136
     3.35007
     2.09844
     0.26399
    -0.72966
    -1.71377
    -2.93673
    -3.59599
    -3.92084
    -4.25524
    -4.04505
    -3.30936
    -2.65966
    -2.15327
    -1.60867
    -0.91120
    -0.38571
    -0.01308
     0.04424
     0.39776
     0.38820
     0.68439
     0.67483
     0.83726
     0.82770
     0.64617
     0.91369
     0.58884
     0.79904
     0.59840
     0.52196
     0.65573
     0.57929
     0.42642
     0.40731
     0.37865
     0.34998
     0.37865
     0.57929
     0.59840
     0.35954
     0.36909
     0.21622
     0.31177
     0.35954
     0.53152
     0.15890
     0.28310
     0.31177
     0.42642
     0.23533
    -0.00353
     0.11112
     0.07291
     0.32132
     0.18756
     0.01558
    -0.15640
    -0.10863
    -0.07041
     0.11112
     0.17800
     0.03469
    -0.08952
    -0.10863
     0.07291
    -0.07996
    -0.01308
    -0.16595
    -0.18506
     0.20667
     0.15890
     0.06335
    -0.06086
    -0.15640
    -0.27105
    -0.09907
     0.16845
    -0.07041
    -0.26150
    -0.07041
     0.00603
    -0.07041
    -0.17551
    -0.12774
    -0.28061
     0.01558
    -0.00353
    -0.04175
    -0.19462
    -0.15640
    -0.23284
    -0.18506
    -0.04175
     0.14934
    -0.11818
    -0.08952
    -0.21373
    -0.09907
    -0.01308
    -0.26150
    -0.11818
    -0.08952
    -0.06086
     0.08246
     0.03469
    -0.05130
    -0.16595
    -0.19462
     0.11112
     0.45508
     0.11112
     0.04424
     0.13023
     0.08246
     0.24489
     0.05380
    -0.03219
     0.24489
     0.36909
     0.36909
     0.25444
     0.11112
     0.15890
     0.05380
     0.15890
     0.56018
     0.24489
     0.25444
     0.12068
     0.33088
     0.25444
     0.34998
     0.16845
     0.13023
     0.30221
     0.40731
     0.29266
     0.21622
     0.03469
     0.05380
     0.16845
     0.45508
     0.25444
     0.10157
    -0.11818
     0.02513
     0.13023
     0.10157
    -0.04175
    -0.09907
    -0.14685
     0.05380
    -0.17551
    -0.16595
    -0.29972
    -0.47170
    -0.45259
    -0.25194
     0.01558
    -0.33793
    -0.31882
    -0.40481
    -0.24239
    -0.32838
    -0.23284
    -0.14685
    -0.14685
    -0.22328
    -0.00353
    -0.08952
     0.04424
    -0.07996
    -0.08952
     0.19711
     0.34043
     0.19711
     0.44553
     0.26399
     0.42642
     0.34043
     0.50285
     0.44553
     0.47419
     0.62706
     0.56974
     0.78949
     0.51241
     0.62706
     0.43597
     0.51241
     0.77038
     0.68439
     0.46464
     0.53152
     0.45508
     0.45508
     0.54107
     0.55063
     0.36909
     0.40731
     0.54107
     0.53152
     0.53152
     0.29266
     0.32132
     0.03469
     0.45508
     0.52196
     0.27355
     0.19711
     0.08246
     0.18756
     0.24489
     0.31177
     0.03469
     0.07291
     0.17800
    -0.07996
    -0.29016
    -0.40481
    -0.04175
     0.10157
     1.35320
     2.43285
     2.66215
     2.48062
     1.85958
     0.95191
     0.85637
     2.10800
     3.67492
     5.51892
     6.45526
     7.39159
     4.91699
     1.12389
    -3.30936
    -5.77440
    -2.75520
     1.74493
     2.57616
     2.68126
     0.42642
    -2.05773
    -3.20426
    -3.95906
    -3.85396
    -2.86030
    -1.54179
    -0.86343
     0.26399
     0.63662
     1.30543
     1.25765
     1.40097
     1.90735
     2.01245
     1.83092
     1.71627
     1.36275
     1.42008
     1.25765
     1.13345
     0.99013
     0.74172
     0.63662
     0.37865
     0.51241
     0.15890
     0.28310
    -0.08952
     0.05380
     0.33088
     0.08246
    -0.10863
    -0.00353
    -0.17551
    -0.00353
     0.03469
    -0.03219
     0.00603
     0.13979
    -0.11818
    -0.07041
    -0.00353
    -0.10863
    -0.36660
    -0.21373
     0.09201
    -0.04175
    -0.09907
    -0.07996
    -0.38571
    -0.36660
    -0.28061
    -0.37615
    -0.25194
     0.06335
     0.25444
     0.12068
     0.08246
     0.10157
    -0.29016
    -0.17551
     0.03469
     0.10157
     0.17800
     0.10157
     0.21622
     0.05380
     0.15890
     0.10157
    -0.39526
    -0.42392
    -0.28061
    -0.07041
     0.04424
     0.04424
    -0.29016
    -0.62457
    -0.21373
    -0.07996
    -0.12774
     0.30221
     0.15890
    -0.04175
    -0.06086
     0.09201
     0.10157
     0.30221
     0.18756
     0.23533
     0.52196
     0.43597
     0.57929
     0.37865
     0.63662
     0.62706
     0.67483
     0.89459
     0.70350
     0.60795
     0.61751
     0.70350
     0.75127
     0.78949
     0.89459
     0.63662
     0.72261
     0.75127
     0.68439
     0.49330
     0.49330
     0.60795
     0.51241
     0.60795
     0.51241
     0.43597
     0.34043
     0.35954
     0.38820
     0.45508
     0.39776
     0.29266
     0.28310
     0.34998
     0.26399
     0.28310
     0.07291
     0.16845
     0.34043
     0.21622
     0.28310
     0.33088
     0.10157
     0.21622
     0.24489
     0.31177
     0.34043
     0.38820
     0.17800
     0.20667
     0.34998
     0.35954
     0.18756
     0.36909
     0.40731
     0.36909
     0.40731
     0.38820
     0.29266
     0.43597
     0.30221
     0.49330
     0.41686
     0.56018
     0.40731
     0.41686
     0.57929
     0.65573
     0.33088
     0.49330
     0.61751
     0.52196
     0.64617
     0.57929
     0.56974
     0.60795
     0.51241
     0.62706
     0.75127
     0.87548
     0.69394
     0.60795
     0.70350
     0.65573
     0.69394
     0.69394
     0.78949
     0.59840
     0.80860
     0.67483
     0.76082
     0.59840
     0.63662
     0.72261
     0.62706
     0.79904
     0.84681
     0.60795
     0.84681
     1.02835
     0.97102
     1.03790
     1.02835
     0.93280
     1.11434
     1.29587
     1.40097
     1.48696
     1.55384
     1.52518
     1.34364
     1.65894
     1.85003
     1.99334
     1.60161
     1.35320
     1.46785
     1.20988
     1.22899
     1.38186
     1.49651
     1.83092
     0.63662
    -0.71056
    -1.08318
    -0.38571
     1.38186
     1.52518
     1.43919
     1.00924
     1.00924
     1.09523
     0.72261
    -0.02264
    -1.04496
    -2.64055
    -1.87619
     2.03156
     2.91057
     0.89459
    -1.44625
    -0.72966
    -0.57679
    -1.68511
    -1.28382
    -0.97808
     0.60795
     0.99013
     0.65573
     0.35954
     0.55063
     0.51241
     1.08567
     1.57295
     1.69716
     1.90735
     1.86914
     1.63983
     1.49651
     1.34364
     1.38186
     1.19077
     1.06657
     0.85637
     0.80860
     0.83726
     0.69394
     0.60795
     0.63662
     0.39776
     0.58884
     0.39776
     0.45508
     0.13023
     0.26399
     0.22578
     0.40731
     0.50285
     0.26399
     0.14934
     0.15890
     0.16845
     0.19711
     0.38820
     0.45508
     0.02513
     0.27355
     0.21622
     0.51241
     0.35954
     0.09201
     0.25444
     0.32132
     0.56018
     0.41686
     0.29266
     0.36909
     0.31177
     0.19711
     0.65573
     0.67483
     0.51241
     0.25444
     0.54107
     0.53152
     0.49330
     0.49330
     0.31177
     0.43597
     0.50285
     0.69394
     0.41686
     0.34043
     0.24489
     0.27355
     0.32132
     0.46464
     0.33088
     0.17800
     0.39776
     0.46464
     0.37865
     0.32132
     0.23533
     0.15890
     0.46464
     0.40731
     0.50285
     0.56974
     0.32132
     0.39776
     0.33088
     0.70350
     0.73216
     0.40731
     0.56018
     0.64617
     0.64617
     0.59840
     0.48375
     0.53152
     0.46464
     0.80860
     0.50285
     0.63662
     0.36909
     0.43597
     0.36909
     0.49330
     0.82770
     0.35954
     0.24489
     0.61751
     0.46464
     0.62706
     0.43597
     0.34043
     0.37865
     0.54107
     0.57929
     0.49330
     0.50285
     0.38820
     0.25444
     0.44553
     0.70350
     0.49330
     0.30221
     0.29266
     0.34043
     0.44553
     0.40731
     0.28310
     0.19711
     0.43597
     0.30221
     0.28310
     0.16845
     0.20667
     0.22578
     0.12068
     0.34043
     0.42642
     0.06335
     0.06335
     0.22578
     0.26399
     0.06335
     0.13979
    -0.10863
     0.01558
     0.31177
     0.22578
     0.01558
    -0.09907
     0.01558
    -0.13729
     0.13979
     0.11112
    -0.05130
     0.05380
    -0.01308
    -0.10863
     0.04424
    -0.04175
    -0.05130
    -0.07996
     0.06335
     0.27355
     0.13023
    -0.03219
    -0.07996
    -0.08952
     0.22578
     0.43597
     0.39776
     0.09201
     0.15890
     0.15890
     0.06335
     0.23533
     0.03469
    -0.01308
     0.40731
     0.35954
     0.22578
     0.05380
    -0.23284
    -0.37615
    -0.26150
     0.04424
    -0.04175
    -0.46214
    -0.73922
    -0.77744
    -1.16917
    -1.07362
    -0.99719
    -1.38892
    -0.65323
    -0.39526
    -0.79655
    -0.62457
     0.39776
     1.90735
     2.39463
     1.73537
     1.21944
     1.52518
     1.42963
     0.62706
     0.56018
    -1.79976
    -3.28069
    -0.51947
     3.00611
     1.73537
    -1.81887
    -4.13104
    -2.10550
    -1.34115
    -2.23926
    -2.30614
    -2.07684
    -1.64689
    -0.90164
    -0.69145
    -0.14685
     0.67483
     1.28632
     1.63028
     1.36275
     1.57295
     1.39142
     1.24810
     0.96147
     0.43597
    -0.18506
     0.04424
     0.41686
     0.41686
     0.37865
    -0.00353
    -0.28061
    -0.43348
    -0.49080
    -0.70100
    -0.63412
    -0.52902
    -0.30927
    -0.60546
    -0.36660
    -0.35704
    -0.44303
    -0.52902
     0.03469
    -0.12774
    -0.19462
    -0.22328
    -0.14685
    -0.16595
     0.03469
     0.01558
    -0.23284
    -0.09907
     0.09201
     0.04424
     0.11112
     0.07291
    -0.04175
    -0.31882
     0.44553
     0.31177
     0.34043
     0.35954
     0.31177
     0.28310
     0.36909
     0.43597
     0.41686
     0.43597
     0.56974
     0.61751
     0.56974
     0.74172
     0.75127
     0.38820
     0.60795
     0.91369
     0.73216
     0.60795
     0.62706
     0.50285
     0.52196
     0.63662
     0.58884
     0.64617
     0.59840
     0.53152
     0.66528
     0.65573
     0.56974
     0.35954
     0.32132
     0.53152
     0.78949
     0.56974
     0.49330
     0.41686
     0.43597
     0.44553
     0.36909
     0.44553
     0.43597
     0.31177
     0.23533
     0.28310
     0.21622
    -0.04175
    -0.13729
     0.01558
    -0.02264
    -0.17551
    -0.28061
    -0.25194
    -0.36660
    -0.15640
    -0.16595
    -0.15640
    -0.19462
    -0.09907
    -0.37615
    -0.14685
    -0.17551
     0.00603
    -0.41437
    -0.17551
     0.14934
     0.01558
     0.07291
    -0.06086
    -0.04175
    -0.04175
     0.18756
     0.02513
     0.13979
     0.33088
     0.05380
     0.12068
     0.22578
     0.27355
     0.13023
     0.08246
     0.22578
     0.37865
     0.45508
     0.26399
     0.24489
     0.09201
     0.22578
     0.24489
     0.34043
     0.34998
     0.15890
     0.15890
     0.27355
     0.24489
     0.20667
     0.01558
     0.40731
     0.39776
     0.39776
     0.22578
     0.25444
     0.19711
     0.02513
     0.17800
     0.19711
     0.32132
     0.27355
     0.33088
     0.22578
     0.32132
     0.40731
     0.15890
     0.26399
     0.38820
     0.17800
     0.32132
     0.24489
     0.25444
     0.09201
     0.19711
     0.34998
    -0.00353
     0.40731
     0.11112
     0.09201
     0.13979
     0.24489
     0.16845
     0.33088
     0.28310
     0.57929
     0.53152
     0.25444
     0.07291
     0.05380
     0.09201
     0.22578
     0.17800
     0.09201
     0.15890
     0.21622
     0.34043
     0.34043
     0.07291
     0.14934
     0.33088
     0.33088
     0.47419
     0.16845
    -0.14685
     0.01558
     0.87548
     2.34686
     3.25453
     3.85645
     3.83735
     4.93610
     6.67501
     4.61125
    -4.15970
    -7.74261
    -3.99727
     1.02835
     3.69403
     4.14309
     1.78315
    -0.81565
    -3.12782
    -4.04505
    -4.31257
    -3.80619
    -3.26158
    -2.22015
    -1.37937
    -0.44303
     0.19711
     0.59840
     0.64617
     0.86592
     0.62706
     0.76082
     0.87548
     0.75127
     0.43597
     0.55063
     0.43597
     0.34043
     0.42642
     0.07291
    -0.01308
    -0.08952
     0.04424
    -0.20417
    -0.20417
    -0.19462
    -0.25194
    -0.26150
    -0.06086
    -0.48125
    -0.31882
    -0.45259
    -0.38571
    -0.27105
    -0.14685
    -0.29972
    -0.29972
    -0.52902
    -0.25194
    -0.39526
    -0.39526
    -0.19462
    -0.23284
    -0.53858
    -0.21373
    -0.20417
    -0.33793
    -0.21373
    -0.31882
    -0.33793
    -0.17551
    -0.04175
    -0.29972
    -0.29016
    -0.21373
    -0.03219
    -0.22328
     0.00603
     0.00603
    -0.09907
     0.05380
     0.11112
     0.02513
     0.02513
     0.05380
     0.04424
     0.09201
     0.19711
     0.13979
    -0.06086
     0.13979
    -0.16595
    -0.08952
     0.09201
     0.14934
    -0.08952
     0.18756
     0.20667
     0.04424
    -0.06086
     0.03469
     0.21622
     0.40731
     0.82770
     0.76082
     0.24489
     0.37865
     0.34043
     0.34998
     0.46464
     0.55063
     0.27355
     0.19711
     0.13979
     0.07291
     0.00603
    -0.20417
    -0.47170
    -0.21373
    -0.17551
     0.08246
    -0.03219
    -0.12774
     0.00603
    -0.16595
    -0.25194
     0.05380
     0.21622
    -0.00353
     0.21622
     0.31177
     0.13979
     0.26399
     0.21622
     0.14934
     0.33088
     0.17800
     0.08246
    -0.07996
     0.09201
     0.34043
    -0.00353
     0.29266
     0.14934
     0.16845
     0.06335
     0.15890
    -0.00353
     0.17800
    -0.22328
    -0.36660
     0.13023
     0.25444
     0.04424
     0.13023
    -0.35704
    -0.12774
    -0.42392
    -0.17551
    -0.14685
    -0.42392
    -0.43348
    -0.33793
    -0.36660
    -0.32838
    -0.48125
    -0.50036
    -0.35704
    -0.09907
    -0.01308
    -0.35704
    -0.41437
    -0.57679
    -0.46214
    -0.36660
    -0.18506
    -0.37615
    -0.31882
    -0.27105
    -0.23284
    -0.16595
    -0.27105
    -0.35704
    -0.47170
    -0.15640
     0.31177
     0.30221
     0.48375
     0.28310
     0.25444
    -0.06086
     0.19711
     0.06335
    -0.32838
    -0.46214
     0.77038
     1.68760
     1.22899
     0.77993
    -0.00353
     0.22578
     0.71305
     0.93280
     0.72261
     0.97102
     0.89459
     0.16845
     0.26399
    -0.07996
     0.17800
     3.31185
     6.47436
     5.12719
    -0.76788
    -5.98459
    -5.44955
     1.62072
     4.54437
     2.73859
     1.13345
     0.13023
    -0.40481
    -0.87298
    -0.47170
    -0.66278
    -0.88254
    -0.28061
    -0.22328
     0.12068
     0.12068
     0.22578
    -0.16595
    -0.00353
     0.08246
     0.27355
     0.25444
     0.05380
     0.02513
     0.02513
     0.01558
     0.27355
     0.17800
    -0.05130
    -0.07041
     0.02513
     0.21622
    -0.10863
    -0.20417
    -0.16595
    -0.04175
     0.05380
    -0.04175
     0.00603
    -0.20417
    -0.17551
    -0.21373
     0.14934
     0.13023
    -0.01308
     0.00603
    -0.01308
     0.11112
     0.00603
     0.11112
     0.00603
    -0.07041
     0.28310
     0.35954
     0.13023
     0.03469
     0.12068
    -0.08952
     0.31177
     0.32132
     0.13023
     0.13979
     0.09201
     0.17800
     0.15890
     0.17800
     0.03469
     0.06335
     0.24489
     0.33088
     0.25444
     0.16845
     0.01558
    -0.06086
     0.09201
     0.32132
     0.32132
     0.16845
    -0.01308
     0.03469
     0.11112
     0.25444
     0.13979
    -0.02264
     0.13979
     0.24489
     0.26399
     0.21622
     0.01558
     0.18756
    -0.10863
     0.24489
     0.27355
     0.28310
    -0.00353
     0.09201
     0.13979
     0.32132
     0.51241
     0.43597
     0.74172
     0.82770
     0.80860
     0.82770
     0.84681
     0.82770
     0.46464
     0.95191
     1.20033
     1.23854
     1.09523
     0.74172
     0.87548
     0.67483
     0.74172
     0.42642
     0.47419
     0.63662
     0.49330
     0.45508
     0.48375
     0.00603
    -0.04175
     0.29266
     0.57929
     0.48375
     0.58884
     0.58884
     0.65573
     0.42642
     0.27355
     0.17800
     0.33088
     0.20667
     0.32132
     0.28310
     0.35954
    -0.05130
    -0.16595
    -0.37615
     0.12068
    -0.16595
    -0.39526
    -0.36660
    -0.40481
    -0.29016
     0.33088
     0.32132
     0.40731
     0.53152
     0.27355
     0.53152
     0.78949
     0.79904
     0.24489
    -0.13729
     0.34998
     0.78949
     0.74172
     1.34364
     0.78949
     0.18756
     0.29266
     0.14934
     0.36909
     0.07291
    -0.31882
    -0.38571
    -0.12774
     0.18756
     0.37865
     0.19711
     0.39776
     0.87548
     0.79904
     0.06335
    -0.02264
    -0.94942
    -0.92075
     1.29587
     3.37873
     3.76091
     4.02843
     1.91691
    -0.14685
     0.00603
    -0.05130
     1.85003
     2.21309
     2.02201
     1.68760
     1.07612
     0.53152
    -0.11818
    -0.60546
    -0.65323
    -0.76788
    -0.67234
    -0.60546
    -0.62457
    -0.48125
    -0.33793
    -0.51947
    -0.29972
    -0.30927
     0.19711
     0.21622
     0.45508
     0.44553
     0.34998
     0.27355
     0.38820
     0.50285
     0.37865
     0.37865
     0.40731
     0.29266
     0.35954
     0.45508
     0.38820
     0.17800
     0.29266
     0.40731
     0.40731
     0.52196
     0.22578
     0.06335
     0.23533
     0.16845
     0.34043
     0.18756
     0.38820
     0.11112
     0.08246
     0.11112
    -0.01308
    -0.20417
    -0.10863
     0.03469
    -0.12774
     0.02513
     0.10157
    -0.14685
    -0.17551
     0.01558
    -0.06086
    -0.01308
     0.14934
    -0.03219
     0.06335
     0.08246
     0.08246
     0.00603
    -0.16595
     0.08246
    -0.03219
     0.20667
     0.06335
     0.12068
    -0.19462
    -0.01308
    -0.02264
     0.07291
     0.04424
     0.13979
    -0.12774
    -0.14685
     0.02513
     0.14934
    -0.28061
     0.09201
    -0.14685
    -0.10863
    -0.05130
     0.07291
    -0.18506
    -0.20417
    -0.23284
    -0.06086
    -0.02264
     0.05380
    -0.29016
    -0.22328
     0.03469
    -0.07996
    -0.33793
    -0.16595
    -0.24239
    -0.02264
     0.04424
    -0.01308
    -0.09907
    -0.25194
    -0.07996
    -0.19462
    -0.23284
     0.02513
    -0.26150
    -0.25194
    -0.06086
    -0.26150
    -0.37615
    -0.27105
    -0.41437
    -0.39526
    -0.34749
    -0.33793
    -0.25194
    -0.50036
    -0.33793
    -0.22328
    -0.31882
     0.13979
     0.01558
     0.11112
     0.16845
     0.54107
     0.41686
     0.38820
     0.67483
     0.51241
     0.69394
     0.58884
     0.78949
     0.75127
     0.47419
     0.64617
     0.67483
     0.81815
     0.74172
     0.38820
     0.34043
     0.16845
     0.09201
    -0.48125
     0.09201
     0.95191
     0.83726
     0.66528
     0.70350
     0.43597
    -0.27105
    -0.12774
     0.51241
     1.65894
     1.84047
     1.07612
     0.77993
     0.99968
     1.18122
     1.15255
     1.02835
     1.24810
     1.01879
     1.64938
     1.56339
     0.95191
    -0.51947
    -2.07684
    -2.14372
    -1.21694
     0.36909
     1.63028
     1.66849
     0.25444
    -0.74877
    -1.54179
    -2.06728
    -1.79976
    -2.65966
    -1.31248
     1.29587
     2.06978
     1.33409
     0.47419
     0.30221
    -0.13729
     0.13979
     0.29266
     0.25444
     0.54107
     0.81815
     0.90414
     0.71305
     1.03790
     0.75127
     0.62706
     0.61751
     0.46464
     0.38820
     0.04424
     0.05380
     0.04424
     0.24489
     0.23533
     0.18756
    -0.07996
     0.09201
     0.27355
     0.23533
     0.36909
     0.45508
     0.30221
     0.29266
     0.46464
     0.57929
     0.26399
     0.14934
     0.05380
     0.19711
     0.46464
     0.16845
    -0.00353
     0.14934
    -0.19462
     0.13979
     0.06335
     0.13979
     0.00603
    -0.03219
     0.08246
     0.07291
     0.05380
     0.02513
    -0.10863
     0.00603
     0.26399
     0.22578
     0.01558
    -0.03219
    -0.04175
     0.03469
     0.03469
     0.30221
    -0.09907
    -0.00353
    -0.04175
     0.29266
     0.24489
     0.13023
    -0.08952
     0.02513
     0.20667
     0.38820
     0.12068
     0.10157
     0.18756
     0.13023
     0.20667
     0.32132
     0.20667
     0.11112
     0.29266
     0.19711
     0.37865
     0.02513
     0.03469
     0.13023
     0.06335
     0.25444
     0.16845
     0.13979
     0.03469
     0.13979
     0.06335
     0.15890
     0.20667
     0.03469
     0.00603
     0.16845
     0.09201
     0.03469
    -0.08952
     0.00603
    -0.03219
     0.03469
     0.23533
     0.18756
     0.08246
    -0.24239
     0.00603
    -0.08952
     0.35954
     0.13979
    -0.00353
     0.00603
     0.15890
     0.13979
     0.14934
     0.10157
     0.08246
     0.14934
     0.43597
     0.18756
    -0.02264
     0.00603
    -0.07996
     0.04424
     0.25444
     0.16845
     0.05380
    -0.05130
    -0.07041
     0.08246
     0.09201
     0.04424
    -0.20417
    -0.11818
     0.12068
     0.01558
    -0.03219
    -0.13729
    -0.09907
    -0.40481
     0.09201
     0.09201
    -0.16595
    -0.33793
    -0.14685
     0.00603
    -0.16595
    -0.23284
    -0.36660
    -0.18506
    -0.00353
    -0.17551
     0.07291
    -0.28061
    -0.16595
    -0.29016
    -0.44303
    -0.34749
    -0.04175
    -0.07996
     0.09201
     0.04424
     0.10157
    -0.05130
    -0.07041
     0.02513
     0.12068
     0.22578
     0.34043
     0.38820
     0.30221
     0.46464
     0.24489
     0.80860
     0.91369
     0.59840
     0.32132
    -0.01308
     0.07291
     0.47419
     0.14934
    -0.25194
     0.06335
     0.15890
     0.68439
     1.42008
     0.59840
    -0.60546
    -1.61823
    -0.41437
     1.51562
     2.62393
     2.41374
     1.29587
     1.40097
     2.27998
     2.20354
     2.71948
     3.23542
     4.05710
     1.55384
    -4.63742
    -6.27123
    -2.01951
     2.19399
     1.71627
    -0.86343
    -2.72654
    -2.52589
    -2.65010
    -3.27114
    -3.20426
    -2.76476
    -2.51634
    -1.64689
    -0.61501
    -0.16595
     0.77038
     1.20988
     1.18122
     1.28632
     1.37231
     1.46785
     1.20033
     0.97102
     0.92325
     0.59840
     0.75127
     0.75127
     0.51241
     0.32132
     0.29266
     0.32132
     0.26399
     0.16845
    -0.06086
    -0.20417
    -0.24239
    -0.06086
    -0.05130
    -0.23284
    -0.20417
    -0.38571
    -0.37615
    -0.25194
    -0.29972
    -0.31882
    -0.42392
    -0.22328
    -0.40481
    -0.28061
    -0.42392
    -0.42392
    -0.61501
    -0.24239
    -0.13729
    -0.24239
    -0.31882
    -0.46214
    -0.47170
    -0.37615
    -0.25194
    -0.26150
    -0.51947
    -0.22328
    -0.07996
    -0.18506
    -0.26150
    -0.15640
    -0.47170
    -0.39526
    -0.03219
    -0.10863
    -0.12774
    -0.29972
    -0.33793
    -0.20417
    -0.07041
    -0.18506
    -0.20417
    -0.14685
    -0.21373
    -0.10863
    -0.09907
     0.01558
    -0.13729
    -0.29972
     0.13979
     0.34043
     0.19711
    -0.09907
     0.05380
     0.05380
     0.22578
     0.22578
     0.13023
     0.09201
     0.11112
     0.06335
     0.21622
     0.14934
     0.02513
    -0.05130
     0.22578
     0.10157
    -0.04175
     0.10157
    -0.11818
    -0.09907
    -0.08952
     0.11112
    -0.04175
    -0.09907
     0.00603
    -0.02264
     0.04424
    -0.09907
    -0.12774
    -0.30927
    -0.09907
     0.16845
    -0.01308
    -0.04175
    -0.11818
    -0.19462
    -0.05130
    -0.08952
    -0.25194
    -0.21373
    -0.25194
    -0.37615
    -0.06086
    -0.23284
    -0.23284
    -0.48125
    -0.50036
    -0.34749
    -0.21373
    -0.15640
    -0.32838
    -0.31882
    -0.33793
    -0.22328
    -0.09907
    -0.15640
    -0.13729
    -0.13729
     0.02513
     0.17800
     0.25444
     0.09201
    -0.12774
     0.34043
     0.38820
     0.16845
     0.39776
     0.26399
     0.29266
     0.28310
     0.30221
     0.41686
     0.40731
     0.54107
     0.48375
     0.53152
     0.54107
     0.47419
     0.18756
     0.52196
     0.93280
     0.57929
     0.84681
     0.72261
     0.74172
     0.74172
     0.85637
     0.84681
     0.80860
     0.84681
     0.77038
     0.58884
     0.48375
     0.46464
     0.31177
     0.56018
     0.58884
     0.17800
     0.00603
    -0.34749
    -0.51947
    -0.49080
    -0.07996
     0.39776
     0.58884
     0.22578
    -0.47170
    -0.66278
    -0.13729
     0.40731
     0.39776
    -0.29016
    -0.39526
    -1.05451
     0.39776
     1.40097
     1.02835
     0.99013
     0.40731
     0.24489
    -0.12774
     0.23533
    -0.02264
    -0.98763
    -0.93031
     0.95191
     1.75448
     0.65573
    -1.50357
    -2.72654
    -0.98763
    -1.23605
    -1.69466
    -2.32525
    -0.84432
     0.94236
     1.75448
     0.78949
    -0.74877
    -0.64368
     0.05380
     0.93280
     1.98379
     2.44240
     2.42329
     1.86914
     1.62072
     1.94557
     2.07933
     1.39142
     1.10478
     1.21944
     0.69394
     0.58884
     0.34043
    -0.40481
    -0.48125
    -0.31882
    -0.38571
    -0.36660
    -0.63412
    -0.29972
    -0.24239
    -0.14685
    -0.07041
    -0.03219
    -0.29016
    -0.11818
     0.02513
     0.00603
     0.40731
     0.09201
     0.26399
     0.12068
     0.24489
     0.56974
     0.25444
     0.47419
     0.46464
     0.53152
     0.60795
     0.54107
     0.30221
     0.30221
     0.30221
     0.38820
     0.64617
     0.65573
     0.24489
     0.25444
     0.38820
     0.40731
     0.05380
     0.32132
     0.34043
     0.17800
     0.33088
     0.59840
     0.34998
     0.34043
     0.31177
     0.29266
     0.56974
     0.62706
     0.51241
     0.44553
     0.35954
     0.46464
     0.50285
     0.56018
     0.52196
     0.24489
     0.37865
     0.56974
     0.36909
     0.15890
     0.10157
    -0.01308
     0.18756
     0.23533
     0.15890
    -0.12774
     0.02513
    -0.08952
    -0.03219
    -0.15640
    -0.09907
    -0.30927
    -0.03219
    -0.07041
    -0.05130
    -0.04175
    -0.17551
    -0.14685
     0.00603
     0.25444
     0.12068
    -0.01308
     0.02513
    -0.00353
     0.11112
     0.13979
     0.41686
     0.10157
    -0.01308
     0.29266
     0.28310
     0.28310
     0.09201
     0.01558
     0.01558
     0.15890
     0.35954
     0.08246
     0.13979
    -0.07041
     0.21622
    -0.09907
     0.12068
     0.20667
    -0.22328
    -0.00353
     0.03469
     0.11112
    -0.14685
    -0.15640
    -0.17551
    -0.11818
     0.20667
    -0.16595
    -0.13729
    -0.31882
    -0.13729
    -0.23284
    -0.17551
    -0.07996
    -0.35704
    -0.30927
    -0.07996
     0.06335
    -0.41437
    -0.32838
    -0.27105
    -0.34749
     0.04424
    -0.06086
    -0.27105
    -0.37615
    -0.34749
    -0.14685
    -0.25194
     0.09201
    -0.17551
    -0.29972
    -0.11818
    -0.07041
     0.01558
    -0.00353
     0.00603
    -0.02264
     0.39776
     0.60795
     0.58884
     0.49330
     0.64617
     0.72261
     0.89459
     1.32453
     1.16211
     0.94236
     1.05701
     1.11434
     1.18122
     0.94236
     0.68439
     0.57929
     0.37865
     0.30221
    -0.19462
    -0.06086
    -0.62457
    -0.83476
    -0.85387
    -0.11818
     0.28310
     0.03469
    -1.13095
    -1.76154
    -2.06728
    -0.62457
     0.91369
     1.04746
     0.35954
     0.33088
     0.95191
     2.28953
     3.30230
     2.22265
     0.01558
    -2.50679
    -3.74886
    -3.66287
    -0.80610
     1.38186
     0.99968
    -0.82521
    -1.82842
    -2.32525
    -2.09595
    -2.00996
    -2.05773
    -1.72332
    -1.02585
    -0.59590
     0.04424
     0.80860
     1.71627
     1.86914
     1.66849
     1.83092
     1.73537
     1.54429
     1.16211
     1.01879
     0.75127
     0.84681
     0.76082
     0.63662
     0.39776
     0.35954
    -0.01308
    -0.17551
     0.32132
     0.30221
    -0.11818
    -0.04175
     0.00603
     0.01558
    -0.06086
    -0.19462
    -0.20417
    -0.28061
    -0.05130
    -0.12774
    -0.13729
    -0.15640
    -0.23284
    -0.56724
    -0.13729
    -0.03219
    -0.16595
    -0.26150
    -0.37615
    -0.29972
    -0.10863
    -0.23284
    -0.30927
    -0.42392
    -0.25194
    -0.35704
    -0.16595
    -0.29016
    -0.36660
    -0.65323
    -0.36660
    -0.09907
    -0.15640
    -0.35704
    -0.42392
    -0.39526
    -0.37615
    -0.31882
    -0.28061
    -0.36660
    -0.36660
    -0.25194
    -0.11818
    -0.23284
    -0.14685
    -0.38571
    -0.45259
     0.13979
    -0.12774
    -0.19462
    -0.09907
    -0.13729
    -0.02264
    -0.02264
    -0.25194
    -0.15640
    -0.14685
    -0.01308
    -0.07996
    -0.01308
    -0.15640
    -0.31882
    -0.55769
    -0.22328
    -0.03219
    -0.54813
    -0.42392
    -0.41437
    -0.40481
    -0.24239
    -0.46214
    -0.59590
    -0.69145
    -0.45259
    -0.50036
    -0.37615
    -0.54813
    -0.52902
    -0.79655
    -0.50036
    -0.24239
    -0.48125
    -0.42392
    -0.59590
    -0.61501
    -0.56724
    -0.33793
    -0.49080
    -0.63412
    -0.47170
    -0.47170
    -0.42392
    -0.25194
    -0.31882
    -0.63412
    -0.63412
    -0.21373
    -0.16595
    -0.18506
    -0.26150
    -0.33793
    -0.17551
    -0.04175
    -0.14685
    -0.19462
    -0.29016
    -0.08952
    -0.14685
     0.12068
     0.07291
    -0.07996
    -0.27105
    -0.12774
     0.06335
    -0.12774
     0.04424
    -0.01308
    -0.04175
     0.04424
    -0.18506
     0.15890
    -0.04175
     0.00603
    -0.14685
     0.09201
    -0.08952
    -0.21373
    -0.61501
    -0.40481
    -0.11818
    -0.25194
    -0.18506
    -0.44303
    -0.49080
    -0.44303
    -0.50036
    -0.27105
    -0.43348
    -0.51947
    -0.72011
    -0.51947
    -0.22328
    -0.64368
    -0.47170
    -0.38571
    -0.64368
    -0.68189
    -0.73922
    -0.84432
    -0.73922
    -0.46214
    -0.25194
    -0.01308
    -0.04175
     0.11112
     0.12068
     0.01558
    -0.39526
    -0.00353
     1.20033
     1.75448
     2.28953
     1.47741
     0.17800
     0.33088
     1.90735
     4.85967
     6.73233
     6.79921
     3.94244
    -0.28061
    -3.24248
    -2.65966
     1.01879
     3.38829
     2.65260
     2.32775
     0.78949
    -0.79655
    -1.86664
    -2.52589
    -3.07050
    -2.72654
    -2.12461
    -1.77110
    -1.42714
    -1.06407
    -0.71056
    -0.72966
    -0.68189
    -0.31882
    -0.34749
    -0.45259
    -0.27105
    -0.20417
    -0.14685
     0.02513
    -0.09907
    -0.14685
    -0.37615
    -0.26150
    -0.26150
    -0.30927
    -0.18506
    -0.29016
    -0.15640
    -0.49080
    -0.29972
    -0.36660
    -0.48125
    -0.18506
    -0.45259
    -0.17551
    -0.12774
    -0.35704
    -0.40481
    -0.38571
    -0.28061
    -0.04175
    -0.29016
    -0.25194
    -0.13729
    -0.03219
    -0.02264
     0.05380
    -0.14685
     0.09201
     0.22578
     0.09201
     0.40731
     0.16845
     0.41686
     0.19711
     0.34998
     0.44553
     0.61751
     0.56974
     0.63662
     0.38820
     0.62706
     0.64617
     0.36909
     0.66528
     0.61751
     0.71305
     0.77038
     0.65573
     0.68439
     0.57929
     0.42642
     0.76082
     0.52196
     0.86592
     0.49330
     0.62706
     0.59840
     0.64617
     0.50285
     0.47419
     0.73216
     0.61751
     0.50285
     0.41686
     0.45508
     0.27355
     0.32132
     0.28310
     0.51241
     0.29266
     0.25444
     0.14934
     0.30221
     0.20667
     0.23533
    -0.14685
     0.07291
    -0.01308
    -0.11818
    -0.20417
     0.03469
    -0.21373
    -0.50991
    -0.46214
    -0.61501
    -0.34749
    -0.57679
    -0.65323
    -0.84432
    -0.75833
    -0.66278
    -0.98763
    -0.68189
    -0.77744
    -0.95897
    -0.81565
    -0.66278
    -0.96853
    -0.76788
    -0.86343
    -0.81565
    -0.67234
    -0.60546
    -0.59590
    -0.46214
    -0.61501
    -0.26150
    -0.45259
    -0.23284
    -0.10863
    -0.05130
     0.00603
     0.13023
     0.08246
     0.13023
     0.27355
     0.08246
     0.29266
     0.32132
     0.40731
     0.18756
     0.16845
     0.25444
     0.08246
     0.03469
     0.41686
     0.05380
     0.12068
     0.06335
     0.16845
     0.20667
     0.09201
     0.24489
     0.07291
     0.18756
     0.27355
     0.13023
     0.12068
     0.26399
     0.43597
     0.13979
     0.34998
     0.36909
     0.19711
     0.30221
     0.09201
     0.27355
     0.15890
     0.12068
     0.30221
     0.29266
     0.43597
     0.37865
     0.25444
     0.16845
     0.37865
     0.32132
     0.41686
     0.41686
     0.13979
     0.50285
     0.59840
     0.78949
     0.78949
     0.62706
     0.25444
     0.52196
     0.36909
     0.08246
    -0.36660
    -0.83476
    -0.75833
    -0.30927
     0.21622
     1.08567
     1.31498
     1.30543
     0.87548
     0.75127
     0.59840
     1.42008
     1.16211
     0.84681
     1.09523
     1.52518
     2.10800
     3.13032
     3.82779
     3.79913
     3.95200
     3.84690
     2.89146
     2.58572
     2.04112
     0.25444
    -0.81565
    -1.18828
    -2.82208
    -0.98763
     4.70680
     3.08255
    -0.37615
    -2.37302
    -2.75520
    -2.98451
    -2.78386
    -1.98129
    -1.51313
    -1.15006
    -0.71056
    -0.07041
    -0.02264
     0.37865
     0.19711
     0.09201
     0.34998
     0.43597
     0.31177
     0.08246
     0.11112
    -0.06086
    -0.13729
     0.01558
     0.05380
    -0.28061
    -0.18506
    -0.31882
    -0.08952
    -0.15640
    -0.38571
    -0.30927
    -0.25194
     0.03469
    -0.18506
    -0.16595
    -0.36660
    -0.19462
    -0.22328
    -0.16595
     0.21622
    -0.31882
    -0.25194
    -0.13729
     0.00603
    -0.26150
    -0.18506
    -0.25194
    -0.15640
     0.00603
     0.00603
    -0.14685
    -0.17551
    -0.40481
    -0.23284
    -0.28061
     0.16845
    -0.15640
    -0.30927
    -0.20417
    -0.16595
     0.00603
    -0.05130
    -0.29016
    -0.17551
    -0.30927
    -0.00353
     0.00603
    -0.14685
    -0.23284
    -0.15640
    -0.53858
    -0.08952
    -0.01308
    -0.14685
    -0.41437
    -0.31882
    -0.22328
    -0.29016
    -0.26150
    -0.50036
    -0.56724
    -0.12774
    -0.07996
    -0.17551
    -0.32838
    -0.49080
    -0.43348
    -0.32838
     0.06335
    -0.29972
    -0.41437
    -0.19462
    -0.20417
    -0.27105
    -0.08952
    -0.43348
    -0.20417
    -0.21373
    -0.13729
    -0.32838
    -0.15640
    -0.29016
    -0.33793
    -0.40481
    -0.03219
    -0.30927
    -0.44303
    -0.26150
    -0.28061
    -0.31882
    -0.37615
    -0.50036
    -0.58635
    -0.50036
    -0.24239
    -0.20417
    -0.12774
    -0.16595
    -0.10863
    -0.02264
     0.46464
     0.38820
    -0.09907
     0.12068
    -0.02264
    -0.01308
     0.00603
     0.08246
    -0.10863
    -0.01308
    -0.00353
    -0.17551
    -0.32838
    -0.73922
    -0.99719
    -1.32204
    -0.93031
    -0.57679
    -0.93986
    -0.80610
    -0.62457
    -0.86343
    -0.83476
    -0.71056
    -0.77744
    -0.48125
    -0.28061
    -0.22328
    -0.32838
    -0.44303
    -0.58635
    -0.58635
    -0.20417
     0.07291
    -0.03219
    -0.36660
    -0.45259
    -0.43348
    -0.09907
    -0.15640
    -0.35704
    -0.32838
    -0.37615
    -0.10863
    -0.14685
     0.14934
    -0.36660
    -0.27105
    -0.42392
    -0.05130
     0.02513
    -0.07041
    -0.22328
    -0.19462
    -0.21373
    -0.04175
     0.11112
    -0.36660
    -0.10863
    -0.19462
    -0.11818
    -0.02264
    -0.20417
    -0.13729
    -0.37615
    -0.30927
    -0.03219
    -0.41437
    -0.04175
    -0.73922
    -0.83476
    -0.31882
     0.03469
    -0.03219
    -0.44303
    -0.71056
    -0.94942
    -1.15006
    -1.90486
    -1.57045
    -0.83476
     0.28310
     1.29587
     1.20033
     0.83726
     0.20667
    -0.10863
    -1.72332
    -2.17238
    -0.86343
    -4.49410
    -6.00370
    -1.10229
     2.38507
     2.23220
     0.03469
    -1.67555
    -2.72654
    -2.66921
    -2.12461
    -1.17872
    -0.50036
     0.15890
     0.92325
     1.62072
     1.87869
     1.64938
     1.79270
     1.70671
     1.57295
     1.48696
     1.02835
     0.85637
     0.65573
     0.70350
     0.55063
     0.34998
     0.35954
     0.15890
     0.13023
     0.14934
     0.11112
     0.00603
    -0.05130
    -0.03219
     0.11112
     0.00603
     0.12068
     0.05380
    -0.29972
    -0.19462
    -0.07041
     0.03469
     0.05380
    -0.12774
    -0.12774
    -0.30927
    -0.02264
    -0.06086
    -0.21373
    -0.21373
    -0.26150
    -0.14685
    -0.12774
    -0.17551
    -0.15640
    -0.46214
    -0.02264
     0.03469
    -0.13729
    -0.08952
    -0.09907
    -0.15640
    -0.20417
    -0.12774
    -0.22328
     0.09201
    -0.07996
    -0.03219
    -0.10863
    -0.21373
    -0.21373
    -0.46214
    -0.00353
    -0.08952
    -0.29016
    -0.16595
    -0.36660
    -0.41437
    -0.34749
    -0.30927
    -0.34749
    -0.16595
    -0.23284
    -0.38571
    -0.17551
    -0.29972
    -0.34749
    -0.34749
    -0.23284
     0.13979
    -0.15640
     0.06335
    -0.12774
    -0.16595
    -0.08952
    -0.03219
    -0.03219
     0.13023
    -0.12774
    -0.03219
     0.03469
     0.00603
     0.10157
    -0.31882
    -0.14685
     0.01558
    -0.07996
     0.04424
     0.01558
    -0.33793
    -0.19462
    -0.14685
    -0.07996
    -0.00353
    -0.21373
    -0.31882
    -0.15640
    -0.15640
    -0.13729
    -0.25194
    -0.24239
    -0.25194
    -0.18506
    -0.15640
    -0.12774
    -0.19462
    -0.25194
    -0.20417
    -0.27105
    -0.10863
    -0.11818
    -0.16595
    -0.12774
    -0.18506
    -0.13729
    -0.10863
    -0.42392
    -0.04175
    -0.03219
    -0.19462
     0.08246
     0.00603
    -0.14685
    -0.32838
    -0.29016
    -0.11818
    -0.01308
    -0.05130
    -0.32838
    -0.21373
    -0.14685
    -0.30927
    -0.43348
    -0.16595
    -0.06086
    -0.45259
    -0.05130
    -0.19462
    -0.34749
    -0.40481
    -0.44303
    -0.32838
    -0.18506
    -0.07996
    -0.25194
    -0.20417
    -0.27105
    -0.22328
    -0.25194
    -0.39526
    -0.07041
    -0.20417
    -0.23284
    -0.03219
    -0.24239
    -0.21373
    -0.24239
    -0.39526
    -0.17551
     0.03469
    -0.01308
    -0.32838
    -0.16595
    -0.09907
    -0.19462
    -0.18506
     0.20667
     0.13023
    -0.07996
     0.15890
    -0.21373
    -0.02264
    -0.09907
     0.27355
    -0.27105
    -0.51947
    -0.68189
    -0.97808
     0.23533
     1.18122
     1.26721
     0.91369
     1.01879
     1.37231
     1.81181
     2.25131
     2.00290
     1.35320
     0.78949
     0.77038
     1.85958
     2.64304
     3.04433
     2.60483
     1.66849
    -1.01630
    -2.57367
    -1.42714
     0.77038
     1.46785
     0.59840
    -0.32838
    -0.60546
    -0.76788
    -0.81565
    -0.32838
    -0.06086
     0.52196
     1.15255
     1.42008
     1.33409
     1.22899
     1.13345
     1.15255
     1.28632
     1.39142
     1.07612
     1.00924
     1.08567
     0.99968
     0.99013
     0.76082
     0.65573
     0.66528
     0.75127
     0.53152
     0.44553
     0.24489
     0.28310
     0.41686
     0.25444
     0.39776
     0.35954
    -0.04175
     0.33088
     0.07291
     0.15890
     0.13979
    -0.13729
    -0.18506
     0.07291
     0.13979
     0.01558
    -0.14685
    -0.27105
    -0.21373
    -0.09907
    -0.15640
    -0.20417
    -0.34749
    -0.21373
    -0.13729
    -0.28061
    -0.42392
    -0.63412
    -0.44303
    -0.39526
    -0.26150
    -0.45259
    -0.41437
    -0.57679
    -0.59590
    -0.50991
    -0.60546
    -0.29016
    -0.66278
    -0.53858
    -0.43348
    -0.45259
    -0.32838
    -0.58635
    -0.61501
    -0.44303
    -0.21373
    -0.36660
    -0.56724
    -0.61501
    -0.46214
    -0.60546
    -0.56724
    -0.35704
    -0.61501
    -0.73922
    -0.58635
    -0.68189
    -0.61501
    -0.76788
    -0.79655
    -0.87298
    -0.94942
    -0.62457
    -0.79655
    -0.88254
    -1.16917
    -1.00674
    -1.08318
    -0.73922
    -0.81565
    -1.09273
    -0.95897
    -0.98763
    -1.05451
    -0.99719
    -0.86343
    -1.30293
    -1.02585
    -0.83476
    -0.81565
    -1.03541
    -1.09273
    -1.11184
    -1.25516
    -0.96853
    -0.83476
    -1.14050
    -1.13095
    -1.09273
    -0.81565
    -0.96853
    -1.04496
    -1.02585
    -1.00674
    -0.84432
    -0.63412
    -0.89209
    -0.85387
    -0.93986
    -0.56724
     0.03469
     0.32132
     0.20667
    -0.14685
    -0.40481
    -0.08952
    -0.03219
    -0.04175
    -0.25194
    -0.06086
     0.12068
     0.27355
    -0.21373
    -0.31882
    -0.41437
    -0.60546
    -0.76788
    -0.73922
    -1.04496
    -1.26471
    -1.05451
    -1.07362
    -1.11184
    -1.09273
    -1.06407
    -1.10229
    -0.99719
    -0.63412
    -0.80610
    -1.18828
    -0.96853
    -1.23605
    -1.24560
    -0.60546
    -0.46214
    -0.64368
    -0.37615
    -0.67234
    -0.50991
    -0.64368
    -0.51947
    -0.75833
    -0.40481
    -0.37615
    -0.45259
    -0.32838
    -0.49080
    -0.50036
    -0.65323
    -0.36660
    -0.31882
    -0.44303
    -0.68189
    -0.61501
    -0.56724
    -0.52902
    -0.40481
    -0.55769
    -0.49080
    -0.07996
     0.04424
     0.09201
     0.34043
     0.48375
     0.51241
     0.60795
     1.43919
     1.65894
     1.01879
     0.99013
     0.90414
     1.10478
     1.15255
     0.68439
     0.25444
     0.41686
     0.67483
    -1.47491
    -3.43356
    -4.59920
    -6.01326
    -6.89226
    -5.18202
    -3.52911
    -2.52589
    -1.40803
    -1.59912
    -1.76154
    -1.98129
    -1.70422
    -1.08318
     0.07291
     1.44874
     2.87235
     4.17175
     4.72591
     5.19407
     4.88833
     4.74502
     4.51571
     3.58893
     3.17809
     2.49973
     2.19399
     1.41052
     1.00924
     0.74172
     0.48375
     0.54107
     0.23533
     0.11112
     0.06335
    -0.11818
    -0.13729
    -0.11818
    -0.15640
    -0.49080
    -0.44303
    -0.48125
    -0.36660
    -0.39526
    -0.43348
    -0.53858
    -0.55769
    -0.50991
    -0.44303
    -0.32838
    -0.48125
    -0.39526
    -0.55769
    -0.58635
    -0.36660
    -0.11818
    -0.48125
    -0.43348
    -0.51947
    -0.50036
    -0.32838
    -0.39526
    -0.46214
    -0.56724
    -0.29016
    -0.34749
    -0.35704
    -0.36660
    -0.39526
    -0.72011
    -0.29016
     0.04424
    -0.50036
    -0.37615
    -0.50036
    -0.31882
    -0.41437
    -0.33793
    -0.28061
    -0.32838
    -0.44303
    -0.45259
    -0.19462
    -0.41437
    -0.36660
    -0.76788
    -0.36660
    -0.29016
    -0.22328
    -0.35704
    -0.58635
    -0.57679
    -0.50036
    -0.44303
    -0.29016
    -0.38571
    -0.36660
    -0.36660
    -0.49080
    -0.33793
    -0.51947
    -0.45259
    -0.68189
    -0.28061
    -0.29972
    -0.41437
    -0.38571
    -0.50991
    -0.51947
    -0.60546
    -0.34749
    -0.47170
    -0.56724
    -0.51947
    -0.54813
    -0.32838
    -0.54813
    -0.48125
    -0.86343
    -0.36660
    -0.35704
    -0.48125
    -0.32838
    -0.46214
    -0.50036
    -0.48125
    -0.41437
    -0.41437
    -0.40481
    -0.26150
    -0.41437
    -0.29972
    -0.13729
    -0.37615
    -0.55769
    -0.52902
    -0.35704
    -0.33793
    -0.45259
    -0.50036
    -0.62457
    -0.52902
    -0.45259
    -0.70100
    -0.72966
    -0.70100
    -0.47170
    -0.60546
    -0.68189
    -0.63412
    -0.93986
    -0.78699
    -0.45259
    -0.51947
    -0.49080
    -0.46214
    -0.49080
    -0.64368
    -0.57679
    -0.45259
    -0.57679
    -0.35704
    -0.33793
    -0.67234
    -0.45259
    -0.43348
    -0.43348
    -0.72966
    -0.43348
    -0.48125
    -0.62457
    -0.38571
    -0.72966
    -0.65323
    -0.60546
    -0.56724
    -0.61501
    -0.60546
    -0.52902
    -0.73922
    -0.57679
    -0.44303
    -0.51947
    -0.67234
    -0.72966
    -0.57679
    -0.51947
    -0.08952
    -0.63412
    -0.46214
    -0.43348
    -0.35704
    -0.29016
    -0.26150
    -0.02264
    -0.18506
    -0.01308
    -0.03219
     0.22578
    -0.07041
     0.38820
     0.74172
     0.75127
     0.74172
     1.10478
     0.89459
     0.76082
     0.66528
     0.95191
     0.99013
     0.83726
     0.83726
     0.72261
     0.70350
     0.74172
     0.39776
    -0.08952
     0.04424
    -0.36660
    -0.55769
    -0.48125
    -0.26150
    -0.02264
     0.18756
     0.56974
     0.34998
    -0.45259
    -1.36026
    -0.19462
     3.10166
     5.46160
     4.60170
     2.16532
     0.39776
    -3.69153
    -7.41776
    -2.04817
     0.92325
     1.55384
     3.13987
     2.18443
    -0.46214
    -2.87941
    -4.09282
    -3.29025
    -1.85709
    -1.01630
     0.23533
     0.84681
     1.56339
     1.67805
     1.62072
     2.06978
     2.19399
     2.07933
     2.05067
     2.03156
     2.01245
     2.01245
     1.85003
     1.47741
     1.28632
     1.24810
     1.38186
     1.07612
     0.94236
     0.99968
     0.91369
     0.68439
     0.87548
     0.69394
     0.56018
     0.37865
     0.27355
     0.42642
     0.41686
     0.52196
     0.15890
    -0.03219
     0.15890
    -0.01308
    -0.04175
     0.06335
    -0.17551
    -0.18506
    -0.00353
    -0.24239
    -0.27105
    -0.32838
    -0.40481
    -0.44303
    -0.31882
    -0.27105
    -0.34749
    -0.46214
    -0.35704
    -0.16595
    -0.54813
    -0.38571
    -0.55769
    -0.66278
    -0.50036
    -0.46214
    -0.44303
    -0.74877
    -0.60546
    -0.29972
    -0.55769
    -0.07041
    -0.43348
    -0.66278
    -0.53858
    -0.39526
    -0.35704
    -0.32838
    -0.22328
    -0.61501
    -0.20417
    -0.14685
    -0.12774
    -0.19462
    -0.38571
    -0.34749
    -0.22328
    -0.07996
    -0.33793
    -0.40481
    -0.35704
    -0.40481
    -0.27105
    -0.50991
    -0.28061
    -0.39526
    -0.37615
    -0.46214
    -0.50991
    -0.34749
    -0.43348
    -0.61501
    -0.59590
    -0.35704
    -0.24239
    -0.60546
    -0.56724
    -0.53858
    -0.65323
    -0.57679
    -0.15640
    -0.58635
    -0.50991
    -0.63412
    -0.46214
    -0.28061
    -0.26150
    -0.57679
    -0.57679
    -0.33793
    -0.25194
    -0.23284
    -0.51947
    -0.41437
    -0.25194
    -0.26150
    -0.06086
    -0.25194
    -0.38571
    -0.23284
    -0.16595
    -0.20417
    -0.14685
    -0.28061
    -0.29016
    -0.24239
    -0.03219
    -0.10863
    -0.07041
    -0.25194
    -0.28061
    -0.38571
    -0.11818
     0.03469
    -0.26150
    -0.34749
    -0.21373
    -0.21373
    -0.26150
    -0.36660
    -0.39526
    -0.31882
     0.04424
     0.06335
    -0.14685
    -0.30927
    -0.42392
    -0.19462
    -0.25194
     0.05380
    -0.03219
    -0.34749
    -0.13729
    -0.11818
    -0.10863
    -0.14685
    -0.19462
    -0.26150
    -0.10863
    -0.02264
    -0.03219
    -0.19462
    -0.24239
    -0.19462
     0.09201
     0.61751
    -0.24239
    -0.01308
    -0.03219
     0.05380
     0.36909
     0.10157
     0.07291
     0.00603
     0.14934
     0.29266
     0.24489
     0.19711
    -0.08952
    -0.03219
    -0.16595
     0.12068
     0.26399
    -0.10863
    -0.12774
     0.04424
     0.11112
     0.19711
     0.03469
     0.10157
    -0.10863
     0.47419
     0.42642
     0.15890
    -0.13729
     0.05380
     0.08246
     0.30221
     0.90414
     0.93280
     0.59840
     0.36909
     0.34043
     0.47419
     0.56974
     0.56974
     0.14934
    -0.23284
     0.04424
     0.11112
     0.15890
     0.44553
     1.72582
     1.66849
     1.61117
     2.45196
     3.87556
     3.19720
     1.54429
    -0.07996
    -1.67555
     0.84681
     1.41052
     2.08889
     1.79270
     0.85637
    -0.63412
    -1.86664
    -2.06728
    -2.38258
    -2.12461
    -2.22015
    -2.55456
    -2.47812
    -2.10550
    -1.71377
    -1.61823
    -1.22649
    -0.98763
    -0.49080
    -0.16595
    -0.13729
     0.13023
     0.22578
     0.25444
     0.06335
     0.53152
     0.48375
     0.31177
     0.14934
     0.13979
     0.19711
     0.01558
     0.31177
     0.00603
     0.12068
     0.13023
     0.14934
     0.11112
     0.00603
    -0.20417
    -0.07041
    -0.20417
     0.33088
     0.10157
    -0.02264
    -0.11818
    -0.14685
    -0.04175
     0.08246
    -0.10863
    -0.27105
    -0.02264
     0.00603
    -0.08952
    -0.08952
    -0.17551
    -0.23284
    -0.53858
    -0.07041
     0.08246
    -0.41437
    -0.16595
    -0.35704
    -0.34749
    -0.06086
    -0.31882
    -0.31882
    -0.48125
    -0.36660
    -0.17551
    -0.11818
    -0.13729
    -0.19462
    -0.47170
    -0.07996
    -0.05130
     0.09201
    -0.19462
    -0.16595
    -0.19462
    -0.16595
    -0.03219
    -0.08952
    -0.07996
    -0.07996
    -0.06086
    -0.07996
    -0.12774
    -0.18506
    -0.43348
    -0.39526
     0.08246
    -0.05130
    -0.29016
    -0.32838
    -0.26150
    -0.08952
    -0.02264
    -0.22328
    -0.26150
    -0.11818
    -0.22328
    -0.13729
    -0.09907
    -0.11818
     0.10157
    -0.27105
    -0.01308
     0.10157
    -0.07041
    -0.30927
    -0.44303
    -0.17551
    -0.12774
     0.08246
    -0.10863
    -0.00353
    -0.05130
     0.00603
     0.07291
     0.13023
    -0.02264
    -0.30927
     0.13979
     0.22578
     0.04424
     0.13023
     0.02513
     0.13023
     0.03469
     0.25444
     0.28310
     0.05380
     0.13023
     0.02513
     0.31177
     0.26399
     0.24489
     0.23533
     0.41686
     0.61751
     0.55063
     0.55063
     0.49330
     0.44553
     0.37865
     0.56974
     0.56974
     0.40731
     0.45508
     0.56018
     0.59840
     0.46464
     0.42642
     0.09201
     0.05380
     0.27355
     0.08246
    -0.01308
     0.16845
     0.10157
    -0.09907
     0.01558
     0.23533
     0.38820
     0.47419
     0.43597
     0.51241
     0.55063
     0.41686
     0.29266
     0.00603
     0.34998
     0.79904
     0.75127
     1.16211
     0.83726
     0.48375
     0.27355
     0.64617
     0.35954
     0.28310
     0.43597
     0.14934
    -0.11818
     0.40731
     1.21944
     1.90735
     3.70358
     5.80556
     5.06987
     1.97423
    -1.07362
    -2.74565
     0.78949
     3.52205
     3.77046
     3.17809
     1.13345
    -0.77744
    -0.89209
    -1.53224
    -1.70422
    -1.99085
    -2.29659
    -2.06728
    -1.68511
    -1.88575
    -1.87619
    -1.80931
    -1.58001
    -1.15006
    -0.83476
    -0.47170
    -0.11818
    -0.10863
     0.06335
     0.21622
     0.27355
     0.38820
     0.14934
     0.51241
     0.59840
     0.34998
     0.41686
     0.13023
     0.06335
     0.16845
     0.09201
     0.15890
     0.12068
     0.11112
     0.02513
     0.26399
     0.16845
     0.21622
    -0.23284
     0.01558
     0.18756
     0.16845
     0.21622
    -0.03219
    -0.08952
    -0.22328
    -0.08952
     0.12068
     0.05380
     0.16845
    -0.10863
    -0.18506
    -0.07041
    -0.07041
    -0.21373
    -0.19462
    -0.09907
    -0.07996
     0.05380
     0.02513
    -0.09907
    -0.19462
    -0.04175
    -0.24239
    -0.03219
    -0.17551
    -0.09907
    -0.25194
    -0.19462
    -0.03219
    -0.09907
    -0.23284
     0.07291
     0.01558
    -0.07996
     0.04424
    -0.08952
    -0.03219
    -0.09907
    -0.07041
     0.09201
     0.13023
     0.19711
     0.11112
     0.18756
     0.18756
     0.20667
    -0.00353
     0.19711
     0.17800
     0.13979
     0.25444
     0.17800
     0.25444
     0.13979
     0.13979
     0.17800
     0.34998
     0.22578
     0.31177
     0.13979
     0.16845
     0.21622
     0.13023
     0.26399
     0.30221
     0.24489
     0.37865
     0.17800
     0.20667
     0.08246
     0.04424
     0.01558
     0.10157
     0.09201
    -0.12774
    -0.10863
    -0.08952
    -0.02264
    -0.32838
    -0.10863
    -0.07041
    -0.42392
    -0.33793
    -0.23284
    -0.36660
    -0.58635
    -0.38571
    -0.33793
    -0.22328
    -0.05130
    -0.19462
    -0.17551
    -0.25194
    -0.22328
    -0.08952
    -0.21373
     0.11112
     0.03469
     0.13979
     0.35954
     0.40731
     0.47419
     0.41686
     0.47419
     0.45508
     0.69394
     0.91369
     0.79904
     0.66528
     0.81815
     0.96147
     0.78949
     1.05701
     0.99968
     0.83726
     0.92325
     1.11434
     0.92325
     0.99013
     0.64617
     0.82770
     0.84681
     1.22899
     1.07612
     0.82770
     0.85637
     0.87548
     0.65573
     0.76082
     0.90414
     0.65573
     0.58884
     0.84681
     0.66528
     0.68439
     0.61751
     0.33088
     0.54107
     0.65573
     0.65573
     0.46464
     0.26399
     0.39776
     0.67483
     0.34998
     0.77993
     0.43597
     0.70350
     0.42642
     0.77038
     0.87548
     1.21944
     1.18122
     1.17166
     1.33409
     1.21944
     1.42963
     1.12389
     0.54107
     1.65894
     2.40418
     3.88512
     5.28006
     6.26417
     7.28649
     5.22274
     1.47741
    -1.61823
    -0.55769
     3.85645
     3.47428
     1.78315
     1.51562
     0.52196
    -0.50036
    -1.63733
    -2.55456
    -3.06094
    -3.13738
    -3.31891
    -3.46223
    -3.03228
    -2.17238
    -1.52268
    -1.98129
    -1.34115
    -0.79655
    -0.04175
     0.37865
     0.51241
     0.43597
     0.49330
     0.48375
     0.64617
     0.85637
     0.50285
     0.25444
     0.48375
     0.24489
     0.47419
     0.32132
     0.32132
     0.16845
     0.38820
     0.34043
     0.14934
     0.19711
    -0.00353
     0.13979
    -0.04175
     0.21622
     0.05380
    -0.12774
     0.00603
    -0.01308
    -0.06086
     0.04424
    -0.16595
    -0.19462
    -0.00353
     0.09201
     0.08246
    -0.05130
    -0.10863
    -0.19462
    -0.20417
     0.26399
     0.09201
    -0.02264
     0.01558
     0.15890
     0.19711
    -0.01308
    -0.18506
    -0.05130
    -0.02264
     0.06335
     0.04424
    -0.02264
    -0.12774
    -0.12774
    -0.17551
     0.05380
     0.13023
    -0.15640
    -0.26150
    -0.22328
    -0.07996
    -0.07996
    -0.24239
    -0.46214
    -0.13729
     0.02513
    -0.03219
    -0.27105
    -0.21373
    -0.33793
    -0.42392
    -0.16595
    -0.05130
    -0.29972
    -0.54813
    -0.25194
    -0.14685
    -0.16595
    -0.07996
    -0.48125
    -0.50991
    -0.33793
    -0.18506
    -0.19462
    -0.40481
    -0.47170
    -0.40481
    -0.43348
    -0.15640
    -0.28061
    -0.34749
    -0.51947
    -0.43348
    -0.27105
    -0.32838
    -0.44303
    -0.46214
    -0.49080
    -0.25194
    -0.19462
    -0.16595
    -0.45259
    -0.37615
    -0.57679
    -0.10863
    -0.05130
    -0.29972
    -0.26150
    -0.28061
     0.02513
     0.09201
     0.02513
    -0.07996
    -0.07041
     0.21622
     0.14934
     0.14934
     0.16845
     0.03469
     0.05380
     0.13023
     0.34043
     0.21622
     0.16845
     0.12068
     0.10157
     0.12068
     0.29266
     0.06335
     0.02513
     0.23533
     0.26399
     0.29266
     0.23533
     0.14934
     0.06335
     0.05380
     0.46464
     0.21622
     0.13979
     0.16845
     0.13979
     0.20667
     0.27355
     0.24489
     0.19711
     0.21622
     0.36909
     0.35954
     0.32132
     0.00603
    -0.07996
    -0.28061
     0.09201
     0.28310
     0.05380
    -0.17551
    -0.20417
    -0.21373
    -0.18506
    -0.25194
    -0.35704
    -0.60546
    -0.29972
    -0.28061
    -0.27105
    -0.48125
    -0.47170
    -0.79655
    -0.30927
    -0.09907
    -0.37615
    -0.41437
    -0.29972
    -0.44303
    -0.36660
    -0.22328
    -0.42392
    -0.16595
    -0.38571
    -0.20417
     0.02513
    -0.17551
    -0.21373
    -0.36660
    -0.24239
    -0.32838
    -0.20417
    -0.53858
     0.31177
     0.44553
     0.31177
     0.70350
     0.48375
     1.18122
     1.70671
     2.13666
     2.71948
     3.49339
     3.72269
     2.47106
     0.25444
    -1.33159
    -0.38571
     0.30221
     2.05067
     1.90735
     0.38820
    -0.86343
    -2.17238
    -2.45901
    -2.96540
    -3.09916
    -3.91129
    -1.83798
    -1.15006
    -1.29338
    -1.73288
    -1.50357
    -0.85387
    -0.74877
    -0.51947
     0.03469
     0.23533
     0.46464
     0.53152
     0.51241
     0.53152
     0.49330
     0.45508
     0.59840
     0.41686
     0.46464
    -0.07996
     0.06335
     0.33088
     0.14934
     0.13979
     0.03469
    -0.04175
    -0.08952
    -0.00353
     0.12068
    -0.03219
    -0.10863
    -0.20417
    -0.14685
    -0.03219
    -0.07041
    -0.29016
    -0.29016
     0.13023
     0.05380
     0.14934
     0.06335
    -0.06086
    -0.24239
    -0.11818
    -0.12774
    -0.18506
     0.07291
     0.06335
     0.29266
     0.05380
     0.15890
    -0.06086
    -0.32838
    -0.03219
     0.00603
    -0.12774
     0.03469
    -0.11818
     0.07291
    -0.18506
     0.05380
    -0.00353
    -0.07996
    -0.12774
    -0.33793
    -0.13729
    -0.09907
    -0.18506
    -0.44303
    -0.12774
     0.01558
    -0.28061
    -0.00353
    -0.06086
    -0.24239
    -0.17551
    -0.25194
    -0.26150
    -0.25194
    -0.13729
    -0.30927
    -0.29972
    -0.12774
    -0.20417
    -0.25194
    -0.39526
    -0.16595
    -0.23284
    -0.29016
    -0.27105
    -0.24239
    -0.51947
    -0.27105
    -0.36660
    -0.25194
    -0.18506
    -0.32838
    -0.28061
    -0.28061
    -0.37615
    -0.28061
    -0.37615
    -0.38571
    -0.23284
    -0.30927
    -0.37615
    -0.26150
    -0.43348
    -0.47170
    -0.18506
    -0.29972
    -0.29972
    -0.29016
    -0.36660
    -0.34749
    -0.38571
    -0.29972
    -0.44303
    -0.28061
    -0.21373
    -0.43348
    -0.26150
    -0.21373
    -0.23284
    -0.35704
    -0.41437
    -0.32838
    -0.14685
    -0.07996
    -0.26150
    -0.12774
    -0.00353
    -0.15640
    -0.29972
    -0.18506
    -0.02264
    -0.12774
    -0.20417
    -0.18506
    -0.27105
    -0.40481
    -0.29016
    -0.37615
    -0.30927
    -0.24239
    -0.50036
    -0.43348
    -0.66278
    -0.51947
    -0.61501
    -0.68189
    -0.43348
    -0.44303
    -0.43348
    -0.32838
    -0.32838
    -0.49080
    -0.45259
    -0.39526
    -0.24239
    -0.14685
    -0.27105
    -0.11818
    -0.22328
    -0.29972
     0.10157
     0.00603
    -0.03219
     0.10157
     0.40731
     0.62706
     0.37865
     0.18756
     0.35954
     0.42642
     0.56974
     0.91369
     0.54107
     0.69394
     0.93280
     0.90414
     1.30543
     1.49651
     2.27998
     2.49017
     2.82458
     2.76725
     1.76404
     0.20667
     0.04424
     1.23854
     1.42963
     2.06022
     2.91057
     1.99334
     0.13979
    -1.64689
    -2.61188
    -3.20426
    -2.03862
    -0.74877
    -1.20739
    -1.99085
    -2.25837
    -2.60233
    -2.65966
    -2.58322
    -2.38258
    -2.01951
    -1.46535
    -1.21694
    -0.95897
    -0.72011
    -0.40481
    -0.25194
    -0.14685
    -0.10863
    -0.11818
    -0.07996
     0.08246
     0.17800
     0.11112
     0.04424
    -0.01308
    -0.14685
     0.03469
     0.24489
    -0.05130
    -0.15640
    -0.13729
    -0.11818
    -0.22328
     0.14934
    -0.06086
    -0.15640
    -0.12774
     0.13979
     0.02513
    -0.19462
    -0.31882
    -0.36660
    -0.10863
     0.05380
    -0.20417
    -0.33793
    -0.34749
    -0.34749
    -0.48125
    -0.06086
    -0.17551
    -0.38571
    -0.35704
    -0.44303
    -0.31882
    -0.41437
    -0.50036
    -0.51947
    -0.50036
    -0.26150
    -0.17551
    -0.36660
    -0.58635
    -0.46214
    -0.52902
    -0.34749
    -0.32838
    -0.49080
    -0.55769
    -0.57679
    -0.33793
    -0.40481
    -0.60546
    -0.53858
    -0.47170
    -0.26150
    -0.27105
    -0.54813
    -0.51947
    -0.50036
    -0.50991
    -0.40481
    -0.14685
    -0.34749
    -0.48125
    -0.32838
    -0.10863
    -0.33793
    -0.24239
    -0.43348
    -0.53858
    -0.35704
    -0.19462
    -0.15640
    -0.29016
    -0.17551
    -0.43348
    -0.65323
    -0.29972
    -0.51947
    -0.62457
    -0.35704
    -0.39526
    -0.41437
    -0.33793
    -0.42392
    -0.69145
    -0.49080
    -0.29972
    -0.47170
    -0.42392
    -0.54813
    -0.69145
    -0.60546
    -0.35704
    -0.15640
    -0.42392
    -0.30927
    -0.30927
    -0.17551
    -0.23284
    -0.20417
    -0.25194
    -0.10863
     0.13979
     0.17800
     0.34043
     0.24489
     0.09201
     0.25444
     0.28310
     0.66528
     0.58884
     0.25444
     0.34043
     0.44553
     0.45508
     0.41686
     0.09201
     0.31177
     0.09201
     0.26399
     0.14934
    -0.01308
    -0.18506
    -0.26150
    -0.25194
     0.13023
    -0.15640
    -0.21373
    -0.13729
    -0.02264
    -0.15640
    -0.05130
    -0.07041
     0.12068
     0.48375
     1.16211
     1.00924
     0.64617
     0.35954
     0.55063
     0.51241
     1.03790
     0.98058
     0.77038
     0.24489
    -0.06086
    -0.03219
     0.00603
     0.36909
     0.60795
     0.78949
     1.12389
     1.68760
     2.27042
     1.16211
     0.87548
     1.22899
     0.81815
     1.04746
     0.56974
     1.15255
     1.22899
     1.51562
     0.75127
    -0.01308
    -0.34749
    -1.15006
    -1.16917
    -1.10229
    -1.38892
    -1.29338
    -1.44625
    -1.44625
    -1.28382
    -0.80610
    -0.77744
    -0.72966
    -0.59590
    -0.25194
     0.03469
    -0.00353
     0.00603
    -0.07996
    -0.02264
     0.20667
     0.11112
     0.25444
     0.01558
    -0.18506
    -0.14685
     0.18756
     0.18756
    -0.01308
    -0.08952
    -0.22328
    -0.12774
    -0.05130
     0.05380
    -0.11818
    -0.12774
    -0.03219
     0.07291
     0.07291
     0.08246
    -0.04175
    -0.12774
    -0.01308
     0.24489
     0.02513
     0.05380
     0.06335
    -0.07996
    -0.02264
     0.07291
     0.07291
    -0.07996
     0.16845
     0.08246
     0.13979
     0.07291
    -0.06086
    -0.06086
    -0.16595
     0.13023
     0.19711
    -0.01308
     0.09201
     0.01558
     0.06335
     0.20667
     0.04424
    -0.02264
     0.00603
    -0.05130
     0.03469
     0.07291
    -0.01308
    -0.00353
    -0.30927
     0.11112
     0.08246
    -0.10863
    -0.04175
    -0.22328
    -0.17551
    -0.18506
     0.06335
    -0.24239
    -0.04175
    -0.08952
    -0.25194
    -0.02264
    -0.21373
    -0.24239
    -0.43348
    -0.29972
     0.05380
    -0.10863
    -0.34749
    -0.30927
    -0.35704
    -0.24239
    -0.07041
    -0.38571
    -0.48125
    -0.29972
    -0.40481
    -0.15640
    -0.17551
    -0.29972
    -0.48125
    -0.29972
    -0.07996
    -0.16595
    -0.07041
    -0.15640
    -0.26150
    -0.21373
    -0.34749
     0.03469
    -0.10863
     0.07291
    -0.16595
     0.19711
     0.06335
     0.06335
     0.00603
    -0.11818
     0.04424
     0.16845
     0.14934
     0.10157
    -0.09907
     0.15890
    -0.01308
     0.09201
     0.20667
     0.09201
     0.25444
    -0.06086
     0.13979
     0.05380
    -0.00353
    -0.25194
     0.05380
    -0.04175
    -0.08952
     0.23533
     0.08246
    -0.20417
    -0.05130
    -0.02264
    -0.25194
    -0.06086
     0.00603
    -0.15640
     0.20667
    -0.18506
     0.08246
    -0.22328
     0.08246
     0.31177
     0.13979
     0.28310
     0.23533
     0.22578
     0.25444
     0.45508
     0.35954
     0.52196
     0.68439
     0.66528
     0.69394
     0.78949
     0.67483
     0.55063
     0.38820
     0.82770
     0.83726
     1.04746
     0.81815
     0.71305
     0.94236
     0.89459
     0.79904
     0.94236
     1.05701
     1.01879
     1.39142
     2.48062
     2.72903
     2.09844
     0.97102
     1.60161
     1.66849
     2.32775
     3.44561
     1.63028
    -0.29016
    -0.07041
    -1.09273
    -0.71056
    -0.37615
     0.67483
     0.74172
    -0.56724
    -1.71377
    -2.27748
    -2.38258
    -1.53224
    -0.54813
    -0.51947
    -0.04175
     0.05380
     1.04746
     1.10478
     1.41052
     1.10478
     1.38186
     1.75448
     1.70671
     1.88824
     1.93602
     1.83092
     1.66849
     1.72582
     1.34364
     1.26721
     1.09523
     0.78949
     0.53152
     0.48375
     0.44553
     0.43597
     0.56018
     0.70350
     0.43597
     0.17800
     0.13023
     0.32132
     0.14934
     0.07291
     0.57929
     0.72261
     0.44553
     0.53152
     0.68439
     0.49330
     0.21622
     0.60795
     0.59840
     0.56974
     0.57929
     0.51241
     0.42642
     0.46464
     0.59840
     0.15890
     0.55063
     0.48375
     0.47419
     0.46464
     0.46464
     0.26399
     0.47419
     0.41686
     0.54107
     0.48375
     0.71305
     0.43597
     0.36909
     0.46464
     0.61751
     0.28310
     0.34043
     0.53152
     0.42642
     0.50285
     0.37865
     0.36909
     0.30221
    -0.05130
     0.22578
     0.40731
     0.41686
     0.27355
     0.05380
     0.16845
     0.34043
     0.12068
     0.09201
     0.15890
     0.16845
     0.07291
     0.14934
     0.06335
     0.01558
    -0.08952
    -0.07996
     0.03469
     0.16845
     0.02513
    -0.06086
    -0.12774
    -0.01308
    -0.07041
    -0.17551
     0.13023
    -0.05130
    -0.10863
     0.02513
    -0.10863
     0.10157
    -0.06086
    -0.05130
    -0.03219
     0.03469
     0.19711
    -0.04175
    -0.11818
    -0.03219
     0.01558
    -0.19462
     0.06335
     0.04424
    -0.26150
     0.05380
    -0.03219
    -0.24239
    -0.18506
    -0.25194
    -0.21373
    -0.12774
    -0.07041
    -0.16595
    -0.13729
    -0.09907
    -0.14685
    -0.29972
    -0.05130
    -0.03219
    -0.28061
    -0.18506
    -0.05130
    -0.07041
    -0.26150
    -0.14685
    -0.36660
    -0.07996
     0.04424
    -0.14685
    -0.24239
    -0.25194
    -0.16595
    -0.20417
    -0.26150
    -0.09907
    -0.09907
    -0.02264
     0.16845
     0.08246
     0.18756
    -0.05130
     0.00603
     0.24489
     0.37865
     0.36909
     0.11112
     0.29266
     0.50285
     0.17800
     0.24489
     0.51241
     0.07291
     0.07291
     0.08246
     0.23533
     0.40731
    -0.07996
     0.03469
    -0.15640
     0.00603
     0.20667
     0.12068
    -0.03219
    -0.09907
    -0.04175
    -0.14685
     0.23533
     0.11112
    -0.18506
     0.02513
     0.11112
     0.20667
     0.00603
    -0.17551
    -0.23284
    -0.03219
     0.12068
     0.13023
     0.06335
    -0.21373
     0.12068
    -0.05130
     0.12068
     0.25444
    -0.20417
    -0.22328
    -0.31882
    -0.33793
    -0.31882
    -0.53858
    -0.95897
    -1.11184
    -0.78699
    -0.96853
    -1.26471
    -1.58956
    -2.26793
    -2.37302
    -1.87619
     0.29266
     1.28632
     1.79270
     1.97423
     2.42329
     2.18443
     0.56018
     0.58884
     0.81815
    -5.00049
    -7.31266
    -1.97174
     5.12719
     6.08263
     3.38829
    -0.54813
    -2.43035
    -3.35713
    -3.25203
    -2.16283
    -0.69145
     0.13023
     1.17166
     1.67805
     1.95513
     2.13666
     2.25131
     2.10800
     1.63028
     1.29587
     1.20988
     0.98058
     0.96147
     0.79904
     0.58884
     0.35954
     0.29266
     0.46464
     0.36909
     0.04424
     0.04424
     0.10157
     0.30221
     0.17800
     0.25444
     0.25444
    -0.10863
    -0.16595
    -0.03219
     0.35954
     0.03469
    -0.19462
    -0.15640
    -0.11818
    -0.16595
    -0.07041
    -0.17551
    -0.39526
    -0.32838
    -0.14685
    -0.28061
    -0.16595
    -0.10863
    -0.45259
    -0.41437
    -0.01308
    -0.10863
    -0.30927
    -0.26150
    -0.19462
    -0.13729
    -0.17551
    -0.13729
    -0.25194
    -0.20417
     0.00603
     0.06335
    -0.16595
    -0.21373
    -0.12774
    -0.21373
     0.13023
    -0.02264
    -0.16595
    -0.18506
     0.00603
     0.00603
     0.16845
    -0.01308
    -0.10863
     0.05380
     0.32132
     0.33088
     0.31177
     0.19711
     0.20667
     0.14934
     0.33088
     0.51241
     0.34998
     0.35954
     0.24489
     0.24489
     0.16845
     0.00603
     0.12068
     0.15890
     0.12068
    -0.03219
     0.09201
    -0.22328
    -0.25194
    -0.32838
    -0.35704
    -0.22328
    -0.18506
    -0.30927
    -0.53858
    -0.50991
    -0.34749
    -0.44303
    -0.39526
    -0.55769
    -0.48125
    -0.48125
    -0.43348
    -0.18506
    -0.14685
    -0.13729
    -0.43348
    -0.38571
    -0.11818
    -0.35704
    -0.40481
    -0.45259
    -0.15640
    -0.12774
    -0.31882
    -0.59590
    -0.64368
    -0.41437
    -0.39526
    -0.65323
    -0.63412
    -0.67234
    -1.01630
    -0.77744
    -0.64368
    -0.64368
    -0.77744
    -1.20739
    -0.86343
    -0.59590
    -0.60546
    -0.45259
    -0.25194
    -0.42392
     0.19711
     0.24489
    -0.35704
    -0.13729
    -0.20417
    -0.03219
     0.68439
     0.33088
     0.48375
     0.54107
     0.44553
     0.42642
     0.63662
     0.13979
     0.22578
     0.31177
     0.55063
     0.52196
     0.41686
     0.15890
     0.14934
    -0.21373
     0.38820
     0.36909
     0.18756
     0.26399
     0.19711
     0.50285
     0.43597
     0.11112
     0.13023
    -0.16595
    -0.07041
    -0.16595
    -0.09907
    -0.25194
    -0.28061
    -0.60546
    -0.27105
    -0.27105
    -0.18506
    -0.50036
    -0.27105
    -0.07041
    -0.06086
    -0.29972
    -1.04496
    -1.63733
    -1.17872
    -0.20417
     0.69394
     0.78949
     0.75127
     0.70350
     0.24489
     0.21622
     0.32132
     0.14934
    -0.69145
    -1.93352
    -2.21060
    -0.46214
     1.40097
     2.29908
     1.63983
     0.87548
     0.99013
     0.03469
    -0.47170
    -1.16917
    -1.42714
    -1.42714
    -1.68511
     0.19711
     2.65260
     2.30864
     1.00924
    -0.32838
    -0.95897
    -1.35070
    -0.93031
    -0.34749
    -0.13729
     0.37865
     0.56974
     0.86592
     0.05380
     0.55063
     0.57929
     0.52196
     0.52196
     0.34043
     0.01558
     0.10157
     0.16845
    -0.09907
    -0.05130
    -0.03219
    -0.25194
    -0.28061
    -0.12774
    -0.26150
    -0.37615
    -0.30927
    -0.22328
    -0.15640
     0.03469
    -0.19462
    -0.25194
    -0.32838
    -0.17551
     0.03469
    -0.08952
    -0.02264
    -0.11818
    -0.07996
    -0.01308
     0.15890
    -0.14685
    -0.20417
     0.13023
     0.04424
     0.13979
     0.09201
     0.01558
     0.41686
     0.28310
     0.03469
    -0.06086
     0.13979
     0.15890
     0.18756
     0.02513
     0.16845
     0.04424
    -0.13729
     0.04424
     0.11112
    -0.05130
    -0.01308
    -0.16595
    -0.07996
    -0.17551
    -0.03219
    -0.08952
    -0.05130
    -0.11818
    -0.14685
    -0.08952
     0.09201
    -0.08952
    -0.33793
    -0.09907
     0.08246
    -0.09907
    -0.07996
    -0.03219
    -0.07041
    -0.17551
    -0.00353
    -0.07041
    -0.09907
     0.27355
    -0.24239
     0.15890
     0.08246
     0.13979
     0.08246
     0.01558
     0.08246
     0.14934
     0.13979
     0.24489
     0.28310
     0.00603
     0.01558
     0.18756
     0.08246
     0.14934
     0.17800
     0.02513
     0.19711
     0.03469
     0.12068
    -0.03219
     0.05380
     0.02513
     0.03469
     0.13023
     0.11112
     0.02513
    -0.04175
     0.03469
     0.17800
     0.13979
     0.31177
    -0.07041
     0.10157
     0.04424
     0.31177
    -0.22328
     0.03469
     0.58884
     0.02513
     0.37865
     0.28310
     0.18756
     0.24489
     0.13979
     0.02513
     0.26399
     0.13979
     0.13979
     0.28310
     0.34998
     0.33088
     0.05380
     0.30221
     0.36909
     0.26399
     0.18756
     0.37865
     0.27355
     0.06335
     0.19711
     0.06335
     0.11112
     0.10157
     0.26399
    -0.07041
     0.07291
    -0.17551
    -0.18506
     0.32132
     0.44553
     0.14934
    -0.00353
    -0.11818
    -0.26150
    -0.55769
    -0.00353
     0.14934
     0.65573
     1.04746
     0.87548
     0.32132
     0.70350
     0.77038
     0.36909
    -0.26150
    -0.95897
    -1.31248
    -0.96853
    -0.21373
     0.62706
     0.78949
     1.59206
     0.87548
     1.19077
     2.61438
     2.80547
     2.21309
     1.57295
     0.46464
    -0.54813
     0.46464
     3.64626
     3.20675
     2.48062
     1.65894
     0.53152
    -0.44303
    -0.90164
    -1.11184
    -1.34115
    -1.44625
    -1.62778
    -1.81887
    -1.60867
    -1.34115
    -1.53224
    -1.32204
    -1.05451
    -0.90164
    -1.22649
    -0.99719
    -0.72011
    -0.55769
    -0.73922
    -0.78699
    -0.76788
    -0.72011
    -0.42392
    -0.52902
    -0.57679
    -0.71056
    -0.72966
    -0.50991
    -0.65323
    -0.07041
    -0.34749
    -0.51947
    -0.29972
    -0.17551
    -0.12774
    -0.31882
    -0.20417
    -0.07041
     0.06335
     0.01558
    -0.12774
    -0.22328
     0.05380
     0.13023
    -0.06086
     0.34043
     0.13023
    -0.12774
     0.26399
     0.19711
     0.31177
     0.06335
    -0.05130
     0.19711
     0.42642
     0.20667
     0.10157
     0.12068
     0.18756
     0.27355
     0.03469
     0.39776
     0.29266
    -0.01308
     0.20667
     0.05380
     0.32132
     0.14934
     0.08246
    -0.14685
     0.16845
     0.18756
     0.33088
     0.07291
    -0.08952
     0.00603
    -0.08952
    -0.08952
     0.32132
    -0.00353
    -0.04175
     0.11112
     0.25444
     0.15890
     0.01558
    -0.07996
    -0.03219
     0.18756
     0.18756
     0.17800
     0.11112
     0.03469
     0.30221
    -0.11818
     0.27355
     0.22578
     0.06335
     0.13023
     0.14934
     0.28310
     0.04424
     0.00603
    -0.14685
     0.20667
     0.19711
     0.09201
     0.01558
    -0.08952
    -0.09907
    -0.24239
     0.30221
     0.12068
    -0.07041
    -0.07041
    -0.11818
     0.24489
     0.04424
    -0.09907
    -0.06086
    -0.05130
     0.26399
     0.27355
     0.11112
     0.11112
    -0.04175
     0.23533
     0.41686
     0.41686
    -0.12774
     0.31177
    -0.07996
     0.29266
     0.13979
     0.15890
     0.04424
     0.11112
     0.30221
     0.29266
     0.18756
     0.09201
    -0.24239
    -0.43348
    -0.05130
    -0.08952
    -0.42392
    -0.73922
    -0.73922
    -0.65323
    -0.36660
     0.02513
     0.13979
    -0.09907
    -0.05130
    -0.15640
    -0.46214
    -0.32838
    -0.07041
    -0.18506
    -0.10863
     0.70350
     0.99013
     0.74172
     0.56018
     0.47419
     0.72261
     1.17166
     0.97102
    -0.12774
    -0.67234
    -0.81565
    -1.90486
    -1.98129
    -0.39526
     0.60795
     1.96468
     2.61438
     2.91057
     2.98700
     3.14943
     2.66215
    -1.73288
    -3.59599
     0.33088
     3.43606
     3.97111
     3.61759
     2.21309
     1.14300
    -0.05130
    -0.45259
    -1.03541
    -1.03541
    -1.03541
    -1.32204
    -1.27427
    -1.22649
    -0.90164
    -0.58635
    -0.56724
    -0.28061
    -0.19462
     0.10157
     0.23533
     0.46464
     0.33088
     0.21622
     0.29266
     0.09201
     0.64617
     0.55063
     0.31177
     0.13979
     0.22578
     0.29266
     0.47419
     0.15890
     0.05380
     0.06335
     0.25444
     0.09201
     0.36909
    -0.16595
     0.11112
    -0.16595
     0.13979
     0.31177
     0.15890
     0.08246
     0.02513
     0.18756
     0.06335
     0.29266
     0.14934
     0.02513
     0.34043
     0.52196
     0.49330
     0.35954
     0.31177
    -0.03219
     0.42642
     0.62706
     0.39776
     0.18756
     0.28310
     0.30221
     0.25444
     0.36909
     0.18756
    -0.01308
     0.11112
     0.27355
     0.35954
     0.20667
     0.24489
     0.13979
     0.13023
     0.40731
     0.47419
     0.12068
     0.06335
     0.18756
     0.55063
     0.36909
     0.45508
     0.14934
     0.23533
     0.45508
     0.62706
     0.53152
     0.34998
     0.38820
    -0.09907
     0.25444
     0.54107
     0.35954
     0.64617
     0.44553
     0.34043
     0.43597
     0.36909
     0.14934
     0.20667
     0.40731
     0.27355
     0.37865
     0.13023
     0.18756
     0.02513
     0.16845
     0.23533
     0.19711
     0.39776
     0.13979
     0.01558
     0.28310
     0.12068
    -0.03219
     0.13979
     0.10157
     0.13023
     0.30221
     0.13979
    -0.06086
    -0.10863
     0.06335
     0.20667
     0.18756
     0.01558
     0.03469
    -0.11818
    -0.16595
    -0.07041
    -0.22328
    -0.12774
    -0.12774
    -0.21373
    -0.15640
    -0.19462
    -0.21373
    -0.40481
    -0.51947
    -0.32838
    -0.03219
    -0.43348
    -0.45259
    -0.44303
    -0.34749
    -0.52902
    -0.16595
    -0.45259
    -0.21373
    -0.51947
    -0.62457
    -0.68189
    -0.66278
    -0.97808
    -0.93031
    -0.63412
    -0.74877
    -1.06407
    -0.79655
    -1.17872
    -0.99719
    -1.28382
    -1.10229
    -0.93031
    -1.13095
    -0.93986
    -1.24560
    -1.37937
    -1.42714
    -1.44625
    -1.76154
    -1.94308
    -1.91441
    -2.28703
    -2.15327
    -1.05451
    -0.01308
     0.35954
     0.36909
    -0.19462
    -0.09907
    -0.10863
    -0.04175
    -0.13729
     0.12068
     0.99968
     1.30543
     0.98058
     0.34998
    -0.47170
    -0.94942
    -0.58635
     0.88503
     0.64617
    -0.31882
    -1.10229
    -2.59278
    -2.27748
    -3.22337
    -4.92405
    -2.92718
    -0.50036
     0.39776
    -0.37615
    -1.00674
    -1.66600
    -2.11506
    -2.20104
    -1.79976
    -1.28382
    -0.44303
     0.28310
     0.32132
     0.50285
     0.44553
     0.31177
     0.63662
     0.43597
     0.46464
     0.29266
     0.53152
     0.36909
     0.34043
     0.33088
     0.13979
    -0.03219
    -0.11818
    -0.09907
     0.07291
     0.01558
     0.10157
     0.04424
     0.14934
    -0.05130
     0.12068
     0.04424
     0.27355
     0.31177
     0.38820
     0.40731
     0.49330
     0.49330
     0.35954
     0.53152
     0.38820
     0.42642
     0.66528
     0.47419
     0.33088
     0.28310
     0.10157
     0.16845
    -0.08952
     0.04424
    -0.15640
    -0.04175
    -0.18506
    -0.24239
    -0.25194
    -0.60546
    -0.28061
    -0.31882
    -0.36660
    -0.11818
    -0.52902
    -0.28061
    -0.22328
    -0.22328
    -0.29016
    -0.17551
    -0.28061
    -0.28061
    -0.10863
    -0.02264
    -0.23284
    -0.29016
    -0.37615
    -0.23284
    -0.19462
    -0.02264
    -0.27105
    -0.12774
    -0.31882
    -0.14685
    -0.32838
    -0.11818
    -0.05130
    -0.29972
    -0.09907
    -0.23284
    -0.07996
    -0.19462
    -0.27105
    -0.25194
    -0.19462
     0.00603
    -0.22328
    -0.29016
    -0.10863
     0.30221
     0.16845
     0.57929
     0.61751
     0.09201
     0.31177
     0.46464
     0.67483
     0.49330
     0.56018
     0.41686
     0.61751
     0.64617
     0.70350
    -0.07041
    -0.14685
     0.02513
     0.07291
    -0.05130
    -0.13729
    -0.37615
    -0.41437
    -0.19462
    -0.35704
    -0.42392
    -0.42392
    -0.25194
    -0.38571
    -0.05130
     0.03469
     0.05380
    -0.11818
    -0.17551
    -0.06086
    -0.14685
     0.03469
     0.01558
    -0.24239
    -0.45259
    -0.57679
    -0.48125
    -0.32838
    -0.08952
    -0.11818
     0.40731
     0.10157
    -0.58635
    -0.64368
    -0.05130
     0.17800
    -0.02264
     0.10157
     0.12068
     0.13023
     0.08246
     0.13023
     0.08246
     0.03469
    -0.17551
    -0.09907
    -0.11818
     0.20667
     0.05380
    -0.13729
    -0.31882
     0.02513
     0.07291
     0.38820
     0.40731
     0.44553
     0.24489
     0.56018
     0.57929
     0.57929
     0.46464
     0.57929
     0.56018
     0.93280
     0.64617
     0.76082
     0.33088
     0.45508
     0.30221
     0.08246
     0.37865
     0.13979
    -0.02264
     0.24489
     0.28310
     0.18756
    -0.07996
    -0.35704
    -0.60546
    -0.29972
    -0.41437
    -0.63412
    -0.87298
    -1.18828
    -0.86343
    -1.15006
    -0.07996
     0.24489
    -0.44303
    -0.28061
     0.05380
     0.27355
    -0.15640
    -0.46214
    -0.19462
     1.02835
     2.88190
     2.18443
     1.86914
     2.22265
     4.14309
     5.84377
     6.59857
     6.65590
     5.77689
     3.90423
    -4.54188
    -5.78395
     1.42963
     3.87556
     3.02522
     1.11434
    -0.80610
    -2.46857
    -4.04505
    -4.85717
    -5.13425
    -5.04826
    -4.53232
    -3.83485
    -3.37624
    -3.10871
    -2.42080
    -1.64689
    -1.13095
    -0.79655
    -0.56724
    -0.50991
    -0.22328
     0.11112
     0.14934
     0.04424
    -0.06086
     0.13979
    -0.13729
     0.20667
    -0.04175
    -0.15640
    -0.08952
    -0.15640
    -0.15640
    -0.06086
    -0.36660
    -0.43348
    -0.14685
    -0.22328
    -0.10863
    -0.12774
    -0.23284
    -0.34749
    -0.29972
    -0.07041
     0.05380
    -0.29016
    -0.22328
    -0.13729
     0.02513
     0.05380
    -0.17551
    -0.29972
    -0.20417
    -0.03219
    -0.02264
    -0.07041
    -0.05130
    -0.23284
    -0.17551
    -0.01308
     0.10157
     0.00603
    -0.11818
     0.08246
    -0.09907
     0.07291
    -0.03219
     0.01558
    -0.25194
     0.13023
     0.27355
     0.03469
    -0.01308
    -0.17551
    -0.21373
    -0.24239
     0.05380
     0.02513
    -0.02264
    -0.07996
    -0.07996
     0.15890
     0.13979
     0.17800
     0.02513
     0.07291
     0.36909
     0.36909
     0.34043
     0.21622
     0.27355
    -0.13729
     0.40731
     0.38820
     0.03469
     0.09201
     0.00603
    -0.00353
    -0.11818
    -0.07996
    -0.27105
    -0.38571
    -0.08952
    -0.25194
    -0.19462
    -0.25194
    -0.23284
    -0.39526
    -0.30927
     0.07291
    -0.09907
    -0.11818
    -0.21373
    -0.28061
    -0.00353
    -0.11818
    -0.09907
    -0.12774
     0.06335
    -0.07996
     0.01558
    -0.00353
    -0.12774
    -0.19462
    -0.15640
    -0.07996
     0.11112
    -0.17551
    -0.13729
    -0.31882
    -0.33793
    -0.17551
    -0.25194
    -0.33793
    -0.53858
    -0.37615
     0.11112
     0.38820
     0.59840
     0.63662
     0.31177
     0.44553
     0.41686
     0.43597
     0.15890
     0.13979
     0.45508
     0.63662
     0.61751
     0.47419
     0.11112
     0.06335
    -0.11818
    -0.08952
    -0.14685
    -0.10863
    -0.52902
    -0.23284
    -0.19462
    -0.16595
    -0.37615
    -0.43348
    -0.28061
    -0.15640
    -0.10863
    -0.15640
    -0.07041
    -0.06086
    -0.20417
    -0.43348
    -0.54813
    -0.72966
    -0.63412
    -0.57679
    -0.47170
    -0.71056
    -0.90164
    -0.71056
    -1.17872
    -0.83476
    -0.84432
    -0.58635
    -0.42392
     0.33088
     0.21622
    -0.00353
    -0.72966
    -0.92075
    -0.28061
    -0.43348
     0.34043
     1.76404
     3.09210
     2.88190
     1.28632
     0.41686
     0.07291
     0.07291
     0.83726
     1.78315
     1.85003
     1.04746
    -0.43348
    -2.39213
     0.52196
     4.98388
     7.19095
     7.55401
     5.72912
     0.30221
    -6.16613
    -5.99415
     0.74172
     2.95834
     3.47428
     2.28953
     0.25444
    -1.17872
    -2.00996
    -2.76476
    -3.66287
    -4.19792
    -4.07371
    -3.58643
    -3.24248
    -2.90807
    -2.39213
    -2.01951
    -1.55134
    -1.10229
    -0.85387
    -0.41437
    -0.21373
    -0.20417
     0.03469
     0.21622
     0.07291
     0.03469
    -0.15640
     0.34043
     0.08246
     0.20667
     0.08246
     0.12068
    -0.13729
    -0.03219
     0.11112
     0.01558
    -0.12774
    -0.17551
    -0.18506
     0.14934
    -0.04175
    -0.02264
    -0.34749
    -0.17551
    -0.10863
     0.01558
    -0.02264
    -0.02264
    -0.17551
    -0.02264
    -0.10863
    -0.02264
     0.03469
     0.03469
    -0.19462
     0.13979
     0.20667
     0.13023
    -0.18506
     0.11112
     0.21622
    -0.00353
     0.19711
     0.08246
    -0.01308
    -0.05130
    -0.07041
     0.00603
     0.01558
     0.19711
    -0.12774
    -0.01308
    -0.11818
     0.14934
    -0.08952
    -0.09907
     0.05380
    -0.04175
     0.04424
     0.15890
     0.12068
     0.00603
     0.05380
     0.32132
     0.14934
     0.34998
     0.24489
     0.21622
     0.24489
     0.59840
     0.39776
     0.27355
     0.57929
     0.38820
     0.47419
     0.59840
     0.46464
     0.43597
     0.34043
     0.45508
     0.49330
     0.48375
     0.36909
     0.34043
     0.54107
     0.34043
     0.25444
     0.07291
     0.08246
     0.26399
    -0.07041
     0.11112
     0.10157
     0.13023
    -0.15640
    -0.30927
    -0.23284
    -0.01308
    -0.02264
    -0.10863
    -0.25194
    -0.11818
    -0.02264
    -0.09907
    -0.08952
     0.01558
    -0.04175
     0.19711
     0.32132
     0.11112
     0.18756
     0.16845
     0.17800
     0.29266
     0.49330
     0.23533
     0.26399
     0.36909
     0.39776
     0.27355
     0.27355
     0.48375
     0.12068
     0.27355
     0.30221
     0.18756
     0.23533
    -0.02264
     0.14934
     0.04424
     0.22578
     0.07291
    -0.01308
     0.13023
    -0.10863
    -0.10863
    -0.43348
    -0.02264
    -0.32838
    -0.18506
    -0.14685
    -0.37615
    -0.17551
    -0.36660
    -0.25194
     0.08246
     0.34998
     0.43597
     0.57929
     0.66528
     0.69394
     0.81815
     0.35954
     0.87548
     0.69394
     0.56974
     0.74172
     0.77993
     0.27355
     0.03469
    -0.45259
    -0.58635
    -0.00353
    -0.05130
     0.27355
    -0.18506
    -0.58635
    -0.27105
     0.28310
    -0.24239
    -1.52268
    -1.94308
    -1.55134
    -1.34115
     0.67483
     2.23220
     1.42963
     0.18756
    -0.36660
    -0.65323
    -0.54813
    -0.06086
    -0.84432
    -1.43669
     1.81181
     5.65268
     8.01262
     6.87565
     4.62081
     1.99334
    -3.52911
    -3.25203
     2.05067
     3.73225
     3.99022
     3.28319
     1.20988
    -0.68189
    -1.58956
    -2.06728
    -2.58322
    -3.18515
    -3.03228
    -2.66921
    -2.74565
    -2.10550
    -1.58956
    -1.53224
    -1.25516
    -0.93986
    -0.78699
    -0.25194
    -0.05130
     0.09201
     0.02513
    -0.00353
     0.12068
     0.15890
     0.50285
     0.29266
     0.10157
    -0.03219
     0.21622
     0.21622
     0.10157
    -0.02264
    -0.16595
    -0.04175
     0.18756
     0.05380
    -0.11818
    -0.08952
    -0.18506
     0.00603
    -0.06086
     0.08246
    -0.15640
    -0.16595
    -0.09907
     0.02513
     0.03469
    -0.01308
    -0.13729
    -0.07996
     0.06335
     0.08246
    -0.08952
     0.02513
    -0.07996
    -0.05130
    -0.12774
     0.00603
    -0.07996
    -0.09907
     0.13023
    -0.03219
    -0.05130
    -0.15640
    -0.05130
    -0.09907
    -0.04175
    -0.02264
     0.03469
    -0.28061
    -0.06086
    -0.06086
    -0.22328
     0.21622
     0.17800
    -0.22328
    -0.12774
    -0.17551
    -0.03219
     0.09201
    -0.26150
    -0.25194
    -0.11818
     0.09201
     0.05380
     0.01558
    -0.13729
    -0.13729
     0.08246
     0.13023
     0.13023
     0.19711
     0.11112
     0.30221
     0.42642
     0.52196
     0.34043
     0.53152
     0.48375
     0.79904
     0.85637
     0.74172
     0.63662
     0.50285
     0.82770
     0.64617
     1.02835
     0.72261
     0.76082
     1.06657
     1.03790
     1.18122
     1.00924
     0.88503
     0.68439
     0.78949
     0.81815
     0.84681
     0.91369
     0.57929
     0.45508
     0.26399
     0.60795
     0.47419
     0.17800
     0.26399
     0.16845
     0.06335
     0.08246
     0.12068
    -0.07996
    -0.13729
    -0.02264
     0.09201
    -0.05130
    -0.13729
    -0.09907
    -0.23284
     0.14934
     0.13979
    -0.29016
    -0.03219
    -0.11818
    -0.06086
    -0.06086
    -0.17551
    -0.27105
    -0.29016
    -0.13729
    -0.06086
    -0.14685
    -0.25194
    -0.37615
    -0.59590
    -0.47170
    -0.06086
    -0.61501
    -0.39526
    -0.62457
    -0.47170
    -0.52902
    -0.44303
    -0.53858
    -0.67234
    -0.10863
    -0.02264
     0.13023
     0.30221
     0.03469
    -0.17551
    -0.11818
     0.35954
     0.34998
     0.24489
     0.40731
     0.56974
     0.81815
     0.77038
     0.52196
     0.45508
     0.39776
     0.49330
     0.35954
     0.40731
     0.22578
     0.33088
     0.15890
     0.36909
     0.39776
     0.24489
     0.20667
     0.11112
     0.04424
     0.05380
     0.23533
    -0.07996
    -0.22328
    -0.08952
     0.07291
     0.00603
    -0.15640
    -0.32838
    -0.88254
    -0.89209
    -0.77744
    -1.14050
    -0.94942
    -0.58635
    -0.03219
     0.28310
    -0.21373
    -0.94942
    -1.35070
    -1.98129
    -1.63733
     2.06978
     7.07629
     4.67813
     1.32453
    -0.85387
    -0.13729
     1.66849
     3.19720
     3.10166
    -1.14050
    -2.43035
     2.56661
     5.18452
     3.12076
    -1.29338
    -2.88896
    -5.29668
    -5.11514
    -2.67877
     0.05380
     0.25444
     0.05380
    -1.07362
    -2.34436
    -2.07684
    -1.54179
    -1.44625
    -0.91120
    -0.04175
     0.75127
     0.62706
     0.81815
     0.60795
     0.80860
     0.33088
     0.50285
     0.13023
     0.34998
     0.46464
     0.43597
     0.47419
     0.25444
     0.05380
     0.28310
     0.16845
     0.08246
     0.08246
     0.12068
     0.07291
    -0.01308
     0.19711
    -0.02264
    -0.24239
    -0.13729
     0.19711
     0.01558
     0.04424
     0.01558
    -0.16595
     0.11112
     0.24489
    -0.07996
     0.02513
    -0.00353
     0.01558
     0.09201
     0.17800
     0.13023
    -0.04175
    -0.13729
     0.21622
     0.28310
     0.04424
     0.13979
     0.09201
     0.18756
     0.13979
     0.00603
    -0.01308
     0.15890
     0.26399
     0.03469
     0.31177
     0.16845
     0.14934
    -0.03219
     0.22578
     0.24489
     0.34043
     0.10157
     0.05380
    -0.07996
    -0.04175
     0.09201
    -0.04175
     0.01558
     0.12068
     0.13979
     0.25444
     0.53152
     0.67483
     0.34043
     0.57929
     0.69394
     0.83726
     0.96147
     1.00924
     0.99013
     0.96147
     1.20033
     1.32453
     1.35320
     1.19077
     1.14300
     1.36275
     1.68760
     2.09844
     2.04112
     1.68760
     1.67805
     1.54429
     1.22899
     1.16211
     1.18122
     1.05701
     0.97102
     1.12389
     0.98058
     0.72261
     0.77038
     0.76082
     0.30221
    -0.50036
    -0.79655
    -1.04496
    -1.12140
    -0.72966
    -0.63412
    -0.38571
    -0.58635
    -0.58635
    -0.83476
    -0.77744
    -0.77744
    -0.37615
    -0.54813
    -0.66278
    -0.51947
    -0.56724
    -0.24239
    -0.30927
    -0.24239
    -0.03219
    -0.05130
     0.02513
     0.03469
     0.07291
    -0.14685
    -0.05130
    -0.05130
     0.03469
    -0.03219
    -0.15640
     0.12068
     0.00603
     0.10157
    -0.29016
    -0.12774
    -0.06086
    -0.07996
    -0.02264
    -0.02264
    -0.13729
    -0.15640
    -0.11818
    -0.03219
     0.15890
     0.28310
     0.18756
     0.27355
     0.28310
     0.47419
     0.40731
     0.32132
     0.47419
     0.66528
     0.82770
     0.70350
     0.55063
     0.33088
     0.40731
     0.47419
     0.56018
     0.35954
     0.33088
     0.23533
     0.16845
     0.03469
    -0.18506
    -0.68189
    -0.77744
    -1.21694
    -1.26471
    -0.93986
    -1.36026
    -0.67234
     1.07612
     0.76082
     0.19711
     0.34043
    -0.04175
    -1.36981
    -1.26471
     1.02835
     4.10487
     3.10166
     1.19077
     1.08567
     0.77993
     0.53152
     0.99013
     1.66849
     2.58572
     2.84369
     2.14621
     2.14621
     0.71305
    -3.51000
    -3.67242
    -1.97174
     0.86592
     0.49330
    -1.42714
    -3.05139
    -3.43356
    -2.30614
    -1.65644
    -1.61823
    -2.01951
    -2.27748
    -2.27748
    -1.74243
    -1.16917
    -0.60546
    -0.07996
     0.27355
     0.70350
     0.99968
     0.77993
     1.02835
     0.79904
     0.83726
     0.82770
     0.78949
     0.51241
     0.37865
     0.29266
     0.25444
     0.31177
     0.38820
     0.24489
     0.13979
     0.07291
     0.20667
     0.08246
     0.16845
     0.19711
     0.05380
     0.34043
     0.38820
     0.25444
     0.22578
     0.14934
     0.24489
     0.53152
     0.54107
     0.38820
     0.34998
     0.39776
     0.43597
     0.34998
     0.34043
     0.65573
     0.28310
     0.40731
     0.49330
     0.56974
     0.31177
     0.05380
     0.13979
     0.19711
     0.37865
     0.39776
     0.13023
     0.13023
    -0.00353
     0.17800
    -0.01308
     0.38820
     0.22578
    -0.14685
     0.22578
    -0.01308
    -0.00353
    -0.15640
     0.04424
    -0.18506
    -0.21373
     0.07291
    -0.03219
    -0.19462
    -0.46214
    -0.32838
    -0.45259
    -0.09907
    -0.17551
    -0.25194
    -0.04175
    -0.02264
     0.19711
     0.17800
     0.12068
     0.23533
     0.26399
     0.34043
    -0.02264
     0.17800
     0.12068
    -0.07041
    -0.06086
     0.11112
     0.25444
    -0.00353
    -0.29972
    -0.13729
    -0.29972
    -0.25194
    -0.05130
     0.07291
     0.67483
     0.79904
     0.41686
     0.08246
     0.08246
     0.41686
     0.48375
     0.37865
     0.58884
     0.38820
     0.58884
     0.42642
     0.03469
    -0.28061
    -0.29972
    -0.21373
     0.17800
     0.35954
     0.25444
     0.25444
     0.54107
     0.25444
     0.40731
     0.24489
     0.60795
     0.55063
     0.52196
     0.47419
     0.65573
     0.55063
     0.25444
     0.05380
    -0.05130
    -0.09907
     0.00603
    -0.29972
    -0.44303
    -0.57679
    -0.59590
    -0.60546
    -0.19462
    -0.19462
    -0.65323
    -0.52902
    -0.22328
    -0.04175
    -0.41437
    -0.26150
    -0.23284
    -0.24239
    -0.04175
    -0.06086
    -0.14685
    -0.23284
    -0.34749
    -0.50036
    -0.27105
    -0.16595
    -0.63412
    -0.70100
    -0.75833
    -0.79655
    -0.20417
    -0.07996
    -0.13729
    -0.25194
    -0.03219
    -0.06086
    -0.98763
    -1.23605
    -0.15640
     1.40097
     3.40740
     3.12076
     1.68760
     0.44553
     0.45508
     1.56339
     3.93289
     4.82145
     4.22908
     1.46785
     0.05380
     0.34043
    -0.17551
    -0.71056
    -0.27105
     0.77993
    -0.36660
    -0.83476
    -1.95263
    -2.79342
    -3.13738
    -2.94629
    -3.05139
    -2.55456
    -2.36347
    -2.22015
    -1.75199
    -1.12140
    -1.03541
    -0.82521
    -0.70100
    -0.57679
    -0.50991
    -0.12774
    -0.02264
    -0.40481
    -0.31882
    -0.20417
    -0.17551
    -0.12774
    -0.07041
    -0.34749
    -0.08952
    -0.02264
     0.09201
     0.13023
    -0.06086
    -0.15640
    -0.40481
    -0.13729
     0.24489
     0.16845
     0.29266
     0.04424
     0.08246
     0.04424
     0.33088
     0.10157
     0.07291
     0.01558
     0.10157
     0.33088
     0.19711
     0.02513
    -0.07996
    -0.15640
     0.27355
     0.22578
     0.03469
    -0.27105
    -0.07996
    -0.00353
    -0.07996
    -0.16595
    -0.05130
    -0.02264
     0.05380
     0.06335
     0.12068
    -0.11818
    -0.04175
    -0.18506
     0.14934
     0.09201
     0.05380
    -0.10863
    -0.06086
     0.06335
     0.03469
     0.12068
    -0.20417
     0.07291
     0.22578
     0.15890
     0.38820
     0.17800
     0.12068
     0.06335
     0.13023
     0.36909
     0.17800
     0.25444
     0.28310
     0.33088
     0.42642
     0.47419
     0.21622
     0.10157
     0.33088
     0.33088
     0.27355
     0.17800
     0.16845
     0.03469
     0.02513
     0.55063
     0.46464
     0.17800
     0.17800
    -0.02264
     0.29266
     0.06335
     0.06335
     0.14934
     0.08246
     0.29266
     0.32132
     0.19711
     0.26399
     0.28310
    -0.07041
     0.16845
     0.08246
     0.04424
     0.16845
    -0.35704
    -0.33793
    -0.49080
    -0.24239
    -0.35704
    -0.32838
    -0.05130
    -0.18506
    -0.24239
    -0.06086
     0.00603
    -0.34749
    -0.23284
     0.06335
     0.43597
     0.60795
     0.60795
     0.59840
     0.60795
     0.64617
     0.77993
     0.66528
     0.56018
     0.32132
     0.35954
     0.21622
     0.40731
    -0.04175
    -0.06086
     0.10157
    -0.05130
     0.12068
    -0.01308
     0.13023
     0.18756
     0.57929
     0.93280
     1.37231
     1.96468
     2.75770
     2.37552
     1.37231
     0.27355
    -0.07996
    -0.52902
    -0.60546
    -1.25516
    -1.25516
    -1.09273
    -1.21694
    -1.57045
    -2.39213
    -3.28069
    -3.92084
    -5.14380
    -4.86673
    -4.04505
    -2.89852
    -2.75520
    -2.39213
    -1.79020
    -1.48446
    -1.20739
    -1.16917
    -0.82521
    -0.59590
    -0.42392
    -0.08952
     0.23533
     0.29266
     0.13979
     0.17800
     0.08246
    -0.06086
     0.27355
     0.00603
    -0.38571
    -0.12774
     0.01558
    -0.14685
    -0.10863
    -0.04175
    -0.29972
    -0.20417
    -0.00353
    -0.01308
     0.09201
     0.19711
     0.14934
     0.46464
     0.49330
     0.56018
     0.67483
     0.51241
     0.84681
     0.85637
     1.06657
     1.20033
     1.09523
     1.12389
     0.94236
     0.99968
     1.27676
     1.12389
     1.16211
     1.01879
     1.14300
     0.99968
     1.08567
     0.76082
     0.62706
     0.60795
     0.82770
     0.77038
     0.64617
     0.46464
     0.28310
     0.49330
     0.52196
     0.57929
     0.36909
     0.37865
     0.38820
     0.36909
     0.49330
     0.32132
     0.42642
     0.61751
     0.42642
     0.63662
     0.41686
     0.40731
     0.29266
     0.31177
     0.28310
     0.43597
     0.67483
     0.53152
     0.66528
     0.68439
     0.71305
     0.41686
     0.53152
     0.76082
     0.37865
     0.43597
     0.74172
     0.53152
     0.93280
     0.62706
     0.37865
     0.44553
     0.32132
     0.20667
     0.24489
     0.12068
     0.13023
     0.02513
    -0.07996
     0.23533
     0.21622
     0.06335
     0.14934
     0.10157
    -0.06086
     0.01558
     0.14934
     0.32132
     0.34998
     0.26399
     0.00603
    -0.00353
     0.08246
     0.34998
     0.06335
     0.19711
    -0.07041
    -0.18506
    -0.19462
    -0.49080
    -0.27105
    -0.51947
    -0.65323
    -0.63412
    -0.34749
     0.28310
    -0.07996
    -0.35704
    -0.27105
    -0.04175
    -0.14685
     0.31177
     0.54107
     0.38820
     0.40731
     0.57929
     0.31177
     0.37865
     0.41686
     0.20667
     0.34043
     0.68439
     0.42642
     0.22578
     0.25444
     0.07291
     0.10157
    -0.08952
     0.34998
     0.23533
     0.14934
     0.53152
     0.32132
     0.08246
    -0.10863
    -0.17551
     0.26399
     0.52196
     0.47419
     0.90414
     1.71627
     2.53795
     4.45838
     6.07308
     5.76734
    -0.26150
    -7.05469
    -8.48785
    -5.09603
     0.50285
     3.72269
     2.66215
    -0.28061
    -2.40169
    -4.37945
    -5.07692
    -5.13425
    -4.44633
    -3.38579
    -2.26793
    -0.71056
     0.28310
     0.73216
     1.18122
     1.52518
     1.38186
     1.53473
     1.65894
     1.50607
     1.58250
     1.38186
     1.56339
     1.47741
     0.79904
     0.77038
     0.26399
     0.49330
     0.52196
     0.31177
     0.34998
     0.34043
     0.15890
     0.13979
     0.16845
    -0.19462
    -0.11818
    -0.01308
     0.10157
    -0.38571
    -0.39526
    -0.40481
    -0.24239
     0.24489
     0.50285
     0.07291
     0.02513
     0.40731
     0.38820
     0.15890
     0.15890
     0.04424
     0.38820
     0.51241
     0.62706
     0.51241
     0.43597
     0.14934
     0.23533
     0.06335
     0.35954
     0.21622
    -0.24239
    -0.50036
    -0.39526
    -0.12774
    -0.12774
    -0.27105
     0.08246
    -0.37615
    -0.23284
    -0.28061
    -0.31882
    -0.07041
     0.25444
     0.01558
     0.13023
     0.34998
     0.37865
     0.35954
     0.61751
     0.64617
     0.71305
     0.48375
     0.79904
     0.58884
     0.56974
     0.63662
     0.56974
     0.32132
     0.33088
     0.07291
     0.38820
     0.63662
     0.76082
     0.60795
     0.53152
     0.15890
     0.34998
     0.47419
     0.37865
     0.66528
     0.99968
     0.95191
     0.86592
     0.72261
     0.82770
     0.97102
     0.88503
     1.40097
     1.20988
     0.90414
     0.73216
     1.00924
     0.80860
     0.63662
     0.69394
     0.47419
     0.80860
     0.85637
     0.41686
     0.01558
     0.02513
     0.01558
    -0.16595
     0.02513
    -0.07041
    -0.53858
    -0.63412
    -0.60546
    -0.39526
    -0.47170
    -0.45259
    -0.50036
    -0.13729
    -0.17551
    -0.41437
    -0.70100
    -0.60546
    -0.26150
    -0.41437
    -0.05130
    -0.01308
    -0.41437
    -0.65323
    -0.72966
    -1.01630
    -1.15006
    -1.07362
    -1.25516
    -1.01630
    -0.80610
    -0.72966
    -0.57679
    -1.15961
    -1.39847
    -1.41758
    -1.58956
    -1.50357
    -1.58001
    -1.86664
    -1.73288
    -1.66600
    -1.18828
    -1.18828
    -1.51313
    -1.83798
    -1.90486
    -2.11506
    -1.96218
    -1.86664
    -1.93352
    -1.77110
    -1.61823
    -0.44303
     0.07291
     0.57929
     0.94236
     1.26721
     2.43285
     2.82458
     1.81181
    -1.44625
    -3.86351
    -3.67242
    -1.71377
     0.04424
     0.55063
     0.31177
    -0.90164
    -1.94308
    -2.96540
    -3.78708
    -3.81574
    -3.47178
    -2.81253
    -1.93352
    -1.43669
    -1.10229
    -0.59590
     0.02513
     0.08246
     0.09201
     0.13023
    -0.16595
    -0.17551
    -0.26150
    -0.04175
    -0.63412
    -0.55769
    -0.64368
    -0.60546
    -0.70100
    -0.76788
    -0.91120
    -1.05451
    -0.79655
    -0.66278
    -0.70100
    -0.82521
    -0.93986
    -0.99719
    -0.91120
    -0.64368
    -0.55769
    -0.79655
    -0.77744
    -0.88254
    -0.74877
    -0.76788
    -0.73922
    -0.80610
    -0.74877
    -0.50991
    -0.57679
    -0.43348
    -0.70100
    -0.70100
    -0.96853
    -0.32838
    -0.30927
    -0.41437
    -0.49080
    -0.41437
    -0.35704
    -0.24239
    -0.25194
    -0.40481
    -0.35704
    -0.18506
    -0.24239
    -0.07996
    -0.17551
    -0.39526
    -0.30927
    -0.23284
     0.10157
    -0.15640
    -0.24239
    -0.21373
    -0.21373
    -0.28061
    -0.24239
    -0.30927
    -0.22328
    -0.17551
    -0.32838
    -0.20417
    -0.14685
    -0.19462
    -0.49080
    -0.47170
    -0.23284
    -0.42392
    -0.53858
    -0.57679
    -0.59590
    -0.91120
    -0.73922
    -0.85387
    -0.94942
    -1.03541
    -1.15006
    -1.16917
    -1.15961
    -1.34115
    -1.24560
    -1.39847
    -0.78699
    -0.49080
    -0.46214
    -0.31882
    -0.61501
    -0.34749
    -0.45259
    -0.41437
    -0.39526
    -0.23284
    -0.19462
    -0.62457
    -0.85387
    -0.84432
    -0.69145
    -0.21373
     0.26399
    -0.33793
    -0.88254
    -1.22649
    -1.37937
    -1.27427
    -0.85387
    -0.28061
    -0.24239
    -0.09907
    -0.09907
     0.45508
     0.49330
     0.61751
     0.60795
     0.28310
     0.76082
     1.47741
     1.31498
     1.52518
     1.34364
     1.12389
     1.00924
     1.23854
     1.32453
     1.29587
     1.14300
     1.08567
     1.04746
     0.87548
     0.55063
     0.19711
     0.20667
     0.34043
     0.18756
     0.06335
    -0.09907
     0.01558
    -0.16595
    -0.12774
    -0.06086
    -0.08952
    -0.05130
    -0.37615
    -1.11184
    -1.27427
    -0.56724
     0.69394
     0.94236
     0.58884
    -0.07996
    -0.76788
    -0.94942
    -0.79655
    -0.70100
    -0.22328
     0.56974
     0.55063
     0.45508
     0.54107
    -0.17551
    -0.04175
     0.17800
     0.13023
    -0.02264
     0.31177
     1.29587
     1.58250
     1.11434
    -0.08952
    -0.08952
    -0.38571
     0.00603
     1.02835
     1.96468
     2.87235
     0.76082
    -1.13095
     2.58572
     2.32775
    -1.66600
    -1.83798
    -0.51947
     0.51241
     1.10478
     0.79904
     0.22578
    -0.22328
    -0.58635
    -0.80610
    -0.87298
    -0.73922
    -0.71056
    -0.80610
    -0.51947
    -0.50991
    -0.40481
    -0.50991
    -0.11818
    -0.14685
    -0.07996
     0.07291
    -0.06086
    -0.14685
    -0.33793
    -0.15640
    -0.26150
    -0.13729
    -0.07996
    -0.39526
    -0.21373
    -0.41437
    -0.29016
    -0.54813
    -0.28061
    -0.35704
    -0.62457
    -0.28061
    -0.36660
    -0.65323
    -0.75833
    -0.55769
    -0.58635
    -0.58635
    -0.51947
    -0.71056
    -0.71056
    -0.57679
    -0.59590
    -0.59590
    -0.65323
    -0.59590
    -0.60546
    -0.66278
    -0.51947
    -0.57679
    -0.59590
    -0.58635
    -0.68189
    -0.50036
    -0.31882
    -0.42392
    -0.35704
    -0.49080
    -0.53858
    -0.23284
    -0.39526
    -0.24239
    -0.07041
    -0.13729
    -0.07996
     0.14934
    -0.07996
    -0.05130
     0.07291
     0.11112
     0.17800
     0.34043
     0.15890
     0.04424
     0.33088
     0.22578
    -0.00353
     0.18756
     0.05380
    -0.16595
     0.11112
    -0.05130
    -0.05130
    -0.29972
    -0.15640
    -0.22328
    -0.06086
    -0.10863
    -0.13729
    -0.25194
    -0.21373
    -0.05130
    -0.41437
    -0.19462
    -0.03219
    -0.28061
    -0.16595
    -0.09907
    -0.12774
    -0.38571
    -0.36660
    -0.42392
    -0.39526
    -0.50991
    -1.03541
    -0.96853
    -0.61501
     0.23533
     0.89459
     1.58250
     1.46785
     0.39776
     0.33088
     0.47419
     0.44553
     1.26721
     1.54429
     1.93602
     1.00924
     0.73216
     0.53152
     0.24489
    -0.07041
    -0.19462
    -0.75833
    -0.94942
    -1.01630
    -1.46535
    -1.21694
    -1.16917
    -1.20739
    -1.28382
    -1.36026
    -1.60867
    -1.15961
    -0.93031
    -0.78699
    -0.76788
    -0.59590
    -0.66278
    -0.50991
    -0.47170
     0.01558
    -0.15640
    -0.22328
    -0.08952
    -0.16595
    -0.06086
     0.31177
     0.46464
     0.28310
     0.50285
     0.86592
     0.99013
     1.16211
     0.83726
     0.74172
     0.82770
     0.04424
    -0.29972
     0.13979
     0.19711
     0.23533
     0.51241
     0.38820
     0.18756
    -0.63412
    -2.52589
    -2.51634
     0.33088
     0.48375
     0.45508
     0.09201
    -0.44303
    -0.42392
    -1.03541
    -0.94942
    -0.06086
     0.35954
     1.42963
     0.81815
     0.83726
     0.63662
     0.62706
     0.69394
     0.88503
     0.70350
     0.75127
     0.50285
     0.77038
     0.77993
     0.99968
     0.80860
     0.42642
     0.56974
     0.53152
     0.50285
     0.08246
     0.21622
    -0.01308
     0.24489
     0.00603
     0.17800
    -0.04175
    -0.21373
    -0.17551
    -0.38571
    -0.06086
     0.05380
    -0.32838
    -0.38571
    -0.31882
    -0.09907
    -0.23284
    -0.25194
    -0.39526
    -0.19462
    -0.07996
    -0.13729
    -0.08952
    -0.28061
    -0.22328
    -0.47170
    -0.11818
     0.02513
    -0.21373
    -0.25194
    -0.17551
    -0.18506
    -0.29016
    -0.20417
    -0.18506
    -0.31882
    -0.07996
     0.01558
     0.09201
    -0.19462
    -0.28061
    -0.18506
    -0.23284
     0.11112
    -0.08952
    -0.28061
    -0.13729
    -0.02264
     0.10157
    -0.24239
    -0.12774
    -0.38571
    -0.10863
     0.06335
     0.02513
    -0.09907
    -0.12774
    -0.21373
    -0.24239
     0.05380
     0.12068
    -0.19462
    -0.09907
    -0.15640
     0.09201
    -0.21373
    -0.04175
    -0.27105
    -0.07996
     0.16845
    -0.04175
     0.04424
    -0.12774
    -0.20417
    -0.17551
     0.11112
     0.05380
    -0.53858
    -0.17551
     0.05380
    -0.06086
    -0.07996
     0.07291
    -0.13729
    -0.20417
    -0.18506
     0.05380
    -0.04175
    -0.05130
    -0.22328
    -0.28061
    -0.11818
     0.36909
    -0.00353
     0.00603
    -0.16595
    -0.03219
    -0.07996
    -0.10863
    -0.07996
    -0.23284
     0.00603
    -0.08952
    -0.07996
    -0.00353
    -0.19462
    -0.25194
    -0.47170
     0.02513
    -0.17551
    -0.21373
    -0.10863
    -0.21373
    -0.72966
    -1.63733
    -2.47812
    -3.70109
    -3.31891
    -1.55134
     0.63662
     1.23854
     0.54107
     0.18756
    -0.29016
     0.46464
     1.21944
     0.45508
    -0.37615
    -0.20417
     1.45830
     2.62393
     3.36918
     2.96789
     2.68126
     2.42329
     1.88824
     1.21944
     1.35320
     0.95191
    -0.50036
    -1.43669
    -1.20739
    -1.45580
    -1.49402
    -0.02264
     0.93280
     0.99968
    -0.13729
    -0.99719
    -1.40803
    -1.16917
    -0.93986
    -0.52902
     0.11112
     0.32132
     0.57929
     0.74172
     1.13345
     1.24810
     0.90414
     0.84681
     0.72261
     0.63662
     0.59840
     0.44553
     0.09201
     0.22578
     0.27355
     0.49330
     0.39776
     0.26399
     0.11112
    -0.16595
     0.34043
     0.64617
     0.70350
     0.84681
     0.87548
     1.03790
     0.83726
     0.82770
     0.77038
     0.50285
     0.36909
     0.09201
     0.43597
     0.76082
     0.48375
     0.36909
     0.13979
     0.18756
    -0.10863
    -0.18506
    -0.14685
    -0.29972
    -0.10863
     0.04424
     0.00603
    -0.19462
     0.19711
     0.28310
     0.09201
     0.28310
     0.12068
    -0.10863
    -0.26150
     0.18756
     0.17800
     0.02513
     0.03469
     0.02513
    -0.13729
     0.02513
     0.01558
    -0.15640
     0.05380
     0.01558
    -0.02264
    -0.11818
    -0.04175
    -0.23284
    -0.32838
    -0.15640
     0.05380
    -0.14685
     0.09201
    -0.17551
    -0.05130
    -0.14685
    -0.04175
    -0.23284
     0.02513
     0.02513
    -0.06086
    -0.06086
    -0.05130
    -0.23284
    -0.32838
     0.00603
    -0.06086
     0.05380
    -0.07041
    -0.03219
    -0.14685
    -0.15640
    -0.16595
    -0.25194
    -0.17551
    -0.03219
    -0.17551
    -0.03219
    -0.15640
    -0.13729
    -0.40481
    -0.21373
    -0.07041
    -0.22328
    -0.14685
    -0.30927
    -0.27105
    -0.44303
    -0.33793
    -0.17551
    -0.38571
    -0.30927
    -0.34749
    -0.43348
    -0.50036
    -0.34749
    -0.50036
    -0.69145
    -0.44303
    -0.45259
    -0.42392
    -0.51947
    -0.63412
    -0.45259
    -0.65323
    -0.60546
    -0.62457
    -0.66278
    -0.57679
    -0.72011
    -0.63412
    -0.81565
    -0.70100
    -0.87298
    -0.67234
    -0.51947
    -0.58635
    -0.37615
    -0.21373
    -0.08952
    -0.44303
    -0.27105
     0.07291
    -0.26150
    -0.32838
    -0.45259
    -0.27105
    -0.06086
    -0.07041
    -0.36660
    -0.19462
     0.13979
    -0.17551
    -0.71056
    -1.07362
    -1.15961
    -1.45580
    -1.75199
    -1.51313
    -1.39847
    -0.88254
    -1.17872
    -1.17872
    -0.67234
    -0.09907
     0.64617
     1.39142
     1.11434
     0.54107
     1.02835
     2.22265
     2.70037
     3.63670
     2.06978
    -0.76788
     0.26399
     1.37231
     1.57295
     1.75448
     0.75127
    -0.06086
    -0.92075
    -1.51313
    -1.45580
    -1.88575
    -1.82842
    -1.41758
    -1.12140
    -1.10229
    -0.96853
    -0.60546
    -0.63412
    -0.06086
    -0.18506
    -0.21373
    -0.12774
     0.13023
     0.21622
    -0.09907
    -0.09907
     0.09201
    -0.02264
    -0.02264
    -0.04175
    -0.04175
    -0.24239
    -0.33793
    -0.36660
    -0.23284
    -0.11818
    -0.49080
    -0.46214
    -0.51947
    -0.34749
    -0.75833
    -0.58635
    -0.59590
    -0.80610
    -0.66278
    -0.69145
    -0.78699
    -0.86343
    -0.84432
    -0.86343
    -0.81565
    -0.78699
    -0.72011
    -1.02585
    -0.95897
    -0.98763
    -0.84432
    -1.03541
    -0.80610
    -1.08318
    -1.07362
    -1.01630
    -1.04496
    -1.05451
    -1.12140
    -1.03541
    -1.01630
    -0.98763
    -1.03541
    -0.97808
    -1.05451
    -1.08318
    -0.93031
    -1.15961
    -0.69145
    -0.86343
    -1.08318
    -0.68189
    -0.79655
    -0.88254
    -0.97808
    -0.97808
    -0.93031
    -0.93986
    -0.55769
    -0.93031
    -0.84432
    -0.76788
    -0.93031
    -0.93986
    -0.73922
    -0.79655
    -0.97808
    -0.72966
    -0.88254
    -0.66278
    -0.74877
    -0.90164
    -0.76788
    -0.82521
    -0.41437
    -0.51947
    -0.50991
    -0.52902
    -0.50991
    -0.55769
    -0.33793
    -0.26150
    -0.50991
    -0.29972
    -0.11818
    -0.07041
    -0.01308
    -0.14685
    -0.32838
    -0.22328
     0.13979
     0.03469
    -0.02264
    -0.14685
    -0.30927
    -0.24239
    -0.19462
     0.07291
    -0.03219
    -0.05130
    -0.04175
    -0.17551
    -0.20417
    -0.26150
    -0.25194
    -0.30927
     0.00603
    -0.02264
    -0.00353
     0.05380
    -0.13729
    -0.07996
    -0.33793
    -0.06086
    -0.09907
    -0.23284
    -0.20417
    -0.15640
    -0.13729
    -0.30927
    -0.19462
    -0.32838
    -0.29016
     0.05380
    -0.17551
    -0.19462
    -0.27105
    -0.22328
    -0.37615
    -0.25194
     0.15890
    -0.34749
    -0.34749
    -0.16595
    -0.09907
    -0.24239
    -0.19462
    -0.20417
    -0.16595
    -0.06086
    -0.18506
    -0.08952
    -0.23284
    -0.04175
    -0.12774
    -0.12774
     0.02513
    -0.07041
    -0.25194
    -0.17551
     0.02513
    -0.22328
    -0.24239
    -0.39526
    -0.22328
    -0.12774
    -0.05130
    -0.05130
    -0.29972
    -0.44303
    -0.59590
    -0.96853
    -0.30927
    -0.80610
    -1.44625
    -1.75199
    -1.47491
     0.31177
     2.73859
     3.40740
     2.46151
     0.87548
     0.52196
     0.34998
     1.08567
     1.82136
     3.41695
     4.42017
     5.71957
     6.50303
     7.85020
     8.50945
     8.10817
     3.56027
    -3.09916
    -7.79993
    -5.28712
     3.93289
     6.96164
     2.72903
    -0.18506
    -2.74565
    -4.05460
    -4.95272
    -4.74252
    -4.25524
    -4.09282
    -3.40490
    -2.46857
    -1.80931
    -1.10229
    -0.66278
    -0.30927
     0.09201
     0.41686
     0.55063
     0.66528
     0.65573
     0.63662
     0.54107
     0.56018
     0.96147
     0.85637
     0.35954
     0.65573
     0.57929
     0.46464
     0.54107
     0.52196
     0.34043
     0.39776
     0.44553
     0.39776
     0.22578
     0.21622
     0.15890
     0.02513
     0.43597
     0.36909
     0.08246
    -0.01308
     0.17800
     0.14934
     0.15890
     0.01558
    -0.01308
    -0.14685
     0.10157
    -0.03219
     0.02513
    -0.21373
    -0.15640
    -0.56724
    -0.13729
     0.03469
    -0.24239
    -0.45259
    -0.33793
    -0.28061
    -0.25194
    -0.31882
    -0.34749
    -0.49080
    -0.29972
    -0.17551
    -0.25194
    -0.39526
    -0.53858
    -0.46214
    -0.71056
    -0.19462
    -0.32838
    -0.36660
    -0.39526
    -0.54813
    -0.22328
    -0.49080
    -0.50036
    -0.48125
    -0.32838
    -0.30927
    -0.49080
    -0.06086
    -0.32838
    -0.42392
    -0.51947
     0.00603
    -0.10863
    -0.29016
     0.02513
    -0.32838
    -0.08952
    -0.16595
    -0.07041
    -0.26150
    -0.19462
    -0.18506
    -0.26150
    -0.18506
    -0.50991
    -0.40481
    -0.88254
    -0.44303
    -0.57679
    -0.93986
    -0.74877
    -0.77744
    -0.68189
    -0.88254
    -0.83476
    -1.28382
    -1.22649
    -0.85387
    -1.03541
    -1.03541
    -1.02585
    -1.16917
    -1.48446
    -1.55134
    -1.15006
    -1.14050
    -0.98763
    -1.00674
    -1.10229
    -1.10229
    -0.96853
    -1.00674
    -0.50036
    -0.47170
    -0.43348
    -0.04175
     0.23533
     0.32132
     0.20667
     0.07291
     0.72261
     0.99968
     0.72261
     0.77993
     0.65573
     0.62706
     0.73216
     0.68439
     0.54107
     0.50285
     0.58884
     0.44553
     0.44553
     0.18756
     0.11112
    -0.18506
     0.25444
     0.22578
    -0.11818
     0.11112
    -0.27105
    -0.07996
    -0.20417
    -0.08952
    -0.24239
    -0.24239
    -0.30927
    -0.07041
    -0.16595
    -0.32838
    -0.25194
    -0.59590
    -0.38571
    -0.23284
    -0.38571
    -0.27105
    -0.66278
    -0.52902
    -0.48125
    -0.55769
    -0.59590
    -0.57679
    -0.50036
    -0.42392
    -0.57679
    -0.42392
    -0.41437
    -0.45259
    -0.50036
    -0.08952
    -0.21373
     0.22578
     0.17800
     0.60795
     0.56018
     0.99013
     1.71627
     1.93602
     2.11755
     3.09210
     1.33409
    -0.93986
    -5.65019
    -8.50696
    -5.43044
    -2.64055
    -0.55769
     1.40097
     1.66849
     0.03469
    -2.07684
    -3.72975
    -3.71064
    -2.83164
    -0.79655
     1.26721
     3.01567
     3.92334
     4.43927
     4.69724
     4.50615
     4.20041
     3.69403
     3.18765
     2.84369
     2.23220
     1.79270
     1.49651
     1.28632
     1.06657
     0.84681
     0.88503
     0.75127
     0.79904
     1.05701
     0.88503
     0.72261
     0.31177
     0.87548
     0.64617
     0.69394
     0.56018
     0.59840
     0.48375
     0.46464
     0.56974
     0.34043
     0.45508
     0.16845
     0.14934
     0.12068
    -0.02264
    -0.03219
    -0.29972
    -0.01308
    -0.07996
    -0.29972
    -0.18506
    -0.30927
    -0.38571
    -0.32838
    -0.27105
    -0.45259
    -0.46214
    -0.34749
    -0.45259
    -0.43348
    -0.36660
    -0.48125
    -0.62457
    -0.47170
    -0.20417
    -0.59590
    -0.26150
    -0.45259
    -0.36660
    -0.72011
    -0.31882
    -0.43348
    -0.49080
    -0.33793
    -0.42392
    -0.62457
    -0.48125
    -0.29972
    -0.72011
    -0.55769
    -0.52902
    -0.48125
    -0.36660
    -0.37615
    -0.59590
    -0.57679
    -0.55769
    -0.63412
    -0.58635
    -0.33793
    -0.71056
    -0.50991
    -0.49080
    -0.40481
    -0.47170
    -0.36660
    -0.07041
    -0.27105
    -0.15640
    -0.05130
    -0.22328
    -0.03219
    -0.15640
    -0.04175
    -0.07041
     0.30221
     0.17800
    -0.12774
    -0.18506
    -0.08952
    -0.15640
    -0.32838
    -0.23284
    -0.21373
    -0.37615
    -0.25194
    -0.44303
    -0.40481
    -0.44303
    -0.43348
    -0.35704
    -0.36660
    -0.37615
    -0.49080
    -0.41437
    -0.40481
    -0.12774
    -0.62457
    -0.35704
    -0.48125
    -0.39526
    -0.23284
    -0.42392
    -0.41437
    -0.58635
    -0.60546
    -0.35704
    -0.26150
    -0.32838
    -0.52902
    -0.51947
    -0.46214
    -0.41437
    -0.64368
    -0.45259
    -0.41437
    -0.67234
    -0.41437
    -0.27105
    -0.31882
    -0.48125
    -0.56724
    -0.29972
    -0.13729
    -0.14685
    -0.20417
    -0.28061
    -0.17551
    -0.22328
    -0.29972
    -0.28061
     0.07291
    -0.32838
    -0.16595
    -0.21373
    -0.05130
    -0.35704
    -0.10863
    -0.37615
    -0.32838
    -0.13729
    -0.14685
    -0.24239
    -0.26150
    -0.32838
    -0.35704
    -0.40481
     0.15890
    -0.19462
    -0.43348
    -0.05130
    -0.23284
     0.01558
    -0.22328
    -0.17551
    -0.46214
    -0.02264
    -0.00353
     0.11112
     0.00603
    -0.12774
    -0.07041
    -0.15640
    -0.19462
    -0.10863
    -0.38571
    -0.50036
    -0.50991
    -0.29016
    -0.32838
    -0.14685
     0.34998
     0.69394
     0.71305
     0.20667
     0.35954
     1.16211
     2.26087
     2.53795
     2.59527
     2.51884
     2.19399
     2.67171
     1.82136
     0.56018
    -0.90164
    -0.88254
     0.98058
     1.32453
     1.71627
    -0.99719
    -4.10237
    -3.30936
    -2.58322
    -0.57679
    -0.94942
    -1.68511
    -2.29659
    -2.32525
    -1.28382
    -0.70100
     0.02513
     0.62706
     1.12389
     1.18122
     1.33409
     1.65894
     1.50607
     1.34364
     1.41052
     1.74493
     1.44874
     1.58250
     1.64938
     1.36275
     1.26721
     1.15255
     1.14300
     0.74172
     0.75127
     0.33088
     0.49330
     0.56974
     0.29266
     0.24489
     0.18756
     0.09201
    -0.20417
     0.24489
     0.18756
     0.00603
    -0.21373
     0.00603
     0.06335
     0.01558
    -0.08952
    -0.26150
    -0.18506
     0.03469
     0.14934
    -0.01308
     0.04424
    -0.23284
    -0.10863
    -0.03219
     0.11112
     0.09201
    -0.10863
    -0.06086
    -0.18506
     0.14934
    -0.17551
    -0.06086
    -0.28061
    -0.01308
     0.00603
    -0.06086
    -0.02264
    -0.38571
    -0.09907
    -0.33793
    -0.13729
     0.16845
    -0.15640
    -0.22328
    -0.18506
     0.09201
    -0.00353
    -0.06086
    -0.23284
    -0.07041
     0.13979
     0.13979
     0.22578
    -0.01308
    -0.11818
    -0.09907
     0.24489
     0.28310
     0.04424
     0.00603
     0.02513
     0.13979
     0.01558
    -0.01308
    -0.14685
     0.13979
     0.20667
     0.11112
     0.05380
     0.03469
    -0.07996
    -0.29016
    -0.11818
     0.32132
    -0.16595
     0.09201
    -0.11818
    -0.09907
    -0.07041
    -0.23284
    -0.08952
    -0.14685
    -0.01308
    -0.03219
     0.05380
    -0.04175
    -0.07041
    -0.17551
    -0.14685
     0.16845
    -0.01308
    -0.04175
    -0.07996
     0.04424
     0.13023
     0.10157
    -0.13729
    -0.06086
    -0.06086
     0.14934
     0.12068
     0.04424
    -0.04175
    -0.23284
    -0.17551
     0.09201
     0.34043
     0.07291
    -0.08952
    -0.06086
    -0.06086
     0.10157
     0.13979
    -0.16595
     0.04424
     0.26399
     0.11112
     0.20667
     0.15890
     0.13979
    -0.40481
    -0.16595
     0.32132
     0.24489
     0.30221
     0.07291
     0.15890
     0.23533
     0.13023
    -0.03219
     0.22578
     0.43597
     0.44553
     0.34998
     0.14934
     0.18756
     0.03469
     0.07291
     0.23533
     0.36909
     0.16845
     0.12068
     0.28310
     0.13023
     0.51241
     0.89459
     0.87548
     1.01879
     1.19077
     1.16211
     1.35320
     0.89459
     0.64617
    -0.03219
     0.86592
     1.62072
     2.45196
     2.06978
     1.55384
     1.16211
     1.06657
     0.84681
     1.05701
     0.61751
     0.39776
     0.16845
    -0.10863
    -0.49080
     0.56974
     1.53473
     2.08889
     2.65260
     1.63028
    -0.39526
    -1.67555
    -2.34436
    -1.57045
    -2.60233
    -1.42714
     1.20988
     2.12711
     0.66528
    -1.05451
    -1.69466
    -2.00996
    -2.13416
    -1.45580
    -0.43348
    -0.00353
     0.46464
     0.96147
     0.72261
     0.73216
     0.93280
     1.24810
     1.04746
     1.20033
     1.28632
     1.23854
     1.20033
     1.11434
     1.14300
     0.86592
     1.06657
     0.99968
     0.87548
     0.87548
     0.46464
     0.56974
     0.63662
     0.74172
     0.59840
     0.63662
     0.65573
     0.58884
     0.76082
     0.77993
     0.65573
     0.28310
     0.73216
     0.98058
     0.69394
     0.79904
     0.67483
     0.73216
     0.65573
     0.50285
     0.65573
     0.50285
     0.73216
     0.45508
     0.47419
     0.54107
     0.18756
    -0.10863
     0.10157
     0.11112
     0.13023
    -0.03219
    -0.10863
    -0.30927
    -0.13729
    -0.26150
    -0.27105
    -0.29972
    -0.05130
    -0.22328
    -0.02264
    -0.17551
    -0.09907
    -0.14685
    -0.25194
     0.15890
    -0.17551
    -0.15640
    -0.05130
    -0.11818
    -0.20417
    -0.19462
    -0.08952
    -0.14685
    -0.22328
    -0.09907
    -0.11818
    -0.05130
    -0.21373
    -0.30927
    -0.32838
     0.26399
     0.18756
     0.24489
     0.24489
     0.14934
     0.22578
     0.32132
     0.66528
     0.45508
     0.46464
     0.71305
     0.57929
     0.69394
     0.72261
     0.72261
     0.28310
     0.71305
     0.72261
     0.57929
     0.68439
     0.47419
     0.42642
     0.37865
     0.23533
     0.27355
     0.34043
     0.40731
     0.28310
     0.19711
     0.29266
     0.31177
     0.03469
     0.09201
     0.26399
     0.21622
     0.26399
     0.17800
     0.04424
     0.10157
     0.18756
     0.15890
     0.12068
     0.20667
     0.10157
    -0.01308
     0.07291
     0.07291
    -0.17551
    -0.10863
     0.19711
    -0.08952
    -0.11818
    -0.10863
    -0.19462
    -0.34749
    -0.22328
    -0.27105
    -0.29016
    -0.16595
    -0.33793
    -0.34749
    -0.29972
    -0.47170
    -0.40481
    -0.52902
    -0.18506
    -0.09907
    -0.23284
    -0.29016
    -0.10863
    -0.10863
    -0.07041
    -0.06086
    -0.06086
     0.09201
     0.20667
     0.02513
     0.01558
     0.10157
     0.20667
     0.07291
     0.31177
     0.55063
     0.34998
     0.34998
     0.05380
    -0.46214
    -0.41437
    -0.37615
    -0.16595
    -0.11818
     0.00603
     0.15890
     0.34998
     0.39776
     0.44553
     0.25444
     0.55063
     1.57295
     1.53473
     1.26721
     1.06657
     1.09523
     1.55384
     1.97423
     2.12711
     1.59206
     0.02513
    -0.44303
    -0.28061
     1.25765
     1.94557
     2.42329
     1.69716
    -0.68189
    -2.65010
    -4.62787
    -3.23292
    -1.64689
    -0.45259
     1.79270
     2.30864
     0.17800
    -1.07362
    -1.53224
    -1.79976
    -0.80610
     0.41686
     0.99968
     0.68439
     1.32453
     1.20033
     1.22899
     1.47741
     1.48696
     1.29587
     0.90414
     0.98058
     0.74172
     0.99968
     0.82770
     0.61751
     0.39776
     0.47419
     0.47419
     0.32132
     0.47419
     0.42642
     0.34043
     0.21622
     0.35954
     0.30221
     0.35954
     0.25444
     0.14934
     0.20667
     0.37865
     0.21622
     0.21622
     0.03469
     0.21622
    -0.03219
     0.06335
     0.14934
     0.09201
    -0.05130
     0.09201
    -0.08952
    -0.17551
    -0.22328
    -0.25194
    -0.15640
    -0.07996
     0.00603
    -0.16595
    -0.13729
    -0.09907
     0.02513
    -0.18506
     0.08246
    -0.05130
    -0.16595
     0.05380
    -0.12774
    -0.07996
    -0.17551
    -0.14685
    -0.05130
     0.14934
     0.08246
    -0.07041
    -0.17551
    -0.38571
    -0.32838
    -0.29016
    -0.08952
    -0.16595
    -0.31882
    -0.14685
    -0.10863
    -0.04175
    -0.16595
    -0.42392
    -0.28061
    -0.39526
     0.01558
     0.11112
    -0.20417
    -0.15640
    -0.17551
    -0.31882
    -0.31882
     0.17800
    -0.15640
    -0.34749
    -0.28061
    -0.09907
    -0.25194
    -0.17551
    -0.40481
    -0.45259
    -0.16595
    -0.39526
    -0.25194
    -0.38571
    -0.55769
    -0.47170
    -0.57679
    -0.10863
    -0.22328
    -0.62457
    -0.54813
    -0.18506
    -0.30927
    -0.34749
    -0.29972
    -0.47170
    -0.29972
     0.01558
    -0.29972
    -0.30927
    -0.34749
    -0.18506
    -0.40481
    -0.04175
    -0.19462
    -0.62457
    -0.22328
    -0.04175
     0.06335
    -0.20417
    -0.17551
    -0.18506
     0.17800
     0.43597
     0.08246
     0.32132
     0.13979
     0.27355
     0.23533
     0.38820
     0.59840
     0.13023
     0.34043
     0.50285
     0.60795
     0.32132
     0.17800
     0.27355
     0.10157
     0.33088
     0.42642
     0.14934
    -0.01308
    -0.00353
    -0.00353
    -0.04175
     0.21622
     0.02513
    -0.13729
     0.00603
     0.13023
     0.05380
    -0.24239
    -0.25194
    -0.18506
    -0.07041
     0.09201
     0.07291
     0.02513
    -0.27105
    -0.15640
    -0.41437
     0.12068
     0.10157
    -0.20417
     0.02513
     0.08246
    -0.00353
    -0.07996
    -0.17551
    -0.50991
    -0.40481
    -0.44303
    -0.22328
     0.59840
     0.34998
     0.37865
     0.00603
     0.11112
     0.45508
     0.36909
    -0.01308
    -0.86343
    -1.45580
    -0.79655
     0.34043
     1.86914
     3.20675
     4.39150
     5.57625
     6.78011
     2.92968
    -3.47178
    -4.93361
     0.83726
     4.30551
     3.56982
     2.60483
     1.40097
     0.26399
    -0.62457
    -1.73288
    -2.37302
    -2.80297
    -2.37302
    -2.51634
    -2.40169
    -2.19149
    -1.73288
    -1.71377
    -1.23605
    -0.47170
    -0.29016
    -0.22328
    -0.06086
     0.19711
     0.35954
     0.41686
     0.48375
     0.13979
     0.31177
     0.45508
     0.43597
     0.19711
     0.08246
     0.06335
    -0.24239
     0.34998
     0.79904
    -0.06086
    -0.07996
    -0.20417
    -0.01308
     0.03469
    -0.21373
    -0.21373
    -0.15640
    -0.07996
    -0.03219
    -0.05130
    -0.30927
    -0.20417
    -0.62457
    -0.18506
    -0.04175
    -0.08952
    -0.29972
    -0.33793
    -0.26150
    -0.09907
    -0.25194
    -0.24239
    -0.35704
    -0.16595
     0.01558
    -0.13729
    -0.01308
    -0.37615
    -0.46214
    -0.48125
    -0.13729
    -0.13729
    -0.57679
    -0.39526
    -0.50991
    -0.33793
    -0.35704
    -0.29972
    -0.42392
    -0.48125
    -0.38571
    -0.28061
    -0.32838
    -0.41437
    -0.47170
    -0.73922
    -0.16595
    -0.21373
    -0.31882
    -0.50036
    -0.45259
    -0.54813
    -0.39526
    -0.44303
    -0.50991
    -0.57679
    -0.28061
    -0.52902
    -0.50036
    -0.50036
    -0.53858
    -0.72011
    -0.36660
    -0.31882
    -0.59590
    -0.35704
    -0.48125
    -0.50991
    -0.38571
    -0.53858
    -0.48125
    -0.52902
    -0.30927
    -0.41437
    -0.34749
    -0.59590
    -0.61501
    -0.63412
    -0.73922
    -0.29016
    -0.39526
    -0.62457
    -0.59590
    -0.69145
    -0.36660
    -0.51947
    -0.65323
    -0.59590
    -0.54813
    -0.44303
    -0.45259
    -0.25194
    -0.31882
    -0.30927
    -0.51947
     0.08246
     0.04424
     0.13979
    -0.24239
    -0.05130
     0.06335
     0.18756
     0.24489
     0.15890
     0.28310
     0.37865
     0.50285
     0.44553
     0.21622
     0.20667
    -0.07996
     0.29266
     0.49330
     0.37865
     0.48375
     0.06335
    -0.08952
     0.22578
     0.02513
     0.06335
    -0.01308
     0.20667
     0.11112
     0.27355
     0.35954
     0.32132
     0.14934
     0.38820
     0.62706
     0.55063
     0.66528
     0.74172
     0.66528
     0.70350
     1.02835
     1.46785
     2.05067
     2.02201
     2.12711
     2.25131
     2.10800
     2.39463
     2.78636
     3.49339
     4.37239
     4.64947
     4.63036
     4.08576
     3.08255
     1.16211
     0.89459
     1.08567
    -0.01308
     0.77993
     1.46785
     1.49651
     1.19077
     0.13023
    -0.88254
    -1.60867
    -1.95263
    -1.09273
    -1.33159
    -0.78699
     0.05380
     0.19711
     0.71305
     0.89459
     0.78949
     0.70350
     0.69394
     0.94236
     0.81815
     0.43597
     0.50285
     0.15890
     0.44553
     0.45508
     0.35954
     0.50285
     0.38820
     0.18756
     0.13023
     0.28310
     0.99013
     0.92325
    -0.19462
     0.17800
     0.26399
     0.51241
     0.54107
     0.08246
     0.23533
     0.41686
     0.10157
     0.26399
     0.39776
     0.09201
    -0.08952
    -0.03219
     0.07291
     0.07291
     0.11112
    -0.03219
    -0.05130
    -0.11818
     0.09201
    -0.07996
    -0.05130
    -0.00353
     0.10157
    -0.01308
     0.20667
     0.27355
    -0.08952
    -0.09907
    -0.04175
     0.06335
     0.13979
     0.04424
    -0.05130
     0.03469
     0.18756
     0.01558
    -0.18506
     0.10157
     0.09201
    -0.04175
     0.08246
     0.14934
    -0.07041
    -0.07041
    -0.12774
    -0.01308
     0.10157
     0.21622
     0.04424
    -0.06086
    -0.03219
    -0.05130
    -0.24239
    -0.09907
    -0.21373
    -0.16595
    -0.26150
    -0.12774
    -0.24239
    -0.22328
    -0.25194
    -0.22328
    -0.24239
    -0.17551
    -0.32838
    -0.30927
    -0.18506
    -0.29972
    -0.41437
    -0.32838
    -0.14685
    -0.35704
    -0.07996
    -0.14685
    -0.30927
    -0.33793
    -0.29972
    -0.31882
    -0.19462
    -0.07996
    -0.14685
    -0.40481
    -0.13729
    -0.17551
    -0.18506
    -0.44303
    -0.35704
    -0.16595
    -0.32838
    -0.06086
    -0.35704
    -0.29016
    -0.31882
    -0.26150
    -0.28061
    -0.14685
    -0.11818
    -0.40481
    -0.25194
    -0.34749
    -0.20417
    -0.30927
    -0.07041
    -0.28061
    -0.22328
    -0.12774
    -0.03219
    -0.21373
    -0.18506
    -0.29016
    -0.19462
    -0.11818
     0.04424
    -0.06086
    -0.19462
    -0.16595
    -0.15640
    -0.28061
    -0.12774
    -0.04175
    -0.14685
    -0.03219
    -0.27105
    -0.25194
    -0.17551
    -0.31882
    -0.42392
    -0.09907
    -0.00353
    -0.20417
    -0.30927
    -0.30927
    -0.29016
    -0.55769
    -0.44303
    -0.44303
    -0.53858
    -0.50036
    -0.33793
    -0.24239
    -0.24239
    -0.28061
    -0.54813
    -0.40481
    -0.19462
    -0.29972
    -0.37615
