# Supplementary material for: Software algorithm and hardware design for real-time implementation of new spectral estimator
Source: Biomed Eng Online. 2014 May 9;13:61. doi: 10.1186/1475-925X-13-61 (PMC4057578; doi:10.1186/1475-925X-13-61)
Supplement: Additional file 2 — txtfiles.zip. [file 1475-925X-13-61-S2.zip › FILE046.TXT]

    -0.35297
    -0.40513
    -0.56741
    -0.42831
    -0.26024
    -0.53843
    -0.58480
    -0.61378
    -0.72969
    -0.81083
    -0.78185
    -0.88617
    -0.75287
    -0.78185
    -0.80503
    -0.85140
    -0.98470
    -1.15277
    -1.04845
    -1.06584
    -0.79924
    -0.80503
    -0.78765
    -0.60218
    -0.72389
    -0.62537
    -0.47468
    -0.46888
    -0.39354
    -0.28342
    -0.15012
    -0.29501
    -0.23126
    -0.31240
    -0.24865
    -0.39354
    -0.24865
    -0.30661
    -0.53264
    -0.59059
    -0.61378
    -0.64275
    -0.77605
    -0.73549
    -0.91515
    -0.96731
    -0.82822
    -0.77605
    -0.84560
    -0.90936
    -1.01368
    -1.10641
    -0.92674
    -0.82242
    -1.04266
    -0.79924
    -0.82822
    -0.70071
    -0.74128
    -0.57321
    -0.67753
    -0.49786
    -0.40513
    -0.31820
    -0.24285
    -0.21967
    -0.02262
    -0.12694
     0.18603
     0.38308
     0.38308
     0.41206
     0.45263
     0.52218
     0.57434
     0.66707
     0.45263
     0.49320
     0.40626
     0.49899
     0.38308
     0.26137
     0.12227
     0.07591
    -0.02841
    -0.03421
    -0.00523
    -0.13853
    -0.22547
    -0.21967
    -0.21967
    -0.10376
    -0.10376
     0.04113
     0.17444
     0.36569
     0.35990
     0.47001
     0.73082
     0.98003
     1.10174
     1.18868
     0.84094
     0.58013
     0.63809
     0.63809
     0.70764
     0.85832
     0.82355
     0.78878
     0.59172
     0.56854
     0.18023
     0.20341
     0.34251
     0.45842
     0.42944
     0.65548
     0.62650
     0.41206
     0.38308
     0.51058
     0.82935
     1.01481
     1.11333
     1.02640
     0.71923
     0.56274
     0.31933
     0.42365
     0.12227
    -0.04580
    -0.24285
    -0.19649
     0.16864
     0.04113
    -0.01103
    -0.04580
    -0.04580
    -0.13274
    -0.04580
     0.00636
    -0.12114
    -0.02841
     0.21500
     0.31933
     0.53956
     0.45842
     0.59752
     0.64388
     0.70764
     0.77718
     0.52797
     0.52797
     0.48161
     0.48740
     0.44683
     0.46422
     0.43524
     0.38308
     0.44104
     0.48161
     0.39467
     0.44104
     0.45263
     0.24978
     0.67286
     0.82355
     0.80037
     0.88151
     0.93367
     0.97424
     1.25243
     1.31618
     1.53062
     1.76824
     1.75086
     1.64653
     1.52483
     1.49585
     1.47266
     1.26402
     1.30459
     1.24663
     0.92787
     0.77718
     0.45842
     0.17444
    -0.10955
    -0.15592
    -0.36456
    -0.43991
    -0.53843
    -0.63116
    -0.82242
    -0.85719
    -0.93254
    -0.94413
    -1.01368
    -0.83981
    -0.71810
    -0.89197
    -0.74708
    -0.77605
    -0.79924
    -0.62537
    -0.63696
    -0.59639
    -0.41093
    -0.56741
    -0.56741
    -0.44570
    -0.49207
    -0.35297
    -0.60218
    -0.37036
    -0.41672
    -0.49786
    -0.39354
    -0.43411
    -0.42831
    -0.51525
    -0.53264
    -0.49786
    -0.50945
    -0.41093
    -0.57321
    -0.61378
    -0.58480
    -0.58480
    -0.64275
    -0.61957
    -0.44570
    -0.71230
    -0.58480
    -0.53843
    -0.69492
    -0.57900
    -0.59639
    -0.57900
    -0.66014
    -0.57321
    -0.61957
    -0.27763
    -0.57900
    -0.76446
    -0.68332
    -0.59639
    -0.57900
    -0.57900
    -0.48048
    -0.51525
    -0.63116
    -0.66014
    -0.64855
    -0.57321
    -0.53843
    -0.60798
    -0.53843
    -0.55002
    -0.56161
    -0.59639
    -0.64855
    -0.54423
    -0.43991
    -0.42252
    -0.38774
    -0.46888
    -0.41672
    -0.39934
    -0.37615
    -0.35877
    -0.26604
    -0.15592
    -0.04580
    -0.06898
    -0.02262
     0.04113
     0.01795
     0.16284
     0.34251
     0.41785
     0.51638
     0.70184
     0.63229
     0.73661
     0.75400
     0.88151
     0.88151
     1.04379
     0.92787
     0.77139
     0.65548
     0.37149
     0.10489
    -0.21967
    -0.23126
    -0.21387
    -1.08323
    -2.02792
    -2.05110
    -2.20758
    -2.04531
    -1.66859
    -1.63381
    -1.40199
    -0.94413
    -0.94413
    -0.71230
    -0.29501
     0.00056
     0.24398
     0.60911
     1.06697
     1.14231
     1.29300
     1.51903
     1.22345
     0.89889
     0.63809
     0.12227
    -0.06319
    -0.22547
    -0.13853
    -0.09217
    -0.24865
    -0.64855
    -0.45150
    -0.31820
     0.07011
     0.07591
     0.40047
     0.64388
     0.88730
     0.93367
     1.00322
     1.14231
     0.91628
     0.67866
     0.69025
     0.54536
     0.33092
     0.09909
    -0.26604
    -0.73549
    -0.70071
    -0.82822
    -0.96731
    -0.80503
    -0.89197
    -0.94413
    -0.89197
    -0.85140
    -0.71810
    -0.57900
    -0.38774
    -0.48048
    -0.54423
    -0.56161
    -0.49786
    -0.52105
    -0.51525
    -0.31820
    -0.36456
    -0.29501
    -0.48627
    -0.43411
    -0.42831
    -0.27183
    -0.20808
    -0.17331
    -0.15592
    -0.15592
    -0.16171
    -0.11535
    -0.29501
    -0.32979
     0.00056
     0.30774
     0.55115
     0.71923
     0.71343
     0.94526
     1.00322
     1.04958
     0.64968
     0.70764
     1.10174
     1.21766
     1.47266
     1.43210
     1.36255
     1.39732
     1.13652
     1.11333
     0.99162
     0.82355
     0.82355
     0.71923
     0.52218
     0.27876
     0.20921
     0.22660
     0.27296
     0.13387
     0.07011
    -0.08637
    -0.00523
    -0.08637
    -0.19649
    -0.09217
     0.07591
    -0.13274
    -0.06319
    -0.04580
     0.09909
     0.03534
     0.01216
     0.08170
     0.23819
     0.34251
     0.32512
     0.35990
     0.26717
     0.26137
     0.18023
     0.25557
     0.36569
     0.24978
     0.16284
     0.27876
     0.11648
     0.15705
     0.09909
     0.11648
     0.04113
     0.16284
     0.03534
     0.13966
     0.12807
     0.13966
     0.18603
     0.19182
     0.33671
     0.32512
     0.40626
     0.39467
     0.34831
     0.36569
     0.29035
     0.23819
     0.27296
     0.35990
     0.30194
     0.13387
     0.01795
    -0.33558
    -0.67173
    -1.03106
    -0.75287
    -0.42252
    -0.30661
    -0.18490
    -0.06319
    -0.08637
    -0.13853
    -0.22547
    -0.24865
     0.04693
     0.32512
     0.56274
     0.70764
     0.84673
     0.78298
     0.74241
     0.98583
     1.08435
     0.85253
     0.74821
     0.76559
     0.63809
     0.53377
     0.47581
     0.27296
     0.25557
     0.33092
     0.38887
     0.19182
     0.22080
     0.05852
    -0.05739
    -0.10376
    -0.03421
    -0.07478
    -0.21967
    -0.17331
    -0.26604
    -0.23706
    -0.33558
    -0.33558
    -0.43991
    -0.35877
    -0.27763
    -0.41093
    -0.40513
    -0.44570
    -0.47468
    -0.56161
    -0.32979
    -0.32979
    -0.48048
    -0.30661
    -0.35877
    -0.30661
    -0.28922
    -0.30081
    -0.46888
    -0.26024
    -0.23126
    -0.23126
    -0.17331
    -0.23706
    -0.28922
    -0.28922
    -0.06319
     0.01795
    -0.17910
    -0.10955
    -0.03421
    -0.03421
     0.01795
     0.09330
     0.00056
     0.12227
     0.26137
     0.35990
     0.37149
     0.52218
     0.54536
     0.32512
     0.61491
     0.74241
     0.71343
     0.62070
     0.45842
     0.23819
     0.34251
     0.40047
     0.17444
    -0.24285
    -0.27763
     0.08170
     0.16284
     0.06432
    -0.33558
    -0.70651
    -0.63696
    -0.29501
    -0.49786
    -0.49786
    -0.56161
    -0.47468
    -0.62537
    -1.09482
    -1.51210
    -2.25395
    -2.75817
    -3.09432
    -3.05955
    -2.99000
    -2.72340
    -2.27134
    -1.90041
    -1.14118
    -0.72969
    -0.18490
     0.45842
     0.99742
     1.61176
     2.46372
     3.38524
     3.81412
     3.92423
     4.20822
     4.24879
     4.27197
     4.30675
     4.08072
     3.30989
     2.55066
     1.85518
     1.13072
     0.77718
     0.17444
    -0.07478
    -0.28922
    -0.41093
    -0.40513
    -0.45729
    -0.31240
    -0.09796
    -0.04580
     0.19182
     0.19762
     0.37149
     0.37728
     0.84094
     0.98003
     1.04379
     1.13652
     1.28720
     1.22345
     1.25243
     1.02060
     1.29879
     1.13652
     0.76559
     0.40047
     0.14546
     0.17444
     0.25557
     0.08170
     0.04693
    -0.32979
    -0.52684
    -0.77026
    -0.87458
    -1.07743
    -0.96731
    -0.99049
    -0.87458
    -0.79924
    -0.61957
    -0.46888
    -0.38195
    -0.27763
    -0.19649
    -0.30661
    -0.08057
     0.12227
     0.01216
     0.05852
     0.08750
     0.23819
     0.25557
     0.51058
     0.63809
     0.60911
     0.70184
     0.50479
     0.57434
     0.66707
     0.63229
     0.67866
     0.73082
     0.84673
     0.55115
     0.60331
     0.46422
     0.42944
     0.29614
     0.16284
     0.03534
     0.07011
     0.02954
     0.02954
    -0.10955
    -0.19069
    -0.34718
    -0.34718
    -0.34138
    -0.30661
    -0.29501
    -0.34138
    -0.37036
    -0.34138
    -0.34718
    -0.42252
    -0.40513
    -0.43991
    -0.41672
    -0.34718
    -0.46888
    -0.35297
    -0.33558
    -0.51525
    -0.51525
    -0.37615
    -0.27183
    -0.43991
    -0.34138
    -0.43991
    -0.40513
    -0.34718
    -0.41093
    -0.40513
    -0.40513
    -0.39354
    -0.36456
    -0.39934
    -0.41672
    -0.39354
    -0.63116
    -0.46309
    -0.40513
    -0.49786
    -0.49207
    -0.56741
    -0.57321
    -0.59059
    -0.56741
    -0.66014
    -0.60218
    -0.43991
    -0.64275
    -0.62537
    -0.52684
    -0.65435
    -0.61957
    -0.62537
    -0.47468
    -0.55582
    -0.60218
    -0.46309
    -0.55002
    -0.53843
    -0.46309
    -0.50945
    -0.53264
    -0.28922
    -0.28922
    -0.37615
    -0.32399
    -0.28342
    -0.37036
    -0.35877
    -0.34138
    -0.32399
    -0.39354
    -0.32979
    -0.38774
    -0.36456
    -0.37036
    -0.42831
    -0.50366
    -0.38774
    -0.31240
    -0.43411
    -0.33558
    -0.35297
    -0.29501
    -0.31240
    -0.06319
     0.19762
     0.10489
    -0.01103
    -0.12114
     0.18023
     0.14546
     0.38887
     0.53956
     0.51058
     0.31353
     0.33092
     0.39467
     0.47581
     0.69025
     0.62650
     0.87571
     1.09595
     1.32777
     1.48426
     1.68710
     1.39153
     1.27561
     1.07856
     0.89310
     0.69605
     0.96265
     0.97424
     1.02640
     0.88730
     0.70764
     0.53377
     0.28455
     0.16284
    -0.04000
    -0.07478
    -0.07478
    -0.04000
    -0.06319
     0.14546
     0.35410
     0.20341
     0.32512
     0.53956
     0.47001
     0.23819
    -0.29501
    -0.48627
    -0.45729
    -0.41093
    -0.78765
    -1.29766
    -1.71495
    -1.72075
    -1.23971
    -0.96731
    -0.94413
    -0.89197
    -0.91515
    -0.75287
    -0.70651
    -0.53843
    -0.22547
     0.12807
     0.36569
     0.59172
     0.89889
     0.95685
     1.00901
     1.10174
     1.34516
     1.29879
     1.38573
     1.24084
     1.04958
     1.15970
     1.41471
     1.06117
     0.47581
     0.51058
     0.80037
     1.15390
     1.55380
     1.28720
     1.04958
     0.94526
     0.86412
     0.45842
    -0.15592
    -0.21387
     0.05852
     0.22080
     0.22080
     0.31353
     0.04113
    -0.15592
    -0.13274
    -0.15592
     0.15125
     0.10489
    -0.23126
    -0.05739
     0.07591
     0.57434
     0.85832
     0.66707
     0.64968
     0.55115
     0.54536
     0.70184
     0.63809
     0.58013
     0.63809
     0.52218
     0.68445
     0.55695
     0.41785
     0.42944
     0.30774
     0.22660
     0.23239
     0.12227
     0.20921
     0.19762
     0.30774
     0.28455
     0.27296
     0.13387
     0.23819
     0.12807
     0.15705
     0.26717
     0.12807
     0.23819
     0.35990
     0.16284
     0.16864
     0.09909
     0.01216
    -0.02841
     0.13387
     0.15125
    -0.08057
    -0.06319
    -0.22547
    -0.12694
    -0.09796
     0.03534
    -0.13274
    -0.13853
    -0.12114
    -0.10955
    -0.15012
    -0.13853
    -0.13274
    -0.10955
     0.02954
     0.00636
    -0.06898
    -0.09796
    -0.10376
    -0.13274
    -0.12114
     0.02375
     0.09330
    -0.21387
    -0.01682
    -0.10955
     0.01216
    -0.07478
     0.01216
    -0.13853
    -0.06319
     0.00636
    -0.06898
     0.08750
    -0.15592
    -0.16171
    -0.23706
    -0.11535
     0.05852
    -0.10955
    -0.09217
    -0.09796
    -0.06319
    -0.16171
    -0.16171
    -0.26024
    -0.15012
    -0.01682
    -0.19069
    -0.08637
    -0.06898
    -0.04580
    -0.19649
    -0.13274
    -0.01682
     0.01216
    -0.10376
    -0.03421
    -0.01103
     0.01216
    -0.09217
    -0.03421
     0.09330
     0.19762
     0.23819
     0.17444
     0.04693
     0.13966
     0.11068
     0.11648
     0.41206
     0.29035
     0.15705
     0.30774
     0.42365
     0.47581
     0.67286
     0.67286
     0.60911
     0.65548
     0.67866
     0.80616
     0.77139
     0.77139
     0.88151
     0.75980
     1.00901
     0.90469
     0.84673
     0.78298
     0.73661
     0.77718
     0.78298
     0.58013
     0.64968
     0.64968
     0.77139
     0.84094
     0.48161
     0.62650
     0.43524
     0.26717
     0.23819
     0.08170
    -0.06898
    -0.12114
    -0.20228
    -0.32979
    -0.55582
    -0.85719
    -0.93833
    -1.08902
    -1.10061
    -1.21073
    -1.19914
    -1.12959
    -1.12379
    -1.07743
    -0.85719
    -0.58480
    -0.64855
    -0.44570
    -0.26024
    -0.08057
     0.04693
     0.23239
     0.45842
     0.73661
     1.10754
     1.22925
     1.58278
     1.69290
     1.69870
     1.79722
     2.19712
     2.86363
     3.97639
     4.07492
     3.91264
     3.15341
     1.79722
     0.91628
     1.47266
     1.64653
     1.51903
     1.39732
     1.03219
     0.45263
    -0.32979
    -0.66014
    -1.30346
    -1.61063
    -1.64541
    -1.94098
    -1.83666
    -1.57586
    -1.30926
    -0.95572
    -0.78185
    -0.61378
    -0.39934
    -0.26604
    -0.06898
     0.04113
     0.05852
     0.13387
     0.07011
     0.19762
     0.40626
     0.35990
     0.35410
     0.07011
     0.16284
     0.50479
     0.35410
     0.20341
     0.23239
     0.23819
     0.32512
     0.37728
     0.26137
     0.22080
     0.21500
     0.07591
     0.22080
     0.20921
     0.28455
     0.28455
     0.07011
     0.19182
     0.26137
     0.29614
     0.23819
     0.20341
     0.24398
     0.22660
     0.33671
     0.24978
     0.22660
     0.15705
     0.30194
     0.45263
     0.29614
     0.22660
     0.24978
     0.24398
     0.08170
     0.24398
     0.09330
     0.24978
     0.24398
     0.11068
     0.12807
     0.03534
     0.13387
    -0.06319
     0.07591
     0.11648
     0.00056
     0.04693
    -0.02841
    -0.05739
    -0.17331
    -0.16171
    -0.23706
    -0.16171
    -0.13853
    -0.13853
    -0.16751
    -0.26024
    -0.33558
    -0.39934
    -0.45729
    -0.16751
    -0.28922
    -0.38195
    -0.43411
    -0.43411
    -0.35877
    -0.32399
    -0.39354
    -0.43411
    -0.29501
    -0.28342
    -0.36456
    -0.34718
    -0.28922
    -0.31820
    -0.30661
    -0.09796
    -0.08637
    -0.12114
    -0.02841
    -0.03421
    -0.10376
    -0.06898
     0.07591
    -0.00523
     0.10489
     0.20341
     0.16864
     0.30774
     0.24978
     0.29614
     0.26717
     0.29035
     0.48161
     0.30194
     0.30774
     0.43524
     0.41785
     0.47581
     0.52797
     0.44104
     0.52797
     0.57434
     0.59752
     0.45842
     0.68445
     0.59752
     0.56274
     0.60331
     0.70184
     0.71343
     0.87571
     0.80616
     0.85832
     0.96844
     1.22345
     1.50744
     1.77404
     2.15076
     2.16815
     2.12178
     2.00007
     1.88995
     1.77984
     1.83779
     2.22031
     2.20871
     2.02905
     1.96530
     1.95371
     1.75665
     1.49005
     1.58278
     1.47266
     1.48426
     1.41471
     1.43210
     1.32777
     1.39732
     1.44369
     1.24663
     1.28720
     1.37414
     1.06697
     0.91628
     0.75980
     0.53377
     0.40626
     0.16864
     0.00056
    -0.24285
    -0.49786
    -0.72969
    -0.79924
    -0.92095
    -1.08902
    -1.21653
    -1.16436
    -0.93833
    -0.92095
    -0.94992
    -1.03686
    -0.91515
    -0.95572
    -0.83401
    -0.85140
    -0.74128
    -0.46888
    -0.55002
    -0.43411
    -0.43411
    -0.45150
    -0.56161
    -0.60798
    -0.46309
    -0.66014
    -0.83401
    -0.82242
    -0.66014
    -0.83981
    -0.88617
    -1.20493
    -1.14698
    -1.09482
    -1.17596
    -1.28607
    -1.49472
    -1.35562
    -1.43676
    -1.47153
    -1.29187
    -1.66279
    -1.55847
    -1.61643
    -1.55267
    -1.48892
    -1.21073
    -1.11220
    -0.68332
    -0.28342
     0.01216
     0.37728
     1.01481
     1.37414
     1.84359
     1.53062
     1.57119
     1.77984
     2.06962
     2.00587
     1.82041
     1.60597
     1.50744
     1.19447
     1.13072
     0.72502
     0.45263
    -0.17331
    -0.73549
    -1.09482
    -1.23391
    -1.19914
    -1.03686
    -0.85719
    -0.84560
    -0.69492
    -0.21387
     0.02375
    -0.15012
    -0.21387
    -0.48048
    -0.79924
    -0.27763
     0.00636
     0.43524
     0.30774
     0.13387
     0.07591
    -0.33558
    -0.41672
    -0.58480
    -0.41093
    -0.46309
    -0.32979
    -0.35877
    -0.38195
    -0.49207
    -0.27763
    -0.11535
    -0.34718
    -0.23706
    -0.29501
    -0.28922
    -0.12694
    -0.34718
    -0.08637
    -0.10376
    -0.11535
     0.01216
     0.03534
     0.01795
    -0.07478
     0.03534
     0.01795
     0.01795
     0.09909
     0.07011
     0.00056
    -0.06898
     0.08170
    -0.12114
    -0.01103
     0.02375
    -0.19069
    -0.08637
    -0.02262
     0.00636
    -0.03421
     0.01795
    -0.03421
     0.07591
     0.25557
     0.33671
     0.33092
     0.23239
     0.25557
     0.16864
     0.24978
     0.49320
     0.34251
     0.37728
     0.20921
     0.26717
     0.03534
     0.05273
    -0.14433
    -0.20228
    -0.01682
    -0.15012
    -0.33558
    -0.31820
    -0.48627
    -0.50945
    -0.54423
    -0.44570
    -0.45150
    -0.64275
    -0.50366
    -0.55002
    -0.53843
    -0.55582
    -0.58480
    -0.52105
    -0.50945
    -0.46309
    -0.57900
    -0.57321
    -0.65435
    -0.60218
    -0.62537
    -0.55002
    -0.41672
    -0.50366
    -0.66594
    -0.53264
    -0.56161
    -0.61957
    -0.61957
    -0.56161
    -0.47468
    -0.50366
    -0.37036
    -0.45150
    -0.32399
    -0.30661
    -0.27763
     0.09330
     0.24978
     0.28455
     0.36569
     0.59172
     0.73661
     0.77718
     0.78878
     1.02060
     1.19447
     1.24084
     1.30459
     1.17709
     0.95685
     0.71343
     0.56274
     0.46422
     0.05273
    -0.44570
    -1.19334
    -1.55847
    -1.79030
    -1.87144
    -2.10326
    -2.24236
    -2.58430
    -2.63646
    -2.63646
    -2.77556
    -2.59010
    -2.57851
    -2.38725
    -2.19599
    -1.70916
    -1.54108
    -1.37301
    -1.11800
    -0.86879
    -0.64855
    -0.49786
    -0.42831
    -0.48048
    -0.24285
    -0.04000
    -0.22547
    -0.18490
    -0.24865
    -0.05739
    -0.15012
     0.06432
     0.17444
     0.13387
     0.18023
     0.24398
     0.42365
     0.41785
     0.51638
     0.47001
     0.57434
     0.67866
     0.66707
     0.69025
     0.51638
     0.45263
     0.62070
     0.54536
     0.55695
     0.56854
     0.38887
     0.28455
     0.23239
     0.33671
     0.24978
     0.27296
     0.60911
     0.90469
     0.95105
     0.85832
     0.90469
     0.86412
     0.96265
     1.00901
     1.29879
     1.22925
     1.07856
     1.20027
     1.16549
     1.15970
     1.01481
     0.95105
     0.78878
     0.43524
    -0.01103
    -0.07478
    -0.88617
    -1.30926
    -1.22812
    -1.12959
    -0.80503
    -0.58480
    -0.70071
    -0.86299
    -1.18175
    -1.16436
    -1.22812
    -1.24550
    -1.11220
    -0.83401
    -0.56741
    -0.46309
    -0.18490
    -0.05739
    -0.02841
    -0.02262
     0.17444
     0.33092
     0.30774
     0.15705
     0.20341
     0.19762
     0.37149
     0.53956
     0.40047
     0.47001
     0.38308
     0.38887
     0.40626
     0.48740
     0.57434
     0.49320
     0.51058
     0.62070
     0.33092
     0.27296
    -0.04000
    -0.01682
     0.00636
     0.02375
     0.11648
     0.05852
     0.08750
     0.02375
    -0.06319
    -0.20808
    -0.18490
    -0.34138
    -0.26604
    -0.04000
     0.03534
    -0.04580
    -0.29501
    -0.72389
    -1.15277
    -1.09482
    -0.89776
    -0.72969
    -0.79344
    -0.37036
    -0.95572
    -1.06004
    -1.25710
    -1.49472
    -1.62222
    -1.19334
    -0.71810
    -0.50945
    -0.31820
    -0.20228
    -0.02841
     0.04113
     0.12227
     0.19762
     0.35990
     0.62650
     0.63809
     0.72502
     0.69605
     0.66707
     0.53377
     0.45842
     0.59752
     0.41206
     0.17444
     0.16284
     0.10489
    -0.01682
    -0.06319
    -0.09217
    -0.27183
    -0.17910
    -0.28922
    -0.25444
    -0.28342
    -0.35297
    -0.38195
    -0.46888
    -0.29501
    -0.26604
    -0.41093
    -0.32979
    -0.51525
    -0.39934
    -0.49786
    -0.40513
    -0.28922
    -0.37615
    -0.43991
    -0.51525
    -0.41672
    -0.41093
    -0.55582
    -0.71230
    -0.47468
    -0.70071
    -0.78185
    -0.59639
    -0.68912
    -0.77026
    -0.88617
    -0.83981
    -0.94413
    -0.79924
    -0.63696
    -0.71810
    -0.81662
    -0.81662
    -0.88038
    -0.96152
    -0.83401
    -0.51525
    -0.55002
    -0.49207
    -0.46309
    -0.50366
    -0.19069
     0.18023
    -0.01103
    -0.24865
     0.16284
     0.36569
     0.53956
     0.60331
     0.58013
     0.58013
     1.70449
     2.66078
     2.16815
     1.86097
     1.09595
     1.44369
     2.04644
     2.37099
     2.14496
     2.14496
     2.32463
     2.55646
     2.27247
     1.90734
     1.79722
     1.37993
     0.98583
     0.96844
     0.55695
     0.16864
     0.12807
     0.05273
    -0.33558
    -0.55002
    -0.70071
    -1.08323
    -1.12959
    -1.15277
    -1.29187
    -1.33823
    -1.33823
    -1.37880
    -1.25710
    -1.03106
    -0.88617
    -0.82822
    -0.58480
    -0.41093
    -0.32399
    -0.28342
    -0.15012
    -0.19649
    -0.05739
     0.04693
     0.08170
     0.17444
     0.11648
     0.22080
    -0.02841
     0.05273
     0.19182
     0.12807
     0.17444
     0.18603
     0.12807
     0.08750
     0.07591
     0.04113
     0.15705
     0.20921
     0.13966
     0.18023
     0.11068
     0.12807
     0.14546
     0.18023
     0.27876
     0.26137
     0.27296
     0.26717
     0.24398
     0.30194
     0.29614
     0.28455
     0.28455
     0.34251
     0.26137
     0.12807
     0.08750
     0.06432
     0.04113
    -0.15592
    -0.06898
    -0.04580
    -0.31820
    -0.23126
    -0.41093
    -0.55002
    -0.63116
    -0.55582
    -0.64855
    -0.58480
    -0.55582
    -0.70651
    -0.69492
    -0.70071
    -0.62537
    -0.72389
    -0.56741
    -0.48627
    -0.60798
    -0.43991
    -0.36456
    -0.34718
    -0.21387
    -0.09217
     0.08750
     0.32512
     0.49320
     0.34251
     0.46422
     0.53956
     0.40047
     0.44104
     0.69605
     0.95685
     0.85253
     0.78298
     0.70764
     0.58593
     0.44104
     0.34831
     0.27296
     0.16284
     0.10489
    -0.06898
    -0.09796
    -0.28342
    -0.34718
    -0.47468
    -0.73549
    -0.62537
    -0.79924
    -0.88038
    -0.81662
    -0.87458
    -0.82822
    -1.01947
    -1.02527
    -0.97311
    -0.93833
    -0.89776
    -0.90936
    -0.92095
    -0.93254
    -0.93833
    -0.99629
    -0.74708
    -0.74708
    -0.93833
    -0.88038
    -0.79344
    -0.69492
    -0.90936
    -0.89776
    -0.99629
    -1.03106
    -1.03106
    -0.96731
    -1.04845
    -1.09482
    -1.04266
    -1.03686
    -0.93254
    -0.90356
    -1.04845
    -1.07743
    -1.11220
    -1.17016
    -1.37301
    -1.47733
    -1.32664
    -1.15277
    -0.99629
    -1.05425
    -1.27448
    -1.13539
    -0.99629
    -0.56741
    -0.66014
    -0.77605
    -0.71230
    -0.57900
    -0.19649
     0.26137
     0.34251
     0.38308
     0.61491
     0.69605
     0.58593
     0.73082
     0.63229
     0.56274
     0.73082
     0.76559
     0.65548
     0.70184
     0.51638
     0.35990
     0.29614
     0.32512
     0.15705
     0.14546
     0.05852
     0.01216
     0.09330
     0.09909
     0.13966
     0.00636
     0.02954
     0.01216
    -0.20808
    -0.17910
    -0.20808
    -0.50366
    -0.45150
    -0.52105
    -0.55002
    -0.85140
    -0.91515
    -0.93833
    -0.85140
    -0.74128
    -0.75867
    -0.81662
    -0.80503
    -0.69492
    -0.79924
    -0.70071
    -0.52684
    -0.66014
    -0.21387
     0.21500
     0.70184
     1.07276
     1.44948
     1.65813
     1.65233
     1.84938
     1.99428
     2.11019
     2.25508
     2.39997
     2.53327
     2.74771
     2.99113
     2.77669
     2.34781
     1.94791
     1.58278
     1.20606
     0.76559
     0.53956
     0.45842
     0.48740
     0.30194
     0.09330
    -0.00523
    -0.24865
    -0.36456
    -0.41672
    -0.23706
    -0.18490
    -0.18490
    -0.05160
     0.07011
     0.12227
     0.13966
     0.09909
    -0.04000
    -0.05739
    -0.03421
    -0.11535
    -0.16171
    -0.37615
    -0.49207
    -0.51525
    -0.52684
    -0.62537
    -0.77605
    -0.85140
    -0.77026
    -0.74708
    -0.72389
    -0.83401
    -0.78185
    -0.81662
    -0.63696
    -0.55002
    -0.66594
    -0.60798
    -0.65435
    -0.52684
    -0.61378
    -0.40513
    -0.53264
    -0.57321
    -0.56741
    -0.45729
    -0.41672
    -0.45150
    -0.39934
    -0.52105
    -0.31820
    -0.31240
    -0.31820
    -0.32399
    -0.50366
    -0.39934
    -0.48627
    -0.30661
    -0.30081
    -0.49786
    -0.42831
    -0.39934
    -0.35297
    -0.45150
    -0.47468
    -0.52105
    -0.39934
    -0.45729
    -0.44570
    -0.49207
    -0.52684
    -0.50366
    -0.59639
    -0.38195
    -0.26604
    -0.49786
    -0.43991
    -0.52684
    -0.35877
    -0.35297
    -0.33558
    -0.43991
    -0.39934
    -0.15592
    -0.33558
    -0.14433
    -0.26604
    -0.23126
    -0.15592
     0.07591
     0.31933
     0.56854
     0.58013
     0.96844
     1.09595
     1.11913
     0.90469
     0.62070
     0.25557
    -0.06319
    -0.00523
     0.13387
     0.09909
    -0.21967
    -0.34718
    -0.98470
    -1.38460
    -2.05110
    -2.55533
    -2.29452
    -2.24815
    -2.14383
    -2.26554
    -2.20758
    -2.07428
    -1.99315
    -1.76132
    -1.47153
    -1.36721
    -1.18755
    -0.81662
    -0.77605
    -0.34138
    -0.33558
    -0.17331
    -0.05739
    -0.09217
     0.01795
     0.07591
    -0.01103
    -0.02262
    -0.01103
     0.13966
    -0.02841
     0.08750
    -0.05160
    -0.05160
    -0.13853
    -0.17910
     0.06432
    -0.07478
    -0.06319
    -0.05160
    -0.19069
    -0.12694
    -0.08637
    -0.18490
    -0.14433
    -0.12694
     0.07591
     0.01216
    -0.06898
    -0.12694
    -0.21967
    -0.09217
     0.04693
    -0.09796
    -0.08057
    -0.04580
    -0.10376
    -0.06319
    -0.00523
     0.04113
     0.08170
     0.36569
     0.35410
     0.47581
     0.67866
     0.75400
     0.78298
     0.62070
     1.11333
     1.56540
     1.59437
     1.62915
     1.28141
     0.77718
     0.40047
     0.26137
     0.16284
     0.96265
     1.14811
     0.51638
    -0.27763
    -0.60218
    -0.44570
    -0.34718
    -0.47468
    -0.77026
    -0.49786
    -0.01682
     0.08170
     0.30194
     0.64388
     0.72502
     0.59752
     0.84094
     1.03219
     1.21186
     1.44948
     1.59437
     1.57119
     1.16549
     1.07276
     1.24084
     1.02640
     0.95105
     0.78878
     0.63229
     0.52797
     0.20341
     0.01795
    -0.13274
    -0.14433
    -0.13274
    -0.14433
     0.17444
     0.29035
     0.21500
     0.01795
     0.29035
     0.63229
     1.11913
     1.48426
     1.40312
     1.31039
     1.13652
     1.15390
     1.14811
     1.20027
     1.11913
     1.00901
     1.09015
     0.79457
     0.56854
     0.24978
     0.15125
     0.01216
    -0.19069
    -0.35877
    -0.49786
    -0.48627
    -0.46888
    -0.42252
    -0.38774
    -0.32979
    -0.32399
    -0.32979
    -0.27763
    -0.19649
    -0.09217
    -0.29501
    -0.23126
    -0.13274
    -0.20808
    -0.13274
    -0.28922
    -0.20808
    -0.23126
     0.04693
    -0.04000
    -0.23706
    -0.21967
    -0.27763
    -0.15012
    -0.15592
    -0.21967
    -0.23706
    -0.24865
    -0.01682
    -0.20808
    -0.21387
    -0.26604
    -0.19649
    -0.32399
    -0.20228
    -0.21387
    -0.28342
    -0.11535
    -0.10955
    -0.13274
     0.00636
    -0.07478
    -0.07478
    -0.08057
     0.09330
     0.02954
    -0.02262
     0.01795
    -0.02841
     0.12227
     0.08750
    -0.04580
     0.00056
     0.01216
    -0.02262
    -0.04000
    -0.14433
    -0.04000
    -0.17910
    -0.22547
    -0.18490
    -0.17331
    -0.21967
    -0.15012
    -0.28342
    -0.23126
    -0.32979
    -0.12694
    -0.21967
    -0.15592
    -0.15012
    -0.12694
    -0.09217
    -0.05160
     0.16864
     0.01216
     0.16284
     0.47581
     0.42365
     0.48161
     0.51638
     0.64968
     0.49320
     0.36569
     0.33092
     0.29035
     0.34831
     0.29035
     0.23239
     0.15705
    -0.05160
    -0.35877
    -0.34718
    -0.42252
    -0.56741
    -0.73549
    -0.73549
    -0.82822
    -0.95572
    -0.99629
    -0.92095
    -1.04266
    -0.93254
    -0.93833
    -1.10641
    -1.00209
    -0.95572
    -0.97890
    -1.05425
    -0.92095
    -0.83981
    -0.91515
    -0.78185
    -0.86299
    -0.83401
    -0.78185
    -0.85719
    -0.81083
    -0.66594
    -0.60798
    -0.72969
    -0.70071
    -0.68332
    -0.56741
    -0.77026
    -0.50366
    -0.56161
    -0.59059
    -0.45150
    -0.52684
    -0.56741
    -0.56161
    -0.60218
    -0.53264
    -0.38774
    -0.38774
    -0.45729
    -0.40513
    -0.42831
    -0.42252
    -0.48627
    -0.50366
    -0.37615
    -0.34718
    -0.31820
    -0.25444
    -0.28922
    -0.44570
    -0.34718
    -0.28922
    -0.26024
    -0.19649
    -0.27763
    -0.24285
    -0.28922
    -0.25444
    -0.23706
    -0.45729
    -0.19069
    -0.15012
    -0.28342
    -0.16171
    -0.30081
    -0.29501
    -0.46888
    -0.44570
    -0.45150
    -0.42831
    -0.42831
    -0.61957
    -0.54423
    -0.57321
    -0.53264
    -0.77605
    -0.68912
    -0.59059
    -0.62537
    -0.53843
    -0.55582
    -0.31240
    -0.17331
     0.26137
     0.51058
     0.80037
     1.07856
     1.27561
     1.44369
     1.41471
     1.77404
     1.29879
     1.27561
     0.41785
    -0.56161
    -0.51525
     0.05852
     0.59752
     0.25557
    -0.68332
    -1.28028
    -1.79030
    -2.06849
    -2.21918
    -2.32350
    -2.52055
    -1.97576
    -1.53529
    -1.58165
    -1.34403
    -1.43097
    -1.72654
    -1.73234
    -1.34983
    -0.92674
    -0.49786
    -0.58480
    -0.19649
     0.48740
     0.68445
     0.81775
     1.02060
     0.93367
     1.40891
     1.53642
     2.07541
     2.31304
     2.30145
     2.39997
     2.56225
     2.28406
     2.35940
     2.06962
     1.87257
     1.63494
     1.51903
     1.15390
     0.78878
     0.51058
     0.29035
     0.13966
     0.01795
     0.07591
    -0.19649
    -0.26024
    -0.46309
    -0.45729
    -0.60218
    -0.72969
    -0.83981
    -0.77026
    -0.78765
    -0.80503
    -0.74128
    -0.86299
    -0.86879
    -0.97311
    -0.83981
    -0.83981
    -0.97890
    -0.96152
    -0.90936
    -0.92674
    -0.95572
    -1.03686
    -1.15857
    -1.10061
    -1.03686
    -0.99629
    -1.08902
    -0.98470
    -1.09482
    -1.23391
    -1.11220
    -0.98470
    -0.88038
    -0.94413
    -0.75287
    -0.96152
    -0.71230
    -0.74708
    -0.57321
    -0.61378
    -0.55582
    -0.30081
    -0.31240
    -0.30661
    -0.39934
    -0.38195
    -0.37036
    -0.06319
    -0.09796
    -0.22547
    -0.22547
    -0.27763
    -0.24285
    -0.21387
    -0.26604
    -0.36456
    -0.34718
    -0.32979
    -0.31820
    -0.32979
    -0.41093
    -0.38195
    -0.47468
    -0.38774
    -0.37036
    -0.38774
    -0.34718
    -0.38774
    -0.36456
    -0.32399
    -0.43991
    -0.35297
    -0.35877
    -0.20808
    -0.27183
    -0.28922
    -0.32399
    -0.35297
    -0.34138
    -0.35877
    -0.13853
    -0.20228
    -0.30081
    -0.26604
    -0.23126
    -0.16171
    -0.21967
    -0.23126
    -0.27183
    -0.15012
    -0.05160
    -0.24285
    -0.15012
    -0.15592
    -0.10376
    -0.07478
     0.11648
     0.14546
     0.15125
     0.13966
     0.38308
     0.48161
     0.86992
     1.07856
     0.98583
     0.87571
     0.66707
     0.09909
    -0.56741
    -0.73549
    -0.58480
    -0.63116
    -0.38195
    -0.49786
    -0.94413
    -1.25130
    -1.40778
    -1.45415
    -1.59324
    -1.53529
    -1.50051
    -1.45415
    -1.01368
    -0.81662
    -0.54423
    -0.42252
    -0.17910
    -0.08637
    -0.01682
     0.28455
     0.05852
     0.06432
    -0.02262
     0.05273
    -0.05739
    -0.15592
    -0.24865
    -0.30081
    -0.12694
    -0.13853
    -0.08057
    -0.02262
    -0.01682
     0.28455
     0.19182
     0.53956
     0.53377
     0.67286
     0.56854
     0.73082
     0.82935
     0.81775
     0.69025
     0.67866
     0.77718
     0.74821
     0.64388
     0.59172
     0.34831
     0.23819
     0.07011
     0.13387
     0.15705
     0.14546
     0.26137
     0.31353
     0.46422
     0.36569
     0.33092
     0.41206
     0.59172
     0.72502
     0.86412
     0.68445
     0.52218
     0.48740
     0.47001
     0.59752
     0.69025
     0.55115
     0.34251
     0.07011
    -0.04000
    -0.20228
    -0.17331
    -0.26604
    -0.46309
    -0.23706
    -0.12694
    -0.23706
    -0.18490
    -0.32979
    -0.59059
    -0.38774
    -0.33558
    -0.34138
    -0.37615
    -0.18490
    -0.15592
     0.01216
     0.18023
     0.27876
     0.23819
     0.26137
     0.30774
     0.28455
     0.38308
     0.29614
     0.33092
     0.08170
    -0.00523
     0.04113
     0.18023
     0.37728
     0.19182
     0.06432
    -0.13853
    -0.17331
    -0.24865
    -0.17910
     0.02954
     0.08750
     0.34831
     0.48161
     0.48161
     0.49320
     0.67866
     0.98583
     0.52797
     0.45842
     0.03534
    -0.15592
    -0.30081
     0.08170
    -0.00523
    -0.00523
    -0.04000
    -0.18490
    -0.40513
    -0.59059
    -0.73549
    -0.77605
    -0.69492
    -0.33558
    -0.30661
    -0.30661
    -0.23126
     0.01795
    -0.06319
     0.08170
    -0.02841
     0.05852
     0.15705
     0.04113
     0.01216
     0.02954
    -0.11535
    -0.16751
    -0.22547
    -0.01103
    -0.12114
    -0.28922
    -0.20228
    -0.27763
    -0.34138
    -0.31240
    -0.27763
    -0.37036
    -0.26024
    -0.22547
    -0.30661
    -0.25444
    -0.45729
    -0.35297
    -0.40513
    -0.15592
    -0.29501
    -0.27763
    -0.20228
    -0.16751
    -0.24285
    -0.18490
    -0.14433
    -0.14433
    -0.18490
    -0.03421
    -0.09217
     0.02954
    -0.12694
    -0.08637
    -0.27183
    -0.02841
     0.10489
    -0.05160
    -0.01103
    -0.08637
    -0.03421
    -0.08057
    -0.10376
    -0.07478
    -0.01682
     0.04693
    -0.05160
     0.04693
     0.04693
    -0.06319
    -0.09217
     0.05852
     0.11068
     0.00636
     0.01795
     0.02954
     0.04693
     0.08750
     0.09909
     0.08750
    -0.01682
     0.22080
     0.24398
     0.12227
     0.24398
     0.17444
     0.34831
     0.12227
     0.48161
     0.42944
     0.52218
     0.49320
     0.52797
     0.45842
     0.59172
     0.64968
     0.60911
     0.71923
     0.78298
     0.82355
     1.04958
     1.12492
     1.40312
     1.74506
     1.90734
     2.01746
     1.93632
     2.16235
     2.07541
     1.94211
     2.12178
     2.12178
     1.94791
     1.57119
     1.35096
     1.43210
     1.47846
     0.98003
     0.53956
     0.24978
     0.30194
     0.15125
    -0.04580
    -0.24865
    -0.39354
    -0.31240
    -0.25444
    -0.15012
    -0.23126
    -0.10376
    -0.04000
     0.02954
     0.00056
    -0.09217
    -0.05160
    -0.19649
    -0.03421
     0.04693
     0.21500
     0.13387
     0.13966
     0.07591
     0.13966
     0.30774
     0.35410
     0.29614
     0.32512
     0.24398
     0.18603
     0.14546
    -0.18490
    -0.17910
    -0.48048
    -0.43411
    -0.60798
    -0.49207
    -0.52105
    -0.50945
    -0.69492
    -0.78185
    -0.88038
    -0.79924
    -0.70651
    -0.65435
    -0.27183
     0.07011
     0.26717
     0.60331
     0.51058
     0.55695
     0.67866
     0.73082
     0.84673
     0.98003
     0.82355
     0.78878
     0.70184
     0.59172
     0.64388
     0.67866
     0.43524
     0.31933
    -0.14433
    -0.21387
    -0.06898
    -0.17910
    -0.24285
    -0.53843
    -0.49207
    -0.55002
    -0.50945
    -0.61957
    -0.51525
    -0.49786
    -0.43991
    -0.27183
    -0.27763
    -0.15012
    -0.05160
     0.04113
     0.11648
     0.11648
     0.40626
     0.34251
     0.35410
     0.41785
     0.47001
     0.45263
     0.46422
     0.42365
     0.42944
     0.54536
     0.56854
     0.36569
     0.22660
     0.11648
     0.26137
     0.09909
     0.16864
     0.35410
     0.27876
     0.26717
     0.07591
    -0.19069
    -0.54423
    -0.62537
    -0.89197
    -0.83401
    -0.63116
    -0.64275
    -1.03106
    -1.01368
    -1.04845
    -1.04266
    -1.02527
    -0.92095
    -0.96152
    -0.88038
    -0.72969
    -0.59639
    -0.37036
    -0.28922
    -0.16171
    -0.05160
     0.11648
     0.05852
     0.19182
     0.20341
     0.17444
     0.07011
     0.14546
     0.29035
     0.03534
     0.10489
     0.10489
     0.00636
    -0.05160
    -0.00523
    -0.11535
    -0.19649
    -0.17910
    -0.20228
    -0.37036
    -0.30661
    -0.53264
    -0.59639
    -0.67753
    -0.57321
    -0.64855
    -0.73549
    -0.74708
    -0.75867
    -0.73549
    -0.77605
    -0.79344
    -0.75867
    -0.64275
    -0.61957
    -0.56161
    -0.45150
    -0.55002
    -0.57321
    -0.42252
    -0.31820
    -0.28922
    -0.38774
    -0.22547
    -0.32979
    -0.21967
    -0.24285
    -0.29501
    -0.30661
    -0.23126
    -0.12114
    -0.23126
    -0.16751
    -0.20808
    -0.17331
    -0.31820
    -0.28342
    -0.03421
    -0.20228
    -0.16171
    -0.20808
    -0.12114
    -0.14433
    -0.17910
    -0.18490
    -0.20228
    -0.05160
     0.00056
    -0.10955
    -0.09796
    -0.19069
     0.02375
    -0.08057
     0.18603
     0.07011
     0.02375
     0.29035
     0.27876
     0.41206
     0.26137
     0.13387
     0.29614
     0.82355
     1.36834
     2.13917
     2.71294
     3.07807
     3.54172
     3.94742
     5.11814
     6.29466
     6.58444
     6.81627
     6.99014
     7.65085
     7.02492
     6.42796
     6.51490
     6.14397
     5.28042
     3.72718
     3.17659
     2.64339
     1.62335
     0.81775
    -0.19069
    -1.56427
    -2.86829
    -3.58695
    -3.95208
    -4.23607
    -4.14913
    -4.05061
    -3.81878
    -3.64491
    -3.44786
    -3.07114
    -2.99580
    -2.72920
    -2.45680
    -2.22497
    -1.84825
    -1.32085
    -1.17016
    -0.89776
    -0.75287
    -0.55002
    -0.43411
    -0.28922
    -0.21387
    -0.27183
    -0.12114
    -0.04580
    -0.08637
    -0.06319
    -0.19649
    -0.22547
    -0.29501
    -0.24865
    -0.23706
    -0.34718
    -0.34138
    -0.45150
    -0.36456
    -0.40513
    -0.48627
    -0.47468
    -0.38195
    -0.23126
    -0.26604
    -0.20228
    -0.14433
    -0.17910
    -0.20808
    -0.04580
    -0.03421
     0.02375
    -0.02262
     0.12227
     0.06432
     0.18023
     0.07011
     0.20921
     0.20341
     0.18603
     0.27876
     0.33092
     0.37728
     0.38887
     0.34251
     0.12807
    -0.21387
    -0.63116
    -0.75867
    -1.04266
    -0.98470
    -1.17016
    -2.01053
    -1.36721
    -0.86879
    -1.17596
    -1.42517
    -1.66279
    -1.78450
    -1.80189
    -1.41358
    -1.08323
    -0.50945
    -0.31240
     0.03534
     0.20341
     0.26137
     0.36569
     0.33671
     0.32512
     0.27296
     0.02954
     0.18023
     0.01795
     0.27876
     0.19182
     0.08170
    -0.12694
    -0.10955
    -0.11535
    -0.04580
    -0.09217
    -0.08057
     0.00056
    -0.08057
    -0.08637
    -0.35877
    -0.18490
    -0.27763
    -0.42831
    -0.35877
    -0.30661
    -0.30081
    -0.60218
    -0.71230
    -0.72389
    -0.78765
    -0.83981
    -0.81662
    -0.75867
    -0.63116
    -0.60218
    -0.66014
    -0.47468
    -0.43411
    -0.26604
    -0.35297
    -0.32399
    -0.35297
    -0.29501
    -0.30081
    -0.17331
    -0.24285
    -0.31820
    -0.36456
    -0.39354
    -0.27763
    -0.18490
    -0.28342
    -0.30661
    -0.27763
    -0.18490
    -0.34718
    -0.27183
    -0.41093
    -0.45150
    -0.43411
    -0.35877
    -0.35297
    -0.57900
    -0.55002
    -0.61378
    -0.60798
    -0.62537
    -0.66594
    -0.70651
    -0.74128
    -0.62537
    -0.68912
    -0.63116
    -0.69492
    -0.74128
    -0.84560
    -0.60218
    -0.49786
    -0.59059
    -0.53843
    -0.39934
    -0.43411
    -0.43411
    -0.48627
    -0.42831
    -0.37036
    -0.29501
    -0.31240
    -0.23126
    -0.22547
    -0.37036
    -0.34138
    -0.28342
    -0.28342
    -0.27183
    -0.26024
    -0.21967
    -0.28922
    -0.24285
    -0.23706
    -0.27763
    -0.31240
    -0.21967
    -0.24285
    -0.16751
    -0.12114
    -0.15592
    -0.17331
    -0.28922
     0.05273
    -0.09796
    -0.04580
    -0.09217
    -0.05739
    -0.15012
    -0.06898
    -0.07478
    -0.06319
    -0.09217
    -0.03421
    -0.12114
    -0.04580
    -0.09217
    -0.18490
    -0.26604
    -0.06898
    -0.00523
    -0.12114
     0.01216
    -0.00523
    -0.04000
     0.15705
     0.27296
     0.34251
     0.29035
     0.31353
     0.37728
     0.60911
     0.98003
     1.12492
     1.21766
     1.18868
     1.06697
     0.90469
     1.10754
     1.33357
     1.40312
     1.73927
     2.15655
     2.55066
     2.68976
     3.03170
     3.57070
     4.00537
     4.64290
     5.36156
     5.35576
     4.88052
     5.34997
     6.24830
     6.63081
     7.01912
     6.72934
     6.05124
     5.62236
     5.38474
     4.72983
     3.62865
     3.10125
     2.57964
     1.96530
     1.25823
     0.44104
    -0.19649
    -0.61957
    -1.22812
    -1.65700
    -1.88882
    -2.19020
    -2.25395
    -2.29452
    -2.20179
    -2.23656
    -1.96996
    -1.88882
    -1.69177
    -1.56427
    -1.33244
    -1.17596
    -1.26869
    -0.90936
    -0.81083
    -0.78765
    -0.70071
    -0.52105
    -0.53843
    -0.58480
    -0.45150
    -0.38195
    -0.27183
    -0.23126
    -0.07478
     0.16284
     0.48740
     0.28455
     0.12807
     0.10489
    -0.05160
    -0.32399
    -0.26604
    -0.13853
    -0.33558
    -0.64275
    -0.59059
    -0.54423
    -0.66014
    -0.70071
    -0.94413
    -0.99629
    -1.10061
    -1.25130
    -1.15857
    -1.14118
    -0.77026
    -0.81083
    -0.64275
    -0.57321
    -0.47468
    -0.52684
    -0.42831
    -0.53264
    -0.45150
    -0.41672
    -0.46309
    -0.46888
    -0.46888
    -0.57321
    -0.55002
    -0.69492
    -0.52684
    -0.56161
    -0.61957
    -0.56161
    -0.60218
    -0.74128
    -0.67753
    -0.60218
    -0.63696
    -0.68912
    -0.52684
    -0.73549
    -0.63116
    -0.56741
    -0.68332
    -0.67173
    -0.70071
    -0.51525
    -0.65435
    -0.65435
    -0.56161
    -0.73549
    -0.78185
    -0.72389
    -0.81083
    -0.82242
    -0.67173
    -0.94413
    -0.91515
    -1.08323
    -1.23391
    -1.55267
    -1.61063
    -1.62222
    -1.57586
    -1.69757
    -1.59904
    -1.63381
    -1.46574
    -1.21653
    -1.24550
    -1.32085
    -1.07163
    -1.04845
    -0.77026
    -0.70651
    -0.56161
    -0.37615
    -0.40513
    -0.08637
    -0.11535
     0.06432
    -0.01103
    -0.07478
    -0.14433
    -0.37036
    -0.41093
    -0.32979
    -0.37036
    -0.41672
    -0.51525
    -0.47468
    -0.43411
    -0.29501
    -0.48627
    -0.24865
    -0.32979
    -0.35297
    -0.29501
    -0.26024
    -0.29501
    -0.30661
    -0.28342
    -0.31820
    -0.25444
    -0.22547
    -0.35297
    -0.39354
    -0.43411
    -0.46888
    -0.61957
    -0.46888
    -0.46888
    -0.64275
    -0.57321
    -0.67753
    -0.66594
    -0.66014
    -0.66594
    -0.71230
    -0.75287
    -0.67173
    -0.63116
    -0.76446
    -0.65435
    -0.63116
    -0.65435
    -0.78765
    -0.58480
    -0.64275
    -0.67753
    -0.53264
    -0.42831
    -0.42252
    -0.48048
    -0.36456
    -0.23706
    -0.20808
    -0.11535
    -0.08057
    -0.04000
     0.08170
     0.45842
     0.45263
     0.91048
     1.13652
     1.20606
     0.82935
     0.74821
     0.75400
     0.80037
     0.74821
     0.66127
     0.49899
     0.19762
    -0.20228
    -0.35877
    -0.58480
    -0.68332
    -0.98470
    -1.19914
    -1.29766
    -1.41358
    -1.54688
    -1.50051
    -1.45994
    -1.39040
    -1.30346
    -1.13539
    -0.87458
    -0.70651
    -0.49207
    -0.43411
    -0.20228
    -0.05160
     0.09330
     0.24978
     0.35990
     0.42365
     0.59172
     0.84094
     1.10754
     1.27561
     1.27561
     1.06697
     1.04379
     1.39153
     1.49585
     1.54801
     1.51323
     1.59437
     1.65233
     1.64653
     1.68710
     1.80302
     1.91314
     2.23190
     2.55646
     2.81726
     2.80567
     2.96795
     3.26353
     3.66343
     4.05753
     4.43425
     4.82836
     5.33258
     5.18769
     5.14712
     5.06018
     4.84574
     4.27197
     3.90105
     3.57070
     3.29830
     3.49535
     3.44899
     3.11863
     3.20557
     2.20871
     1.14811
     0.67286
     0.26717
     0.19762
     0.13966
     0.25557
     0.34251
    -0.01682
    -0.12694
    -0.41672
    -0.54423
    -0.87458
    -1.18175
    -1.37301
    -1.46574
    -1.41358
    -1.39040
    -1.45415
    -1.47153
    -1.54108
    -1.69757
    -1.63961
    -1.37301
    -1.45994
    -1.48892
    -1.44256
    -1.36721
    -1.21653
    -1.21073
    -1.11220
    -1.06004
    -0.86879
    -0.82242
    -0.76446
    -0.70651
    -0.86299
    -0.75287
    -0.84560
    -0.46309
    -0.52684
    -0.64855
    -0.65435
    -0.59059
    -0.48627
    -0.60218
    -0.50366
    -0.77026
    -0.57900
    -0.63696
    -0.65435
    -0.53264
    -0.66594
    -0.64275
    -0.82242
    -0.67753
    -0.52105
    -0.80503
    -0.75287
    -0.84560
    -0.77605
    -0.72389
    -0.72389
    -0.88617
    -0.75287
    -0.74708
    -0.79344
    -0.75287
    -0.73549
    -0.83401
    -0.86299
    -0.75867
    -0.67173
    -0.71230
    -0.74708
    -0.81662
    -0.78185
    -0.66014
    -0.62537
    -0.70071
    -0.78185
    -0.56161
    -0.53264
    -0.61378
    -0.60218
    -0.61957
    -0.62537
    -0.71810
    -0.44570
    -0.46309
    -0.54423
    -0.53843
    -0.49207
    -0.40513
    -0.59059
    -0.49786
    -0.57321
    -0.49786
    -0.43411
    -0.41093
    -0.45150
    -0.50945
    -0.56161
    -0.70651
    -0.65435
    -0.55002
    -0.73549
    -0.73549
    -0.87458
    -0.77605
    -0.83401
    -1.00209
    -1.03106
    -0.96731
    -0.89197
    -1.00788
    -1.01368
    -1.04266
    -0.94992
    -0.88617
    -0.87458
    -0.57900
    -0.67753
    -0.57900
    -0.41672
    -0.34718
    -0.08057
     0.00056
    -0.05739
     0.09909
     0.33671
     0.21500
     0.18023
     0.41206
     0.34251
     0.41785
     0.27296
     0.20921
     0.17444
    -0.06898
     0.00636
    -0.08057
    -0.09217
     0.02954
     0.12807
    -0.27183
    -0.50366
    -0.59059
    -0.57321
    -0.39934
    -0.44570
    -0.57900
    -0.63116
    -0.42252
    -0.55002
    -0.56741
    -0.57321
    -0.50945
    -0.52684
    -0.58480
    -0.53843
    -0.50945
    -0.28922
    -0.21387
    -0.01682
    -0.08057
    -0.13853
    -0.08057
    -0.23126
     0.11648
     0.09330
     0.00636
     0.05852
    -0.02841
     0.04693
     0.07591
     0.02954
    -0.06898
    -0.06898
     0.08170
    -0.03421
    -0.02841
    -0.00523
    -0.08637
    -0.04000
    -0.06319
     0.16864
    -0.02262
     0.02954
     0.05273
    -0.14433
    -0.06898
    -0.07478
     0.05852
    -0.09796
    -0.06898
    -0.03421
    -0.04580
     0.12807
    -0.07478
    -0.05160
     0.00636
     0.32512
     0.55695
     0.63809
     0.89889
     0.99742
     1.20027
     1.43789
     1.62335
     1.73347
     1.82620
     1.80302
     1.77984
     1.76824
     1.68131
     1.64653
     1.53642
     1.66392
     1.60597
     1.31618
     1.05538
     0.87571
     0.74241
     0.56854
     0.35990
     0.11648
     0.09330
     0.07591
    -0.06319
    -0.19069
    -0.26604
    -0.31820
    -0.47468
    -0.25444
    -0.24865
    -0.31240
     0.01216
     0.23819
     0.47581
     0.88151
     0.77718
     0.63229
     0.74821
     1.09015
     1.25243
     1.09015
     1.14231
     1.28141
     1.35675
     1.08435
     1.36834
     1.46107
     1.02640
     0.66127
     0.33092
     0.48740
     0.75980
     0.60331
     0.62070
     0.81196
     0.95685
     1.00901
     0.97424
     0.75400
     0.67286
     0.48161
     0.49320
     0.40047
     0.12227
     0.08750
    -0.08637
    -0.06898
    -0.30661
    -0.35877
    -0.56741
    -0.69492
    -0.74128
    -0.92095
    -0.80503
    -0.59059
    -0.56161
    -0.48048
    -0.37615
    -0.23706
    -0.10955
     0.02375
     0.03534
    -0.05160
    -0.06319
    -0.16171
    -0.02262
    -0.04000
    -0.06898
    -0.07478
    -0.17910
    -0.13853
    -0.32399
    -0.24865
    -0.30081
    -0.17910
    -0.23706
    -0.31240
    -0.26024
    -0.36456
    -0.35877
    -0.41093
    -0.43991
    -0.29501
    -0.26604
    -0.27183
    -0.34718
    -0.29501
    -0.16171
    -0.21387
    -0.16171
     0.02375
     0.01795
     0.02375
    -0.05160
    -0.01103
    -0.02841
    -0.06898
     0.02954
    -0.00523
    -0.20808
    -0.25444
    -0.37036
    -0.70651
    -0.75867
    -0.73549
    -0.97890
    -1.06584
    -1.26869
    -1.41937
    -1.43097
    -1.57006
    -1.81348
    -1.94098
    -1.89462
    -1.80768
    -1.66279
    -1.67438
    -1.65700
    -1.55267
    -1.50051
    -1.29766
    -1.32664
    -1.28607
    -1.18755
    -1.28028
    -1.30346
    -1.33823
    -0.96152
    -1.05425
    -1.25130
    -1.23391
    -1.09482
    -1.07743
    -0.97890
    -1.03106
    -0.91515
    -0.85719
    -0.64275
    -0.65435
    -0.32979
    -0.23706
    -0.10376
     0.27296
     0.41206
     0.59752
     0.78298
     1.09015
     1.01481
     0.94526
     0.89310
     0.81196
     0.64968
     0.79457
     0.87571
     0.88151
     1.02640
     0.92787
     0.81196
     0.73661
     0.73661
     0.55115
     0.81775
     1.12492
     1.40891
     1.77404
     1.86097
     1.61176
     1.22345
     0.93367
     0.91048
     0.96844
     1.08435
     1.17129
     0.96844
     0.92208
     0.64388
     0.34251
     0.13966
     0.16284
     0.12227
    -0.01103
    -0.05160
    -0.04000
    -0.01103
     0.37728
     0.47581
     0.45263
     0.34251
    -0.12694
    -0.96152
    -1.58165
    -1.07163
    -0.41093
    -0.47468
    -0.63696
    -1.00209
    -1.38460
    -1.44835
    -1.53529
    -1.59324
    -1.51790
    -1.29187
    -1.14118
    -0.92674
    -0.30081
    -0.06898
     0.19762
     0.38887
     0.46422
     0.63229
     0.70184
     0.72502
     0.84673
     0.93946
     1.20027
     1.10174
     1.13072
     1.09015
     0.98583
     0.91628
     0.98583
     0.74821
     0.69025
     0.58013
     0.44683
     0.47001
     0.33671
     0.12807
     0.11068
     0.09330
     0.12227
    -0.07478
    -0.25444
    -0.26604
    -0.26024
    -0.46309
    -0.26604
    -0.31820
    -0.55002
    -0.47468
    -0.50366
    -0.49786
    -0.59059
    -0.62537
    -0.69492
    -0.66014
    -0.56161
    -0.50945
    -0.56741
    -0.54423
    -0.42252
    -0.47468
    -0.29501
    -0.08057
    -0.01682
    -0.04000
    -0.01682
    -0.04000
     0.15125
     0.23819
     0.37728
     0.38308
     0.36569
     0.44104
     0.45842
     0.51058
     0.64388
     0.52218
     0.51058
     0.68445
     0.73082
     0.70764
     0.73661
     0.84673
     0.85832
     0.68445
     0.75400
     0.68445
     0.72502
     0.74241
     0.66127
     0.60331
     0.54536
     0.32512
     0.18603
     0.29614
     0.19182
    -0.01103
    -0.08057
    -0.11535
    -0.14433
    -0.26604
    -0.19649
    -0.20808
    -0.09217
    -0.01682
    -0.01682
    -0.02262
    -0.00523
     0.02375
    -0.15592
     0.11648
     0.18023
     0.05852
     0.02954
     0.09330
     0.02375
    -0.08637
    -0.10376
    -0.12114
    -0.09796
    -0.05739
    -0.20808
    -0.37036
    -0.41093
    -0.57900
    -0.80503
    -0.82242
    -0.83981
    -1.10061
    -1.24550
    -1.36721
    -1.60484
    -1.80768
    -1.99894
    -2.08008
    -2.11485
    -2.30611
    -2.06849
    -1.85405
    -1.73234
    -1.80768
    -1.64541
    -1.66279
    -1.25130
    -0.70071
    -0.64855
    -0.40513
    -0.19069
     0.02375
     0.30774
     0.78878
     0.74821
     0.80037
     0.83514
     0.70764
     0.52218
     0.42944
     0.25557
     0.07011
     0.26137
     0.43524
     0.04113
    -0.17331
    -0.37615
    -0.36456
    -0.50945
    -0.46309
    -0.53843
    -0.55582
    -0.38774
    -0.52684
    -0.50366
    -0.56161
    -0.65435
    -0.62537
    -0.32979
    -0.11535
    -0.20808
    -0.10955
    -0.16751
    -0.13853
    -0.06319
    -0.04580
    -0.03421
     0.02954
     0.27876
     0.35990
     0.50479
     0.36569
     0.27876
     0.30194
     0.16284
     0.41785
     0.44104
     0.37149
     0.44683
     0.21500
     0.07591
    -0.05739
    -0.14433
    -0.19069
     0.00636
    -0.07478
    -0.16171
    -0.28342
    -0.55002
    -0.65435
    -0.91515
    -0.49786
    -0.55582
    -0.91515
    -1.23971
    -1.01368
    -0.76446
    -0.54423
    -0.38774
    -0.06319
     0.09330
     0.44683
     0.62650
     0.80037
     1.34516
     1.75086
     2.09280
     2.75930
     3.58808
     3.93582
     4.02276
     4.35891
     5.70930
     5.81362
     5.68032
     4.93848
     4.60812
     4.66028
     4.79938
     5.10075
     4.78779
     4.00537
     3.13602
     2.60862
     2.33622
     1.80881
     1.45528
     0.98583
     0.69605
     0.34831
     0.04113
    -0.30081
    -0.43991
    -0.16171
    -0.04000
    -0.06319
    -0.12694
    -0.04000
     0.09909
    -0.14433
    -0.01682
    -0.01682
    -0.05160
     0.03534
     0.19182
     0.26717
     0.15705
     0.04693
    -0.08637
    -0.09217
    -0.19649
    -0.24865
    -0.21387
    -0.23706
    -0.20228
    -0.27763
    -0.18490
    -0.09217
    -0.15592
    -0.15012
    -0.20808
    -0.25444
    -0.23126
    -0.28922
    -0.37615
    -0.28922
    -0.19649
    -0.30661
    -0.25444
    -0.25444
    -0.29501
    -0.43991
    -0.33558
    -0.16751
    -0.15592
    -0.33558
    -0.17910
    -0.20808
    -0.15592
    -0.21387
    -0.19649
    -0.14433
    -0.11535
    -0.04000
    -0.05160
     0.01795
     0.02375
    -0.07478
    -0.08057
     0.11648
     0.09909
     0.06432
     0.06432
    -0.04580
     0.02375
    -0.02262
     0.02954
    -0.10955
    -0.12694
    -0.09217
    -0.12694
    -0.09796
    -0.23126
    -0.30661
    -0.37036
    -0.30661
    -0.14433
    -0.27183
    -0.20808
    -0.42252
    -0.35297
    -0.38774
    -0.34718
    -0.41672
    -0.40513
    -0.33558
    -0.51525
    -0.42252
    -0.49786
    -0.46309
    -0.67173
    -0.50945
    -0.41093
    -0.42831
    -0.48048
    -0.41093
    -0.60798
    -0.55582
    -0.55002
    -0.45150
    -0.32979
    -0.42252
    -0.48627
    -0.23126
    -0.00523
    -0.05160
    -0.01103
    -0.09217
    -0.32979
    -0.41672
    -0.06898
    -0.23126
    -0.53843
    -0.57900
    -0.71810
    -1.14698
    -1.37301
    -1.42517
    -1.62222
    -2.02212
    -2.80454
    -3.16967
    -3.38411
    -3.22762
    -2.72920
    -2.79874
    -2.77556
    -2.75238
    -2.63646
    -2.63067
    -2.52635
    -2.30611
    -2.02212
    -1.49472
    -1.08902
    -0.82822
    -0.60798
    -0.39934
    -0.35877
    -0.46309
    -0.30661
    -0.19649
    -0.31820
    -0.21967
    -0.30661
    -0.32979
    -0.40513
    -0.34718
    -0.36456
    -0.29501
    -0.25444
    -0.52684
    -0.28342
    -0.28922
    -0.11535
    -0.36456
    -0.23706
    -0.02841
    -0.02262
     0.06432
     0.01216
     0.05273
    -0.09796
     0.07011
    -0.00523
     0.12227
     0.12227
     0.00636
     0.01795
     0.00056
     0.05852
     0.00056
    -0.12694
     0.19762
     0.08750
    -0.01103
     0.00636
    -0.08637
    -0.05739
    -0.21967
    -0.05739
    -0.17910
    -0.07478
    -0.21967
    -0.19069
    -0.26024
    -0.31240
    -0.28342
    -0.41093
    -0.22547
    -0.21967
    -0.29501
    -0.19069
    -0.04000
    -0.04000
     0.11648
     0.19762
     0.35990
     0.61491
     0.95685
     1.15970
     1.68710
     2.35361
     2.45793
     2.44634
     2.59123
     2.66657
     2.33622
     1.55960
     0.27296
    -0.36456
    -0.42252
    -0.08637
     0.47001
     0.29035
    -0.08637
    -1.03686
    -2.08008
    -2.98420
    -3.15807
    -2.91466
    -2.12065
    -1.24550
    -0.24865
     0.85832
     1.29879
     2.06382
     1.91893
     1.53062
     1.49005
     1.92473
     2.09860
     2.96795
     4.27777
     4.43425
     3.98219
     3.53013
     3.28091
     3.28091
     2.86363
     2.55066
     2.82885
     2.63180
     2.41736
     2.20292
     2.13337
     2.20292
     2.13917
     2.09280
     1.61176
     1.29300
     1.03219
     0.85832
     0.39467
     0.45842
     0.35410
     0.09909
    -0.02841
    -0.11535
    -0.20808
    -0.32979
    -0.43411
    -0.40513
    -0.39934
    -0.41093
    -0.48627
    -0.41093
    -0.56161
    -0.50366
    -0.41672
    -0.45150
    -0.36456
    -0.49207
    -0.32399
    -0.45150
    -0.34718
    -0.35877
    -0.39934
    -0.27763
    -0.41093
    -0.31240
    -0.29501
    -0.32979
    -0.44570
    -0.34718
    -0.47468
    -0.49207
    -0.30081
    -0.34138
    -0.34718
    -0.56161
    -0.45150
    -0.56161
    -0.39934
    -0.66014
    -0.57321
    -0.49207
    -0.48048
    -0.38774
    -0.53264
    -0.52105
    -0.49786
    -0.58480
    -0.31820
    -0.37615
    -0.56161
    -0.56161
    -0.42252
    -0.39934
    -0.41093
    -0.44570
    -0.45150
    -0.42831
    -0.32399
    -0.31820
    -0.38195
    -0.35297
    -0.31820
    -0.34138
    -0.12694
    -0.18490
    -0.26024
    -0.22547
    -0.12114
     0.00636
    -0.00523
     0.00056
    -0.10376
     0.06432
     0.40047
     0.21500
     0.01795
    -0.00523
     0.10489
    -0.12694
     0.09330
     0.15125
    -0.37036
    -0.88038
    -1.22232
    -1.52370
    -1.84246
    -1.69757
    -1.64541
    -1.80189
    -1.68018
    -1.98155
    -2.30611
    -2.56692
    -2.50316
    -2.64226
    -2.60169
    -2.36407
    -2.34089
    -2.23077
    -1.92939
    -1.63381
    -1.63381
    -1.51210
    -1.59904
    -1.61063
    -1.52370
    -1.41358
    -1.43097
    -1.28028
    -1.27448
    -1.15277
    -1.22812
    -0.83981
    -0.93833
    -1.03686
    -0.83401
    -0.70071
    -0.43411
    -0.15012
    -0.15592
    -0.05739
    -0.01103
     0.28455
     0.37728
     0.53956
     0.53956
     0.75400
     0.61491
     0.93367
     0.95685
     0.76559
     0.71923
     0.73661
     0.67866
     0.56854
     0.51058
     0.40626
     0.36569
     0.41785
     0.35990
     0.26137
     0.28455
     0.34251
     0.19762
     0.22660
     0.37149
     0.38887
     0.18023
     0.24978
     0.30774
     0.22080
     0.20921
     0.20341
     0.13966
     0.19762
     0.09330
     0.05273
    -0.05739
    -0.08057
    -0.17331
    -0.21387
    -0.09217
    -0.08057
    -0.20228
    -0.31820
    -0.25444
    -0.20228
    -0.29501
    -0.19649
    -0.17910
    -0.25444
    -0.12694
    -0.20808
    -0.10955
    -0.20808
    -0.22547
    -0.33558
    -0.13274
     0.01795
    -0.17331
    -0.18490
    -0.26604
    -0.16171
    -0.06898
    -0.16751
    -0.20808
    -0.24865
    -0.05160
    -0.06319
    -0.25444
    -0.16751
    -0.24285
    -0.32399
    -0.21967
     0.05273
    -0.16171
    -0.16171
    -0.20808
    -0.17910
    -0.09217
     0.08750
     0.04693
     0.03534
     0.19182
     0.43524
     0.37149
     0.54536
     0.61491
     0.71343
     0.74241
     1.13652
     1.39153
     1.41471
     1.49005
     1.69870
     1.76245
     1.93052
     2.09860
     1.97689
     2.00007
     2.26667
     2.41736
     2.73612
     1.94211
     1.47846
     1.29879
     1.40891
     0.67286
    -0.21967
    -0.08637
     0.23819
     0.55115
     0.40626
    -0.01103
    -0.16751
     0.39467
     0.85253
     0.89310
     0.59172
     0.34831
     0.29614
     0.43524
     1.00322
     1.90154
     2.46952
     2.68396
     2.42895
     1.96530
     1.66972
     1.32777
     1.18868
     1.02060
     1.17709
     1.18288
     1.03799
     0.85832
     0.63809
     0.43524
     0.29614
     0.28455
     0.05273
    -0.02841
    -0.19649
    -0.38774
    -0.21387
    -0.43991
    -0.65435
    -0.57900
    -0.70651
    -0.68912
    -0.60798
    -0.68912
    -0.79924
    -0.81083
    -0.82242
    -0.64855
    -0.64855
    -0.78185
    -0.72389
    -0.76446
    -0.94992
    -0.79924
    -0.90356
    -0.86879
    -0.88038
    -0.93254
    -0.99049
    -1.14118
    -1.17596
    -1.03686
    -1.21073
    -1.06004
    -1.04266
    -1.22232
    -1.23391
    -1.40199
    -1.40199
    -1.55267
    -1.55847
    -1.58165
    -1.72075
    -1.60484
    -1.61643
    -1.79609
    -1.71495
    -1.85984
    -1.90041
    -1.87144
    -1.60484
    -1.69757
    -1.76711
    -1.59324
    -1.50051
    -1.35562
    -1.25130
    -1.11220
    -1.14698
    -1.13539
    -0.94992
    -0.71230
    -0.39934
    -0.28922
    -0.54423
    -0.77026
    -0.68912
    -0.74708
    -0.88038
    -0.79924
    -0.72389
    -0.72389
    -1.10641
    -1.69757
    -2.16122
    -1.87144
    -1.52949
    -1.44256
    -1.34403
    -1.36721
    -1.64541
    -1.79609
    -1.69177
    -1.63961
    -1.52370
    -1.21653
    -0.94992
    -0.58480
    -0.48627
    -0.20228
     0.09330
     0.10489
     0.30194
     0.34831
     0.61491
     0.63229
     0.71923
     0.65548
     0.88730
     1.06697
     0.98003
     1.04958
     1.03219
     1.02060
     0.96844
     0.81775
     0.77139
     0.64968
     0.64388
     0.57434
     0.47001
     0.54536
     0.40626
     0.09330
     0.26717
     0.24978
     0.09909
     0.15705
     0.12227
     0.19762
     0.08750
     0.02954
    -0.05739
     0.00636
     0.01216
     0.07591
     0.06432
    -0.10376
     0.00056
    -0.07478
    -0.19069
     0.06432
    -0.07478
    -0.15592
    -0.13274
    -0.13853
    -0.10376
    -0.28342
    -0.30081
    -0.17910
    -0.17331
    -0.24285
    -0.35877
    -0.29501
    -0.40513
    -0.34718
    -0.46309
    -0.28342
    -0.37615
    -0.44570
    -0.39934
    -0.47468
    -0.56741
    -0.46888
    -0.46888
    -0.49207
    -0.43411
    -0.48627
    -0.55002
    -0.48048
    -0.57900
    -0.43411
    -0.55582
    -0.55002
    -0.32399
    -0.43991
    -0.31820
    -0.41093
    -0.34718
    -0.36456
    -0.33558
    -0.34718
    -0.28922
    -0.20808
    -0.26604
    -0.19069
    -0.13853
    -0.24865
    -0.24285
    -0.20808
    -0.09796
    -0.11535
    -0.19649
     0.03534
    -0.09796
    -0.05739
    -0.09217
    -0.06898
    -0.02262
     0.00056
     0.10489
     0.08750
     0.06432
    -0.02841
     0.01795
     0.05852
     0.16284
     0.24978
     0.34831
     0.48161
     0.40047
     0.26137
     0.23819
     0.17444
     0.27296
     0.41785
     0.51058
     0.51638
     0.47581
     0.25557
     0.31353
     0.38887
     0.57434
     0.56274
     0.61491
     0.90469
     1.18288
     1.87257
     2.71294
     4.13288
     5.27462
     5.95851
     6.17875
     4.77620
     3.23455
     2.67237
     2.26088
     2.95056
     3.96480
     4.20243
     3.48956
     2.15655
     0.95685
    -0.42831
    -1.56427
    -2.02212
    -2.52635
    -2.97841
    -2.80454
    -2.73499
    -2.76977
    -2.30032
    -2.10906
    -1.80189
    -1.72654
    -1.45994
    -1.34403
    -0.99049
    -0.46309
    -0.27183
    -0.42252
    -0.32399
    -0.17910
    -0.05160
     0.03534
     0.27296
     0.16864
     0.20341
     0.04693
     0.16864
    -0.04000
    -0.02841
     0.04693
    -0.13853
    -0.17910
    -0.23706
    -0.24865
    -0.42252
    -0.45150
    -0.49786
    -0.32399
    -0.32979
    -0.33558
    -0.32399
    -0.49207
    -0.39354
    -0.51525
    -0.26604
    -0.26604
    -0.30081
    -0.25444
    -0.13853
    -0.24865
    -0.35877
    -0.29501
    -0.34718
    -0.34718
    -0.16751
    -0.22547
    -0.35297
    -0.42831
    -0.49786
    -0.57900
    -0.60218
    -0.39934
    -0.56161
    -0.59639
    -0.56161
    -0.74708
    -0.63116
    -0.65435
    -0.59639
    -0.60798
    -0.55582
    -0.51525
    -0.52105
    -0.52105
    -0.56161
    -0.55582
    -0.67173
    -0.32979
    -0.33558
    -0.46309
    -0.48048
    -0.34718
    -0.38195
    -0.42252
    -0.50945
    -0.57321
    -0.59639
    -0.42252
    -0.46888
    -0.56741
    -0.68912
    -0.68332
    -0.63696
    -0.55002
    -0.42252
    -0.40513
    -0.67173
    -0.32979
    -0.23126
    -0.06898
    -0.08637
    -0.06898
    -0.08637
     0.24978
     0.20341
     0.31933
     0.32512
     0.41206
     0.34831
     0.51058
     0.64968
     0.54536
     0.49320
     0.51058
     0.51058
     0.45842
     0.33671
     0.22660
     0.09330
     0.23239
     0.19182
     0.12227
     0.00056
    -0.06898
    -0.19649
    -0.34138
    -0.20808
    -0.32979
    -0.42252
    -0.56741
    -0.58480
    -0.50945
    -0.66594
    -0.75287
    -0.80503
    -0.73549
    -0.71230
    -0.78185
    -0.83401
    -0.85719
    -0.89776
    -1.07743
    -0.85719
    -0.86299
    -0.99629
    -0.97890
    -0.96731
    -0.90356
    -0.96152
    -0.96731
    -0.98470
    -0.87458
    -0.75867
    -0.79924
    -0.72389
    -0.74708
    -0.70071
    -0.80503
    -0.63116
    -0.48048
    -0.71230
    -0.50945
    -0.46888
    -0.48627
    -0.55582
    -0.48048
    -0.57900
    -0.52105
    -0.46309
    -0.43411
    -0.47468
    -0.45729
    -0.50366
    -0.53843
    -0.57321
    -0.38195
    -0.46888
    -0.51525
    -0.48627
    -0.45729
    -0.55582
    -0.47468
    -0.50945
    -0.50366
    -0.51525
    -0.34138
    -0.53843
    -0.47468
    -0.40513
    -0.42252
    -0.47468
    -0.20808
    -0.17331
     0.01216
     0.09330
     0.08170
     0.04693
    -0.06898
    -0.30661
    -0.61378
    -0.79924
    -0.87458
    -1.07163
    -0.75867
    -0.77026
    -0.64275
    -1.12959
    -0.92095
    -0.45729
    -0.43991
    -0.53264
    -0.39934
     0.20341
     0.58013
     0.80616
     1.07856
     1.19447
     1.35675
     1.43210
     1.48426
     1.25243
     1.09015
     0.98003
     1.47846
     1.79143
     1.57699
     1.03799
     0.45842
     0.49899
     0.86992
     1.10754
     1.07276
     1.04379
     1.45528
     1.75086
     2.37099
     2.40577
     2.46372
     2.51589
     2.68396
     3.07807
     3.24614
     3.22296
     2.96795
     2.70135
     2.59702
     2.55646
     2.33622
     1.79722
     1.15970
     0.55695
     0.05273
    -0.48627
    -1.04266
    -1.46574
    -1.92360
    -1.95837
    -2.39305
    -2.81613
    -2.98420
    -3.19864
    -3.25081
    -3.17546
    -3.03057
    -2.79874
    -2.52055
    -2.09167
    -1.84825
    -1.57006
    -1.34983
    -1.14698
    -0.99629
    -0.57900
    -0.33558
    -0.30661
    -0.05160
    -0.04580
     0.00056
     0.07591
     0.22080
     0.17444
     0.25557
     0.27296
     0.31933
     0.35410
     0.31353
     0.33671
     0.20341
     0.22080
     0.38308
     0.27876
     0.27876
     0.22660
     0.27876
     0.10489
     0.14546
     0.07591
     0.09909
     0.15705
     0.05852
     0.02954
     0.01795
    -0.10955
    -0.09796
    -0.17910
     0.05273
    -0.04000
    -0.11535
    -0.33558
    -0.26604
    -0.26024
    -0.38774
    -0.28922
    -0.43991
    -0.37615
    -0.38195
    -0.36456
    -0.43411
    -0.43411
    -0.46309
    -0.60798
    -0.48627
    -0.28342
    -0.58480
    -0.42252
    -0.37036
    -0.36456
    -0.35877
    -0.31820
    -0.31820
    -0.27763
    -0.24865
    -0.31820
    -0.16171
    -0.29501
    -0.24865
    -0.34718
    -0.27763
    -0.20228
    -0.24865
    -0.27763
    -0.28342
    -0.28342
    -0.34138
    -0.35297
    -0.53264
    -0.34138
    -0.37036
    -0.41672
    -0.44570
    -0.41672
    -0.49207
    -0.41093
    -0.57900
    -0.38774
    -0.56161
    -0.45150
    -0.50366
    -0.50366
    -0.55582
    -0.53264
    -0.40513
    -0.50366
    -0.45729
    -0.46309
    -0.52684
    -0.47468
    -0.53843
    -0.43991
    -0.62537
    -0.33558
    -0.31240
    -0.42252
    -0.38195
    -0.41093
    -0.38195
    -0.36456
    -0.36456
    -0.30661
    -0.34138
    -0.25444
    -0.19069
    -0.24285
    -0.15012
    -0.26604
    -0.32399
    -0.23126
    -0.15592
    -0.19069
    -0.15012
    -0.15592
    -0.15012
    -0.21967
    -0.17910
    -0.10955
    -0.09796
     0.00636
    -0.13853
    -0.07478
    -0.13853
    -0.06319
    -0.15592
    -0.08057
     0.01795
    -0.09796
    -0.05739
     0.07591
     0.05852
     0.03534
     0.04113
     0.12227
     0.07011
     0.21500
     0.24398
     0.20921
     0.30774
     0.35990
     0.41206
     0.33671
     0.71343
     0.60911
     0.52797
     0.56854
     0.61491
     0.62070
     0.65548
     0.77718
     0.73082
     0.53956
     0.66127
     0.68445
     0.52218
     0.41785
     0.43524
     0.47001
     0.59752
     0.38308
     0.15125
     0.08750
    -0.23706
    -0.19649
    -0.01682
     0.06432
     0.14546
     0.27876
     0.55695
     0.41785
     0.56274
     0.50479
     0.38308
     0.24398
     0.48161
     0.71343
     0.94526
     1.19447
     1.34516
     1.37993
     1.39732
     1.76245
     1.80302
     1.85518
     1.86097
     1.93052
     1.80302
     1.90154
     2.07541
     2.29565
     2.20871
     2.52168
     2.69555
     2.84624
     2.98533
     3.03750
     2.75930
     2.45793
     2.06962
     1.76245
     2.09280
     2.12178
     1.89575
     1.74506
     1.14231
     0.60911
     0.31353
     0.14546
    -0.13274
    -0.29501
    -0.41672
    -0.63116
    -0.93254
    -1.35562
    -1.70336
    -1.96996
    -2.16702
    -2.17861
    -2.40464
    -1.83666
    -1.71495
    -1.44256
    -1.54108
    -1.48313
    -1.43097
    -1.51790
    -1.29187
    -1.05425
    -0.78765
    -0.58480
    -0.53264
    -0.28342
     0.05852
     0.23239
     0.26717
     0.22660
     0.24398
     0.19762
     0.11648
     0.13387
     0.11068
    -0.01103
    -0.03421
    -0.04580
    -0.12694
    -0.10376
    -0.32399
    -0.35877
    -0.24285
    -0.25444
    -0.21387
    -0.26024
    -0.30081
    -0.39354
    -0.30081
    -0.35877
    -0.13853
    -0.25444
    -0.31240
    -0.19649
    -0.24865
    -0.28342
    -0.27763
    -0.25444
    -0.28922
    -0.20228
    -0.15592
    -0.17910
    -0.20808
    -0.27183
    -0.18490
    -0.28342
    -0.07478
    -0.13274
    -0.21967
    -0.05160
    -0.14433
     0.01216
    -0.01103
    -0.16751
    -0.16171
     0.01795
     0.08750
    -0.02262
    -0.05739
    -0.05739
    -0.13853
    -0.25444
    -0.04000
    -0.02841
    -0.05160
    -0.21967
    -0.22547
    -0.04000
    -0.12114
    -0.23126
    -0.17331
    -0.23126
    -0.01103
    -0.08637
    -0.10376
    -0.14433
    -0.15592
    -0.15592
    -0.06898
     0.10489
     0.02954
    -0.07478
     0.00056
    -0.01682
    -0.08057
    -0.09217
    -0.05160
    -0.19649
    -0.04000
    -0.00523
    -0.01682
    -0.15012
    -0.13274
    -0.20808
    -0.27763
    -0.05160
    -0.07478
    -0.12694
    -0.09217
    -0.10376
    -0.06319
    -0.01103
    -0.02262
    -0.05160
     0.08750
     0.19762
     0.09909
     0.26717
     0.14546
     0.10489
     0.09909
     0.28455
     0.30194
     0.13387
     0.23239
     0.12807
     0.27876
     0.20921
     0.26137
     0.24398
     0.59752
     0.82355
     0.87571
     0.85253
     0.77139
     0.96844
     1.17709
     1.26982
     1.68710
     1.80302
     2.01746
     2.13917
     1.98268
     1.86097
     1.66972
     1.54221
     1.61756
     1.58278
     1.46107
     1.11333
     0.82355
     0.53956
     0.16284
    -0.10376
    -0.15592
    -0.40513
    -0.64275
    -0.91515
    -0.94992
    -1.19914
    -1.18755
    -1.24550
    -1.28028
    -1.15857
    -1.07163
    -0.93833
    -0.90936
    -0.83981
    -0.60798
    -0.63696
    -0.55582
    -0.44570
    -0.54423
     0.01216
     0.84094
     1.22345
     1.32198
     1.58278
     1.73927
     1.82620
     1.96530
     2.02905
     2.45213
     2.76510
     3.08966
     3.50115
     3.79673
     3.65763
     3.33307
     3.24614
     3.19977
     3.03750
     2.85783
     2.68976
     2.46372
     2.22610
     2.01166
     1.81461
     1.24663
     0.95105
     0.51058
     0.08750
    -0.43411
    -0.56741
    -1.03106
    -1.33823
    -1.55267
    -1.75552
    -1.70916
    -1.97576
    -2.03951
    -2.21338
    -1.99315
    -1.84825
    -1.82507
    -1.41937
    -1.12959
    -0.63696
    -0.20808
     0.32512
     0.53956
     0.63229
     0.91628
     1.34516
     1.61176
     1.95950
     2.22610
     2.39418
     2.44054
     2.62600
     2.60862
     2.41736
     2.42315
     2.17974
     1.82041
     1.64653
     1.43789
     1.15390
     0.80616
     0.60911
     0.23819
     0.03534
    -0.37036
    -0.78185
    -1.04845
    -1.15857
    -1.40199
    -1.55847
    -1.63961
    -1.61643
    -1.77871
    -1.68597
    -1.63961
    -1.52949
    -1.59904
    -1.41937
    -1.32085
    -1.24550
    -0.96731
    -0.84560
    -0.94413
    -0.71810
    -0.74708
    -0.61957
    -0.55582
    -0.65435
    -0.57900
    -0.70071
    -0.50945
    -0.51525
    -0.59059
    -0.55582
    -0.64855
    -0.61378
    -0.64275
    -0.61957
    -0.63116
    -0.67173
    -0.62537
    -0.60798
    -0.59059
    -0.70651
    -0.74708
    -0.88038
    -0.66594
    -0.52105
    -0.61957
    -0.60798
    -0.69492
    -0.71230
    -0.71810
    -0.59059
    -0.79344
    -0.63116
    -0.57900
    -0.65435
    -0.63696
    -0.53843
    -0.70071
    -0.78185
    -0.68912
    -0.56741
    -0.65435
    -0.55582
    -0.66014
    -0.69492
    -0.68912
    -0.56741
    -0.66014
    -0.75867
    -0.60218
    -0.70071
    -0.71810
    -0.74128
    -0.69492
    -0.64855
    -0.77026
    -0.68332
    -0.67753
    -0.68332
    -0.83981
    -0.67753
    -0.68332
    -0.67753
    -0.62537
    -0.56741
    -0.56161
    -0.39934
    -0.38774
    -0.29501
    -0.26024
    -0.23126
    -0.00523
     0.28455
     0.35990
     0.28455
     0.37728
     0.31933
     0.37728
     0.43524
     0.49320
     0.64388
     0.55695
     0.60911
     0.51058
     0.55115
     0.52797
     0.37728
     0.34831
     0.47001
     0.56274
     0.66127
     0.58013
     0.66707
     0.49320
     0.46422
     0.48740
     0.49320
     0.51058
     0.30194
     0.30774
     0.24978
     0.05273
    -0.02262
    -0.29501
    -0.41672
    -0.31820
    -0.57900
    -0.74708
    -0.86299
    -0.82242
    -0.74128
    -0.73549
    -0.52684
    -0.36456
    -0.32399
    -1.02527
    -1.24550
    -1.33244
    -1.08323
    -0.76446
    -0.90356
    -0.76446
    -0.86299
    -0.77026
    -0.79344
    -0.74708
    -0.78185
    -0.90936
    -0.78765
    -0.73549
    -0.57321
    -0.38195
    -0.20228
    -0.03421
     0.10489
     0.15125
     0.07591
     0.22080
     0.31353
     0.30774
     0.21500
     0.23819
     0.19182
     0.09909
     0.18603
     0.07591
     0.13387
     0.11068
    -0.02262
     0.02375
    -0.05160
    -0.11535
    -0.25444
    -0.22547
    -0.15592
    -0.27763
    -0.35877
    -0.30661
    -0.25444
    -0.42252
    -0.36456
    -0.55002
    -0.35297
    -0.35297
    -0.21967
    -0.43991
    -0.48048
    -0.85719
    -1.01368
    -1.17596
    -0.93833
    -1.06004
    -0.97311
    -1.17016
    -1.50631
    -1.32085
    -0.66014
    -0.31240
    -0.18490
    -0.46888
    -0.81662
    -0.73549
    -0.49207
     0.48161
     1.38573
     1.59437
     1.69870
     1.61176
     1.98268
     1.93052
     1.88995
     1.82620
     1.82041
     1.83200
     2.00007
     2.08701
     2.15076
     1.83779
     1.68710
     1.56540
     1.44369
     1.16549
     1.14231
     1.09595
     0.76559
     1.02060
     0.95105
     0.92787
     0.67286
     0.76559
     0.61491
     0.67286
     0.57434
     0.56274
     0.51058
     0.31353
     0.26717
     0.00636
     0.12227
     0.07011
    -0.12114
    -0.13853
    -0.08637
    -0.26024
    -0.34718
    -0.34718
    -0.46888
    -0.38774
    -0.35297
    -0.31240
    -0.41672
    -0.55002
    -0.37615
    -0.56741
    -0.57900
    -0.36456
    -0.52105
    -0.43991
    -0.41672
    -0.44570
    -0.48048
    -0.52105
    -0.60798
    -0.55582
    -0.51525
    -0.41093
    -0.47468
    -0.59639
    -0.67173
    -0.49207
    -0.63116
    -0.35297
    -0.41093
    -0.37615
    -0.49207
    -0.44570
    -0.34718
    -0.47468
    -0.36456
    -0.41672
    -0.35297
    -0.04580
    -0.27183
    -0.22547
    -0.24285
    -0.31820
    -0.34718
    -0.24865
    -0.05160
    -0.38774
    -0.31820
    -0.27763
    -0.31240
    -0.28342
    -0.26604
    -0.34138
    -0.27763
    -0.16751
    -0.24285
    -0.16751
    -0.09217
    -0.23126
    -0.36456
    -0.00523
     0.07591
     0.07591
     0.15705
     0.35990
     0.50479
     0.72502
     0.84094
     0.67286
     0.47581
     0.52797
     0.29614
     0.04693
    -0.17331
    -0.34138
    -0.32399
    -0.24865
    -0.11535
    -0.43991
    -0.81083
    -0.94413
    -1.22812
    -1.23391
    -1.29187
    -1.32085
    -1.37301
    -1.08902
    -1.20493
    -1.30926
    -1.21653
    -1.19334
    -1.23971
    -1.45415
    -1.44256
    -1.30926
    -1.37301
    -1.08323
    -0.90356
    -0.83981
    -0.85719
    -0.85719
    -0.81662
    -0.64275
    -0.24865
    -0.09217
     0.12807
     0.30194
     0.56854
     0.55695
     0.88730
     0.98003
     0.91048
     0.85832
     0.92787
     0.91628
     1.13072
     1.11333
     0.88730
     0.71343
     0.76559
     0.77718
     0.64388
     0.52218
     0.48740
     0.38887
     0.26717
     0.24978
     0.05273
     0.00636
    -0.10955
    -0.20808
    -0.38195
    -0.50366
    -0.56741
    -0.59059
    -0.49207
    -0.53264
    -0.46309
    -0.57321
    -0.53843
    -0.53843
    -0.60798
    -0.34138
    -0.44570
    -0.47468
    -0.32399
    -0.32979
    -0.15592
    -0.25444
    -0.30081
    -0.21387
    -0.10955
    -0.08057
    -0.20808
    -0.12694
    -0.11535
    -0.15592
    -0.07478
    -0.06319
     0.00636
    -0.10376
    -0.01103
    -0.08637
    -0.02262
    -0.15592
    -0.06319
    -0.19069
    -0.10955
     0.00056
    -0.15592
    -0.02841
    -0.08637
    -0.12694
     0.14546
    -0.13274
    -0.09796
    -0.11535
    -0.19069
    -0.04580
     0.11648
     0.09330
     0.04113
    -0.05160
    -0.07478
     0.11648
     0.13966
     0.15125
     0.03534
     0.04113
    -0.05739
    -0.02841
     0.03534
     0.15125
    -0.13853
    -0.21387
    -0.13853
    -0.14433
    -0.17910
    -0.19649
    -0.32979
    -0.37036
    -0.32979
    -0.30661
    -0.30661
    -0.35877
    -0.42252
    -0.43411
    -0.15592
    -0.15592
    -0.23126
    -0.16751
    -0.14433
    -0.09796
    -0.09796
     0.02954
    -0.08057
     0.02954
     0.16864
     0.10489
     0.22660
     0.13966
     0.20921
     0.04693
     0.31933
     0.40626
     0.24398
     0.18603
     0.33092
     0.37728
     0.37728
     0.38308
     0.44104
     0.44683
     0.71343
     0.74241
     0.72502
     0.73661
     0.71923
     0.60911
     0.33671
     0.30194
    -0.43991
    -0.83401
    -1.08323
    -0.66594
     0.19762
     2.08701
     3.64604
     4.15026
     3.70400
     4.26618
     5.08337
     4.06912
     3.02590
     4.17924
     5.67452
     6.95537
     6.99594
     6.37580
     6.06283
     5.31519
     4.21402
     3.43740
     2.62021
     1.57699
     1.01481
     0.55115
     0.06432
    -0.28922
    -0.60218
    -0.88617
    -1.03106
    -0.96731
    -0.88038
    -0.96152
    -1.04266
    -1.10061
    -0.99629
    -1.00209
    -0.92095
    -0.99629
    -0.81083
    -0.89776
    -0.88617
    -0.82242
    -0.85719
    -0.72389
    -0.90356
    -0.83401
    -0.60218
    -0.67753
    -0.70651
    -0.62537
    -0.71810
    -0.60798
    -0.48048
    -0.56161
    -0.45150
    -0.42831
    -0.37615
    -0.24865
    -0.23706
    -0.21387
    -0.13274
    -0.09217
     0.14546
     0.20921
     0.17444
     0.21500
     0.20341
     0.36569
     0.46422
     0.40626
     0.50479
     0.62650
     0.57434
     0.59172
     0.60331
     0.33671
     0.19182
    -0.16751
    -0.29501
    -0.53264
    -0.52105
    -0.39934
    -0.43991
    -0.48627
    -0.71810
    -0.79344
    -0.85719
    -0.81662
    -0.54423
    -0.55002
    -0.24865
    -0.17910
    -0.11535
    -0.04580
     0.14546
     0.29035
     0.27876
     0.45263
     0.34251
     0.35410
     0.27876
     0.23819
     0.09909
    -0.02262
    -0.07478
    -0.18490
    -0.18490
    -0.34138
    -0.49786
    -0.70651
    -0.60798
    -0.55582
    -0.51525
    -0.56161
    -0.61957
    -0.70651
    -0.70651
    -0.71810
    -0.68332
    -0.72389
    -0.71230
    -0.75867
    -0.71230
    -0.77026
    -0.78185
    -0.85140
    -0.92095
    -0.82822
    -0.64275
    -0.74708
    -0.76446
    -0.71230
    -0.68912
    -0.68912
    -0.64275
    -0.60218
    -0.59639
    -0.47468
    -0.56161
    -0.48048
    -0.48048
    -0.38774
    -0.49786
    -0.37615
    -0.38195
    -0.46888
    -0.36456
    -0.39934
    -0.27763
    -0.50366
    -0.35877
    -0.48627
    -0.31820
    -0.28342
    -0.26604
    -0.38774
    -0.33558
    -0.41093
    -0.44570
    -0.32979
    -0.20228
    -0.32979
    -0.24285
    -0.24285
    -0.24285
    -0.06898
    -0.16751
    -0.09796
     0.04113
     0.13966
     0.14546
     0.13966
     0.08170
    -0.02262
     0.02375
     0.07591
     0.13387
     0.05273
     0.01795
    -0.06898
    -0.26604
    -0.45150
    -0.53843
    -0.47468
    -0.52684
    -0.59059
    -0.69492
    -0.74128
    -0.72389
    -0.70651
    -0.71810
    -0.99049
    -0.63116
    -0.62537
    -0.61378
    -0.60218
    -0.49786
    -0.49786
    -0.46309
    -0.42252
    -0.41672
    -0.35877
    -0.24285
    -0.34138
    -0.35877
    -0.27183
    -0.21967
    -0.35297
    -0.32979
    -0.12114
    -0.24285
    -0.27763
    -0.12694
    -0.19069
    -0.28342
    -0.27763
    -0.32979
    -0.31240
    -0.10955
    -0.20228
    -0.22547
    -0.19649
    -0.33558
    -0.27183
    -0.18490
    -0.08637
    -0.15012
    -0.10955
     0.04113
     0.07011
     0.13966
     0.02375
    -0.06898
     0.00636
     0.14546
     0.13387
     0.07591
     0.14546
     0.04693
     0.07591
    -0.06898
     0.12227
    -0.03421
    -0.08057
    -0.12114
    -0.01103
     0.02954
     0.04693
    -0.09217
    -0.05160
     0.09909
     0.21500
     0.19182
     0.22080
     0.29035
     0.27876
     0.18023
     0.36569
     0.51058
     0.59752
     0.78878
     1.00322
     1.26982
     1.66392
     1.79722
     2.08121
     2.27826
     1.79722
     1.25823
     1.29300
     1.86677
     2.46952
     2.99113
     3.72138
     4.12129
     4.11549
     3.62286
     2.86363
     2.77669
     3.19977
     3.58229
     3.75036
     3.88366
     3.79673
     3.32728
     2.45793
     1.07856
     0.56274
     0.23239
    -0.62537
    -1.06584
    -1.46574
    -1.55267
    -1.93519
    -2.30611
    -2.74079
    -3.11171
    -3.21603
    -3.08273
    -2.79295
    -2.38145
    -1.95258
    -1.15857
    -1.22232
    -0.97890
    -0.59059
    -0.09217
     0.09909
     0.12227
     0.19182
     0.21500
     0.29614
     0.18023
     0.09909
     0.16284
     0.05273
     0.15705
     0.17444
    -0.10955
    -0.08637
    -0.07478
    -0.24865
     0.04113
    -0.04000
    -0.16751
    -0.12114
    -0.03421
    -0.11535
    -0.15592
    -0.03421
    -0.17910
    -0.23706
    -0.02262
    -0.17910
    -0.10955
    -0.13853
    -0.12114
    -0.14433
    -0.05739
     0.00636
    -0.01682
    -0.06319
    -0.07478
    -0.08057
    -0.08057
    -0.10376
    -0.15592
    -0.07478
     0.04693
    -0.01682
    -0.01103
     0.01795
    -0.07478
    -0.08057
    -0.19649
     0.05852
    -0.08057
    -0.05739
    -0.04000
    -0.10955
    -0.02262
     0.01216
    -0.12114
    -0.05739
     0.02375
     0.07591
    -0.04580
    -0.02262
    -0.07478
    -0.02262
    -0.18490
     0.12227
     0.16864
    -0.00523
     0.08750
     0.13387
     0.09330
     0.06432
     0.02375
     0.06432
     0.04113
     0.24398
     0.13387
     0.15125
     0.12807
     0.02375
     0.05273
     0.20341
     0.13966
     0.05273
     0.05852
    -0.01682
    -0.01103
     0.01216
    -0.02841
    -0.03421
    -0.11535
     0.08170
     0.08170
    -0.02262
    -0.05739
    -0.12694
    -0.13274
    -0.20228
     0.02375
    -0.03421
    -0.07478
    -0.06898
    -0.13853
     0.01795
     0.02375
    -0.02841
    -0.09217
     0.02375
     0.02954
    -0.02262
     0.07011
    -0.04000
    -0.12114
    -0.15012
     0.13966
     0.10489
     0.19182
     0.37728
     0.10489
     0.14546
     0.08170
     0.27296
     0.30194
     0.42365
     0.64388
     0.60331
     0.50479
     0.33671
     0.32512
     0.09909
     0.43524
     0.41785
     0.34831
     0.18603
     0.06432
     0.04693
    -0.02841
    -0.22547
    -0.17910
    -0.22547
    -0.11535
    -0.24285
    -0.17331
    -0.28342
    -0.23126
    -0.26024
    -0.12114
     0.04693
    -0.10376
     0.02375
     0.00636
     0.06432
     0.16864
     0.14546
     0.02375
     0.07591
     0.07591
     0.18603
    -0.04000
     0.02954
    -0.15592
    -0.22547
    -0.20808
     0.02954
    -0.05739
    -0.23706
    -0.27183
    -0.26024
    -0.30661
    -0.18490
    -0.23706
    -0.26024
    -0.15592
     0.03534
     0.09330
     0.07591
     0.22080
     0.14546
     0.20341
     0.51058
     0.56854
     0.57434
     0.62070
     0.62070
     0.76559
     0.83514
     0.82935
     0.81196
     0.78298
     0.77139
     0.81775
     0.85832
     0.86992
     0.86412
     0.64388
     0.81775
     0.99742
     0.88730
     0.75400
     0.58593
     0.56854
     0.48740
     0.59752
     0.52218
     0.51058
     0.59752
     0.59752
     0.73082
     0.80037
     0.78878
     0.75400
     0.68445
     0.93946
     0.80037
     0.82355
     0.67866
     0.97424
     0.78878
     0.62070
     0.53377
     0.28455
     0.37149
     0.24398
     0.23819
     0.38308
     0.09330
     0.04113
    -0.06319
     0.14546
    -0.09217
    -0.03421
    -0.09217
    -0.04580
     0.27296
     0.46422
     0.49320
     0.59752
     0.47581
     0.28455
    -0.13853
     0.02375
    -0.20808
    -0.24865
    -0.35877
    -0.46888
    -0.48048
    -0.78765
    -0.90356
    -1.09482
    -1.15277
    -1.21653
    -1.18175
    -1.14118
    -1.10641
    -1.00209
    -0.81662
    -0.63696
    -0.38774
    -0.24865
    -0.16751
     0.20341
     0.49320
     0.45263
     0.08750
    -0.03421
     0.06432
     0.28455
     0.07591
    -0.02841
    -0.49786
    -1.08902
    -0.96152
    -0.94413
    -0.56741
    -0.39354
    -0.52105
    -0.81083
    -0.42831
    -0.24865
    -0.20808
     0.01216
     0.07591
     0.44104
     0.71343
     1.04379
     1.21186
     1.40312
     1.47266
     1.39153
     1.50744
     1.23504
     1.03219
     0.77139
     0.94526
     0.81196
     0.55695
     0.60331
     0.51638
     0.41785
     0.38887
     0.33671
     0.24398
     0.24398
     0.24398
     0.21500
     0.15125
     0.05852
     0.12807
    -0.20228
    -0.15592
    -0.04000
    -0.10376
    -0.17331
    -0.33558
    -0.23126
    -0.31240
    -0.26024
    -0.24285
    -0.27763
    -0.22547
    -0.14433
    -0.05160
     0.01216
    -0.09217
    -0.02262
    -0.23706
     0.13387
    -0.02841
    -0.06898
    -0.09796
    -0.23126
    -0.14433
    -0.12694
    -0.02841
    -0.12694
    -0.11535
    -0.05160
    -0.18490
    -0.09796
    -0.19649
    -0.26024
    -0.13853
     0.03534
    -0.09796
    -0.03421
     0.18023
     0.00636
     0.00636
     0.06432
     0.03534
    -0.02262
     0.00056
    -0.03421
    -0.15592
    -0.16751
    -0.24865
    -0.23706
    -0.32399
    -0.30081
    -0.24865
    -0.45729
    -0.32399
    -0.47468
    -0.33558
    -0.46888
    -0.44570
    -0.46888
    -0.37036
    -0.27183
    -0.55002
    -0.37615
    -0.38195
    -0.39354
    -0.37036
    -0.31820
    -0.30661
    -0.28342
    -0.26604
    -0.30661
    -0.32979
    -0.44570
    -0.34718
    -0.37036
    -0.24865
    -0.32399
    -0.34718
    -0.40513
    -0.42831
    -0.37615
    -0.39934
    -0.48048
    -0.33558
    -0.30661
    -0.31240
    -0.26604
    -0.15012
    -0.10955
     0.08750
     0.17444
     0.26717
     0.63229
     0.74241
     0.95105
     0.89889
     0.88151
     0.62650
     0.27296
     0.25557
     0.28455
    -0.04580
     0.05273
    -0.04000
    -0.55002
    -0.85140
    -1.26869
    -1.44835
    -1.40778
    -1.55847
    -1.58745
    -1.55847
    -1.53529
    -1.42517
    -1.41937
    -1.25130
    -1.00788
    -0.83981
    -0.68332
    -0.43411
    -0.32979
    -0.16171
     0.13966
     0.03534
     0.14546
     0.35990
     0.37149
     0.25557
     0.35410
     0.37728
     0.51638
     0.36569
     0.22660
     0.02954
    -0.14433
    -0.04000
     0.07011
     0.18603
     0.01216
    -0.02262
     0.13966
     0.47581
     0.67286
     0.87571
     1.17709
     1.45528
     1.55960
     1.43210
     1.64074
     1.62335
     1.55380
     1.82620
     1.67551
     1.52483
     1.64653
     1.78563
     1.79143
     1.35675
     1.04379
     0.55695
     0.18603
    -0.05739
    -0.24285
    -0.44570
    -0.24285
    -0.12694
    -0.46309
    -0.40513
    -0.45729
    -0.54423
    -0.68912
    -0.70071
    -0.83401
    -0.83401
    -0.57900
    -0.72389
    -0.66594
    -0.61957
    -0.42831
    -0.57321
    -0.41093
    -0.13853
    -0.20228
    -0.11535
     0.08750
     0.02954
    -0.10376
    -0.05739
    -0.01682
    -0.09217
     0.01795
     0.00636
    -0.10376
    -0.20808
    -0.23706
    -0.20228
    -0.36456
    -0.20808
    -0.42831
    -0.53843
    -0.40513
    -0.46888
    -0.57900
    -0.51525
    -0.58480
    -0.55002
    -0.52684
    -0.30081
    -0.55582
    -0.45729
    -0.50945
    -0.43411
    -0.51525
    -0.24865
    -0.19649
    -0.26024
    -0.21387
    -0.15012
    -0.04580
    -0.16171
    -0.05739
    -0.06898
     0.02375
     0.00636
    -0.01682
    -0.02841
     0.00056
    -0.07478
     0.01216
     0.12807
    -0.01682
    -0.25444
    -0.32399
    -0.23706
    -0.07478
    -0.17910
    -0.17910
    -0.05160
     0.04693
     0.14546
     0.04693
     0.19182
     0.11648
     0.04693
     0.00636
     0.03534
     0.19182
    -0.12114
    -0.05739
     0.05273
    -0.08057
    -0.09217
    -0.23706
    -0.35877
    -0.38774
    -0.39934
    -0.52684
    -0.55582
    -0.51525
    -0.66014
    -0.59059
    -0.56161
    -0.35297
    -0.28922
    -0.35877
    -0.43411
    -0.32399
    -0.28922
    -0.28342
    -0.20808
    -0.30661
    -0.21967
    -0.21967
    -0.26604
    -0.21387
    -0.30661
    -0.21387
    -0.41672
    -0.10376
    -0.34138
    -0.36456
    -0.25444
    -0.28342
    -0.26604
    -0.37036
    -0.32979
    -0.33558
    -0.18490
    -0.18490
    -0.17331
    -0.36456
    -0.28342
    -0.24285
    -0.08637
     0.07591
     0.26717
     0.17444
     0.33092
     0.56274
     0.67286
     0.96265
     0.96265
     1.18868
     1.20606
     1.57699
     1.67551
     1.76824
     1.87257
     1.92473
     1.82041
     1.76245
     1.95371
     1.76245
     1.55960
     1.44948
     1.29879
     1.06697
     0.89889
     0.70764
     0.37149
     0.11068
    -0.25444
    -0.56161
    -0.88038
    -1.06004
    -1.39619
    -1.73234
    -1.48313
    -1.40199
    -1.65120
    -1.80189
    -1.85984
    -1.92360
    -1.63961
    -1.44835
    -1.46574
    -1.30926
    -1.12959
    -0.89776
    -0.83981
    -0.54423
    -0.38774
    -0.35877
    -0.16171
     0.04113
     0.06432
     0.11648
     0.05852
    -0.01682
     0.00636
    -0.05739
    -0.06898
    -0.05739
     0.04693
    -0.04000
    -0.10955
    -0.15592
    -0.22547
    -0.39934
    -0.23706
    -0.23706
    -0.31820
    -0.28922
    -0.34718
    -0.31820
    -0.24285
    -0.26604
    -0.23706
    -0.13274
     0.04693
     0.22660
     0.12807
     0.35990
     0.62070
     0.96265
     1.26402
     2.09280
     2.37099
     2.13337
     1.78563
     1.00322
     0.63809
     0.65548
     1.13652
     1.44948
     1.68710
     1.83779
     1.73927
     1.28720
     0.84673
     0.70184
     0.48740
     0.59752
     0.47581
     0.55115
     1.21186
     1.30459
     1.51903
     0.92208
     0.80616
     0.96844
     0.95685
     0.77139
     0.44104
     0.00636
    -0.23706
    -0.36456
    -0.62537
    -0.62537
    -0.65435
    -0.70071
    -0.77026
    -0.72389
    -0.79924
    -0.75867
    -0.92095
    -1.01368
    -0.96152
    -0.71810
    -0.72389
    -0.49786
    -0.50366
    -0.46888
    -0.41672
    -0.60798
    -0.39354
    -0.57321
    -0.48048
    -0.41093
    -0.38774
    -0.33558
    -0.25444
    -0.19069
    -0.17910
     0.02375
     0.09330
     0.17444
     0.09909
     0.22080
     0.15705
     0.20341
     0.53377
     0.46422
     0.49320
     0.49320
     0.38887
     0.42944
     0.56274
     0.58593
     0.36569
     0.29614
     0.70764
     0.67286
     0.85253
     0.56854
     0.87571
     0.82355
     1.00322
     1.07276
     0.93946
     1.02640
     1.10174
     1.35096
     1.18288
     1.10754
     0.77139
     0.56854
     0.58013
     0.60331
     0.42365
     0.19182
     0.07011
    -0.28922
    -0.39354
    -0.38195
    -0.67173
    -0.81662
    -0.89197
    -0.97890
    -0.99049
    -0.94992
    -0.88038
    -0.90356
    -0.78185
    -0.69492
    -0.57900
    -0.46309
    -0.52105
    -0.49207
    -0.52684
    -0.26024
    -0.31240
    -0.18490
    -0.20808
    -0.13274
    -0.10376
    -0.10376
     0.02375
    -0.02262
    -0.00523
    -0.04000
     0.06432
    -0.01682
     0.03534
    -0.04000
    -0.11535
     0.02375
     0.09909
    -0.02262
     0.00636
    -0.06898
    -0.09217
    -0.13274
     0.02375
    -0.19069
    -0.12114
     0.00636
    -0.09217
    -0.09217
    -0.12694
    -0.07478
    -0.26604
    -0.01103
    -0.03421
    -0.08057
     0.03534
    -0.04580
     0.00056
     0.09330
     0.12807
     0.09909
     0.18603
     0.40047
     0.33671
     0.39467
     0.51638
     0.48161
     0.53956
     0.67286
     0.81196
     0.88151
     1.05538
     1.18868
     1.42630
     1.44948
     1.65813
     1.90154
     1.95950
     1.89575
     1.66972
     1.69870
     1.75665
     1.28141
     0.86992
     0.27296
    -0.13853
    -0.43411
    -0.67753
    -0.62537
    -1.38460
    -1.92360
    -2.16702
    -2.38145
    -2.63067
    -2.70601
    -2.87988
    -2.87409
    -2.63067
    -2.52055
    -2.27713
    -2.20179
    -1.87144
    -1.65700
    -1.49472
    -0.94413
    -0.85140
    -0.43411
    -0.38774
    -0.16751
    -0.12114
    -0.17331
     0.02954
     0.08750
     0.24978
     0.29614
     0.40047
     0.25557
     0.44683
     0.38308
     0.39467
     0.30194
     0.28455
     0.07011
     0.09330
    -0.02841
    -0.20808
    -0.13274
    -0.08057
    -0.34138
    -0.15592
    -0.42831
    -0.42252
    -0.42831
    -0.45150
    -0.37615
    -0.53843
    -0.55582
    -0.41672
    -0.50945
    -0.52105
    -0.55002
    -0.56161
    -0.53843
    -0.40513
    -0.42831
    -0.50366
    -0.45729
    -0.41093
    -0.37036
    -0.47468
    -0.32979
    -0.38195
    -0.56741
    -0.57900
    -0.65435
    -0.57321
    -0.63696
    -0.26024
     0.01795
     0.14546
     0.18023
     0.07591
     0.05852
    -0.01103
     0.20341
    -0.04580
     0.32512
     0.62070
     0.59752
     0.70764
     0.71343
     0.65548
     0.78878
     0.49320
     0.47001
     0.53377
     0.55695
     0.47001
     0.55695
     0.57434
     0.69605
     0.71923
     0.89310
     1.09595
     1.13072
     1.39732
     1.80881
     2.10439
     2.48691
     2.77089
     3.20557
     3.34467
     3.30989
     2.78828
     2.28406
     1.09595
     0.54536
     0.34831
     0.22080
     0.56274
     0.51638
    -0.02262
    -0.72389
    -1.31505
    -1.96996
    -2.31770
    -2.43362
    -2.28872
    -1.90041
    -1.51790
    -1.34403
    -1.03106
    -0.72969
    -0.30661
    -0.30661
     0.00636
     0.12807
     0.05273
     0.00636
     0.12227
     0.06432
    -0.20228
    -0.45729
    -0.60798
    -0.74708
    -0.75287
    -0.98470
    -0.91515
    -0.85719
    -0.80503
    -0.69492
    -0.47468
    -0.40513
    -0.45150
    -0.39354
    -0.10955
     0.18603
     0.55695
     0.76559
     1.13072
     1.42630
     1.60597
     1.72767
     1.76824
     1.76824
     1.92473
     1.85518
     1.88416
     2.00007
     1.84359
     1.75665
     1.68710
     1.69870
     1.72767
     1.71608
     1.68710
     1.98848
     2.34202
     2.60282
     2.43475
     2.43475
     2.16815
     2.25508
     2.22610
     2.28406
     2.15655
     2.13917
     1.92473
     1.67551
     1.47266
     1.10754
     0.77139
     0.51638
     0.29035
     0.13966
    -0.23126
    -0.39934
    -0.56741
    -0.61957
    -0.73549
    -0.46309
    -0.55002
    -0.68332
    -0.60798
    -0.46888
    -0.39354
    -0.50945
    -0.49786
    -0.45150
    -0.35877
    -0.20228
    -0.34718
    -0.20808
    -0.27183
    -0.13853
    -0.23126
    -0.04580
     0.03534
     0.01795
     0.14546
     0.12807
     0.31933
     0.23239
     0.46422
     0.42365
     0.49320
     0.75980
     0.83514
     0.97424
     1.04958
     1.05538
     1.11333
     1.07856
     1.13072
     0.88730
     1.07856
     0.81775
     0.45842
     0.14546
    -0.75287
    -1.57586
    -2.03371
    -2.22497
    -2.24815
    -2.24236
    -2.55533
    -2.72920
    -2.75817
    -2.93204
    -2.86250
    -2.72920
    -2.72340
    -2.31191
    -1.66859
    -1.00209
    -0.55582
     0.02375
     0.25557
     0.35410
     0.62070
     0.65548
     0.92208
     0.86412
     0.92787
     0.61491
     0.60911
     0.52218
     0.41206
     0.16284
    -0.01103
    -0.20808
    -0.37615
    -0.58480
    -0.65435
    -0.74128
    -0.75867
    -0.65435
    -0.60798
    -0.63116
    -0.70651
    -0.71230
    -0.61957
    -0.48627
    -0.52684
    -0.52105
    -0.39934
    -0.24865
    -0.06898
     0.02954
    -0.05739
    -0.16751
     0.25557
     0.66127
     0.61491
     0.64968
     0.32512
     0.15705
     0.12807
     0.38308
     0.34251
     0.26717
     0.30774
     0.15705
     0.17444
     0.07011
    -0.03421
    -0.24285
    -0.17331
    -0.09217
    -0.19649
    -0.20228
    -0.30081
    -0.30661
    -0.38195
    -0.30081
    -0.17331
    -0.23126
    -0.30081
    -0.30661
    -0.17331
    -0.33558
    -0.21967
    -0.28922
    -0.20808
    -0.24285
    -0.12694
    -0.19649
    -0.25444
    -0.25444
    -0.35297
    -0.25444
    -0.07478
    -0.19649
    -0.24865
    -0.29501
    -0.13853
    -0.13853
    -0.26604
    -0.26604
    -0.18490
    -0.08637
    -0.17910
    -0.16171
    -0.10955
    -0.19069
    -0.19649
    -0.10955
     0.02954
    -0.00523
    -0.02841
     0.01216
     0.08750
     0.11648
     0.16284
    -0.03421
    -0.05160
     0.01216
     0.18603
     0.43524
     0.55115
     0.57434
     0.80616
     0.77718
     1.07856
     0.93946
     0.80037
     0.73082
     0.70764
     1.10174
     0.98583
     1.07276
     1.08435
     0.99162
     1.06697
     0.93946
     0.87571
     0.65548
     0.89889
     1.18868
     1.48426
     1.93052
     1.90734
     2.02325
     2.13337
     2.37099
     2.62021
     2.55066
     1.79722
     0.97424
     0.33671
     0.22080
     0.96844
     1.82620
     1.56540
     1.02640
     0.44683
     0.12227
    -0.27183
    -0.17331
     0.00056
     0.42365
     0.86412
     1.46687
     1.79722
     2.02325
     2.35361
     2.64339
     2.60282
     2.79987
     2.57964
     2.35940
     2.05803
     2.07541
     1.73347
     1.31618
     0.84094
     0.60331
     0.24398
     0.01795
    -0.20808
    -0.61378
    -0.70651
    -0.99629
    -0.97311
    -1.08323
    -1.07743
    -1.06584
    -1.23971
    -0.82242
    -0.75287
    -0.63696
    -0.38774
    -0.37036
    -0.34138
    -0.31820
    -0.25444
    -0.24865
    -0.27183
    -0.07478
    -0.10376
    -0.10955
    -0.10376
    -0.08637
    -0.17331
    -0.09796
     0.00636
    -0.04580
    -0.07478
    -0.04000
    -0.07478
     0.15705
     0.24398
     0.31933
     0.39467
     0.43524
     0.49320
     0.37728
     0.36569
     0.34831
     0.04113
    -0.24285
    -0.53843
    -1.01368
    -1.18175
    -1.95837
    -2.34668
    -2.42202
    -2.44521
    -2.62487
    -2.68283
    -3.23342
    -3.47684
    -3.70866
    -3.79560
    -3.72605
    -3.51741
    -3.34354
    -2.97261
    -2.66544
    -2.37566
    -2.16702
    -2.00474
    -1.74973
    -1.36142
    -0.99629
    -0.78185
    -0.30081
    -0.05160
     0.06432
     0.23819
     0.26717
     0.42944
     0.51638
     0.58593
     0.78878
     0.81775
     0.85253
     0.71343
     0.41206
     0.41785
     0.20341
     0.26717
     0.10489
     0.00056
    -0.27763
    -0.37615
    -0.50366
    -0.37615
    -0.37615
    -0.37036
    -0.15012
    -0.23126
    -0.35877
    -0.28342
    -0.36456
    -0.31820
    -0.26604
    -0.15012
    -0.32979
    -0.10955
    -0.30081
    -0.35877
    -0.27763
    -0.21387
    -0.30081
    -0.55002
    -0.32399
    -0.40513
    -0.52684
    -0.50366
    -0.52105
    -0.53264
    -0.52684
    -0.49207
    -0.48627
    -0.42252
    -0.43991
    -0.41672
    -0.39354
    -0.45150
    -0.27183
    -0.53264
    -0.31820
    -0.03421
    -0.12694
    -0.15012
    -0.15592
    -0.15012
    -0.06319
     0.07591
     0.08750
     0.02375
     0.09330
     0.08750
     0.16284
     0.18023
     0.15125
     0.02954
     0.02954
     0.07011
     0.18023
     0.07591
     0.07591
    -0.08057
    -0.05160
    -0.13853
    -0.12114
    -0.08637
    -0.06898
    -0.14433
    -0.30661
    -0.13274
    -0.04580
    -0.06898
    -0.14433
    -0.06319
    -0.01103
     0.02375
     0.04113
     0.19182
     0.13966
     0.07011
     0.20341
     0.38308
     0.35410
     0.33092
     0.20921
     0.24978
     0.42944
     0.37728
     0.15125
     0.37728
     0.25557
     0.25557
     0.30194
     0.21500
     0.33092
     0.26717
     0.26137
     0.17444
     0.29035
     0.11068
     0.10489
    -0.00523
     0.05852
     0.13966
    -0.04000
     0.09909
     0.13387
     0.01216
     0.05852
     0.06432
     0.05852
     0.11648
     0.09330
     0.16864
     0.13387
     0.19182
     0.20921
     0.15125
     0.09330
     0.09330
    -0.01682
     0.01795
     0.17444
     0.03534
    -0.01103
    -0.04000
     0.09330
    -0.03421
    -0.20228
    -0.74128
    -0.75287
    -0.20808
    -0.05160
     0.53377
     0.92787
     1.60597
     2.00007
     2.33042
     2.62600
     2.27826
     1.26402
     0.84094
     1.27561
     1.45528
     2.57384
     3.22296
     2.79987
     2.80567
     2.46372
     2.01166
     1.79143
     1.49585
     1.04958
     1.00901
     1.34516
     1.44369
     0.96265
     0.71343
     0.70764
     0.58593
     0.45263
     0.15705
     0.03534
    -0.03421
    -0.23126
    -0.72969
    -1.00209
    -1.11800
    -1.38460
    -1.50051
    -1.31505
    -1.32085
    -1.20493
    -1.33823
    -1.17016
    -1.04266
    -1.23971
    -1.28607
    -1.42517
    -1.44256
    -1.31505
    -1.29766
    -1.22812
    -1.35562
    -1.44256
    -1.41937
    -1.29766
    -1.17596
    -1.29766
    -1.28028
    -1.11220
    -1.08902
    -1.00788
    -1.07743
    -0.97311
    -1.01368
    -0.86879
    -0.83401
    -0.88617
    -0.89197
    -0.89776
    -0.97890
    -0.96152
    -0.76446
    -0.79924
    -1.00788
    -0.91515
    -0.88038
    -0.83401
    -0.86299
    -0.90356
    -0.87458
    -0.77605
    -0.64275
    -0.77605
    -0.67173
    -0.75287
    -0.66014
    -0.80503
    -0.62537
    -0.53843
    -0.72389
    -0.60798
    -0.55582
    -0.64275
    -0.55582
    -0.60218
    -0.56161
    -0.59059
    -0.45729
    -0.35297
    -0.43411
    -0.44570
    -0.56741
    -0.57321
    -0.30661
    -0.21387
    -0.28342
    -0.38195
    -0.30661
    -0.33558
    -0.20808
    -0.26024
    -0.26024
    -0.28342
    -0.20808
    -0.18490
    -0.23706
    -0.18490
    -0.21967
    -0.25444
    -0.30081
     0.06432
     0.00636
    -0.32399
    -0.21387
    -0.27183
    -0.36456
    -0.32399
    -0.30661
    -0.43991
    -0.42831
    -0.39354
    -0.43411
    -0.50945
    -0.60798
    -0.64855
    -0.62537
    -0.56741
    -0.46309
    -0.52105
    -0.52105
    -0.46888
    -0.45150
    -0.29501
    -0.30661
    -0.42831
    -0.32979
    -0.06319
    -0.17331
    -0.16751
    -0.17910
    -0.27763
    -0.13853
    -0.21387
     0.02375
    -0.09796
    -0.20808
    -0.18490
    -0.19069
    -0.02841
    -0.04580
    -0.19069
    -0.12114
     0.01216
    -0.05160
    -0.17910
    -0.11535
    -0.38774
    -0.39934
    -0.39354
    -0.18490
    -0.32979
    -0.49207
    -0.49786
    -0.37036
    -0.23126
     0.02954
     0.12807
     0.24978
     0.47001
     0.87571
     0.98583
     0.75400
     0.66707
     0.78298
     1.47266
     2.04064
     1.75086
     1.49005
     1.46107
     1.26982
     1.28141
     1.28720
     1.16549
     0.68445
     0.67286
     0.49899
     0.53377
     0.57434
     0.85253
     1.29300
     1.50744
     1.66392
     1.65813
     1.84359
     2.15655
     2.71294
     3.43160
     3.66922
     3.60547
     2.98533
     2.97374
     3.00272
     2.41156
     2.27826
     2.27826
     2.13337
     1.82620
     1.47846
     1.28141
     0.53956
     0.23239
    -0.00523
    -0.17910
    -0.24285
    -0.28922
    -0.09217
     0.00056
     0.21500
     0.29035
     0.07011
    -0.21387
    -0.34718
    -0.36456
    -0.25444
     0.09330
     0.13966
    -0.10376
    -0.04580
    -0.06898
    -0.00523
     0.07591
     0.09909
     0.12807
     0.21500
     0.35410
     0.70184
     0.92208
     0.74241
     0.77718
     0.57434
     0.69025
     0.74821
     0.55115
     0.53956
     0.35410
     0.34251
    -0.01103
     0.00636
    -0.33558
    -0.23126
    -0.13274
    -0.21967
    -0.28342
    -0.48048
    -0.45729
    -0.55582
    -0.39354
    -0.18490
    -0.20228
    -0.05739
    -0.09796
    -0.14433
    -0.28922
    -0.34138
    -0.37036
    -0.32979
    -0.28342
    -0.33558
    -0.32979
    -0.22547
    -0.24865
    -0.50366
    -0.35877
    -0.14433
    -0.39354
    -0.67753
    -0.78765
    -0.71230
    -0.59059
    -0.46888
    -0.53264
    -0.76446
    -0.87458
    -1.03686
    -1.33823
    -1.47153
    -1.52370
    -1.54108
    -1.72654
    -1.36142
    -1.29187
    -1.48313
    -1.57006
    -1.66859
    -1.62222
    -1.54688
    -1.38460
    -1.29766
    -1.02527
    -0.79924
    -0.74708
    -0.68332
    -0.54423
    -0.61378
    -0.73549
    -0.56161
    -0.41672
    -0.46888
    -0.51525
    -0.43411
    -0.39934
    -0.38774
    -0.49207
    -0.57321
    -0.36456
    -0.44570
    -0.49207
    -0.33558
    -0.49786
    -0.37036
    -0.50366
    -0.55002
    -0.30661
    -0.35877
    -0.29501
    -0.39934
    -0.42831
    -0.32979
    -0.34718
    -0.18490
    -0.29501
    -0.19069
    -0.30081
    -0.34718
    -0.22547
    -0.23126
    -0.46888
    -0.46888
    -0.31820
    -0.31820
    -0.34718
    -0.49786
    -0.59639
    -0.68912
    -0.58480
    -0.67173
    -0.74708
    -0.71230
    -0.73549
    -0.79344
    -0.67173
    -0.70071
    -0.59059
    -0.77026
    -0.66014
    -0.51525
    -0.45150
    -0.49786
    -0.33558
    -0.34718
    -0.16751
     0.06432
     0.19182
     0.54536
     0.69025
     0.62070
     0.58593
     0.72502
     0.87571
     0.75980
     0.90469
     0.97424
     0.84673
     0.81775
     0.69605
     0.62650
     0.37149
     0.33671
     0.15125
    -0.19069
    -0.17331
    -0.24865
    -0.47468
    -0.54423
    -0.55582
    -0.68912
    -0.71810
    -0.68332
    -0.65435
    -0.61378
    -0.49786
    -0.50945
    -0.40513
    -0.39934
    -0.28922
    -0.21967
    -0.06319
    -0.06898
     0.04113
     0.09909
    -0.04580
     0.13966
    -0.05739
     0.24978
     0.16284
     0.05273
     0.13387
    -0.04580
    -0.05160
    -0.17910
    -0.12114
    -0.18490
    -0.21387
    -0.18490
    -0.31820
    -0.31820
    -0.36456
    -0.27183
    -0.49786
    -0.24865
    -0.30661
    -0.41672
    -0.31240
    -0.24865
    -0.22547
    -0.19649
    -0.30661
    -0.18490
    -0.23126
    -0.05160
    -0.06319
    -0.19069
    -0.04580
     0.00636
    -0.01682
    -0.02841
    -0.01103
    -0.19069
    -0.32979
    -0.50945
    -0.61957
    -0.78185
    -0.82242
    -0.79344
    -0.72969
    -0.72389
    -0.92674
    -1.03686
    -0.78185
    -0.72969
    -0.62537
    -0.71230
    -0.47468
    -0.57900
    -0.36456
    -0.38195
    -0.41093
    -0.42831
    -0.50366
    -0.37036
     0.01216
     0.30194
     0.05273
    -0.25444
    -0.17910
     1.02060
     2.68396
     3.97639
     4.28936
     3.45478
     2.80567
     2.63759
     2.95056
     3.40842
     3.62865
     3.83730
     3.65763
     3.04909
     3.17080
     3.23455
     2.55066
     1.42630
     0.45263
    -0.31820
    -0.12114
    -0.34138
    -0.55002
    -0.47468
    -0.55002
    -0.50945
    -0.42252
    -0.47468
    -0.42831
    -0.43411
    -0.39934
    -0.54423
    -0.67173
    -0.75287
    -0.65435
    -0.82242
    -0.75287
    -0.75867
    -0.77605
    -0.71810
    -0.63116
    -0.63696
    -0.57321
    -0.58480
    -0.57321
    -0.39934
    -0.34138
    -0.26604
    -0.28922
    -0.31820
    -0.29501
    -0.20808
    -0.35297
    -0.06898
    -0.14433
    -0.13274
    -0.04000
    -0.07478
    -0.11535
    -0.12694
    -0.09217
    -0.06898
    -0.09217
    -0.07478
    -0.04580
    -0.14433
    -0.10376
    -0.13853
    -0.13274
    -0.00523
    -0.00523
    -0.16171
    -0.10376
    -0.01103
     0.00056
    -0.13853
    -0.08057
    -0.10376
    -0.04000
     0.10489
     0.01795
    -0.01103
    -0.18490
    -0.01682
    -0.11535
     0.09909
     0.06432
    -0.04000
    -0.05739
    -0.06898
     0.15125
    -0.05160
    -0.10955
    -0.08057
     0.04113
    -0.03421
    -0.01682
    -0.01103
    -0.03421
    -0.19649
    -0.18490
    -0.10376
    -0.03421
    -0.15012
    -0.19649
    -0.20808
    -0.16171
    -0.19069
    -0.36456
    -0.27763
    -0.31240
    -0.24285
    -0.09796
    -0.18490
    -0.26604
    -0.26604
    -0.35297
    -0.41093
    -0.14433
    -0.13853
    -0.30661
    -0.20228
    -0.30661
    -0.23706
    -0.32399
    -0.30661
    -0.34718
    -0.27183
    -0.12694
    -0.24865
    -0.30661
    -0.28342
    -0.29501
    -0.47468
    -0.13853
    -0.17331
    -0.27183
    -0.24865
    -0.34718
    -0.17331
    -0.21387
    -0.24285
    -0.40513
    -0.19649
    -0.22547
    -0.24865
    -0.26604
    -0.20228
    -0.25444
    -0.26024
    -0.28922
    -0.06319
    -0.23706
    -0.27183
    -0.17910
    -0.16171
    -0.13853
    -0.15592
    -0.16751
    -0.31240
    -0.13274
    -0.08637
    -0.10376
    -0.30081
    -0.26024
    -0.24865
    -0.33558
    -0.07478
    -0.03421
    -0.17910
    -0.16751
     0.32512
     1.01481
     1.46107
     1.99428
     2.56805
     2.95636
     3.39683
     3.68081
     3.90685
     3.90105
     4.12129
     4.62551
     5.08337
     5.33838
     5.14132
     4.76461
     4.34732
     3.74457
     3.07227
     2.39997
     1.71029
     1.20606
     0.62070
     0.23819
    -0.27763
    -0.67173
    -1.01947
    -1.44256
    -1.56427
    -1.69177
    -1.88882
    -1.99894
    -1.85984
    -1.73234
    -1.53529
    -1.32664
    -1.29187
    -1.09482
    -0.77605
    -0.63116
    -0.46309
    -0.35877
    -0.23126
    -0.26024
    -0.06319
     0.16284
     0.15705
     0.30774
     0.34831
     0.59752
     0.71923
     0.67866
     0.74241
     0.78878
     0.99162
     1.06117
     0.83514
     0.45263
     0.23819
    -0.05739
    -0.10376
     0.26717
     0.20341
    -0.13274
    -0.41672
    -0.86879
    -1.01947
    -1.04266
    -1.23971
    -1.32664
    -1.23391
    -1.13539
    -1.14698
    -1.01368
    -1.00788
    -1.03106
    -1.02527
    -0.58480
    -0.52684
    -0.66594
    -0.37036
    -0.46888
    -0.42831
    -0.34138
    -0.48627
    -0.49786
    -0.46888
    -0.34718
    -0.41093
    -0.24285
    -0.30081
    -0.43991
    -0.35297
     0.09330
     0.38887
     0.24398
     0.20921
     0.39467
     0.73661
     0.93367
     0.74241
     0.28455
     0.12807
     0.34251
     0.26717
     0.33671
     0.70184
     1.62915
     1.91314
     1.53642
     0.98583
     0.45263
     0.35990
     0.54536
     0.74241
     1.03219
     1.32777
     1.32198
     1.29300
     1.33936
     1.14231
     1.10174
     1.00322
     0.87571
     0.60911
     0.21500
     0.56854
     0.58013
     0.38308
     0.41206
     0.36569
     0.15125
     0.18603
    -0.32979
    -0.87458
    -1.20493
    -1.17016
    -1.32085
    -1.50631
    -0.85719
    -0.74128
    -1.23391
    -1.45994
    -1.68018
    -1.66859
    -1.55847
    -1.44256
    -1.14698
    -0.91515
    -0.63116
    -0.57321
    -0.41672
    -0.25444
    -0.31820
    -0.26024
    -0.23126
    -0.28922
    -0.48627
    -0.44570
    -0.29501
    -0.42252
    -0.48048
    -0.53843
    -0.55582
    -0.53843
    -0.55582
    -0.52105
    -0.25444
    -0.32979
    -0.49207
    -0.53264
    -0.46888
    -0.51525
    -0.46888
    -0.55582
    -0.27763
    -0.23706
    -0.38774
    -0.43411
    -0.48048
    -0.49786
    -0.51525
    -0.40513
    -0.50945
    -0.45729
    -0.42252
    -0.57900
    -0.46309
    -0.49786
    -0.51525
    -0.67753
    -0.48048
    -0.41093
    -0.52684
    -0.43411
    -0.50366
    -0.61378
    -0.66014
    -0.55582
    -0.56161
    -0.46888
    -0.39354
    -0.52684
    -0.41093
    -0.48048
    -0.49786
    -0.47468
    -0.37615
    -0.21967
    -0.25444
    -0.28342
    -0.32979
    -0.37615
    -0.23706
    -0.15012
    -0.20808
    -0.18490
    -0.22547
    -0.28922
    -0.28342
    -0.31820
    -0.21387
    -0.23706
    -0.32979
    -0.17331
    -0.15012
    -0.19649
    -0.21967
    -0.13274
    -0.20808
    -0.14433
    -0.17910
     0.04693
     0.08750
     0.16284
     0.26137
     0.70184
     0.88730
     1.39732
     1.67551
     1.93632
     1.72188
     1.54801
     1.33936
     1.13652
     0.86992
     0.24398
     0.55115
     1.02640
     1.91314
     1.83779
     1.27561
     0.74241
    -0.05739
    -0.67173
    -1.10641
    -1.17596
    -0.73549
    -0.01103
     0.27876
     0.27296
     0.23819
     0.26717
     0.63229
     0.58013
     1.03799
     1.24084
     1.34516
     1.66392
     1.92473
     1.99428
     1.84938
     1.71029
     1.68710
     1.76245
     1.78563
     1.76824
     1.61756
     1.21766
     0.91628
     0.48740
     0.18603
     0.00636
    -0.32399
    -0.56741
    -0.67173
    -0.71230
    -0.75287
    -0.83401
    -0.76446
    -0.81083
    -0.81662
    -0.82242
    -0.62537
    -0.69492
    -0.69492
    -0.61378
    -0.61378
    -0.43411
    -0.39934
    -0.41672
    -0.38195
    -0.31820
    -0.24865
    -0.24285
    -0.14433
     0.04693
    -0.15012
     0.06432
     0.11648
     0.09909
    -0.02262
     0.16864
     0.26717
     0.29035
     0.55695
     0.41785
     0.61491
     0.56274
     0.66127
     0.64968
     0.60911
     0.68445
     0.70184
     0.56274
     0.62650
     0.57434
     0.38308
     0.27876
     0.12807
     0.21500
     0.20921
     0.12227
     0.02375
    -0.17331
    -0.45150
    -0.56161
    -0.64855
    -0.49786
    -0.61957
    -0.66014
    -0.46309
    -0.53264
    -0.61378
    -0.59639
    -0.51525
    -0.21387
     0.20341
     0.36569
     0.76559
     1.13652
     1.42050
     1.53062
     1.48426
     1.82620
     1.93632
     1.88995
     2.06962
     2.28985
     2.16235
     2.17394
     1.87257
     1.72188
     1.51903
     1.24084
     0.83514
     0.56854
     0.19762
     0.14546
    -0.37036
    -0.66594
    -0.75867
    -1.00788
    -1.03686
    -0.99629
    -1.02527
    -1.16436
    -1.30926
    -1.34403
    -1.29187
    -1.21653
    -1.25130
    -1.22812
    -0.94413
    -0.95572
    -0.84560
    -0.66594
    -0.46309
    -0.37036
    -0.32979
    -0.05739
    -0.19069
    -0.31820
    -0.48627
    -0.77026
    -0.88038
    -0.78765
    -0.96152
    -0.91515
    -0.74128
    -0.63696
    -0.78765
    -1.09482
    -0.97311
    -1.00788
    -0.86299
    -0.98470
    -0.93833
    -0.81662
    -0.48048
    -0.15012
    -0.49207
    -0.92674
    -0.78185
    -0.37615
    -0.37036
    -0.39934
    -0.49786
    -0.75867
    -0.77605
    -0.77605
    -0.89197
    -0.67173
    -0.54423
    -0.60218
    -0.55582
    -0.63696
    -0.71230
    -0.55002
    -0.36456
    -0.32399
    -0.34718
    -0.38774
    -0.30081
    -0.34138
    -0.19069
    -0.09217
    -0.18490
    -0.26604
    -0.22547
    -0.17910
    -0.17910
    -0.20808
    -0.23706
    -0.18490
    -0.08057
    -0.07478
    -0.02841
    -0.21967
    -0.07478
    -0.21967
    -0.02841
     0.12227
    -0.06319
    -0.13853
     0.04693
    -0.01682
     0.11068
     0.02954
     0.13966
     0.06432
     0.15705
     0.34251
     0.19182
     0.18603
     0.02375
     0.00056
    -0.02262
     0.05273
    -0.17910
    -0.29501
    -0.25444
    -0.43991
    -0.37615
    -0.44570
    -0.57900
    -0.60798
    -0.50945
    -0.43411
    -0.39354
    -0.26024
    -0.19069
    -0.10376
    -0.16171
    -0.07478
     0.06432
    -0.05160
     0.12807
     0.42944
     0.58593
     0.61491
     0.43524
     0.34831
     0.25557
     0.52218
     0.41206
     0.40047
     0.47001
     0.47001
     0.66127
     0.84094
     0.94526
     0.92208
     1.00901
     1.23504
     1.58858
     1.51903
     1.54221
     1.29879
     1.50744
     1.70449
     1.82041
     1.94791
     2.11019
     2.13917
     1.88416
     1.74506
     1.87257
     1.88416
     1.96530
     2.05803
     1.75665
     1.96530
     1.93052
     1.95950
     1.85518
     1.82041
     1.94791
     1.84359
     1.88995
     1.82041
     1.91893
     1.62915
     1.25243
     0.91048
     0.74241
     0.72502
     0.55115
     0.42365
     0.11068
    -0.02262
    -0.26024
    -0.35297
    -0.33558
    -0.59639
    -0.86299
    -1.02527
    -1.10641
    -1.18175
    -0.83981
    -0.82822
    -0.82242
    -0.46888
    -0.36456
    -0.27763
    -0.08637
     0.15125
     0.31933
     0.78878
     1.14811
     1.17709
     1.19447
     1.10174
     1.28720
     1.29300
     1.35096
     1.58278
     1.39153
     1.39153
     1.13072
     1.04958
     0.80616
     0.48740
     0.30774
     0.11648
     0.00056
    -0.07478
    -0.26024
    -0.31820
    -0.40513
    -0.52105
    -0.55582
    -0.46309
    -0.45729
    -0.55002
    -0.53843
    -0.53264
    -0.55002
    -0.48627
    -0.43991
    -0.63116
    -0.50366
    -0.46888
    -0.41093
    -0.57900
    -0.61378
    -0.70651
    -0.70651
    -0.46309
    -0.53264
    -0.69492
    -0.67753
    -0.78765
    -0.97311
    -0.97311
    -1.01368
    -1.08902
    -1.20493
    -1.10061
    -1.16436
    -1.15857
    -1.20493
    -1.12379
    -1.25130
    -1.12379
    -0.86299
    -0.88617
    -0.75287
    -0.68912
    -0.60218
    -0.41672
    -0.31820
    -0.34718
    -0.37036
    -0.26024
    -0.30081
    -0.35297
    -0.28342
    -0.31820
    -0.39354
    -0.23706
    -0.17331
    -0.40513
    -0.67173
    -0.88617
    -1.18755
    -1.03686
    -0.77605
    -0.32399
    -0.30661
    -0.27183
    -0.23706
    -0.35877
    -0.30081
    -0.30661
    -0.18490
    -0.15012
     0.20921
     0.28455
     0.23819
     0.26717
     0.18603
     0.24398
     0.17444
     0.14546
     0.01795
    -0.12114
    -0.08637
    -0.25444
    -0.09796
    -0.00523
    -0.22547
    -0.42831
    -0.08637
    -0.07478
    -0.05739
     0.01795
    -0.09217
    -0.10955
     0.11068
     0.30774
     0.26717
     0.27296
     0.44104
     0.43524
     0.62650
     0.71923
     0.90469
     1.12492
     1.20606
     1.48426
     1.40312
     1.14811
     0.68445
     0.32512
    -0.02841
    -0.32399
    -0.42252
    -0.62537
    -0.56161
    -0.73549
    -1.28607
    -1.62802
    -1.99894
    -2.10326
    -2.05110
    -1.94098
    -1.76711
    -1.54688
    -1.28607
    -0.87458
    -0.45729
    -0.16751
     0.07591
     0.07591
     0.33671
     0.30194
     0.70184
     1.00901
     1.07276
     0.98583
     0.83514
     0.88730
     0.79457
     0.61491
     0.62650
     0.48161
     0.32512
     0.35990
     0.45263
     0.33671
     0.30194
     0.40047
     0.36569
     0.30194
     0.34831
     0.22660
    -0.04580
     0.06432
     0.29035
     0.10489
     0.15705
     0.10489
     0.13966
     0.05273
     0.25557
     0.30194
     0.33671
     0.45263
     0.55695
     0.49320
     0.43524
     0.36569
     0.29035
     0.12807
     0.33671
     0.35990
     0.20921
     0.18603
    -0.00523
    -0.31240
    -0.38195
    -0.34718
    -0.66594
    -0.54423
    -0.06898
     0.23239
     0.33671
     0.12227
     0.27876
     0.23239
     0.76559
     1.22925
     1.46687
     1.46687
     1.32777
     1.57119
     1.92473
     2.27247
     2.35940
     2.26667
     2.12758
     1.86677
     1.89575
     1.95371
     1.80302
     1.29300
     1.48426
     1.56540
     1.36255
     1.10174
     0.95685
     0.77718
     0.63229
     0.48161
     0.36569
     0.34251
     0.20341
     0.14546
    -0.03421
    -0.09217
    -0.03421
    -0.31820
    -0.69492
    -0.57900
    -0.57321
    -0.71810
    -0.59059
    -0.71810
    -0.78185
    -0.72389
    -0.79344
    -0.79924
    -0.82242
    -0.85140
    -0.81083
    -0.72389
    -0.64275
    -0.94413
    -0.79924
    -0.32979
    -0.41093
    -0.41093
    -0.32979
    -0.21967
    -0.38195
    -0.37036
    -0.27183
    -0.20228
    -0.27183
    -0.12694
    -0.23706
    -0.20808
    -0.37036
    -0.19649
    -0.43991
    -0.36456
    -0.39934
    -0.39934
    -0.45150
    -0.54423
    -0.57321
    -0.71810
    -0.73549
    -0.66014
    -0.70651
    -0.73549
    -0.81083
    -0.75867
    -0.78765
    -0.77026
    -0.86879
    -0.77026
    -0.71230
    -0.82242
    -0.81662
    -0.79924
    -0.99629
    -0.99629
    -1.11220
    -0.93254
    -0.82822
    -0.73549
    -0.70071
    -0.79344
    -0.74128
    -0.79924
    -0.65435
    -0.56161
    -0.29501
    -0.32979
    -0.34138
    -0.06898
     0.00056
     0.04113
     0.11648
    -0.00523
     0.07011
     0.12807
     0.18023
     0.12227
     0.24398
     0.02375
     0.12227
     0.15125
     0.07011
     0.00056
    -0.05160
     0.00056
     0.11648
     0.09330
     0.19762
     0.45842
     0.60331
     0.82355
     0.95685
     0.91628
     1.00322
     1.06117
     1.24663
     1.15970
     1.35675
     1.36834
     1.20027
     1.25243
     1.13072
     0.98003
     0.77718
     0.70764
     0.45263
     0.41785
     0.26717
     0.02954
    -0.11535
    -0.27183
    -0.30081
    -0.33558
    -0.36456
    -0.33558
    -0.34138
    -0.38774
    -0.16751
    -0.19069
     0.01795
     0.01795
     0.17444
     0.49899
     0.74241
     0.86412
     0.78298
     0.62070
     0.26137
     0.11068
    -0.15592
    -0.08057
    -0.21387
    -0.21967
    -0.19069
    -0.12694
    -0.17331
    -0.45150
    -0.64275
    -0.57900
    -0.21387
     0.05852
    -0.07478
    -0.40513
    -1.03686
    -0.91515
    -0.48048
     0.16284
     0.05273
    -0.33558
     0.35990
     0.40626
    -0.18490
    -0.60218
    -0.98470
    -0.94992
    -0.85140
    -0.71810
    -0.62537
    -0.52684
    -0.60798
    -0.50945
    -0.59059
    -0.49207
    -0.41672
    -0.41672
    -0.13274
    -0.12694
    -0.19649
     0.00056
     0.32512
     0.53956
     0.52218
     0.53377
     0.40626
     0.42365
     0.49320
     0.63229
     0.62650
     0.76559
     0.90469
     0.67286
     0.46422
     0.37728
     0.34251
     0.22080
     0.02375
    -0.16171
    -0.10955
    -0.19069
    -0.17331
    -0.20808
    -0.30081
    -0.38195
    -0.31240
    -0.48048
    -0.28342
    -0.20228
    -0.39354
    -0.39354
    -0.22547
    -0.17910
    -0.17910
    -0.15592
    -0.14433
     0.05273
     0.19762
     0.13966
     0.21500
     0.26137
     0.27876
     0.20341
     0.39467
     0.49899
     0.35990
     0.38887
     0.46422
     0.50479
     0.45842
     0.35410
     0.29035
     0.29614
     0.40626
     0.44104
     0.52797
     0.36569
     0.57434
     0.44683
     0.67866
     0.91628
     0.82935
     0.78298
     0.78298
     0.98003
     1.04958
     0.90469
     0.99742
     0.95685
     1.17129
     1.08435
     1.00901
     0.64968
     0.26717
     0.01795
    -0.05739
     0.13966
    -0.06319
    -0.09217
    -0.26024
    -0.68332
    -0.88038
    -0.92674
    -0.97890
    -1.02527
    -0.96152
    -1.00788
    -0.89776
    -0.86299
    -0.95572
    -0.89776
    -0.83401
    -0.60218
    -0.52684
    -0.54423
    -0.44570
    -0.45150
    -0.28922
    -0.31240
    -0.36456
    -0.17910
    -0.20808
    -0.11535
    -0.08637
    -0.23706
    -0.20228
    -0.26604
    -0.20808
    -0.12694
    -0.06319
    -0.18490
    -0.16171
    -0.12694
    -0.17910
    -0.18490
    -0.17331
    -0.19069
    -0.16171
    -0.06319
    -0.05739
    -0.19069
    -0.09796
    -0.10376
    -0.08057
    -0.06898
     0.22080
     0.15125
     0.13966
     0.24398
     0.44104
     0.61491
     0.73082
     0.83514
     1.02640
     1.33357
     1.51323
     1.65233
     1.55380
     1.37993
     1.25243
     1.09015
     1.11333
     1.07856
     0.74821
     0.52797
     0.35410
     0.11648
    -0.17331
    -0.45729
    -0.81083
    -1.01368
    -1.14698
    -1.30926
    -1.29187
    -1.44256
    -1.41358
    -1.56427
    -1.20493
    -1.04266
    -1.07163
    -1.04845
    -1.03686
    -0.88038
    -0.79924
    -0.73549
    -0.61957
    -0.56161
    -0.35297
    -0.38774
    -0.32399
    -0.50366
    -0.34718
    -0.57900
    -0.31820
    -0.20228
    -0.28342
    -0.30081
    -0.30081
    -0.12694
    -0.17331
    -0.10376
    -0.04000
     0.12227
     0.27296
     0.31933
     0.45842
     0.49320
     0.65548
     0.64968
     0.73082
     0.89889
     0.74821
     0.89310
     0.51638
     0.22660
     0.07591
    -0.11535
    -0.32399
    -0.48627
    -0.63696
    -0.78185
    -0.92095
    -0.71230
    -0.89197
    -0.82242
    -0.94413
    -0.72969
    -0.43411
    -0.41672
    -0.30661
    -0.06319
     0.19762
     0.51058
     0.41785
     0.57434
     0.64968
     0.58593
     0.54536
     0.59752
     0.67286
     0.52218
     0.18603
     0.33671
     0.35410
     0.15705
     0.09909
     0.02375
    -0.05739
     0.12227
     0.12227
     0.10489
     0.19762
     0.23819
     0.17444
     0.23239
     0.00056
    -0.17331
    -0.22547
    -0.01103
     0.64388
     0.95105
     1.12492
     0.67286
     0.27876
     0.01216
     0.08750
     0.26717
     0.42365
     0.60331
     0.48161
     0.27876
     0.10489
     0.16864
    -0.09796
    -0.29501
    -0.24865
    -0.38774
    -0.63696
    -0.76446
    -0.89776
    -0.61957
    -0.25444
    -0.15592
    -0.29501
    -0.30081
    -0.17910
    -0.09796
    -0.01682
    -0.01103
     0.08750
     0.07011
     0.22080
     0.36569
     0.23239
     0.32512
     0.23239
     0.37149
     0.31933
     0.38887
     0.44683
     0.51058
     0.64388
     0.61491
     0.61491
     0.62650
     0.65548
     0.66127
     0.75980
     0.97424
     0.73082
     0.89310
     0.92787
     0.56854
     0.30194
     0.18603
     0.09909
     0.07011
     0.04693
    -0.12694
    -0.23706
    -0.45729
    -0.52684
    -0.67753
    -0.83401
    -0.69492
    -0.75287
    -0.81662
    -0.82822
    -0.79344
    -0.74708
    -0.64855
    -0.58480
    -0.46888
    -0.38774
    -0.26604
    -0.22547
    -0.16751
    -0.10955
     0.04693
    -0.18490
     0.12227
     0.14546
     0.01216
     0.23239
     0.08170
     0.22660
     0.18023
     0.21500
     0.23819
     0.26717
     0.38308
     0.42365
     0.59752
     0.77139
     0.86992
     0.91048
     0.96844
     0.86412
     0.47581
     0.38887
     0.42944
     0.65548
     0.67286
     1.00901
     1.24663
     1.29879
     1.47846
     1.24084
     1.18868
     1.12492
     1.04958
     1.29300
     1.31618
     1.10174
     0.44683
     0.39467
     0.44683
     0.53956
     0.41785
     0.20921
     0.13966
     0.19182
    -0.17331
    -0.41093
    -0.90356
    -0.85719
    -0.92095
    -0.67173
    -0.55002
    -0.23706
    -0.15592
    -0.02262
    -0.02841
     0.02954
     0.09909
     0.13387
     0.02375
     0.06432
     0.17444
     0.18603
     0.13387
     0.19182
     0.11068
     0.20921
     0.01795
     0.23819
     0.37149
     0.22660
     0.18023
     0.16864
     0.22660
     0.02375
     0.00636
     0.01216
    -0.03421
     0.02954
    -0.05739
    -0.17910
    -0.09217
    -0.20808
    -0.21387
    -0.15012
    -0.12694
    -0.21967
    -0.23126
    -0.12694
    -0.11535
    -0.16171
    -0.13853
    -0.17910
     0.00056
     0.05852
     0.06432
     0.07591
     0.11648
     0.19762
     0.26717
     0.27296
     0.47581
     0.58593
     0.78878
     0.98003
     0.95105
     1.28141
     1.40891
     1.64074
     1.91314
     1.99428
     2.00007
     1.90734
     1.77984
     1.86677
     1.42630
     1.00322
     1.06117
     1.15390
     1.07856
     1.20606
     1.16549
     1.06117
     0.67866
     0.42365
     0.49320
     0.47001
     0.37728
     0.66127
     0.66707
     0.53956
     0.35990
    -0.08057
    -0.27183
    -0.35877
    -0.55002
    -0.35877
    -0.04580
    -0.06898
    -0.54423
    -0.86879
    -1.15277
    -0.97890
    -0.68912
    -0.32979
     0.11068
     0.63229
     1.15390
     1.37414
     1.53642
     1.78563
     1.98268
     2.16235
     2.43475
     2.60862
     2.56805
     2.38838
     2.35940
     2.26088
     2.18553
     2.09860
     1.84359
     1.66392
     1.60597
     1.36834
     1.14231
     1.04379
     0.59752
     0.62650
     0.33671
     0.18023
     0.13966
    -0.18490
    -0.26604
    -0.60798
    -0.66594
    -0.81662
    -1.02527
    -1.17016
    -1.34403
    -1.37880
    -1.55847
    -1.50051
    -1.55267
    -1.75552
    -1.55267
    -1.60484
    -1.50051
    -1.49472
    -1.43676
    -1.35562
    -1.24550
    -1.14698
    -1.19334
    -1.10061
    -1.11220
    -1.05425
    -1.14698
    -0.92095
    -0.98470
    -0.92095
    -0.88617
    -0.74708
    -0.70071
    -0.81083
    -0.80503
    -0.76446
    -0.67753
    -0.45150
    -0.26604
    -0.38774
    -0.32399
    -0.26024
    -0.34138
    -0.19649
    -0.05739
    -0.21387
    -0.17910
    -0.09217
     0.02954
    -0.05739
    -0.10376
    -0.18490
    -0.08057
     0.03534
    -0.08057
    -0.07478
    -0.14433
    -0.30081
    -0.19069
    -0.35877
    -0.08057
    -0.27183
    -0.17910
    -0.19069
    -0.34718
    -0.27183
    -0.30081
    -0.33558
    -0.41672
    -0.27183
    -0.10376
    -0.16751
    -0.16171
    -0.48627
    -0.41672
    -0.60798
    -0.48048
    -0.54423
    -0.72969
    -0.92674
    -0.87458
    -0.83981
    -0.89776
    -0.87458
    -0.90356
    -0.97311
    -0.85719
    -0.85140
    -0.83981
    -0.81083
    -0.75867
    -0.86299
    -0.67173
    -0.50945
    -0.61378
    -0.43411
    -0.37036
    -0.43411
    -0.45150
    -0.47468
    -0.56161
    -0.57321
    -0.60798
    -0.61378
    -0.57900
    -0.63116
    -0.63696
    -0.63696
    -0.72969
    -0.55002
    -0.59059
    -0.50366
    -0.53843
    -0.49786
    -0.50366
    -0.49786
    -0.52684
    -0.45150
    -0.37036
    -0.34138
    -0.30081
    -0.31240
    -0.43991
    -0.42831
    -0.51525
    -0.34138
    -0.27763
    -0.37615
    -0.38195
    -0.29501
    -0.16171
    -0.15012
     0.08170
    -0.01103
     0.06432
     0.24978
     0.42365
     0.82355
     0.95105
     1.09595
     1.06117
     1.59437
     2.42895
     2.67816
     2.81726
     2.79987
     1.86097
     1.21186
     0.71923
     0.37149
     0.70184
     0.66707
     1.04379
     1.41471
     1.11333
     0.47001
    -0.16171
    -0.57900
    -0.48048
    -0.49207
    -0.32399
    -0.00523
     0.32512
     0.67866
     0.73082
     0.81775
     0.89310
     0.81775
     0.87571
     0.69605
     0.53956
     0.51058
     0.23819
    -0.02262
     0.04693
    -0.19649
    -0.38774
    -0.59059
    -0.58480
    -0.66594
    -0.70071
    -0.75287
    -0.88038
    -0.86879
    -0.88038
    -0.77605
    -0.72969
    -0.80503
    -0.72389
    -0.76446
    -0.55582
    -0.48048
    -0.63696
    -0.70071
    -0.55582
    -0.49786
    -0.27183
    -0.23706
    -0.32399
    -0.43411
    -0.35297
    -0.30081
    -0.20228
    -0.20808
    -0.34138
    -0.64275
    -0.23706
    -0.06319
    -0.03421
     0.07011
    -0.15012
    -0.01103
     0.23819
     0.34251
     0.37728
     0.45263
     0.41206
     0.33671
     0.30194
     0.24978
     0.27296
     0.01795
    -0.06898
     0.09909
     0.09909
     0.12807
     0.07011
     0.00056
     0.02375
    -0.05160
    -0.13853
    -0.19649
    -0.17910
     0.02375
     0.14546
     0.47581
     0.51638
     0.52797
     0.50479
     0.81196
     0.73082
     0.62070
     0.73082
     0.69025
     0.67286
     0.64968
     0.53377
     0.48740
     0.42365
     0.52218
     0.40047
     0.26717
     0.34251
     0.16284
    -0.04580
     0.22080
     0.45263
     0.32512
     0.24978
     0.13387
     0.19762
     0.16864
     0.20341
     0.22080
     0.19762
     0.34251
     0.38308
     0.12227
     0.09909
     0.07011
    -0.04580
    -0.08057
     0.06432
    -0.08057
    -0.17331
    -0.21967
    -0.26604
    -0.20228
    -0.29501
    -0.40513
    -0.31820
    -0.34718
    -0.49207
    -0.35877
    -0.39934
    -0.37036
    -0.49207
    -0.62537
    -0.37036
    -0.35297
    -0.50945
    -0.50945
    -0.48048
    -0.55002
    -0.48048
    -0.48627
    -0.48627
    -0.35297
    -0.43411
    -0.45729
    -0.43411
    -0.46309
    -0.55002
    -0.71810
    -0.63116
    -0.55002
    -0.68332
    -0.59059
    -0.79344
    -0.82242
    -0.89197
    -0.77026
    -0.81083
    -0.86299
    -0.70071
    -0.83401
    -0.74128
    -0.75287
    -0.71230
    -0.66594
    -0.53843
    -0.41093
    -0.51525
    -0.49207
    -0.39934
    -0.34718
    -0.32399
    -0.47468
    -0.33558
    -0.31240
    -0.20228
    -0.21967
    -0.42252
    -0.34718
    -0.49786
    -0.50945
    -0.48627
    -0.40513
    -0.46888
    -0.43411
    -0.47468
    -0.44570
    -0.60798
    -0.45150
    -0.60218
    -0.43991
    -0.38774
    -0.39354
    -0.42252
    -0.36456
    -0.23126
    -0.21387
    -0.45729
    -0.06319
     0.13966
     0.16864
     0.40626
     0.48740
     0.70764
     0.92208
     1.05538
     1.17129
     1.18868
     0.92208
     0.87571
     0.99162
     0.89310
     1.01481
     1.13072
     1.42050
     1.31039
     0.80037
     0.42365
     0.18023
     0.11068
    -0.06898
    -0.04000
     0.08170
    -0.02262
     0.24978
     0.39467
     0.97424
     1.25243
     1.25823
     1.17129
     1.23504
     1.33357
     1.20606
     1.47266
     1.75665
     1.83200
     1.63494
     1.57119
     1.72767
     1.72767
     1.60597
     1.26982
     0.88151
     0.52797
     0.41785
     0.34251
     0.25557
     0.45842
     0.38887
     0.30774
     0.33671
     0.30194
     0.08750
     0.29614
     0.17444
     0.15125
     0.14546
     0.15125
     0.15705
     0.01795
     0.08750
     0.04693
    -0.24285
    -0.04580
    -0.06898
    -0.26024
    -0.24865
    -0.19069
    -0.32399
    -0.40513
    -0.42831
    -0.48048
    -0.38774
    -0.41093
    -0.43991
    -0.48048
    -0.52105
    -0.48048
    -0.67753
    -0.58480
    -0.53843
    -0.67173
    -0.62537
    -0.64855
    -0.59059
    -0.68332
    -0.78185
    -0.73549
    -0.76446
    -0.58480
    -0.75867
    -0.63696
    -0.60798
    -0.43991
    -0.52684
    -0.45150
    -0.07478
     0.00056
     0.18023
     0.30194
     0.48740
     0.69605
     0.83514
     0.89310
     1.03219
     1.21766
     1.06697
     0.81196
     0.77718
     0.82935
     0.52218
     0.37149
     0.49320
     0.07011
    -0.10376
    -0.23706
    -0.43411
    -0.63696
    -0.88617
    -0.97311
    -0.83401
    -0.67753
    -0.48048
    -0.23706
     0.02375
    -0.09217
    -0.12694
    -0.78765
    -1.62222
    -2.17281
    -2.11485
    -1.70916
    -1.33823
    -1.35562
    -1.45415
    -1.70336
    -2.13804
    -2.45100
    -2.41623
    -2.27713
    -1.91780
    -1.70916
    -1.19914
    -0.76446
    -0.30081
     0.09909
     0.29614
     0.64388
     1.06697
     1.33936
     1.41471
     1.34516
     1.50744
     1.84938
     2.38838
     2.75351
     2.42895
     1.44369
     1.39153
     1.25243
     1.16549
     1.47846
     1.51323
     1.00901
     0.78298
     0.64968
     0.44104
     0.02375
    -0.27763
    -0.38774
    -0.31820
    -0.46888
    -0.75867
    -0.83981
    -0.89776
    -0.84560
    -0.88617
    -0.64855
    -0.82822
    -0.97311
    -0.88038
    -0.67753
    -0.79924
    -0.92674
    -0.82822
    -0.92674
    -0.67173
    -0.61957
    -0.78185
    -0.75867
    -0.74128
    -0.70071
    -0.65435
    -0.52105
    -0.26604
    -0.42252
    -0.38774
    -0.36456
    -0.27763
    -0.17910
    -0.20228
    -0.04000
    -0.06898
     0.08170
     0.09909
     0.33092
     0.27876
     0.36569
     0.73661
     1.20027
     1.53642
     1.15390
    -0.04000
    -0.15592
    -0.53843
    -1.07743
    -1.30346
    -1.39619
    -1.35562
    -1.68018
    -2.02792
    -2.61908
    -3.03637
    -3.41308
    -3.69707
    -3.67389
    -3.33774
    -3.18705
    -3.08273
    -2.79874
    -2.34668
    -1.94098
    -1.61643
    -1.30926
    -1.02527
    -0.48627
    -0.28922
    -0.17910
    -0.04580
     0.14546
     0.31933
     0.38887
     0.75400
     1.05538
     1.29300
     1.59437
     1.67551
     1.80881
     1.93632
     2.29565
     2.27247
     2.24928
     2.16235
     1.98848
     1.65233
     1.62335
     1.48426
     1.26402
     1.69290
     2.21451
     1.76245
     1.13652
     0.78878
     0.83514
     0.59752
     0.30774
     0.36569
     0.60911
     0.88730
     1.08435
     1.12492
     0.91628
     0.86412
     0.63809
     0.61491
     0.63229
     0.51638
     0.35990
     0.26717
     0.23239
     0.19762
     0.12807
     0.02954
    -0.04580
    -0.04580
    -0.07478
    -0.13274
    -0.23706
    -0.39354
    -0.33558
    -0.51525
    -0.30661
    -0.19069
    -0.44570
    -0.41093
    -0.48048
    -0.35877
    -0.34718
    -0.35877
    -0.42252
    -0.28922
    -0.24285
    -0.21387
    -0.07478
    -0.20808
    -0.28922
    -0.32979
    -0.05739
    -0.02262
    -0.10955
    -0.20808
    -0.24285
    -0.29501
    -0.27763
    -0.27183
    -0.37615
    -0.34138
    -0.35877
    -0.41672
    -0.40513
    -0.40513
    -0.51525
    -0.71230
    -0.55582
    -0.47468
    -0.46888
    -0.60218
    -0.64855
    -0.61957
    -0.56161
    -0.60218
    -0.57900
    -0.68332
    -0.59639
    -0.57321
    -0.52105
    -0.70071
    -0.65435
    -0.56161
    -0.60218
    -0.30661
    -0.41093
    -0.37036
    -0.52105
    -0.41093
    -0.36456
    -0.27183
    -0.32979
    -0.32979
    -0.30661
    -0.25444
    -0.12114
    -0.16171
    -0.23126
    -0.26604
    -0.30081
    -0.17331
    -0.12114
    -0.37615
    -0.25444
    -0.27763
    -0.24865
    -0.21387
    -0.24285
    -0.30661
    -0.24285
    -0.30661
    -0.16751
    -0.27763
    -0.29501
    -0.43991
    -0.50366
    -0.30661
    -0.20228
    -0.45729
    -0.34138
    -0.59059
    -0.50366
    -0.48627
    -0.38195
    -0.45150
    -0.51525
    -0.45729
    -0.43411
    -0.52105
    -0.42252
    -0.56161
    -0.50366
    -0.48627
    -0.23706
    -0.43411
    -0.32979
    -0.40513
    -0.47468
    -0.41672
    -0.35877
    -0.30661
    -0.28922
    -0.37615
    -0.23706
    -0.31240
    -0.19649
    -0.32399
    -0.26604
    -0.28922
    -0.13274
    -0.15012
    -0.16171
    -0.10376
    -0.08637
    -0.19069
    -0.01682
    -0.02841
    -0.13274
    -0.05160
     0.04693
     0.09909
     0.18603
     0.23239
     0.52797
     0.65548
     1.24084
     1.73347
     2.09860
     2.36520
     2.15655
     1.51903
     1.21766
     1.35096
     1.08435
     1.08435
     0.61491
     0.05852
    -0.47468
    -1.10641
    -1.63381
    -2.64226
    -2.81033
    -2.82193
    -3.24501
    -3.52900
    -3.45945
    -3.23921
    -2.67124
    -2.46839
    -1.96417
    -1.36721
    -0.30661
     0.28455
     0.51058
     1.21186
     1.50164
     1.94791
     2.40577
     3.19398
     3.51274
     3.14182
     2.35361
     1.53642
     1.73927
     2.11598
     2.12758
     1.65233
     1.58278
     1.84359
     1.73347
     1.54801
     1.29879
     1.26402
     1.27561
     1.30459
     1.43210
     1.31618
     1.47266
     1.43789
     1.53642
     1.46687
     1.46687
     1.22925
     0.93367
     0.81775
     0.40047
     0.25557
    -0.00523
    -0.02262
    -0.33558
    -0.46888
    -0.46309
    -0.70071
    -0.53264
    -0.66594
    -0.64855
    -0.75287
    -0.61957
    -0.63116
    -0.70651
    -0.57321
    -0.49207
    -0.49786
    -0.61378
    -0.59059
    -0.64275
    -0.67753
    -0.67173
    -0.64855
    -0.71230
    -0.75867
    -0.80503
    -0.81083
    -0.84560
    -0.90356
    -0.88617
    -0.81662
    -0.75867
    -0.87458
    -0.72969
    -0.61957
    -0.60798
    -0.59639
    -0.37036
    -0.36456
    -0.29501
    -0.29501
    -0.15592
    -0.30661
    -0.12114
    -0.15592
    -0.16751
    -0.08057
     0.11648
    -0.11535
     0.00636
    -0.09217
    -0.05160
    -0.17910
    -0.01682
    -0.02262
    -0.13274
    -0.05160
    -0.14433
    -0.10955
    -0.16751
    -0.23706
    -0.32399
    -0.23706
    -0.21387
    -0.27763
    -0.20228
    -0.23126
    -0.06319
     0.02954
    -0.21387
    -0.10955
    -0.22547
    -0.06319
    -0.04000
     0.02375
    -0.01682
     0.00636
    -0.09217
    -0.05160
     0.08170
     0.00056
    -0.08057
    -0.13853
    -0.20808
    -0.17331
    -0.19649
    -0.17910
    -0.22547
    -0.30661
    -0.15592
    -0.26024
    -0.30661
    -0.35297
    -0.26604
    -0.38195
    -0.24865
    -0.17910
    -0.31240
    -0.32979
    -0.36456
    -0.35877
    -0.40513
    -0.27183
    -0.24865
    -0.33558
    -0.35297
    -0.32979
    -0.27183
    -0.35877
    -0.39354
    -0.38195
    -0.31240
    -0.34718
    -0.25444
    -0.35297
    -0.31820
    -0.31820
    -0.34718
    -0.30081
    -0.09217
    -0.32399
    -0.19649
    -0.31240
    -0.21967
    -0.15012
    -0.30081
    -0.23126
    -0.19069
    -0.05739
    -0.14433
    -0.21967
    -0.11535
    -0.18490
    -0.19649
    -0.23126
    -0.08637
    -0.24285
    -0.16751
    -0.10376
    -0.12694
    -0.27183
    -0.22547
    -0.27763
    -0.46309
    -0.42252
    -0.52105
    -0.33558
    -0.08637
     0.00636
     0.08170
    -0.08637
     0.08170
    -0.08637
    -0.15012
     0.05852
     0.06432
     0.07591
     0.21500
     0.13387
     0.31933
     0.47581
     0.64968
     0.63809
     0.71923
     0.64968
     0.73661
     0.58013
     0.71923
     0.79457
     0.76559
     0.81775
     0.91048
     0.91628
     0.97424
     0.75400
     0.83514
     0.73082
     0.85832
     0.49899
     0.59752
     0.41785
     0.39467
     0.14546
     0.22080
     0.27876
     0.30774
     0.63809
     0.63229
     0.58013
     0.58013
     0.45842
     0.40626
     0.33671
     0.41206
     0.48740
     0.44683
     0.56854
     0.47581
     0.60331
     0.55115
     0.66707
     0.44104
     0.20921
     0.24398
     0.58013
     0.80616
     1.11333
     0.98583
     1.13072
     1.22925
     1.25823
     1.00901
     1.17709
     1.14811
     1.31618
     1.45528
     1.65233
     1.69290
     1.35675
     1.48426
     1.22925
     1.18288
     1.17709
     1.23504
     0.86992
     0.95685
     1.07276
     0.92208
     0.77139
     0.60911
     0.52797
     0.45842
     0.30194
     0.21500
     0.15125
     0.38887
     0.57434
     0.85832
     0.83514
     0.47581
     0.01795
    -0.20808
    -0.23126
    -0.32979
    -0.13274
    -0.33558
    -0.56741
    -0.71230
    -0.91515
    -0.77605
    -1.34403
    -1.59904
    -1.73814
    -1.69177
    -1.59324
    -1.59324
    -1.59324
    -1.55847
    -1.25130
    -1.16436
    -1.07743
    -1.00788
    -0.90936
    -0.64275
    -0.56161
    -0.38774
    -0.20228
    -0.24865
    -0.08637
    -0.17910
    -0.10955
    -0.21387
    -0.12694
    -0.23126
    -0.05160
    -0.02841
     0.02375
    -0.04580
     0.08170
    -0.05160
    -0.15592
     0.03534
     0.00056
    -0.17331
    -0.18490
    -0.30661
    -0.15012
    -0.06898
    -0.18490
    -0.45729
    -0.30661
    -0.24865
    -0.20228
    -0.19069
    -0.37615
    -0.29501
    -0.42831
    -0.21387
    -0.12114
    -0.39934
    -0.32399
    -0.29501
    -0.27183
    -0.25444
    -0.24865
    -0.32399
    -0.39934
    -0.21967
    -0.19069
    -0.18490
    -0.25444
    -0.28342
    -0.35877
    -0.26024
    -0.15012
    -0.19069
    -0.24285
    -0.25444
    -0.19069
    -0.18490
    -0.15592
    -0.08637
    -0.24285
    -0.09217
    -0.04000
    -0.03421
    -0.09796
    -0.04580
    -0.15592
    -0.19649
     0.02375
    -0.08637
    -0.19649
    -0.04580
    -0.17910
    -0.09217
    -0.22547
    -0.02262
    -0.23706
    -0.23706
    -0.18490
    -0.16751
    -0.08057
    -0.21387
    -0.26604
    -0.35297
    -0.20808
    -0.15012
    -0.27763
    -0.12114
    -0.30661
    -0.24865
    -0.14433
    -0.22547
    -0.25444
    -0.29501
    -0.21387
    -0.19069
    -0.13853
    -0.23126
    -0.21387
    -0.32399
    -0.18490
    -0.10376
    -0.15012
    -0.14433
    -0.11535
    -0.08057
     0.00636
     0.12227
     0.15705
     0.20341
     0.30194
     0.46422
     0.51058
     0.44683
     0.55695
     0.77139
     0.77718
     0.92787
     1.05538
     1.15970
     1.64074
     1.69290
     1.65813
     1.72188
     1.87257
     2.01746
     2.15655
     2.19133
     1.99428
     2.01166
     2.27247
     2.35361
     2.27247
     2.13337
     1.93052
     1.77984
     1.62335
     1.49005
     1.05538
     0.88151
     0.72502
     0.67286
     0.51638
     0.47581
     0.41785
     0.16864
     0.16864
    -0.19069
    -0.50945
    -0.49786
    -0.28342
    -0.39934
    -0.52684
    -0.73549
    -0.89197
    -0.77605
    -0.87458
    -0.86299
    -0.87458
    -0.74128
    -0.70651
    -0.78765
    -0.96152
    -1.11800
    -1.21653
    -1.11220
    -0.77605
    -0.60798
    -0.61957
    -0.47468
    -0.38774
    -0.32979
    -0.17331
    -0.17910
    -0.04000
     0.11068
     0.24398
     0.49320
     0.79457
     0.80616
     0.84094
     0.93367
     1.33936
     1.32777
     1.42050
     1.40891
     1.57119
     1.35096
     1.41471
     1.45528
     1.39153
     1.18288
     1.23504
     1.12492
     1.09015
     0.85832
     0.63229
     0.34251
     0.31933
     0.31933
     0.20341
     0.23239
     0.29614
     0.53377
     0.45263
     0.82935
     1.11333
     1.15970
     1.32198
     1.35675
     1.14231
     0.52218
    -0.35297
    -0.60218
    -0.27183
     0.31933
     0.56854
     0.29035
    -0.28342
    -0.67173
    -0.94413
    -1.21073
    -1.35562
    -1.33823
    -1.25130
    -1.11220
    -0.84560
    -0.61378
    -0.40513
    -0.22547
    -0.23126
     0.12807
     0.15705
     0.11068
     0.14546
     0.08750
     0.02375
     0.00056
    -0.06319
    -0.07478
    -0.09217
    -0.12114
    -0.26024
    -0.25444
    -0.15592
    -0.31240
    -0.44570
    -0.35877
    -0.20228
    -0.28342
    -0.23706
    -0.27763
    -0.22547
    -0.32399
    -0.20228
    -0.21387
    -0.12694
    -0.13853
    -0.17331
    -0.16751
    -0.16751
    -0.02262
    -0.21967
    -0.20808
    -0.15012
    -0.04580
    -0.12694
    -0.16171
    -0.21967
    -0.28922
    -0.28342
    -0.26604
    -0.21387
    -0.16751
    -0.21387
    -0.14433
    -0.24285
    -0.15592
    -0.35297
    -0.43991
    -0.28922
    -0.30661
    -0.43411
    -0.49207
    -0.66594
    -0.79344
    -0.87458
    -0.78765
    -0.89776
    -0.53843
    -0.04000
     0.07591
     0.11648
     0.40626
     0.27296
     0.10489
     0.33671
     0.69025
     0.71343
     0.98003
     1.04958
     1.02640
     0.98583
     0.88730
     0.81196
     0.61491
     0.37149
     0.01216
    -0.39934
    -0.64855
    -0.88617
    -1.08902
    -0.82822
    -0.64275
    -0.75287
    -0.65435
    -0.90356
    -1.00209
    -0.99629
    -0.82822
    -0.74708
    -0.49786
    -0.31820
    -0.19649
    -0.13274
    -0.18490
    -0.06898
    -0.17910
    -0.17331
    -0.11535
    -0.13274
    -0.16171
    -0.22547
    -0.20228
    -0.42252
    -0.55582
    -0.41672
    -0.39354
    -0.14433
    -0.32399
    -0.54423
    -0.53264
    -0.49207
    -0.48627
    -0.52684
    -0.42252
    -0.64275
    -0.76446
    -0.56741
    -0.58480
    -0.61378
    -0.54423
    -0.68912
    -0.55002
    -0.50366
    -0.44570
    -0.39354
    -0.32399
    -0.17331
    -0.04000
    -0.04000
     0.13387
     0.26137
     0.33671
     0.59752
     0.63809
     0.71343
     0.70184
     0.75980
     0.92208
     0.83514
     1.05538
     0.89310
     0.95685
     0.84094
     1.09595
     0.78298
     0.77139
     0.75980
     0.58593
     0.52218
     0.48161
     0.21500
    -0.09217
    -0.06319
     0.06432
     0.09909
     0.34251
     0.30774
     0.27876
     0.06432
     0.13966
     0.24978
     0.16284
     0.18603
    -0.07478
    -0.11535
    -0.21967
    -0.26604
    -0.23706
    -0.15012
    -0.08057
    -0.21387
    -0.06898
    -0.24285
    -0.28922
    -0.46309
    -0.57321
    -0.63116
    -0.71810
    -0.50366
    -0.39934
    -0.29501
    -0.01103
     0.08170
    -0.02841
    -0.09796
    -0.15592
    -0.31240
    -0.25444
    -0.17910
    -0.22547
    -0.25444
    -0.36456
    -0.19649
    -0.22547
    -0.13853
     0.02375
    -0.20808
    -0.23706
    -0.27763
    -0.10376
    -0.27763
    -0.28342
    -0.37615
    -0.38774
    -0.22547
    -0.31820
    -0.46888
    -0.49786
    -0.45150
    -0.50945
    -0.31240
    -0.39354
    -0.58480
    -0.56161
    -0.46888
    -0.64855
    -0.60218
    -0.43991
    -0.48627
    -0.55002
    -0.49207
    -0.55582
    -0.76446
    -0.66014
    -0.77026
    -0.68332
    -0.58480
    -0.32979
    -0.37615
    -0.30661
    -0.19069
    -0.12114
     0.18603
     0.16864
     0.24978
     0.31933
     0.45263
     0.78298
     1.01481
     1.07276
     1.24663
     1.25243
     1.28141
     1.52483
     1.43789
     1.49005
     1.72767
     1.90154
     2.12178
     2.19133
     2.39997
     2.44054
     2.77669
     3.06068
     3.20557
     2.90999
     2.46952
     1.91893
     1.57699
     1.63494
     1.96530
     1.65813
     1.47266
     1.21766
     0.81196
     0.38887
     0.05852
    -0.42831
    -0.57900
    -0.49207
    -0.60798
    -0.66594
    -0.50366
    -0.48048
    -0.48627
    -0.32399
    -0.12114
    -0.06319
    -0.16171
    -0.08057
    -0.05739
    -0.10955
    -0.13274
    -0.20808
    -0.31240
    -0.27183
    -0.31820
    -0.45729
    -0.48048
    -0.53264
    -0.38774
    -0.24285
     0.22660
    -0.06898
    -0.36456
    -0.29501
    -0.24865
    -0.12114
     0.02954
     0.01216
     0.08750
     0.23819
     0.29035
     0.29035
     0.32512
     0.17444
     0.14546
    -0.16171
     0.03534
     0.01216
    -0.17331
    -0.30661
    -0.39354
    -0.30081
    -0.31820
    -0.50366
    -0.66014
    -0.63696
    -0.54423
    -0.71810
    -0.71810
    -0.77026
    -0.90356
    -0.86879
    -0.86299
    -0.73549
    -0.88617
    -0.90356
    -0.96731
    -0.93254
    -0.92674
    -1.15277
    -1.21073
    -1.07163
    -0.93254
    -0.80503
    -0.82242
    -0.80503
    -0.69492
    -0.76446
    -0.67753
    -0.31820
    -0.04580
     0.04113
     0.32512
     0.55115
     0.78878
     0.78298
     0.71923
     0.78878
     0.84673
     0.99742
     0.60911
     0.51058
     0.34831
     0.38308
    -0.02262
     0.08170
    -0.06898
    -0.31240
    -0.51525
    -0.70071
    -0.73549
    -0.89776
    -0.64275
    -0.54423
    -0.34718
    -0.01103
     0.38887
     0.58013
     0.56274
     0.57434
     0.43524
     0.61491
     0.81775
     0.73661
     0.88151
     0.91048
     0.75980
     0.66127
     0.58013
     0.23819
     0.20921
     0.02375
     0.03534
    -0.08057
    -0.11535
    -0.08637
    -0.27183
    -0.32979
    -0.04000
     0.13387
     0.13966
     0.30194
     0.37149
     0.05852
    -0.10955
     0.00636
    -0.55582
    -0.43991
    -0.12114
     0.48161
     0.66707
     0.41206
    -0.17331
    -0.26604
     0.13387
     0.67866
     1.13652
     1.89575
     2.09860
     1.37993
     0.86412
     0.85832
     0.81775
     1.18288
     1.13652
     1.25243
     1.09595
     0.66127
     0.16864
    -0.31240
    -0.53264
    -0.85140
    -1.29187
    -1.44835
    -1.64541
    -1.63961
    -1.50051
    -1.58745
    -1.44256
    -1.34983
    -1.25130
    -1.10641
    -0.90356
    -0.83981
    -0.77605
    -0.84560
    -0.46888
    -0.37036
    -0.13853
    -0.27183
    -0.34138
    -0.78185
    -1.11220
    -1.20493
    -1.34983
    -1.21653
    -1.03686
    -1.21653
    -1.43097
    -1.48892
    -1.57586
    -1.69757
    -1.76132
    -1.48892
    -1.30926
    -1.25130
    -1.08323
    -0.95572
    -0.78185
    -0.55002
    -0.39354
    -0.26604
    -0.21387
    -0.02841
    -0.04000
     0.01795
     0.00636
    -0.00523
    -0.10376
     0.15125
     0.07011
     0.13966
     0.04693
     0.04113
    -0.11535
     0.06432
     0.05852
    -0.10955
     0.02375
     0.07591
    -0.10955
    -0.08637
     0.02954
    -0.00523
    -0.22547
    -0.12694
     0.02375
    -0.13274
     0.02375
    -0.09796
    -0.11535
    -0.10376
    -0.05160
    -0.08057
    -0.16751
    -0.03421
    -0.12114
    -0.17331
    -0.20808
    -0.06898
    -0.21967
    -0.34718
    -0.06898
    -0.14433
    -0.21387
    -0.15592
    -0.15012
    -0.13853
    -0.09217
    -0.16751
    -0.09217
    -0.00523
     0.01795
     0.05852
     0.09330
     0.07591
     0.08170
     0.00636
     0.11648
     0.16284
     0.08170
     0.07591
     0.12807
     0.08750
    -0.02841
    -0.04000
    -0.13274
    -0.16171
    -0.04580
    -0.16751
    -0.14433
    -0.28342
    -0.22547
    -0.40513
    -0.30661
    -0.37036
    -0.45150
    -0.31240
    -0.24865
    -0.02262
     0.24978
     0.28455
     0.42365
     0.55695
     0.66707
     0.35990
     0.44683
     0.57434
     0.69025
     0.61491
     0.64388
     0.60911
     0.55115
     0.42365
    -0.01103
    -0.28342
    -0.86299
    -1.19334
    -1.47733
    -1.58745
    -1.12959
    -0.78185
    -0.66014
    -0.84560
    -1.10641
    -1.00209
    -1.25710
    -0.49207
    -0.17910
     0.39467
     0.69025
     0.71343
     0.65548
     0.64388
     0.70764
     0.76559
     0.93946
     1.04379
     0.94526
     1.03219
     0.93946
     0.78878
     0.53956
     0.55115
     0.62070
     0.58013
     0.67286
     0.74241
     0.77718
     0.87571
     0.86992
     1.07856
     1.06697
     1.18868
     1.13652
     1.07856
     1.08435
     1.05538
     0.81775
     0.95105
     0.91048
     0.86412
     0.96844
     0.78298
     0.71343
     0.60911
     0.45263
     0.44683
     0.44104
     0.58593
     0.19762
     0.09330
     0.11648
     0.08750
    -0.13274
    -0.19069
    -0.09217
    -0.31240
    -0.37036
    -0.45150
    -0.48048
    -0.60798
    -0.66594
    -0.71230
    -0.64855
    -0.48627
    -0.61957
    -0.50945
    -0.53843
    -0.64855
    -0.44570
    -0.46309
    -0.21967
    -0.21967
    -0.24285
    -0.16751
    -0.05160
    -0.02262
    -0.08057
    -0.11535
    -0.23706
    -0.10955
    -0.14433
    -0.23706
    -0.14433
    -0.10955
    -0.19069
    -0.18490
    -0.09217
    -0.11535
    -0.23706
    -0.11535
    -0.20228
    -0.31240
    -0.22547
    -0.24865
    -0.10955
    -0.09217
    -0.09217
    -0.24285
    -0.48627
    -0.55002
    -0.73549
    -1.03686
    -1.08902
    -0.90936
    -1.01947
    -0.94413
    -0.67173
    -0.28342
    -0.24285
    -0.35877
    -0.40513
    -0.17910
     0.06432
     0.28455
     0.55695
     0.89310
     1.18288
     1.41471
     1.32198
     1.62915
     1.61756
     1.54221
     1.54801
     1.48426
     1.57119
     1.37993
     1.36255
     1.42050
     1.46107
     1.24663
     0.93946
     0.58013
     0.38887
     0.30194
     0.29614
     0.35990
     0.30194
     0.03534
     0.03534
    -0.14433
    -0.23126
    -0.35877
    -0.31820
    -0.34138
    -0.18490
    -0.02841
     0.07591
     0.24398
     0.23239
     0.51638
     0.59172
     0.73082
     0.74241
     0.64388
     0.59172
     0.66127
     0.79457
     0.78878
     0.77718
     0.56274
     0.62650
     0.47001
     0.44104
     0.34831
     0.24398
     0.18023
     0.01795
     0.07011
     0.00056
    -0.05739
    -0.08057
    -0.22547
    -0.18490
    -0.10376
    -0.32399
    -0.27763
    -0.30661
    -0.24865
    -0.25444
    -0.30661
    -0.35297
    -0.43991
    -0.39934
    -0.34138
    -0.28342
    -0.35297
    -0.51525
    -0.24865
    -0.19649
    -0.22547
    -0.20808
    -0.15592
    -0.15592
     0.14546
     0.18023
     0.17444
     0.19762
     0.16284
     0.35410
     0.27876
     0.42944
     0.49320
     0.41785
     0.47001
     0.42944
     0.48740
     0.49320
     0.42944
     0.24978
     0.35990
     0.42944
     0.47581
     0.44683
     0.34831
     0.18603
     0.09330
     0.18023
     0.37728
     0.24978
     0.35990
     0.35410
     0.46422
     0.46422
     0.75980
     0.70764
     0.74821
     0.91048
     0.79457
     0.49320
     0.16864
    -0.03421
    -0.47468
    -0.58480
    -0.75287
    -0.85140
    -0.85140
    -0.89197
    -0.64855
    -0.55582
    -0.31820
    -0.42831
    -0.48627
    -0.46888
    -0.35297
    -0.32399
    -0.10955
     0.35410
     0.78298
     0.99162
     1.06697
     1.09015
     1.06117
     1.11333
     1.07276
     0.85832
     0.63809
     0.34251
     0.13387
     0.19182
     0.20921
     0.19762
     0.10489
    -0.06898
    -0.10376
    -0.39354
    -0.08057
    -0.32979
    -0.63696
    -0.77605
    -0.84560
    -0.83401
    -0.88038
    -0.90936
    -1.06004
    -1.06584
    -0.96152
    -0.86299
    -0.85140
    -0.78765
    -0.90356
    -0.94413
    -0.84560
    -0.49207
    -0.59059
    -0.60798
    -0.52105
    -0.48048
    -0.53264
    -0.42252
    -0.63116
    -0.48048
    -0.50366
    -0.34718
    -0.30661
    -0.16751
    -0.42252
    -0.24865
    -0.22547
    -0.00523
     0.06432
    -0.02262
     0.01216
     0.04693
     0.29614
     0.25557
     0.23819
     0.12227
     0.19762
     0.30194
     0.21500
     0.24398
     0.11648
     0.04113
    -0.03421
     0.15705
     0.02375
    -0.01682
     0.05852
     0.07591
     0.03534
     0.00636
    -0.17331
    -0.46888
    -0.35297
    -0.13853
    -0.13853
    -0.02841
    -0.09796
    -0.09217
    -0.39934
    -0.26024
    -0.27183
    -0.39934
    -0.30081
    -0.30081
    -0.37036
    -0.31240
    -0.17910
    -0.31240
    -0.33558
    -0.17910
    -0.15012
    -0.04000
    -0.05739
    -0.17910
    -0.10376
    -0.08057
     0.27296
     0.13966
     0.37149
     0.38887
     0.73661
     0.86992
     1.08435
     1.10754
     0.95105
     0.40047
     0.37728
     0.09909
     0.13966
     0.41206
     0.59752
     0.54536
     0.64388
     0.42365
     0.13387
    -0.10955
    -0.23126
    -0.45729
    -0.31820
    -0.05160
     0.06432
     0.28455
     0.45263
     0.47001
     0.55695
     0.69025
     0.47581
     0.44104
     0.74821
     0.89310
     0.79457
     0.91048
     0.96844
     0.89310
     0.85253
     0.85832
     0.86992
     0.81775
     0.79457
     0.63229
     0.59752
     0.53956
     0.39467
     0.00056
     0.12807
     0.13966
    -0.06898
    -0.19069
    -0.23706
    -0.52684
    -0.65435
    -0.73549
    -0.80503
    -0.85719
    -0.78185
    -0.87458
    -0.92095
    -0.77605
    -0.88038
    -0.99049
    -0.93254
    -0.84560
    -0.77605
    -0.77026
    -0.77605
    -0.81083
    -0.74708
    -0.59059
    -0.46888
    -0.49207
    -0.45729
    -0.36456
    -0.37036
    -0.28922
    -0.23706
    -0.28922
    -0.31820
    -0.21387
    -0.01682
    -0.12114
    -0.08637
    -0.05739
    -0.06898
    -0.03421
    -0.13853
    -0.25444
    -0.26604
    -0.20228
    -0.19649
    -0.24285
    -0.28342
    -0.24865
    -0.41093
    -0.34138
    -0.14433
    -0.22547
    -0.22547
    -0.26024
    -0.12694
     0.00636
     0.12227
     0.24978
     0.43524
     0.75400
     0.65548
     0.73661
     0.95105
     0.88730
     0.85253
     1.03219
     1.29879
     1.19447
     1.18868
     1.17709
     1.09015
     1.07856
     1.09595
     1.09595
     1.20606
     1.25823
     1.39732
     1.43210
     1.47846
     1.76245
     1.69870
     1.32198
     1.14811
     1.21766
     1.13072
     1.51903
     1.44948
     1.44948
     1.12492
     1.20606
     0.56274
     0.02375
    -0.25444
    -0.54423
    -0.61957
    -0.45150
    -0.48048
    -0.81083
    -0.73549
    -1.03106
    -1.14698
    -1.11220
    -1.10061
    -1.21073
    -1.10061
    -1.12959
    -1.04845
    -0.94413
    -0.79924
    -0.61957
    -0.72969
    -0.68912
    -0.64855
    -0.74708
    -0.62537
    -0.44570
    -0.55582
    -0.40513
    -0.21387
    -0.32979
    -0.32979
    -0.45729
    -0.44570
    -0.37036
    -0.24865
    -0.18490
    -0.23706
    -0.24285
    -0.39354
    -0.44570
    -0.55002
    -0.34138
    -0.48627
    -0.43991
    -0.48627
    -0.47468
    -0.71810
    -0.64275
    -0.58480
    -0.45729
    -0.37615
    -0.42831
    -0.33558
    -0.28342
    -0.32979
    -0.30661
    -0.22547
    -0.27763
    -0.19069
    -0.11535
     0.01216
    -0.01103
    -0.05160
    -0.12114
    -0.09796
    -0.02841
    -0.03421
     0.01795
    -0.22547
    -0.21967
    -0.23126
    -0.34138
    -0.45150
    -0.46309
    -0.46888
    -0.49786
    -0.43991
    -0.51525
    -0.48048
    -0.68332
    -0.60798
    -0.70071
    -0.61378
    -0.61378
    -0.52105
    -0.56741
    -0.56161
    -0.34718
    -0.47468
    -0.42831
    -0.32399
    -0.50945
    -0.46309
    -0.37036
    -0.35297
    -0.42831
    -0.49786
    -0.63116
    -0.44570
    -0.39354
    -0.46309
    -0.50945
    -0.59059
    -0.70071
    -0.79344
    -0.83401
    -0.69492
    -0.57321
    -0.71230
    -0.67173
    -0.64275
    -0.69492
    -0.67173
    -0.58480
    -0.42252
    -0.46888
    -0.31240
    -0.41093
    -0.26604
    -0.30661
    -0.24865
    -0.17910
     0.04113
     0.03534
    -0.06319
    -0.02841
     0.08750
     0.13966
     0.07011
     0.18603
     0.41785
     0.49899
     0.85832
     0.83514
     0.68445
     0.45263
     0.44104
     0.10489
     0.14546
     0.22660
     0.10489
     0.05852
    -0.14433
    -0.40513
    -0.68912
    -0.78765
    -0.90936
    -0.96152
    -0.88038
    -0.75287
    -0.86299
    -0.87458
    -0.79344
    -0.53264
    -0.41093
    -0.01103
     0.21500
     0.49320
     0.58013
     0.73661
     0.86412
     0.77718
     0.75400
     0.77139
     0.94526
     0.92787
     0.83514
     0.64968
     0.53956
     0.46422
     0.41785
     0.52218
     0.20921
     0.12807
     0.22080
     0.24978
     0.25557
     0.29035
     0.19762
     0.23239
     0.47001
     0.63809
     0.55695
     0.61491
     0.63229
     0.69605
     0.71923
     0.92208
     1.05538
     0.89310
     0.98583
     0.98583
     1.05538
     1.00322
     1.07276
     1.09015
     1.15970
     1.15390
     1.03799
     0.96265
     0.90469
     0.89310
     0.79457
     0.82355
     0.89889
     0.64388
     0.49320
     0.39467
     0.41785
     0.27876
     0.17444
     0.09909
     0.02375
     0.09909
     0.24398
     0.20341
     0.20341
     0.23239
     0.45842
     0.39467
     0.58593
     0.37728
     0.16864
     0.10489
     0.20341
     0.25557
     0.21500
     0.09909
    -0.21967
    -0.43411
    -0.34718
     0.19182
     0.33671
     0.38308
     0.80037
     0.86412
     1.09015
     0.50479
     0.24978
     0.51058
     0.91628
     1.14811
     1.11333
     1.09595
     0.92208
     0.78878
     0.59752
     0.41785
     0.02375
    -0.18490
    -0.56161
    -0.64275
    -0.75867
    -0.71230
    -1.00788
    -1.06004
    -1.14118
    -1.10641
    -0.93833
    -0.94992
    -1.12379
    -1.01368
    -0.90936
    -0.82822
    -1.02527
    -1.07743
    -1.04845
    -1.12379
    -1.02527
    -0.76446
    -0.96152
    -0.99629
    -1.06004
    -0.96731
    -0.89776
    -0.92674
    -0.89776
    -0.96731
    -0.92674
    -0.89197
    -0.86299
    -1.00788
    -1.06584
    -1.08323
    -1.17596
    -0.95572
    -0.94413
    -1.16436
    -1.18755
    -1.14118
    -1.17016
    -1.32664
    -1.33823
    -1.48313
    -1.41358
    -1.37880
    -1.28607
    -1.15277
    -1.16436
    -1.21073
    -1.27448
    -1.04845
    -0.97890
    -1.10061
    -0.92674
    -0.89776
    -0.85140
    -0.94413
    -0.86299
    -0.63116
    -0.54423
    -0.39354
    -0.32399
    -0.35877
    -0.57321
    -0.67753
    -0.59639
    -0.57321
    -0.31240
    -0.50366
    -0.46309
    -0.59639
    -0.34138
    -0.33558
    -0.46309
    -0.50366
    -0.49207
    -0.34718
    -0.41672
    -0.56161
    -0.79344
    -0.73549
    -0.58480
    -0.50366
    -0.21967
    -0.38195
    -0.42831
    -0.32979
    -0.30081
    -0.24865
    -0.24865
    -0.17910
    -0.27183
    -0.17910
     0.18603
     0.27296
     0.11068
    -0.32399
    -0.47468
    -0.65435
    -0.24865
    -0.20808
    -0.65435
    -0.94413
    -1.24550
    -1.03106
    -1.03686
    -0.68912
    -0.62537
    -0.80503
    -0.59059
    -0.48627
    -0.06898
     0.18603
     0.27876
     0.36569
     0.63809
     0.73082
     0.93367
     1.14811
     1.22345
     1.37993
     1.54221
     1.55380
     1.34516
     1.12492
     0.81775
     0.41785
     0.24978
     0.20921
     0.12807
    -0.19649
    -0.47468
    -0.45729
    -0.76446
    -0.99629
    -1.26289
    -1.30926
    -1.47733
    -1.68018
    -1.73814
    -1.85984
    -1.71495
    -1.72075
    -1.67438
    -1.61063
    -1.60484
    -1.37301
    -1.23391
    -0.90936
    -0.80503
    -0.79924
    -0.56161
    -0.55582
    -0.24865
    -0.06898
     0.15705
     0.22080
     0.55695
     0.62650
     0.40626
     0.82935
     0.57434
     0.84673
     0.75400
     0.97424
     1.03219
     0.94526
     1.00901
     0.96844
     0.90469
     1.02640
     1.11333
     0.99162
     1.20027
     1.24663
     1.14231
     1.25243
     1.20027
     0.86992
     0.64968
     0.80616
     1.17709
     1.37414
     1.39153
     1.43789
     1.39153
     1.57119
     1.81461
     2.02325
     2.30724
     2.46952
     2.45213
     2.22610
     1.98268
     1.97689
     1.86097
     1.92473
     2.16815
     2.09280
     2.00007
     1.83779
     1.33357
     1.01481
     0.72502
     0.41206
     0.33671
     0.49320
     0.25557
     0.16864
     0.08750
     0.08750
     0.12227
    -0.06319
     0.16864
     0.16864
    -0.02262
    -0.01682
     0.01795
    -0.10376
    -0.12694
    -0.01682
    -0.00523
    -0.03421
     0.15125
     0.15705
     0.15705
     0.19182
     0.16284
     0.01216
     0.16284
     0.29614
     0.25557
     0.22660
     0.18023
     0.09330
     0.21500
     0.15125
     0.19182
     0.27296
     0.35990
     0.39467
     0.29614
     0.38887
     0.35410
     0.18603
     0.26717
     0.40047
     0.48161
     0.35990
     0.37728
     0.31933
     0.27296
     0.23239
     0.23819
     0.11068
     0.05852
     0.09330
    -0.01103
    -0.05160
     0.07591
    -0.21967
    -0.18490
    -0.06319
    -0.19069
    -0.19069
    -0.13853
    -0.24285
    -0.33558
    -0.26024
    -0.31240
    -0.26024
    -0.16171
    -0.29501
    -0.35297
    -0.31820
    -0.39354
    -0.27183
    -0.50945
    -0.33558
    -0.21387
    -0.38774
    -0.25444
    -0.27183
    -0.34718
    -0.36456
    -0.20228
    -0.26604
    -0.15592
    -0.10955
    -0.15012
    -0.20808
    -0.24285
    -0.00523
    -0.16751
    -0.07478
    -0.06319
    -0.14433
    -0.14433
    -0.19649
    -0.16751
    -0.15592
    -0.31240
    -0.26024
    -0.17910
    -0.17331
    -0.25444
    -0.23126
    -0.18490
    -0.23126
    -0.16751
    -0.18490
     0.12807
     0.03534
     0.16864
     0.33092
     0.52797
     0.45263
     0.52797
     0.69605
     0.64968
     0.62650
     0.37728
    -0.04580
    -0.31820
    -0.85140
    -1.02527
    -1.08323
    -0.98470
    -1.32085
    -1.57006
    -1.88303
    -2.54373
    -2.91466
    -3.19864
    -2.94363
    -2.47998
    -2.19599
    -1.79030
    -1.85984
    -1.68597
    -1.84246
    -1.69177
    -1.59324
    -1.06584
    -0.60218
    -0.24865
    -0.08637
    -0.09217
     0.37149
     0.74821
     1.06117
     1.34516
     1.41471
     1.47846
     1.65233
     1.68710
     1.80881
     2.10439
     2.20292
     2.21451
     2.33622
     2.24928
     2.13337
     1.93052
     1.82620
     1.39732
     1.09015
     0.86992
     0.69605
     0.63229
     0.42944
     0.35410
     0.12807
    -0.01103
    -0.17910
    -0.09796
     0.06432
    -0.02841
    -0.09217
     0.04693
     0.31353
     0.63809
     0.81196
     0.95685
     0.88151
     1.02060
     1.28141
     0.83514
     0.55695
     0.34251
     0.36569
     0.67286
     1.15390
     0.93946
     0.12227
    -0.55002
    -0.69492
    -0.68912
    -0.79924
    -0.85140
    -0.65435
    -0.66014
    -0.82822
    -0.78765
    -0.87458
    -0.76446
    -0.57321
    -0.37036
    -0.19069
    -0.19069
    -0.34718
    -0.26024
    -0.20808
    -0.10955
    -0.08057
    -0.15592
    -0.24865
    -0.21967
    -0.21967
    -0.24285
    -0.31240
    -0.33558
    -0.43411
    -0.37615
    -0.39354
    -0.12694
    -0.29501
    -0.36456
    -0.27763
    -0.28342
    -0.32979
    -0.34718
    -0.46888
    -0.45729
    -0.27183
    -0.23126
    -0.12694
    -0.19069
    -0.19069
    -0.13274
    -0.04580
     0.13966
     0.23239
     0.51638
     0.62650
     0.79457
     0.78878
     0.68445
     0.81196
     0.73661
     0.86412
     1.05538
     0.93946
     0.88730
     0.81775
     0.74821
     0.53377
     0.70184
     0.51058
     0.21500
     0.22660
     0.43524
     0.59172
     0.31353
     0.18603
     0.05273
     0.22080
     0.53956
     0.44683
     0.52797
     0.41785
     0.35990
     0.31933
     0.49320
     0.47001
     0.43524
     0.31933
     0.34251
     0.37149
     0.28455
     0.23239
     0.16284
     0.18023
     0.21500
     0.26137
     0.06432
     0.01795
    -0.15012
    -0.08057
    -0.27183
     0.06432
    -0.08057
    -0.21387
    -0.19069
    -0.28922
    -0.23126
    -0.32979
    -0.35877
    -0.37615
    -0.34718
    -0.27183
    -0.27183
    -0.47468
    -0.41672
    -0.46888
    -0.48627
    -0.27183
    -0.42252
    -0.44570
    -0.55002
    -0.43411
    -0.43411
    -0.50945
    -0.56161
    -0.71810
    -0.67753
    -0.61378
    -0.74128
    -0.94413
    -1.06004
    -1.18175
    -1.14698
    -1.10641
    -1.04845
    -1.50051
    -1.44256
    -1.41358
    -1.26289
    -1.35562
    -1.44835
    -1.62802
    -1.58745
    -1.61643
    -1.67438
    -1.44835
    -1.63961
    -1.55847
    -1.69177
    -1.37880
    -1.35562
    -1.68018
    -1.90621
    -1.96417
    -1.79609
    -1.59324
    -1.34403
    -1.35562
    -1.09482
    -1.01947
    -0.94413
    -0.87458
    -0.92674
    -0.89197
    -0.59639
    -0.24285
     0.12227
     0.33671
     0.43524
     0.57434
     0.58593
     0.78878
     0.70184
     0.73661
     0.78298
     1.00901
     1.04379
     1.05538
     1.06117
     0.88151
     0.95685
     0.75980
     1.00322
     1.03799
     1.13072
     0.99742
     0.91048
     1.36255
     2.05223
     2.33042
     2.73612
     3.03750
     3.32148
     3.38524
     3.28671
     3.21716
     3.51854
     3.19398
     3.52433
     3.70979
     3.62865
     3.37364
     2.89260
     2.60282
     2.27247
     1.91314
     1.23504
     0.82355
     0.63229
     0.51058
     0.19182
     0.25557
     0.21500
     0.08750
    -0.33558
    -0.21967
    -0.20228
    -0.28922
    -0.13274
    -0.01103
    -0.06898
    -0.04580
    -0.27763
    -0.50945
    -0.46309
    -0.32399
    -0.32399
    -0.41672
    -0.63696
    -0.88038
    -1.06584
    -1.00788
    -1.05425
    -1.30926
    -0.99049
    -0.93254
    -1.02527
    -1.18175
    -1.27448
    -1.30926
    -1.15277
    -0.88038
    -0.87458
    -0.55582
    -0.49786
    -0.46309
    -0.50945
    -0.23126
    -0.14433
    -0.20228
    -0.13853
    -0.26024
    -0.20808
    -0.05160
    -0.06898
    -0.13274
     0.01216
     0.02954
     0.16284
     0.29035
     0.54536
     0.60331
     0.96265
     1.84359
     2.71873
     2.61441
     2.35940
     2.36520
     2.55646
     2.42895
     2.51009
     2.38838
     2.38838
     2.30145
     2.26667
     1.81461
     1.40891
     0.83514
     0.31353
    -0.19069
    -0.32399
    -0.64275
    -0.80503
    -1.06584
    -1.08902
    -1.08323
    -1.14118
    -1.01368
    -0.84560
    -0.74708
    -0.56741
    -0.62537
    -0.61378
    -0.62537
    -0.53264
    -0.64855
    -0.41672
    -0.39354
    -0.45729
    -0.40513
    -0.54423
    -0.67173
    -0.59059
    -0.66594
    -0.78765
    -0.69492
    -0.65435
    -0.60218
    -0.59059
    -0.56741
    -0.55002
    -0.64275
    -0.41672
    -0.34718
    -0.30661
    -0.29501
    -0.34138
    -0.41093
    -0.45729
    -0.44570
    -0.12694
    -0.21387
    -0.22547
    -0.28922
    -0.14433
    -0.20228
    -0.28922
    -0.29501
    -0.39934
    -0.11535
    -0.28342
    -0.23126
    -0.19649
    -0.34138
    -0.27183
    -0.24285
    -0.15012
    -0.21967
    -0.26604
    -0.20808
    -0.34718
    -0.24865
    -0.32399
    -0.31820
    -0.57321
    -0.43411
    -0.34718
    -0.60218
    -0.59059
    -0.56161
    -0.64275
    -0.72389
    -0.67753
    -0.71810
    -0.78185
    -0.77605
    -0.84560
    -0.88617
    -0.89776
    -0.75287
    -1.06584
    -1.07163
    -0.91515
    -1.12379
    -0.96731
    -0.92095
    -1.04845
    -1.02527
    -1.04266
    -0.91515
    -0.83401
    -0.75287
    -0.67173
    -0.67173
    -0.71810
    -0.72969
    -0.57900
    -0.57321
    -0.38774
    -0.48627
    -0.37036
    -0.26024
    -0.19649
    -0.34138
    -0.24865
    -0.20808
    -0.26604
    -0.08057
    -0.08637
    -0.10376
    -0.06319
     0.13387
     0.08170
     0.21500
     0.33671
     0.16284
     0.26717
     0.40047
     0.33092
     0.34831
     0.40047
     0.49899
     0.33671
     0.38308
     0.41206
     0.33671
     0.48161
     0.56274
     0.62650
     0.68445
     0.91628
     0.90469
     0.96844
     1.27561
     1.29879
     1.20606
     1.26402
     1.28720
     1.32777
     1.37993
     1.40891
     1.24084
     1.14231
     1.00322
     1.02640
     0.87571
     0.89889
     0.86992
     0.77139
     0.67866
     0.64388
     0.58593
     0.56854
     0.54536
     0.39467
     0.56854
     0.87571
     0.90469
     0.98003
     1.02060
     1.31618
     1.36834
     1.39732
     1.76245
     1.66972
     1.65813
     1.54801
     1.41471
     1.02060
     0.38308
     0.26137
     0.74821
     1.06697
     0.77718
     0.56854
     0.10489
    -0.00523
    -0.30661
    -0.26024
     0.35990
     0.93946
     1.54801
     1.76824
     1.71029
     1.69290
     1.49585
     1.54801
     1.88995
     2.15655
     2.25508
     1.97689
     1.65813
     0.92208
     0.37149
    -0.12694
    -0.49207
    -0.79924
    -1.21653
    -1.33244
    -1.65700
    -2.06849
    -2.16702
    -2.30032
    -2.28293
    -2.08588
    -1.92939
    -1.72075
    -1.54688
    -1.30346
    -1.12959
    -0.85719
    -0.66014
    -0.36456
    -0.37615
    -0.21387
    -0.05160
     0.05273
     0.08170
     0.18023
     0.24978
     0.47581
     0.58013
     0.66707
     0.59172
     0.45263
     0.51058
     0.66127
     0.85253
     1.27561
     1.39732
     1.70449
     2.09280
     2.15076
     1.95950
     1.82041
     1.72767
     1.62335
     1.56540
     1.55380
     1.44369
     1.49585
     1.13072
     0.95105
     0.77718
     0.51638
    -0.01103
    -0.39354
    -0.50366
    -0.77026
    -0.73549
    -0.96152
    -1.04266
    -1.02527
    -0.86299
    -0.70071
    -0.78765
    -0.72969
    -0.81662
    -0.70071
    -0.79344
    -0.59639
    -0.46309
    -0.63696
    -0.55582
    -0.56161
    -0.52105
    -0.49786
    -0.57321
    -0.55582
    -0.54423
    -0.35297
    -0.48627
    -0.50366
    -0.45150
    -0.45150
    -0.57900
    -0.45150
    -0.22547
    -0.36456
    -0.39354
    -0.37615
    -0.27183
    -0.27183
    -0.35297
    -0.48048
    -0.38774
    -0.16751
    -0.21967
    -0.26024
    -0.32399
    -0.34138
    -0.35297
    -0.32399
    -0.21387
    -0.33558
    -0.32399
    -0.41672
    -0.32399
    -0.31240
    -0.32979
    -0.35877
    -0.42252
    -0.21387
    -0.20808
    -0.29501
    -0.32979
    -0.42252
    -0.40513
    -0.32399
    -0.18490
    -0.16751
    -0.34138
    -0.39354
    -0.35877
    -0.28342
    -0.24285
    -0.42252
    -0.37036
    -0.32399
    -0.15012
    -0.44570
    -0.52684
    -0.57900
    -0.57321
    -0.61957
    -0.43991
    -0.57321
    -0.63696
    -0.94992
    -1.10641
    -1.27448
    -1.47733
    -1.62222
    -1.72075
    -1.22232
    -0.90936
    -0.59639
    -0.81662
    -1.26289
    -1.71495
    -1.95837
    -2.08588
    -1.98735
    -1.11800
    -0.24285
     0.48740
     0.23239
     0.13966
     0.32512
     0.37728
     0.28455
     0.00636
     0.04113
     0.41206
     0.86412
     0.95105
     0.99162
     0.82355
     1.21186
     1.16549
     0.93946
     0.85832
     0.80037
     0.62070
     0.55115
     0.43524
     0.25557
     0.30194
     0.49899
     0.40626
     0.43524
     0.30774
     0.33092
     0.19762
     0.37149
     0.27876
     0.17444
     0.16864
     0.10489
     0.12807
     0.09330
     0.28455
     0.07011
     0.20921
     0.52797
     0.47001
     0.33671
     0.08750
    -0.09796
    -0.19649
     0.03534
     0.08750
    -0.15592
    -0.36456
    -0.43411
    -0.53843
    -0.53264
    -0.54423
    -0.48048
    -0.61378
    -0.33558
    -0.37036
    -0.13853
    -0.17910
    -0.27763
    -0.17331
    -0.17331
     0.20341
     0.00056
    -0.00523
    -0.05739
    -0.14433
    -0.04580
    -0.13274
     0.00636
     0.12227
     0.26137
     0.23239
     0.20921
     0.13966
     0.01216
    -0.05160
    -0.00523
     0.29614
     0.36569
     0.09909
     0.13966
     0.08170
     0.19182
     0.20921
     0.27296
     0.42365
     0.18023
     0.15125
    -0.11535
     0.36569
     0.44104
     0.52218
     0.34831
     0.63809
     0.89889
     0.76559
     0.71923
     0.75400
     0.76559
     0.82355
     0.80037
     0.62070
     0.78298
     0.91048
     1.22925
     1.43210
     1.80302
     2.12758
     2.37099
     2.31304
     2.56225
     2.73033
     2.94476
     2.96215
     3.02011
     2.79987
     2.92158
     2.76510
     2.21451
     1.48426
     0.95685
     0.75400
     0.23239
    -0.15012
    -0.73549
    -1.31505
    -1.47733
    -1.78450
    -2.07428
    -2.06849
    -2.18440
    -2.02212
    -2.06849
    -1.66859
    -1.66859
    -1.32664
    -1.10061
    -0.85719
    -0.66014
    -0.53264
    -0.41672
    -0.39934
    -0.20228
     0.04693
     0.09330
     0.00636
     0.07011
    -0.02262
     0.12807
     0.18603
     0.12227
     0.13966
     0.12807
     0.22660
     0.32512
     0.15705
     0.16284
     0.02375
     0.02954
     0.22660
     0.12227
     0.07011
     0.01795
    -0.01682
    -0.05160
    -0.15012
    -0.07478
    -0.10955
    -0.24865
    -0.23126
    -0.34138
    -0.22547
    -0.29501
    -0.46309
    -0.43411
    -0.35877
    -0.26024
    -0.27763
    -0.09796
    -0.00523
     0.20921
     0.33092
     0.59172
     0.71923
     0.85832
     0.96265
     1.09015
     1.23504
     1.32777
     1.13652
     0.55115
     0.29614
     0.13966
    -0.27183
    -0.19069
    -0.21967
    -0.35877
    -0.55582
    -0.85719
    -1.22812
    -1.46574
    -1.59324
    -1.66279
    -1.63961
    -1.62222
    -1.47153
    -1.50631
    -1.24550
    -0.96152
    -0.86879
    -0.89197
    -0.83981
    -0.99049
    -0.84560
    -0.79344
    -0.68332
    -0.75287
    -0.63116
    -0.62537
    -0.55002
    -0.48048
    -0.38195
    -0.49786
    -0.38195
    -0.08057
    -0.06898
    -0.12114
    -0.03421
    -0.09796
    -0.13274
     0.00056
     0.06432
     0.08750
     0.20341
     0.15125
     0.04113
     0.19762
     0.05273
     0.09909
    -0.05739
     0.18603
     0.13966
     0.14546
     0.19182
     0.23239
     0.18023
     0.26717
     0.29614
     0.38887
     0.46422
     0.45842
     0.38308
     0.47581
     0.62650
     0.95685
     0.99162
     1.46687
     1.83200
     1.80302
     1.89575
     2.00587
     2.09280
     2.44054
     2.63180
     2.66657
     2.84624
     2.80567
     3.19977
     3.03170
     2.33042
     1.54221
     0.45842
    -0.08057
     0.08750
     0.02954
    -0.32399
    -0.42252
    -0.93833
    -1.23971
    -1.81928
    -2.12065
    -2.26554
    -2.14963
    -2.08008
    -1.84246
    -1.46574
    -1.25710
    -1.03106
    -0.66594
    -0.31240
    -0.13853
     0.10489
     0.20341
     0.52218
     0.57434
     0.64968
     0.62070
     0.45842
     0.18603
     0.12227
     0.25557
     0.52797
     0.42944
     0.44104
     0.11068
     0.09909
     0.04113
    -0.05160
     0.12227
     0.00056
     0.04113
     0.01795
     0.14546
     0.24978
     0.33671
     0.64968
     0.61491
     0.63809
     0.49899
     0.53377
     0.52797
     0.45842
     0.49899
     0.20921
     0.13387
    -0.25444
    -0.41672
    -0.54423
    -0.57321
    -0.70651
    -1.00788
    -0.86299
    -0.88038
    -1.02527
    -0.97311
    -0.88038
    -1.08902
    -1.22232
    -1.08902
    -1.03686
    -1.14118
    -1.25710
    -1.11800
    -1.18175
    -1.12959
    -1.08902
    -0.97890
    -1.06004
    -1.12959
    -1.31505
    -1.26869
    -1.37880
    -1.25130
    -1.36721
    -1.11800
    -0.94413
    -0.97890
    -0.78185
    -0.86299
    -0.71810
    -0.83401
    -0.73549
    -0.78765
    -0.56741
    -0.56161
    -0.61378
    -0.69492
    -0.70071
    -0.74708
    -0.83401
    -0.63696
    -0.67753
    -0.86299
    -0.77026
    -0.66014
    -0.79924
    -0.74708
    -0.68332
    -0.84560
    -0.81662
    -0.52105
    -0.77605
    -0.63696
    -0.72969
    -0.68332
    -0.66014
    -0.52105
    -0.26024
    -0.10955
     0.24978
     0.41206
     0.57434
     0.56854
     0.38887
     0.13387
     0.08170
    -0.02262
     0.09330
     0.04693
     0.18603
     0.07011
    -0.17331
    -0.44570
    -0.73549
    -0.73549
    -1.02527
    -1.02527
    -1.08323
    -1.16436
    -1.24550
    -1.12959
    -1.08902
    -0.87458
    -0.79344
    -0.67173
    -0.72389
    -0.53843
    -0.51525
    -0.38774
    -0.35297
    -0.44570
    -0.43991
    -0.38195
    -0.31240
    -0.28342
    -0.38774
    -0.45729
    -0.46888
    -0.24865
    -0.21387
    -0.24865
    -0.37615
    -0.37036
    -0.39934
    -0.44570
    -0.23706
    -0.22547
    -0.41093
    -0.32979
    -0.23706
    -0.27763
    -0.26024
    -0.47468
    -0.50945
    -0.23126
    -0.15012
    -0.27763
    -0.23126
    -0.26024
    -0.26604
    -0.33558
    -0.12694
     0.00056
    -0.14433
    -0.20228
    -0.09796
    -0.00523
    -0.00523
     0.03534
    -0.11535
     0.07011
     0.01795
     0.23239
     0.05273
     0.01795
     0.01795
     0.07011
    -0.04580
     0.38887
     0.18603
     0.27296
     0.37728
     0.54536
     0.55695
     0.70764
     0.86412
     0.80037
     0.95685
     1.03799
     1.12492
     1.15970
     1.13652
     1.20606
     1.20606
     1.33936
     1.39153
     1.29300
     1.27561
     1.21186
     1.00322
     0.39467
    -0.19069
    -0.27183
     0.55115
     1.46107
     1.41471
     1.30459
     0.44683
     0.12807
     0.18023
     0.85253
     1.36834
     1.63494
     1.77404
     1.68131
     1.41471
     1.21186
     1.25243
     1.21186
     1.37993
     1.24663
     1.04379
     0.62650
     0.45263
     0.40626
    -0.04000
    -0.39354
    -0.41672
    -0.64855
    -0.91515
    -0.95572
    -0.85140
    -0.81662
    -0.97311
    -1.03686
    -1.10061
    -1.07163
    -0.83981
    -0.91515
    -0.86299
    -0.95572
    -0.96731
    -0.85140
    -0.42831
    -0.44570
    -0.58480
    -0.35297
    -0.38195
    -0.10376
    -0.13274
     0.05273
     0.00636
     0.07591
     0.19762
     0.19762
     0.24398
     0.15125
     0.12227
     0.05273
     0.19762
     0.09330
    -0.15592
    -0.23126
    -0.26604
    -0.44570
    -0.46888
    -0.59639
    -0.67753
    -0.75867
    -0.63696
    -0.75287
    -0.67173
    -0.81662
    -0.77605
    -0.81662
    -0.75867
    -0.67753
    -0.70071
    -0.69492
    -0.66014
    -0.70651
    -0.55582
    -0.59639
    -0.55002
    -0.59639
    -0.52105
    -0.50945
    -0.39934
    -0.42831
    -0.44570
    -0.40513
    -0.37036
    -0.17910
     0.00636
     0.24398
     0.52797
     1.18868
     1.36834
     1.75665
     0.94526
    -0.46888
    -1.10641
    -1.73814
    -1.60484
    -1.21073
    -0.97890
    -0.30661
    -0.63116
    -0.78765
    -1.43097
    -1.84246
    -2.23077
    -2.40464
    -2.01053
    -1.50051
    -0.88038
    -0.31820
     0.18023
     0.81196
     1.27561
     1.54221
     1.47846
     1.22925
     1.11913
     1.42050
     1.86097
     1.86677
     1.85518
     1.93632
     1.61176
     1.44948
     0.91628
     0.29614
    -0.30081
    -0.67753
    -0.54423
    -0.21967
    -0.35877
    -0.70071
    -1.17016
    -1.48313
    -1.62222
    -1.79030
    -1.91201
    -1.70916
    -1.72075
    -1.51210
    -1.28028
    -1.14698
    -0.96152
    -0.67173
    -0.52684
    -0.30661
    -0.20228
    -0.16751
    -0.18490
    -0.35297
     0.08170
     0.00636
     0.12807
     0.05273
     0.02375
     0.05852
     0.15705
     0.08750
     0.10489
     0.06432
     0.01795
     0.14546
     0.16284
     0.08750
    -0.08057
    -0.15592
    -0.08637
    -0.06898
    -0.10955
    -0.09217
    -0.25444
    -0.24285
    -0.22547
    -0.17910
    -0.29501
    -0.28922
    -0.14433
    -0.24865
    -0.23706
    -0.24285
    -0.19649
    -0.34138
    -0.29501
    -0.11535
    -0.20808
    -0.25444
    -0.24285
    -0.21387
    -0.26024
    -0.18490
    -0.33558
    -0.27763
    -0.19069
    -0.31240
    -0.23706
    -0.20808
    -0.16171
    -0.28342
    -0.34718
    -0.17331
    -0.11535
    -0.17910
    -0.17910
    -0.22547
    -0.21967
    -0.13274
    -0.20228
    -0.10955
    -0.24285
    -0.09217
    -0.16171
    -0.21387
    -0.14433
    -0.09217
    -0.28342
    -0.05160
     0.02954
    -0.03421
    -0.06898
     0.13387
     0.31353
     0.58593
     0.72502
     0.73661
     0.66707
     0.27296
    -0.07478
    -0.48627
    -0.68912
    -0.78185
    -0.78185
    -0.79924
    -0.90936
    -1.28028
    -1.66279
    -1.82507
    -1.95258
    -2.03371
    -1.94098
    -1.88303
    -1.65120
    -1.31505
    -1.09482
    -0.70071
    -0.30661
    -0.08637
     0.13966
     0.38308
     0.88730
     0.89889
     1.13652
     1.39732
     1.32198
     1.36834
     1.37993
     1.37993
     1.37993
     1.25823
     0.92787
     0.89889
     0.96265
     1.10174
     1.04958
     1.20027
     1.49005
     1.13072
     0.91048
     0.88730
     1.18288
     1.54221
     1.86677
     1.02640
     0.52797
     0.76559
     1.46687
     1.40891
     1.09595
     1.31039
     2.40577
     2.28406
     1.39153
     0.98583
     0.88730
     0.98003
     1.05538
     1.11333
     1.15970
     0.91048
     0.75980
     0.68445
     0.46422
     0.13387
    -0.15012
    -0.23706
    -0.45729
    -0.64855
    -0.62537
    -0.59639
    -0.72969
    -0.61378
    -0.68912
    -0.49207
    -0.34138
    -0.02841
     0.26717
     0.75980
     1.08435
     1.43789
     1.63494
     1.40312
     0.84094
     0.38887
    -0.04000
     0.64968
     1.14811
     1.40312
     1.46107
     0.87571
     0.57434
     0.47001
     0.27876
     0.34831
     0.60911
     0.80616
     0.97424
     1.43210
     1.71608
     2.05803
     2.08121
     2.31883
     2.16235
     1.83200
     1.50164
     1.33357
     1.11333
     1.03219
     0.63809
    -0.02262
    -0.33558
    -0.77026
    -1.26869
    -1.74393
    -2.04531
    -2.32350
    -2.45100
    -2.54373
    -2.49737
    -2.38145
    -2.30032
    -2.17861
    -2.17281
    -1.85405
    -1.61063
    -1.65120
    -1.21653
    -0.97890
    -0.79344
    -0.69492
    -0.46309
    -0.28922
    -0.23126
    -0.06898
     0.14546
     0.34251
     0.53377
     0.75400
     0.93946
     0.97424
     0.88151
     1.14231
     1.18868
     1.26402
     1.39153
     1.23504
     1.26982
     1.31618
     1.23504
     0.96844
     1.10754
     0.93946
     0.91048
     1.14231
     1.18868
     1.13072
     1.09595
     0.91048
     0.82935
     0.61491
     0.52218
     0.58593
     0.77718
     0.74241
     0.69605
     0.27876
     0.27876
     0.02954
    -0.20808
    -0.21967
    -0.31240
    -0.55582
    -0.60218
    -0.89197
    -0.89197
    -0.86299
    -0.81083
    -0.91515
    -0.89197
    -0.97311
    -0.89776
    -0.85719
    -0.65435
    -0.75867
    -0.63116
    -0.67173
    -0.49207
    -0.45729
    -0.47468
    -0.35877
    -0.54423
    -0.53843
    -0.45729
    -0.45729
    -0.74708
    -0.68912
    -0.61957
    -0.66594
    -0.59639
    -0.39354
    -0.60798
    -0.79924
    -1.01368
    -0.82242
    -0.83401
    -0.79344
    -0.79344
    -0.70071
    -0.57321
    -0.46888
    -0.39934
    -0.43991
    -0.39934
    -0.32979
    -0.30081
    -0.08637
    -0.02262
    -0.12114
     0.05852
     0.06432
     0.08170
     0.01795
     0.03534
     0.00056
     0.10489
     0.02375
     0.01795
    -0.19649
    -0.17331
    -0.21387
    -0.40513
    -0.21387
    -0.23706
    -0.36456
    -0.49786
    -0.48627
    -0.37036
    -0.46309
    -0.50366
    -0.55582
    -0.54423
    -0.45729
    -0.38774
    -0.57321
    -0.61378
    -0.51525
    -0.49786
    -0.49786
    -0.37036
    -0.45729
    -0.46309
    -0.43411
    -0.45150
    -0.32979
    -0.35297
    -0.45150
    -0.38774
    -0.27183
    -0.32979
    -0.28922
    -0.24285
    -0.35877
    -0.31820
    -0.43411
    -0.18490
    -0.19649
    -0.32979
    -0.37615
    -0.27183
    -0.19649
    -0.32399
    -0.25444
    -0.44570
    -0.32399
    -0.31240
    -0.30081
    -0.27183
    -0.32979
    -0.36456
    -0.56741
    -0.34138
    -0.40513
    -0.34718
    -0.09796
     0.21500
     0.55695
     0.81196
     1.09015
     1.77404
     2.63759
     3.81991
     5.10655
     5.64555
     5.54122
     6.03965
     6.93218
     7.88847
     7.87108
     6.48012
     5.32678
     4.88631
     4.95007
     5.23985
     4.89791
     3.62865
     1.71029
     0.34831
    -0.55002
    -1.23391
    -1.84246
    -2.59589
    -3.62752
    -4.46790
    -4.94894
    -4.91996
    -4.85041
    -4.77507
    -4.52585
    -4.21289
    -4.00424
    -3.73185
    -3.45365
    -3.29138
    -2.97261
    -2.86250
    -2.41043
    -2.04531
    -1.41937
    -0.97890
    -0.31240
    -0.06319
     0.15125
     0.38308
     0.66707
     0.85253
     0.84094
     0.89889
     0.80616
     0.87571
     0.89310
     0.87571
     0.74241
     0.60331
     0.57434
     0.37728
     0.61491
     0.52218
     0.30774
     0.29035
     0.28455
     0.20341
     0.27876
     0.22080
     0.29614
     0.25557
     0.40626
     0.62070
     0.72502
     0.82355
     0.71923
     0.61491
     0.47581
     0.35990
    -0.05160
    -0.16171
    -0.28922
    -0.40513
    -0.26604
    -0.42831
    -0.52684
    -0.74128
    -0.81662
    -1.04845
    -1.06584
    -1.11220
    -1.07743
    -0.90936
    -0.71230
    -0.27183
    -0.08637
    -0.06898
     0.05852
     0.12227
     0.29614
     0.51638
     0.51058
     0.63809
     0.48161
     0.63809
     0.63809
     0.53956
     0.34831
     0.24398
     0.00056
     0.21500
     0.26137
     0.03534
    -0.04580
    -0.20228
    -0.09796
    -0.21967
    -0.34138
    -0.38774
    -0.46309
    -0.52105
    -0.48627
    -0.52684
    -0.55002
    -0.54423
    -0.68332
    -0.45150
    -0.53843
    -0.61957
    -0.53843
    -0.67753
    -0.55002
    -0.52105
    -0.59639
    -0.55002
    -0.53264
    -0.47468
    -0.48627
    -0.40513
    -0.44570
    -0.57900
    -0.48048
    -0.42831
    -0.38774
    -0.31240
    -0.46888
    -0.28922
    -0.32979
    -0.32979
    -0.31240
    -0.31820
    -0.40513
    -0.34718
    -0.31820
    -0.37615
    -0.27183
    -0.21387
    -0.38195
    -0.46309
    -0.23706
    -0.16751
    -0.27183
    -0.27183
    -0.32399
    -0.33558
    -0.33558
    -0.30081
    -0.22547
    -0.32979
    -0.24285
    -0.26604
    -0.20808
    -0.24285
    -0.41093
    -0.38774
    -0.25444
    -0.30081
    -0.20228
    -0.22547
    -0.24285
    -0.23706
    -0.17910
    -0.19649
    -0.21387
    -0.16171
    -0.16171
    -0.12114
    -0.09796
    -0.09217
    -0.07478
    -0.14433
    -0.10955
     0.01795
     0.01795
     0.00636
    -0.01103
    -0.05739
    -0.02841
     0.00636
    -0.07478
    -0.02841
     0.00056
    -0.15592
    -0.04000
     0.00636
    -0.04000
    -0.09796
    -0.24865
     0.01795
     0.01795
     0.13387
     0.15705
     0.34251
     0.54536
     0.73082
     1.08435
     1.35096
     1.45528
     1.32198
     1.53062
     1.55960
     1.42050
     1.50744
     1.29300
     1.58278
     1.65233
     1.54801
     1.32198
     1.04379
     0.80616
     0.62070
     0.30774
     0.24978
     0.17444
    -0.04580
    -0.23126
    -0.28922
    -0.37615
    -0.57900
    -0.82822
    -0.58480
    -0.57321
    -1.08323
    -1.32085
    -1.44835
    -1.39619
    -1.17016
    -0.99629
    -0.41672
    -0.33558
    -0.35877
    -0.49786
    -0.01682
     0.53956
     1.17129
     1.66972
     1.88416
     2.00587
     1.57699
     1.44369
     1.36255
     1.30459
     1.34516
     1.65813
     1.68710
     1.60597
     1.50744
     1.41471
     1.19447
     0.49899
     0.02375
    -0.05160
    -0.24285
    -0.00523
     0.24978
     0.56854
     0.58593
     0.26137
     0.09330
     0.05852
    -0.12114
    -0.23126
    -0.46309
    -0.63116
    -0.50945
    -0.57321
    -0.59639
    -0.56741
    -0.78185
    -0.48048
    -0.53264
    -0.62537
    -0.55002
    -0.30661
    -0.24865
    -0.17910
    -0.06898
     0.13966
     0.17444
     0.14546
     0.12227
     0.18603
     0.34251
     0.33671
     0.16284
     0.26717
     0.38308
     0.33671
     0.36569
     0.35410
     0.31933
     0.07011
     0.13966
    -0.01103
     0.23239
     0.11648
     0.04113
     0.07011
    -0.08637
     0.08170
     0.07011
    -0.11535
     0.07591
     0.06432
     0.10489
     0.07591
     0.09330
     0.00056
     0.09909
     0.08750
     0.05852
     0.23819
     0.13387
     0.05852
     0.06432
     0.12807
     0.07011
     0.05273
     0.16284
     0.05273
     0.13966
     0.01795
     0.04113
     0.01216
    -0.02262
     0.00636
    -0.15012
     0.04693
     0.07011
    -0.07478
    -0.09217
    -0.19649
    -0.01103
    -0.18490
    -0.02841
    -0.13853
    -0.14433
    -0.22547
    -0.15592
    -0.19649
    -0.37036
    -0.23126
    -0.35297
    -0.27183
    -0.24285
    -0.22547
    -0.32399
    -0.23706
    -0.32399
    -0.31240
    -0.25444
    -0.17331
    -0.21967
    -0.24865
    -0.13853
    -0.21387
    -0.03421
    -0.26024
    -0.24285
    -0.10376
    -0.08637
    -0.05739
    -0.10955
    -0.06319
    -0.16751
    -0.07478
    -0.12114
    -0.04000
    -0.02262
    -0.07478
    -0.02262
     0.08170
     0.09330
    -0.08637
    -0.06898
     0.01216
     0.06432
     0.16284
    -0.04000
     0.07011
     0.00056
     0.08750
     0.05273
     0.25557
     0.23239
     0.35990
     0.44683
     0.69025
     0.80616
     0.73661
     0.84094
     0.70764
     0.80616
     0.95105
     0.91628
     0.93367
     0.98583
     0.72502
     0.51638
     0.47001
     0.68445
     0.52797
     0.57434
     0.50479
     0.56854
     0.55115
     0.09909
     0.00636
     0.24398
     0.61491
     0.53956
     0.77718
     0.69605
     0.62070
     0.74241
     0.75980
     0.66707
     0.58593
     0.60911
     0.70184
     0.86992
     1.04958
     1.34516
     1.65813
     1.74506
     1.87257
     1.80881
     1.68131
     1.68131
     1.79143
     2.44054
     3.05488
     3.37364
     3.13602
     2.60282
     2.67816
     2.57964
     2.74192
     2.73612
     2.73033
     2.46952
     2.45793
     2.20292
     1.42050
     0.77139
     0.67866
     0.79457
     0.68445
     0.70184
     0.63229
     0.14546
    -0.23126
    -0.53264
    -0.82242
    -0.99049
    -1.27448
    -1.57586
    -1.63961
    -1.67438
    -1.81348
    -1.88303
    -1.94098
    -2.04531
    -2.14963
    -2.15542
    -2.27134
    -2.58430
    -2.48578
    -2.28293
    -2.00474
    -1.81348
    -1.68597
    -1.53529
    -1.32085
    -0.86879
    -0.56741
    -0.47468
    -0.35297
    -0.06898
    -0.06319
     0.05273
     0.41785
     0.49320
     0.43524
     0.48161
     0.52797
     0.64388
     0.65548
     0.45263
     0.37149
     0.37728
     0.41785
     0.22660
     0.19182
    -0.02841
    -0.16751
    -0.22547
    -0.02841
     0.05852
    -0.16171
    -0.30081
    -0.23126
    -0.21387
    -0.38774
    -0.31240
    -0.45729
    -0.32979
    -0.38195
    -0.29501
    -0.31820
    -0.27183
    -0.30661
    -0.31240
    -0.31820
    -0.09217
    -0.34718
    -0.24285
    -0.25444
    -0.31820
    -0.30081
    -0.34138
    -0.39354
    -0.36456
    -0.28342
    -0.24285
    -0.32399
    -0.38195
    -0.30661
    -0.45150
    -0.48048
    -0.18490
    -0.30081
    -0.46888
    -0.29501
    -0.16171
    -0.20228
    -0.19069
    -0.29501
    -0.12114
    -0.06898
    -0.02841
     0.00056
    -0.06319
    -0.00523
    -0.01103
    -0.24865
     0.03534
     0.04693
    -0.06898
    -0.08637
    -0.10376
    -0.06319
    -0.06319
    -0.15592
    -0.28922
    -0.26604
    -0.11535
    -0.18490
    -0.30661
    -0.34718
    -0.31240
    -0.42831
    -0.24285
    -0.16171
    -0.45150
    -0.26604
    -0.39934
    -0.27763
    -0.30081
    -0.21387
    -0.30661
    -0.32399
    -0.12694
    -0.17910
    -0.20228
    -0.24285
    -0.11535
    -0.28922
    -0.24285
    -0.01682
    -0.17331
    -0.00523
    -0.21967
    -0.15592
    -0.23706
    -0.09796
    -0.13853
    -0.25444
    -0.12114
    -0.17331
    -0.06898
    -0.10955
    -0.19649
    -0.31240
    -0.23126
    -0.03421
    -0.08057
    -0.08637
    -0.19069
    -0.19069
    -0.18490
    -0.08637
    -0.16751
    -0.19649
    -0.19069
     0.06432
    -0.01682
    -0.08637
    -0.15592
    -0.23126
    -0.35297
    -0.05739
    -0.12694
    -0.10955
    -0.10955
    -0.23126
    -0.13274
    -0.24865
    -0.24285
    -0.26024
    -0.32979
    -0.21387
    -0.24285
    -0.24285
    -0.24865
    -0.35877
    -0.45729
    -0.33558
    -0.23706
    -0.27763
    -0.34138
    -0.31240
    -0.31820
    -0.38774
    -0.41093
    -0.27183
    -0.32399
    -0.28342
    -0.22547
    -0.18490
    -0.00523
    -0.05739
     0.02375
     0.18023
     0.69605
     0.87571
     1.05538
     1.06697
     1.34516
     1.47266
     1.36834
     1.39153
     1.42630
     1.53062
     1.41471
     1.87257
     3.22296
     3.68661
     2.97374
     2.22610
     1.50744
     0.92208
     1.09595
     1.26402
     1.03799
     1.60597
     1.60597
     1.24663
     1.10174
     0.85253
     0.70184
     0.54536
     0.39467
     0.27296
     0.58593
     0.66127
     1.32777
     1.94211
     1.99428
     1.79143
     1.60597
     1.84938
     2.19712
     2.17974
     2.07541
     1.95950
     1.91314
     1.79143
     1.63494
     1.39732
     1.25243
     0.85253
     0.68445
     0.56274
     0.35410
     0.27296
     0.04113
    -0.01682
    -0.27763
    -0.31820
    -0.32979
    -0.37615
    -0.41093
    -0.49207
    -0.57321
    -0.63696
    -0.71230
    -0.75867
    -0.85140
    -0.73549
    -0.75287
    -0.89776
    -0.77605
    -0.90936
    -0.97890
    -1.10061
    -1.10061
    -1.21073
    -1.22812
    -1.12379
    -1.14698
    -1.10061
    -1.05425
    -1.07743
    -1.18755
    -1.05425
    -0.98470
    -1.00209
    -0.89197
    -0.97890
    -0.75287
    -0.85140
    -0.63696
    -0.65435
    -0.59639
    -0.47468
    -0.57900
    -0.39934
    -0.50366
    -0.53264
    -0.52684
    -0.42252
    -0.49207
    -0.50945
    -0.42831
    -0.45729
    -0.56161
    -0.42831
    -0.46888
    -0.49786
    -0.45150
    -0.40513
    -0.45729
    -0.62537
    -0.42831
    -0.38774
    -0.49207
    -0.52105
    -0.32399
    -0.46888
    -0.42831
    -0.49207
    -0.47468
    -0.45729
    -0.55002
    -0.49207
    -0.46888
    -0.38195
    -0.45729
    -0.39354
    -0.50945
    -0.49207
    -0.50366
    -0.51525
    -0.42831
    -0.43411
    -0.44570
    -0.46888
    -0.50945
    -0.52684
    -0.43991
    -0.44570
    -0.47468
    -0.38774
    -0.38195
    -0.48048
    -0.46309
    -0.39354
    -0.43991
    -0.52684
    -0.41093
    -0.37615
    -0.54423
    -0.46309
    -0.39934
    -0.49207
    -0.56161
    -0.55582
    -0.59059
    -0.55002
    -0.50366
    -0.60218
    -0.55002
    -0.55582
    -0.60218
    -0.72969
    -0.55582
    -0.35877
    -0.68332
    -0.57900
    -0.57321
    -0.60798
    -0.59639
    -0.53264
    -0.57900
    -0.46309
    -0.42252
    -0.52105
    -0.56161
    -0.48627
    -0.47468
    -0.54423
    -0.60218
    -0.45729
    -0.50945
    -0.53843
    -0.29501
    -0.41672
    -0.34718
    -0.51525
    -0.55582
    -0.41672
    -0.41093
    -0.50945
    -0.47468
    -0.38195
    -0.54423
    -0.45150
    -0.48048
    -0.43991
    -0.37615
    -0.45150
    -0.43411
    -0.40513
    -0.48627
    -0.41672
    -0.47468
    -0.59639
    -0.36456
    -0.32399
    -0.42831
    -0.39934
    -0.59059
    -0.41672
    -0.48048
    -0.41093
    -0.39354
    -0.46309
    -0.43991
    -0.35877
    -0.37615
    -0.41672
    -0.46309
    -0.42831
    -0.30081
    -0.23706
    -0.39354
    -0.37615
    -0.35297
    -0.27763
    -0.37615
    -0.30661
    -0.19069
    -0.21967
     0.00056
     0.15125
     0.17444
    -0.07478
    -0.32979
    -0.10376
     0.02954
     0.22660
     0.34831
     0.25557
     0.20341
     0.01795
     0.04113
     0.19182
     0.45263
     0.66127
     1.30459
     1.60597
     1.84359
     2.11019
     2.34781
     2.70714
     2.75351
     2.75930
     2.55646
     3.21716
     3.99378
     4.67187
     4.98484
     4.31834
     4.43425
     4.29516
     4.26618
     4.19083
     4.39948
     4.53857
     4.24879
     3.75616
     3.10125
     2.10439
     1.51323
     1.16549
     1.03799
     0.85832
     0.49899
    -0.20228
    -0.78185
    -1.61063
    -2.21918
    -2.57851
    -2.70601
    -2.77556
    -2.87988
    -2.80454
    -2.75817
    -2.63067
    -2.36407
    -2.42202
    -2.28872
    -2.07428
    -1.92939
    -1.82507
    -1.41358
    -1.33823
    -1.42517
    -1.25710
    -1.00209
    -0.71230
    -0.43991
    -0.85719
    -1.13539
    -1.01368
    -0.42831
    -0.30661
    -0.27763
    -0.31820
    -0.45150
    -0.39354
    -0.46309
    -0.10955
    -0.15592
    -0.28922
    -0.24285
    -0.33558
    -0.12694
    -0.16751
    -0.28342
    -0.32399
    -0.20808
    -0.13274
    -0.12694
    -0.27763
    -0.37036
    -0.26024
    -0.44570
    -0.31240
    -0.19649
    -0.45729
    -0.40513
    -0.35297
    -0.34138
    -0.47468
    -0.37615
    -0.46888
    -0.38195
    -0.39354
    -0.38774
    -0.49207
    -0.46309
    -0.54423
    -0.48048
    -0.41093
    -0.28922
    -0.43411
    -0.51525
    -0.48048
    -0.35877
    -0.45729
    -0.36456
    -0.53264
    -0.52684
    -0.37615
    -0.25444
    -0.37615
    -0.43411
    -0.50945
    -0.47468
    -0.39354
    -0.34718
    -0.38195
    -0.54423
    -0.55582
    -0.51525
    -0.70071
    -0.63696
    -0.88617
    -0.90356
    -0.78185
    -0.71230
    -0.61378
    -0.77605
    -0.92674
    -0.88617
    -1.01947
    -0.82822
    -0.91515
    -0.92095
    -0.85719
    -0.79344
    -0.57900
    -0.59059
    -0.68332
    -0.74708
    -0.62537
    -0.46888
    -0.56741
    -0.51525
    -0.63696
    -0.65435
    -0.72389
    -0.53843
    -0.43991
    -0.47468
    -0.56741
    -0.71230
    -0.58480
    -0.68332
    -0.62537
    -0.71810
    -0.67753
    -0.59059
    -0.64275
    -0.60798
    -0.58480
    -0.74128
    -0.71810
    -0.64855
    -0.43991
    -0.47468
    -0.57900
    -0.59059
    -0.50945
    -0.47468
    -0.46888
    -0.43411
    -0.50366
    -0.48048
    -0.32979
    -0.35297
    -0.27183
    -0.32979
    -0.26604
    -0.41093
    -0.08637
    -0.13274
    -0.11535
    -0.06898
    -0.06898
     0.02375
     0.01216
     0.04113
     0.03534
    -0.01103
     0.11648
     0.01795
     0.07011
    -0.01682
    -0.11535
    -0.13274
     0.02375
     0.02375
    -0.14433
    -0.17910
    -0.17331
    -0.14433
    -0.16171
    -0.15012
    -0.20808
    -0.17331
    -0.10955
    -0.01682
     0.05273
    -0.04000
    -0.02262
    -0.08057
    -0.07478
     0.24398
     0.11068
     0.19182
     0.18603
     0.21500
     0.09909
     0.16864
     0.16284
     0.14546
     0.20341
     0.12227
     0.27296
     0.14546
     0.17444
     0.15125
     0.05273
     0.44104
     0.23239
     0.16284
     0.16284
     0.21500
     0.28455
     0.26717
     0.37728
     0.38887
     0.39467
     0.37149
     0.49899
     0.69605
     0.69025
     0.74821
     0.76559
     1.40312
     1.55960
     1.65813
     1.80302
     2.05803
     2.33042
     2.63180
     2.91579
     2.64339
     2.31304
     1.98848
     2.20871
     2.17394
     1.75086
     0.86412
     0.29614
    -0.08637
    -0.28342
    -0.96731
    -1.52949
    -1.70336
    -2.24236
    -2.56112
    -3.02477
    -3.36092
    -3.18126
    -2.97261
    -2.36407
    -1.99315
    -1.51790
    -0.85719
    -0.12114
     0.26137
     0.92787
     1.65813
     2.39997
     3.26932
     4.12708
     4.37050
     4.32993
     4.35311
     4.54437
     4.67187
     4.66028
     4.50960
     4.39948
     4.21981
     3.80252
     3.39103
     3.07807
     2.69555
     2.05223
     1.55960
     1.09595
     0.55115
     0.32512
     0.22660
    -0.39354
    -0.64855
    -0.67173
    -0.89776
    -1.45415
    -1.88882
    -2.29452
    -2.52635
    -2.48578
    -2.65965
    -2.59589
    -2.45680
    -2.61328
    -2.67703
    -2.73499
    -2.89147
    -2.64226
    -2.27713
    -2.02792
    -1.76711
    -1.64541
    -1.36721
    -1.30926
    -1.22232
    -0.97890
    -0.83981
    -0.72389
    -0.52105
    -0.60218
    -0.42252
    -0.42252
    -0.21387
    -0.13274
    -0.19649
    -0.06898
    -0.21387
    -0.10376
    -0.15012
    -0.10376
    -0.17331
    -0.31240
    -0.12114
    -0.31240
    -0.26024
    -0.24285
    -0.34718
    -0.49207
    -0.52684
    -0.48048
    -0.49207
    -0.43991
    -0.45729
    -0.67173
    -0.57321
    -0.64275
    -0.69492
    -0.92674
    -0.92674
    -0.88617
    -0.90356
    -0.71230
    -0.77026
    -0.92095
    -0.97311
    -0.92095
    -0.83401
    -0.96152
    -0.80503
    -0.79344
    -0.75287
    -0.71810
    -0.59639
    -0.63696
    -0.43991
    -0.49207
    -0.56741
    -0.52684
    -0.36456
    -0.53843
    -0.59639
    -0.48048
    -0.59639
    -0.70071
    -0.60798
    -0.67753
    -0.72969
    -0.64275
    -0.54423
    -0.59639
    -0.46888
    -0.68912
    -0.68332
    -0.55002
    -0.56161
    -0.55002
    -0.70651
    -0.46309
    -0.43991
    -0.21967
    -0.13274
    -0.14433
    -0.23126
    -0.11535
     0.05273
    -0.17910
    -0.32979
    -0.11535
    -0.12114
    -0.39354
    -0.08637
    -0.17910
    -0.30661
    -0.30081
    -0.28922
    -0.33558
    -0.27183
    -0.33558
    -0.32979
    -0.37615
    -0.32399
    -0.35877
    -0.33558
    -0.23126
    -0.22547
    -0.17910
     0.00636
    -0.01103
    -0.05160
    -0.06319
     0.00056
     0.12227
     0.19182
     0.14546
     0.02954
     0.07591
     0.07591
     0.12807
    -0.09217
     0.08750
     0.09330
     0.13966
     0.08170
     0.11648
     0.10489
    -0.04000
     0.00056
     0.01216
     0.14546
     0.29035
     0.23819
     0.18023
    -0.09217
     0.00636
    -0.11535
    -0.04580
    -0.14433
    -0.55002
    -0.66014
    -0.61378
    -0.61957
    -0.46309
    -0.81083
    -1.36142
    -1.58745
    -1.47733
    -1.28028
    -0.84560
    -1.12959
    -1.25710
    -1.37301
    -1.33823
    -1.17596
    -0.94413
    -0.85719
    -0.85719
    -0.63696
    -0.51525
    -0.55002
    -0.30661
    -0.23126
    -0.17331
    -0.07478
    -0.13853
     0.11648
     0.22080
     0.49899
     0.63809
     0.85253
     1.01481
     0.84673
     1.14231
     1.47846
     1.72767
     1.85518
     1.90734
     2.09860
     2.06382
     2.13917
     1.88995
     1.40312
     0.93367
     0.73082
     0.51058
     0.62650
     0.51058
     0.08750
    -0.31240
    -0.74708
    -0.79924
    -1.21653
    -1.35562
    -1.76132
    -1.59904
    -1.53529
    -1.47153
    -1.43097
    -1.40199
    -1.23971
    -1.06004
    -1.00209
    -0.74708
    -0.82822
    -1.03106
    -0.79924
    -0.56741
    -0.48627
    -0.41672
    -0.42252
    -0.34718
    -0.10955
    -0.05160
    -0.12114
    -0.08637
     0.07591
     0.21500
     0.23819
     0.56274
     0.53377
     0.28455
     0.41785
     0.37728
     0.62650
     0.58013
     0.34831
     0.29035
     0.26717
     0.41785
     0.24978
     0.25557
     0.19182
     0.24978
     0.57434
     1.25823
     1.47846
     1.43210
     1.53062
     1.26982
     0.81196
     0.48740
     0.38887
     0.53956
     0.79457
     1.06117
     0.98003
     0.69025
     0.36569
    -0.15592
    -0.70071
    -1.12959
    -1.12379
    -1.34403
    -1.36142
    -1.12379
    -0.72389
    -0.65435
    -0.61378
    -0.64855
    -0.72969
    -0.55582
    -0.35877
    -0.40513
    -0.11535
    -0.13853
    -0.00523
     0.11068
     0.27876
     0.24398
     0.21500
     0.22080
     0.22080
     0.33092
     0.27296
     0.16864
     0.13387
     0.22660
     0.28455
     0.37149
     0.15705
     0.18603
     0.15125
     0.05273
     0.39467
     0.31933
     0.15705
     0.20341
     0.11648
     0.22660
     0.18603
     0.16864
     0.07011
     0.08750
     0.13966
     0.17444
     0.10489
     0.18023
     0.07011
    -0.00523
     0.09909
     0.13387
     0.09909
    -0.02841
    -0.00523
     0.05273
    -0.06898
    -0.01103
    -0.09796
     0.02375
     0.01795
    -0.02262
    -0.09796
     0.07011
    -0.08057
    -0.14433
    -0.04580
    -0.02262
     0.06432
     0.03534
    -0.04000
    -0.04000
     0.09330
     0.09330
    -0.01103
     0.00056
    -0.05160
     0.01795
    -0.11535
    -0.01103
    -0.23126
    -0.30081
    -0.45150
    -0.23126
    -0.35877
    -0.49207
    -0.42831
    -0.38195
    -0.57321
    -0.63116
    -0.70651
    -0.77026
    -0.70651
    -0.43991
    -0.53843
    -0.61957
    -0.52684
    -0.56161
    -0.63696
    -0.48048
    -0.27763
    -0.22547
    -0.12694
    -0.07478
     0.00056
     0.07591
     0.15125
     0.04693
     0.11068
     0.40626
     0.44683
     0.47581
     0.49320
     0.40047
     0.35410
     0.47581
     0.59752
     0.52218
     0.34831
     0.38887
     0.31933
     0.24978
     0.29035
     0.19762
     0.02375
     0.14546
     0.11068
     0.04113
     0.07011
    -0.00523
    -0.08637
    -0.29501
    -0.09796
    -0.17331
    -0.30081
    -0.32979
    -0.46309
    -0.39354
    -0.46309
    -0.40513
    -0.53843
    -0.50366
    -0.49786
    -0.52684
    -0.47468
    -0.50366
    -0.49786
    -0.52684
    -0.42252
    -0.30081
    -0.45150
    -0.31820
    -0.31820
    -0.15592
    -0.06898
     0.06432
     0.02954
     0.26137
     0.55695
     0.79457
     1.10174
     1.60597
     2.10439
     2.34202
     2.89260
     3.11863
     3.12443
     3.41421
     4.20822
     4.95586
     4.45743
     4.17345
     3.69820
     3.54172
     3.50694
     3.33887
     3.01431
     2.51589
     1.87257
     1.33357
     0.87571
     0.68445
     0.11648
    -0.42252
    -0.76446
    -1.17596
    -1.34403
    -1.43676
    -1.38460
    -1.63961
    -1.50051
    -1.65700
    -1.61643
    -1.59904
    -1.28607
    -1.36142
    -1.44835
    -1.17596
    -1.03106
    -0.93833
    -0.81662
    -0.89197
    -0.72389
    -0.55582
    -0.48627
    -0.43411
    -0.39354
    -0.30661
    -0.36456
    -0.19649
    -0.35877
    -0.35877
    -0.54423
    -0.51525
    -0.41093
    -0.61378
    -0.56741
    -0.64275
    -0.63696
    -0.60798
    -0.67753
    -0.56161
    -0.55582
    -0.51525
    -0.46888
    -0.42831
    -0.50366
    -0.53264
    -0.78765
    -0.96152
    -0.90936
    -0.84560
    -0.85140
    -0.81662
    -1.00788
    -1.11220
    -1.18175
    -1.20493
    -1.14698
    -0.90356
    -0.70071
    -0.54423
    -0.31240
    -0.03421
    -0.01103
    -0.19649
    -0.24285
    -0.13274
